# Supplementary material for: Phosphorylation in the Plasmodium falciparum Proteome: A Meta-Analysis of Publicly Available Data Sets
Source: J Proteome Res. 2024 Oct 30;23(12):5326–41. doi: 10.1021/acs.jproteome.4c00418 (PMC11629380; doi:10.1021/acs.jproteome.4c00418)
Supplement: Supplementary file 2 — pr4c00418_si_002.txt [file pr4c00418_si_002.txt]

Protein	Protein_pos	PTM_residue	PTM_FLR_category	Sum_of_PSM_counts(5%FLR)	Datasets	Samples	Peptide	Pep_pos	Motif
PF3D7_1346300.1-p1	98	S	Gold	2519	PXD000070;PXD002266;PXD005207;PXD009157;PXD009465;PXD012143;PXD015833;PXD020381;PXD026474;PXD015093	Schizont / Ring Stages (time course);Late-stage schizonts;Fully segmented schizonts;Schizont / Ring;Merozoites;Asexual red blood cell stages;Schizont;Gametocytes;Parasites cultured from infected erythrocytes	NEDKKSGDEEEEEEEEEEDEENNKNK	6	S...E; D..S; S.D; S..E
PF3D7_0708400.1-p1	218	T	Gold	1378	PXD000070;PXD002266;PXD009157;PXD012143;PXD015833;PXD020381;PXD026474	Late-stage schizonts;Fully segmented schizonts;Schizont / Ring;Asexual red blood cell stages;Schizont;Gametocytes;Parasites cultured from infected erythrocytes	QNEKEITASEEEEGEGEGEREGEEEEEK	7	T..E; T.S
PF3D7_0815600.1-p1	18	S	Gold	1350	PXD000070;PXD002266;PXD005207;PXD009157;PXD009465;PXD012143;PXD015833;PXD020381;PXD026474;PXD015093	Schizont / Ring Stages (time course);Late-stage schizonts;Fully segmented schizonts;Schizont / Ring;Merozoites;Asexual red blood cell stages;Schizont;Gametocytes;Parasites cultured from infected erythrocytes	KWADIDVDDDESINDNEIKKK	12	D.ES; D..S; ES; S..D
PF3D7_0917900.1-p1	514	T	Gold	1243	PXD000070;PXD002266;PXD005207;PXD012143;PXD015833;PXD020381;PXD026474	Late-stage schizonts;Schizont / Ring;Asexual red blood cell stages;Schizont;Gametocytes;Parasites cultured from infected erythrocytes	NGILHVEAEDKGTGK	13
PF3D7_1468700.1-p1	129	T	Gold	1014	PXD000070;PXD001684;PXD002266;PXD005207;PXD009157;PXD012143;PXD015833;PXD020381;PXD026474;PXD015093	Late-stage schizonts;Fully segmented schizonts;Schizont / Ring;Merozoites;Asexual red blood cell stages;Schizont;Gametocytes;Parasites cultured from infected erythrocytes	CHACVGGTVVREDIDK	8
PF3D7_0202000.1-p1	403	S	Gold	967	PXD000070;PXD009157;PXD009465;PXD012143;PXD015833;PXD020381;PXD026474	Schizont / Ring Stages (time course);Fully segmented schizonts;Schizont / Ring;Asexual red blood cell stages;Schizont;Gametocytes;Parasites cultured from infected erythrocytes	HKDNEDAESVKSKK	9	S..S; D.ES; D..S; ES
PF3D7_1338300.1-p1	240	S	Gold	967	PXD000070;PXD002266;PXD005207;PXD012143;PXD015833;PXD020381;PXD026474;PXD015093	Late-stage schizonts;Schizont / Ring;Merozoites;Asexual red blood cell stages;Schizont;Gametocytes;Parasites cultured from infected erythrocytes	KDDNNNNNNNDADNQHADLLSDDLAEKKQPK	21	S.D...K; SD....K; SD.....K; D..S; S.D; SD
PF3D7_1022400.1-p1	537	S	Gold	896	PXD002266;PXD005207;PXD009157;PXD009465;PXD012143;PXD015833;PXD020381;PXD026474	Schizont / Ring Stages (time course);Late-stage schizonts;Fully segmented schizonts;Schizont / Ring;Asexual red blood cell stages;Schizont;Gametocytes	ANAADENANGNVSN	13	SN
PF3D7_1223100.1-p1	113	S	Gold	890	PXD002266;PXD005207;PXD009157;PXD009465;PXD012143;PXD015833;PXD020381;PXD026474;PXD015093	Schizont / Ring Stages (time course);Late-stage schizonts;Fully segmented schizonts;Schizont / Ring;Asexual red blood cell stages;Schizont;Gametocytes;Merozoites	NILNDDGSSDGNDTDVHSMFDR	8	D..S; S.D; GS
PF3D7_0532100.1-p1	152	S	Gold	883	PXD002266;PXD005207;PXD009157;PXD009465;PXD012143;PXD015833;PXD020381;PXD026474;PXD015093	Schizont / Ring Stages (time course);Late-stage schizonts;Fully segmented schizonts;Schizont / Ring;Asexual red blood cell stages;Schizont;Gametocytes;Merozoites	NNVDDLDSDVEEADVTEESAVETK	8	SD.E; S...E; D..S; DS; SD; S..E
PF3D7_0626800.1-p1	461	S	Gold	852	PXD000070;PXD001684;PXD002266;PXD005207;PXD009465;PXD012143;PXD015833;PXD020381;PXD026474;PXD015093	Schizont / Ring Stages (time course);Late-stage schizonts;Schizont / Ring;Merozoites;Asexual red blood cell stages;Schizont;Gametocytes;Parasites cultured from infected erythrocytes	VGSFQGTDIVIR	3	K..S; GS
PF3D7_0708400.1-p1	220	S	Gold	849	PXD000070;PXD002266;PXD009157;PXD012143;PXD015833;PXD020381;PXD026474	Late-stage schizonts;Fully segmented schizonts;Schizont / Ring;Asexual red blood cell stages;Schizont;Gametocytes;Parasites cultured from infected erythrocytes	QNEKEITASEEEEGEGEGEREGEEEEEK	9	SE.E; S...E; S.E; SE; S..E; T..E; T.S
PF3D7_0506900.1-p1	94	S	Gold	848	PXD002266;PXD009157;PXD009465;PXD012143;PXD015833;PXD020381	Schizont / Ring Stages (time course);Late-stage schizonts;Fully segmented schizonts;Schizont / Ring;Asexual red blood cell stages;Schizont	KESFSINGDEK	5	K...S.N; S...D; E..S; S.S
PF3D7_0500800.1-p1	448	T	Gold	847	PXD000070;PXD001684;PXD002266;PXD005207;PXD009157;PXD009465;PXD012143;PXD015833;PXD020381;PXD026474;PXD015093	Schizont / Ring Stages (time course);Late-stage schizonts;Fully segmented schizonts;Schizont / Ring;Merozoites;Asexual red blood cell stages;Schizont;Gametocytes;Parasites cultured from infected erythrocytes	NIETDDEEETLVVKDDAKK	4	TD.E; T.DE.; TDD; T.D; TD; T..E
PF3D7_1223100.1-p1	114	S	Gold	845	PXD002266;PXD005207;PXD009157;PXD009465;PXD012143;PXD015833;PXD020381;PXD026474;PXD015093	Schizont / Ring Stages (time course);Late-stage schizonts;Fully segmented schizonts;Schizont / Ring;Asexual red blood cell stages;Schizont;Gametocytes;Merozoites	NILNDDGSSDGNDTDVHSMFDR	9	S...D; D..S; S.D; SD
PF3D7_0819600.1-p1	196	S	Gold	778	PXD000070;PXD002266;PXD005207;PXD009157;PXD009465;PXD012143;PXD015833;PXD020381;PXD026474	Schizont / Ring Stages (time course);Late-stage schizonts;Fully segmented schizonts;Schizont / Ring;Asexual red blood cell stages;Schizont;Gametocytes;Parasites cultured from infected erythrocytes	KEESDEDEDENEEKLKEHTK	4	SD.D; S...E; S.E; ES; SD; S..D
PF3D7_0818200.1-p1	222	S	Gold	773	PXD000070;PXD002266;PXD005207;PXD009157;PXD009465;PXD012143;PXD015833;PXD020381;PXD026474;PXD015093	Schizont / Ring Stages (time course);Late-stage schizonts;Fully segmented schizonts;Schizont / Ring;Merozoites;Asexual red blood cell stages;Schizont;Gametocytes;Parasites cultured from infected erythrocytes	RAFDDAITEFDNVSEDSYKDSTLIMQLLR	14	N.S.D; S..S; D..S; S.D; SE; S...Y
PF3D7_1022400.1-p1	377	S	Gold	771	PXD000070;PXD002266;PXD009157;PXD009465;PXD012143;PXD015833;PXD020381;PXD026474	Schizont / Ring Stages (time course);Late-stage schizonts;Fully segmented schizonts;Schizont / Ring;Asexual red blood cell stages;Schizont;Gametocytes;Parasites cultured from infected erythrocytes	NASSDFKRELNSDDDKK	12	NS.D; SD.D; E..S; S.D; NS; SD; S..D
PF3D7_1419700.1-p1	453	T	Gold	750	PXD000070;PXD002266;PXD005207;PXD009157;PXD009465;PXD012143;PXD015833;PXD020381;PXD026474;PXD015093	Schizont / Ring Stages (time course);Late-stage schizonts;Fully segmented schizonts;Schizont / Ring;Merozoites;Asexual red blood cell stages;Schizont;Gametocytes;Parasites cultured from infected erythrocytes	NKIVHDNPDTNDEDINMQNLFK	10	T.DE.; T.D; T..E; DT; T...D
PF3D7_0821400.1-p1	19	S	Gold	710	PXD000070;PXD001684;PXD002266;PXD005207;PXD009157;PXD009465;PXD012143;PXD015833;PXD020381;PXD026474;PXD015093	Schizont / Ring Stages (time course);Late-stage schizonts;Fully segmented schizonts;Schizont / Ring;Merozoites;Asexual red blood cell stages;Schizont;Gametocytes;Parasites cultured from infected erythrocytes	KPNSKEEEEINQPVKK	4	K.NS; NS.E; K...S.E; S...E; K..S; S.E; NS; S..E
PF3D7_1223100.1-p1	149	S	Gold	706	PXD000070;PXD001684;PXD002266;PXD005207;PXD012143;PXD015833;PXD020381;PXD026474	Late-stage schizonts;Schizont / Ring;Merozoites;Asexual red blood cell stages;Schizont;Gametocytes;Parasites cultured from infected erythrocytes	RLSVSAEAYGDWNKKIDNFIPK	3	S...E; R.S; S.S
PF3D7_1318800.1-p1	605	S	Gold	665	PXD002266;PXD005207;PXD009157;PXD009465;PXD012143;PXD015833;PXD020381;PXD026474	Schizont / Ring Stages (time course);Late-stage schizonts;Fully segmented schizonts;Schizont / Ring;Asexual red blood cell stages;Schizont;Gametocytes	RVSSDDEDDDDNEQGKNK	4	K...S.D; SD.E; K..S.D; S...E; S...D; R..S; S.D; SD; S..D; S..E
PF3D7_0919000.1-p1	9	S	Gold	634	PXD000070;PXD002266;PXD005207;PXD009157;PXD012143;PXD015833;PXD020381;PXD026474;PXD015093	Late-stage schizonts;Fully segmented schizonts;Schizont / Ring;Merozoites;Asexual red blood cell stages;Schizont;Gametocytes;Parasites cultured from infected erythrocytes	RDRSENSVENTDPK	7	NS.E; S..S; S.E; NS
PF3D7_1212700.1-p1	1242	S	Gold	626	PXD002266;PXD005207;PXD009157;PXD009465;PXD012143;PXD015833;PXD020381	Schizont / Ring Stages (time course);Late-stage schizonts;Fully segmented schizonts;Schizont / Ring;Asexual red blood cell stages;Schizont	ERSGKPENEK	3	S...E
PF3D7_1220900.1-p1	4	S	Gold	623	PXD000070;PXD002266;PXD005207;PXD009157;PXD009465;PXD012143;PXD015833;PXD020381;PXD026474;PXD015093	Schizont / Ring Stages (time course);Late-stage schizonts;Fully segmented schizonts;Schizont / Ring;Merozoites;Asexual red blood cell stages;Schizont;Gametocytes;Parasites cultured from infected erythrocytes	TGSDEEFEIGDILEIK	3	SD.E; S.E; GS; SD; S..E; T..DE; T.S
PF3D7_1249100.1-p1	84	S	Gold	623	PXD000070;PXD002266;PXD005207;PXD009157;PXD009465;PXD012143;PXD015833;PXD020381	Schizont / Ring Stages (time course);Late-stage schizonts;Fully segmented schizonts;Schizont / Ring;Asexual red blood cell stages;Schizont;Parasites cultured from infected erythrocytes	IKEAATDDHDNDSDRKTSNVEK	13	N.SD; D..S; DS; SD
PF3D7_1342600.1-p1	19	S	Gold	579	PXD000070;PXD001684;PXD002266;PXD005207;PXD009157;PXD012143;PXD015833;PXD020381;PXD026474;PXD015093	Late-stage schizonts;Fully segmented schizonts;Schizont / Ring;Merozoites;Asexual red blood cell stages;Schizont;Gametocytes;Parasites cultured from infected erythrocytes	RVSNVEAFDKSGSVFK	3	SN.....K; SN; R.S; S..E
PF3D7_1441100.1-p1	221	S	Gold	569	PXD002266;PXD005207;PXD009157;PXD009465;PXD012143;PXD015833;PXD020381;PXD026474;PXD015093	Schizont / Ring Stages (time course);Late-stage schizonts;Fully segmented schizonts;Schizont / Ring;Asexual red blood cell stages;Schizont;Gametocytes;Merozoites	KGSDDEGFD	3	SD.E; S.D; GS; SD; S..E
PF3D7_1223700.1-p1	122	S	Gold	562	PXD000070;PXD005207;PXD012143;PXD015833;PXD020381;PXD026474;PXD015093	Late-stage schizonts;Schizont / Ring;Merozoites;Asexual red blood cell stages;Schizont;Gametocytes;Parasites cultured from infected erythrocytes	KREEWEIENCPSEEKQEMIDIYMNK	12	S.E; SE
PF3D7_1118500.1-p1	476	S	Gold	559	PXD000070;PXD002266;PXD012143;PXD015833;PXD020381	Late-stage schizonts;Schizont / Ring;Asexual red blood cell stages;Schizont;Parasites cultured from infected erythrocytes	KHDEDQHSEHSHQDQDEQEEKEKEK	11	S..S; S..D
PF3D7_0303200.1-p1	209	S	Gold	557	PXD002266;PXD005207;PXD009157;PXD009465;PXD012143;PXD015833;PXD020381;PXD026474;PXD015093	Schizont / Ring Stages (time course);Late-stage schizonts;Fully segmented schizonts;Schizont / Ring;Asexual red blood cell stages;Schizont;Gametocytes;Merozoites	NHGNDQDSDNDEDEDDDDIIDR	8	SD.D; S...E; D..S; DS; SD; S..D
PF3D7_1118500.1-p1	473	S	Gold	553	PXD000070;PXD002266;PXD012143;PXD015833;PXD020381	Late-stage schizonts;Schizont / Ring;Asexual red blood cell stages;Schizont;Parasites cultured from infected erythrocytes	KHDEDQHSEHSHQDQDEQEEKEKEK	8	S..S; D..S; SE
PF3D7_1318800.1-p1	604	S	Gold	542	PXD002266;PXD005207;PXD009157;PXD009465;PXD012143;PXD015833;PXD020381;PXD026474	Schizont / Ring Stages (time course);Late-stage schizonts;Fully segmented schizonts;Schizont / Ring;Asexual red blood cell stages;Schizont;Gametocytes	RVSSDDEDDDDNEQGKNK	3	K...S.D; K..S.D; KR.S; S...E; K..S; R..S; S.D; S..D; R.S
PF3D7_0922100.1-p1	616	S	Gold	525	PXD000070;PXD002266;PXD005207;PXD009157;PXD012143;PXD015833;PXD020381;PXD026474;PXD015093	Late-stage schizonts;Fully segmented schizonts;Schizont / Ring;Merozoites;Asexual red blood cell stages;Schizont;Gametocytes;Parasites cultured from infected erythrocytes	DDVSEICDNEK	4	S...D; D..S; SE
PF3D7_1211900.1-p1	103	S	Gold	517	PXD000070;PXD002266;PXD005207;PXD009157;PXD009465;PXD012143;PXD015833;PXD020381;PXD026474;PXD015093	Schizont / Ring Stages (time course);Late-stage schizonts;Fully segmented schizonts;Schizont / Ring;Merozoites;Asexual red blood cell stages;Schizont;Gametocytes;Parasites cultured from infected erythrocytes	NDDNNSIVKVEESPK	6	D..S; NS
PF3D7_0500800.1-p1	383	S	Gold	511	PXD000070;PXD005207;PXD009157;PXD012143;PXD015833;PXD020381;PXD026474	Late-stage schizonts;Fully segmented schizonts;Schizont / Ring;Asexual red blood cell stages;Schizont;Gametocytes;Parasites cultured from infected erythrocytes	LAEKEENEGEKLGENVNDGASENSEDPKK	21	S...E; S..S; D..S; SE
PF3D7_0308300.1-p1	33	S	Gold	502	PXD000070;PXD002266;PXD005207;PXD009157;PXD012143;PXD015833;PXD020381;PXD026474;PXD015093	Late-stage schizonts;Fully segmented schizonts;Schizont / Ring;Merozoites;Asexual red blood cell stages;Schizont;Gametocytes;Parasites cultured from infected erythrocytes	FHVDNVSLCGIEDVLHNR	7	D..S
PF3D7_0807800.1-p1	474	S	Gold	501	PXD000070;PXD002266;PXD009157;PXD009465;PXD012143;PXD015833;PXD020381	Schizont / Ring Stages (time course);Late-stage schizonts;Fully segmented schizonts;Schizont / Ring;Asexual red blood cell stages;Schizont;Parasites cultured from infected erythrocytes	INPNVNVFDKKEGDSDKEK	15	SD.E; E..S; DS; SD; S..E
PF3D7_0506900.1-p1	92	S	Gold	496	PXD002266;PXD009157;PXD009465;PXD012143;PXD015833;PXD020381	Schizont / Ring Stages (time course);Late-stage schizonts;Fully segmented schizonts;Schizont / Ring;Asexual red blood cell stages;Schizont	KESFSINGDEK	3	K...S.N; E..S; ES; S.S
PF3D7_0103200.1-p1	218	S	Gold	489	PXD000070;PXD002266;PXD005207;PXD009157;PXD012143;PXD015833;PXD020381;PXD026474;PXD015093	Late-stage schizonts;Fully segmented schizonts;Schizont / Ring;Merozoites;Asexual red blood cell stages;Schizont;Gametocytes;Parasites cultured from infected erythrocytes	CIEYNGSNDLCEVEK	7	N.S.D; SND; GSN; SN; S.D; GS; Y..S
PF3D7_0919000.1-p1	6	S	Gold	485	PXD000070;PXD002266;PXD012143;PXD015833;PXD020381;PXD026474;PXD015093	Late-stage schizonts;Schizont / Ring;Merozoites;Asexual red blood cell stages;Schizont;Gametocytes;Parasites cultured from infected erythrocytes	RDRSENSVENTDPK	4	S..S; SE
PF3D7_1004400.1-p1	66	S	Gold	483	PXD000070;PXD002266;PXD005207;PXD009157;PXD009465;PXD012143;PXD015833;PXD020381;PXD026474	Schizont / Ring Stages (time course);Late-stage schizonts;Fully segmented schizonts;Schizont / Ring;Asexual red blood cell stages;Schizont;Gametocytes;Parasites cultured from infected erythrocytes	RHDISRSREEMIGIIGR	7	S...E; S.E; S.S; S..E
PF3D7_1119300.1-p1	240	S	Gold	482	PXD002266;PXD005207;PXD009157;PXD009465;PXD012143;PXD015833;PXD020381	Schizont / Ring Stages (time course);Late-stage schizonts;Fully segmented schizonts;Schizont / Ring;Asexual red blood cell stages;Schizont	NRSDNEDDDDDEER	3	SD.E; N.SD; S...D; SD; S..E
PF3D7_1427900.1-p1	174	S	Gold	482	PXD002266;PXD005207;PXD009157;PXD012143;PXD015833;PXD020381;PXD026474;PXD015093	Late-stage schizonts;Fully segmented schizonts;Schizont / Ring;Asexual red blood cell stages;Schizont;Gametocytes;Merozoites	EGMEVLSSDEEEEEEYEEDNTLK	7	S...E; E..S; S.D; S..E
PF3D7_1427900.1-p1	175	S	Gold	477	PXD002266;PXD005207;PXD009157;PXD012143;PXD015833;PXD020381;PXD026474;PXD015093	Late-stage schizonts;Fully segmented schizonts;Schizont / Ring;Asexual red blood cell stages;Schizont;Gametocytes;Merozoites	EGMEVLSSDEEEEEEYEEDNTLK	8	SD.E; S...E; S.D; S.E; SD; S..E
PF3D7_0316600.1-p1	304	S	Gold	470	PXD000070;PXD001684;PXD002266;PXD005207;PXD009157;PXD009465;PXD012143;PXD015833;PXD020381;PXD026474;PXD015093	Schizont / Ring Stages (time course);Late-stage schizonts;Fully segmented schizonts;Schizont / Ring;Merozoites;Asexual red blood cell stages;Schizont;Gametocytes;Parasites cultured from infected erythrocytes	SLSIELRN	3	S...E; S.E; S.S
PF3D7_0419600.1-p1	270	S	Gold	458	PXD000070;PXD002266;PXD005207;PXD009465;PXD012143;PXD015833;PXD020381;PXD026474	Schizont / Ring Stages (time course);Late-stage schizonts;Schizont / Ring;Asexual red blood cell stages;Schizont;Gametocytes;Parasites cultured from infected erythrocytes	SDDKKSDEEENIKR	6	SD.E; SD.....K; S...E; D..S; S.E; SD; S..E
PF3D7_1445700.1-p1	68	S	Gold	458	PXD000070;PXD002266;PXD005207;PXD009157;PXD009465;PXD012143;PXD015833;PXD020381;PXD026474;PXD015093	Schizont / Ring Stages (time course);Late-stage schizonts;Fully segmented schizonts;Schizont / Ring;Merozoites;Asexual red blood cell stages;Schizont;Gametocytes;Parasites cultured from infected erythrocytes	IIEVHDNIPSPIIK	10	SP..K; N..SP; SP
PF3D7_0500800.1-p1	177	S	Gold	454	PXD000070;PXD002266;PXD005207;PXD009157;PXD009465;PXD012143;PXD015833;PXD020381;PXD026474	Schizont / Ring Stages (time course);Late-stage schizonts;Fully segmented schizonts;Schizont / Ring;Asexual red blood cell stages;Schizont;Gametocytes;Parasites cultured from infected erythrocytes	ELEEMDESDVEK	8	SD.E; ES; SD; S..E
PF3D7_0818900.1-p1	524	S	Gold	452	PXD000070;PXD001684;PXD002266;PXD005207;PXD009157;PXD009465;PXD012143;PXD015833;PXD020381;PXD026474;PXD015093	Schizont / Ring Stages (time course);Late-stage schizonts;Fully segmented schizonts;Schizont / Ring;Merozoites;Asexual red blood cell stages;Schizont;Gametocytes;Parasites cultured from infected erythrocytes	GRLSQDEIDR	4	S.D; R.S; S..E
PF3D7_1004400.1-p1	64	S	Gold	448	PXD000070;PXD002266;PXD005207;PXD009157;PXD009465;PXD012143;PXD015833;PXD020381;PXD026474	Schizont / Ring Stages (time course);Late-stage schizonts;Fully segmented schizonts;Schizont / Ring;Asexual red blood cell stages;Schizont;Gametocytes;Parasites cultured from infected erythrocytes	RHDISRSREEMIGIIGR	5	S...E; S.S
PF3D7_0807600.1-p1	1230	S	Gold	436	PXD002266;PXD009157;PXD012143;PXD015833;PXD020381	Late-stage schizonts;Fully segmented schizonts;Schizont / Ring;Asexual red blood cell stages;Schizont	RREESHEMNR	5	R..S; S.E; ES
PF3D7_1110400.1-p1	1481	S	Gold	428	PXD000070;PXD002266;PXD005207;PXD009157;PXD012143;PXD015833;PXD020381;PXD026474;PXD015093	Late-stage schizonts;Fully segmented schizonts;Schizont / Ring;Merozoites;Asexual red blood cell stages;Schizont;Gametocytes;Parasites cultured from infected erythrocytes	NRYECLGDADESDK	12	ES; SD
PF3D7_1366900.1-p1	338	S	Gold	423	PXD000070;PXD002266;PXD009157;PXD012143;PXD015833;PXD020381	Late-stage schizonts;Fully segmented schizonts;Schizont / Ring;Asexual red blood cell stages;Schizont;Parasites cultured from infected erythrocytes	NNVNNSEHMREHSNHTVNR	13	SN; SN.T
PF3D7_0808300.1-p1	37	S	Gold	416	PXD000070;PXD002266;PXD005207;PXD009157;PXD009465;PXD012143;PXD015833;PXD020381;PXD026474;PXD015093	Schizont / Ring Stages (time course);Late-stage schizonts;Fully segmented schizonts;Schizont / Ring;Merozoites;Asexual red blood cell stages;Schizont;Gametocytes;Parasites cultured from infected erythrocytes	SGLEVQNSDDDFVQNLFK	8	NS.D; SD.D; S.D; NS; SD; S..D
PF3D7_0818200.1-p1	256	S	Gold	415	PXD000070;PXD002266;PXD005207;PXD009157;PXD012143;PXD015833;PXD020381;PXD026474	Late-stage schizonts;Fully segmented schizonts;Schizont / Ring;Asexual red blood cell stages;Schizont;Gametocytes;Parasites cultured from infected erythrocytes	DNLTLWTSDLQGDQTEEKSKDEGLE	19	E..S; S.D; S..E
PF3D7_1434000.1-p1	256	S	Gold	414	PXD002266;PXD005207;PXD009157;PXD009465;PXD012143;PXD015833;PXD020381;PXD026474;PXD015093	Schizont / Ring Stages (time course);Late-stage schizonts;Fully segmented schizonts;Schizont / Ring;Asexual red blood cell stages;Schizont;Gametocytes;Merozoites	KKENVDKLDDLLLIDSD	16	DS; SD
PF3D7_0822900.1-p1	551	S	Gold	412	PXD000070;PXD002266;PXD005207;PXD009157;PXD009465;PXD012143;PXD015833;PXD020381;PXD026474;PXD015093	Schizont / Ring Stages (time course);Late-stage schizonts;Fully segmented schizonts;Schizont / Ring;Merozoites;Asexual red blood cell stages;Schizont;Gametocytes;Parasites cultured from infected erythrocytes	YINDGSDDLETYKK	6	SD.....K; S...E; S.D; GS; SD
PF3D7_0730900.1-p1	1178	S	Gold	408	PXD002266;PXD009465;PXD012143;PXD015833;PXD020381	Schizont / Ring Stages (time course);Late-stage schizonts;Schizont / Ring;Asexual red blood cell stages;Schizont	EMSIHDGMK	3	S..D
PF3D7_0822900.1-p1	407	S	Gold	405	PXD002266;PXD005207;PXD009157;PXD012143;PXD015833;PXD020381;PXD015093	Late-stage schizonts;Fully segmented schizonts;Schizont / Ring;Asexual red blood cell stages;Schizont;Merozoites	GNNSECGNIVEEQNNGDSLDER	4	NS; SE
PF3D7_1003800.1-p1	925	S	Gold	402	PXD000070;PXD002266;PXD005207;PXD009465;PXD012143;PXD015833;PXD020381	Schizont / Ring Stages (time course);Late-stage schizonts;Schizont / Ring;Asexual red blood cell stages;Schizont;Parasites cultured from infected erythrocytes	NIYDEKDDSHDDNDDGDNMENHMNGIENK	9	K..S.D; K..S; S.D; DS; S..D
PF3D7_0812500.1-p1	851	S	Gold	397	PXD002266;PXD005207;PXD009157;PXD009465;PXD012143;PXD015833;PXD020381	Schizont / Ring Stages (time course);Late-stage schizonts;Fully segmented schizonts;Schizont / Ring;Asexual red blood cell stages;Schizont	DRSLDHEK	3	S...E; S.D
PF3D7_1119300.1-p1	206	S	Gold	395	PXD002266;PXD009157;PXD009465;PXD012143;PXD015833;PXD020381	Schizont / Ring Stages (time course);Late-stage schizonts;Fully segmented schizonts;Schizont / Ring;Asexual red blood cell stages;Schizont	KDDSDDDGRR	4	SD.D; S.D; DS; SD; S..D
PF3D7_0706500.1-p1	141	S	Gold	383	PXD000070;PXD002266;PXD005207;PXD009157;PXD009465;PXD012143;PXD015833;PXD020381;PXD026474	Schizont / Ring Stages (time course);Late-stage schizonts;Fully segmented schizonts;Schizont / Ring;Asexual red blood cell stages;Schizont;Gametocytes;Parasites cultured from infected erythrocytes	HNDEKSELTKEDEILLGNSNDDNMKK	19	S.D...K; SND; NS.D; SN; S.D; NS; S..D
PF3D7_1143400.1-p1	136	S	Gold	383	PXD002266;PXD005207;PXD009157;PXD012143;PXD015833;PXD020381;PXD026474;PXD015093	Late-stage schizonts;Fully segmented schizonts;Schizont / Ring;Asexual red blood cell stages;Schizont;Gametocytes;Merozoites	INETDIFDDDGQNGVEFLDDESDEEAQEEMNNAR	22	SD.E; D.ES; D..S; S.E; ES; SD; S..E
PF3D7_0108300.1-p1	945	S	Gold	381	PXD000070;PXD002266;PXD005207;PXD009157;PXD009465;PXD012143;PXD015833;PXD020381;PXD026474	Schizont / Ring Stages (time course);Late-stage schizonts;Fully segmented schizonts;Schizont / Ring;Asexual red blood cell stages;Schizont;Gametocytes;Parasites cultured from infected erythrocytes	ISDDMLNNSNDIKK	9	N.S.D; SND; NS.D; SN; S.D; NS
PF3D7_1202600.1-p1	1554	S	Gold	379	PXD000070;PXD002266;PXD005207;PXD009157;PXD009465;PXD012143;PXD015833;PXD020381;PXD026474	Schizont / Ring Stages (time course);Late-stage schizonts;Fully segmented schizonts;Schizont / Ring;Asexual red blood cell stages;Schizont;Gametocytes;Parasites cultured from infected erythrocytes	LLQQIDSDERNEEMK	7	S.E; DS; SD
PF3D7_0709000.1-p1	411	S	Gold	376	PXD000070;PXD005207;PXD009157;PXD009465;PXD012143;PXD015833;PXD020381;PXD026474;PXD015093	Schizont / Ring Stages (time course);Late-stage schizonts;Fully segmented schizonts;Schizont / Ring;Merozoites;Asexual red blood cell stages;Schizont;Gametocytes;Parasites cultured from infected erythrocytes	NEENEDSEGELTNVDSIITQ	7	SE.E; DS; SE; S..E
PF3D7_1468100.1-p1	767	S	Gold	376	PXD000070;PXD002266;PXD005207;PXD009157;PXD009465;PXD012143;PXD015833;PXD020381;PXD026474;PXD015093	Schizont / Ring Stages (time course);Late-stage schizonts;Fully segmented schizonts;Schizont / Ring;Merozoites;Asexual red blood cell stages;Schizont;Gametocytes;Parasites cultured from infected erythrocytes	NSFSDEEEELMK	4	SD.E; K...S.E; S...E; S.E; SD; S..D; S.S; S..E
PF3D7_0916700.1-p1	34	S	Gold	369	PXD000070;PXD002266;PXD005207;PXD009157;PXD009465;PXD012143;PXD015833;PXD020381;PXD026474	Schizont / Ring Stages (time course);Late-stage schizonts;Fully segmented schizonts;Schizont / Ring;Asexual red blood cell stages;Schizont;Gametocytes;Parasites cultured from infected erythrocytes	SVEEHNIDDKSLRDEDNK	11	S...E; D..S; S..D
PF3D7_0617200.1-p1	68	S	Gold	368	PXD000070;PXD002266;PXD005207;PXD009157;PXD012143;PXD015833;PXD020381;PXD026474;PXD015093	Late-stage schizonts;Fully segmented schizonts;Schizont / Ring;Merozoites;Asexual red blood cell stages;Schizont;Gametocytes;Parasites cultured from infected erythrocytes	IDCFQSDIDKLENERR	6	SD.D; SD; S..D
PF3D7_0500800.1-p1	386	S	Gold	365	PXD000070;PXD002266;PXD005207;PXD009157;PXD012143;PXD015833;PXD020381;PXD026474	Late-stage schizonts;Fully segmented schizonts;Schizont / Ring;Asexual red blood cell stages;Schizont;Gametocytes;Parasites cultured from infected erythrocytes	LAEKEENEGEKLGENVNDGASENSEDPKK	24	NS.D; S...E; S..S; S.D; NS; SE
PF3D7_1036700.1-p1	59	S	Gold	363	PXD000070;PXD005207;PXD009465;PXD012143;PXD015833;PXD020381;PXD026474	Schizont / Ring Stages (time course);Late-stage schizonts;Schizont / Ring;Asexual red blood cell stages;Schizont;Gametocytes;Parasites cultured from infected erythrocytes	QKHDDEKDEGLIVDGNEENNVGENSDEEEIRK	25	SD.E; NS.E; SD.....K; S...E; S.E; NS; SD; S..E
PF3D7_0219600.1-p1	10	S	Gold	362	PXD002266;PXD005207;PXD009465;PXD012143;PXD015833;PXD020381;PXD026474;PXD015093	Schizont / Ring Stages (time course);Late-stage schizonts;Schizont / Ring;Asexual red blood cell stages;Schizont;Gametocytes;Merozoites	NLFSDDESDDGR	4	K...S.D; SD.E; S.D; SD; S..E
PF3D7_1140400.1-p1	30	S	Gold	360	PXD000070;PXD002266;PXD005207;PXD009465;PXD012143;PXD015833;PXD020381;PXD026474;PXD015093	Schizont / Ring Stages (time course);Late-stage schizonts;Schizont / Ring;Merozoites;Asexual red blood cell stages;Schizont;Gametocytes;Parasites cultured from infected erythrocytes	DAHMNSLHENYNVSTK	6	H.NS; NS; S..E
PF3D7_0219600.1-p1	14	S	Gold	360	PXD002266;PXD005207;PXD009465;PXD012143;PXD015833;PXD020381;PXD026474	Schizont / Ring Stages (time course);Late-stage schizonts;Schizont / Ring;Asexual red blood cell stages;Schizont;Gametocytes	NLFSDDESDDGR	8	D.ES; D..S; S.D; ES; SD
PF3D7_1347200.1-p1	16	S	Gold	355	PXD000070;PXD001684;PXD002266;PXD005207;PXD009157;PXD009465;PXD012143;PXD015833;PXD020381;PXD026474	Schizont / Ring Stages (time course);Late-stage schizonts;Fully segmented schizonts;Schizont / Ring;Merozoites;Asexual red blood cell stages;Schizont;Gametocytes;Parasites cultured from infected erythrocytes	AYADIESRGDYKDDGKK	7	D.ES; D..S; ES
PF3D7_0824400.1-p1	27	S	Gold	346	PXD000070;PXD002266;PXD005207;PXD009157;PXD009465;PXD012143;PXD015833;PXD020381;PXD026474;PXD015093	Schizont / Ring Stages (time course);Late-stage schizonts;Fully segmented schizonts;Schizont / Ring;Merozoites;Asexual red blood cell stages;Schizont;Gametocytes;Parasites cultured from infected erythrocytes	IINEDDESLLNMKKEEIILNGK	8	D.ES; D..S; ES
PF3D7_1107300.1-p1	1659	S	Gold	346	PXD002266;PXD005207;PXD009157;PXD009465;PXD012143;PXD015833;PXD020381;PXD026474	Schizont / Ring Stages (time course);Late-stage schizonts;Fully segmented schizonts;Schizont / Ring;Asexual red blood cell stages;Schizont;Gametocytes	TSVTNVHNSNDEGTK	9	S.D...K; SND; NS.D; SN; S.D; NS; S..E
PF3D7_1317000.1-p1	29	S	Gold	345	PXD002266;PXD009465;PXD012143;PXD015833;PXD020381;PXD026474	Schizont / Ring Stages (time course);Late-stage schizonts;Schizont / Ring;Asexual red blood cell stages;Schizont;Gametocytes	KDDDMSEPEEDEQK	6	SE.E; S...E; D..S; SE; S..E
PF3D7_0916700.1-p1	24	S	Gold	341	PXD002266;PXD005207;PXD009157;PXD009465;PXD012143;PXD015833;PXD020381;PXD026474;PXD015093	Schizont / Ring Stages (time course);Late-stage schizonts;Fully segmented schizonts;Schizont / Ring;Asexual red blood cell stages;Schizont;Gametocytes;Merozoites	SVEEHNIDDK	1	S.E; S..E
PF3D7_1110400.1-p1	938	S	Gold	341	PXD002266;PXD005207;PXD009157;PXD009465;PXD012143;PXD015833;PXD020381;PXD026474;PXD015093	Schizont / Ring Stages (time course);Late-stage schizonts;Fully segmented schizonts;Schizont / Ring;Asexual red blood cell stages;Schizont;Gametocytes;Merozoites	KYDDENGDEENKDDNNSNNIVNGETGNEK	17	SN; D..S; NS
PF3D7_1105100.1-p1	14	T	Gold	339	PXD001684;PXD002266;PXD009157;PXD012143;PXD015833;PXD020381;PXD026474	Late-stage schizonts;Fully segmented schizonts;Schizont / Ring;Asexual red blood cell stages;Schizont;Gametocytes;Merozoites	TGTGPDGK	3	K..T
PF3D7_1003600.1-p1	10	S	Gold	338	PXD000070;PXD002266;PXD009157;PXD009465;PXD012143;PXD015833;PXD020381;PXD026474;PXD015093	Schizont / Ring Stages (time course);Late-stage schizonts;Fully segmented schizonts;Schizont / Ring;Merozoites;Asexual red blood cell stages;Schizont;Gametocytes;Parasites cultured from infected erythrocytes	SSNSFQKLDNIDAK	4	NS; S.S
PF3D7_0903400.1-p1	898	S	Gold	338	PXD009465;PXD012143;PXD015833;PXD020381;PXD026474	Schizont / Ring Stages (time course);Schizont / Ring;Asexual red blood cell stages;Schizont;Gametocytes	NNDIFEILDDHFDEDSDRPEDMNSINEHGNKK	16	S...E; D..S; DS; SD
PF3D7_0818000.1-p1	316	S	Gold	335	PXD000070;PXD002266;PXD005207;PXD009157;PXD009465;PXD012143;PXD015833;PXD020381;PXD026474;PXD015093	Schizont / Ring Stages (time course);Late-stage schizonts;Fully segmented schizonts;Schizont / Ring;Merozoites;Asexual red blood cell stages;Schizont;Gametocytes;Parasites cultured from infected erythrocytes	NNDILNDNILNEELSEGEMIKR	15	SE.E; E..S; SE; S..E
PF3D7_0723400.1-p1	937	T	Gold	335	PXD002266;PXD005207;PXD009157;PXD009465;PXD012143;PXD015833;PXD020381;PXD026474;PXD015093	Schizont / Ring Stages (time course);Late-stage schizonts;Fully segmented schizonts;Schizont / Ring;Asexual red blood cell stages;Schizont;Gametocytes;Merozoites	GEETEGEEVDEQGEIER	4	T..E
PF3D7_1307900.1-p1	411	S	Gold	335	PXD002266;PXD009157;PXD009465;PXD012143;PXD015833;PXD020381;PXD026474	Schizont / Ring Stages (time course);Late-stage schizonts;Fully segmented schizonts;Schizont / Ring;Asexual red blood cell stages;Schizont;Gametocytes	LHMNDSDFDTYDEEHFYR	6	N.SD; SD.D; DS; SD; S..D
PF3D7_0414900.1-p1	33	S	Gold	334	PXD000070;PXD001684;PXD002266;PXD005207;PXD009157;PXD012143;PXD015833;PXD020381;PXD026474;PXD015093	Late-stage schizonts;Fully segmented schizonts;Schizont / Ring;Merozoites;Asexual red blood cell stages;Schizont;Gametocytes;Parasites cultured from infected erythrocytes	LLSFTSNDILR	3	S..S; K..S
PF3D7_0517700.1-p1	10	S	Gold	334	PXD005207;PXD009157;PXD009465;PXD012143;PXD015833;PXD020381;PXD026474;PXD015093	Schizont / Ring Stages (time course);Late-stage schizonts;Fully segmented schizonts;Schizont / Ring;Asexual red blood cell stages;Schizont;Gametocytes;Merozoites	VSDNELSDK	7	SD.....K; SD
PF3D7_1423700.1-p1	361	S	Gold	330	PXD002266;PXD005207;PXD009157;PXD009465;PXD012143;PXD015833;PXD020381;PXD026474	Schizont / Ring Stages (time course);Late-stage schizonts;Fully segmented schizonts;Schizont / Ring;Asexual red blood cell stages;Schizont;Gametocytes	YGEIHDNLLNSNDQGQK	11	S.D...K; SND; NS.D; SN; S.D; NS
PF3D7_0517700.1-p1	19	S	Gold	330	PXD005207;PXD009157;PXD009465;PXD012143;PXD015833;PXD020381;PXD026474;PXD015093	Schizont / Ring Stages (time course);Late-stage schizonts;Fully segmented schizonts;Schizont / Ring;Asexual red blood cell stages;Schizont;Gametocytes;Merozoites	ELVDFLSEDSDNGDENLLNK	7	S...D; S..S; D..S; S.D; SE
PF3D7_0610900.1-p1	20	S	Gold	326	PXD002266;PXD005207;PXD009157;PXD009465;PXD012143;PXD015833;PXD020381;PXD026474;PXD015093	Schizont / Ring Stages (time course);Late-stage schizonts;Fully segmented schizonts;Schizont / Ring;Asexual red blood cell stages;Schizont;Gametocytes;Merozoites	NIFSDDESDVDKEMIK	8	SD.D; D.ES; D..S; ES; SD; S..D
PF3D7_0517700.1-p1	22	S	Gold	325	PXD005207;PXD009157;PXD009465;PXD012143;PXD015833;PXD020381;PXD026474;PXD015093	Schizont / Ring Stages (time course);Late-stage schizonts;Fully segmented schizonts;Schizont / Ring;Asexual red blood cell stages;Schizont;Gametocytes;Merozoites	ELVDFLSEDSDNGDENLLNK	10	S...D; S..S; DS; SD
PF3D7_0711500.1-p1	190	S	Gold	323	PXD000070;PXD002266;PXD005207;PXD009157;PXD009465;PXD012143;PXD015833;PXD020381;PXD026474;PXD015093	Schizont / Ring Stages (time course);Late-stage schizonts;Fully segmented schizonts;Schizont / Ring;Merozoites;Asexual red blood cell stages;Schizont;Gametocytes;Parasites cultured from infected erythrocytes	SQDSYENHTYDKSNNSIDLKDEDIK	16	SN.....K; N.S.D; NS.D; S..S; S.D; NS
PF3D7_1124600.1-p1	11	S	Gold	323	PXD000070;PXD002266;PXD005207;PXD009157;PXD009465;PXD012143;PXD015833;PXD020381;PXD026474;PXD015093	Schizont / Ring Stages (time course);Late-stage schizonts;Fully segmented schizonts;Schizont / Ring;Merozoites;Asexual red blood cell stages;Schizont;Gametocytes;Parasites cultured from infected erythrocytes	EIDESEKEITQQR	5	SE.E; ES; SE; S..E
PF3D7_1445700.1-p1	53	S	Gold	323	PXD000070;PXD002266;PXD005207;PXD009157;PXD009465;PXD012143;PXD015833;PXD020381	Schizont / Ring Stages (time course);Late-stage schizonts;Fully segmented schizonts;Schizont / Ring;Asexual red blood cell stages;Schizont;Parasites cultured from infected erythrocytes	TIDNSNEVNKIIEVHDNIPSPIIK	5	SNE; S.E..K; NS.E; SN; S.E; NS
PF3D7_1223100.1-p1	83	S	Gold	322	PXD000070;PXD001684;PXD002266;PXD005207;PXD012143;PXD015833;PXD020381;PXD026474;PXD015093	Late-stage schizonts;Schizont / Ring;Merozoites;Asexual red blood cell stages;Schizont;Gametocytes;Parasites cultured from infected erythrocytes	TDSEILDGLDYSEMSK	3	S...D; K..S; DS; SE; TD.E; T..E; T.S
PF3D7_1234800.1-p1	210	S	Gold	322	PXD002266;PXD005207;PXD009157;PXD009465;PXD012143;PXD015833;PXD020381;PXD026474;PXD015093	Schizont / Ring Stages (time course);Late-stage schizonts;Fully segmented schizonts;Schizont / Ring;Asexual red blood cell stages;Schizont;Gametocytes;Merozoites	QINEELENENDDEDKSDEER	16	SD.E; E..S; S.E; SD; S..E
PF3D7_1202100.2-p1	270	S	Gold	321	PXD000070;PXD002266;PXD005207;PXD009157;PXD009465;PXD012143;PXD015833;PXD020381;PXD026474;PXD015093	Schizont / Ring Stages (time course);Late-stage schizonts;Fully segmented schizonts;Schizont / Ring;Merozoites;Asexual red blood cell stages;Schizont;Gametocytes;Parasites cultured from infected erythrocytes	IKKELSDEDNLNNIENNQNEK	6	K...S.E; SD.D; K..S; S.E; SD; S..D
PF3D7_1302100.1-p1	32	S	Gold	320	PXD000070;PXD002266;PXD012143;PXD015833;PXD020381;PXD026474	Late-stage schizonts;Schizont / Ring;Asexual red blood cell stages;Schizont;Gametocytes;Parasites cultured from infected erythrocytes	FGNIYDYHYEHETHAPLSPR	18	SP
PF3D7_1419600.1-p1	405	S	Gold	320	PXD002266;PXD009157;PXD009465;PXD012143;PXD015833;PXD020381	Schizont / Ring Stages (time course);Late-stage schizonts;Fully segmented schizonts;Schizont / Ring;Asexual red blood cell stages;Schizont	REISDDDDDNKGPK	4	SD.....K; SD.D; S...D; S.D; SD; S..D
PF3D7_1149000.1-p1	5116	S	Gold	314	PXD000070;PXD002266;PXD005207;PXD009157;PXD009465;PXD012143;PXD015833;PXD020381;PXD026474;PXD015093	Schizont / Ring Stages (time course);Late-stage schizonts;Fully segmented schizonts;Schizont / Ring;Merozoites;Asexual red blood cell stages;Schizont;Gametocytes;Parasites cultured from infected erythrocytes	EGSFNEEIDIR	3	S...E; GS; S..E
PF3D7_1004400.1-p1	143	S	Gold	314	PXD001684;PXD005207;PXD009157;PXD009465;PXD012143;PXD015833;PXD020381	Schizont / Ring Stages (time course);Late-stage schizonts;Fully segmented schizonts;Schizont / Ring;Asexual red blood cell stages;Schizont;Merozoites	RNVSVDR	4	N.S.D; R..S; S.D
PF3D7_1346300.1-p1	7	S	Gold	311	PXD000070;PXD001684;PXD002266;PXD005207;PXD009465;PXD012143;PXD015833;PXD020381;PXD026474;PXD015093	Schizont / Ring Stages (time course);Late-stage schizonts;Schizont / Ring;Merozoites;Asexual red blood cell stages;Schizont;Gametocytes;Parasites cultured from infected erythrocytes	PGSTKSDTKLENEIR	6	S...D; S..S; SD; K..T; T.S
PF3D7_1006800.1-p1	92	S	Gold	307	PXD000070;PXD002266;PXD005207;PXD009157;PXD009465;PXD012143;PXD015833;PXD020381;PXD026474;PXD015093	Schizont / Ring Stages (time course);Late-stage schizonts;Fully segmented schizonts;Schizont / Ring;Merozoites;Asexual red blood cell stages;Schizont;Gametocytes;Parasites cultured from infected erythrocytes	LIFVREDREENSGNFEKR	12	S...E; E..S; NS
PF3D7_0525800.1-p1	191	S	Gold	303	PXD001684;PXD002266;PXD005207;PXD009465;PXD012143;PXD015833;PXD020381;PXD026474	Schizont / Ring Stages (time course);Late-stage schizonts;Schizont / Ring;Asexual red blood cell stages;Schizont;Gametocytes;Merozoites	ENQTISLADEK	6	S...E; S..D; T.S
PF3D7_0716000.1-p1	135	S	Gold	302	PXD000070;PXD002266;PXD005207;PXD009157;PXD009465;PXD012143;PXD015833;PXD020381;PXD026474;PXD015093	Schizont / Ring Stages (time course);Late-stage schizonts;Fully segmented schizonts;Schizont / Ring;Merozoites;Asexual red blood cell stages;Schizont;Gametocytes;Parasites cultured from infected erythrocytes	IIDDPNNSDNDIKR	8	N.SD; SD.D; NS; SD; S..D
PF3D7_0307100.1-p1	2	S	Gold	300	PXD000070;PXD009157;PXD009465;PXD012143;PXD015833;PXD020381;PXD026474;PXD015093	Schizont / Ring Stages (time course);Fully segmented schizonts;Schizont / Ring;Merozoites;Asexual red blood cell stages;Schizont;Gametocytes;Parasites cultured from infected erythrocytes	SDVESADNNVVVEEK	1	SD.E; SD; S..E
PF3D7_0614300.1-p1	321	S	Gold	300	PXD002266;PXD005207;PXD009157;PXD009465;PXD012143;PXD015833;PXD020381;PXD026474;PXD015093	Schizont / Ring Stages (time course);Late-stage schizonts;Fully segmented schizonts;Schizont / Ring;Asexual red blood cell stages;Schizont;Gametocytes;Merozoites	QDDPHVSNDFK	7	SND; SN; S.D
PF3D7_1354900.1-p1	193	S	Gold	299	PXD002266;PXD009157;PXD009465;PXD012143;PXD015833;PXD020381	Schizont / Ring Stages (time course);Late-stage schizonts;Fully segmented schizonts;Schizont / Ring;Asexual red blood cell stages;Schizont	NLQHSDNEK	5	SD.E; SD; S..E
PF3D7_1308200.1-p1	1649	S	Gold	298	PXD000070;PXD002266;PXD009157;PXD009465;PXD012143;PXD015833;PXD020381;PXD026474	Schizont / Ring Stages (time course);Late-stage schizonts;Fully segmented schizonts;Schizont / Ring;Asexual red blood cell stages;Schizont;Gametocytes;Parasites cultured from infected erythrocytes	MMLMVNNEKESNHEK	11	SN; E..S; ES; S..E
PF3D7_0922100.1-p1	357	S	Gold	296	PXD000070;PXD002266;PXD005207;PXD009157;PXD009465;PXD012143;PXD015833;PXD020381;PXD026474	Schizont / Ring Stages (time course);Late-stage schizonts;Fully segmented schizonts;Schizont / Ring;Asexual red blood cell stages;Schizont;Gametocytes;Parasites cultured from infected erythrocytes	IYDEEQDDKHKDNFHNKNSVDLHR	19	NS.D; S.D; NS
PF3D7_0614300.1-p1	12	S	Gold	293	PXD001684;PXD002266;PXD005207;PXD009157;PXD009465;PXD012143;PXD015833;PXD020381;PXD026474	Schizont / Ring Stages (time course);Late-stage schizonts;Fully segmented schizonts;Schizont / Ring;Asexual red blood cell stages;Schizont;Gametocytes;Merozoites	NEVINSNDTR	6	SND; NS.D; SN; S.D; NS; SN.T
PF3D7_0110700.1-p1	23	S	Gold	293	PXD002266;PXD005207;PXD012143;PXD015833;PXD020381;PXD026474	Late-stage schizonts;Schizont / Ring;Asexual red blood cell stages;Schizont;Gametocytes	SNALDEACLELSEEVENDVSHEK	12	S...E; S.E; SE
PF3D7_1432900.1-p1	35	S	Gold	292	PXD002266;PXD005207;PXD009157;PXD009465;PXD012143;PXD015833;PXD020381;PXD026474;PXD015093	Schizont / Ring Stages (time course);Late-stage schizonts;Fully segmented schizonts;Schizont / Ring;Asexual red blood cell stages;Schizont;Gametocytes;Merozoites	INDMNLFNDSDFFDEGR	10	N.SD; S...D; DS; SD
PF3D7_0618000.1-p1	254	S	Gold	291	PXD000070;PXD009157;PXD009465;PXD012143;PXD015833;PXD020381	Schizont / Ring Stages (time course);Fully segmented schizonts;Schizont / Ring;Asexual red blood cell stages;Schizont;Parasites cultured from infected erythrocytes	NYHMEHNKNSIELHK	10	S.E..K; NS.E; S.E; NS
PF3D7_0525800.1-p1	277	S	Gold	290	PXD001684;PXD002266;PXD009157;PXD009465;PXD012143;PXD015833;PXD020381;PXD026474;PXD015093	Schizont / Ring Stages (time course);Late-stage schizonts;Fully segmented schizonts;Schizont / Ring;Asexual red blood cell stages;Schizont;Gametocytes;Merozoites	SKDSGFPSIR	4	DS
PF3D7_1328300.1-p1	323	S	Gold	289	PXD005207;PXD009157;PXD012143;PXD015833;PXD020381;PXD026474;PXD015093	Late-stage schizonts;Fully segmented schizonts;Schizont / Ring;Asexual red blood cell stages;Schizont;Gametocytes;Merozoites	DICSDIELTDIDN	4	SD.E; D..S; SD; S..E
PF3D7_1361800.1-p1	1496	S	Gold	288	PXD001684;PXD002266;PXD005207;PXD012143;PXD015833;PXD020381;PXD026474;PXD015093	Late-stage schizonts;Schizont / Ring;Asexual red blood cell stages;Schizont;Gametocytes;Merozoites	INSLVAEENLSK	3	S...E; NS
PF3D7_0916700.1-p1	89	S	Gold	287	PXD000070;PXD005207;PXD009157;PXD009465;PXD012143;PXD015833;PXD020381;PXD026474;PXD015093	Schizont / Ring Stages (time course);Late-stage schizonts;Fully segmented schizonts;Schizont / Ring;Merozoites;Asexual red blood cell stages;Schizont;Gametocytes;Parasites cultured from infected erythrocytes	GDEEEHDEKSLGEDNKSVKDDESEAEK	17	S...D; D..S; S..D; S..E
PF3D7_1324800.1-p1	42	S	Gold	287	PXD000070;PXD009157;PXD009465;PXD012143;PXD015833;PXD020381	Schizont / Ring Stages (time course);Fully segmented schizonts;Schizont / Ring;Asexual red blood cell stages;Schizont;Parasites cultured from infected erythrocytes	NNINNFIDKNDEHDMSDILHK	16	SD
PF3D7_1003600.1-p1	267	S	Gold	287	PXD002266;PXD005207;PXD012143;PXD015833;PXD020381;PXD026474;PXD015093	Late-stage schizonts;Schizont / Ring;Asexual red blood cell stages;Schizont;Gametocytes;Merozoites	RLSSEEIKPAGCCSAACT	4	S.E..K; R..S; S.E; SE; S..E
PF3D7_0212300.1-p1	422	S	Gold	285	PXD002266;PXD005207;PXD009157;PXD009465;PXD012143;PXD015833;PXD020381;PXD026474;PXD015093	Schizont / Ring Stages (time course);Late-stage schizonts;Fully segmented schizonts;Schizont / Ring;Asexual red blood cell stages;Schizont;Gametocytes;Merozoites	IDLNLYDEDVESDVELF	12	SD.E; D.ES; D..S; ES; SD; S..E
PF3D7_0204700.1-p1	10	S	Gold	284	PXD002266;PXD005207;PXD009157;PXD012143;PXD015833;PXD020381	Late-stage schizonts;Fully segmented schizonts;Schizont / Ring;Asexual red blood cell stages;Schizont	DICSENEGKK	4	SE.E; D..S; SE; S..E
PF3D7_0618000.1-p1	99	S	Gold	284	PXD002266;PXD005207;PXD009157;PXD009465;PXD012143;PXD015833;PXD020381;PXD026474	Schizont / Ring Stages (time course);Late-stage schizonts;Fully segmented schizonts;Schizont / Ring;Asexual red blood cell stages;Schizont;Gametocytes	SNNENPNMLSNSLK	10	SN; S.S
PF3D7_0618000.1-p1	444	S	Gold	283	PXD000070;PXD001684;PXD002266;PXD009157;PXD009465;PXD012143;PXD015833;PXD020381;PXD026474;PXD015093	Schizont / Ring Stages (time course);Late-stage schizonts;Fully segmented schizonts;Schizont / Ring;Merozoites;Asexual red blood cell stages;Schizont;Gametocytes;Parasites cultured from infected erythrocytes	NISQITIK	3
PF3D7_1110400.1-p1	1345	S	Gold	282	PXD002266;PXD009157;PXD012143;PXD015833;PXD020381;PXD026474	Late-stage schizonts;Fully segmented schizonts;Schizont / Ring;Asexual red blood cell stages;Schizont;Gametocytes	SFRNSHDR	5	NS.D; S.D; NS; R.S
PF3D7_1204300.1-p1	2	S	Gold	278	PXD000070;PXD002266;PXD009465;PXD012143;PXD015833;PXD020381;PXD026474;PXD015093	Schizont / Ring Stages (time course);Late-stage schizonts;Schizont / Ring;Merozoites;Asexual red blood cell stages;Schizont;Gametocytes;Parasites cultured from infected erythrocytes	SDHEMYDNIDAGASQTYPVQAGAIKK	1	SD.E; SD; S..E
PF3D7_0702500.1-p1	217	S	Gold	278	PXD002266;PXD005207;PXD009157;PXD012143;PXD015833;PXD020381;PXD026474	Late-stage schizonts;Fully segmented schizonts;Schizont / Ring;Asexual red blood cell stages;Schizont;Gametocytes	HYSLGGQPSSSGR	9	S.S
PF3D7_1326300.1-p1	12	S	Gold	278	PXD002266;PXD005207;PXD009157;PXD009465;PXD012143;PXD015833;PXD020381	Schizont / Ring Stages (time course);Late-stage schizonts;Fully segmented schizonts;Schizont / Ring;Asexual red blood cell stages;Schizont	DTDENISDEHSR	7	N.S.E; N.SD; E..S; S.E; SD
PF3D7_0317300.1-p1	1049	S	Gold	277	PXD002266;PXD009157;PXD009465;PXD012143;PXD015833;PXD020381	Schizont / Ring Stages (time course);Late-stage schizonts;Fully segmented schizonts;Schizont / Ring;Asexual red blood cell stages;Schizont	NNDGDNKSQEDDDGNK	8	N.S.E; S...D; D..S; S.E; S..D
PF3D7_1466300.1-p1	1024	S	Gold	275	PXD002266;PXD005207;PXD009157;PXD009465;PXD012143;PXD015833;PXD020381;PXD026474;PXD015093	Schizont / Ring Stages (time course);Late-stage schizonts;Fully segmented schizonts;Schizont / Ring;Asexual red blood cell stages;Schizont;Gametocytes;Merozoites	TAQDDNSSVLSDGK	11	S...D; S..S; SD
PF3D7_0703500.1-p1	727	S	Gold	273	PXD000070;PXD002266;PXD005207;PXD009157;PXD009465;PXD012143;PXD015833;PXD020381;PXD026474;PXD015093	Schizont / Ring Stages (time course);Late-stage schizonts;Fully segmented schizonts;Schizont / Ring;Merozoites;Asexual red blood cell stages;Schizont;Gametocytes;Parasites cultured from infected erythrocytes	HNSFHNNNNNDLNQINNFGIKK	3	NS
PF3D7_1203400.1-p1	929	S	Gold	273	PXD000070;PXD002266;PXD005207;PXD009157;PXD009465;PXD012143;PXD015833;PXD020381;PXD026474;PXD015093	Schizont / Ring Stages (time course);Late-stage schizonts;Fully segmented schizonts;Schizont / Ring;Merozoites;Asexual red blood cell stages;Schizont;Gametocytes;Parasites cultured from infected erythrocytes	DLSFDELLENNFQK	3	S.D; S..E
PF3D7_1369000.1-p1	558	S	Gold	272	PXD000070;PXD002266;PXD005207;PXD009157;PXD009465;PXD012143;PXD015833;PXD020381;PXD026474;PXD015093	Schizont / Ring Stages (time course);Late-stage schizonts;Fully segmented schizonts;Schizont / Ring;Merozoites;Asexual red blood cell stages;Schizont;Gametocytes;Parasites cultured from infected erythrocytes	IINSDDEDFLLEKK	4	NS.D; SD.E; S...D; S.D; NS; SD; S..E
PF3D7_0403200.1-p1	249	S	Gold	271	PXD000070;PXD002266;PXD005207;PXD009157;PXD009465;PXD012143;PXD015833;PXD020381;PXD026474	Schizont / Ring Stages (time course);Late-stage schizonts;Fully segmented schizonts;Schizont / Ring;Asexual red blood cell stages;Schizont;Gametocytes;Parasites cultured from infected erythrocytes	YQHERFSDIER	7	SD.E; E..S; SD; R.S; S..E
PF3D7_0919000.1-p1	174	S	Gold	271	PXD000070;PXD005207;PXD009157;PXD009465;PXD012143;PXD015833;PXD020381;PXD026474	Schizont / Ring Stages (time course);Late-stage schizonts;Fully segmented schizonts;Schizont / Ring;Asexual red blood cell stages;Schizont;Gametocytes;Parasites cultured from infected erythrocytes	EGKNPIAAVTHNRSDLDNEIPK	14	N.SD; SD.D; SD; S..D
PF3D7_0103200.1-p1	231	S	Gold	270	PXD000070;PXD001684;PXD002266;PXD005207;PXD009465;PXD012143;PXD015833;PXD020381;PXD026474;PXD015093	Schizont / Ring Stages (time course);Late-stage schizonts;Schizont / Ring;Merozoites;Asexual red blood cell stages;Schizont;Gametocytes;Parasites cultured from infected erythrocytes	GKNKSSENIQSNNVSMISK	5	N.S.E; S.E
PF3D7_0822900.1-p1	421	S	Gold	267	PXD002266;PXD005207;PXD009157;PXD012143;PXD015833;PXD020381;PXD015093	Late-stage schizonts;Fully segmented schizonts;Schizont / Ring;Asexual red blood cell stages;Schizont;Merozoites	GNNSECGNIVEEQNNGDSLDER	18	S.D; DS; S..E
PF3D7_0907700.1-p1	93	S	Gold	267	PXD002266;PXD009157;PXD009465;PXD012143;PXD015833;PXD020381	Schizont / Ring Stages (time course);Late-stage schizonts;Fully segmented schizonts;Schizont / Ring;Asexual red blood cell stages;Schizont	GNNSSDFDEREK	5	N.S.D; NS.D; N.SD; SD.....K; SD.D; S...E; S...D; S.D; SD; S..D
PF3D7_1305000.1-p1	501	S	Gold	267	PXD002266;PXD005207;PXD009157;PXD009465;PXD012143;PXD015833;PXD020381	Schizont / Ring Stages (time course);Late-stage schizonts;Fully segmented schizonts;Schizont / Ring;Asexual red blood cell stages;Schizont	RNDDDIFNSFSIDHK	9	S...D; NS; S.S
PF3D7_1207100.1-p1	37	S	Gold	266	PXD002266;PXD009157;PXD009465;PXD012143;PXD015833;PXD020381	Schizont / Ring Stages (time course);Late-stage schizonts;Fully segmented schizonts;Schizont / Ring;Asexual red blood cell stages;Schizont	HEHDDENSNDEIVK	8	S.D...K; SND; NS.D; SN; D..S; S.D; NS; S..E
PF3D7_1223100.1-p1	119	T	Gold	266	PXD002266;PXD009465;PXD012143;PXD015833;PXD020381	Schizont / Ring Stages (time course);Late-stage schizonts;Schizont / Ring;Asexual red blood cell stages;Schizont	NILNDDGSSDGNDTDVHSMFDR	14	D..S; DTD; TD; DT
PF3D7_0308300.1-p1	170	S	Gold	265	PXD002266;PXD009157;PXD009465;PXD012143;PXD015833;PXD020381	Schizont / Ring Stages (time course);Late-stage schizonts;Fully segmented schizonts;Schizont / Ring;Asexual red blood cell stages;Schizont	NSIDLDFDQQIK	2	NS.D; S...D; S.D; NS
PF3D7_0605100.1-p1	22	S	Gold	264	PXD000070;PXD005207;PXD012143;PXD015833;PXD020381;PXD026474;PXD015093	Late-stage schizonts;Schizont / Ring;Merozoites;Asexual red blood cell stages;Schizont;Gametocytes;Parasites cultured from infected erythrocytes	RSYALVDNEVGNSNISDEENIIKR	16	N.S.E; SD.E; N.SD; SD.....K; S...D; S..S; S.E; SD; S..E
PF3D7_0715900.1-p1	219	S	Gold	264	PXD000070;PXD005207;PXD009157;PXD009465;PXD012143;PXD015833;PXD020381;PXD026474;PXD015093	Schizont / Ring Stages (time course);Late-stage schizonts;Fully segmented schizonts;Schizont / Ring;Merozoites;Asexual red blood cell stages;Schizont;Gametocytes;Parasites cultured from infected erythrocytes	NINSDIIIDENDIR	4	NS; SD
PF3D7_0610900.1-p1	16	S	Gold	264	PXD002266;PXD005207;PXD009157;PXD009465;PXD012143;PXD015833;PXD020381;PXD026474;PXD015093	Schizont / Ring Stages (time course);Late-stage schizonts;Fully segmented schizonts;Schizont / Ring;Asexual red blood cell stages;Schizont;Gametocytes;Merozoites	NIFSDDESDVDKEMIK	4	SD.E; S.D; SD; S..E
PF3D7_1203700.1-p1	237	S	Gold	263	PXD000070;PXD001684;PXD002266;PXD005207;PXD009157;PXD009465;PXD012143;PXD015833;PXD020381	Schizont / Ring Stages (time course);Late-stage schizonts;Fully segmented schizonts;Schizont / Ring;Merozoites;Asexual red blood cell stages;Schizont;Parasites cultured from infected erythrocytes	DSFFHFFTSHKVPNSNVIK	15	SN; NS
PF3D7_1320700.1-p1	872	S	Gold	262	PXD000070;PXD002266;PXD005207;PXD009157;PXD009465;PXD012143;PXD015833;PXD020381;PXD026474;PXD015093	Schizont / Ring Stages (time course);Late-stage schizonts;Fully segmented schizonts;Schizont / Ring;Merozoites;Asexual red blood cell stages;Schizont;Gametocytes;Parasites cultured from infected erythrocytes	NINDQISNDGNIENER	7	SND; SN; D..S; S.D
PF3D7_1328300.1-p1	328	T	Gold	261	PXD005207;PXD009157;PXD012143;PXD015833;PXD020381;PXD026474;PXD015093	Late-stage schizonts;Fully segmented schizonts;Schizont / Ring;Asexual red blood cell stages;Schizont;Gametocytes;Merozoites	DICSDIELTDIDN	9	TD
PF3D7_1435600.1-p1	22	S	Gold	260	PXD000070;PXD002266;PXD005207;PXD009157;PXD009465;PXD012143;PXD015833;PXD020381;PXD026474	Schizont / Ring Stages (time course);Late-stage schizonts;Fully segmented schizonts;Schizont / Ring;Asexual red blood cell stages;Schizont;Gametocytes;Parasites cultured from infected erythrocytes	IEEPKEGHSNDIVENEK	9	K...S.D; SND; SN; E..S; S.D
PF3D7_1466800.1-p1	69	T	Gold	259	PXD002266;PXD005207;PXD009157;PXD009465;PXD012143;PXD015833;PXD020381;PXD026474;PXD015093	Schizont / Ring Stages (time course);Late-stage schizonts;Fully segmented schizonts;Schizont / Ring;Asexual red blood cell stages;Schizont;Gametocytes;Merozoites	EIFEGENTDDDTK	8	NT.D; TDD; T.D; TD; NT
PF3D7_0408300.1-p1	117	S	Gold	258	PXD000070;PXD002266;PXD005207;PXD009157;PXD009465;PXD012143;PXD015833;PXD020381;PXD026474;PXD015093	Schizont / Ring Stages (time course);Late-stage schizonts;Fully segmented schizonts;Schizont / Ring;Merozoites;Asexual red blood cell stages;Schizont;Gametocytes;Parasites cultured from infected erythrocytes	VHDSEDEEYDEFGRK	4	SE.E; S...E; S.D; DS; SE; S..E
PF3D7_0904900.1-p1	287	S	Gold	258	PXD002266;PXD005207;PXD009157;PXD009465;PXD012143;PXD015833;PXD020381;PXD026474	Schizont / Ring Stages (time course);Late-stage schizonts;Fully segmented schizonts;Schizont / Ring;Asexual red blood cell stages;Schizont;Gametocytes	VEESEGVDENRK	4	S...D; ES; SE
PF3D7_0810300.1-p1	65	S	Gold	256	PXD000070;PXD005207;PXD009157;PXD009465;PXD012143;PXD015833;PXD020381;PXD026474;PXD015093	Schizont / Ring Stages (time course);Late-stage schizonts;Fully segmented schizonts;Schizont / Ring;Merozoites;Asexual red blood cell stages;Schizont;Gametocytes;Parasites cultured from infected erythrocytes	RISENEVQEVVEGEENEEEEERRK	3	SE.E; R.S; SE; S..E
PF3D7_0416400.1-p1	484	S	Gold	256	PXD002266;PXD005207;PXD009157;PXD009465;PXD012143;PXD015833;PXD020381;PXD015093	Schizont / Ring Stages (time course);Late-stage schizonts;Fully segmented schizonts;Schizont / Ring;Asexual red blood cell stages;Schizont;Merozoites	NDADGNNSGEENK	8	N.S.E; S.E..K; NS.E; S.E; NS; S..E
PF3D7_1004400.1-p1	586	S	Gold	254	PXD002266;PXD009465;PXD012143;PXD015833;PXD020381	Schizont / Ring Stages (time course);Late-stage schizonts;Schizont / Ring;Asexual red blood cell stages;Schizont	RDDNEDNKSEVDDSK	9	K....DS; S...D; D..S; S..D; SE
PF3D7_0517400.1-p1	1125	S	Gold	253	PXD000070;PXD002266;PXD005207;PXD009157;PXD009465;PXD012143;PXD015833;PXD020381;PXD026474;PXD015093	Schizont / Ring Stages (time course);Late-stage schizonts;Fully segmented schizonts;Schizont / Ring;Merozoites;Asexual red blood cell stages;Schizont;Gametocytes;Parasites cultured from infected erythrocytes	FAYKSDEDDEGYNKR	5	SD.D; S...D; S.E; SD; S..D; Y.SD; Y..D; Y.S
PF3D7_0521000.1-p1	483	S	Gold	253	PXD000070;PXD002266;PXD005207;PXD009465;PXD012143;PXD015833;PXD020381;PXD026474	Schizont / Ring Stages (time course);Late-stage schizonts;Schizont / Ring;Asexual red blood cell stages;Schizont;Gametocytes;Parasites cultured from infected erythrocytes	QIDNIQKDNNVEENDVIHSDNSEKEK	22	SD.....K; SE.E; S...E; S..S; NS; SE; S..E
PF3D7_1251200.1-p1	571	S	Gold	253	PXD000070;PXD001684;PXD002266;PXD005207;PXD009157;PXD009465;PXD012143;PXD015833;PXD020381;PXD026474	Schizont / Ring Stages (time course);Late-stage schizonts;Fully segmented schizonts;Schizont / Ring;Merozoites;Asexual red blood cell stages;Schizont;Gametocytes;Parasites cultured from infected erythrocytes	HISSIHEENNFKNFFK	4	S...E; S..E
PF3D7_0624600.1-p1	1327	S	Gold	253	PXD002266;PXD005207;PXD009157;PXD009465;PXD012143;PXD015833;PXD020381;PXD015093	Schizont / Ring Stages (time course);Late-stage schizonts;Fully segmented schizonts;Schizont / Ring;Asexual red blood cell stages;Schizont;Merozoites	DDGDDILVSKNDEDDDDDDDNSVDAK	22	NS.D; D..S; S.D; NS
PF3D7_0521000.1-p1	480	S	Gold	251	PXD000070;PXD002266;PXD005207;PXD009465;PXD012143;PXD015833;PXD020381;PXD026474	Schizont / Ring Stages (time course);Late-stage schizonts;Schizont / Ring;Asexual red blood cell stages;Schizont;Gametocytes;Parasites cultured from infected erythrocytes	QIDNIQKDNNVEENDVIHSDNSEKEK	19	SD.....K; S...E; S..S; SD
PF3D7_1132300.1-p1	33	S	Gold	251	PXD001684;PXD002266;PXD009465;PXD012143;PXD015833;PXD020381	Schizont / Ring Stages (time course);Late-stage schizonts;Schizont / Ring;Asexual red blood cell stages;Schizont;Merozoites	RGSPEGLAK	3	S.E...K; S.E; GS; R.S; SP
PF3D7_0610900.1-p1	42	S	Gold	250	PXD000070;PXD002266;PXD005207;PXD009157;PXD009465;PXD012143;PXD015833;PXD020381	Schizont / Ring Stages (time course);Late-stage schizonts;Fully segmented schizonts;Schizont / Ring;Asexual red blood cell stages;Schizont;Parasites cultured from infected erythrocytes	KNDNNNDDISEHDAKNIEMSR	10	D..S; S..D; SE
PF3D7_0708400.1-p1	716	S	Gold	249	PXD015833;PXD020381;PXD026474;PXD015093	Gametocytes;Merozoites;Asexual red blood cell stages;Schizont	LGLSIDEEENNDIDLPPLEETVDATDSK	4	S...E; S.D; S..E
PF3D7_1140200.1-p1	125	S	Gold	247	PXD002266;PXD005207;PXD009157;PXD009465;PXD012143;PXD015833;PXD020381;PXD026474;PXD015093	Schizont / Ring Stages (time course);Late-stage schizonts;Fully segmented schizonts;Schizont / Ring;Asexual red blood cell stages;Schizont;Gametocytes;Merozoites	KIIESEEETNINSDDEEEEEEYQR	13	NS.D; SD.E; S...E; S.D; NS; SD; S..E
PF3D7_0812500.1-p1	125	S	Gold	247	PXD005207;PXD009465;PXD012143;PXD015833;PXD020381;PXD026474	Schizont / Ring Stages (time course);Late-stage schizonts;Schizont / Ring;Asexual red blood cell stages;Schizont;Gametocytes	DENVNNIGKSDDNEEKDNK	10	S.D...K; SD....K; S...E; S.D; SD
PF3D7_0219600.1-p1	859	S	Gold	245	PXD000070;PXD005207;PXD009465;PXD012143;PXD015833;PXD020381;PXD026474;PXD015093	Schizont / Ring Stages (time course);Late-stage schizonts;Schizont / Ring;Merozoites;Asexual red blood cell stages;Schizont;Gametocytes;Parasites cultured from infected erythrocytes	LNEFESDEDIDELSESKEDKDDDVLIK	6	SD.D; E..S; S.E; ES; SD; S..D
PF3D7_0323700.1-p1	178	S	Gold	245	PXD000070;PXD005207;PXD009157;PXD012143;PXD015833;PXD020381;PXD026474;PXD015093	Late-stage schizonts;Fully segmented schizonts;Schizont / Ring;Merozoites;Asexual red blood cell stages;Schizont;Gametocytes;Parasites cultured from infected erythrocytes	DQNILNSDQEDCLINEELKKK	7	SD.E; S...D; NS; SD; S..E
PF3D7_0817900.1-p1	68	S	Gold	245	PXD000070;PXD001684;PXD002266;PXD005207;PXD009157;PXD009465;PXD012143;PXD015833;PXD020381;PXD026474;PXD015093	Schizont / Ring Stages (time course);Late-stage schizonts;Fully segmented schizonts;Schizont / Ring;Merozoites;Asexual red blood cell stages;Schizont;Gametocytes;Parasites cultured from infected erythrocytes	LIGEAWGQLSPAQK	10	SP..K; SP
PF3D7_0106300.1-p1	482	S	Gold	244	PXD000070;PXD001684;PXD002266;PXD005207;PXD009157;PXD012143;PXD015833;PXD020381;PXD026474;PXD015093	Late-stage schizonts;Fully segmented schizonts;Schizont / Ring;Merozoites;Asexual red blood cell stages;Schizont;Gametocytes;Parasites cultured from infected erythrocytes	NIPLKEMKSNENTIISRGSK	9	SNE; K...S.E; SN; E..S; S.E
PF3D7_0618000.1-p1	447	T	Gold	244	PXD002266;PXD009157;PXD009465;PXD012143;PXD015833;PXD020381	Schizont / Ring Stages (time course);Late-stage schizonts;Fully segmented schizonts;Schizont / Ring;Asexual red blood cell stages;Schizont	NISQITIKTNDDEK	6
PF3D7_1468100.1-p1	2401	S	Gold	242	PXD000070;PXD002266;PXD005207;PXD009465;PXD012143;PXD015833;PXD020381;PXD026474	Schizont / Ring Stages (time course);Late-stage schizonts;Schizont / Ring;Asexual red blood cell stages;Schizont;Gametocytes;Parasites cultured from infected erythrocytes	SKNESDNDDENDYKITNQEKENAQSEK	5	N.SD; SD.D; S...D; K..S; ES; SD; S..D
PF3D7_0316600.1-p1	302	S	Gold	241	PXD000070;PXD001684;PXD005207;PXD009157;PXD009465;PXD012143;PXD015833;PXD020381;PXD026474;PXD015093	Schizont / Ring Stages (time course);Late-stage schizonts;Fully segmented schizonts;Schizont / Ring;Merozoites;Asexual red blood cell stages;Schizont;Gametocytes;Parasites cultured from infected erythrocytes	DNNDAQMKSLSIELR	9	S...E; KS.S; K..S; S.S
PF3D7_1003600.1-p1	259	S	Gold	241	PXD000070;PXD001684;PXD002266;PXD009157;PXD012143;PXD015833;PXD020381;PXD026474;PXD015093	Late-stage schizonts;Fully segmented schizonts;Schizont / Ring;Merozoites;Asexual red blood cell stages;Schizont;Gametocytes;Parasites cultured from infected erythrocytes	SIQASNFEPSGSMQLK	12	GS; S.S
PF3D7_1110400.1-p1	1257	S	Gold	240	PXD002266;PXD005207;PXD009157;PXD012143;PXD015833;PXD020381	Late-stage schizonts;Fully segmented schizonts;Schizont / Ring;Asexual red blood cell stages;Schizont	DDHADSVTTK	6	DS
PF3D7_1211900.1-p1	69	S	Gold	239	PXD000070;PXD002266;PXD005207;PXD009157;PXD009465;PXD012143;PXD015833;PXD020381;PXD026474;PXD015093	Schizont / Ring Stages (time course);Late-stage schizonts;Fully segmented schizonts;Schizont / Ring;Merozoites;Asexual red blood cell stages;Schizont;Gametocytes;Parasites cultured from infected erythrocytes	KNEVLNNSNNVEDGDNENSK	8	K.....NS; SN; S...E; NS
PF3D7_1007700.1-p1	913	S	Gold	237	PXD002266;PXD005207;PXD009157;PXD009465;PXD012143;PXD015833;PXD020381;PXD026474;PXD015093	Schizont / Ring Stages (time course);Late-stage schizonts;Fully segmented schizonts;Schizont / Ring;Asexual red blood cell stages;Schizont;Gametocytes;Merozoites	LLNSDAGQDSENEFSPTK	10	SE.E; DS; SE; S..E
PF3D7_0824400.1-p1	280	S	Gold	236	PXD000070;PXD002266;PXD012143;PXD015833;PXD020381;PXD026474;PXD015093	Late-stage schizonts;Schizont / Ring;Merozoites;Asexual red blood cell stages;Schizont;Gametocytes;Parasites cultured from infected erythrocytes	DDSYKYYESITEK	3	S.D...K; K....DS; K..R..S; R..S; DS; SY
PF3D7_1415000.1-p1	43	S	Gold	235	PXD000070;PXD009157;PXD009465;PXD012143;PXD015833;PXD020381;PXD026474	Schizont / Ring Stages (time course);Fully segmented schizonts;Schizont / Ring;Asexual red blood cell stages;Schizont;Gametocytes;Parasites cultured from infected erythrocytes	VILEEVEEKSLEGSLKEENVNILK	10	S.E...K; E..S; S.E
PF3D7_0818200.1-p1	252	T	Gold	235	PXD002266;PXD005207;PXD009157;PXD012143;PXD015833;PXD020381;PXD026474;PXD015093	Late-stage schizonts;Fully segmented schizonts;Schizont / Ring;Asexual red blood cell stages;Schizont;Gametocytes;Merozoites	DNLTLWTSDLQGDQTEEK	15	T.E; D.TE
PF3D7_1317900.1-p1	605	S	Gold	234	PXD000070;PXD002266;PXD005207;PXD009465;PXD012143;PXD015833;PXD020381;PXD026474	Schizont / Ring Stages (time course);Late-stage schizonts;Schizont / Ring;Asexual red blood cell stages;Schizont;Gametocytes;Parasites cultured from infected erythrocytes	KDNLINDVMIKEEHISDEEKKEK	16	S.E..K; SD.E; E..S; S.E; SD; S..E
PF3D7_1407100.1-p1	16	S	Gold	231	PXD001684;PXD002266;PXD009157;PXD009465;PXD012143;PXD015833;PXD020381	Schizont / Ring Stages (time course);Late-stage schizonts;Fully segmented schizonts;Schizont / Ring;Asexual red blood cell stages;Schizont;Merozoites	RNSNNFGK	3	SN; NS; R.S
PF3D7_0506800.1-p1	133	S	Gold	230	PXD000070;PXD002266;PXD005207;PXD009157;PXD009465;PXD012143;PXD015833;PXD020381;PXD026474;PXD015093	Schizont / Ring Stages (time course);Late-stage schizonts;Fully segmented schizonts;Schizont / Ring;Merozoites;Asexual red blood cell stages;Schizont;Gametocytes;Parasites cultured from infected erythrocytes	NVDDEISDILNEINKEEK	7	D..S; SD
PF3D7_0702400.1-p1	31	S	Gold	230	PXD000070;PXD002266;PXD009157;PXD009465;PXD012143;PXD015833;PXD020381;PXD026474	Schizont / Ring Stages (time course);Late-stage schizonts;Fully segmented schizonts;Schizont / Ring;Asexual red blood cell stages;Schizont;Gametocytes;Parasites cultured from infected erythrocytes	KFNPTRNPSQSGPYR	9	R..S; S.S
PF3D7_1212700.1-p1	1355	S	Gold	229	PXD002266;PXD005207;PXD009157;PXD009465;PXD012143;PXD015833;PXD020381;PXD026474	Schizont / Ring Stages (time course);Late-stage schizonts;Fully segmented schizonts;Schizont / Ring;Asexual red blood cell stages;Schizont;Gametocytes	KNDDEEASDGGDFTVFK	8	S...D; E..S; SD
PF3D7_1126700.1-p1	770	S	Gold	228	PXD000070;PXD002266;PXD005207;PXD009157;PXD009465;PXD012143;PXD015833;PXD020381	Schizont / Ring Stages (time course);Late-stage schizonts;Fully segmented schizonts;Schizont / Ring;Asexual red blood cell stages;Schizont;Parasites cultured from infected erythrocytes	INEDKLNNEKNNEDKLNNNRELSDENLHK	23	S.E...K; SD....K; R..S..N; R..S; S.E; SD
PF3D7_0303200.1-p1	671	S	Gold	228	PXD002266;PXD005207;PXD009157;PXD009465;PXD012143;PXD015833;PXD020381	Schizont / Ring Stages (time course);Late-stage schizonts;Fully segmented schizonts;Schizont / Ring;Asexual red blood cell stages;Schizont	EIDSNDDNNNHNDNNNKR	4	SND; SN; E..S; S.D; DS; S..D
PF3D7_1003600.1-p1	266	S	Gold	228	PXD002266;PXD005207;PXD012143;PXD015833;PXD020381;PXD026474;PXD015093	Late-stage schizonts;Schizont / Ring;Asexual red blood cell stages;Schizont;Gametocytes;Merozoites	RLSSEEIKPAGCCSAACT	3	S.E..K; R..S; S.E; R.S; S..E
PF3D7_1302100.1-p1	208	T	Gold	228	PXD002266;PXD005207;PXD015833;PXD020381;PXD026474	Gametocytes;Asexual red blood cell stages;Late-stage schizonts;Schizont	ISQFLIDVVDSYIIKPIPALPVTPDEPHHNNI	23	T.DE.; TP; T.D; T..E
PF3D7_1405100.1-p1	441	S	Gold	228	PXD002266;PXD005207;PXD009157;PXD009465;PXD012143;PXD015833;PXD020381;PXD026474	Schizont / Ring Stages (time course);Late-stage schizonts;Fully segmented schizonts;Schizont / Ring;Asexual red blood cell stages;Schizont;Gametocytes	ELEEEIHNVSEEHFDKK	10	N.S.E; S.E...K; S.E; SE
PF3D7_0306800.1-p1	262	S	Gold	227	PXD000070;PXD005207;PXD009465;PXD012143;PXD015833;PXD020381;PXD026474;PXD015093	Schizont / Ring Stages (time course);Late-stage schizonts;Schizont / Ring;Merozoites;Asexual red blood cell stages;Schizont;Gametocytes;Parasites cultured from infected erythrocytes	VNVHSFEDVQDLENEER	5	S.E; S..D
PF3D7_1138000.1-p1	1721	S	Gold	227	PXD000070;PXD002266;PXD005207;PXD009157;PXD009465;PXD012143;PXD015833;PXD020381;PXD026474	Schizont / Ring Stages (time course);Late-stage schizonts;Fully segmented schizonts;Schizont / Ring;Asexual red blood cell stages;Schizont;Gametocytes;Parasites cultured from infected erythrocytes	KFLSNELNEHNMMK	4	SNE; SN; S.E
PF3D7_1305000.1-p1	503	S	Gold	226	PXD002266;PXD009157;PXD009465;PXD012143;PXD015833;PXD020381	Schizont / Ring Stages (time course);Late-stage schizonts;Fully segmented schizonts;Schizont / Ring;Asexual red blood cell stages;Schizont	RNDDDIFNSFSIDHK	11	S...D; S.D; S.S
PF3D7_1468100.1-p1	1437	S	Gold	226	PXD005207;PXD009157;PXD009465;PXD012143;PXD015833;PXD020381	Schizont / Ring Stages (time course);Late-stage schizonts;Fully segmented schizonts;Schizont / Ring;Asexual red blood cell stages;Schizont	NTTDNDDKNNNNNNENDSNNEEKDNITGDHNK	18	SN; S...E; E..S; DS; S..E; T.D
PF3D7_0525800.1-p1	281	S	Gold	225	PXD001684;PXD002266;PXD005207;PXD009157;PXD009465;PXD012143;PXD015833;PXD020381;PXD026474;PXD015093	Schizont / Ring Stages (time course);Late-stage schizonts;Fully segmented schizonts;Schizont / Ring;Asexual red blood cell stages;Schizont;Gametocytes;Merozoites	DSGFPSIR	6
PF3D7_1121600.1-p1	43	S	Gold	224	PXD000070;PXD002266;PXD005207;PXD012143;PXD015833;PXD020381;PXD026474	Late-stage schizonts;Schizont / Ring;Asexual red blood cell stages;Schizont;Gametocytes;Parasites cultured from infected erythrocytes	NKKGSGEPLIDVHDLISDMIK	5	S.E; GS
PF3D7_1340900.1-p1	625	S	Gold	224	PXD000070;PXD002266;PXD012143;PXD015833;PXD020381;PXD026474	Late-stage schizonts;Schizont / Ring;Asexual red blood cell stages;Schizont;Gametocytes;Parasites cultured from infected erythrocytes	SMDKDIIQVDKDKSFTLTEK	14	K..S; K..T
PF3D7_0907700.1-p1	104	S	Gold	224	PXD001684;PXD002266;PXD009157;PXD012143;PXD015833;PXD020381	Late-stage schizonts;Fully segmented schizonts;Schizont / Ring;Asexual red blood cell stages;Schizont;Merozoites	KDSLDGHVK	3	S.D...K; S.D; DS
PF3D7_1312900.1-p1	66	S	Gold	224	PXD009157;PXD012143;PXD015833;PXD020381;PXD026474	Fully segmented schizonts;Schizont / Ring;Asexual red blood cell stages;Schizont;Gametocytes	MNSNHNNNCEDKDNDWSYLR	3	SN; NS
PF3D7_1415000.1-p1	47	S	Gold	223	PXD000070;PXD009157;PXD009465;PXD012143;PXD015833;PXD020381;PXD026474	Schizont / Ring Stages (time course);Fully segmented schizonts;Schizont / Ring;Asexual red blood cell stages;Schizont;Gametocytes;Parasites cultured from infected erythrocytes	VILEEVEEKSLEGSLKEENVNILK	14	S.E...K; S...E; GS; S..E
PF3D7_0628200.1-p1	2296	S	Gold	223	PXD002266;PXD009157;PXD012143;PXD015833;PXD020381	Late-stage schizonts;Fully segmented schizonts;Schizont / Ring;Asexual red blood cell stages;Schizont	EQSPDMKR	3	SP..K; S.D; SP
PF3D7_0202400.1-p1	505	T	Gold	223	PXD009465;PXD012143;PXD015833;PXD020381;PXD026474	Schizont / Ring Stages (time course);Schizont / Ring;Asexual red blood cell stages;Schizont;Gametocytes	EKGEYGEGTDDEEDK	9	TD.E; T.DE.; TDD; T.D; TD; T..E
PF3D7_0711500.1-p1	603	S	Gold	220	PXD001684;PXD002266;PXD005207;PXD009157;PXD009465;PXD012143;PXD015833;PXD020381;PXD026474	Schizont / Ring Stages (time course);Late-stage schizonts;Fully segmented schizonts;Schizont / Ring;Asexual red blood cell stages;Schizont;Gametocytes;Merozoites	SYLSNESPTR	7	N.SP; ES; SP
PF3D7_0610400.1-p1	33	S	Gold	219	PXD000070;PXD001684;PXD002266;PXD005207;PXD009157;PXD012143;PXD015833;PXD020381;PXD026474	Late-stage schizonts;Fully segmented schizonts;Schizont / Ring;Merozoites;Asexual red blood cell stages;Schizont;Gametocytes;Parasites cultured from infected erythrocytes	KSAPISAGIKKPHR	6
PF3D7_0525800.1-p1	189	T	Gold	219	PXD001684;PXD002266;PXD005207;PXD009465;PXD012143;PXD015833;PXD020381;PXD026474	Schizont / Ring Stages (time course);Late-stage schizonts;Schizont / Ring;Asexual red blood cell stages;Schizont;Gametocytes;Merozoites	ENQTISLADEK	4	T.S
PF3D7_0219600.1-p1	867	S	Gold	218	PXD000070;PXD005207;PXD009465;PXD012143;PXD015833;PXD020381;PXD026474;PXD015093	Schizont / Ring Stages (time course);Late-stage schizonts;Schizont / Ring;Merozoites;Asexual red blood cell stages;Schizont;Gametocytes;Parasites cultured from infected erythrocytes	LNEFESDEDIDELSESKEDKDDDVLIK	14	S...E; D..S; S.E; ES; S..D; S.S; SE
PF3D7_1123400.1-p1	66	S	Gold	218	PXD002266;PXD005207;PXD009157;PXD009465;PXD012143;PXD015833;PXD020381;PXD026474	Schizont / Ring Stages (time course);Late-stage schizonts;Fully segmented schizonts;Schizont / Ring;Asexual red blood cell stages;Schizont;Gametocytes	IKEEEDINGSEIVEDENVNDIEEK	10	S...E; GS; SE
PF3D7_1343700.1-p1	100	S	Gold	218	PXD002266;PXD005207;PXD009157;PXD009465;PXD012143;PXD015833;PXD020381;PXD026474	Schizont / Ring Stages (time course);Late-stage schizonts;Fully segmented schizonts;Schizont / Ring;Asexual red blood cell stages;Schizont;Gametocytes	KDFLPSNLSR	9	S..S
PF3D7_1304500.1-p1	172	T	Gold	218	PXD005207;PXD012143;PXD015833;PXD020381;PXD026474;PXD015093	Late-stage schizonts;Schizont / Ring;Asexual red blood cell stages;Schizont;Gametocytes;Merozoites	SFTLPENVSEDEIK	3	R..T; T..E
PF3D7_0528700.1-p1	9	S	Gold	217	PXD000070;PXD005207;PXD012143;PXD015833;PXD020381;PXD026474;PXD015093	Late-stage schizonts;Schizont / Ring;Merozoites;Asexual red blood cell stages;Schizont;Gametocytes;Parasites cultured from infected erythrocytes	GYSEDEDEEEVKDIIDNLKEQKK	3	SE.E; S...D; S.D; SE; S..E; Y..D; YS
PF3D7_0814200.1-p1	129	T	Gold	217	PXD000070;PXD005207;PXD009465;PXD012143;PXD015833;PXD020381;PXD026474;PXD015093	Schizont / Ring Stages (time course);Late-stage schizonts;Schizont / Ring;Merozoites;Asexual red blood cell stages;Schizont;Gametocytes;Parasites cultured from infected erythrocytes	YVKEMTPEEIVNSRPFR	6	T.EE; T.E; TP; T..E
PF3D7_1307800.1-p1	399	S	Gold	217	PXD012143;PXD015833;PXD020381	Schizont / Ring;Asexual red blood cell stages;Schizont	NKNEKDEEQSEEEK	10	SE.E; E..S; S.E; SE; S..E
PF3D7_0823800.1-p1	13	S	Gold	216	PXD002266;PXD005207;PXD009157;PXD009465;PXD012143;PXD015833;PXD020381;PXD026474	Schizont / Ring Stages (time course);Late-stage schizonts;Fully segmented schizonts;Schizont / Ring;Asexual red blood cell stages;Schizont;Gametocytes	ASNDSYENSDVNGAVSK	9	NS; SD; Y..S
PF3D7_1319400.1-p1	105	S	Gold	216	PXD002266;PXD009465;PXD012143;PXD015833;PXD020381	Schizont / Ring Stages (time course);Late-stage schizonts;Schizont / Ring;Asexual red blood cell stages;Schizont	GENNDDKDQSEDDNKR	10	K..S.D; K..S; S.D; S..D; SE
PF3D7_0704600.1-p1	1630	S	Gold	215	PXD000070;PXD002266;PXD005207;PXD009157;PXD009465;PXD012143;PXD015833;PXD020381;PXD026474	Schizont / Ring Stages (time course);Late-stage schizonts;Fully segmented schizonts;Schizont / Ring;Asexual red blood cell stages;Schizont;Gametocytes;Parasites cultured from infected erythrocytes	NGKNEVNLISDHEKKGDDEGDINNSEK	10	SD.E; SD; S..E
PF3D7_0618000.1-p1	450	T	Gold	213	PXD002266;PXD009465;PXD012143;PXD015833;PXD020381;PXD026474	Schizont / Ring Stages (time course);Late-stage schizonts;Schizont / Ring;Asexual red blood cell stages;Schizont;Gametocytes	NISQITIKTNDDEK	9	T..DE; T.D
PF3D7_1120000.1-p1	1047	S	Gold	213	PXD002266;PXD005207;PXD009157;PXD009465;PXD012143;PXD015833;PXD020381;PXD026474;PXD015093	Schizont / Ring Stages (time course);Late-stage schizonts;Fully segmented schizonts;Schizont / Ring;Asexual red blood cell stages;Schizont;Gametocytes;Merozoites	NISDVSDIEK	3	N.SD; SD.....K; S...D; S..S; SD
PF3D7_1353300.1-p1	978	S	Gold	212	PXD000070;PXD002266;PXD005207;PXD009157;PXD009465;PXD012143;PXD015833;PXD020381;PXD026474	Schizont / Ring Stages (time course);Late-stage schizonts;Fully segmented schizonts;Schizont / Ring;Asexual red blood cell stages;Schizont;Gametocytes;Parasites cultured from infected erythrocytes	EQMHSGEDEKEELGEPK	5	S.E..K; S...E; S.E; S..D
PF3D7_1437500.1-p1	61	S	Gold	211	PXD001684;PXD002266;PXD005207;PXD009157;PXD009465;PXD012143;PXD015833;PXD020381;PXD015093	Schizont / Ring Stages (time course);Late-stage schizonts;Fully segmented schizonts;Schizont / Ring;Asexual red blood cell stages;Schizont;Merozoites	GVSFVNK	3
PF3D7_1104200.1-p1	164	S	Gold	211	PXD002266;PXD012143;PXD015833;PXD020381	Schizont / Ring;Asexual red blood cell stages;Late-stage schizonts;Schizont	KDDSMEMNDKEK	4	S.E...K; K..S; S.E; DS
PF3D7_1447200.1-p1	397	S	Gold	211	PXD002266;PXD005207;PXD009465;PXD012143;PXD015833;PXD020381;PXD026474	Schizont / Ring Stages (time course);Late-stage schizonts;Schizont / Ring;Asexual red blood cell stages;Schizont;Gametocytes	HFYEEDEQEDQENSDDNKK	14	NS.D; S.D; NS; SD
PF3D7_0814200.1-p1	88	S	Gold	211	PXD005207;PXD012143;PXD015833;PXD020381;PXD026474;PXD015093	Late-stage schizonts;Schizont / Ring;Asexual red blood cell stages;Schizont;Gametocytes;Merozoites	CGSTVITDQYVSGQDNSEHVVQEK	17	NS; SE
PF3D7_0104800.1-p1	357	S	Gold	210	PXD000070;PXD002266;PXD009465;PXD012143;PXD015833;PXD020381;PXD026474	Schizont / Ring Stages (time course);Late-stage schizonts;Schizont / Ring;Asexual red blood cell stages;Schizont;Gametocytes;Parasites cultured from infected erythrocytes	KDKSIDSNKNILHDEEDFHKK	7	SN; S..S; DS
PF3D7_0929200.1-p1	10	S	Gold	210	PXD000070;PXD005207;PXD009157;PXD009465;PXD012143;PXD015833;PXD020381;PXD026474	Schizont / Ring Stages (time course);Late-stage schizonts;Fully segmented schizonts;Schizont / Ring;Asexual red blood cell stages;Schizont;Gametocytes;Parasites cultured from infected erythrocytes	NKIDMSLDELIEKENIK	6	K...S.D; S.D; S..E
PF3D7_0624000.1-p1	18	T	Gold	210	PXD002266;PXD005207;PXD009157;PXD012143;PXD015833;PXD020381;PXD026474;PXD015093	Late-stage schizonts;Fully segmented schizonts;Schizont / Ring;Asexual red blood cell stages;Schizont;Gametocytes;Merozoites	LDTIECDIPINEELSWR	3	T.E; DT; T...D
PF3D7_0708800.1-p1	589	S	Gold	210	PXD002266;PXD005207;PXD009157;PXD009465;PXD012143;PXD015833;PXD020381;PXD015093	Schizont / Ring Stages (time course);Late-stage schizonts;Fully segmented schizonts;Schizont / Ring;Asexual red blood cell stages;Schizont;Merozoites	NNETNSPNKTELK	6	E..S; NS; SP; T.S
PF3D7_1223700.1-p1	140	S	Gold	209	PXD000070;PXD002266;PXD005207;PXD009157;PXD009465;PXD012143;PXD015833;PXD020381;PXD026474	Schizont / Ring Stages (time course);Late-stage schizonts;Fully segmented schizonts;Schizont / Ring;Asexual red blood cell stages;Schizont;Gametocytes;Parasites cultured from infected erythrocytes	YKFDSEDAR	5	K..S.D; K..S; S.D; DS; SE; Y...S
PF3D7_0511500.1-p1	5998	S	Gold	209	PXD002266;PXD009157;PXD009465;PXD012143;PXD015833;PXD020381	Schizont / Ring Stages (time course);Late-stage schizonts;Fully segmented schizonts;Schizont / Ring;Asexual red blood cell stages;Schizont	NINDDSDDNNKNK	6	SD.....K; S.D; DS; SD
PF3D7_0708400.1-p1	252	S	Gold	209	PXD002266;PXD005207;PXD009465;PXD012143;PXD015833;PXD020381;PXD026474	Schizont / Ring Stages (time course);Late-stage schizonts;Schizont / Ring;Asexual red blood cell stages;Schizont;Gametocytes	NADESKEENEDEEK	5	S.E; ES; S..E
PF3D7_0907700.1-p1	92	S	Gold	209	PXD002266;PXD005207;PXD009465;PXD012143;PXD015833;PXD020381	Schizont / Ring Stages (time course);Late-stage schizonts;Schizont / Ring;Asexual red blood cell stages;Schizont	GNNSSDFDEREK	4	N.S.D; NS.D; N.SD; S...D; S.D; NS
PF3D7_1223400.1-p1	854	S	Gold	208	PXD002266;PXD005207;PXD009157;PXD012143;PXD015833;PXD020381;PXD026474	Late-stage schizonts;Fully segmented schizonts;Schizont / Ring;Asexual red blood cell stages;Schizont;Gametocytes	SNHHHNNISDNELYDEK	9	SD.E; N.SD; SD; S..E
PF3D7_0500800.1-p1	547	S	Gold	206	PXD000070;PXD002266;PXD009157;PXD009465;PXD012143;PXD015833;PXD020381	Schizont / Ring Stages (time course);Late-stage schizonts;Fully segmented schizonts;Schizont / Ring;Asexual red blood cell stages;Schizont;Parasites cultured from infected erythrocytes	VIGSEKTQKEIK	4	GS; SE
PF3D7_0626400.1-p1	439	S	Gold	205	PXD001684;PXD002266;PXD005207;PXD009157;PXD009465;PXD012143;PXD015833;PXD020381	Schizont / Ring Stages (time course);Late-stage schizonts;Fully segmented schizonts;Schizont / Ring;Asexual red blood cell stages;Schizont;Merozoites	HIGSDNFK	4	GS; SD
PF3D7_1466400.1-p1	468	S	Gold	204	PXD000070;PXD002266;PXD005207;PXD009157;PXD009465;PXD012143;PXD015833;PXD020381;PXD026474	Schizont / Ring Stages (time course);Late-stage schizonts;Fully segmented schizonts;Schizont / Ring;Asexual red blood cell stages;Schizont;Gametocytes;Parasites cultured from infected erythrocytes	GNVSPNIMDMVHR	4	N.SP; SP
PF3D7_1138500.1-p1	556	S	Gold	202	PXD000070;PXD002266;PXD005207;PXD009157;PXD009465;PXD012143;PXD015833;PXD020381;PXD026474;PXD015093	Schizont / Ring Stages (time course);Late-stage schizonts;Fully segmented schizonts;Schizont / Ring;Merozoites;Asexual red blood cell stages;Schizont;Gametocytes;Parasites cultured from infected erythrocytes	NNGDEVNNSDIER	9	SD.E; N.SD; NS; SD; S..E
PF3D7_1443800.1-p1	73	S	Gold	202	PXD000070;PXD002266;PXD005207;PXD009157;PXD012143;PXD015833;PXD020381;PXD026474;PXD015093	Late-stage schizonts;Fully segmented schizonts;Schizont / Ring;Merozoites;Asexual red blood cell stages;Schizont;Gametocytes;Parasites cultured from infected erythrocytes	VLEEDHEISDDDVVCK	9	SD.....K; SD.D; S.D; SD; S..D
PF3D7_1107300.1-p1	2027	S	Gold	202	PXD012143;PXD015833;PXD020381;PXD026474	Schizont / Ring;Gametocytes;Asexual red blood cell stages;Schizont	ETDKADDISVCDTISVIEK	9	D..S; S..D
PF3D7_0726500.1-p1	815	S	Gold	201	PXD000070;PXD002266;PXD005207;PXD009157;PXD009465;PXD012143;PXD015833;PXD020381;PXD026474;PXD015093	Schizont / Ring Stages (time course);Late-stage schizonts;Fully segmented schizonts;Schizont / Ring;Merozoites;Asexual red blood cell stages;Schizont;Gametocytes;Parasites cultured from infected erythrocytes	IYELHSDEQLMK	6	S.E...K; SD....K; E..S; S.E; SD; Y...S
PF3D7_1014900.1-p1	487	S	Gold	200	PXD002266;PXD009465;PXD012143;PXD015833;PXD020381	Schizont / Ring Stages (time course);Late-stage schizonts;Schizont / Ring;Asexual red blood cell stages;Schizont	NDSENDSK	3	K.....DS; E..S; K..S; DS; S..D; SE
PF3D7_1227700.1-p1	210	S	Gold	200	PXD002266;PXD005207;PXD009157;PXD009465;PXD012143;PXD015833;PXD020381;PXD026474	Schizont / Ring Stages (time course);Late-stage schizonts;Fully segmented schizonts;Schizont / Ring;Asexual red blood cell stages;Schizont;Gametocytes	LEEIIEENESHTER	10	E..S; ES; S..E; E..TE
PF3D7_1455300.1-p1	292	S	Gold	199	PXD000070;PXD001684;PXD002266;PXD005207;PXD009157;PXD009465;PXD012143;PXD015833;PXD020381;PXD026474;PXD015093	Schizont / Ring Stages (time course);Late-stage schizonts;Fully segmented schizonts;Schizont / Ring;Merozoites;Asexual red blood cell stages;Schizont;Gametocytes;Parasites cultured from infected erythrocytes	KDSFLDNRNVYLK	3	DS; S..D
PF3D7_1120000.1-p1	1050	S	Gold	199	PXD002266;PXD005207;PXD009157;PXD009465;PXD012143;PXD015833;PXD020381;PXD026474	Schizont / Ring Stages (time course);Late-stage schizonts;Fully segmented schizonts;Schizont / Ring;Asexual red blood cell stages;Schizont;Gametocytes	NISDVSDIEK	6	SD.E; SD.....K; S...D; S..S; SD; S..E
PF3D7_1016300.1-p1	135	S	Gold	199	PXD005207;PXD009465;PXD012143;PXD015833;PXD020381;PXD026474	Schizont / Ring Stages (time course);Late-stage schizonts;Schizont / Ring;Asexual red blood cell stages;Schizont;Gametocytes	SVVTEEQKVESDSEK	11	SD.E; E..S; K..S; ES; SD; S.S; S..E
PF3D7_1466100.1-p1	488	S	Gold	198	PXD000070;PXD002266;PXD005207;PXD009157;PXD009465;PXD012143;PXD015833;PXD020381;PXD026474;PXD015093	Schizont / Ring Stages (time course);Late-stage schizonts;Fully segmented schizonts;Schizont / Ring;Merozoites;Asexual red blood cell stages;Schizont;Gametocytes;Parasites cultured from infected erythrocytes	KISIDKLEEEGR	3	S.D
PF3D7_0801800.1-p1	608	S	Gold	198	PXD002266;PXD005207;PXD009157;PXD009465;PXD012143;PXD015833;PXD020381;PXD026474;PXD015093	Schizont / Ring Stages (time course);Late-stage schizonts;Fully segmented schizonts;Schizont / Ring;Asexual red blood cell stages;Schizont;Gametocytes;Merozoites	TISDDGVVDSYDVSK	3	K..S.D; K..S; S.D; SD; T...D; T.S
PF3D7_0822900.1-p1	497	S	Gold	198	PXD002266;PXD005207;PXD009157;PXD012143;PXD015833;PXD020381	Late-stage schizonts;Fully segmented schizonts;Schizont / Ring;Asexual red blood cell stages;Schizont	VSNMEMHSNNIENISNCIQK	8	SN; S...E; E..S
PF3D7_0508700.1-p1	36	S	Gold	197	PXD002266;PXD009157;PXD009465;PXD012143;PXD015833;PXD020381;PXD026474	Schizont / Ring Stages (time course);Late-stage schizonts;Fully segmented schizonts;Schizont / Ring;Asexual red blood cell stages;Schizont;Gametocytes	QDHDDSDDVLKR	6	K.....SD; K....DS; S.D; DS; SD
PF3D7_0104800.1-p1	354	S	Gold	196	PXD000070;PXD002266;PXD009465;PXD012143;PXD015833;PXD020381;PXD026474	Schizont / Ring Stages (time course);Late-stage schizonts;Schizont / Ring;Asexual red blood cell stages;Schizont;Gametocytes;Parasites cultured from infected erythrocytes	KDKSIDSNKNILHDEEDFHKK	4	S..S; S.D
PF3D7_1343000.1-p1	49	S	Gold	196	PXD002266;PXD005207;PXD009157;PXD009465;PXD012143;PXD015833;PXD020381;PXD026474;PXD015093	Schizont / Ring Stages (time course);Late-stage schizonts;Fully segmented schizonts;Schizont / Ring;Asexual red blood cell stages;Schizont;Gametocytes;Merozoites	ILSDIELNENSK	3	SD.E; SD; S..E
PF3D7_0217500.1-p1	64	S	Gold	195	PXD000070;PXD001684;PXD002266;PXD005207;PXD012143;PXD015833;PXD020381;PXD026474;PXD015093	Late-stage schizonts;Schizont / Ring;Merozoites;Asexual red blood cell stages;Schizont;Gametocytes;Parasites cultured from infected erythrocytes	KLGSGAYGEVLLCR	4	K..S; GS; S..Y
PF3D7_0723800.1-p1	531	S	Gold	195	PXD000070;PXD002266;PXD005207;PXD009157;PXD012143;PXD015833;PXD020381;PXD026474	Late-stage schizonts;Fully segmented schizonts;Schizont / Ring;Asexual red blood cell stages;Schizont;Gametocytes;Parasites cultured from infected erythrocytes	DNDKIVGDNFLEDLDKSPIDK	17	SP..K; S..D; SP
PF3D7_0802600.1-p1	197	S	Gold	195	PXD002266;PXD005207;PXD009157;PXD009465;PXD012143;PXD015833;PXD020381	Schizont / Ring Stages (time course);Late-stage schizonts;Fully segmented schizonts;Schizont / Ring;Asexual red blood cell stages;Schizont	NGTQNNDSDDEHVNLK	8	N.S.D; SD.E; N.SD; S.D; DS; SD; S..E
PF3D7_1224000.1-p1	383	S	Gold	195	PXD002266;PXD009157;PXD012143;PXD015833;PXD020381;PXD026474;PXD015093	Late-stage schizonts;Fully segmented schizonts;Schizont / Ring;Asexual red blood cell stages;Schizont;Gametocytes;Merozoites	AEKENPTVHSLNIDSSVENLN	15	DS; S..E
PF3D7_0423500.1-p1	34	S	Silver	194	PXD026474	Gametocytes	GSYGMDVDDAYLHQGQYAAPYDNQYQQDDDTPSPR	33	D..S; SP; DT.S; T.S
PF3D7_0704100.1-p1	2336	S	Gold	193	PXD000070;PXD002266;PXD005207;PXD009157;PXD009465;PXD012143;PXD015833;PXD020381	Schizont / Ring Stages (time course);Late-stage schizonts;Fully segmented schizonts;Schizont / Ring;Asexual red blood cell stages;Schizont;Parasites cultured from infected erythrocytes	IHMSNGIENVNK	4	SN; S...E
PF3D7_0305600.1-p1	250	S	Gold	192	PXD000070;PXD002266;PXD005207;PXD009465;PXD012143;PXD015833;PXD020381;PXD026474	Schizont / Ring Stages (time course);Late-stage schizonts;Schizont / Ring;Asexual red blood cell stages;Schizont;Gametocytes;Parasites cultured from infected erythrocytes	NRSVDIHNELSNKR	3	N.S.D; S.D
PF3D7_0407800.1-p1	1764	S	Gold	192	PXD000070;PXD001684;PXD002266;PXD012143;PXD015833;PXD020381;PXD026474;PXD015093	Late-stage schizonts;Schizont / Ring;Merozoites;Asexual red blood cell stages;Schizont;Gametocytes;Parasites cultured from infected erythrocytes	FKSDLGLIYAR	3	SD
PF3D7_1142500.1-p1	98	S	Gold	192	PXD000070;PXD001684;PXD002266;PXD005207;PXD009157;PXD009465;PXD012143;PXD015833;PXD020381;PXD026474;PXD015093	Schizont / Ring Stages (time course);Late-stage schizonts;Fully segmented schizonts;Schizont / Ring;Merozoites;Asexual red blood cell stages;Schizont;Gametocytes;Parasites cultured from infected erythrocytes	LLQQHGSFEK	7	S.E; GS
PF3D7_0618000.1-p1	476	S	Gold	192	PXD002266;PXD009465;PXD012143;PXD015833;PXD020381;PXD026474	Schizont / Ring Stages (time course);Late-stage schizonts;Schizont / Ring;Asexual red blood cell stages;Schizont;Gametocytes	IKSFVSNNTYLK	3	K...S.N; S..S
PF3D7_1140200.1-p1	117	S	Gold	192	PXD002266;PXD005207;PXD012143;PXD015833;PXD020381;PXD026474;PXD015093	Late-stage schizonts;Schizont / Ring;Asexual red blood cell stages;Schizont;Gametocytes;Merozoites	KIIESEEETNINSDDEEEEEEYQR	5	SE.E; S.E; ES; SE; S..E
PF3D7_0107500.1-p1	774	S	Gold	191	PXD000070;PXD002266;PXD009157;PXD009465;PXD012143;PXD015833;PXD020381;PXD026474;PXD015093	Schizont / Ring Stages (time course);Late-stage schizonts;Fully segmented schizonts;Schizont / Ring;Merozoites;Asexual red blood cell stages;Schizont;Gametocytes;Parasites cultured from infected erythrocytes	IVSMEDVK	3	S.E..K; S.E; S..D
PF3D7_0511500.1-p1	7273	S	Gold	191	PXD000070;PXD002266;PXD009157;PXD012143;PXD015833;PXD020381;PXD026474	Late-stage schizonts;Fully segmented schizonts;Schizont / Ring;Asexual red blood cell stages;Schizont;Gametocytes;Parasites cultured from infected erythrocytes	NSHIITNYFSDSQILEDKKK	10	SD; S.S; Y.SD; Y..D; Y.S; Y...S
PF3D7_0715900.1-p1	204	S	Gold	191	PXD002266;PXD009157;PXD012143;PXD015833;PXD020381	Late-stage schizonts;Fully segmented schizonts;Schizont / Ring;Asexual red blood cell stages;Schizont	NSHNMENGSVKK	9	E..S; GS
PF3D7_1220300.1-p1	2091	S	Gold	191	PXD002266;PXD005207;PXD009157;PXD009465;PXD012143;PXD015833;PXD020381	Schizont / Ring Stages (time course);Late-stage schizonts;Fully segmented schizonts;Schizont / Ring;Asexual red blood cell stages;Schizont	IDNLFNDHNDNSDNDNRK	12	SD....K; SD.D; NS; SD; S..D
PF3D7_0904800.1-p1	123	S	Gold	190	PXD000070;PXD001684;PXD005207;PXD009157;PXD009465;PXD012143;PXD015833;PXD020381;PXD026474;PXD015093	Schizont / Ring Stages (time course);Late-stage schizonts;Fully segmented schizonts;Schizont / Ring;Merozoites;Asexual red blood cell stages;Schizont;Gametocytes;Parasites cultured from infected erythrocytes	KISLVNLR	3
PF3D7_0108300.1-p1	2198	S	Gold	190	PXD002266;PXD005207;PXD009157;PXD009465;PXD012143;PXD015833;PXD020381;PXD026474;PXD015093	Schizont / Ring Stages (time course);Late-stage schizonts;Fully segmented schizonts;Schizont / Ring;Asexual red blood cell stages;Schizont;Gametocytes;Merozoites	KIDTENNAINILNFSNDLEK	15	N.S.D; SND; SN; S...E; S.D
PF3D7_0707200.1-p1	471	S	Gold	190	PXD002266;PXD005207;PXD009157;PXD012143;PXD015833;PXD020381	Late-stage schizonts;Fully segmented schizonts;Schizont / Ring;Asexual red blood cell stages;Schizont	NQNSDHNDDCIK	4	S...D; NS; SD
PF3D7_0915400.1-p1	24	S	Gold	189	PXD000070;PXD001684;PXD012143;PXD015833;PXD020381;PXD026474;PXD015093	Schizont / Ring;Merozoites;Asexual red blood cell stages;Schizont;Gametocytes;Parasites cultured from infected erythrocytes	TVSVLLR	3	T.S
PF3D7_1445700.1-p1	266	T	Gold	189	PXD000070;PXD002266;PXD005207;PXD009465;PXD012143;PXD015833;PXD020381;PXD026474;PXD015093	Schizont / Ring Stages (time course);Late-stage schizonts;Schizont / Ring;Merozoites;Asexual red blood cell stages;Schizont;Gametocytes;Parasites cultured from infected erythrocytes	RNDTLEEDLKSDHPK	4	T.EE; R..T.E; T.E; R..T; T..E; DT; T...D
PF3D7_0604500.1-p1	232	S	Gold	189	PXD005207;PXD009157;PXD009465;PXD012143;PXD015833;PXD020381	Schizont / Ring Stages (time course);Late-stage schizonts;Fully segmented schizonts;Schizont / Ring;Asexual red blood cell stages;Schizont	NNLNDSFDSLNNNDNNNMNR	9	S..S; DS
PF3D7_1024800.1-p1	1444	S	Gold	189	PXD009465;PXD012143;PXD015833;PXD020381;PXD026474	Schizont / Ring Stages (time course);Schizont / Ring;Asexual red blood cell stages;Schizont;Gametocytes	HDVVLSFK	6
PF3D7_1352400.1-p1	951	S	Gold	188	PXD002266;PXD005207;PXD009157;PXD009465;PXD012143;PXD015833;PXD020381;PXD026474	Schizont / Ring Stages (time course);Late-stage schizonts;Fully segmented schizonts;Schizont / Ring;Asexual red blood cell stages;Schizont;Gametocytes	TLGNNLYMNNESGDEHMLEYDPTK	12	N.S.D; S.D; ES; S..E
PF3D7_0303200.1-p1	314	S	Gold	187	PXD001684;PXD002266;PXD009157;PXD012143;PXD015833;PXD020381;PXD015093	Late-stage schizonts;Fully segmented schizonts;Schizont / Ring;Asexual red blood cell stages;Schizont;Merozoites	NLSESHVR	3	S.S; SE
PF3D7_1321700.1-p1	214	S	Gold	187	PXD002266;PXD012143;PXD015833;PXD020381	Schizont / Ring;Asexual red blood cell stages;Late-stage schizonts;Schizont	EDDDNNIHCNNSSQENEQK	12	N.S.E; NS; S..E
PF3D7_0604500.1-p1	229	S	Gold	187	PXD005207;PXD009157;PXD009465;PXD012143;PXD015833;PXD020381;PXD015093	Schizont / Ring Stages (time course);Late-stage schizonts;Fully segmented schizonts;Schizont / Ring;Asexual red blood cell stages;Schizont;Merozoites	NNLNDSFDSLNNNDNNNMNR	6	N.S.D; S..S; S.D; DS
PF3D7_0627800.1-p1	424	S	Gold	186	PXD002266;PXD009157;PXD009465;PXD012143;PXD015833;PXD020381	Schizont / Ring Stages (time course);Late-stage schizonts;Fully segmented schizonts;Schizont / Ring;Asexual red blood cell stages;Schizont	NDHSDDNNKNK	4	S.D; SD
PF3D7_1003600.1-p1	146	S	Gold	185	PXD001684;PXD002266;PXD005207;PXD009157;PXD009465;PXD012143;PXD015833;PXD020381;PXD026474;PXD015093	Schizont / Ring Stages (time course);Late-stage schizonts;Fully segmented schizonts;Schizont / Ring;Asexual red blood cell stages;Schizont;Gametocytes;Merozoites	QIEDSEEIIK	5	S.E..K; S.E; DS; SE
PF3D7_1445700.1-p1	36	S	Gold	185	PXD002266;PXD005207;PXD009465;PXD012143;PXD015833;PXD020381;PXD026474;PXD015093	Schizont / Ring Stages (time course);Late-stage schizonts;Schizont / Ring;Asexual red blood cell stages;Schizont;Gametocytes;Merozoites	DLNESPKNEPDIVYEEK	5	N.SP; ES; SP
PF3D7_0704600.1-p1	3312	S	Gold	184	PXD000070;PXD002266;PXD005207;PXD009157;PXD009465;PXD012143;PXD015833;PXD020381;PXD026474	Schizont / Ring Stages (time course);Late-stage schizonts;Fully segmented schizonts;Schizont / Ring;Asexual red blood cell stages;Schizont;Gametocytes;Parasites cultured from infected erythrocytes	KQVENVPDDKMYEEAHGGVSNDDEEGIQK	20	SND; SN; S...E; S.D; S..D
PF3D7_0710200.1-p1	2816	S	Gold	184	PXD000070;PXD002266;PXD005207;PXD009157;PXD009465;PXD012143;PXD015833;PXD020381;PXD026474	Schizont / Ring Stages (time course);Late-stage schizonts;Fully segmented schizonts;Schizont / Ring;Asexual red blood cell stages;Schizont;Gametocytes;Parasites cultured from infected erythrocytes	TLELHDSIEK	7	K.....DS; S.E; DS
PF3D7_0903600.1-p1	166	S	Gold	184	PXD000070;PXD009465;PXD012143;PXD015833;PXD020381;PXD026474	Schizont / Ring Stages (time course);Schizont / Ring;Asexual red blood cell stages;Schizont;Gametocytes;Parasites cultured from infected erythrocytes	YIHNVVEHLDKEESDNEEKGLSEQNSK	14	SD.E; S...E; K..S; ES; SD; S..E
PF3D7_0308900.1-p1	49	S	Gold	184	PXD002266;PXD009157;PXD009465;PXD012143;PXD015833;PXD020381;PXD026474	Schizont / Ring Stages (time course);Late-stage schizonts;Fully segmented schizonts;Schizont / Ring;Asexual red blood cell stages;Schizont;Gametocytes	EIDPDMSDQENQNDDDENNNNNNK	7	SD.E; SD; S..E
PF3D7_1207000.1-p1	151	S	Gold	184	PXD002266;PXD009157;PXD009465;PXD012143;PXD015833;PXD020381;PXD026474	Schizont / Ring Stages (time course);Late-stage schizonts;Fully segmented schizonts;Schizont / Ring;Asexual red blood cell stages;Schizont;Gametocytes	IKDNDSVIDSDNHSFNNLK	6	D..S; DS; S..D
PF3D7_0202600.1-p1	807	S	Gold	183	PXD012143;PXD015833;PXD020381;PXD026474;PXD015093	Schizont / Ring;Asexual red blood cell stages;Schizont;Gametocytes;Merozoites	REDNDDSENEKEIDEIGEVINIGK	7	SE.E; DS; SE; S..E
PF3D7_0202600.2-p1	807	S	Gold	183	PXD012143;PXD015833;PXD020381;PXD026474;PXD015093	Schizont / Ring;Asexual red blood cell stages;Schizont;Gametocytes;Merozoites	REDNDDSENEKEIDEIGEVINIGK	7	SE.E; DS; SE; S..E
PF3D7_0307700.1-p1	178	S	Gold	182	PXD001684;PXD002266;PXD005207;PXD009157;PXD009465;PXD012143;PXD015833;PXD020381	Schizont / Ring Stages (time course);Late-stage schizonts;Fully segmented schizonts;Schizont / Ring;Asexual red blood cell stages;Schizont;Merozoites	KNSPFIHNK	3	NS; SP
PF3D7_0517700.1-p1	5	S	Gold	182	PXD002266;PXD005207;PXD009465;PXD012143;PXD015833;PXD020381;PXD026474	Schizont / Ring Stages (time course);Late-stage schizonts;Schizont / Ring;Asexual red blood cell stages;Schizont;Gametocytes	VRVSDNELSDK	4	SD.E; SD.....K; SD; S..E
PF3D7_1225800.1-p1	13	T	Gold	181	PXD000070;PXD002266;PXD009465;PXD012143;PXD015833;PXD020381;PXD026474;PXD015093	Schizont / Ring Stages (time course);Late-stage schizonts;Schizont / Ring;Merozoites;Asexual red blood cell stages;Schizont;Gametocytes;Parasites cultured from infected erythrocytes	QRTDESVKPIEFDK	3	K..T.E; T.E; K..T; TD
PF3D7_0612200.1-p1	418	S	Gold	181	PXD002266;PXD005207;PXD009465;PXD012143;PXD015833;PXD020381	Schizont / Ring Stages (time course);Late-stage schizonts;Schizont / Ring;Asexual red blood cell stages;Schizont	NNFVHNGESDDER	9	SD.E; S.D; ES; SD; S..E
PF3D7_0813300.1-p1	300	S	Gold	180	PXD000070;PXD001684;PXD002266;PXD005207;PXD009465;PXD012143;PXD015833;PXD020381;PXD026474	Schizont / Ring Stages (time course);Late-stage schizonts;Schizont / Ring;Merozoites;Asexual red blood cell stages;Schizont;Gametocytes;Parasites cultured from infected erythrocytes	KHSNVFKFDTEGQIVSLK	3	SN
PF3D7_0212500.1-p1	76	S	Gold	180	PXD002266;PXD005207;PXD012143;PXD015833;PXD020381	Schizont / Ring;Asexual red blood cell stages;Late-stage schizonts;Schizont	GDSEDENKEK	3	SE.E; S.D; DS; SE; S..E
PF3D7_0202000.1-p1	634	S	Gold	180	PXD009465;PXD015833;PXD020381;PXD026474	Gametocytes;Schizont / Ring Stages (time course);Asexual red blood cell stages;Schizont	NAANNGEQVMSR	11
PF3D7_1223400.1-p1	1034	S	Gold	179	PXD002266;PXD009157;PXD012143;PXD015833;PXD020381	Late-stage schizonts;Fully segmented schizonts;Schizont / Ring;Asexual red blood cell stages;Schizont	ENNSDNVK	4	N.SD; E..S; NS; SD
PF3D7_0530000.1-p1	88	S	Gold	179	PXD005207;PXD009465;PXD012143;PXD015833;PXD020381;PXD026474	Schizont / Ring Stages (time course);Late-stage schizonts;Schizont / Ring;Asexual red blood cell stages;Schizont;Gametocytes	NDQNEEEQNDEPTNKNSEEESIENDK	17	NS.E; SE.E; S.E; NS; SE; S..E
PF3D7_0405400.1-p1	1815	S	Gold	179	PXD009465;PXD012143;PXD015833;PXD020381	Schizont / Ring;Schizont / Ring Stages (time course);Asexual red blood cell stages;Schizont	SHVDKNEENSDNNK	10	E..S; NS; SD
PF3D7_0416000.1-p1	52	S	Gold	178	PXD000070;PXD002266;PXD005207;PXD009465;PXD012143;PXD015833;PXD020381	Schizont / Ring Stages (time course);Late-stage schizonts;Schizont / Ring;Asexual red blood cell stages;Schizont;Parasites cultured from infected erythrocytes	LLSDKEEDEKKNVIK	3	SD.E; SD.....K; S...E; SD; S..E
PF3D7_1004400.1-p1	685	S	Gold	178	PXD000070;PXD002266;PXD005207;PXD009157;PXD009465;PXD012143;PXD015833;PXD020381;PXD026474	Schizont / Ring Stages (time course);Late-stage schizonts;Fully segmented schizonts;Schizont / Ring;Asexual red blood cell stages;Schizont;Gametocytes;Parasites cultured from infected erythrocytes	EKGGDENISLKNYK	9	E..S
PF3D7_1023900.1-p1	941	T	Gold	178	PXD000070;PXD002266;PXD005207;PXD012143;PXD015833;PXD020381;PXD026474	Late-stage schizonts;Schizont / Ring;Asexual red blood cell stages;Schizont;Gametocytes;Parasites cultured from infected erythrocytes	KVHNYAQMEDNYFETDEEDKRVDEEK	15	T.EE; TD.E; T.E; TD..D; TD; T..E; T...D
PF3D7_0503300.1-p1	181	S	Gold	178	PXD002266;PXD009157;PXD012143;PXD015833;PXD020381	Late-stage schizonts;Fully segmented schizonts;Schizont / Ring;Asexual red blood cell stages;Schizont	NHDRSLSRR	5	R..S; S.S
PF3D7_0723400.1-p1	199	S	Gold	178	PXD002266;PXD005207;PXD009157;PXD012143;PXD015833;PXD020381	Late-stage schizonts;Fully segmented schizonts;Schizont / Ring;Asexual red blood cell stages;Schizont	DVSQINNK	3
PF3D7_0219200.1-p1	45	S	Gold	177	PXD001684;PXD002266;PXD009157;PXD012143;PXD015833;PXD020381	Late-stage schizonts;Fully segmented schizonts;Schizont / Ring;Asexual red blood cell stages;Schizont;Merozoites	RFSDNGGR	3	SD; R.S
PF3D7_0623600.1-p1	105	S	Gold	177	PXD002266;PXD005207;PXD009157;PXD012143;PXD015833;PXD020381;PXD026474;PXD015093	Late-stage schizonts;Fully segmented schizonts;Schizont / Ring;Asexual red blood cell stages;Schizont;Gametocytes;Merozoites	GELEYVDPDIRPPSPPPIYDK	14	R..S; SP
PF3D7_1225700.1-p1	131	T	Gold	177	PXD002266;PXD005207;PXD009157;PXD009465;PXD012143;PXD015833;PXD020381;PXD026474;PXD015093	Schizont / Ring Stages (time course);Late-stage schizonts;Fully segmented schizonts;Schizont / Ring;Asexual red blood cell stages;Schizont;Gametocytes;Merozoites	NVSDDIETDDDNNK	8	TDD; T.D; TD
PF3D7_0519800.1-p1	112	T	Gold	176	PXD002266;PXD005207;PXD009465;PXD012143;PXD015833;PXD020381;PXD026474	Schizont / Ring Stages (time course);Late-stage schizonts;Schizont / Ring;Asexual red blood cell stages;Schizont;Gametocytes	VEDNHLTDNDMIEEDEENDQKR	7	TD
PF3D7_0704100.1-p1	2031	S	Gold	175	PXD000070;PXD002266;PXD005207;PXD009157;PXD012143;PXD015833;PXD020381;PXD026474	Late-stage schizonts;Fully segmented schizonts;Schizont / Ring;Asexual red blood cell stages;Schizont;Gametocytes;Parasites cultured from infected erythrocytes	FCIHSNEIK	5	SNE; SN; S.E
PF3D7_0818700.1-p1	95	S	Gold	175	PXD002266;PXD005207;PXD009157;PXD009465;PXD012143;PXD015833;PXD020381	Schizont / Ring Stages (time course);Late-stage schizonts;Fully segmented schizonts;Schizont / Ring;Asexual red blood cell stages;Schizont	KLNSDNEDNK	4	K.NS; SD.E..K; SD.E; SD....K; S...D; K..S; NS; SD; S..E
PF3D7_1023900.1-p1	2296	S	Gold	175	PXD002266;PXD009157;PXD009465;PXD012143;PXD015833;PXD020381	Schizont / Ring Stages (time course);Late-stage schizonts;Fully segmented schizonts;Schizont / Ring;Asexual red blood cell stages;Schizont	NNENSNDESDGGNNK	9	SD....K; ES; SD
PF3D7_1030100.1-p1	133	S	Gold	175	PXD002266;PXD005207;PXD009157;PXD009465;PXD012143;PXD015833;PXD020381;PXD026474	Schizont / Ring Stages (time course);Late-stage schizonts;Fully segmented schizonts;Schizont / Ring;Asexual red blood cell stages;Schizont;Gametocytes	NEDITNLVDSDENDKK	10	S.E..K; S.E...K; SD....K; S...D; S.E; DS; SD
PF3D7_1212700.1-p1	1044	S	Gold	175	PXD002266;PXD005207;PXD009157;PXD009465;PXD012143;PXD015833;PXD020381	Schizont / Ring Stages (time course);Late-stage schizonts;Fully segmented schizonts;Schizont / Ring;Asexual red blood cell stages;Schizont	GGSQNGDDSYRR	3	S...D; K..S; GS
PF3D7_1207000.1-p1	155	S	Gold	174	PXD002266;PXD005207;PXD009157;PXD009465;PXD012143;PXD015833;PXD020381	Schizont / Ring Stages (time course);Late-stage schizonts;Fully segmented schizonts;Schizont / Ring;Asexual red blood cell stages;Schizont	IKDNDSVIDSDNHSFNNLK	10	D..S; DS; SD
PF3D7_0826700.1-p1	54	T	Gold	174	PXD005207;PXD009157;PXD012143;PXD015833;PXD020381;PXD026474;PXD015093	Late-stage schizonts;Fully segmented schizonts;Schizont / Ring;Asexual red blood cell stages;Schizont;Gametocytes;Merozoites	LIVWNINTDDDSGEIGTAKK	8	NT.D; TDD; T.D; TD; NT
PF3D7_0614300.1-p1	44	S	Gold	173	PXD000070;PXD001684;PXD002266;PXD005207;PXD015833;PXD020381;PXD026474;PXD015093	Late-stage schizonts;Merozoites;Asexual red blood cell stages;Schizont;Gametocytes;Parasites cultured from infected erythrocytes	VVSKIDENIIDGCGK	3	S...E; K..S; S..D
PF3D7_1142100.1-p1	1858	S	Gold	173	PXD000070;PXD002266;PXD005207;PXD009157;PXD009465;PXD012143;PXD015833;PXD020381;PXD026474;PXD015093	Schizont / Ring Stages (time course);Late-stage schizonts;Fully segmented schizonts;Schizont / Ring;Merozoites;Asexual red blood cell stages;Schizont;Gametocytes;Parasites cultured from infected erythrocytes	DIQNINQNNNIVGSDQGDDIFFK	14	S...D; GS; SD
PF3D7_1251200.1-p1	570	S	Gold	173	PXD001684;PXD002266;PXD005207;PXD009465;PXD012143;PXD015833;PXD020381;PXD026474	Schizont / Ring Stages (time course);Late-stage schizonts;Schizont / Ring;Asexual red blood cell stages;Schizont;Gametocytes;Merozoites	HISSIHEENNFK	3	S...E
PF3D7_1023900.1-p1	2292	S	Gold	173	PXD002266;PXD009157;PXD009465;PXD012143;PXD015833;PXD020381	Schizont / Ring Stages (time course);Late-stage schizonts;Fully segmented schizonts;Schizont / Ring;Asexual red blood cell stages;Schizont	NNENSNDESDGGNNK	5	SND; NS.D; SN; S.D; NS; S..E
PF3D7_0530000.1-p1	92	S	Gold	173	PXD005207;PXD009465;PXD012143;PXD015833;PXD020381;PXD026474	Schizont / Ring Stages (time course);Late-stage schizonts;Schizont / Ring;Asexual red blood cell stages;Schizont;Gametocytes	NSEEESIENDK	6	S.E..K; S...D; E..S; S.E; ES
PF3D7_1004400.1-p1	425	S	Gold	172	PXD000070;PXD002266;PXD005207;PXD009157;PXD009465;PXD012143;PXD015833;PXD020381;PXD026474;PXD015093	Schizont / Ring Stages (time course);Late-stage schizonts;Fully segmented schizonts;Schizont / Ring;Merozoites;Asexual red blood cell stages;Schizont;Gametocytes;Parasites cultured from infected erythrocytes	NYSPPNFSNESIER	3	N.SP; SP; YS
PF3D7_1007700.1-p1	942	T	Gold	172	PXD000070;PXD001684;PXD002266;PXD005207;PXD009157;PXD009465;PXD012143;PXD015833;PXD020381;PXD026474	Schizont / Ring Stages (time course);Late-stage schizonts;Fully segmented schizonts;Schizont / Ring;Merozoites;Asexual red blood cell stages;Schizont;Gametocytes;Parasites cultured from infected erythrocytes	ASALTPVEGVR	5	TP; T..E
PF3D7_1107300.1-p1	151	S	Gold	172	PXD000070;PXD001684;PXD002266;PXD005207;PXD012143;PXD015833;PXD020381;PXD026474;PXD015093	Late-stage schizonts;Schizont / Ring;Merozoites;Asexual red blood cell stages;Schizont;Gametocytes;Parasites cultured from infected erythrocytes	NNSQDVHSSSILK	3	N.S.D; NS.D; S.D; NS
PF3D7_0418600.1-p1	1688	S	Gold	171	PXD001684;PXD002266;PXD005207;PXD009157;PXD012143;PXD015833;PXD020381	Late-stage schizonts;Fully segmented schizonts;Schizont / Ring;Asexual red blood cell stages;Schizont;Merozoites	MGSEPIHK	3	GS; SE
PF3D7_1142100.1-p1	1742	S	Gold	171	PXD002266;PXD005207;PXD009157;PXD009465;PXD012143;PXD015833;PXD020381	Schizont / Ring Stages (time course);Late-stage schizonts;Fully segmented schizonts;Schizont / Ring;Asexual red blood cell stages;Schizont	NNHLNNSNNNDNHFVK	7	SN; S...D; NS
PF3D7_1345400.1-p1	98	S	Gold	171	PXD002266;PXD005207;PXD009465;PXD012143;PXD015833;PXD020381	Schizont / Ring Stages (time course);Late-stage schizonts;Schizont / Ring;Asexual red blood cell stages;Schizont	NDMDEINISENSLHEK	9	S..S; SE
PF3D7_0525800.1-p1	274	S	Gold	170	PXD000070;PXD001684;PXD002266;PXD005207;PXD009157;PXD009465;PXD012143;PXD015833;PXD020381;PXD026474;PXD015093	Schizont / Ring Stages (time course);Late-stage schizonts;Fully segmented schizonts;Schizont / Ring;Merozoites;Asexual red blood cell stages;Schizont;Gametocytes;Parasites cultured from infected erythrocytes	FSSISIYKSKDSGFPSIR	9	S..S; S.D
PF3D7_1006200.1-p1	8	S	Gold	170	PXD001684;PXD002266;PXD005207;PXD009157;PXD009465;PXD012143;PXD015833;PXD020381;PXD026474	Schizont / Ring Stages (time course);Late-stage schizonts;Fully segmented schizonts;Schizont / Ring;Asexual red blood cell stages;Schizont;Gametocytes;Merozoites	ASTEEVSQER	7	E..S; S.E
PF3D7_0803400.1-p1	1097	S	Gold	170	PXD002266;PXD009465;PXD012143;PXD015833;PXD020381	Schizont / Ring Stages (time course);Late-stage schizonts;Schizont / Ring;Asexual red blood cell stages;Schizont	REPLSDDDKEK	5	S.D...K; SD....K; SD.D; E..S; S.D; SD; S..D
PF3D7_0624600.1-p1	2118	T	Gold	170	PXD005207;PXD009465;PXD012143;PXD015833;PXD020381;PXD026474;PXD015093	Schizont / Ring Stages (time course);Late-stage schizonts;Schizont / Ring;Asexual red blood cell stages;Schizont;Gametocytes;Merozoites	DIIEIRSDLTDDMKEK	10	SD.....K; S...D; TDD; T.D; TD
PF3D7_0610400.1-p1	29	S	Gold	169	PXD001684;PXD002266;PXD005207;PXD012143;PXD015833;PXD020381;PXD026474;PXD015093	Late-stage schizonts;Schizont / Ring;Asexual red blood cell stages;Schizont;Gametocytes;Merozoites	SAPISAGIK	1
PF3D7_0413900.1-p1	414	S	Gold	169	PXD005207;PXD009465;PXD012143;PXD015833;PXD020381;PXD026474;PXD015093	Schizont / Ring Stages (time course);Late-stage schizonts;Schizont / Ring;Asexual red blood cell stages;Schizont;Gametocytes;Merozoites	NVEINYDSDIDDENSVSINPSMFR	8	SD.D; S...D; DS; SD; S..D; Y.SD; Y..D; Y.S
PF3D7_0603500.1-p1	17	S	Gold	168	PXD001684;PXD002266;PXD005207;PXD009157;PXD009465;PXD012143;PXD015833;PXD020381;PXD026474;PXD015093	Schizont / Ring Stages (time course);Late-stage schizonts;Fully segmented schizonts;Schizont / Ring;Asexual red blood cell stages;Schizont;Gametocytes;Merozoites	TISQPLNK	3	R..S; T.S
PF3D7_0112200.1-p1	97	S	Gold	168	PXD002266;PXD009157;PXD012143;PXD015833;PXD020381	Late-stage schizonts;Fully segmented schizonts;Schizont / Ring;Asexual red blood cell stages;Schizont	NSSNEHVLHHCNSNDASEK	13	S.D...K; SND; NS.D; SN; S.D; H.NS; NS
PF3D7_1014900.1-p1	491	S	Gold	168	PXD009465;PXD012143;PXD015833;PXD020381	Schizont / Ring;Schizont / Ring Stages (time course);Asexual red blood cell stages;Schizont	NDSENDSKNDKENDNDFNINK	7	K.....DS; E..S; DS
PF3D7_0219600.1-p1	869	S	Gold	167	PXD000070;PXD005207;PXD009465;PXD012143;PXD015833;PXD020381;PXD015093	Schizont / Ring Stages (time course);Late-stage schizonts;Schizont / Ring;Merozoites;Asexual red blood cell stages;Schizont;Parasites cultured from infected erythrocytes	LNEFESDEDIDELSESKEDKDDDVLIK	16	S...E; S.E; ES; S..D; S.S
PF3D7_0311300.1-p1	815	S	Gold	167	PXD000070;PXD012143;PXD015833;PXD020381;PXD026474	Schizont / Ring;Asexual red blood cell stages;Schizont;Gametocytes;Parasites cultured from infected erythrocytes	NYTNCDDGDKINSDDNGINKENEMINQVK	13	K.NS; K..S......K; NS.D; K..S.D; SD.....K; K..S; S.D; NS; SD
PF3D7_0507700.1-p1	127	S	Gold	167	PXD001684;PXD002266;PXD005207;PXD009157;PXD009465;PXD012143;PXD015833;PXD020381;PXD015093	Schizont / Ring Stages (time course);Late-stage schizonts;Fully segmented schizonts;Schizont / Ring;Asexual red blood cell stages;Schizont;Merozoites	KESIVNNNMNK	3	ES
PF3D7_0503300.1-p1	183	S	Gold	167	PXD002266;PXD009157;PXD012143;PXD015833;PXD020381	Late-stage schizonts;Fully segmented schizonts;Schizont / Ring;Asexual red blood cell stages;Schizont	NHDRSLSRR	7	S..S; R..S; S.S
PF3D7_1345400.1-p1	101	S	Gold	167	PXD002266;PXD005207;PXD009465;PXD012143;PXD015833;PXD020381	Schizont / Ring Stages (time course);Late-stage schizonts;Schizont / Ring;Asexual red blood cell stages;Schizont	NDMDEINISENSLHEK	12	S..S; NS; S..E
PF3D7_0202000.1-p1	406	S	Gold	166	PXD000070;PXD009157;PXD009465;PXD015833;PXD020381;PXD026474	Schizont / Ring Stages (time course);Fully segmented schizonts;Asexual red blood cell stages;Schizont;Gametocytes;Parasites cultured from infected erythrocytes	HKDNEDAESVKSKK	12	S..S
PF3D7_0500800.1-p1	1165	S	Gold	166	PXD002266;PXD005207;PXD009157;PXD009465;PXD012143;PXD015833;PXD020381;PXD026474;PXD015093	Schizont / Ring Stages (time course);Late-stage schizonts;Fully segmented schizonts;Schizont / Ring;Asexual red blood cell stages;Schizont;Gametocytes;Merozoites	KDVIEQEIVSEEVNEK	10	S.E...K; E..S; S.E; SE
PF3D7_0707300.1-p1	417	S	Gold	166	PXD002266;PXD005207;PXD009157;PXD012143;PXD015833;PXD020381;PXD026474;PXD015093	Late-stage schizonts;Fully segmented schizonts;Schizont / Ring;Asexual red blood cell stages;Schizont;Gametocytes;Merozoites	DLQGDSDDELHSTFYSK	6	SD.E; S.D; DS; SD; S..E
PF3D7_1207000.1-p1	159	S	Gold	166	PXD002266;PXD009157;PXD009465;PXD012143;PXD015833;PXD020381	Schizont / Ring Stages (time course);Late-stage schizonts;Fully segmented schizonts;Schizont / Ring;Asexual red blood cell stages;Schizont	IKDNDSVIDSDNHSFNNLK	14	D..S
PF3D7_1224300.1-p1	103	T	Gold	165	PXD000070;PXD001684;PXD005207;PXD009465;PXD012143;PXD015833;PXD020381;PXD026474;PXD015093	Schizont / Ring Stages (time course);Late-stage schizonts;Schizont / Ring;Merozoites;Asexual red blood cell stages;Schizont;Gametocytes;Parasites cultured from infected erythrocytes	LMWSHRDPSLRKSGTGNIFVK	15	K..T
PF3D7_0525800.1-p1	268	S	Gold	165	PXD001684;PXD002266;PXD009157;PXD012143;PXD015833;PXD020381;PXD026474;PXD015093	Late-stage schizonts;Fully segmented schizonts;Schizont / Ring;Asexual red blood cell stages;Schizont;Gametocytes;Merozoites	RFSSISIYK	4	S..S; R..S; S.S; S...Y
PF3D7_0407800.1-p1	1877	S	Gold	165	PXD002266;PXD009157;PXD009465;PXD012143;PXD020381	Schizont / Ring Stages (time course);Late-stage schizonts;Fully segmented schizonts;Schizont / Ring;Schizont	NISNSDMEMVNLK	5	SD.E; NS; SD; S..D; S.S; S..E
PF3D7_0605100.1-p1	354	S	Gold	165	PXD002266;PXD005207;PXD009157;PXD012143;PXD015833;PXD020381;PXD026474;PXD015093	Late-stage schizonts;Fully segmented schizonts;Schizont / Ring;Asexual red blood cell stages;Schizont;Gametocytes;Merozoites	KNDNYMDDNMSIDDNDNYSVPK	11	N.S.D; D..S; S.D; S..D
PF3D7_1133200.1-p1	718	S	Gold	164	PXD000070;PXD005207;PXD009157;PXD009465;PXD012143;PXD015833;PXD020381;PXD026474	Schizont / Ring Stages (time course);Late-stage schizonts;Fully segmented schizonts;Schizont / Ring;Asexual red blood cell stages;Schizont;Gametocytes;Parasites cultured from infected erythrocytes	SNENNSEEVIHLLR	6	N.S.E; NS.E; E..S; S.E; NS; SE
PF3D7_1407200.1-p1	176	S	Gold	164	PXD002266;PXD005207;PXD009465;PXD012143;PXD015833;PXD020381;PXD026474;PXD015093	Schizont / Ring Stages (time course);Late-stage schizonts;Schizont / Ring;Asexual red blood cell stages;Schizont;Gametocytes;Merozoites	KDTSDISHDEDDLVVINR	7	S...D; S..S; S.D; S..E
PF3D7_0202000.1-p1	588	S	Gold	163	PXD012143;PXD015833;PXD020381;PXD026474	Schizont / Ring;Gametocytes;Asexual red blood cell stages;Schizont	EASTTEGATK	3	K..S......K; K..S; S..E; E..T.E; T.E
PF3D7_0716000.1-p1	487	S	Gold	162	PXD000070;PXD002266;PXD005207;PXD012143;PXD015833;PXD020381;PXD026474	Late-stage schizonts;Schizont / Ring;Asexual red blood cell stages;Schizont;Gametocytes;Parasites cultured from infected erythrocytes	SYKFDSPPHSCDEEDNIKLSK	6	DS; SP
PF3D7_0916700.1-p1	82	S	Gold	162	PXD000070;PXD002266;PXD009465;PXD012143;PXD020381;PXD026474	Schizont / Ring Stages (time course);Late-stage schizonts;Schizont / Ring;Schizont;Gametocytes;Parasites cultured from infected erythrocytes	GDEEEHDEKSLGEDNKSVKDDESEAEK	10	S...D; S..E
PF3D7_1315500.1-p1	73	S	Gold	162	PXD001684;PXD002266;PXD005207;PXD009157;PXD009465;PXD012143;PXD015833;PXD020381	Schizont / Ring Stages (time course);Late-stage schizonts;Fully segmented schizonts;Schizont / Ring;Asexual red blood cell stages;Schizont;Merozoites	IFNLNSR	6	NS
PF3D7_1468100.1-p1	1082	S	Gold	162	PXD002266;PXD012143;PXD015833;PXD020381	Schizont / Ring;Asexual red blood cell stages;Late-stage schizonts;Schizont	NHNMHSNDKEYADNVK	6	SND; SN; S.D
PF3D7_0407800.1-p1	1916	S	Gold	161	PXD001684;PXD002266;PXD009157;PXD009465;PXD012143;PXD015833;PXD020381	Schizont / Ring Stages (time course);Late-stage schizonts;Fully segmented schizonts;Schizont / Ring;Asexual red blood cell stages;Schizont;Merozoites	KVSSNLSNIK	3	K..SN; K..S
PF3D7_0711500.1-p1	580	S	Gold	161	PXD002266;PXD005207;PXD009465;PXD012143;PXD015833;PXD020381;PXD026474	Schizont / Ring Stages (time course);Late-stage schizonts;Schizont / Ring;Asexual red blood cell stages;Schizont;Gametocytes	INEQSEGSNLPSEQNKR	8	GSN; SN; S..S; GS; SE
PF3D7_1110400.1-p1	1173	S	Gold	161	PXD002266;PXD012143;PXD015833;PXD020381	Schizont / Ring;Asexual red blood cell stages;Late-stage schizonts;Schizont	DESRRDESR	3	S...E; ES; S..D
PF3D7_0316700.1-p1	28	S	Gold	160	PXD000070;PXD001684;PXD002266;PXD005207;PXD009157;PXD009465;PXD012143;PXD015833;PXD020381;PXD026474;PXD015093	Schizont / Ring Stages (time course);Late-stage schizonts;Fully segmented schizonts;Schizont / Ring;Merozoites;Asexual red blood cell stages;Schizont;Gametocytes;Parasites cultured from infected erythrocytes	RISSNVFGEK	4	R..SN; SN; R..S....E; R..S
PF3D7_1231600.1-p1	208	S	Gold	160	PXD002266;PXD009157;PXD009465;PXD012143;PXD015833;PXD020381	Schizont / Ring Stages (time course);Late-stage schizonts;Fully segmented schizonts;Schizont / Ring;Asexual red blood cell stages;Schizont	RESFEEK	3	KR.S; K..S; S.E; ES; R.S; S..E
PF3D7_0714200.1-p1	832	S	Gold	160	PXD005207;PXD009157;PXD009465;PXD012143;PXD015833;PXD020381	Schizont / Ring Stages (time course);Late-stage schizonts;Fully segmented schizonts;Schizont / Ring;Asexual red blood cell stages;Schizont	IDELNMNLSINDEDMHVR	9	S...E; S..D
PF3D7_1441100.1-p1	12	S	Gold	160	PXD005207;PXD012143;PXD015833;PXD020381;PXD026474;PXD015093	Late-stage schizonts;Schizont / Ring;Asexual red blood cell stages;Schizont;Gametocytes;Merozoites	KNSNTVDSSENVEEVVDNLTSEK	8	K.....DS; S.E; DS
PF3D7_1410400.1-p1	183	S	Gold	160	PXD026474;PXD015093	Gametocytes;Merozoites	SASVAGIVGADEEAPPAPK	3	S.S
PF3D7_1433500.1-p1	1325	S	Gold	159	PXD000070;PXD002266;PXD005207;PXD009157;PXD009465;PXD012143;PXD015833;PXD020381;PXD026474;PXD015093	Schizont / Ring Stages (time course);Late-stage schizonts;Fully segmented schizonts;Schizont / Ring;Merozoites;Asexual red blood cell stages;Schizont;Gametocytes;Parasites cultured from infected erythrocytes	LNDENNEFSSNNVDNK	9	E..S
PF3D7_1107300.1-p1	1508	S	Gold	159	PXD001684;PXD002266;PXD005207;PXD009157;PXD009465;PXD012143;PXD015833;PXD020381;PXD015093	Schizont / Ring Stages (time course);Late-stage schizonts;Fully segmented schizonts;Schizont / Ring;Asexual red blood cell stages;Schizont;Merozoites	RLSGNVNNENMK	3	R.S
PF3D7_1321500.1-p1	245	S	Gold	159	PXD001684;PXD002266;PXD005207;PXD009157;PXD009465;PXD012143;PXD015833;PXD020381;PXD026474	Schizont / Ring Stages (time course);Late-stage schizonts;Fully segmented schizonts;Schizont / Ring;Asexual red blood cell stages;Schizont;Gametocytes;Merozoites	NSISFNDNIK	4	S..D; S.S
PF3D7_1227700.1-p1	215	T	Gold	159	PXD009465;PXD012143;PXD015833;PXD020381;PXD026474	Schizont / Ring Stages (time course);Schizont / Ring;Asexual red blood cell stages;Schizont;Gametocytes	LEEIIEENESHTERTEGDNFMMSK	15
PF3D7_0309300.1-p1	323	S	Gold	158	PXD000070;PXD002266;PXD005207;PXD012143;PXD015833;PXD020381;PXD026474	Late-stage schizonts;Schizont / Ring;Asexual red blood cell stages;Schizont;Gametocytes;Parasites cultured from infected erythrocytes	CGDVIVDDKNGSDKDSGNNDIHNK	12	K.....DS; N.SD; SD.D; K..S; GS; SD; S..D
PF3D7_1011700.1-p1	353	S	Gold	158	PXD000070;PXD001684;PXD005207;PXD009465;PXD012143;PXD015833;PXD020381;PXD026474;PXD015093	Schizont / Ring Stages (time course);Late-stage schizonts;Schizont / Ring;Merozoites;Asexual red blood cell stages;Schizont;Gametocytes;Parasites cultured from infected erythrocytes	KLESLGFPK	4	K..S; ES
PF3D7_1141300.1-p1	312	S	Gold	158	PXD001684;PXD002266;PXD005207;PXD009157;PXD009465;PXD012143;PXD015833;PXD020381;PXD026474	Schizont / Ring Stages (time course);Late-stage schizonts;Fully segmented schizonts;Schizont / Ring;Asexual red blood cell stages;Schizont;Gametocytes;Merozoites	NNSDIIIR	3	N.SD; NS; SD
PF3D7_0618000.1-p1	793	S	Gold	157	PXD002266;PXD005207;PXD009157;PXD009465;PXD012143;PXD015833;PXD020381;PXD026474;PXD015093	Schizont / Ring Stages (time course);Late-stage schizonts;Fully segmented schizonts;Schizont / Ring;Asexual red blood cell stages;Schizont;Gametocytes;Merozoites	SHTIEGSMV	7	GS
PF3D7_0624600.1-p1	868	S	Gold	157	PXD002266;PXD005207;PXD009157;PXD009465;PXD012143;PXD015833;PXD020381;PXD026474;PXD015093	Schizont / Ring Stages (time course);Late-stage schizonts;Fully segmented schizonts;Schizont / Ring;Asexual red blood cell stages;Schizont;Gametocytes;Merozoites	NDDNSDDEDDDEEEDEVNYYNK	5	NS.D; SD.E; S...D; D..S; S.D; NS; SD; S..E
PF3D7_1447800.1-p1	1080	S	Gold	157	PXD002266;PXD009157;PXD012143;PXD015833;PXD020381	Late-stage schizonts;Fully segmented schizonts;Schizont / Ring;Asexual red blood cell stages;Schizont	ELIIDEEEELEEDISSNEIHR	15	E..S; D..S; S..E
PF3D7_0922100.1-p1	748	S	Gold	157	PXD009157;PXD009465;PXD012143;PXD015833;PXD020381	Schizont / Ring Stages (time course);Fully segmented schizonts;Schizont / Ring;Asexual red blood cell stages;Schizont	NDSLRRNSR	3	DS
PF3D7_1346300.1-p1	4	S	Silver	156	PXD000070;PXD009465;PXD012143;PXD015833;PXD020381;PXD026474;PXD015093	Schizont / Ring Stages (time course);Schizont / Ring;Merozoites;Asexual red blood cell stages;Schizont;Gametocytes;Parasites cultured from infected erythrocytes	PGSTKSDTKLENEIR	3	S...D; S..S; GS
PF3D7_0624600.1-p1	2378	S	Gold	156	PXD001684;PXD002266;PXD009157;PXD009465;PXD012143;PXD015833;PXD020381;PXD026474	Schizont / Ring Stages (time course);Late-stage schizonts;Fully segmented schizonts;Schizont / Ring;Asexual red blood cell stages;Schizont;Gametocytes;Merozoites	LKELNYVNSR	9	NS; Y..S
PF3D7_0821400.1-p1	42	T	Gold	156	PXD001684;PXD002266;PXD005207;PXD009157;PXD009465;PXD012143;PXD015833;PXD020381	Schizont / Ring Stages (time course);Late-stage schizonts;Fully segmented schizonts;Schizont / Ring;Asexual red blood cell stages;Schizont;Merozoites	NNNPPTPVNK	6	TP
PF3D7_1107300.1-p1	1715	S	Gold	156	PXD005207;PXD012143;PXD015833;PXD020381;PXD026474	Late-stage schizonts;Schizont / Ring;Asexual red blood cell stages;Schizont;Gametocytes	SIDALTENENNKNDAECSDSTTVK	18	K.....SD; SD....K; SD; S.S
PF3D7_1426100.1-p1	145	T	Gold	156	PXD005207;PXD009465;PXD012143;PXD015833;PXD020381;PXD026474;PXD015093	Schizont / Ring Stages (time course);Late-stage schizonts;Schizont / Ring;Asexual red blood cell stages;Schizont;Gametocytes;Merozoites	ESGDTPKREEDEQEANDVPDLVENFEEVSKE	5	TP...E; TP; DT
PF3D7_1314700.1-p1	319	S	Gold	155	PXD000070;PXD005207;PXD009465;PXD012143;PXD015833;PXD020381;PXD026474	Schizont / Ring Stages (time course);Late-stage schizonts;Schizont / Ring;Asexual red blood cell stages;Schizont;Gametocytes;Parasites cultured from infected erythrocytes	NNSPKSENDNIVEDKK	3	S...E; S..S; N.SP; NS; SP
PF3D7_1314700.1-p1	322	S	Gold	155	PXD000070;PXD005207;PXD009465;PXD012143;PXD015833;PXD020381;PXD026474	Schizont / Ring Stages (time course);Late-stage schizonts;Schizont / Ring;Asexual red blood cell stages;Schizont;Gametocytes;Parasites cultured from infected erythrocytes	NNSPKSENDNIVEDKK	6	S...E; S..S; S..D; SE
PF3D7_1357700.1-p1	917	S	Gold	155	PXD002266;PXD005207;PXD009157;PXD012143;PXD015833;PXD020381;PXD026474	Late-stage schizonts;Fully segmented schizonts;Schizont / Ring;Asexual red blood cell stages;Schizont;Gametocytes	SFHAIPIEVFSDTEDEK	11	SD.E..K; SD.E; SD....K; S...D; E..S; SD; S..E
PF3D7_1468800.1-p1	198	S	Gold	155	PXD002266;PXD009157;PXD009465;PXD012143;PXD015833;PXD020381	Schizont / Ring Stages (time course);Late-stage schizonts;Fully segmented schizonts;Schizont / Ring;Asexual red blood cell stages;Schizont	RNESLDK	4	N.S.D; R..S; S.D; ES
PF3D7_1457900.1-p1	3264	S	Gold	154	PXD000070;PXD002266;PXD009465;PXD012143;PXD015833;PXD020381	Schizont / Ring Stages (time course);Late-stage schizonts;Schizont / Ring;Asexual red blood cell stages;Schizont;Parasites cultured from infected erythrocytes	DKPNVVENVEDKHMLSDDNKKK	16	K...S.D; S.D...K; SD....K; S.D; SD
PF3D7_1014900.1-p1	1866	S	Gold	154	PXD002266;PXD005207;PXD009157;PXD009465;PXD012143;PXD015833;PXD020381	Schizont / Ring Stages (time course);Late-stage schizonts;Fully segmented schizonts;Schizont / Ring;Asexual red blood cell stages;Schizont	NGNNYINVSNNR	9	SN; Y...S
PF3D7_1030000.1-p1	26	S	Gold	153	PXD000070;PXD002266;PXD009465;PXD012143;PXD015833;PXD020381;PXD026474	Schizont / Ring Stages (time course);Late-stage schizonts;Schizont / Ring;Asexual red blood cell stages;Schizont;Gametocytes;Parasites cultured from infected erythrocytes	KIDDSFVEINKDSPKK	13	N..SP; DS; SP
PF3D7_0704400.1-p1	998	S	Gold	153	PXD002266;PXD005207;PXD009157;PXD012143;PXD015833;PXD020381;PXD026474	Late-stage schizonts;Fully segmented schizonts;Schizont / Ring;Asexual red blood cell stages;Schizont;Gametocytes	NNIVYVSDEEDEDLISAFR	7	SD.E; S...D; S.E; SD; S..E; Y.SD; Y..D; Y.S
PF3D7_0814200.1-p1	83	S	Gold	153	PXD002266;PXD005207;PXD009157;PXD012143;PXD015833;PXD020381;PXD026474	Late-stage schizonts;Fully segmented schizonts;Schizont / Ring;Asexual red blood cell stages;Schizont;Gametocytes	CGSTVITDQYVSGQDNSEHVVQEK	12	S..D; Y.S
PF3D7_1222700.1-p1	89	S	Gold	153	PXD002266;PXD005207;PXD009157;PXD012143;PXD015833;PXD020381;PXD026474;PXD015093	Late-stage schizonts;Fully segmented schizonts;Schizont / Ring;Asexual red blood cell stages;Schizont;Gametocytes;Merozoites	EEIDYATQENKSFEEK	12	N.S.E; E..S; S.E; S..E
PF3D7_1343700.1-p1	97	S	Gold	153	PXD002266;PXD005207;PXD009157;PXD009465;PXD012143;PXD015833;PXD020381;PXD026474	Schizont / Ring Stages (time course);Late-stage schizonts;Fully segmented schizonts;Schizont / Ring;Asexual red blood cell stages;Schizont;Gametocytes	KDFLPSNLSR	6	SN; S..S
PF3D7_1468100.1-p1	1475	S	Gold	153	PXD002266;PXD005207;PXD012143;PXD015833;PXD020381;PXD026474	Late-stage schizonts;Schizont / Ring;Asexual red blood cell stages;Schizont;Gametocytes	VGSHNAYDNDQNNGYVSDDYYTK	17	S.D...K; SD....K; S.D; SD; Y.SD; Y..D; Y.S; S..Y; S...Y
PF3D7_0530000.1-p1	84	T	Gold	153	PXD005207;PXD009465;PXD012143;PXD015833;PXD020381	Schizont / Ring Stages (time course);Late-stage schizonts;Schizont / Ring;Asexual red blood cell stages;Schizont	NDQNEEEQNDEPTNKNSEEESIENDK	13
PF3D7_0407800.1-p1	1673	S	Gold	153	PXD009157;PXD009465;PXD012143;PXD015833;PXD020381;PXD026474	Schizont / Ring Stages (time course);Fully segmented schizonts;Schizont / Ring;Asexual red blood cell stages;Schizont;Gametocytes	YEDTINQDKDTDDISFKEFEQSNEK	15	D..S; S..E
PF3D7_0500800.1-p1	550	T	Gold	152	PXD000070;PXD002266;PXD009157;PXD009465;PXD012143;PXD015833;PXD020381	Schizont / Ring Stages (time course);Late-stage schizonts;Fully segmented schizonts;Schizont / Ring;Asexual red blood cell stages;Schizont;Parasites cultured from infected erythrocytes	VIGSEKTQKEIK	7	T..E
PF3D7_0613800.1-p1	697	S	Gold	152	PXD000070;PXD002266;PXD005207;PXD009157;PXD009465;PXD012143;PXD015833;PXD020381;PXD026474	Schizont / Ring Stages (time course);Late-stage schizonts;Fully segmented schizonts;Schizont / Ring;Asexual red blood cell stages;Schizont;Gametocytes;Parasites cultured from infected erythrocytes	NRISSDEFNDEHNK	4	R..S; S.D; R.S; S..E
PF3D7_1237200.1-p1	1211	S	Gold	152	PXD000070;PXD002266;PXD005207;PXD009157;PXD009465;PXD012143;PXD015833;PXD020381;PXD026474;PXD015093	Schizont / Ring Stages (time course);Late-stage schizonts;Fully segmented schizonts;Schizont / Ring;Merozoites;Asexual red blood cell stages;Schizont;Gametocytes;Parasites cultured from infected erythrocytes	SNIEEDESNDENQIIQK	8	SND; SN; E..S; S.D; ES; S..E
PF3D7_0812100.1-p1	388	S	Gold	152	PXD002266;PXD005207;PXD009157;PXD012143;PXD015833;PXD020381;PXD026474	Late-stage schizonts;Fully segmented schizonts;Schizont / Ring;Asexual red blood cell stages;Schizont;Gametocytes	DGQNDSCDMLEK	6	N.S.D; S.D...K; K....DS; S.D; DS
PF3D7_1232300.1-p1	105	S	Gold	151	PXD000070;PXD012143;PXD015833;PXD020381;PXD026474	Schizont / Ring;Asexual red blood cell stages;Schizont;Gametocytes;Parasites cultured from infected erythrocytes	IEYINYSDEEIKKEEKEPQESKPK	7	N.S.E; S.E..K; SD.E; N.SD; S.E; SD; S..E; YSD; YS; Y...S
PF3D7_1433400.1-p1	3773	S	Gold	151	PXD000070;PXD002266;PXD009465;PXD012143;PXD015833;PXD020381;PXD026474	Schizont / Ring Stages (time course);Late-stage schizonts;Schizont / Ring;Asexual red blood cell stages;Schizont;Gametocytes;Parasites cultured from infected erythrocytes	NISDDINDSIDEKPKEDIIQNLEDKK	9	N.S.D; S.D...K; S.D; DS; S..E
PF3D7_0823300.1-p1	919	S	Gold	151	PXD009465;PXD012143;PXD020381	Schizont / Ring;Schizont / Ring Stages (time course);Schizont	NKSPQNEDNK	3	S...E; N.SP; SP
PF3D7_0529800.1-p1	638	S	Gold	150	PXD000070;PXD002266;PXD005207;PXD009157;PXD009465;PXD012143;PXD015833;PXD020381;PXD026474	Schizont / Ring Stages (time course);Late-stage schizonts;Fully segmented schizonts;Schizont / Ring;Asexual red blood cell stages;Schizont;Gametocytes;Parasites cultured from infected erythrocytes	RKSVENIIKDKEK	3	S.E...K; S.E; R.S
PF3D7_1345800.1-p1	346	S	Gold	150	PXD001684;PXD002266;PXD009157;PXD009465;PXD012143;PXD015833;PXD020381	Schizont / Ring Stages (time course);Late-stage schizonts;Fully segmented schizonts;Schizont / Ring;Asexual red blood cell stages;Schizont;Merozoites	KFNMILSHELR	7	S.E
PF3D7_1104200.1-p1	1055	S	Gold	150	PXD002266;PXD005207;PXD009465;PXD012143;PXD015833;PXD020381	Schizont / Ring Stages (time course);Late-stage schizonts;Schizont / Ring;Asexual red blood cell stages;Schizont	MGTHSDVNSNDKDYK	5	SD.....K; SD; T.S
PF3D7_1427300.1-p1	1063	S	Gold	150	PXD002266;PXD005207;PXD009157;PXD009465;PXD012143;PXD015833;PXD020381	Schizont / Ring Stages (time course);Late-stage schizonts;Fully segmented schizonts;Schizont / Ring;Asexual red blood cell stages;Schizont	KIGSNENIGNK	4	SN.....K; SNE; GSN; SN; S.E; GS
PF3D7_1455300.1-p1	530	S	Gold	150	PXD002266;PXD009157;PXD009465;PXD012143;PXD015833;PXD020381	Schizont / Ring Stages (time course);Late-stage schizonts;Fully segmented schizonts;Schizont / Ring;Asexual red blood cell stages;Schizont	HYNNISNTK	6	SN; Y...S
PF3D7_0613500.1-p1	1290	S	Gold	150	PXD009465;PXD012143;PXD015833;PXD020381	Schizont / Ring;Schizont / Ring Stages (time course);Asexual red blood cell stages;Schizont	IQGEDEESEDENEHTNGHQNK	8	SE.E; D.ES; D..S; S.D; ES; SE; S..E
PF3D7_1141300.1-p1	226	S	Gold	149	PXD000070;PXD002266;PXD005207;PXD009465;PXD012143;PXD015833;PXD020381	Schizont / Ring Stages (time course);Late-stage schizonts;Schizont / Ring;Asexual red blood cell stages;Schizont;Parasites cultured from infected erythrocytes	STNNQKDESNLNYLHSDDEVFMDNSSDQKK	16	SD.E; S.D; SD; S..E; Y..S
PF3D7_0711500.1-p1	577	S	Gold	149	PXD002266;PXD005207;PXD009465;PXD012143;PXD015833;PXD020381;PXD026474;PXD015093	Schizont / Ring Stages (time course);Late-stage schizonts;Schizont / Ring;Asexual red blood cell stages;Schizont;Gametocytes;Merozoites	INEQSEGSNLPSEQNKR	5	S..S; SE
PF3D7_1227600.1-p1	982	S	Gold	149	PXD002266;PXD005207;PXD009157;PXD012143;PXD015833;PXD020381;PXD015093	Late-stage schizonts;Fully segmented schizonts;Schizont / Ring;Asexual red blood cell stages;Schizont;Merozoites	LKECESIFCDSNDEHGEK	11	SN.....K; SND; SN; S.D; DS; S..E
PF3D7_0422500.1-p1	603	S	Gold	148	PXD000070;PXD002266;PXD005207;PXD009465;PXD012143;PXD015833;PXD020381;PXD026474	Schizont / Ring Stages (time course);Late-stage schizonts;Schizont / Ring;Asexual red blood cell stages;Schizont;Gametocytes;Parasites cultured from infected erythrocytes	GVKEEDNDGGSGKEDNEPTQK	11	S...D; D..S; GS; S..E
PF3D7_0515700.1-p1	420	S	Gold	148	PXD000070;PXD002266;PXD012143;PXD015833;PXD020381;PXD026474	Late-stage schizonts;Schizont / Ring;Asexual red blood cell stages;Schizont;Gametocytes;Parasites cultured from infected erythrocytes	GTSHMDSSSNQTSHGVISADEGRGEHSR	18	S.D; S..E
PF3D7_0529400.1-p1	1009	S	Gold	148	PXD000070;PXD001684;PXD005207;PXD009157;PXD009465;PXD012143;PXD015833;PXD020381;PXD026474	Schizont / Ring Stages (time course);Late-stage schizonts;Fully segmented schizonts;Schizont / Ring;Merozoites;Asexual red blood cell stages;Schizont;Gametocytes;Parasites cultured from infected erythrocytes	SPSPLFVNQNMNVK	3	SP; S.S
PF3D7_1222700.1-p1	149	S	Gold	148	PXD000070;PXD002266;PXD009157;PXD012143;PXD015833;PXD020381;PXD026474	Late-stage schizonts;Fully segmented schizonts;Schizont / Ring;Asexual red blood cell stages;Schizont;Gametocytes;Parasites cultured from infected erythrocytes	LSEPAHEESIYFTYR	9	ES; S.Y
PF3D7_1339700.1-p1	1913	S	Gold	148	PXD000070;PXD002266;PXD005207;PXD009157;PXD009465;PXD012143;PXD015833;PXD020381	Schizont / Ring Stages (time course);Late-stage schizonts;Fully segmented schizonts;Schizont / Ring;Asexual red blood cell stages;Schizont;Parasites cultured from infected erythrocytes	IINSNDIIKK	4	S.D...K; SND; NS.D; SN; S.D; NS
PF3D7_0316500.1-p1	258	S	Gold	148	PXD002266;PXD005207;PXD009157;PXD009465;PXD012143;PXD015833;PXD020381;PXD026474	Schizont / Ring Stages (time course);Late-stage schizonts;Fully segmented schizonts;Schizont / Ring;Asexual red blood cell stages;Schizont;Gametocytes	KEDLEDQIVPSPEK	11	S.E; SP
PF3D7_1116500.1-p1	21	S	Gold	148	PXD002266;PXD009157;PXD009465;PXD012143;PXD015833;PXD020381;PXD026474;PXD015093	Schizont / Ring Stages (time course);Late-stage schizonts;Fully segmented schizonts;Schizont / Ring;Asexual red blood cell stages;Schizont;Gametocytes;Merozoites	TKSNGEGLPLLSEK	3	SN; S..E
PF3D7_1249100.1-p1	240	S	Gold	148	PXD002266;PXD012143;PXD015833;PXD020381	Schizont / Ring;Asexual red blood cell stages;Late-stage schizonts;Schizont	NGDSDENKNGDNNENK	4	K...S.E; S.E; DS; SD
PF3D7_0812500.1-p1	319	S	Gold	148	PXD009465;PXD012143;PXD015833;PXD020381;PXD026474;PXD015093	Schizont / Ring Stages (time course);Schizont / Ring;Asexual red blood cell stages;Schizont;Gametocytes;Merozoites	KKDSKEDLENLK	4	S.E; DS; S..D
PF3D7_0705100.1-p1	899	S	Gold	147	PXD000070;PXD002266;PXD009157;PXD009465;PXD012143;PXD015833;PXD020381;PXD026474	Schizont / Ring Stages (time course);Late-stage schizonts;Fully segmented schizonts;Schizont / Ring;Asexual red blood cell stages;Schizont;Gametocytes;Parasites cultured from infected erythrocytes	IEIQENEMESDKEK	10	SD.E; E..S; ES; SD; S..E
PF3D7_0614300.1-p1	15	T	Gold	147	PXD002266;PXD009465;PXD012143;PXD015833;PXD020381	Schizont / Ring Stages (time course);Late-stage schizonts;Schizont / Ring;Asexual red blood cell stages;Schizont	NEVINSNDTRLR	9	SN.T; DT
PF3D7_0614300.1-p1	285	S	Gold	147	PXD002266;PXD005207;PXD009157;PXD009465;PXD012143;PXD015833;PXD020381	Schizont / Ring Stages (time course);Late-stage schizonts;Fully segmented schizonts;Schizont / Ring;Asexual red blood cell stages;Schizont	ELEESQPQK	5	ES
PF3D7_1004400.1-p1	218	S	Gold	147	PXD002266;PXD009157;PXD012143;PXD015833;PXD020381	Late-stage schizonts;Fully segmented schizonts;Schizont / Ring;Asexual red blood cell stages;Schizont	RHSREEK	3	S.E; R.S; S..E
PF3D7_1018200.1-p1	833	S	Gold	147	PXD002266;PXD005207;PXD009157;PXD009465;PXD012143;PXD015833;PXD020381	Schizont / Ring Stages (time course);Late-stage schizonts;Fully segmented schizonts;Schizont / Ring;Asexual red blood cell stages;Schizont	EVVHSENEQAEK	5	SE.E; SE; S..E
PF3D7_1211900.1-p1	28	S	Gold	147	PXD012143;PXD015833;PXD020381;PXD026474;PXD015093	Schizont / Ring;Asexual red blood cell stages;Schizont;Gametocytes;Merozoites	DSDDIKPSVSK	10	S.S
PF3D7_0716000.1-p1	491	S	Gold	146	PXD000070;PXD002266;PXD005207;PXD012143;PXD015833;PXD020381;PXD026474	Late-stage schizonts;Schizont / Ring;Asexual red blood cell stages;Schizont;Gametocytes;Parasites cultured from infected erythrocytes	SYKFDSPPHSCDEEDNIKLSK	10	S...E; S.D; S..E
PF3D7_0305300.1-p1	275	S	Gold	146	PXD002266;PXD005207;PXD009157;PXD009465;PXD012143;PXD015833;PXD020381;PXD026474;PXD015093	Schizont / Ring Stages (time course);Late-stage schizonts;Fully segmented schizonts;Schizont / Ring;Asexual red blood cell stages;Schizont;Gametocytes;Merozoites	KNSEENNAYNLFNNEK	3	NS.E; S.E; NS; SE
PF3D7_0816000.1-p1	40	S	Gold	146	PXD002266;PXD005207;PXD009465;PXD012143;PXD015833;PXD020381	Schizont / Ring Stages (time course);Late-stage schizonts;Schizont / Ring;Asexual red blood cell stages;Schizont	HDALSEEEK	5	SE.E; D..S; S.E; SE; S..E
PF3D7_1107300.1-p1	2006	S	Gold	146	PXD002266;PXD005207;PXD012143;PXD015833;PXD020381;PXD026474	Late-stage schizonts;Schizont / Ring;Asexual red blood cell stages;Schizont;Gametocytes	LYNNEHVDSYDSGVDCVSVQNK	12	S..S; DS; S..D; Y.S
PF3D7_1423700.1-p1	299	S	Gold	146	PXD002266;PXD005207;PXD009465;PXD012143;PXD015833;PXD020381	Schizont / Ring Stages (time course);Late-stage schizonts;Schizont / Ring;Asexual red blood cell stages;Schizont	DMGNPSNNQHAMNNVYR	6	SN
PF3D7_1442300.1-p1	213	S	Gold	146	PXD002266;PXD009157;PXD012143;PXD015833;PXD020381	Late-stage schizonts;Fully segmented schizonts;Schizont / Ring;Asexual red blood cell stages;Schizont	SQNNESPK	6	N..SP; N.SP; ES; SP
PF3D7_1453700.1-p1	105	T	Gold	146	PXD002266;PXD005207;PXD012143;PXD015833;PXD020381;PXD026474	Late-stage schizonts;Schizont / Ring;Asexual red blood cell stages;Schizont;Gametocytes	CDWNSWVDTDEEDK	9	T.EE; TD.E; DTD; T.E; TD..D; TD; T..E; DT; T...D
PF3D7_1431100.1-p1	18	T	Silver	146	PXD026474	Gametocytes	NTPLLYQDTMNDLGDGLQNMDTLR	9	DT
PF3D7_1224300.1-p1	408	S	Gold	145	PXD000070;PXD012143;PXD015833;PXD020381;PXD026474	Schizont / Ring;Asexual red blood cell stages;Schizont;Gametocytes;Parasites cultured from infected erythrocytes	KDETAASDCADTPNILYVGPHQSR	7	K.....SD; S...D; SD; T...D
PF3D7_1149000.1-p1	1358	S	Gold	145	PXD005207;PXD009157;PXD009465;PXD012143;PXD015833;PXD020381;PXD026474	Schizont / Ring Stages (time course);Late-stage schizonts;Fully segmented schizonts;Schizont / Ring;Asexual red blood cell stages;Schizont;Gametocytes	KTMDEEIGDQGSVAEKVEEEELVTEEVIER	12	D..S; GS; S..E
PF3D7_0526500.1-p1	782	S	Gold	144	PXD000070;PXD002266;PXD005207;PXD009157;PXD009465;PXD012143;PXD015833;PXD020381;PXD026474	Schizont / Ring Stages (time course);Late-stage schizonts;Fully segmented schizonts;Schizont / Ring;Asexual red blood cell stages;Schizont;Gametocytes;Parasites cultured from infected erythrocytes	IGSHLSDDEIR	6	SD.E; S...D; S..S; S.D; SD; S..E
PF3D7_1142100.1-p1	2358	S	Gold	144	PXD000070;PXD009157;PXD009465;PXD012143;PXD015833;PXD020381;PXD026474	Schizont / Ring Stages (time course);Fully segmented schizonts;Schizont / Ring;Asexual red blood cell stages;Schizont;Gametocytes;Parasites cultured from infected erythrocytes	NHIHNQVDSQDDLLSSSR	9	S.D; DS; S..D
PF3D7_1434200.1-p1	102	S	Gold	144	PXD000070;PXD005207;PXD009157;PXD012143;PXD015833;PXD020381;PXD026474	Late-stage schizonts;Fully segmented schizonts;Schizont / Ring;Asexual red blood cell stages;Schizont;Gametocytes;Parasites cultured from infected erythrocytes	VFDRDGDGYISADELR	11	S.D; S..E; Y.S
PF3D7_0108300.1-p1	1493	T	Gold	144	PXD002266;PXD009157;PXD009465;PXD012143;PXD015833;PXD020381	Schizont / Ring Stages (time course);Late-stage schizonts;Fully segmented schizonts;Schizont / Ring;Asexual red blood cell stages;Schizont	RLTNNMK	3
PF3D7_0506900.1-p1	105	S	Gold	144	PXD002266;PXD009465;PXD012143;PXD015833;PXD020381	Schizont / Ring Stages (time course);Late-stage schizonts;Schizont / Ring;Asexual red blood cell stages;Schizont	KKSFSINGDEK	5	K...S.N; S...D; KS.S; K..S; S.S
PF3D7_1002400.1-p1	182	S	Gold	144	PXD009465;PXD012143;PXD015833;PXD020381;PXD015093	Schizont / Ring Stages (time course);Schizont / Ring;Asexual red blood cell stages;Schizont;Merozoites	NYDRRSIDNK	6	D..S; S.D; R.S; Y...S
PF3D7_1002400.2-p1	180	S	Gold	144	PXD009465;PXD012143;PXD015833;PXD020381;PXD015093	Schizont / Ring Stages (time course);Schizont / Ring;Asexual red blood cell stages;Schizont;Merozoites	NYDRRSIDNK	6	D..S; S.D; R.S; Y...S
PF3D7_0709000.1-p1	33	S	Gold	143	PXD000070;PXD002266;PXD005207;PXD009157;PXD009465;PXD012143;PXD015833;PXD020381;PXD026474;PXD015093	Schizont / Ring Stages (time course);Late-stage schizonts;Fully segmented schizonts;Schizont / Ring;Merozoites;Asexual red blood cell stages;Schizont;Gametocytes;Parasites cultured from infected erythrocytes	ELDNLVQEGNGSR	12	GS
PF3D7_1124100.1-p1	203	S	Gold	143	PXD000070;PXD002266;PXD005207;PXD009465;PXD012143;PXD015833;PXD020381	Schizont / Ring Stages (time course);Late-stage schizonts;Schizont / Ring;Asexual red blood cell stages;Schizont;Parasites cultured from infected erythrocytes	HVFVDDTKKENINNTHVNSDEEK	19	SD.E; NS.E; H.NS; S.E; NS; SD; S..E
PF3D7_1220900.1-p1	2	T	Gold	143	PXD000070;PXD002266;PXD005207;PXD009157;PXD009465;PXD012143;PXD015833;PXD020381	Schizont / Ring Stages (time course);Late-stage schizonts;Fully segmented schizonts;Schizont / Ring;Asexual red blood cell stages;Schizont;Parasites cultured from infected erythrocytes	TGSDEEFEIGDILEIK	1	T..DE; T.S
PF3D7_1465200.1-p1	316	S	Gold	143	PXD000070;PXD002266;PXD005207;PXD009157;PXD009465;PXD012143;PXD015833;PXD020381;PXD026474;PXD015093	Schizont / Ring Stages (time course);Late-stage schizonts;Fully segmented schizonts;Schizont / Ring;Merozoites;Asexual red blood cell stages;Schizont;Gametocytes;Parasites cultured from infected erythrocytes	SYEVQDDSDEDILTK	8	SD.....K; SD.D; S.E; DS; SD; S..D
PF3D7_0417800.1-p1	699	S	Gold	143	PXD002266;PXD005207;PXD009157;PXD009465;PXD012143;PXD015833;PXD020381;PXD026474	Schizont / Ring Stages (time course);Late-stage schizonts;Fully segmented schizonts;Schizont / Ring;Asexual red blood cell stages;Schizont;Gametocytes	LNSQNNIQFHS	11
PF3D7_1008100.1-p1	2701	S	Gold	143	PXD002266;PXD005207;PXD009465;PXD012143;PXD015833;PXD020381;PXD026474;PXD015093	Schizont / Ring Stages (time course);Late-stage schizonts;Schizont / Ring;Asexual red blood cell stages;Schizont;Gametocytes;Merozoites	IGESENDYEGEREFLELENSNR	4	ES; S..D; SE; S...Y
PF3D7_0812500.1-p1	414	S	Gold	142	PXD000070;PXD005207;PXD012143;PXD015833;PXD020381;PXD026474;PXD015093	Late-stage schizonts;Schizont / Ring;Merozoites;Asexual red blood cell stages;Schizont;Gametocytes;Parasites cultured from infected erythrocytes	NYSPTDMIKR	3	N.SP; S..D; SP; YS
PF3D7_1128200.1-p1	132	S	Gold	142	PXD000070;PXD001684;PXD002266;PXD005207;PXD009157;PXD009465;PXD012143;PXD015833;PXD020381;PXD026474	Schizont / Ring Stages (time course);Late-stage schizonts;Fully segmented schizonts;Schizont / Ring;Merozoites;Asexual red blood cell stages;Schizont;Gametocytes;Parasites cultured from infected erythrocytes	VLGVNLPSPK	8	N..SP; SP
PF3D7_0611400.1-p1	470	T	Gold	142	PXD002266;PXD005207;PXD009157;PXD009465;PXD012143;PXD015833;PXD020381;PXD026474;PXD015093	Schizont / Ring Stages (time course);Late-stage schizonts;Fully segmented schizonts;Schizont / Ring;Asexual red blood cell stages;Schizont;Gametocytes;Merozoites	ESNNLTDVENDNEVIDENITK	6	TD.E; TD; T..E
PF3D7_0613300.1-p1	468	S	Gold	142	PXD002266;PXD005207;PXD009157;PXD009465;PXD012143;PXD015833;PXD020381	Schizont / Ring Stages (time course);Late-stage schizonts;Fully segmented schizonts;Schizont / Ring;Asexual red blood cell stages;Schizont	EQIHNNQSPQK	8	N..SP; N.SP; SP
PF3D7_0903400.1-p1	906	S	Gold	142	PXD009465;PXD012143;PXD015833;PXD020381	Schizont / Ring;Schizont / Ring Stages (time course);Asexual red blood cell stages;Schizont	NNDIFEILDDHFDEDSDRPEDMNSINEHGNKK	24	D..S; NS; S..E
PF3D7_1433400.1-p1	3471	T	Gold	141	PXD000070;PXD002266;PXD005207;PXD009157;PXD009465;PXD012143;PXD015833;PXD020381;PXD026474;PXD015093	Schizont / Ring Stages (time course);Late-stage schizonts;Fully segmented schizonts;Schizont / Ring;Merozoites;Asexual red blood cell stages;Schizont;Gametocytes;Parasites cultured from infected erythrocytes	GEMNFLEDTDDENLKR	9	TD.E; DTD; T.DE.; TDD; T.D; TD; T..E; DT
PF3D7_0519700.1-p1	77	S	Gold	141	PXD001684;PXD005207;PXD009465;PXD012143;PXD015833;PXD020381;PXD026474;PXD015093	Schizont / Ring Stages (time course);Late-stage schizonts;Schizont / Ring;Asexual red blood cell stages;Schizont;Gametocytes;Merozoites	GGNSFFSK	4	S..S; NS
PF3D7_1031600.1-p1	803	S	Gold	141	PXD002266;PXD009465;PXD012143;PXD015833;PXD020381	Schizont / Ring Stages (time course);Late-stage schizonts;Schizont / Ring;Asexual red blood cell stages;Schizont	NKDQDSDNNEEDNENNK	6	K...S.N; S...E; D..S; DS; SD
PF3D7_1104200.1-p1	92	S	Gold	141	PXD002266;PXD009465;PXD012143;PXD015833;PXD020381	Schizont / Ring Stages (time course);Late-stage schizonts;Schizont / Ring;Asexual red blood cell stages;Schizont	KLNSSVEDGNDNNHDK	5	N.S.E; K...S.E; S...D; S.E; S..D; S..E
PF3D7_1304200.1-p1	67	S	Gold	141	PXD002266;PXD009157;PXD012143;PXD020381	Fully segmented schizonts;Schizont / Ring;Late-stage schizonts;Schizont	VHDNGDCLSR	9	D..S
PF3D7_1304200.2-p1	67	S	Gold	141	PXD002266;PXD009157;PXD012143;PXD020381	Fully segmented schizonts;Schizont / Ring;Late-stage schizonts;Schizont	VHDNGDCLSR	9	D..S
PF3D7_0818900.1-p1	343	S	Gold	140	PXD000070;PXD001684;PXD002266;PXD012143;PXD015833;PXD020381;PXD026474	Late-stage schizonts;Schizont / Ring;Merozoites;Asexual red blood cell stages;Schizont;Gametocytes;Parasites cultured from infected erythrocytes	VLKDAMMDKKSVHEVVLVGGSTR	11	S..E
PF3D7_1225700.1-p1	779	S	Gold	140	PXD000070;PXD002266;PXD009157;PXD009465;PXD012143;PXD015833;PXD020381	Schizont / Ring Stages (time course);Late-stage schizonts;Fully segmented schizonts;Schizont / Ring;Asexual red blood cell stages;Schizont;Parasites cultured from infected erythrocytes	MLDQEDNKLNNLVNKHENISNKGR	20	SN; E..S
PF3D7_1425800.1-p1	603	S	Gold	140	PXD000070;PXD002266;PXD005207;PXD009157;PXD009465;PXD012143;PXD015833;PXD020381;PXD026474	Schizont / Ring Stages (time course);Late-stage schizonts;Fully segmented schizonts;Schizont / Ring;Asexual red blood cell stages;Schizont;Gametocytes;Parasites cultured from infected erythrocytes	NISNDLELIKK	3	SN.....K; N.S.D; SND; SN; S...E; S.D
PF3D7_1138400.1-p1	674	S	Gold	140	PXD001684;PXD002266;PXD005207;PXD009157;PXD009465;PXD012143;PXD015833;PXD020381;PXD026474	Schizont / Ring Stages (time course);Late-stage schizonts;Fully segmented schizonts;Schizont / Ring;Asexual red blood cell stages;Schizont;Gametocytes;Merozoites	GILINSNEINR	6	SNE; NS.E; SN; S.E; NS
PF3D7_1007000.1-p1	239	S	Gold	140	PXD002266;PXD005207;PXD009157;PXD009465;PXD012143;PXD015833;PXD020381;PXD026474	Schizont / Ring Stages (time course);Late-stage schizonts;Fully segmented schizonts;Schizont / Ring;Asexual red blood cell stages;Schizont;Gametocytes	NATYSDDEIYQVNK	5	SD.E; S.D; SD; S..E; T...D; T.S; YSD; Y..D; YS
PF3D7_0309300.1-p1	327	S	Gold	139	PXD000070;PXD002266;PXD005207;PXD012143;PXD015833;PXD020381	Late-stage schizonts;Schizont / Ring;Asexual red blood cell stages;Schizont;Parasites cultured from infected erythrocytes	CGDVIVDDKNGSDKDSGNNDIHNK	16	K.....DS; S...D; D..S; DS
PF3D7_1238300.1-p1	688	S	Gold	139	PXD000070;PXD012143;PXD015833;PXD020381;PXD026474	Schizont / Ring;Asexual red blood cell stages;Schizont;Gametocytes;Parasites cultured from infected erythrocytes	HISEELLFGDDSADEKK	12	S.D; DS; S..E
PF3D7_0308900.1-p1	135	S	Gold	139	PXD002266;PXD009157;PXD009465;PXD012143;PXD015833;PXD020381;PXD026474	Schizont / Ring Stages (time course);Late-stage schizonts;Fully segmented schizonts;Schizont / Ring;Asexual red blood cell stages;Schizont;Gametocytes	KYDYTLSPQR	7	SP; T.S; Y..S
PF3D7_0513600.1-p1	1097	S	Gold	139	PXD002266;PXD005207;PXD009157;PXD009465;PXD012143;PXD015833;PXD020381;PXD026474	Schizont / Ring Stages (time course);Late-stage schizonts;Fully segmented schizonts;Schizont / Ring;Asexual red blood cell stages;Schizont;Gametocytes	KNSNISIEEK	6	SN.....K; N.S.E; S..S; S.E; S..E
PF3D7_0708500.1-p1	116	S	Gold	139	PXD002266;PXD005207;PXD009157;PXD009465;PXD012143;PXD015833;PXD020381	Schizont / Ring Stages (time course);Late-stage schizonts;Fully segmented schizonts;Schizont / Ring;Asexual red blood cell stages;Schizont	IYDGDESEDDEGHDNK	7	S...E; S.D; ES; S..D; SE
PF3D7_1228800.1-p1	1777	S	Gold	139	PXD002266;PXD005207;PXD009157;PXD009465;PXD012143;PXD015833;PXD020381;PXD026474;PXD015093	Schizont / Ring Stages (time course);Late-stage schizonts;Fully segmented schizonts;Schizont / Ring;Asexual red blood cell stages;Schizont;Gametocytes;Merozoites	MFSNEENMNR	3	SNE; SN; S.E; S..E
PF3D7_1227700.1-p1	212	T	Gold	139	PXD005207;PXD009465;PXD012143;PXD015833;PXD020381;PXD026474	Schizont / Ring Stages (time course);Late-stage schizonts;Schizont / Ring;Asexual red blood cell stages;Schizont;Gametocytes	LEEIIEENESHTER	12	S..E; E..TE
PF3D7_1455300.1-p1	76	S	Gold	138	PXD001684;PXD002266;PXD005207;PXD009157;PXD012143;PXD015833;PXD020381;PXD026474	Late-stage schizonts;Fully segmented schizonts;Schizont / Ring;Asexual red blood cell stages;Schizont;Gametocytes;Merozoites	NHTVSLCNIAK	5	T.S
PF3D7_0505700.1-p1	746	S	Gold	138	PXD002266;PXD009157;PXD009465;PXD012143;PXD015833;PXD020381	Schizont / Ring Stages (time course);Late-stage schizonts;Fully segmented schizonts;Schizont / Ring;Asexual red blood cell stages;Schizont	VNSFDRK	3	NS.D; S.D; NS
PF3D7_1228800.1-p1	1645	S	Gold	138	PXD002266;PXD005207;PXD009157;PXD009465;PXD012143;PXD015833;PXD020381	Schizont / Ring Stages (time course);Late-stage schizonts;Fully segmented schizonts;Schizont / Ring;Asexual red blood cell stages;Schizont	KNDAFFLSNEIHNNK	8	SN.....K; SNE; SN; S.E
PF3D7_1433500.1-p1	1326	S	Gold	138	PXD002266;PXD005207;PXD009157;PXD009465;PXD012143;PXD015833;PXD020381;PXD015093	Schizont / Ring Stages (time course);Late-stage schizonts;Fully segmented schizonts;Schizont / Ring;Asexual red blood cell stages;Schizont;Merozoites	LNDENNEFSSNNVDNK	10	SN; S...D; E..S
PF3D7_0613900.1-p1	1596	S	Gold	138	PXD009465;PXD012143;PXD015833;PXD020381	Schizont / Ring;Schizont / Ring Stages (time course);Asexual red blood cell stages;Schizont	NMFDNDVSVEK	8	S.E
PF3D7_0505500.1-p1	258	S	Gold	137	PXD000070;PXD002266;PXD009465;PXD012143;PXD015833;PXD020381;PXD026474	Schizont / Ring Stages (time course);Late-stage schizonts;Schizont / Ring;Asexual red blood cell stages;Schizont;Gametocytes;Parasites cultured from infected erythrocytes	KIILDSVSDKECSDAKENNINKNNCSVDNK	8	SD.E; D..S; SD; S..D; S.S; S..E
PF3D7_0613800.1-p1	698	S	Gold	137	PXD000070;PXD002266;PXD005207;PXD009157;PXD009465;PXD012143;PXD015833;PXD020381;PXD026474	Schizont / Ring Stages (time course);Late-stage schizonts;Fully segmented schizonts;Schizont / Ring;Asexual red blood cell stages;Schizont;Gametocytes;Parasites cultured from infected erythrocytes	NRISSDEFNDEHNK	5	R..S; S.D; S.E; SD; S..E
PF3D7_1120000.1-p1	755	S	Gold	137	PXD000070;PXD001684;PXD002266;PXD005207;PXD009465;PXD012143;PXD015833;PXD020381	Schizont / Ring Stages (time course);Late-stage schizonts;Schizont / Ring;Merozoites;Asexual red blood cell stages;Schizont;Parasites cultured from infected erythrocytes	HLESLKEEK	4	S...E; ES; S..E
PF3D7_0401800.1-p1	302	S	Gold	137	PXD002266;PXD005207;PXD009465;PXD012143;PXD015833;PXD020381;PXD026474	Schizont / Ring Stages (time course);Late-stage schizonts;Schizont / Ring;Asexual red blood cell stages;Schizont;Gametocytes	EGSNVDITEEEEK	3	GSN; SN; GS; S..D
PF3D7_0905900.1-p1	983	S	Gold	137	PXD002266;PXD005207;PXD009465;PXD012143;PXD015833;PXD020381	Schizont / Ring Stages (time course);Late-stage schizonts;Schizont / Ring;Asexual red blood cell stages;Schizont	MEDTELLSNIQIQEDNK	8	SN; E..S
PF3D7_1130400.1-p1	106	S	Gold	137	PXD002266;PXD005207;PXD009465;PXD012143;PXD015833;PXD020381	Schizont / Ring Stages (time course);Late-stage schizonts;Schizont / Ring;Asexual red blood cell stages;Schizont	LSHEGFR	2	S.E
PF3D7_1248700.1-p1	876	S	Gold	137	PXD002266;PXD005207;PXD009157;PXD012143;PXD015833;PXD020381	Late-stage schizonts;Fully segmented schizonts;Schizont / Ring;Asexual red blood cell stages;Schizont	EESCKNGHIGDNER	3	R..S..N; R..S; ES
PF3D7_1439800.1-p1	133	S	Gold	137	PXD002266;PXD005207;PXD009157;PXD009465;PXD012143;PXD015833;PXD020381	Schizont / Ring Stages (time course);Late-stage schizonts;Fully segmented schizonts;Schizont / Ring;Asexual red blood cell stages;Schizont	LNHSYIPSNNVPLSEMNNK	8	SN; Y..S
PF3D7_0504000.1-p1	1016	S	Gold	136	PXD002266;PXD009157;PXD009465;PXD012143;PXD015833;PXD020381;PXD026474	Schizont / Ring Stages (time course);Late-stage schizonts;Fully segmented schizonts;Schizont / Ring;Asexual red blood cell stages;Schizont;Gametocytes	LLSDDDLK	3	SD.D; S.D; SD; S..D
PF3D7_1017600.1-p1	266	S	Gold	136	PXD002266;PXD005207;PXD009157;PXD009465;PXD012143;PXD015833;PXD020381;PXD026474	Schizont / Ring Stages (time course);Late-stage schizonts;Fully segmented schizonts;Schizont / Ring;Asexual red blood cell stages;Schizont;Gametocytes	NNIISEGEEESR	5	SE.E; S...E; SE; S..E
PF3D7_0905400.1-p1	754	S	Gold	135	PXD000070;PXD002266;PXD015833;PXD020381;PXD026474	Late-stage schizonts;Asexual red blood cell stages;Schizont;Gametocytes;Parasites cultured from infected erythrocytes	QHSAHFLDAIAEKDILEEK	3
PF3D7_1319300.1-p1	255	S	Gold	135	PXD000070;PXD002266;PXD005207;PXD009157;PXD009465;PXD012143;PXD015833;PXD020381;PXD026474;PXD015093	Schizont / Ring Stages (time course);Late-stage schizonts;Fully segmented schizonts;Schizont / Ring;Merozoites;Asexual red blood cell stages;Schizont;Gametocytes;Parasites cultured from infected erythrocytes	IDNSGEDETYIYEEK	4	NS.E; S...E; S.E; NS; S..D
PF3D7_1442300.1-p1	178	S	Gold	135	PXD000070;PXD001684;PXD002266;PXD005207;PXD012143;PXD015833;PXD020381;PXD026474;PXD015093	Late-stage schizonts;Schizont / Ring;Merozoites;Asexual red blood cell stages;Schizont;Gametocytes;Parasites cultured from infected erythrocytes	LIVKDSLENLLNNK	6	S.E; DS
PF3D7_0529400.1-p1	361	S	Gold	135	PXD002266;PXD009157;PXD009465;PXD012143;PXD015833;PXD020381;PXD026474	Schizont / Ring Stages (time course);Late-stage schizonts;Fully segmented schizonts;Schizont / Ring;Asexual red blood cell stages;Schizont;Gametocytes	NDSIAKDSLNNDEFVENNLEK	8	S...D; DS
PF3D7_0529400.2-p1	361	S	Gold	135	PXD002266;PXD009157;PXD009465;PXD012143;PXD015833;PXD020381;PXD026474	Schizont / Ring Stages (time course);Late-stage schizonts;Fully segmented schizonts;Schizont / Ring;Asexual red blood cell stages;Schizont;Gametocytes	NDSIAKDSLNNDEFVENNLEK	8	S...D; DS
PF3D7_0907600.1-p1	240	S	Gold	135	PXD005207;PXD009465;PXD012143;PXD015833;PXD020381;PXD026474;PXD015093	Schizont / Ring Stages (time course);Late-stage schizonts;Schizont / Ring;Asexual red blood cell stages;Schizont;Gametocytes;Merozoites	NEFGWGSDNDNDNDNNNNNNNDEK	7	SD.D; GS; SD; S..D
PF3D7_1106700.1-p1	84	S	Gold	135	PXD005207;PXD009157;PXD009465;PXD012143;PXD015833;PXD020381;PXD026474;PXD015093	Schizont / Ring Stages (time course);Late-stage schizonts;Fully segmented schizonts;Schizont / Ring;Asexual red blood cell stages;Schizont;Gametocytes;Merozoites	HIDTNDLSDDENLDNFPQHMFSK	8	SD.E; S.D; SD; S..E
PF3D7_0404300.1-p1	403	T	Gold	134	PXD000070;PXD012143;PXD015833;PXD020381;PXD026474	Schizont / Ring;Asexual red blood cell stages;Schizont;Gametocytes;Parasites cultured from infected erythrocytes	SLHLKETPKDENEEEEENLDEGENVDKEK	7	T..DE; TP
PF3D7_1220900.1-p1	33	S	Gold	134	PXD000070;PXD005207;PXD009157;PXD012143;PXD015833;PXD026474	Late-stage schizonts;Fully segmented schizonts;Schizont / Ring;Asexual red blood cell stages;Gametocytes;Parasites cultured from infected erythrocytes	WKGYSDDENTWEPESNLIHLTTFKK	5	SD.E; S.D; SD; S..E; YSD; Y..D; YS
PF3D7_1411200.1-p1	243	S	Gold	134	PXD000070;PXD002266;PXD009157;PXD009465;PXD012143;PXD015833;PXD020381;PXD026474	Schizont / Ring Stages (time course);Late-stage schizonts;Fully segmented schizonts;Schizont / Ring;Asexual red blood cell stages;Schizont;Gametocytes;Parasites cultured from infected erythrocytes	LTNTHENLLSDHHDYTSLK	10	S...D; SD
PF3D7_1427600.1-p1	86	S	Gold	134	PXD000070;PXD002266;PXD005207;PXD009157;PXD009465;PXD012143;PXD015833;PXD020381;PXD026474	Schizont / Ring Stages (time course);Late-stage schizonts;Fully segmented schizonts;Schizont / Ring;Asexual red blood cell stages;Schizont;Gametocytes;Parasites cultured from infected erythrocytes	IHNNISDEEHIKDFK	6	N.S.E; SD.E..K; S.E...K; SD.E; SD....K; N.SD; S.E; SD; S..E
PF3D7_1022400.1-p1	86	S	Gold	134	PXD001684;PXD002266;PXD005207;PXD009157;PXD009465;PXD012143;PXD015833;PXD020381;PXD026474	Schizont / Ring Stages (time course);Late-stage schizonts;Fully segmented schizonts;Schizont / Ring;Asexual red blood cell stages;Schizont;Gametocytes;Merozoites	LRVEHSGENR	6	S.E
PF3D7_1415000.1-p1	314	T	Gold	134	PXD002266;PXD005207;PXD009157;PXD009465;PXD012143;PXD015833;PXD020381	Schizont / Ring Stages (time course);Late-stage schizonts;Fully segmented schizonts;Schizont / Ring;Asexual red blood cell stages;Schizont	ILAQHNLTPIKWELPQ	8	TP.K; TP...E; TP
PF3D7_0822900.1-p1	562	S	Gold	134	PXD012143;PXD015833;PXD020381;PXD026474;PXD015093	Schizont / Ring;Asexual red blood cell stages;Schizont;Gametocytes;Merozoites	KNSSINDEEPYHYTNFVK	4	S...E; S...D; K..S; S..D
PF3D7_0716800.1-p1	305	S	Gold	133	PXD000070;PXD009157;PXD009465;PXD012143;PXD015833;PXD020381;PXD026474	Schizont / Ring Stages (time course);Fully segmented schizonts;Schizont / Ring;Asexual red blood cell stages;Schizont;Gametocytes;Parasites cultured from infected erythrocytes	FLPHGDGFVSGGEDGFAR	10	S...D; S..E
PF3D7_0934800.1-p1	189	T	Gold	133	PXD000070;PXD002266;PXD005207;PXD012143;PXD015833;PXD020381;PXD026474;PXD015093	Late-stage schizonts;Schizont / Ring;Merozoites;Asexual red blood cell stages;Schizont;Gametocytes;Parasites cultured from infected erythrocytes	TYTLCGTPEYIAPEILLNVGHGK	3
PF3D7_1437400.1-p1	571	S	Gold	133	PXD000070;PXD002266;PXD009157;PXD012143;PXD015833;PXD020381;PXD026474	Late-stage schizonts;Fully segmented schizonts;Schizont / Ring;Asexual red blood cell stages;Schizont;Gametocytes;Parasites cultured from infected erythrocytes	HSLSDNEINMYEYHRK	4	SD.E; SD; S..D; S.S; S..E
PF3D7_1447800.1-p1	1081	S	Gold	133	PXD002266;PXD009157;PXD012143;PXD015833;PXD020381	Late-stage schizonts;Fully segmented schizonts;Schizont / Ring;Asexual red blood cell stages;Schizont	ELIIDEEEELEEDISSNEIHR	16	SNE; SN; D..S; S.E; S..E
PF3D7_1476300.1-p1	352	S	Gold	133	PXD002266;PXD005207;PXD009465;PXD012143;PXD015833;PXD020381;PXD026474;PXD015093	Schizont / Ring Stages (time course);Late-stage schizonts;Schizont / Ring;Asexual red blood cell stages;Schizont;Gametocytes;Merozoites	HIDSDVDDAETEWYDTK	4	SD.D; S...D; DS; SD; S..D
PF3D7_1200700.1-p1	819	S	Gold	133	PXD012143;PXD015833;PXD020381	Schizont / Ring;Asexual red blood cell stages;Schizont	DDIKGGSEEEIKNGK	7	S.E..K; SE.E; K..S; S.E; GS; SE; S..E
PF3D7_1220900.1-p1	136	S	Gold	132	PXD000070;PXD005207;PXD009465;PXD012143;PXD015833;PXD020381;PXD026474;PXD015093	Schizont / Ring Stages (time course);Late-stage schizonts;Schizont / Ring;Merozoites;Asexual red blood cell stages;Schizont;Gametocytes;Parasites cultured from infected erythrocytes	KSDEEDNESVKHENHVNDGNLLNVEDVYSVR	9	S...E; D.ES; D..S; ES
PF3D7_1473200.1-p1	386	S	Gold	132	PXD000070;PXD002266;PXD005207;PXD009465;PXD012143;PXD015833;PXD020381;PXD026474;PXD015093	Schizont / Ring Stages (time course);Late-stage schizonts;Schizont / Ring;Merozoites;Asexual red blood cell stages;Schizont;Gametocytes;Parasites cultured from infected erythrocytes	KKQDSLEELIVAIR	5	K..S; S.E; DS; S..E
PF3D7_0615600.1-p1	2028	S	Gold	132	PXD002266;PXD009465;PXD012143;PXD015833;PXD020381	Schizont / Ring Stages (time course);Late-stage schizonts;Schizont / Ring;Asexual red blood cell stages;Schizont	NNTMDNNNNDENNGHSGDEK	16	S.D; S..E
PF3D7_0420600.1-p1	464	S	Gold	132	PXD005207;PXD009157;PXD012143;PXD015833;PXD020381;PXD026474	Late-stage schizonts;Fully segmented schizonts;Schizont / Ring;Asexual red blood cell stages;Schizont;Gametocytes	FFNNFQTDSIDNEINNMNEK	9	S...E; S.D; DS; TD..D; T...D; T.S
PF3D7_1243500.1-p1	213	S	Gold	132	PXD005207;PXD009465;PXD012143;PXD015833;PXD020381;PXD026474	Schizont / Ring Stages (time course);Late-stage schizonts;Schizont / Ring;Asexual red blood cell stages;Schizont;Gametocytes	QNVNFNEESDDEELK	9	SD.E..K; S.D...K; SD.E; SD....K; S...E; S.D; ES; SD; S..E
PF3D7_0500800.1-p1	454	T	Gold	132	PXD009157;PXD009465;PXD012143;PXD015833;PXD020381;PXD026474	Schizont / Ring Stages (time course);Fully segmented schizonts;Schizont / Ring;Asexual red blood cell stages;Schizont;Gametocytes	NIETDDEEETLVVKDDAK	10
PF3D7_1409200.1-p1	79	S	Gold	132	PXD009157;PXD009465;PXD012143;PXD015833;PXD020381;PXD026474	Schizont / Ring Stages (time course);Fully segmented schizonts;Schizont / Ring;Asexual red blood cell stages;Schizont;Gametocytes	ESEEQYDSDDDNDKLVLNDDEDDEKK	8	S.D...K; SD....K; SD.D; S.D; DS; SD; S..D; Y.SD; Y..D; Y.S
PF3D7_1409200.2-p1	67	S	Gold	132	PXD009157;PXD009465;PXD012143;PXD015833;PXD020381;PXD026474	Schizont / Ring Stages (time course);Fully segmented schizonts;Schizont / Ring;Asexual red blood cell stages;Schizont;Gametocytes	ESEEQYDSDDDNDKLVLNDDEDDEKK	8	S.D...K; SD....K; SD.D; S.D; DS; SD; S..D; Y.SD; Y..D; Y.S
PF3D7_0108300.1-p1	256	S	Gold	131	PXD000070;PXD005207;PXD009157;PXD009465;PXD012143;PXD015833;PXD020381;PXD026474;PXD015093	Schizont / Ring Stages (time course);Late-stage schizonts;Fully segmented schizonts;Schizont / Ring;Merozoites;Asexual red blood cell stages;Schizont;Gametocytes;Parasites cultured from infected erythrocytes	MKEEKNDFVSLEGVLDKNEK	10	D..S; S.E
PF3D7_0702500.1-p1	164	S	Gold	131	PXD000070;PXD002266;PXD009157;PXD012143;PXD015833;PXD020381	Late-stage schizonts;Fully segmented schizonts;Schizont / Ring;Asexual red blood cell stages;Schizont;Parasites cultured from infected erythrocytes	NSSQHSVGSHSVSSQEHKKEHSTHDLPAGR	6	S..S
PF3D7_0919800.1-p1	582	S	Gold	131	PXD000070;PXD001684;PXD002266;PXD005207;PXD009157;PXD009465;PXD012143;PXD015833;PXD020381;PXD026474;PXD015093	Schizont / Ring Stages (time course);Late-stage schizonts;Fully segmented schizonts;Schizont / Ring;Merozoites;Asexual red blood cell stages;Schizont;Gametocytes;Parasites cultured from infected erythrocytes	NISFELPKEER	3	N.S.E; S.E..K; S.E
PF3D7_1008500.1-p1	630	S	Gold	131	PXD000070;PXD001684;PXD002266;PXD005207;PXD012143;PXD015833;PXD020381;PXD026474	Late-stage schizonts;Schizont / Ring;Merozoites;Asexual red blood cell stages;Schizont;Gametocytes;Parasites cultured from infected erythrocytes	SHSCPVLIK	3	S.S
PF3D7_1014600.1-p1	2107	S	Gold	131	PXD000070;PXD002266;PXD005207;PXD012143;PXD015833;PXD020381;PXD026474	Late-stage schizonts;Schizont / Ring;Asexual red blood cell stages;Schizont;Gametocytes;Parasites cultured from infected erythrocytes	LKSPPKDDMNDINK	3	S...D; SP
PF3D7_1241200.1-p1	445	S	Gold	131	PXD000070;PXD002266;PXD005207;PXD009157;PXD009465;PXD012143;PXD015833;PXD020381;PXD026474	Schizont / Ring Stages (time course);Late-stage schizonts;Fully segmented schizonts;Schizont / Ring;Asexual red blood cell stages;Schizont;Gametocytes;Parasites cultured from infected erythrocytes	NSPNHEDFLNK	2	S...E; NS; SP
PF3D7_0415800.1-p1	387	S	Gold	131	PXD001684;PXD002266;PXD005207;PXD012143;PXD015833;PXD020381;PXD026474;PXD015093	Late-stage schizonts;Schizont / Ring;Asexual red blood cell stages;Schizont;Gametocytes;Merozoites	QKSIIFSSYK	3
PF3D7_1036900.1-p1	520	S	Gold	131	PXD002266;PXD005207;PXD009465;PXD012143;PXD015833;PXD020381;PXD026474;PXD015093	Schizont / Ring Stages (time course);Late-stage schizonts;Schizont / Ring;Asexual red blood cell stages;Schizont;Gametocytes;Merozoites	NNNSIDLEYDPYTGQK	4	N.S.D; K...S.D; NS.D; S...E; S.D; NS
PF3D7_1451200.1-p1	622	S	Gold	131	PXD002266;PXD005207;PXD009157;PXD009465;PXD012143;PXD015833;PXD020381	Schizont / Ring Stages (time course);Late-stage schizonts;Fully segmented schizonts;Schizont / Ring;Asexual red blood cell stages;Schizont	HMNSFER	4	NS.E; H.NS; S.E; NS
PF3D7_1121100.1-p1	545	S	Gold	131	PXD005207;PXD009157;PXD009465;PXD012143;PXD015833;PXD020381;PXD026474	Schizont / Ring Stages (time course);Late-stage schizonts;Fully segmented schizonts;Schizont / Ring;Asexual red blood cell stages;Schizont;Gametocytes	NINVDDNYINVDNNNINVNDSPR	21	N.SP; DS; SP
PF3D7_1244100.1-p1	688	S	Gold	131	PXD009465;PXD012143;PXD015833;PXD020381	Schizont / Ring;Schizont / Ring Stages (time course);Asexual red blood cell stages;Schizont	VDEEEDDDENIPSELNDK	13	S...D; SE
PF3D7_1014900.1-p1	298	S	Gold	130	PXD000070;PXD002266;PXD005207;PXD009157;PXD009465;PXD012143;PXD015833;PXD020381	Schizont / Ring Stages (time course);Late-stage schizonts;Fully segmented schizonts;Schizont / Ring;Asexual red blood cell stages;Schizont;Parasites cultured from infected erythrocytes	DQNSNEPMNENKQPIVR	4	SNE; NS.E; SN; D..S; S.E; NS
PF3D7_0214100.1-p1	1235	S	Gold	130	PXD002266;PXD009157;PXD009465;PXD012143;PXD015833;PXD020381;PXD026474	Schizont / Ring Stages (time course);Late-stage schizonts;Fully segmented schizonts;Schizont / Ring;Asexual red blood cell stages;Schizont;Gametocytes	SSFADIQNVVSPPR	11	N..SP; SP
PF3D7_0217500.1-p1	34	S	Gold	130	PXD002266;PXD005207;PXD012143;PXD015833;PXD020381;PXD026474;PXD015093	Late-stage schizonts;Schizont / Ring;Asexual red blood cell stages;Schizont;Gametocytes;Merozoites	SGNNKNSEDLAINPGMYVR	7	NS.D; S.D; NS; SE
PF3D7_1129900.1-p1	34	S	Gold	130	PXD009157;PXD009465;PXD012143;PXD015833;PXD020381	Schizont / Ring Stages (time course);Fully segmented schizonts;Schizont / Ring;Asexual red blood cell stages;Schizont	EMSSNDNVNNNEK	3	E..S; S..D
PF3D7_0723800.1-p1	343	S	Gold	129	PXD000070;PXD002266;PXD005207;PXD009157;PXD012143;PXD015833;PXD020381;PXD026474;PXD015093	Late-stage schizonts;Fully segmented schizonts;Schizont / Ring;Merozoites;Asexual red blood cell stages;Schizont;Gametocytes;Parasites cultured from infected erythrocytes	KLSIDLLDEELDNLK	3	S.D
PF3D7_1008800.1-p1	410	S	Gold	129	PXD001684;PXD005207;PXD009157;PXD009465;PXD012143;PXD015833;PXD020381	Schizont / Ring Stages (time course);Late-stage schizonts;Fully segmented schizonts;Schizont / Ring;Asexual red blood cell stages;Schizont;Merozoites	KLSNPNNNVK	3	SN.....K; SN
PF3D7_0113000.1-p1	172	S	Gold	129	PXD002266;PXD012143;PXD015833;PXD020381;PXD026474	Late-stage schizonts;Schizont / Ring;Asexual red blood cell stages;Schizont;Gametocytes	KKEENSEVMSLYK	10	E..S; S.Y
PF3D7_1233900.1-p1	440	S	Gold	129	PXD002266;PXD005207;PXD009465;PXD012143;PXD015833;PXD020381	Schizont / Ring Stages (time course);Late-stage schizonts;Schizont / Ring;Asexual red blood cell stages;Schizont	NDFFLHSSDEER	8	SD.E; S...E; S.D; S.E; SD; S..E
PF3D7_1358200.1-p1	1220	S	Gold	129	PXD009465;PXD012143;PXD020381	Schizont / Ring;Schizont / Ring Stages (time course);Schizont	ENHSDHDIDDDIK	4	N.SD; SD.D; E..S; SD; S..D
PF3D7_0503300.1-p1	26	S	Gold	128	PXD001684;PXD002266;PXD009157;PXD009465;PXD012143;PXD015833;PXD020381;PXD026474	Schizont / Ring Stages (time course);Late-stage schizonts;Fully segmented schizonts;Schizont / Ring;Asexual red blood cell stages;Schizont;Gametocytes;Merozoites	LKFDTSPSIVR	8	S.S
PF3D7_1442900.1-p1	3352	S	Gold	128	PXD002266;PXD009465;PXD012143;PXD015833;PXD020381	Schizont / Ring Stages (time course);Late-stage schizonts;Schizont / Ring;Asexual red blood cell stages;Schizont	DDNANISNDDEEHEK	7	N.S.D; SND; SN; S...E; S.D; S..D
PF3D7_0729100.1-p1	382	S	Gold	128	PXD005207;PXD009157;PXD012143;PXD015833;PXD020381;PXD026474	Late-stage schizonts;Fully segmented schizonts;Schizont / Ring;Asexual red blood cell stages;Schizont;Gametocytes	KNIQEVNEDTGPVNEQSDDDNNNNMNVIINR	17	SD.D; S.D; SD; S..D
PF3D7_1105800.1-p1	59	S	Gold	127	PXD000070;PXD002266;PXD012143;PXD015833;PXD020381;PXD026474	Late-stage schizonts;Schizont / Ring;Asexual red blood cell stages;Schizont;Gametocytes;Parasites cultured from infected erythrocytes	GDSMTREDLLQLLNEMLK	3	S...E; DS
PF3D7_1456500.1-p1	1626	S	Gold	127	PXD000070;PXD005207;PXD009157;PXD009465;PXD012143;PXD015833;PXD020381;PXD026474	Schizont / Ring Stages (time course);Late-stage schizonts;Fully segmented schizonts;Schizont / Ring;Asexual red blood cell stages;Schizont;Gametocytes;Parasites cultured from infected erythrocytes	NNQHNLNDNESNLENNIQNNNIK	11	SN; D.ES; D..S; ES; S..E
PF3D7_1023900.1-p1	2740	S	Gold	127	PXD002266;PXD009465;PXD012143;PXD015833;PXD020381	Schizont / Ring Stages (time course);Late-stage schizonts;Schizont / Ring;Asexual red blood cell stages;Schizont	HANVDVSKDDK	7	S.D; S..D
PF3D7_1468100.1-p1	1720	S	Gold	127	PXD005207;PXD012143;PXD015833;PXD020381;PXD026474	Late-stage schizonts;Schizont / Ring;Asexual red blood cell stages;Schizont;Gametocytes	NDEENEDSQLVTNEGSDKDASTK	16	GS; SD
PF3D7_1340300.1-p1	216	S	Gold	127	PXD009465;PXD012143;PXD015833;PXD020381;PXD026474	Schizont / Ring Stages (time course);Schizont / Ring;Asexual red blood cell stages;Schizont;Gametocytes	NDEIPLIEKSDDSEGNDK	10	S...E; S..S; S.D; SD
PF3D7_1014900.1-p1	483	S	Gold	127	PXD012143;PXD015833;PXD020381	Schizont / Ring;Asexual red blood cell stages;Schizont	IKENDSKNDSENDSKNDKENDNDFNINK	6	E..S; DS; S..D
PF3D7_0507600.1-p1	108	S	Gold	126	PXD000070;PXD002266;PXD005207;PXD009157;PXD009465;PXD012143;PXD015833;PXD020381;PXD026474	Schizont / Ring Stages (time course);Late-stage schizonts;Fully segmented schizonts;Schizont / Ring;Asexual red blood cell stages;Schizont;Gametocytes;Parasites cultured from infected erythrocytes	INVNGIHSPLNESLQNLDR	8	S...E; SP
PF3D7_0618000.1-p1	479	S	Gold	126	PXD001684;PXD002266;PXD005207;PXD009157;PXD009465;PXD012143;PXD015833;PXD020381;PXD026474	Schizont / Ring Stages (time course);Late-stage schizonts;Fully segmented schizonts;Schizont / Ring;Asexual red blood cell stages;Schizont;Gametocytes;Merozoites	SFVSNNTYLK	4	K...S.N; SN; S..S; SN.T; S...Y
PF3D7_0706300.1-p1	15	S	Gold	126	PXD001684;PXD002266;PXD009157;PXD009465;PXD012143;PXD015833;PXD020381;PXD026474;PXD015093	Schizont / Ring Stages (time course);Late-stage schizonts;Fully segmented schizonts;Schizont / Ring;Asexual red blood cell stages;Schizont;Gametocytes;Merozoites	LNSNDIKK	3	SND; NS.D; SN; S.D; NS
PF3D7_0505700.1-p1	879	S	Gold	126	PXD002266;PXD009157;PXD012143;PXD015833;PXD020381	Late-stage schizonts;Fully segmented schizonts;Schizont / Ring;Asexual red blood cell stages;Schizont	NHERSQDR	5	S.D
PF3D7_1022400.1-p1	477	S	Gold	126	PXD002266;PXD012143;PXD015833;PXD020381	Schizont / Ring;Asexual red blood cell stages;Late-stage schizonts;Schizont	TEENHDSK	7	D..S; DS; S.S
PF3D7_1205900.1-p1	11	S	Gold	126	PXD002266;PXD005207;PXD009157;PXD009465;PXD012143;PXD015833;PXD020381;PXD026474;PXD015093	Schizont / Ring Stages (time course);Late-stage schizonts;Fully segmented schizonts;Schizont / Ring;Asexual red blood cell stages;Schizont;Gametocytes;Merozoites	NNFNPDISDDDYVSEK	8	SD.D; S.D; SD; S..D; S...Y
PF3D7_1225800.1-p1	16	S	Gold	126	PXD002266;PXD009465;PXD012143;PXD015833;PXD020381;PXD026474;PXD015093	Schizont / Ring Stages (time course);Late-stage schizonts;Schizont / Ring;Asexual red blood cell stages;Schizont;Gametocytes;Merozoites	QRTDESVKPIEFDK	6	ES
PF3D7_1233900.1-p1	439	S	Gold	126	PXD002266;PXD005207;PXD009465;PXD012143;PXD015833;PXD020381	Schizont / Ring Stages (time course);Late-stage schizonts;Schizont / Ring;Asexual red blood cell stages;Schizont	NDFFLHSSDEER	7	S...E; S.D; S..E
PF3D7_1237500.1-p1	1324	S	Gold	126	PXD002266;PXD009157;PXD009465;PXD012143;PXD015833;PXD020381	Schizont / Ring Stages (time course);Late-stage schizonts;Fully segmented schizonts;Schizont / Ring;Asexual red blood cell stages;Schizont	NLNQSPR	5	N.SP; SP
PF3D7_1343000.1-p1	88	S	Gold	126	PXD002266;PXD005207;PXD009157;PXD012143;PXD015833;PXD020381;PXD026474;PXD015093	Late-stage schizonts;Fully segmented schizonts;Schizont / Ring;Asexual red blood cell stages;Schizont;Gametocytes;Merozoites	YGAHTHGIDICSNIVNMANER	12	SN; D..S
PF3D7_0407800.1-p1	923	S	Gold	125	PXD000070;PXD001684;PXD009465;PXD012143;PXD015833;PXD020381;PXD026474	Schizont / Ring Stages (time course);Schizont / Ring;Merozoites;Asexual red blood cell stages;Schizont;Gametocytes;Parasites cultured from infected erythrocytes	KKYEHLQSGKNEGDQFDLK	8	S...E
PF3D7_0508300.1-p1	22	S	Gold	125	PXD000070;PXD012143;PXD015833;PXD020381;PXD026474;PXD015093	Schizont / Ring;Merozoites;Asexual red blood cell stages;Schizont;Gametocytes;Parasites cultured from infected erythrocytes	KNEYGTFPITINEGYSDNVGDNKLK	16	SD.....K; E..S; SD; YSD; YS
PF3D7_0303200.1-p1	264	S	Gold	125	PXD002266;PXD005207;PXD009157;PXD009465;PXD012143;PXD015833;PXD020381;PXD026474	Schizont / Ring Stages (time course);Late-stage schizonts;Fully segmented schizonts;Schizont / Ring;Asexual red blood cell stages;Schizont;Gametocytes	THDAVSDNNNSINSSVNK	6	D..S; SD
PF3D7_0506900.1-p1	103	S	Gold	125	PXD002266;PXD009465;PXD012143;PXD015833;PXD020381	Schizont / Ring Stages (time course);Late-stage schizonts;Schizont / Ring;Asexual red blood cell stages;Schizont	KKSFSINGDEK	3	K...S.N; KS.S; K..S; S.S
PF3D7_0301700.1-p1	152	S	Gold	125	PXD005207;PXD009157;PXD012143;PXD015833;PXD020381;PXD026474;PXD015093	Late-stage schizonts;Fully segmented schizonts;Schizont / Ring;Asexual red blood cell stages;Schizont;Gametocytes;Merozoites	VTVLEPQTENSEDEENYEK	11	NS.D; SE.E; S...E; S.D; NS; SE; S..E
PF3D7_0506900.1-p1	21	S	Gold	125	PXD005207;PXD009157;PXD012143;PXD015833;PXD020381;PXD026474	Late-stage schizonts;Fully segmented schizonts;Schizont / Ring;Asexual red blood cell stages;Schizont;Gametocytes	SSIFSDLEIPQGDVK	5	SD.E; S...D; S..S; SD; S..E
PF3D7_0407800.1-p1	276	T	Gold	124	PXD000070;PXD002266;PXD005207;PXD009157;PXD009465;PXD012143;PXD015833;PXD020381;PXD026474;PXD015093	Schizont / Ring Stages (time course);Late-stage schizonts;Fully segmented schizonts;Schizont / Ring;Merozoites;Asexual red blood cell stages;Schizont;Gametocytes;Parasites cultured from infected erythrocytes	NLTNILPFEK	3
PF3D7_0423500.1-p1	272	S	Gold	124	PXD000070;PXD001684;PXD002266;PXD009157;PXD009465;PXD012143;PXD015833;PXD020381;PXD026474	Schizont / Ring Stages (time course);Late-stage schizonts;Fully segmented schizonts;Schizont / Ring;Merozoites;Asexual red blood cell stages;Schizont;Gametocytes;Parasites cultured from infected erythrocytes	WSPELHSR	7	E..S
PF3D7_0601900.1-p1	96	S	Gold	124	PXD000070;PXD002266;PXD012143;PXD015833;PXD026474	Late-stage schizonts;Schizont / Ring;Asexual red blood cell stages;Gametocytes;Parasites cultured from infected erythrocytes	HYEDDDDDDDYQPPRHSSLPNER	18	S...E
PF3D7_1212400.1-p1	32	S	Gold	124	PXD000070;PXD002266;PXD009465;PXD012143;PXD015833;PXD020381;PXD026474	Schizont / Ring Stages (time course);Late-stage schizonts;Schizont / Ring;Asexual red blood cell stages;Schizont;Gametocytes;Parasites cultured from infected erythrocytes	QKDNSDNEEKGTITLNKEEINYCK	5	K.NS; SD.E; S...E; K..S; NS; SD; S..E
PF3D7_0407800.1-p1	390	S	Gold	124	PXD002266;PXD009157;PXD012143;PXD015833;PXD020381;PXD015093	Late-stage schizonts;Fully segmented schizonts;Schizont / Ring;Asexual red blood cell stages;Schizont;Merozoites	QKSDDNQNNMVGK	3	S.D; SD
PF3D7_0411900.1-p1	1171	S	Gold	124	PXD002266;PXD009465;PXD012143;PXD015833;PXD020381;PXD026474	Schizont / Ring Stages (time course);Late-stage schizonts;Schizont / Ring;Asexual red blood cell stages;Schizont;Gametocytes	NIHSDDDKNIHSDDEK	12	K...S.D; SD.E; S.D; SD; S..E
PF3D7_1104200.1-p1	91	S	Gold	124	PXD002266;PXD009465;PXD012143;PXD015833;PXD020381	Schizont / Ring Stages (time course);Late-stage schizonts;Schizont / Ring;Asexual red blood cell stages;Schizont	KLNSSVEDGNDNNHDK	4	K.NS; N.S.E; K...S.E; S...D; K..S; NS; S..E
PF3D7_1207000.1-p1	2584	S	Gold	124	PXD002266;PXD005207;PXD009157;PXD009465;PXD012143;PXD015833;PXD020381	Schizont / Ring Stages (time course);Late-stage schizonts;Fully segmented schizonts;Schizont / Ring;Asexual red blood cell stages;Schizont	HEINSNNIIEQLDK	5	SN; E..S; NS
PF3D7_1403700.1-p1	342	S	Gold	124	PXD002266;PXD012143;PXD015833;PXD020381;PXD026474	Late-stage schizonts;Schizont / Ring;Asexual red blood cell stages;Schizont;Gametocytes	ITDIRSDNEDDSTSTMESIK	6	SD.E; S...D; D..S; SD; S..E
PF3D7_1406200.1-p1	446	S	Gold	124	PXD002266;PXD005207;PXD012143;PXD015833;PXD020381;PXD026474	Late-stage schizonts;Schizont / Ring;Asexual red blood cell stages;Schizont;Gametocytes	KGDSNNNLFNYADNLSDTRENEK	16	N.SD; SD.....K; S...E; D..S; SD
PF3D7_0827300.1-p1	208	S	Gold	123	PXD000070;PXD002266;PXD005207;PXD009157;PXD009465;PXD012143;PXD015833;PXD020381	Schizont / Ring Stages (time course);Late-stage schizonts;Fully segmented schizonts;Schizont / Ring;Asexual red blood cell stages;Schizont;Parasites cultured from infected erythrocytes	NVQSIERDINK	4	S...D; S.E
PF3D7_1107300.1-p1	1069	S	Gold	123	PXD002266;PXD005207;PXD009465;PXD012143;PXD015833;PXD020381;PXD026474;PXD015093	Schizont / Ring Stages (time course);Late-stage schizonts;Schizont / Ring;Asexual red blood cell stages;Schizont;Gametocytes;Merozoites	EGYNSEDNDNTAGNYYLK	5	NS.D; S...D; S.D; NS; SE; Y.S
PF3D7_1112100.1-p1	1274	S	Gold	123	PXD002266;PXD005207;PXD009465;PXD012143;PXD015833;PXD020381	Schizont / Ring Stages (time course);Late-stage schizonts;Schizont / Ring;Asexual red blood cell stages;Schizont	ELEEIHIDSMDEEVNIK	9	S...E; S.D; DS; S..E
PF3D7_1149000.1-p1	5218	S	Gold	123	PXD002266;PXD009157;PXD009465;PXD012143;PXD015833;PXD020381	Schizont / Ring Stages (time course);Late-stage schizonts;Fully segmented schizonts;Schizont / Ring;Asexual red blood cell stages;Schizont	SITEEVSVEEDIITDK	7	S...D; E..S; S.E; S..E
PF3D7_0624600.1-p1	2115	S	Gold	123	PXD005207;PXD009465;PXD012143;PXD015833;PXD020381;PXD026474	Schizont / Ring Stages (time course);Late-stage schizonts;Schizont / Ring;Asexual red blood cell stages;Schizont;Gametocytes	DIIEIRSDLTDDMKEK	7	SD.....K; S...D; E..S; SD
PF3D7_0628100.1-p1	9764	S	Gold	123	PXD009157;PXD009465;PXD012143;PXD015833;PXD020381;PXD015093	Schizont / Ring Stages (time course);Fully segmented schizonts;Schizont / Ring;Asexual red blood cell stages;Schizont;Merozoites	MEENGSDDGLENIMPVK	6	N.S.D; N.SD; E..S; S.D; GS; SD
PF3D7_0202000.1-p1	603	S	Gold	123	PXD012143;PXD015833;PXD020381;PXD026474	Schizont / Ring;Gametocytes;Asexual red blood cell stages;Schizont	GASTTAGSTTGATTGANAVQSK	8	GS
PF3D7_1227200.1-p1	456	S	Gold	122	PXD000070;PXD001684;PXD002266;PXD005207;PXD009157;PXD009465;PXD012143;PXD015833;PXD020381;PXD026474;PXD015093	Schizont / Ring Stages (time course);Late-stage schizonts;Fully segmented schizonts;Schizont / Ring;Merozoites;Asexual red blood cell stages;Schizont;Gametocytes;Parasites cultured from infected erythrocytes	NNIHSNENIIIK	5	SN.....K; SNE; SN; S.E
PF3D7_0212500.1-p1	52	S	Gold	122	PXD002266;PXD009465;PXD012143;PXD015833;PXD020381	Schizont / Ring Stages (time course);Late-stage schizonts;Schizont / Ring;Asexual red blood cell stages;Schizont	HSDNVYEESEQDGK	9	ES; S..D; SE; Y..S
PF3D7_1426100.1-p1	169	S	Gold	122	PXD002266;PXD005207;PXD009157;PXD009465;PXD012143;PXD015833;PXD020381;PXD026474	Schizont / Ring Stages (time course);Late-stage schizonts;Fully segmented schizonts;Schizont / Ring;Asexual red blood cell stages;Schizont;Gametocytes	REEDEQEANDVPDLVENFEEVSKE	22	E..S; S.E
PF3D7_1327300.1-p1	12	S	Gold	122	PXD005207;PXD009465;PXD012143;PXD015833;PXD020381;PXD026474	Schizont / Ring Stages (time course);Late-stage schizonts;Schizont / Ring;Asexual red blood cell stages;Schizont;Gametocytes	DNINADLSDDSK	8	S..S; S.D; SD
PF3D7_1212700.1-p1	1066	S	Gold	122	PXD009157;PXD012143;PXD015833;PXD020381	Fully segmented schizonts;Schizont / Ring;Asexual red blood cell stages;Schizont	DRSEMRDR	3	S...D; SE
PF3D7_1107300.1-p1	2033	S	Gold	122	PXD012143;PXD015833;PXD020381	Schizont / Ring;Asexual red blood cell stages;Schizont	ETDKADDISVCDTISVIEK	15	D..S; S..E; DT.S; T.S
PF3D7_0501000.1-p1	136	S	Gold	121	PXD000070;PXD002266;PXD005207;PXD012143;PXD015833;PXD020381;PXD026474	Late-stage schizonts;Schizont / Ring;Asexual red blood cell stages;Schizont;Gametocytes;Parasites cultured from infected erythrocytes	NPCAIPQDDLSNEGIEIIDYVDKKEEEK	11	SNE; SN; D..S; S.E
PF3D7_0618000.1-p1	421	T	Gold	121	PXD000070;PXD009157;PXD009465;PXD012143;PXD015833;PXD020381;PXD026474;PXD015093	Schizont / Ring Stages (time course);Fully segmented schizonts;Schizont / Ring;Merozoites;Asexual red blood cell stages;Schizont;Gametocytes;Parasites cultured from infected erythrocytes	IYSMKTDDNIIFEFQKEHMNDINYPK	6	S...D; TDD; T.D; TD
PF3D7_1029400.1-p1	62	S	Gold	121	PXD000070;PXD002266;PXD005207;PXD009157;PXD009465;PXD012143;PXD015833;PXD020381;PXD015093	Schizont / Ring Stages (time course);Late-stage schizonts;Fully segmented schizonts;Schizont / Ring;Merozoites;Asexual red blood cell stages;Schizont;Parasites cultured from infected erythrocytes	NVSFEEKLYSDIEK	3	N.S.E; K..S; S.E; S..E
PF3D7_0704800.1-p1	989	S	Gold	121	PXD001684;PXD002266;PXD005207;PXD009157;PXD009465;PXD012143;PXD015833;PXD020381	Schizont / Ring Stages (time course);Late-stage schizonts;Fully segmented schizonts;Schizont / Ring;Asexual red blood cell stages;Schizont;Merozoites	KGSNLFLNK	3	GSN; SN; GS
PF3D7_0722600.1-p1	190	S	Gold	121	PXD002266;PXD005207;PXD009157;PXD009465;PXD012143;PXD015833;PXD020381;PXD026474	Schizont / Ring Stages (time course);Late-stage schizonts;Fully segmented schizonts;Schizont / Ring;Asexual red blood cell stages;Schizont;Gametocytes	EGINYLAPSDEEDNKNR	9	SD.E..K; S.E...K; SD.E; SD....K; S...D; S.E; SD; S..E; Y...S
PF3D7_1002400.1-p1	10	S	Gold	121	PXD002266;PXD012143;PXD015833;PXD020381	Schizont / Ring;Asexual red blood cell stages;Late-stage schizonts;Schizont	EAHSESEEPVHK	6	S.E...K; SE.E; S...E; S.E; ES; S.S; SE; S..E
PF3D7_1002400.2-p1	10	S	Gold	121	PXD002266;PXD012143;PXD015833;PXD020381	Schizont / Ring;Asexual red blood cell stages;Late-stage schizonts;Schizont	EAHSESEEPVHK	6	S.E...K; SE.E; S...E; S.E; ES; S.S; SE; S..E
PF3D7_1019900.1-p1	9	S	Gold	121	PXD002266;PXD009465;PXD012143;PXD015833;PXD020381;PXD026474	Schizont / Ring Stages (time course);Late-stage schizonts;Schizont / Ring;Asexual red blood cell stages;Schizont;Gametocytes	PSLKDEVSFENR	8	K...S.E; D..S; S.E
PF3D7_1208900.1-p1	133	S	Gold	121	PXD005207;PXD009157;PXD009465;PXD012143;PXD015833;PXD020381	Schizont / Ring Stages (time course);Late-stage schizonts;Fully segmented schizonts;Schizont / Ring;Asexual red blood cell stages;Schizont	RNSDMIEQR	3	S...E; NS; SD; R.S
PF3D7_1107300.1-p1	2031	T	Gold	121	PXD012143;PXD015833;PXD020381	Schizont / Ring;Asexual red blood cell stages;Schizont	ETDKADDISVCDTISVIEK	13	D..S; DT.S; DT; T.S
PF3D7_0609100.1-p1	136	S	Gold	120	PXD000070;PXD001684;PXD002266;PXD005207;PXD012143;PXD015833;PXD020381;PXD026474	Late-stage schizonts;Schizont / Ring;Merozoites;Asexual red blood cell stages;Schizont;Gametocytes;Parasites cultured from infected erythrocytes	KKLEDTLSQHITK	8	D..S; DT.S; T.S
PF3D7_1241200.1-p1	1305	S	Gold	120	PXD000070;PXD001684;PXD002266;PXD009157;PXD009465;PXD012143;PXD015833;PXD020381;PXD026474	Schizont / Ring Stages (time course);Late-stage schizonts;Fully segmented schizonts;Schizont / Ring;Merozoites;Asexual red blood cell stages;Schizont;Gametocytes;Parasites cultured from infected erythrocytes	RKSVENFLNK	3	S.E; R.S
PF3D7_1427900.1-p1	270	T	Gold	120	PXD000070;PXD002266;PXD005207;PXD009157;PXD009465;PXD012143;PXD015833;PXD020381;PXD026474	Schizont / Ring Stages (time course);Late-stage schizonts;Fully segmented schizonts;Schizont / Ring;Asexual red blood cell stages;Schizont;Gametocytes;Parasites cultured from infected erythrocytes	KQDALDNTNDMDLKK	8	NT.D; T.D; NT; T...D
PF3D7_0407800.1-p1	1875	S	Gold	120	PXD002266;PXD009465;PXD012143;PXD015833;PXD020381	Schizont / Ring Stages (time course);Late-stage schizonts;Schizont / Ring;Asexual red blood cell stages;Schizont	NISNSDMEMVNLK	3	R..SN; SN; R..S....E; R..S; S..D; S.S
PF3D7_0806800.1-p1	274	S	Gold	120	PXD002266;PXD009465;PXD012143;PXD015833;PXD020381;PXD026474	Schizont / Ring Stages (time course);Late-stage schizonts;Schizont / Ring;Asexual red blood cell stages;Schizont;Gametocytes	QHDTFSDKLDGK	6	SD....K; S...D; D..S; SD; DT.S; T.S
PF3D7_1468900.1-p1	585	S	Gold	120	PXD002266;PXD005207;PXD009465;PXD012143;PXD020381;PXD026474;PXD015093	Schizont / Ring Stages (time course);Late-stage schizonts;Schizont / Ring;Schizont;Gametocytes;Merozoites	NQNSFVMNNETNDHNENRK	4	NS
PF3D7_1404200.1-p1	4	S	Silver	120	PXD026474	Gametocytes	ANSSDNKPEANETVHENAATK	3	NS.D; N.SD; S.D; NS
PF3D7_0532300.1-p1	459	S	Gold	119	PXD000070;PXD002266;PXD009465;PXD012143;PXD015833;PXD020381;PXD026474	Schizont / Ring Stages (time course);Late-stage schizonts;Schizont / Ring;Asexual red blood cell stages;Schizont;Gametocytes;Parasites cultured from infected erythrocytes	LAENQVEKEFQEVNERFSEVAKR	18	E..S; R.S; SE
PF3D7_1121000.1-p1	271	S	Gold	119	PXD000070;PXD002266;PXD005207;PXD009157;PXD009465;PXD012143;PXD015833;PXD020381;PXD026474	Schizont / Ring Stages (time course);Late-stage schizonts;Fully segmented schizonts;Schizont / Ring;Asexual red blood cell stages;Schizont;Gametocytes;Parasites cultured from infected erythrocytes	SKRSQNLDQDMEKHEIER	4	S...D; S..S
PF3D7_1406200.1-p1	358	S	Gold	119	PXD000070;PXD005207;PXD009157;PXD009465;PXD012143;PXD015833;PXD020381;PXD026474;PXD015093	Schizont / Ring Stages (time course);Late-stage schizonts;Fully segmented schizonts;Schizont / Ring;Merozoites;Asexual red blood cell stages;Schizont;Gametocytes;Parasites cultured from infected erythrocytes	KYDYFENKSLDDEDLELIAENTGIQVIR	9	S...E; S.D; S..D
PF3D7_0922100.1-p1	374	S	Gold	119	PXD002266;PXD009157;PXD012143;PXD015833;PXD020381	Late-stage schizonts;Fully segmented schizonts;Schizont / Ring;Asexual red blood cell stages;Schizont	DDTKYESDEK	7	K..S; S.E; ES; SD; Y.SD; Y..D; Y.S
PF3D7_1018200.1-p1	372	S	Gold	119	PXD002266;PXD012143;PXD015833;PXD020381	Schizont / Ring;Asexual red blood cell stages;Late-stage schizonts;Schizont	KVSDDDDKK	3	S.D...K; SD....K; SD.D; S...D; S.D; SD; S..D
PF3D7_1222700.1-p1	103	S	Gold	119	PXD002266;PXD005207;PXD012143;PXD015833;PXD020381;PXD026474;PXD015093	Late-stage schizonts;Schizont / Ring;Asexual red blood cell stages;Schizont;Gametocytes;Merozoites	HLEDLERSNSDIYSESQK	10	R.NS; R..S....E; R..S; NS; SD; S..D; S.S; S..Y
PF3D7_1409900.1-p1	60	S	Gold	119	PXD002266;PXD005207;PXD009157;PXD009465;PXD012143;PXD015833;PXD020381;PXD026474	Schizont / Ring Stages (time course);Late-stage schizonts;Fully segmented schizonts;Schizont / Ring;Asexual red blood cell stages;Schizont;Gametocytes	SLDDSNGGIENMDK	5	SN; DS
PF3D7_0609700.1-p1	1147	T	Gold	119	PXD009157;PXD009465;PXD012143;PXD015833;PXD020381;PXD015093	Schizont / Ring Stages (time course);Fully segmented schizonts;Schizont / Ring;Asexual red blood cell stages;Schizont;Merozoites	KGNNDNGEDDETEFEEVEGNNIYK	12	D.TE; T..E
PF3D7_1439800.1-p1	124	S	Gold	118	PXD000070;PXD005207;PXD009465;PXD012143;PXD015833;PXD020381;PXD026474	Schizont / Ring Stages (time course);Late-stage schizonts;Schizont / Ring;Asexual red blood cell stages;Schizont;Gametocytes;Parasites cultured from infected erythrocytes	LIVVLNDENNSKLNHSYIPSNNVPLSEMNNK	11	E..S; NS
PF3D7_0407800.1-p1	1567	S	Gold	118	PXD001684;PXD002266;PXD009157;PXD012143;PXD015833;PXD020381	Late-stage schizonts;Fully segmented schizonts;Schizont / Ring;Asexual red blood cell stages;Schizont;Merozoites	SLTHANSR	7	H.NS; NS
PF3D7_0509800.1-p1	87	S	Gold	118	PXD002266;PXD009157;PXD009465;PXD012143;PXD015833;PXD020381	Schizont / Ring Stages (time course);Late-stage schizonts;Fully segmented schizonts;Schizont / Ring;Asexual red blood cell stages;Schizont	NLNENNSDDNKK	7	N.S.D; NS.D; N.SD; E..S; S.D; NS; SD
PF3D7_1104200.1-p1	132	S	Gold	118	PXD002266;PXD005207;PXD009157;PXD012143;PXD015833;PXD020381	Late-stage schizonts;Fully segmented schizonts;Schizont / Ring;Asexual red blood cell stages;Schizont	SYLDNNEENSEQMNDNMK	10	E..S; NS; SE
PF3D7_1141300.1-p1	344	S	Gold	118	PXD002266;PXD005207;PXD009157;PXD009465;PXD012143;PXD015833;PXD020381	Schizont / Ring Stages (time course);Late-stage schizonts;Fully segmented schizonts;Schizont / Ring;Asexual red blood cell stages;Schizont	GISNENNMK	3	SNE; S.E...K; SN; S.E
PF3D7_1149000.1-p1	1338	S	Gold	118	PXD009157;PXD009465;PXD012143;PXD015833;PXD020381	Schizont / Ring Stages (time course);Fully segmented schizonts;Schizont / Ring;Asexual red blood cell stages;Schizont	KTMDEEIVDQGSVVENVEEK	12	D..S; GS; S..E
PF3D7_1327300.1-p1	575	S	Gold	118	PXD009465;PXD012143;PXD015833;PXD020381;PXD026474	Schizont / Ring Stages (time course);Schizont / Ring;Asexual red blood cell stages;Schizont;Gametocytes	TIEDKNESELEKYEK	8	SE.E; K..S; ES; SE; S..E
PF3D7_0508100.1-p1	1147	S	Gold	118	PXD012143;PXD015833;PXD020381	Schizont / Ring;Asexual red blood cell stages;Schizont	KKDDENESVDGKR	8	N.S.D; E..S; S.D; ES
PF3D7_0504000.1-p1	1893	S	Gold	117	PXD000070;PXD002266;PXD005207;PXD009465;PXD012143;PXD015833;PXD020381;PXD026474	Schizont / Ring Stages (time course);Late-stage schizonts;Schizont / Ring;Asexual red blood cell stages;Schizont;Gametocytes;Parasites cultured from infected erythrocytes	YDQHKYDMNNEFSNDENSALIPHHVK	13	SND; SN; S.D; S..E
PF3D7_1004400.1-p1	876	S	Gold	117	PXD000070;PXD005207;PXD012143;PXD015833;PXD020381	Late-stage schizonts;Schizont / Ring;Asexual red blood cell stages;Schizont;Parasites cultured from infected erythrocytes	ICVIKNNSPHND	8	K.NS; S...D; K..S; N.SP; NS; SP
PF3D7_1330400.1-p1	275	S	Gold	117	PXD000070;PXD001684;PXD002266;PXD005207;PXD009157;PXD009465;PXD012143;PXD015833;PXD020381;PXD026474	Schizont / Ring Stages (time course);Late-stage schizonts;Fully segmented schizonts;Schizont / Ring;Merozoites;Asexual red blood cell stages;Schizont;Gametocytes;Parasites cultured from infected erythrocytes	GVSFDNLLNENV	3	S.D
PF3D7_1416900.1-p1	9	S	Gold	117	PXD000070;PXD002266;PXD005207;PXD009157;PXD009465;PXD012143;PXD015833;PXD020381;PXD026474;PXD015093	Schizont / Ring Stages (time course);Late-stage schizonts;Fully segmented schizonts;Schizont / Ring;Merozoites;Asexual red blood cell stages;Schizont;Gametocytes;Parasites cultured from infected erythrocytes	SNVESPNISEPK	5	N..SP; ES; SP
PF3D7_1030100.1-p1	528	S	Gold	117	PXD001684;PXD002266;PXD005207;PXD012143;PXD015833;PXD020381;PXD026474;PXD015093	Late-stage schizonts;Schizont / Ring;Asexual red blood cell stages;Schizont;Gametocytes;Merozoites	AGAKLSPIQIIVNAEGSLAK	6	SP
PF3D7_0706500.1-p1	1582	S	Gold	117	PXD002266;PXD005207;PXD009157;PXD012143;PXD015833;PXD020381	Late-stage schizonts;Fully segmented schizonts;Schizont / Ring;Asexual red blood cell stages;Schizont	SNELEGEGINLSEQGGENITDLDK	12	SE
PF3D7_1329100.1-p1	1137	S	Gold	117	PXD002266;PXD009157;PXD012143;PXD015833;PXD020381;PXD026474	Late-stage schizonts;Fully segmented schizonts;Schizont / Ring;Asexual red blood cell stages;Schizont;Gametocytes	QSNECISPR	7	E..S; SP
PF3D7_1437200.1-p1	26	S	Gold	117	PXD002266;PXD005207;PXD009465;PXD012143;PXD015833;PXD020381;PXD026474	Schizont / Ring Stages (time course);Late-stage schizonts;Schizont / Ring;Asexual red blood cell stages;Schizont;Gametocytes	LSDDGIKR	2	S.D; SD
PF3D7_0308300.1-p1	209	S	Gold	117	PXD009157;PXD012143;PXD015833;PXD020381;PXD026474;PXD015093	Fully segmented schizonts;Schizont / Ring;Asexual red blood cell stages;Schizont;Gametocytes;Merozoites	NSSHLYNEIVKEGEYDNDDSPNFDEDSSQFK	20	S...D; N..SP; DS; SP
PF3D7_0407800.1-p1	1920	S	Gold	117	PXD009157;PXD009465;PXD012143;PXD015833;PXD020381	Schizont / Ring Stages (time course);Fully segmented schizonts;Schizont / Ring;Asexual red blood cell stages;Schizont	VSSNLSNIKDK	6	SN; S...D; S..S
PF3D7_1142300.1-p1	254	S	Gold	117	PXD012143;PXD015833;PXD020381	Schizont / Ring;Asexual red blood cell stages;Schizont	RHNNNSDNNNDRNMK	6	N.SD; NS; SD
PF3D7_1461400.1-p1	32	S	Gold	117	PXD012143;PXD015833;PXD020381;PXD026474;PXD015093	Schizont / Ring;Asexual red blood cell stages;Schizont;Gametocytes;Merozoites	KTDLNKSEEDLGEITTVTLLNGSIYK	7	N.S.E; S.E; S..D; SE
PF3D7_0218200.1-p1	51	S	Gold	116	PXD000070;PXD002266;PXD005207;PXD009157;PXD009465;PXD012143;PXD015833;PXD020381;PXD026474	Schizont / Ring Stages (time course);Late-stage schizonts;Fully segmented schizonts;Schizont / Ring;Asexual red blood cell stages;Schizont;Gametocytes;Parasites cultured from infected erythrocytes	VGINESGHMSNDNINKNQEK	10	S.D...K; SND; SN; S.D
PF3D7_0801000.1-p1	158	S	Gold	116	PXD000070;PXD002266;PXD012143;PXD015833;PXD020381;PXD026474	Late-stage schizonts;Schizont / Ring;Asexual red blood cell stages;Schizont;Gametocytes;Parasites cultured from infected erythrocytes	KGSLGFDSFK	3	K.....DS; S...D; GS
PF3D7_1241200.1-p1	727	S	Gold	116	PXD000070;PXD002266;PXD005207;PXD009157;PXD009465;PXD012143;PXD015833;PXD020381;PXD026474;PXD015093	Schizont / Ring Stages (time course);Late-stage schizonts;Fully segmented schizonts;Schizont / Ring;Merozoites;Asexual red blood cell stages;Schizont;Gametocytes;Parasites cultured from infected erythrocytes	DYSNESEGEVNDFVK	6	SE.E; S...E; S..S; ES; SE; S..E; Y...S
PF3D7_1317800.1-p1	29	S	Gold	116	PXD000070;PXD005207;PXD009157;PXD009465;PXD012143;PXD015833;PXD020381;PXD026474;PXD015093	Schizont / Ring Stages (time course);Late-stage schizonts;Fully segmented schizonts;Schizont / Ring;Merozoites;Asexual red blood cell stages;Schizont;Gametocytes;Parasites cultured from infected erythrocytes	LLDLSQDELIK	5	S.D...K; S.D; S..E
PF3D7_0521000.1-p1	51	S	Gold	116	PXD002266;PXD012143;PXD015833;PXD020381;PXD026474	Late-stage schizonts;Schizont / Ring;Asexual red blood cell stages;Schizont;Gametocytes	HENEEEYDSDNKYHLK	9	E..S; DS; SD; Y.SD; Y..D; Y.S
PF3D7_1013500.1-p1	30	S	Gold	116	PXD002266;PXD005207;PXD009465;PXD012143;PXD015833;PXD020381	Schizont / Ring Stages (time course);Late-stage schizonts;Schizont / Ring;Asexual red blood cell stages;Schizont	IMSDDENERK	3	SD.E; SD.....K; S.D; SD; S..E
PF3D7_1443100.1-p1	397	S	Gold	116	PXD005207;PXD009157;PXD009465;PXD012143;PXD015833;PXD020381	Schizont / Ring Stages (time course);Late-stage schizonts;Fully segmented schizonts;Schizont / Ring;Asexual red blood cell stages;Schizont	NSDNGFMK	2	SD....K; NS; SD
PF3D7_1110400.1-p1	490	S	Gold	116	PXD012143;PXD015833;PXD020381	Schizont / Ring;Asexual red blood cell stages;Schizont	DMNDTNSNNNNNNNNNNSDDDAEKK	18	N.S.D; S.D...K; NS.D; SD....K; N.SD; SD.D; S.D; NS; SD; S..D
PF3D7_0317700.1-p1	1740	S	Gold	115	PXD000070;PXD002266;PXD005207;PXD009157;PXD009465;PXD012143;PXD015833;PXD020381;PXD026474	Schizont / Ring Stages (time course);Late-stage schizonts;Fully segmented schizonts;Schizont / Ring;Asexual red blood cell stages;Schizont;Gametocytes;Parasites cultured from infected erythrocytes	FLESDNEINK	4	SD.E..K; SD.E; SD....K; ES; SD; S..E
PF3D7_1303500.1-p1	1316	S	Gold	115	PXD000070;PXD002266;PXD005207;PXD009157;PXD009465;PXD012143;PXD015833;PXD020381;PXD026474	Schizont / Ring Stages (time course);Late-stage schizonts;Fully segmented schizonts;Schizont / Ring;Asexual red blood cell stages;Schizont;Gametocytes;Parasites cultured from infected erythrocytes	IPVDISNDDREIIKK	6	SND; SN; S.D; S..D
PF3D7_0506900.1-p1	182	S	Gold	115	PXD002266;PXD009157;PXD012143;PXD015833;PXD020381	Late-stage schizonts;Fully segmented schizonts;Schizont / Ring;Asexual red blood cell stages;Schizont	SCSINDDER	3	K..S......K; S...D; KS.S; K..S; S..D; S.S
PF3D7_0904100.1-p1	1253	S	Gold	115	PXD002266;PXD005207;PXD009157;PXD009465;PXD012143;PXD015833;PXD020381	Schizont / Ring Stages (time course);Late-stage schizonts;Fully segmented schizonts;Schizont / Ring;Asexual red blood cell stages;Schizont	LVDINVDNSDHLNEITK	9	NS; SD
PF3D7_0926400.1-p1	275	S	Gold	115	PXD002266;PXD005207;PXD009157;PXD009465;PXD012143;PXD015833;PXD020381;PXD026474	Schizont / Ring Stages (time course);Late-stage schizonts;Fully segmented schizonts;Schizont / Ring;Asexual red blood cell stages;Schizont;Gametocytes	YNTNTDSNNIDIK	7	SN; S...D; DS; T.S
PF3D7_1312800.1-p1	2045	S	Gold	115	PXD002266;PXD012143;PXD015833;PXD020381	Schizont / Ring;Asexual red blood cell stages;Late-stage schizonts;Schizont	HSNSNNLHDK	4	SN; H.NS; NS; S.S
PF3D7_1419000.1-p1	679	S	Gold	115	PXD002266;PXD005207;PXD009465;PXD012143;PXD015833;PXD020381	Schizont / Ring Stages (time course);Late-stage schizonts;Schizont / Ring;Asexual red blood cell stages;Schizont	ISPLGIK	2	SP
PF3D7_1445700.1-p1	24	S	Gold	115	PXD005207;PXD009465;PXD012143;PXD015833;PXD020381;PXD026474;PXD015093	Schizont / Ring Stages (time course);Late-stage schizonts;Schizont / Ring;Asexual red blood cell stages;Schizont;Gametocytes;Merozoites	FSVFDSDDNSEEEIENK	10	NS.E; SE.E; D..S; S.E; NS; SE; S..E
PF3D7_0610900.1-p1	979	S	Gold	115	PXD012143;PXD015833;PXD020381	Schizont / Ring;Asexual red blood cell stages;Schizont	SFDKLPPK	1	S.D
PF3D7_1305000.1-p1	1401	S	Gold	114	PXD000070;PXD005207;PXD009157;PXD012143;PXD015833;PXD020381;PXD026474;PXD015093	Late-stage schizonts;Fully segmented schizonts;Schizont / Ring;Merozoites;Asexual red blood cell stages;Schizont;Gametocytes;Parasites cultured from infected erythrocytes	CYTNQQNLSDDEKKNIPDIK	9	N.S.D; SD.E; N.SD; S.D; SD; S..E
PF3D7_0305600.1-p1	64	S	Gold	114	PXD002266;PXD005207;PXD009157;PXD009465;PXD012143;PXD015833;PXD020381;PXD026474;PXD015093	Schizont / Ring Stages (time course);Late-stage schizonts;Fully segmented schizonts;Schizont / Ring;Asexual red blood cell stages;Schizont;Gametocytes;Merozoites	DNHALDTQESQELVNK	10	S.E...K; S.E; ES
PF3D7_1453200.1-p1	501	S	Gold	114	PXD002266;PXD005207;PXD009157;PXD009465;PXD012143;PXD015833;PXD020381;PXD015093	Schizont / Ring Stages (time course);Late-stage schizonts;Fully segmented schizonts;Schizont / Ring;Asexual red blood cell stages;Schizont;Merozoites	LEQSEDLDNDVNLDEHK	4	S...D; S.D; SE
PF3D7_1205600.1-p1	111	S	Gold	114	PXD005207;PXD012143;PXD015833;PXD020381;PXD026474;PXD015093	Late-stage schizonts;Schizont / Ring;Asexual red blood cell stages;Schizont;Gametocytes;Merozoites	QVEVSDNEEAADKEEEVTDEQLAFEMFEFAR	5	SD.E; S...E; SD; S..E
PF3D7_0519700.1-p1	145	S	Gold	113	PXD000070;PXD009465;PXD015833;PXD020381;PXD026474;PXD015093	Schizont / Ring Stages (time course);Merozoites;Asexual red blood cell stages;Schizont;Gametocytes;Parasites cultured from infected erythrocytes	IGKLTSKDLDDELDKYMGSSNVK	6	S...D; S.D
PF3D7_0904800.1-p1	263	S	Gold	113	PXD000070;PXD001684;PXD002266;PXD005207;PXD012143;PXD015833;PXD020381;PXD026474;PXD015093	Late-stage schizonts;Schizont / Ring;Merozoites;Asexual red blood cell stages;Schizont;Gametocytes;Parasites cultured from infected erythrocytes	NILSNDVTQTPDKHYSISDVSDVLSK	4	SND; SN; S.D
PF3D7_1036900.1-p1	658	S	Gold	113	PXD000070;PXD002266;PXD012143;PXD015833;PXD020381;PXD026474	Late-stage schizonts;Schizont / Ring;Asexual red blood cell stages;Schizont;Gametocytes;Parasites cultured from infected erythrocytes	LWVSVITNGTQNNNEKEETLRSPK	22	SP
PF3D7_1460500.1-p1	148	S	Gold	113	PXD000070;PXD002266;PXD012143;PXD015833;PXD020381;PXD026474	Late-stage schizonts;Schizont / Ring;Asexual red blood cell stages;Schizont;Gametocytes;Parasites cultured from infected erythrocytes	VHEVEYSDDNEKNENDIIR	7	S...E; S.D; SD; YSD; Y..D; YS
PF3D7_1110400.1-p1	435	S	Gold	113	PXD001684;PXD002266;PXD005207;PXD009157;PXD009465;PXD012143;PXD015833;PXD020381;PXD015093	Schizont / Ring Stages (time course);Late-stage schizonts;Fully segmented schizonts;Schizont / Ring;Asexual red blood cell stages;Schizont;Merozoites	KRSVPLDQK	3	S...D
PF3D7_1212900.1-p1	919	S	Gold	113	PXD002266;PXD009157;PXD012143;PXD015833;PXD020381	Late-stage schizonts;Fully segmented schizonts;Schizont / Ring;Asexual red blood cell stages;Schizont	HGSNNSNINAHYEK	6	SN; S..S; NS
PF3D7_1359600.1-p1	1479	S	Gold	113	PXD002266;PXD009157;PXD009465;PXD012143;PXD015833;PXD020381	Schizont / Ring Stages (time course);Late-stage schizonts;Fully segmented schizonts;Schizont / Ring;Asexual red blood cell stages;Schizont	SHSLNNDK	3	S...D; S.S
PF3D7_1419000.1-p1	658	S	Gold	113	PXD002266;PXD012143;PXD015833;PXD020381	Schizont / Ring;Asexual red blood cell stages;Late-stage schizonts;Schizont	TIKEDSPNTR	6	DS; SP
PF3D7_1022400.1-p1	500	S	Gold	113	PXD005207;PXD012143;PXD020381	Schizont / Ring;Late-stage schizonts;Schizont	EKPEVVSKDEEDKK	7	S.D...K; S...E; E..S; S.D; S..E
PF3D7_1468100.1-p1	765	S	Gold	113	PXD009157;PXD009465;PXD012143;PXD015833;PXD020381;PXD026474	Schizont / Ring Stages (time course);Fully segmented schizonts;Schizont / Ring;Asexual red blood cell stages;Schizont;Gametocytes	NFNIQCQHKNSFSDEEEELMK	11	K...S.E; S...E; H.NS; NS; S..D; S.S
PF3D7_1251200.1-p1	559	S	Gold	113	PXD009465;PXD012143;PXD020381	Schizont / Ring;Schizont / Ring Stages (time course);Schizont	NDDDNNNNNNDNTLQSEENEEHLK	16	S...E; S.E; SE
PF3D7_1438900.1-p1	184	S	Gold	113	PXD012143;PXD015833;PXD020381;PXD026474;PXD015093	Schizont / Ring;Asexual red blood cell stages;Schizont;Gametocytes;Merozoites	VAMKPSEEGVSEYLSKL	6	S.E; SE
PF3D7_1102500.1-p1	376	S	Gold	113	PXD015833;PXD020381;PXD026474	Gametocytes;Asexual red blood cell stages;Schizont	HIMEYDNSENTIDDLSEEENYNQLFNLLYR	16	SE.E; D..S; S.E; SE; S..E
PF3D7_0110500.1-p1	1526	S	Gold	112	PXD000070;PXD002266;PXD005207;PXD009157;PXD009465;PXD012143;PXD015833;PXD020381	Schizont / Ring Stages (time course);Late-stage schizonts;Fully segmented schizonts;Schizont / Ring;Asexual red blood cell stages;Schizont;Parasites cultured from infected erythrocytes	HNMDHINNSPIQEEK	9	S...E; N.SP; NS; SP
PF3D7_0307700.1-p1	899	S	Gold	112	PXD000070;PXD002266;PXD009157;PXD009465;PXD012143;PXD015833;PXD020381	Schizont / Ring Stages (time course);Late-stage schizonts;Fully segmented schizonts;Schizont / Ring;Asexual red blood cell stages;Schizont;Parasites cultured from infected erythrocytes	NRISNEQNNKFNLNNNELEADEKK	4	SNE; S.E...K; SN; S.E; R.S
PF3D7_0823800.1-p1	24	S	Gold	112	PXD000070;PXD005207;PXD009157;PXD009465;PXD026474;PXD015093	Schizont / Ring Stages (time course);Late-stage schizonts;Fully segmented schizonts;Merozoites;Gametocytes;Parasites cultured from infected erythrocytes	SKGKDDINDIMNDLNKK	1	S...D; R.S
PF3D7_1249300.1-p1	569	S	Gold	112	PXD000070;PXD002266;PXD005207;PXD009157;PXD009465;PXD012143;PXD015833;PXD020381	Schizont / Ring Stages (time course);Late-stage schizonts;Fully segmented schizonts;Schizont / Ring;Asexual red blood cell stages;Schizont;Parasites cultured from infected erythrocytes	DKFGSHDNMIKR	5	S.D...K; K..S.D; K..S; S.D; GS
PF3D7_1209300.1-p1	1230	S	Gold	112	PXD001684;PXD002266;PXD009465;PXD012143;PXD015833;PXD020381;PXD026474;PXD015093	Schizont / Ring Stages (time course);Late-stage schizonts;Schizont / Ring;Asexual red blood cell stages;Schizont;Gametocytes;Merozoites	KGSFSIEGR	3	K...S.E; S...E; GS; S.S
PF3D7_1308400.1-p1	1206	S	Gold	112	PXD001684;PXD002266;PXD005207;PXD009157;PXD009465;PXD012143;PXD015833;PXD020381	Schizont / Ring Stages (time course);Late-stage schizonts;Fully segmented schizonts;Schizont / Ring;Asexual red blood cell stages;Schizont;Merozoites	LLHLPSNR	6	SN
PF3D7_0723900.1-p1	96	S	Gold	112	PXD002266;PXD009157;PXD012143;PXD015833;PXD020381;PXD026474;PXD015093	Late-stage schizonts;Fully segmented schizonts;Schizont / Ring;Asexual red blood cell stages;Schizont;Gametocytes;Merozoites	IENLLNNLSSDEEEEGEVVEDEIPYER	10	N.S.D; SD.E; S...E; S.D; S.E; SD; S..E
PF3D7_0924400.1-p1	1191	S	Gold	112	PXD002266;PXD005207;PXD009157;PXD009465;PXD012143;PXD015833;PXD020381;PXD026474	Schizont / Ring Stages (time course);Late-stage schizonts;Fully segmented schizonts;Schizont / Ring;Asexual red blood cell stages;Schizont;Gametocytes	EGNYFDKPLDNMNSNELER	14	K.....NS; SNE; NS.E; SN; S...E; S.E; NS
PF3D7_1107800.1-p1	219	S	Gold	112	PXD002266;PXD005207;PXD009157;PXD009465;PXD012143;PXD015833;PXD020381	Schizont / Ring Stages (time course);Late-stage schizonts;Fully segmented schizonts;Schizont / Ring;Asexual red blood cell stages;Schizont	RLNLQESDEK	7	S.E; ES; SD
PF3D7_1423700.1-p1	1248	S	Gold	112	PXD002266;PXD005207;PXD009157;PXD009465;PXD012143;PXD015833;PXD020381;PXD015093	Schizont / Ring Stages (time course);Late-stage schizonts;Fully segmented schizonts;Schizont / Ring;Asexual red blood cell stages;Schizont;Merozoites	KEQNNSNDILSK	6	N.S.D; S.D...K; SND; NS.D; SN; S.D; NS
PF3D7_0508700.1-p1	414	S	Gold	112	PXD009465;PXD012143;PXD015833;PXD020381;PXD026474	Schizont / Ring Stages (time course);Schizont / Ring;Asexual red blood cell stages;Schizont;Gametocytes	NLNIFINDQDDESDNSK	13	S..S; D.ES; D..S; ES; SD
PF3D7_1021800.1-p1	551	S	Gold	112	PXD009465;PXD012143;PXD015833;PXD020381	Schizont / Ring;Schizont / Ring Stages (time course);Asexual red blood cell stages;Schizont	LNVINEDNIKEEDDKESVVHLDNDEDKK	17	D.ES; D..S; ES
PF3D7_0628200.1-p1	2395	S	Gold	111	PXD000070;PXD002266;PXD005207;PXD009157;PXD009465;PXD012143;PXD015833;PXD020381;PXD026474	Schizont / Ring Stages (time course);Late-stage schizonts;Fully segmented schizonts;Schizont / Ring;Asexual red blood cell stages;Schizont;Gametocytes;Parasites cultured from infected erythrocytes	IKTNAQGIYEESENDEGRDHFQYKK	12	S...E; ES; S..D; SE; Y..S
PF3D7_1014600.1-p1	2266	T	Gold	111	PXD000070;PXD005207;PXD009465;PXD012143;PXD015833;PXD020381;PXD026474	Schizont / Ring Stages (time course);Late-stage schizonts;Schizont / Ring;Asexual red blood cell stages;Schizont;Gametocytes;Parasites cultured from infected erythrocytes	VHENNENVDILENEVKDNVTVDDIKENK	20	T.D
PF3D7_1118600.1-p1	309	S	Gold	111	PXD000070;PXD002266;PXD005207;PXD009465;PXD012143;PXD015833;PXD020381;PXD026474	Schizont / Ring Stages (time course);Late-stage schizonts;Schizont / Ring;Asexual red blood cell stages;Schizont;Gametocytes;Parasites cultured from infected erythrocytes	DNDNVSDHEHAGIDKEYLR	6	SD.E; N.SD; D..S; SD; S..E
PF3D7_1126200.1-p1	2	S	Gold	111	PXD000070;PXD001684;PXD026474;PXD015093	Gametocytes;Parasites cultured from infected erythrocytes;Merozoites	SLQVIDNNDFQHILR	1
PF3D7_1211900.1-p1	86	S	Gold	111	PXD000070;PXD002266;PXD009157;PXD009465;PXD012143;PXD015833;PXD020381	Schizont / Ring Stages (time course);Late-stage schizonts;Fully segmented schizonts;Schizont / Ring;Asexual red blood cell stages;Schizont;Parasites cultured from infected erythrocytes	FMNKSKEGLNNINGEK	5	N.S.E; S.E
PF3D7_1320600.1-p1	190	S	Gold	111	PXD001684;PXD002266;PXD005207;PXD009157;PXD009465;PXD012143;PXD015833;PXD020381;PXD026474;PXD015093	Schizont / Ring Stages (time course);Late-stage schizonts;Fully segmented schizonts;Schizont / Ring;Asexual red blood cell stages;Schizont;Gametocytes;Merozoites	NDDNLSIQPR	6	D..S
PF3D7_1343700.1-p1	107	S	Gold	111	PXD001684;PXD002266;PXD005207;PXD009157;PXD009465;PXD012143;PXD015833;PXD020381;PXD026474	Schizont / Ring Stages (time course);Late-stage schizonts;Fully segmented schizonts;Schizont / Ring;Asexual red blood cell stages;Schizont;Gametocytes;Merozoites	TFNNMSKDNIGNK	6	N.S.D; S.D
PF3D7_1366900.1-p1	64	S	Gold	111	PXD001684;PXD012143;PXD015833;PXD020381;PXD026474;PXD015093	Schizont / Ring;Asexual red blood cell stages;Schizont;Gametocytes;Merozoites	GISVSVR	3	S.S
PF3D7_0805700.1-p1	713	S	Gold	111	PXD005207;PXD009157;PXD012143;PXD015833;PXD020381	Late-stage schizonts;Fully segmented schizonts;Schizont / Ring;Asexual red blood cell stages;Schizont	NNNNIHGNRNSNNIHGNR	11	SN; NS; R.S
PF3D7_0914300.1-p1	220	S	Gold	111	PXD005207;PXD009157;PXD012143;PXD015833;PXD020381	Late-stage schizonts;Fully segmented schizonts;Schizont / Ring;Asexual red blood cell stages;Schizont	SLSHVFNDNSPEQYR	10	NS.E; N..SP; S.E; NS; SP; S...Y
PF3D7_1202100.1-p1	270	S	Gold	111	PXD005207;PXD009157;PXD009465;PXD012143;PXD015833;PXD020381;PXD026474;PXD015093	Schizont / Ring Stages (time course);Late-stage schizonts;Fully segmented schizonts;Schizont / Ring;Asexual red blood cell stages;Schizont;Gametocytes;Merozoites	ELSDEADNLNNIENNQNEK	3	S...D; S.E; SD
PF3D7_1205600.1-p1	18	S	Gold	111	PXD005207;PXD009465;PXD012143;PXD015833;PXD020381;PXD026474	Schizont / Ring Stages (time course);Late-stage schizonts;Schizont / Ring;Asexual red blood cell stages;Schizont;Gametocytes	SEEEVIANDSSNTNVDSDVDEQR	17	SD.D; S...E; DS; SD; S..D
PF3D7_0109000.1-p1	167	S	Gold	110	PXD000070;PXD002266;PXD005207;PXD015833;PXD026474;PXD015093	Late-stage schizonts;Merozoites;Asexual red blood cell stages;Gametocytes;Parasites cultured from infected erythrocytes	SKGEANSEWSNAFVTR	1	S..E
PF3D7_0525800.1-p1	287	T	Gold	110	PXD000070;PXD001684;PXD009465;PXD012143;PXD015833;PXD020381;PXD026474;PXD015093	Schizont / Ring Stages (time course);Schizont / Ring;Merozoites;Asexual red blood cell stages;Schizont;Gametocytes;Parasites cultured from infected erythrocytes	IAKTPQMFQR	4	TP
PF3D7_1025000.1-p1	604	S	Gold	110	PXD000070;PXD002266;PXD012143;PXD015833;PXD020381;PXD026474;PXD015093	Late-stage schizonts;Schizont / Ring;Merozoites;Asexual red blood cell stages;Schizont;Gametocytes;Parasites cultured from infected erythrocytes	KYSEEEKYFTR	3	SE.E; S.E; SE; S..E; YS
PF3D7_1205900.1-p1	567	T	Gold	110	PXD000070;PXD002266;PXD009465;PXD012143;PXD015833;PXD020381;PXD026474;PXD015093	Schizont / Ring Stages (time course);Late-stage schizonts;Schizont / Ring;Merozoites;Asexual red blood cell stages;Schizont;Gametocytes;Parasites cultured from infected erythrocytes	KEKDKLDDLTEEDKIK	10	T.E; D.TE
PF3D7_1332900.1-p1	346	S	Gold	110	PXD000070;PXD002266;PXD012143;PXD015833;PXD020381;PXD026474	Late-stage schizonts;Schizont / Ring;Asexual red blood cell stages;Schizont;Gametocytes;Parasites cultured from infected erythrocytes	HADEDIYSDHINVNK	8	SD.....K; D..S; SD; YSD; YS
PF3D7_0202400.1-p1	563	T	Gold	110	PXD002266;PXD009465;PXD012143;PXD015833;PXD020381	Schizont / Ring Stages (time course);Late-stage schizonts;Schizont / Ring;Asexual red blood cell stages;Schizont	DEEETEEDEKETEVEK	5	E..T.E; T..DE; T.E; E..TE
PF3D7_0504800.1-p1	1550	S	Gold	110	PXD002266;PXD005207;PXD009157;PXD012143;PXD015833;PXD020381;PXD026474	Late-stage schizonts;Fully segmented schizonts;Schizont / Ring;Asexual red blood cell stages;Schizont;Gametocytes	NVDSDHLSELCK	4	DS; SD
PF3D7_0532400.1-p1	310	S	Gold	110	PXD002266;PXD009465;PXD012143;PXD015833;PXD020381;PXD026474;PXD015093	Schizont / Ring Stages (time course);Late-stage schizonts;Schizont / Ring;Asexual red blood cell stages;Schizont;Gametocytes;Merozoites	RKSNPNNEISLR	3	SN; R.S
PF3D7_0604500.1-p1	813	S	Gold	110	PXD002266;PXD009157;PXD012143;PXD015833;PXD020381	Late-stage schizonts;Fully segmented schizonts;Schizont / Ring;Asexual red blood cell stages;Schizont	SNTPSHHSFDNAK	8	S..S; S.D
PF3D7_0723900.1-p1	95	S	Gold	110	PXD002266;PXD009157;PXD012143;PXD015833;PXD020381;PXD026474;PXD015093	Late-stage schizonts;Fully segmented schizonts;Schizont / Ring;Asexual red blood cell stages;Schizont;Gametocytes;Merozoites	IENLLNNLSSDEEEEGEVVEDEIPYER	9	N.S.D; S...E; S.D; S..E
PF3D7_0904900.1-p1	1644	S	Gold	110	PXD002266;PXD005207;PXD009157;PXD009465;PXD012143;PXD015833;PXD020381	Schizont / Ring Stages (time course);Late-stage schizonts;Fully segmented schizonts;Schizont / Ring;Asexual red blood cell stages;Schizont	YYQDEEGNFNSNIPIK	11	SN; NS
PF3D7_1025000.1-p1	252	S	Gold	110	PXD002266;PXD005207;PXD009157;PXD009465;PXD012143;PXD015833;PXD020381;PXD026474	Schizont / Ring Stages (time course);Late-stage schizonts;Fully segmented schizonts;Schizont / Ring;Asexual red blood cell stages;Schizont;Gametocytes	ESTFPSEDDVTFR	6	S.D; S..D; SE
PF3D7_0813600.1-p1	20	S	Gold	110	PXD005207;PXD012143;PXD015833;PXD020381;PXD026474	Late-stage schizonts;Schizont / Ring;Asexual red blood cell stages;Schizont;Gametocytes	IQCDIEESDEK	8	S.E; ES; SD
PF3D7_1207100.1-p1	708	S	Gold	110	PXD009465;PXD012143;PXD015833;PXD020381;PXD026474	Schizont / Ring Stages (time course);Schizont / Ring;Asexual red blood cell stages;Schizont;Gametocytes	HDSDDSDKENEVVNVFK	3	K.....SD; K....DS; K..S.D; S...D; S..S; K..S; S.D; DS; SD
PF3D7_1237900.1-p1	350	S	Gold	110	PXD012143;PXD015833;PXD020381;PXD026474	Schizont / Ring;Gametocytes;Asexual red blood cell stages;Schizont	RDEQIEYISESGDMQPEK	9	S...D; E..S; S.S; SE; Y.S; Y...S
PF3D7_1431100.1-p1	31	T	Silver	110	PXD026474	Gametocytes	NTPLLYQDTMNDLGDGLQNMDTLR	22	DT
PF3D7_0210900.1-p1	260	S	Gold	109	PXD000070;PXD001684;PXD009157;PXD015833;PXD026474	Fully segmented schizonts;Merozoites;Asexual red blood cell stages;Gametocytes;Parasites cultured from infected erythrocytes	IPSPLKEQK	3	S...E; SP
PF3D7_1029400.1-p1	470	S	Gold	109	PXD000070;PXD002266;PXD012143;PXD015833;PXD020381;PXD026474	Late-stage schizonts;Schizont / Ring;Asexual red blood cell stages;Schizont;Gametocytes;Parasites cultured from infected erythrocytes	INSMQLEIMHK	3	S...E; NS
PF3D7_1315900.1-p1	553	S	Gold	109	PXD000070;PXD001684;PXD009157;PXD009465;PXD012143;PXD015833;PXD020381;PXD026474;PXD015093	Schizont / Ring Stages (time course);Fully segmented schizonts;Schizont / Ring;Merozoites;Asexual red blood cell stages;Schizont;Gametocytes;Parasites cultured from infected erythrocytes	NNIIMNNSLEHFK	8	N.S.E; S.E..K; NS.E; S.E; NS
PF3D7_0504800.1-p1	1137	S	Gold	109	PXD002266;PXD005207;PXD009157;PXD009465;PXD012143;PXD015833;PXD020381;PXD026474;PXD015093	Schizont / Ring Stages (time course);Late-stage schizonts;Fully segmented schizonts;Schizont / Ring;Asexual red blood cell stages;Schizont;Gametocytes;Merozoites	SGNNLEHQLNSDENEK	11	S.E..K; NS.E; S...E; S.E; NS; SD
PF3D7_0611400.1-p1	455	S	Gold	109	PXD002266;PXD005207;PXD009157;PXD009465;PXD012143;PXD015833;PXD020381;PXD026474;PXD015093	Schizont / Ring Stages (time course);Late-stage schizonts;Fully segmented schizonts;Schizont / Ring;Asexual red blood cell stages;Schizont;Gametocytes;Merozoites	ENLDNNSEDISLSNIK	7	N.S.D; NS.D; D..S; S.D; NS; SE
PF3D7_0806800.1-p1	253	S	Gold	109	PXD002266;PXD005207;PXD009157;PXD009465;PXD012143;PXD015833;PXD020381;PXD026474;PXD015093	Schizont / Ring Stages (time course);Late-stage schizonts;Fully segmented schizonts;Schizont / Ring;Asexual red blood cell stages;Schizont;Gametocytes;Merozoites	NVEELESLK	7	E..S; ES
PF3D7_0822900.1-p1	223	T	Gold	109	PXD002266;PXD005207;PXD012143;PXD020381	Schizont / Ring;Late-stage schizonts;Schizont	NSDKSETNDEEEVTVEMEEK	7	S...D; K..T.D; T.DE.; K..T; T.D; T..E
PF3D7_1201900.1-p1	97	S	Gold	109	PXD002266;PXD005207;PXD009157;PXD009465;PXD012143;PXD015833;PXD020381	Schizont / Ring Stages (time course);Late-stage schizonts;Fully segmented schizonts;Schizont / Ring;Asexual red blood cell stages;Schizont	DGFGELDVEGENNSNEINDAR	14	N.S.E; SNE; NS.E; SN; E..S; S.E; NS
PF3D7_1245500.1-p1	450	S	Gold	109	PXD002266;PXD009157;PXD009465;PXD012143;PXD015833;PXD020381	Schizont / Ring Stages (time course);Late-stage schizonts;Fully segmented schizonts;Schizont / Ring;Asexual red blood cell stages;Schizont	MREDGSNNINEEEK	6	GSN; SN; E..S; GS
PF3D7_0904600.1-p1	1123	S	Gold	109	PXD009157;PXD009465;PXD012143;PXD015833;PXD020381	Schizont / Ring Stages (time course);Fully segmented schizonts;Schizont / Ring;Asexual red blood cell stages;Schizont	IYYDSIENLDDVVK	5	S.E; DS; Y.S; Y..S
PF3D7_1207100.1-p1	711	S	Gold	109	PXD009465;PXD012143;PXD015833;PXD020381;PXD026474	Schizont / Ring Stages (time course);Schizont / Ring;Asexual red blood cell stages;Schizont;Gametocytes	HDSDDSDKENEVVNVFK	6	K.....SD; K....DS; SD.E; S...D; S..S; DS; SD; S..E
PF3D7_1340300.1-p1	219	S	Gold	109	PXD009465;PXD012143;PXD015833;PXD020381;PXD026474	Schizont / Ring Stages (time course);Schizont / Ring;Asexual red blood cell stages;Schizont;Gametocytes	NDEIPLIEKSDDSEGNDK	13	S...E; S...D; S..S; DS; SE
PF3D7_0911100.1-p1	857	S	Gold	109	PXD012143;PXD020381	Schizont / Ring;Schizont	NSNRHMVK	2	SN; NS
PF3D7_1303200.1-p1	121	T	Gold	108	PXD000070;PXD002266;PXD005207;PXD009157;PXD009465;PXD012143;PXD015833;PXD020381;PXD026474	Schizont / Ring Stages (time course);Late-stage schizonts;Fully segmented schizonts;Schizont / Ring;Asexual red blood cell stages;Schizont;Gametocytes;Parasites cultured from infected erythrocytes	VFNEYETNDVHNIK	7	T.D
PF3D7_1303200.2-p1	85	T	Gold	108	PXD000070;PXD002266;PXD005207;PXD009157;PXD009465;PXD012143;PXD015833;PXD020381;PXD026474	Schizont / Ring Stages (time course);Late-stage schizonts;Fully segmented schizonts;Schizont / Ring;Asexual red blood cell stages;Schizont;Gametocytes;Parasites cultured from infected erythrocytes	VFNEYETNDVHNIK	7	T.D
PF3D7_0806800.1-p1	819	S	Gold	108	PXD001684;PXD002266;PXD012143;PXD015833;PXD020381;PXD026474;PXD015093	Late-stage schizonts;Schizont / Ring;Asexual red blood cell stages;Schizont;Gametocytes;Merozoites	TGGILLSTNSK	10	S..S; NS; T.S
PF3D7_1309100.1-p1	106	S	Gold	108	PXD001684;PXD012143;PXD015833;PXD020381;PXD026474;PXD015093	Schizont / Ring;Asexual red blood cell stages;Schizont;Gametocytes;Merozoites	AYVQSIEAK	5	S.E; Y..S
PF3D7_0305500.1-p1	413	S	Gold	108	PXD002266;PXD009157;PXD009465;PXD012143;PXD015833;PXD020381	Schizont / Ring Stages (time course);Late-stage schizonts;Fully segmented schizonts;Schizont / Ring;Asexual red blood cell stages;Schizont	GIKSHEDIMGSNQNK	11	GSN; SN; GS
PF3D7_0609700.1-p1	1729	S	Gold	108	PXD002266;PXD005207;PXD009157;PXD009465;PXD012143;PXD015833;PXD020381;PXD026474	Schizont / Ring Stages (time course);Late-stage schizonts;Fully segmented schizonts;Schizont / Ring;Asexual red blood cell stages;Schizont;Gametocytes	LLSSEPINSNEIK	9	SNE; NS.E; SN; S.E; NS
PF3D7_0823300.1-p1	410	S	Gold	108	PXD002266;PXD005207;PXD009157;PXD009465;PXD012143;PXD015833;PXD020381;PXD026474;PXD015093	Schizont / Ring Stages (time course);Late-stage schizonts;Fully segmented schizonts;Schizont / Ring;Asexual red blood cell stages;Schizont;Gametocytes;Merozoites	MNSINFNEENK	3	NS
PF3D7_1129900.1-p1	395	S	Gold	108	PXD002266;PXD005207;PXD009465;PXD012143;PXD015833;PXD020381;PXD026474	Schizont / Ring Stages (time course);Late-stage schizonts;Schizont / Ring;Asexual red blood cell stages;Schizont;Gametocytes	KDEYAASTNNSSNLVK	11	NS
PF3D7_1344700.1-p1	861	S	Gold	108	PXD002266;PXD009157;PXD009465;PXD012143;PXD015833;PXD020381;PXD026474	Schizont / Ring Stages (time course);Late-stage schizonts;Fully segmented schizonts;Schizont / Ring;Asexual red blood cell stages;Schizont;Gametocytes	NLQLSSEENIIHMNEK	6	S.E; SE; S..E
PF3D7_1468400.1-p1	388	S	Gold	108	PXD002266;PXD009157;PXD009465;PXD012143;PXD015833;PXD020381	Schizont / Ring Stages (time course);Late-stage schizonts;Fully segmented schizonts;Schizont / Ring;Asexual red blood cell stages;Schizont	NNSNNNNNIK	3	SN.....K; SN; NS
PF3D7_1018200.1-p1	2075	S	Gold	108	PXD009465;PXD012143;PXD015833;PXD020381	Schizont / Ring;Schizont / Ring Stages (time course);Asexual red blood cell stages;Schizont	IDEQMSDINSVDLINEFTSK	10	NS.D; E..S; D..S; S.D; NS
PF3D7_0519800.1-p1	228	S	Gold	107	PXD000070;PXD001684;PXD005207;PXD009157;PXD009465;PXD012143;PXD015833;PXD020381;PXD026474;PXD015093	Schizont / Ring Stages (time course);Late-stage schizonts;Fully segmented schizonts;Schizont / Ring;Merozoites;Asexual red blood cell stages;Schizont;Gametocytes;Parasites cultured from infected erythrocytes	TLSDENNLQNNVPHGR	3	S.E; SD; T..DE; T.S
PF3D7_0219600.1-p1	153	S	Gold	107	PXD002266;PXD005207;PXD009157;PXD009465;PXD012143;PXD015833;PXD020381	Schizont / Ring Stages (time course);Late-stage schizonts;Fully segmented schizonts;Schizont / Ring;Asexual red blood cell stages;Schizont	SNNVSPK	5	S...E; N..SP; N.SP; SP
PF3D7_1021800.1-p1	1151	S	Gold	107	PXD002266;PXD005207;PXD009465;PXD012143;PXD015833;PXD020381	Schizont / Ring Stages (time course);Late-stage schizonts;Schizont / Ring;Asexual red blood cell stages;Schizont	NLQDLSPHIIGPIEYK	6	SP
PF3D7_1104100.1-p1	248	T	Gold	107	PXD002266;PXD009465;PXD012143;PXD015833;PXD020381;PXD026474	Schizont / Ring Stages (time course);Late-stage schizonts;Schizont / Ring;Asexual red blood cell stages;Schizont;Gametocytes	QFVSINTVDIENEILTQK	7	NT.D; T.D; NT
PF3D7_1317000.1-p1	413	S	Gold	107	PXD002266;PXD005207;PXD009157;PXD009465;PXD012143;PXD015833;PXD020381;PXD026474;PXD015093	Schizont / Ring Stages (time course);Late-stage schizonts;Fully segmented schizonts;Schizont / Ring;Asexual red blood cell stages;Schizont;Gametocytes;Merozoites	FNESDNDSKDYLK	4	N.SD; SD.D; ES; SD; S..D
PF3D7_1441100.1-p1	63	T	Gold	107	PXD005207;PXD009465;PXD012143;PXD015833;PXD020381;PXD026474	Schizont / Ring Stages (time course);Late-stage schizonts;Schizont / Ring;Asexual red blood cell stages;Schizont;Gametocytes	NNDVDDINEEEDEEGNDEDTMK	20	DT
PF3D7_0824800.1-p1	430	S	Gold	107	PXD009465;PXD012143;PXD015833;PXD020381;PXD026474	Schizont / Ring Stages (time course);Schizont / Ring;Asexual red blood cell stages;Schizont;Gametocytes	FNMFSENEKHDSPKEEQDELIK	12	S...E; K..S; DS; SP; S..E
PF3D7_1018200.1-p1	380	S	Gold	107	PXD012143;PXD020381	Schizont / Ring;Schizont	KVSDDDDNKK	3	S.D...K; SD....K; K..S.D; KK.S; SD.D; S...D; K..S; S.D; SD; S..D
PF3D7_0507100.1-p1	318	S	Gold	106	PXD000070;PXD001684;PXD012143;PXD015833;PXD020381;PXD026474	Schizont / Ring;Merozoites;Asexual red blood cell stages;Schizont;Gametocytes;Parasites cultured from infected erythrocytes	LQNKNSLTNFAVR	6	NS
PF3D7_1223100.1-p1	139	S	Gold	106	PXD000070;PXD001684;PXD009465;PXD012143;PXD015833;PXD020381;PXD026474;PXD015093	Schizont / Ring Stages (time course);Schizont / Ring;Merozoites;Asexual red blood cell stages;Schizont;Gametocytes;Parasites cultured from infected erythrocytes	KVLDLESIHFIQK	7	D.ES; D..S; ES
PF3D7_1406200.1-p1	564	S	Gold	106	PXD000070;PXD002266;PXD005207;PXD009157;PXD009465;PXD012143;PXD015833;PXD020381;PXD026474	Schizont / Ring Stages (time course);Late-stage schizonts;Fully segmented schizonts;Schizont / Ring;Asexual red blood cell stages;Schizont;Gametocytes;Parasites cultured from infected erythrocytes	MVSFFDDINESMKR	11	ES
PF3D7_1110400.1-p1	1328	S	Gold	106	PXD001684;PXD009157;PXD009465;PXD012143;PXD015833;PXD020381	Schizont / Ring Stages (time course);Fully segmented schizonts;Schizont / Ring;Asexual red blood cell stages;Schizont;Merozoites	SYISDDKRK	4	S...D; S..S; S.D; SD; Y.SD; Y..D; Y.S
PF3D7_1032100.1-p1	158	S	Gold	106	PXD002266;PXD005207;PXD009157;PXD009465;PXD012143;PXD015833;PXD020381	Schizont / Ring Stages (time course);Late-stage schizonts;Fully segmented schizonts;Schizont / Ring;Asexual red blood cell stages;Schizont	LKNENESMNSDGNNDVTR	10	S...D; S..S; NS; SD
PF3D7_1239200.1-p1	1876	S	Gold	106	PXD002266;PXD005207;PXD009157;PXD009465;PXD012143;PXD015833;PXD020381;PXD026474	Schizont / Ring Stages (time course);Late-stage schizonts;Fully segmented schizonts;Schizont / Ring;Asexual red blood cell stages;Schizont;Gametocytes	NGSFNNVLNK	3	GS
PF3D7_1004400.1-p1	137	S	Gold	106	PXD009157;PXD012143;PXD015833;PXD020381	Fully segmented schizonts;Schizont / Ring;Asexual red blood cell stages;Schizont	CYSNRSPRR	6	S..S; N.SP; SP; Y...S
PF3D7_0202000.1-p1	501	S	Gold	106	PXD012143;PXD015833;PXD020381;PXD026474	Schizont / Ring;Gametocytes;Asexual red blood cell stages;Schizont	STNAATPGAK	1
PF3D7_0208100.1-p1	772	S	Gold	105	PXD000070;PXD005207;PXD009465;PXD012143;PXD015833;PXD020381	Schizont / Ring Stages (time course);Late-stage schizonts;Schizont / Ring;Asexual red blood cell stages;Schizont;Parasites cultured from infected erythrocytes	LKEIYMKEESDLLNENNDKNK	10	K..S; ES; SD
PF3D7_0307100.1-p1	6	S	Bronze	105	PXD000070;PXD012143;PXD015833;PXD020381;PXD026474	Schizont / Ring;Asexual red blood cell stages;Schizont;Gametocytes;Parasites cultured from infected erythrocytes	SDVESADNNVVVEEK	5	D.ES; D..S; S.D; ES
PF3D7_0702500.1-p1	180	S	Silver	105	PXD000070;PXD012143;PXD015833;PXD020381	Schizont / Ring;Parasites cultured from infected erythrocytes;Asexual red blood cell stages;Schizont	KEHSTHDLPAGR	4	S..D
PF3D7_1014900.1-p1	2014	S	Gold	105	PXD000070;PXD002266;PXD005207;PXD009157;PXD009465;PXD012143;PXD015833;PXD020381	Schizont / Ring Stages (time course);Late-stage schizonts;Fully segmented schizonts;Schizont / Ring;Asexual red blood cell stages;Schizont;Parasites cultured from infected erythrocytes	NANSFSNENKHIFINEK	6	SNE; SN; S...E; S.E; S.S
PF3D7_1120000.1-p1	205	S	Gold	105	PXD000070;PXD005207;PXD009465;PXD012143;PXD015833;PXD020381;PXD026474	Schizont / Ring Stages (time course);Late-stage schizonts;Schizont / Ring;Asexual red blood cell stages;Schizont;Gametocytes;Parasites cultured from infected erythrocytes	KKEDDVNFSDVR	9	N.SD; SD
PF3D7_0628100.1-p1	8200	S	Gold	105	PXD002266;PXD005207;PXD009157;PXD009465;PXD012143;PXD015833;PXD020381;PXD015093	Schizont / Ring Stages (time course);Late-stage schizonts;Fully segmented schizonts;Schizont / Ring;Asexual red blood cell stages;Schizont;Merozoites	EIDQEINHSNDNIK	9	N.S.D; SND; SN; S.D
PF3D7_0802600.1-p1	553	S	Gold	105	PXD002266;PXD009157;PXD012143;PXD015833;PXD020381	Late-stage schizonts;Fully segmented schizonts;Schizont / Ring;Asexual red blood cell stages;Schizont	RNSLEDK	3	NS.E; S.E; NS; S..D; R.S
PF3D7_0812500.1-p1	433	S	Gold	105	PXD002266;PXD012143;PXD015833;PXD020381	Schizont / Ring;Asexual red blood cell stages;Late-stage schizonts;Schizont	RNSRSFSPR	7	R..S; SP
PF3D7_1474500.1-p1	453	S	Gold	105	PXD002266;PXD005207;PXD009465;PXD012143;PXD015833;PXD020381;PXD026474	Schizont / Ring Stages (time course);Late-stage schizonts;Schizont / Ring;Asexual red blood cell stages;Schizont;Gametocytes	LYEHTYEDNSDDNYEDK	10	NS.D; SD.....K; E..S; S.D; NS; SD; S...Y; Y...S
PF3D7_1455300.1-p1	60	S	Gold	105	PXD009157;PXD009465;PXD012143;PXD015833;PXD020381	Schizont / Ring Stages (time course);Fully segmented schizonts;Schizont / Ring;Asexual red blood cell stages;Schizont	NGNDDTNLSQEKK	9	N.S.E; S.E
PF3D7_1018200.1-p1	2071	S	Gold	105	PXD009465;PXD012143;PXD015833;PXD020381	Schizont / Ring;Schizont / Ring Stages (time course);Asexual red blood cell stages;Schizont	IDEQMSDINSVDLINEFTSK	6	K.....SD; E..S; SD
PF3D7_1409000.1-p1	211	S	Gold	105	PXD009465;PXD012143;PXD015833;PXD020381	Schizont / Ring;Schizont / Ring Stages (time course);Asexual red blood cell stages;Schizont	EFDQEFHEDILLKDSDDDEKNK	15	SD.D; S...E; S.D; DS; SD; S..D
PF3D7_1465900.1-p1	210	S	Gold	105	PXD012143;PXD015833;PXD020381;PXD026474;PXD015093	Schizont / Ring;Asexual red blood cell stages;Schizont;Gametocytes;Merozoites	TGLTSILPDNISVLEPK	12	D..S; S..E
PF3D7_1221000.1-p1	497	S	Gold	104	PXD000070;PXD002266;PXD005207;PXD009465;PXD012143;PXD015833;PXD020381;PXD026474	Schizont / Ring Stages (time course);Late-stage schizonts;Schizont / Ring;Asexual red blood cell stages;Schizont;Gametocytes;Parasites cultured from infected erythrocytes	IDGNISDNNKIDDK	6	N.SD; SD
PF3D7_1305900.1-p1	193	T	Gold	104	PXD000070;PXD002266;PXD005207;PXD009157;PXD009465;PXD012143;PXD015833;PXD020381;PXD026474;PXD015093	Schizont / Ring Stages (time course);Late-stage schizonts;Fully segmented schizonts;Schizont / Ring;Merozoites;Asexual red blood cell stages;Schizont;Gametocytes;Parasites cultured from infected erythrocytes	KISITPPRDNGMEWPDDLDLR	5	TP; T...D
PF3D7_1006800.1-p1	2	S	Gold	104	PXD001684;PXD002266;PXD009157;PXD009465;PXD012143;PXD015833;PXD020381;PXD015093	Schizont / Ring Stages (time course);Late-stage schizonts;Fully segmented schizonts;Schizont / Ring;Asexual red blood cell stages;Schizont;Merozoites	SMENNSPSK	1	S.E
PF3D7_0612200.1-p1	1319	S	Gold	104	PXD002266;PXD005207;PXD009157;PXD009465;PXD012143;PXD015833;PXD020381	Schizont / Ring Stages (time course);Late-stage schizonts;Fully segmented schizonts;Schizont / Ring;Asexual red blood cell stages;Schizont	NKLPMSNPQNR	6	SN
PF3D7_0716000.1-p1	251	S	Gold	104	PXD002266;PXD012143;PXD015833;PXD020381	Schizont / Ring;Asexual red blood cell stages;Late-stage schizonts;Schizont	DRSSEYK	3	D..S; R..S; S.E; R.S; S..Y
PF3D7_1344700.1-p1	860	S	Gold	104	PXD002266;PXD009157;PXD009465;PXD012143;PXD015833;PXD020381;PXD026474	Schizont / Ring Stages (time course);Late-stage schizonts;Fully segmented schizonts;Schizont / Ring;Asexual red blood cell stages;Schizont;Gametocytes	NLQLSSEENIIHMNEK	5	S.E; S..E
PF3D7_1433500.1-p1	1288	S	Gold	104	PXD002266;PXD009157;PXD009465;PXD012143;PXD015833;PXD020381;PXD026474;PXD015093	Schizont / Ring Stages (time course);Late-stage schizonts;Fully segmented schizonts;Schizont / Ring;Asexual red blood cell stages;Schizont;Gametocytes;Merozoites	KADDLNSNELDNTLSVSK	7	SNE; NS.E; SN; S...D; D..S; S.E; NS
PF3D7_1468900.1-p1	184	S	Gold	104	PXD002266;PXD005207;PXD009157;PXD009465;PXD012143;PXD015833;PXD020381;PXD026474	Schizont / Ring Stages (time course);Late-stage schizonts;Fully segmented schizonts;Schizont / Ring;Asexual red blood cell stages;Schizont;Gametocytes	NNIEDDDDIESGDNIK	11	D.ES; D..S; S.D; ES
PF3D7_0521000.1-p1	204	S	Gold	104	PXD009465;PXD012143;PXD015833;PXD020381	Schizont / Ring;Schizont / Ring Stages (time course);Asexual red blood cell stages;Schizont	IENAHNLSDEDDNK	8	N.S.E; S.E...K; SD....K; N.SD; SD.D; S...D; S.E; SD; S..D
PF3D7_1107300.1-p1	334	S	Gold	104	PXD009465;PXD012143;PXD015833;PXD020381	Schizont / Ring;Schizont / Ring Stages (time course);Asexual red blood cell stages;Schizont	DKDEHDEKGSNENK	10	SNE; GSN; SN; E..S; S.E; GS
PF3D7_0523900.1-p1	143	S	Gold	103	PXD001684;PXD002266;PXD005207;PXD012143;PXD020381	Schizont / Ring;Merozoites;Late-stage schizonts;Schizont	NLDHCCSIK	7
PF3D7_1443000.1-p1	411	S	Gold	103	PXD001684;PXD002266;PXD005207;PXD009157;PXD009465;PXD012143;PXD015833;PXD020381	Schizont / Ring Stages (time course);Late-stage schizonts;Fully segmented schizonts;Schizont / Ring;Asexual red blood cell stages;Schizont;Merozoites	VINSPNNIK	4	NS; SP
PF3D7_0822900.1-p1	977	S	Gold	103	PXD002266;PXD005207;PXD009157;PXD012143;PXD015833;PXD020381	Late-stage schizonts;Fully segmented schizonts;Schizont / Ring;Asexual red blood cell stages;Schizont	VSSCPEYQNSNEQYHQK	10	SN.....K; SNE; NS.E; SN; S.E; NS; S...Y; Y..S
PF3D7_1206700.1-p1	535	S	Gold	103	PXD002266;PXD009465;PXD012143;PXD015833;PXD020381;PXD026474	Schizont / Ring Stages (time course);Late-stage schizonts;Schizont / Ring;Asexual red blood cell stages;Schizont;Gametocytes	VFVDSKSEKCDDDIFLDAK	7	S...D; D..S; S.S; SE; S..E
PF3D7_1423700.1-p1	1101	S	Gold	103	PXD002266;PXD005207;PXD009157;PXD009465;PXD012143;PXD015833;PXD020381	Schizont / Ring Stages (time course);Late-stage schizonts;Fully segmented schizonts;Schizont / Ring;Asexual red blood cell stages;Schizont	DDHHVISNEVNK	7	SNE; S.E..K; SN; S.E
PF3D7_0322000.1-p1	91	T	Gold	103	PXD009465;PXD012143;PXD015833;PXD020381;PXD026474;PXD015093	Schizont / Ring Stages (time course);Schizont / Ring;Asexual red blood cell stages;Schizont;Gametocytes;Merozoites	SFTDENFNMK	3	S...E; S..D; T.E; TD
PF3D7_0812500.1-p1	50	S	Gold	102	PXD000070;PXD012143;PXD015833;PXD020381;PXD026474;PXD015093	Schizont / Ring;Merozoites;Asexual red blood cell stages;Schizont;Gametocytes;Parasites cultured from infected erythrocytes	AKSVEDNLDEEYDVGK	3	S.E; S..D
PF3D7_0108700.1-p1	885	S	Gold	102	PXD002266;PXD009157;PXD009465;PXD012143;PXD015833;PXD020381	Schizont / Ring Stages (time course);Late-stage schizonts;Fully segmented schizonts;Schizont / Ring;Asexual red blood cell stages;Schizont	SMYLNESLEDDMK	7	N.S.E; S.E...K; S...D; S.E; ES; S..D; Y...S
PF3D7_0615000.1-p1	61	S	Gold	102	PXD002266;PXD009157;PXD009465;PXD012143;PXD015833;PXD020381;PXD026474	Schizont / Ring Stages (time course);Late-stage schizonts;Fully segmented schizonts;Schizont / Ring;Asexual red blood cell stages;Schizont;Gametocytes	DVTEYNDIDEESDEIIYHEK	12	D.ES; D..S; S.E; ES; SD
PF3D7_0812500.1-p1	429	S	Gold	102	PXD002266;PXD012143;PXD015833;PXD020381	Schizont / Ring;Asexual red blood cell stages;Late-stage schizonts;Schizont	RNSRSFSPR	3	NS; R.S; S.S
PF3D7_0812500.1-p1	431	S	Gold	102	PXD002266;PXD012143;PXD015833;PXD020381	Schizont / Ring;Asexual red blood cell stages;Late-stage schizonts;Schizont	RNSRSFSPR	5	R..S; S.S
PF3D7_1114700.1-p1	38	S	Gold	102	PXD002266;PXD009157;PXD012143;PXD015833;PXD020381	Late-stage schizonts;Fully segmented schizonts;Schizont / Ring;Asexual red blood cell stages;Schizont	HEENSPDGDSYK	5	NS.D; S...D; E..S; S.D; NS; SP
PF3D7_0415200.1-p1	190	S	Gold	102	PXD005207;PXD009157;PXD012143;PXD015833;PXD020381	Late-stage schizonts;Fully segmented schizonts;Schizont / Ring;Asexual red blood cell stages;Schizont	KNNSPIIK	4	K.NS; SP..K; K..S; N.SP; NS; SP
PF3D7_0617200.1-p1	178	S	Gold	102	PXD009157;PXD009465;PXD012143;PXD015833;PXD020381	Schizont / Ring Stages (time course);Fully segmented schizonts;Schizont / Ring;Asexual red blood cell stages;Schizont	MDSIREK	3	DS; S..E
PF3D7_1251200.1-p1	556	T	Gold	102	PXD009465;PXD012143;PXD020381	Schizont / Ring;Schizont / Ring Stages (time course);Schizont	NDDDNNNNNNDNTLQSEENEEHLK	13	S.E; NT
PF3D7_0303300.1-p1	50	S	Gold	101	PXD000070;PXD002266;PXD005207;PXD012143;PXD015833;PXD020381;PXD026474;PXD015093	Late-stage schizonts;Schizont / Ring;Merozoites;Asexual red blood cell stages;Schizont;Gametocytes;Parasites cultured from infected erythrocytes	KDNKSDYENSEANEDNIR	5	SD.E; N.SD; D..S; SD; S..E; S.Y
PF3D7_1235500.1-p1	638	S	Gold	101	PXD000070;PXD002266;PXD009465;PXD012143;PXD015833;PXD020381;PXD026474	Schizont / Ring Stages (time course);Late-stage schizonts;Schizont / Ring;Asexual red blood cell stages;Schizont;Gametocytes;Parasites cultured from infected erythrocytes	YMGTTNEIENLRPKSPPRNNPNA	15	R..S; SP
PF3D7_0409600.1-p1	290	S	Gold	101	PXD002266;PXD009465;PXD012143;PXD015833;PXD020381	Schizont / Ring Stages (time course);Late-stage schizonts;Schizont / Ring;Asexual red blood cell stages;Schizont	QNSEHIMK	3	NS; SE
PF3D7_0603400.1-p1	608	S	Gold	101	PXD002266;PXD005207;PXD009157;PXD009465;PXD012143;PXD015833;PXD020381	Schizont / Ring Stages (time course);Late-stage schizonts;Fully segmented schizonts;Schizont / Ring;Asexual red blood cell stages;Schizont	KDSLNEDDVK	3	S...D; DS; S..E
PF3D7_0919900.1-p1	3073	S	Gold	101	PXD002266;PXD012143;PXD015833;PXD020381	Schizont / Ring;Asexual red blood cell stages;Late-stage schizonts;Schizont	YINASNLEHVNSNGINKK	12	SN; H.NS; NS
PF3D7_1004400.1-p1	94	S	Gold	101	PXD002266;PXD012143;PXD015833;PXD020381	Schizont / Ring;Asexual red blood cell stages;Late-stage schizonts;Schizont	RGSLDNYER	3	S.D; GS; R.S; S...Y
PF3D7_1107800.1-p1	114	S	Gold	101	PXD002266;PXD005207;PXD009157;PXD009465;PXD012143;PXD015833;PXD020381;PXD015093	Schizont / Ring Stages (time course);Late-stage schizonts;Fully segmented schizonts;Schizont / Ring;Asexual red blood cell stages;Schizont;Merozoites	SGLVSNEELNNLDMK	5	SNE; SN; S.E; S..E
PF3D7_1210600.1-p1	280	S	Gold	101	PXD002266;PXD005207;PXD009157;PXD009465;PXD012143;PXD015833;PXD020381;PXD026474	Schizont / Ring Stages (time course);Late-stage schizonts;Fully segmented schizonts;Schizont / Ring;Asexual red blood cell stages;Schizont;Gametocytes	IAENNINQLNNSNLLNEHK	12	SN.....K; SN; NS
PF3D7_1345400.1-p1	1140	S	Gold	101	PXD002266;PXD005207;PXD009465;PXD012143;PXD015833;PXD020381;PXD026474	Schizont / Ring Stages (time course);Late-stage schizonts;Schizont / Ring;Asexual red blood cell stages;Schizont;Gametocytes	NKEDDLDSENLEEAK	8	K....DS; S...E; D..S; DS; SE
PF3D7_1430300.1-p1	1239	S	Gold	101	PXD002266;PXD009157;PXD012143;PXD015833;PXD020381	Late-stage schizonts;Fully segmented schizonts;Schizont / Ring;Asexual red blood cell stages;Schizont	RDSNEINK	3	SNE; S.E..K; SN; S.E; DS; R.S
PF3D7_1446500.1-p1	1939	S	Gold	101	PXD002266;PXD012143;PXD020381;PXD026474	Schizont / Ring;Gametocytes;Late-stage schizonts;Schizont	KISFDDIVVDLDKDMIDLNELR	3	S.D; S..D
PF3D7_1019700.1-p1	153	S	Gold	100	PXD000070;PXD002266;PXD009157;PXD009465;PXD012143;PXD015833;PXD020381;PXD026474	Schizont / Ring Stages (time course);Late-stage schizonts;Fully segmented schizonts;Schizont / Ring;Asexual red blood cell stages;Schizont;Gametocytes;Parasites cultured from infected erythrocytes	KNSDNEIKADINDEKLQLER	3	SD.E; NS; SD; S..E
PF3D7_0407800.1-p1	1917	S	Gold	100	PXD001684;PXD002266;PXD009465;PXD012143;PXD015833;PXD020381	Schizont / Ring Stages (time course);Late-stage schizonts;Schizont / Ring;Asexual red blood cell stages;Schizont;Merozoites	KVSSNLSNIK	4	K..SN; SN; S..S; K..S
PF3D7_1347500.1-p1	119	S	Gold	100	PXD001684;PXD002266;PXD005207;PXD009157;PXD009465;PXD012143;PXD015833;PXD020381;PXD026474	Schizont / Ring Stages (time course);Late-stage schizonts;Fully segmented schizonts;Schizont / Ring;Asexual red blood cell stages;Schizont;Gametocytes;Merozoites	ISPGYVSFHEK	7	S..E; Y.S
PF3D7_0723800.1-p1	195	S	Gold	100	PXD002266;PXD009465;PXD012143;PXD015833;PXD020381;PXD026474	Schizont / Ring Stages (time course);Late-stage schizonts;Schizont / Ring;Asexual red blood cell stages;Schizont;Gametocytes	RDSLLSLK	3	KR.S; S..S; K..S; DS; R.S
PF3D7_1004400.1-p1	745	S	Gold	100	PXD002266;PXD005207;PXD009157;PXD012143;PXD015833;PXD020381	Late-stage schizonts;Fully segmented schizonts;Schizont / Ring;Asexual red blood cell stages;Schizont	LQEGSVCR	5	GS
PF3D7_1133200.1-p1	682	S	Gold	100	PXD002266;PXD005207;PXD009465;PXD012143;PXD015833;PXD020381;PXD026474	Schizont / Ring Stages (time course);Late-stage schizonts;Schizont / Ring;Asexual red blood cell stages;Schizont;Gametocytes	NNMINSEDDIKTDQEYER	6	NS.D; S.D; NS; S..D; SE
PF3D7_1233600.1-p1	2137	S	Gold	100	PXD002266;PXD005207;PXD009157;PXD012143;PXD015833;PXD020381;PXD026474	Late-stage schizonts;Fully segmented schizonts;Schizont / Ring;Asexual red blood cell stages;Schizont;Gametocytes	GGEGEGEDSEECQIK	9	S.E...K; S.E; DS; SE
PF3D7_1320900.1-p1	120	S	Gold	100	PXD002266;PXD009157;PXD009465;PXD012143;PXD015833;PXD020381;PXD026474;PXD015093	Schizont / Ring Stages (time course);Late-stage schizonts;Fully segmented schizonts;Schizont / Ring;Asexual red blood cell stages;Schizont;Gametocytes;Merozoites	MKELEEDEENLNDDSLKGDS	15	S...D; DS
PF3D7_1334100.1-p1	383	S	Gold	100	PXD002266;PXD005207;PXD009157;PXD009465;PXD012143;PXD015833;PXD020381;PXD026474	Schizont / Ring Stages (time course);Late-stage schizonts;Fully segmented schizonts;Schizont / Ring;Asexual red blood cell stages;Schizont;Gametocytes	NIFENNDLSPLRK	9	SP..K; N..SP; SP
PF3D7_1408700.1-p1	3232	S	Gold	100	PXD002266;PXD005207;PXD009157;PXD009465;PXD012143;PXD015833;PXD020381	Schizont / Ring Stages (time course);Late-stage schizonts;Fully segmented schizonts;Schizont / Ring;Asexual red blood cell stages;Schizont	LVGRSGDEK	5	S.D; S..E
PF3D7_1412600.1-p1	15	S	Gold	100	PXD002266;PXD012143;PXD015833;PXD020381;PXD026474	Late-stage schizonts;Schizont / Ring;Asexual red blood cell stages;Schizont;Gametocytes	IRSDDECDADSHNEGDNIEDAK	3	SD.E; S.D; SD; S..E
PF3D7_0824400.1-p1	376	S	Gold	99	PXD000070;PXD002266;PXD012143;PXD015833;PXD020381	Late-stage schizonts;Schizont / Ring;Asexual red blood cell stages;Schizont;Parasites cultured from infected erythrocytes	TLSLTHSKKEDNIDDENKNHK	7	T.S
PF3D7_1239800.1-p1	5062	S	Gold	99	PXD000070;PXD002266;PXD009157;PXD009465;PXD012143;PXD015833;PXD020381	Schizont / Ring Stages (time course);Late-stage schizonts;Fully segmented schizonts;Schizont / Ring;Asexual red blood cell stages;Schizont;Parasites cultured from infected erythrocytes	KNELEDIINSHDVTLNKR	10	NS.D; S.D; NS
PF3D7_0823300.1-p1	666	S	Gold	99	PXD001684;PXD002266;PXD005207;PXD009157;PXD012143;PXD015833;PXD020381;PXD026474;PXD015093	Late-stage schizonts;Fully segmented schizonts;Schizont / Ring;Asexual red blood cell stages;Schizont;Gametocytes;Merozoites	MNSNENNNTTTTIIK	3	SNE; NS.E; SN; S.E; NS
PF3D7_1202600.1-p1	584	S	Gold	99	PXD002266;PXD005207;PXD012143;PXD015833;PXD020381;PXD026474	Late-stage schizonts;Schizont / Ring;Asexual red blood cell stages;Schizont;Gametocytes	NCEMDYLLSDCDDRK	9	SD....K; SD.D; S...D; SD; S..D; Y..S
PF3D7_1321700.1-p1	215	S	Gold	99	PXD002266;PXD012143;PXD015833;PXD020381	Schizont / Ring;Asexual red blood cell stages;Late-stage schizonts;Schizont	EDDDNNIHCNNSSQENEQK	13	N.S.E; S.E...K; S...E; S.E; S..E
PF3D7_1435600.1-p1	689	S	Gold	99	PXD002266;PXD009157;PXD009465;PXD012143;PXD015833;PXD020381	Schizont / Ring Stages (time course);Late-stage schizonts;Fully segmented schizonts;Schizont / Ring;Asexual red blood cell stages;Schizont	DKDSIISGR	7	S..S
PF3D7_1438400.1-p1	1312	S	Gold	99	PXD002266;PXD009157;PXD012143;PXD015833;PXD020381;PXD026474	Late-stage schizonts;Fully segmented schizonts;Schizont / Ring;Asexual red blood cell stages;Schizont;Gametocytes	SVHYDMDEILSLK	11	E..S
PF3D7_0210200.1-p1	18	S	Gold	99	PXD005207;PXD009157;PXD009465;PXD012143;PXD015833;PXD020381;PXD026474	Schizont / Ring Stages (time course);Late-stage schizonts;Fully segmented schizonts;Schizont / Ring;Asexual red blood cell stages;Schizont;Gametocytes	YMDEENDQESDDEFFK	10	SD.E..K; S.D...K; SD.E; SD....K; D.ES; D..S; S.D; ES; SD; S..E
PF3D7_1027800.1-p1	13	S	Gold	98	PXD000070;PXD001684;PXD005207;PXD009465;PXD012143;PXD015833;PXD020381;PXD026474	Schizont / Ring Stages (time course);Late-stage schizonts;Schizont / Ring;Merozoites;Asexual red blood cell stages;Schizont;Gametocytes;Parasites cultured from infected erythrocytes	HGSLGFLPR	3
PF3D7_1209300.1-p1	596	S	Gold	98	PXD000070;PXD002266;PXD005207;PXD009157;PXD009465;PXD012143;PXD015833;PXD020381;PXD026474	Schizont / Ring Stages (time course);Late-stage schizonts;Fully segmented schizonts;Schizont / Ring;Asexual red blood cell stages;Schizont;Gametocytes;Parasites cultured from infected erythrocytes	VNDDINVQVGSNHINLK	11	GSN; SN; GS
PF3D7_1437000.1-p1	398	S	Gold	98	PXD000070;PXD001684;PXD005207;PXD012143;PXD015833;PXD020381;PXD026474;PXD015093	Late-stage schizonts;Schizont / Ring;Merozoites;Asexual red blood cell stages;Schizont;Gametocytes;Parasites cultured from infected erythrocytes	RNVSSGFNEIRR	4
PF3D7_1472300.1-p1	528	S	Gold	98	PXD000070;PXD002266;PXD005207;PXD009465;PXD012143;PXD015833;PXD020381;PXD026474;PXD015093	Schizont / Ring Stages (time course);Late-stage schizonts;Schizont / Ring;Merozoites;Asexual red blood cell stages;Schizont;Gametocytes;Parasites cultured from infected erythrocytes	HILSNENFHID	4	SNE; SN; S.E
PF3D7_0617900.1-p1	29	S	Gold	98	PXD001684;PXD005207;PXD012143;PXD015833;PXD020381;PXD026474;PXD015093	Late-stage schizonts;Schizont / Ring;Asexual red blood cell stages;Schizont;Gametocytes;Merozoites	KSAPVSTGIK	2
PF3D7_1312800.1-p1	2090	S	Gold	98	PXD001684;PXD002266;PXD005207;PXD009157;PXD009465;PXD012143;PXD015833;PXD020381;PXD026474	Schizont / Ring Stages (time course);Late-stage schizonts;Fully segmented schizonts;Schizont / Ring;Asexual red blood cell stages;Schizont;Gametocytes;Merozoites	YNNENILSPR	8	N..SP; SP
PF3D7_0723800.1-p1	435	T	Gold	98	PXD002266;PXD009157;PXD012143;PXD015833;PXD020381	Late-stage schizonts;Fully segmented schizonts;Schizont / Ring;Asexual red blood cell stages;Schizont	INNETPK	5	TP
PF3D7_1221000.1-p1	439	S	Gold	98	PXD002266;PXD005207;PXD009157;PXD009465;PXD012143;PXD015833;PXD020381;PXD026474	Schizont / Ring Stages (time course);Late-stage schizonts;Fully segmented schizonts;Schizont / Ring;Asexual red blood cell stages;Schizont;Gametocytes	GVFSDEEGMK	4	SD.E..K; S.E...K; SD.E; SD....K; S.E; SD; S..E
PF3D7_1403100.1-p1	229	S	Gold	98	PXD002266;PXD005207;PXD009157;PXD009465;PXD012143;PXD015833;PXD020381;PXD026474	Schizont / Ring Stages (time course);Late-stage schizonts;Fully segmented schizonts;Schizont / Ring;Asexual red blood cell stages;Schizont;Gametocytes	RDSDEGNNIPLK	3	S.E; DS; SD
PF3D7_0305500.1-p1	2764	S	Gold	98	PXD009465;PXD012143;PXD015833;PXD020381	Schizont / Ring;Schizont / Ring Stages (time course);Asexual red blood cell stages;Schizont	IEVESFLDHNGVVGSNKK	5	E..S; ES; S..D
PF3D7_1025000.1-p1	330	S	Gold	98	PXD009465;PXD012143;PXD020381	Schizont / Ring;Schizont / Ring Stages (time course);Schizont	KESIHFGDDEENDDK	3	ES
PF3D7_0218600.1-p1	2263	S	Gold	97	PXD000070;PXD001684;PXD002266;PXD005207;PXD009465;PXD012143;PXD015833;PXD020381;PXD026474;PXD015093	Schizont / Ring Stages (time course);Late-stage schizonts;Schizont / Ring;Merozoites;Asexual red blood cell stages;Schizont;Gametocytes;Parasites cultured from infected erythrocytes	SISLPLNLKR	3	S.S
PF3D7_0523400.1-p1	416	S	Gold	97	PXD001684;PXD012143;PXD015833;PXD020381;PXD026474;PXD015093	Schizont / Ring;Asexual red blood cell stages;Schizont;Gametocytes;Merozoites	TSSLANQIR	3	T.S
PF3D7_0610900.1-p1	1113	S	Gold	97	PXD001684;PXD002266;PXD012143;PXD015833;PXD020381	Late-stage schizonts;Schizont / Ring;Asexual red blood cell stages;Schizont;Merozoites	KHSINNFR	3
PF3D7_1004300.1-p1	941	S	Gold	97	PXD001684;PXD002266;PXD005207;PXD012143;PXD015833;PXD020381;PXD026474;PXD015093	Late-stage schizonts;Schizont / Ring;Asexual red blood cell stages;Schizont;Gametocytes;Merozoites	RASFEINTGK	3	S.E; R.S
PF3D7_0513600.1-p1	1094	S	Gold	97	PXD002266;PXD005207;PXD009465;PXD012143;PXD015833;PXD020381	Schizont / Ring Stages (time course);Late-stage schizonts;Schizont / Ring;Asexual red blood cell stages;Schizont	KNSNISIEEK	3	SN.....K; SN; S..S; NS
PF3D7_0604500.1-p1	17	S	Gold	97	PXD002266;PXD005207;PXD009465;PXD012143;PXD015833;PXD020381;PXD026474;PXD015093	Schizont / Ring Stages (time course);Late-stage schizonts;Schizont / Ring;Asexual red blood cell stages;Schizont;Gametocytes;Merozoites	EDNIMDPDNSDNPNINDNLNINDNPNSR	10	NS; SD
PF3D7_1002400.1-p1	238	S	Gold	97	PXD002266;PXD009157;PXD012143;PXD015833;PXD020381	Late-stage schizonts;Fully segmented schizonts;Schizont / Ring;Asexual red blood cell stages;Schizont	NSPDRSPR	2	NS.D; S.D; NS; SP
PF3D7_1002400.2-p1	236	S	Gold	97	PXD002266;PXD009157;PXD012143;PXD015833;PXD020381	Late-stage schizonts;Fully segmented schizonts;Schizont / Ring;Asexual red blood cell stages;Schizont	NSPDRSPR	2	NS.D; S.D; NS; SP
PF3D7_1342400.1-p1	380	S	Gold	97	PXD002266;PXD012143;PXD020381;PXD026474	Schizont / Ring;Gametocytes;Late-stage schizonts;Schizont	ETLYMDVNKDNTESSEECQ	14	S.E; ES; S..E; T.S
PF3D7_1237500.1-p1	1602	S	Gold	97	PXD005207;PXD009157;PXD009465;PXD012143;PXD015833;PXD020381;PXD026474;PXD015093	Schizont / Ring Stages (time course);Late-stage schizonts;Fully segmented schizonts;Schizont / Ring;Asexual red blood cell stages;Schizont;Gametocytes;Merozoites	DNFEEDNFSQDNELSDISSK	9	N.S.D; S...E; D..S; S.D
PF3D7_1437200.1-p1	846	S	Gold	97	PXD005207;PXD009157;PXD012143;PXD015833;PXD020381;PXD026474	Late-stage schizonts;Fully segmented schizonts;Schizont / Ring;Asexual red blood cell stages;Schizont;Gametocytes	RNNDEQCLMCSG	11
PF3D7_1352400.1-p1	1243	S	Gold	97	PXD009465;PXD012143;PXD015833;PXD020381;PXD026474	Schizont / Ring Stages (time course);Schizont / Ring;Asexual red blood cell stages;Schizont;Gametocytes	DYLSENDESYLLGNK	4	S...E; D..S; S..D; SE; Y.S
PF3D7_0532100.1-p1	94	S	Gold	96	PXD000070;PXD009157;PXD009465;PXD012143;PXD015833;PXD020381;PXD026474	Schizont / Ring Stages (time course);Fully segmented schizonts;Schizont / Ring;Asexual red blood cell stages;Schizont;Gametocytes;Parasites cultured from infected erythrocytes	NASLDKIDEELQK	3	N.S.D; S.D
PF3D7_0824400.1-p1	51	T	Gold	96	PXD000070;PXD009465;PXD012143;PXD015833;PXD020381;PXD026474	Schizont / Ring Stages (time course);Schizont / Ring;Asexual red blood cell stages;Schizont;Gametocytes;Parasites cultured from infected erythrocytes	KEEIILNGKFEEEPKLDLTENKIDIEEK	19	D.TE
PF3D7_1112100.1-p1	2045	S	Gold	96	PXD000070;PXD002266;PXD005207;PXD009157;PXD009465;PXD012143;PXD015833;PXD020381;PXD026474	Schizont / Ring Stages (time course);Late-stage schizonts;Fully segmented schizonts;Schizont / Ring;Asexual red blood cell stages;Schizont;Gametocytes;Parasites cultured from infected erythrocytes	NINNLNSLDDLEDMIK	7	NS.D; S.D; NS; S..D
PF3D7_1225700.1-p1	84	S	Gold	96	PXD000070;PXD001684;PXD002266;PXD005207;PXD009157;PXD009465;PXD012143;PXD015833;PXD020381;PXD026474;PXD015093	Schizont / Ring Stages (time course);Late-stage schizonts;Fully segmented schizonts;Schizont / Ring;Merozoites;Asexual red blood cell stages;Schizont;Gametocytes;Parasites cultured from infected erythrocytes	KFSDMEVNK	3	SD.E..K; SD.E; SD....K; SD; S..E
PF3D7_0110600.1-p1	656	S	Gold	96	PXD002266;PXD009465;PXD012143;PXD015833;PXD020381	Schizont / Ring Stages (time course);Late-stage schizonts;Schizont / Ring;Asexual red blood cell stages;Schizont	DEDSNHK	4	SN; D..S; DS
PF3D7_0419500.1-p1	194	S	Gold	96	PXD002266;PXD005207;PXD009157;PXD009465;PXD012143;PXD015833;PXD020381;PXD026474;PXD015093	Schizont / Ring Stages (time course);Late-stage schizonts;Fully segmented schizonts;Schizont / Ring;Asexual red blood cell stages;Schizont;Gametocytes;Merozoites	MNIINLSDNDINQDDDKR	7	N.SD; SD.D; SD; S..D
PF3D7_0609000.1-p1	4476	S	Gold	96	PXD002266;PXD005207;PXD009157;PXD009465;PXD012143;PXD015833;PXD020381;PXD026474	Schizont / Ring Stages (time course);Late-stage schizonts;Fully segmented schizonts;Schizont / Ring;Asexual red blood cell stages;Schizont;Gametocytes	VEEDEIDSIGDSR	8	E..S; DS; S..D
PF3D7_1140400.1-p1	17	S	Gold	96	PXD002266;PXD005207;PXD009157;PXD009465;PXD012143;PXD015833;PXD020381;PXD026474;PXD015093	Schizont / Ring Stages (time course);Late-stage schizonts;Fully segmented schizonts;Schizont / Ring;Asexual red blood cell stages;Schizont;Gametocytes;Merozoites	TASVNGSEENVYLK	7	N.S.E; S.E; GS; SE
PF3D7_0308300.1-p1	273	S	Gold	96	PXD012143;PXD015833;PXD020381	Schizont / Ring;Asexual red blood cell stages;Schizont	HDIIVDNMVNSVDYQNDMDTNIK	11	NS.D; S.D; NS; S..Y
PF3D7_1138700.1-p1	1418	S	Gold	95	PXD000070;PXD002266;PXD009465;PXD012143;PXD015833;PXD020381;PXD026474	Schizont / Ring Stages (time course);Late-stage schizonts;Schizont / Ring;Asexual red blood cell stages;Schizont;Gametocytes;Parasites cultured from infected erythrocytes	GLLHEGSLSQEDHTNKQQHNVNMNK	7	S...E; GS; S.S
PF3D7_1303500.1-p1	1139	S	Gold	95	PXD000070;PXD001684;PXD002266;PXD005207;PXD009157;PXD009465;PXD012143;PXD015833;PXD020381;PXD026474	Schizont / Ring Stages (time course);Late-stage schizonts;Fully segmented schizonts;Schizont / Ring;Merozoites;Asexual red blood cell stages;Schizont;Gametocytes;Parasites cultured from infected erythrocytes	TLSDNLLMK	3	SD....K; SD; T.S
PF3D7_1303500.1-p1	996	S	Gold	95	PXD000070;PXD001684;PXD002266;PXD005207;PXD009465;PXD012143;PXD015833;PXD020381;PXD026474;PXD015093	Schizont / Ring Stages (time course);Late-stage schizonts;Schizont / Ring;Merozoites;Asexual red blood cell stages;Schizont;Gametocytes;Parasites cultured from infected erythrocytes	KISIDNSYKGEMR	3	S.D...K; S.D
PF3D7_1308000.1-p1	76	S	Gold	95	PXD000070;PXD001684;PXD002266;PXD005207;PXD009157;PXD009465;PXD012143;PXD015833;PXD020381;PXD026474;PXD015093	Schizont / Ring Stages (time course);Late-stage schizonts;Fully segmented schizonts;Schizont / Ring;Merozoites;Asexual red blood cell stages;Schizont;Gametocytes;Parasites cultured from infected erythrocytes	KVSFGEFNEK	3	S..E
PF3D7_1406200.1-p1	323	S	Gold	95	PXD000070;PXD005207;PXD009465;PXD012143;PXD015833;PXD020381;PXD026474	Schizont / Ring Stages (time course);Late-stage schizonts;Schizont / Ring;Asexual red blood cell stages;Schizont;Gametocytes;Parasites cultured from infected erythrocytes	KYSEDDDIIKEK	3	S...D; S.D; S..D; SE; Y..D; YS
PF3D7_0417800.1-p1	691	S	Gold	95	PXD001684;PXD005207;PXD009465;PXD012143;PXD015833;PXD020381;PXD015093	Schizont / Ring Stages (time course);Late-stage schizonts;Schizont / Ring;Asexual red blood cell stages;Schizont;Merozoites	LNSQNNIQFHS	3	NS
PF3D7_0317300.1-p1	1085	S	Gold	95	PXD002266;PXD009157;PXD009465;PXD012143;PXD015833;PXD020381	Schizont / Ring Stages (time course);Late-stage schizonts;Fully segmented schizonts;Schizont / Ring;Asexual red blood cell stages;Schizont	NNDGDNKSQEDDYGNK	8	N.S.E; S...D; D..S; S.E; S..D
PF3D7_0824800.1-p1	499	S	Gold	95	PXD002266;PXD009465;PXD012143;PXD015833;PXD020381;PXD026474	Schizont / Ring Stages (time course);Late-stage schizonts;Schizont / Ring;Asexual red blood cell stages;Schizont;Gametocytes	NQDLLDDDIFNFSDDDNKEESK	13	N.S.D; N.SD; SD.D; S.D; SD; S..D
PF3D7_1304200.1-p1	2	S	Gold	95	PXD002266;PXD009157;PXD009465;PXD012143;PXD015833;PXD020381;PXD026474;PXD015093	Schizont / Ring Stages (time course);Late-stage schizonts;Fully segmented schizonts;Schizont / Ring;Asexual red blood cell stages;Schizont;Gametocytes;Merozoites	SFESFVLKDEK	1	S..S; S.E
PF3D7_0624600.1-p1	939	S	Gold	95	PXD009157;PXD012143;PXD015833;PXD020381;PXD026474;PXD015093	Fully segmented schizonts;Schizont / Ring;Asexual red blood cell stages;Schizont;Gametocytes;Merozoites	NDNNGNFSDNNNNNNNINDDQNDDNIFSLHDSSK	8	N.SD; SD
PF3D7_1145400.1-p1	580	S	Gold	95	PXD009157;PXD012143;PXD015833;PXD020381;PXD026474;PXD015093	Fully segmented schizonts;Schizont / Ring;Asexual red blood cell stages;Schizont;Gametocytes;Merozoites	YYSNMMSDQEYNITGK	7	SD.E; SD; S..E; S...Y
PF3D7_1209400.1-p1	267	S	Gold	95	PXD009465;PXD012143;PXD015833;PXD020381;PXD026474	Schizont / Ring Stages (time course);Schizont / Ring;Asexual red blood cell stages;Schizont;Gametocytes	NDDNVINDDSVKNDK	10	DS
PF3D7_1473200.1-p1	368	S	Gold	95	PXD012143;PXD015833;PXD020381	Schizont / Ring;Asexual red blood cell stages;Schizont	KEHSEIPKNEDK	4	SE
PF3D7_0628200.1-p1	1973	S	Gold	94	PXD000070;PXD001684;PXD002266;PXD005207;PXD012143;PXD015833;PXD020381;PXD026474	Late-stage schizonts;Schizont / Ring;Merozoites;Asexual red blood cell stages;Schizont;Gametocytes;Parasites cultured from infected erythrocytes	KNSLVDHLIK	3	NS; S..D
PF3D7_0724100.1-p1	234	T	Gold	94	PXD000070;PXD002266;PXD005207;PXD009157;PXD009465;PXD012143;PXD015833;PXD020381;PXD026474	Schizont / Ring Stages (time course);Late-stage schizonts;Fully segmented schizonts;Schizont / Ring;Asexual red blood cell stages;Schizont;Gametocytes;Parasites cultured from infected erythrocytes	IKESINESQTPEKVDVSKK	10	S...E; E..T.E; TP.K; T.E; TP
PF3D7_0404300.1-p1	99	S	Gold	94	PXD001684;PXD002266;PXD005207;PXD012143;PXD015833;PXD020381	Late-stage schizonts;Schizont / Ring;Asexual red blood cell stages;Schizont;Merozoites	KNSFAEETKK	3	S...E; NS; S..E
PF3D7_0415300.1-p1	778	T	Gold	94	PXD001684;PXD002266;PXD005207;PXD009157;PXD012143;PXD015833;PXD026474	Late-stage schizonts;Fully segmented schizonts;Schizont / Ring;Asexual red blood cell stages;Gametocytes;Merozoites	FHSDINASNMTNR	11	SN.T
PF3D7_0318200.1-p1	1223	S	Gold	94	PXD002266;PXD005207;PXD009157;PXD012143;PXD015833;PXD020381	Late-stage schizonts;Fully segmented schizonts;Schizont / Ring;Asexual red blood cell stages;Schizont	GDQSPFK	4	SP
PF3D7_0506900.1-p1	147	S	Gold	94	PXD002266;PXD009465;PXD012143;PXD015833;PXD020381	Schizont / Ring Stages (time course);Late-stage schizonts;Schizont / Ring;Asexual red blood cell stages;Schizont	EKSFSINGDEK	3	KS.S; K..S; S.S
PF3D7_1419000.1-p1	686	S	Gold	94	PXD002266;PXD009465;PXD012143;PXD015833	Schizont / Ring;Schizont / Ring Stages (time course);Asexual red blood cell stages;Late-stage schizonts	ISPLGIKDSIK	9	DS
PF3D7_1434200.1-p1	82	T	Gold	94	PXD002266;PXD005207;PXD009465;PXD012143;PXD015833;PXD020381;PXD026474	Schizont / Ring Stages (time course);Late-stage schizonts;Schizont / Ring;Asexual red blood cell stages;Schizont;Gametocytes	LKDTDTEEELIEAFR	6	T.EE; TD.E; T.E; T..E; DT
PF3D7_0215400.1-p1	472	S	Gold	94	PXD005207;PXD009157;PXD009465;PXD012143;PXD015833;PXD020381	Schizont / Ring Stages (time course);Late-stage schizonts;Fully segmented schizonts;Schizont / Ring;Asexual red blood cell stages;Schizont	VVNYYHHPSNDKEQQK	9	SN.....K; SND; SN; S...E; S.D; Y...S
PF3D7_1119000.1-p1	58	S	Gold	94	PXD009465;PXD012143;PXD020381;PXD026474	Schizont / Ring;Gametocytes;Schizont / Ring Stages (time course);Schizont	RYDSIQLPIIDK	4	R..S; DS; Y.S
PF3D7_1447200.1-p1	194	S	Gold	94	PXD012143;PXD015833;PXD020381;PXD026474;PXD015093	Schizont / Ring;Asexual red blood cell stages;Schizont;Gametocytes;Merozoites	NILPSDSSEDLDDDDDDLGLK	5	K.....DS; S...E; S..S; SD; S.S
PF3D7_0320000.1-p1	15	S	Gold	94	PXD020381;PXD026474;PXD015093	Gametocytes;Merozoites;Schizont	TISWDEVTINEQDK	3	S.D; S..E; T...D; T.S
PF3D7_0812500.1-p1	302	S	Gold	93	PXD000070;PXD005207;PXD009157;PXD012143;PXD015833;PXD020381	Late-stage schizonts;Fully segmented schizonts;Schizont / Ring;Asexual red blood cell stages;Schizont;Parasites cultured from infected erythrocytes	VFKYESDHNTKEPNNDR	6	ES; SD; Y.SD; Y..D; Y.S
PF3D7_1008500.1-p1	841	S	Gold	93	PXD000070;PXD001684;PXD002266;PXD005207;PXD009157;PXD012143;PXD015833;PXD020381;PXD026474;PXD015093	Late-stage schizonts;Fully segmented schizonts;Schizont / Ring;Merozoites;Asexual red blood cell stages;Schizont;Gametocytes;Parasites cultured from infected erythrocytes	SLSFPVNK	3	S.S
PF3D7_1338700.1-p1	188	T	Gold	93	PXD000070;PXD012143;PXD015833;PXD020381;PXD026474	Schizont / Ring;Asexual red blood cell stages;Schizont;Gametocytes;Parasites cultured from infected erythrocytes	NLCDELVNIRTPVK	11	TP.K; TP
PF3D7_1426700.1-p1	1109	S	Gold	93	PXD000070;PXD002266;PXD005207;PXD012143;PXD015833;PXD020381;PXD026474;PXD015093	Late-stage schizonts;Schizont / Ring;Merozoites;Asexual red blood cell stages;Schizont;Gametocytes;Parasites cultured from infected erythrocytes	IPSRNNVSTYDEATNK	3
PF3D7_0506900.1-p1	149	S	Gold	93	PXD002266;PXD009465;PXD012143;PXD015833;PXD020381	Schizont / Ring Stages (time course);Late-stage schizonts;Schizont / Ring;Asexual red blood cell stages;Schizont	EKSFSINGDEK	5	S...D; KS.S; K..S; S.S
PF3D7_0628100.1-p1	7270	S	Gold	93	PXD002266;PXD009157;PXD012143;PXD015833;PXD020381	Late-stage schizonts;Fully segmented schizonts;Schizont / Ring;Asexual red blood cell stages;Schizont	ENSNDMHNPK	3	SN.....K; SND; NS.D; SN; S.D; NS
PF3D7_0806800.1-p1	256	S	Gold	93	PXD002266;PXD012143;PXD015833;PXD020381;PXD026474;PXD015093	Late-stage schizonts;Schizont / Ring;Asexual red blood cell stages;Schizont;Gametocytes;Merozoites	SAGDTNNMYK	1	S..D
PF3D7_1033200.1-p1	193	S	Gold	93	PXD002266;PXD005207;PXD009157;PXD012143;PXD015833;PXD020381;PXD026474	Late-stage schizonts;Fully segmented schizonts;Schizont / Ring;Asexual red blood cell stages;Schizont;Gametocytes	LASFSLYDALADASEQNK	3	K..S; S.S; S...Y
PF3D7_1145200.1-p1	749	S	Gold	93	PXD002266;PXD005207;PXD009157;PXD012143;PXD015833;PXD020381	Late-stage schizonts;Fully segmented schizonts;Schizont / Ring;Asexual red blood cell stages;Schizont	DHIIVNSNNCTR	7	SN; NS
PF3D7_1219100.1-p1	1334	S	Gold	93	PXD002266;PXD005207;PXD009157;PXD009465;PXD012143;PXD015833;PXD020381;PXD026474;PXD015093	Schizont / Ring Stages (time course);Late-stage schizonts;Fully segmented schizonts;Schizont / Ring;Asexual red blood cell stages;Schizont;Gametocytes;Merozoites	DNIFGNKSDNENDEYLK	8	SD.E; N.SD; SD; S..E
PF3D7_1342400.1-p1	378	T	Gold	93	PXD002266;PXD012143;PXD020381;PXD026474	Schizont / Ring;Gametocytes;Late-stage schizonts;Schizont	ETLYMDVNKDNTESSEECQ	12	K..T; D.TE; NT; T.S
PF3D7_1407200.1-p1	172	T	Gold	93	PXD002266;PXD005207;PXD009465;PXD012143;PXD015833;PXD020381;PXD026474	Schizont / Ring Stages (time course);Late-stage schizonts;Schizont / Ring;Asexual red blood cell stages;Schizont;Gametocytes	KDTSDISHDEDDLVVINR	3	K..S; T.D; DT
PF3D7_1023900.1-p1	2269	S	Gold	93	PXD005207;PXD009465;PXD012143;PXD015833;PXD020381;PXD026474	Schizont / Ring Stages (time course);Late-stage schizonts;Schizont / Ring;Asexual red blood cell stages;Schizont;Gametocytes	NNDDSVEDELLLNQNDDDQLHMK	5	S...E; S.E; DS; S..D
PF3D7_1149000.1-p1	2198	S	Gold	93	PXD005207;PXD009157;PXD009465;PXD012143;PXD015833;PXD020381	Schizont / Ring Stages (time course);Late-stage schizonts;Fully segmented schizonts;Schizont / Ring;Asexual red blood cell stages;Schizont	EVSDAEEVLGQEGSMNEEILEK	14	S...E; GS; S..E
PF3D7_1366900.1-p1	162	S	Gold	93	PXD005207;PXD012143;PXD015833;PXD020381;PXD015093	Late-stage schizonts;Schizont / Ring;Asexual red blood cell stages;Schizont;Merozoites	TTDGNSTEFNDK	6	S.E...K; NS.E; D..S; S.E; NS
PF3D7_0303100.1-p1	1119	S	Gold	93	PXD009465;PXD012143;PXD015833;PXD020381;PXD026474	Schizont / Ring Stages (time course);Schizont / Ring;Asexual red blood cell stages;Schizont;Gametocytes	NMDKDDQNLKSEGEEK	11	SE.E; S...E; SE; S..E
PF3D7_1145400.1-p1	780	S	Gold	93	PXD012143;PXD015833;PXD020381;PXD026474	Schizont / Ring;Gametocytes;Asexual red blood cell stages;Schizont	NMSPSSMNTNMMK	3	S..S; N.SP; SP; S.S
PF3D7_0106300.1-p1	492	S	Gold	92	PXD000070;PXD002266;PXD005207;PXD009157;PXD012143;PXD015833;PXD020381	Late-stage schizonts;Fully segmented schizonts;Schizont / Ring;Asexual red blood cell stages;Schizont;Parasites cultured from infected erythrocytes	NIPLKEMKSNENTIISRGSK	19	S..S; GS; R.S
PF3D7_0408500.1-p1	431	S	Gold	92	PXD000070;PXD009465;PXD012143;PXD015833;PXD020381;PXD026474	Schizont / Ring Stages (time course);Schizont / Ring;Asexual red blood cell stages;Schizont;Gametocytes;Parasites cultured from infected erythrocytes	SVDNEKNEDGIKSVDNEKNEDGIK	13	S...E; S.D
PF3D7_1012500.1-p1	155	S	Gold	92	PXD000070;PXD002266;PXD005207;PXD012143;PXD015833;PXD020381;PXD026474	Late-stage schizonts;Schizont / Ring;Asexual red blood cell stages;Schizont;Gametocytes;Parasites cultured from infected erythrocytes	NCLCGVMVTASHNPK	11	T.S
PF3D7_1314700.1-p1	58	S	Gold	92	PXD000070;PXD002266;PXD009157;PXD009465;PXD012143;PXD015833;PXD020381;PXD026474;PXD015093	Schizont / Ring Stages (time course);Late-stage schizonts;Fully segmented schizonts;Schizont / Ring;Merozoites;Asexual red blood cell stages;Schizont;Gametocytes;Parasites cultured from infected erythrocytes	ISSNENLDKLPEFK	3	SNE; S.E...K; R..SN; SN; R..S..N; R..S; S.E; S..E
PF3D7_0525800.1-p1	267	S	Gold	92	PXD001684;PXD002266;PXD009157;PXD012143;PXD015833;PXD020381;PXD026474	Late-stage schizonts;Fully segmented schizonts;Schizont / Ring;Asexual red blood cell stages;Schizont;Gametocytes;Merozoites	RFSSISIYK	3	S..S; R..S; R.S
PF3D7_0813000.1-p1	469	S	Gold	92	PXD001684;PXD002266;PXD005207;PXD009465;PXD012143;PXD020381;PXD026474;PXD015093	Schizont / Ring Stages (time course);Late-stage schizonts;Schizont / Ring;Schizont;Gametocytes;Merozoites	MSFDNNIPSNK	2	S.D
PF3D7_1312900.1-p1	316	S	Gold	92	PXD002266;PXD009465;PXD012143;PXD015833;PXD020381;PXD026474;PXD015093	Schizont / Ring Stages (time course);Late-stage schizonts;Schizont / Ring;Asexual red blood cell stages;Schizont;Gametocytes;Merozoites	NNSIDMNNSNINNYTNQQTR	3	N.S.D; NS.D; S.D; NS
PF3D7_0109000.1-p1	189	T	Gold	92	PXD009157;PXD012143;PXD015833;PXD020381;PXD026474;PXD015093	Fully segmented schizonts;Schizont / Ring;Asexual red blood cell stages;Schizont;Gametocytes;Merozoites	VDPYECTDPEEEFKPYEVTK	7	TD.E; TD; T..E
PF3D7_0702500.1-p1	211	S	Gold	92	PXD009157;PXD012143;PXD015833;PXD020381;PXD026474	Fully segmented schizonts;Schizont / Ring;Asexual red blood cell stages;Schizont;Gametocytes	HYSLGGQPSSSGR	3	YS
PF3D7_0507800.1-p1	1058	S	Gold	92	PXD012143;PXD020381	Schizont / Ring;Schizont	NGDDNKSGDDNKSDDDNK	13	N.S.D; N.SD; SD.D; D..S; S.D; SD; S..D
PF3D7_0618000.1-p1	470	S	Gold	91	PXD000070;PXD002266;PXD005207;PXD009157;PXD012143;PXD015833;PXD020381;PXD015093	Late-stage schizonts;Fully segmented schizonts;Schizont / Ring;Merozoites;Asexual red blood cell stages;Schizont;Parasites cultured from infected erythrocytes	TYSFEKIK	3	S.E..K; S.E; T.S; YS
PF3D7_1133200.1-p1	713	S	Gold	91	PXD000070;PXD005207;PXD009465;PXD012143;PXD015833;PXD020381;PXD026474	Schizont / Ring Stages (time course);Late-stage schizonts;Schizont / Ring;Asexual red blood cell stages;Schizont;Gametocytes;Parasites cultured from infected erythrocytes	KKNIYDDLQKSNENNSEEVIHLLR	11	SNE; SN; S.E
PF3D7_1225600.1-p1	352	T	Gold	91	PXD000070;PXD002266;PXD005207;PXD009465;PXD012143;PXD015833;PXD020381;PXD026474	Schizont / Ring Stages (time course);Late-stage schizonts;Schizont / Ring;Asexual red blood cell stages;Schizont;Gametocytes;Parasites cultured from infected erythrocytes	INKDKELELPQTPER	12	T.E; TP
PF3D7_1336800.1-p1	177	S	Gold	91	PXD001684;PXD002266;PXD005207;PXD009157;PXD009465;PXD012143;PXD015833;PXD020381	Schizont / Ring Stages (time course);Late-stage schizonts;Fully segmented schizonts;Schizont / Ring;Asexual red blood cell stages;Schizont;Merozoites	NNLNDSLNHMHQNK	6	DS
PF3D7_0104300.1-p1	1105	S	Gold	91	PXD002266;PXD012143;PXD015833;PXD020381	Schizont / Ring;Asexual red blood cell stages;Late-stage schizonts;Schizont	YSPSDHEK	4	SD.E; SD; S..D; S.S; S..E; Y..S
PF3D7_0504800.1-p1	1554	S	Gold	91	PXD002266;PXD005207;PXD009157;PXD012143;PXD015833;PXD020381	Late-stage schizonts;Fully segmented schizonts;Schizont / Ring;Asexual red blood cell stages;Schizont	NVDSDHLSELCK	8	D..S; SE
PF3D7_0515900.1-p1	309	S	Gold	91	PXD002266;PXD012143;PXD015833;PXD020381	Schizont / Ring;Asexual red blood cell stages;Late-stage schizonts;Schizont	GSSDDEHK	3	S.D...K; SD.E; K..S.D; S...E; K..S; S.D; SD; S..D; S..E
PF3D7_0723800.1-p1	198	S	Gold	91	PXD002266;PXD009465;PXD012143;PXD015833;PXD020381	Schizont / Ring Stages (time course);Late-stage schizonts;Schizont / Ring;Asexual red blood cell stages;Schizont	RDSLLSLK	6	S..S
PF3D7_0724100.1-p1	964	S	Gold	91	PXD002266;PXD005207;PXD009157;PXD009465;PXD012143;PXD015833;PXD020381	Schizont / Ring Stages (time course);Late-stage schizonts;Fully segmented schizonts;Schizont / Ring;Asexual red blood cell stages;Schizont	YVYNSNDVHNR	5	SND; NS.D; SN; S.D; NS; Y.S; Y...S
PF3D7_0904100.1-p1	886	T	Gold	91	PXD002266;PXD005207;PXD009157;PXD009465;PXD012143;PXD015833;PXD020381;PXD026474	Schizont / Ring Stages (time course);Late-stage schizonts;Fully segmented schizonts;Schizont / Ring;Asexual red blood cell stages;Schizont;Gametocytes	EVYNIDQGQNDDTDAIEKR	13	DTD; TD; DT
PF3D7_1104200.1-p1	1053	T	Gold	91	PXD002266;PXD012143;PXD015833;PXD020381	Schizont / Ring;Asexual red blood cell stages;Late-stage schizonts;Schizont	MGTHSDVNSNDKDYK	3	T.S
PF3D7_1119900.1-p1	1697	S	Gold	91	PXD002266;PXD009157;PXD009465;PXD012143;PXD015833;PXD020381	Schizont / Ring Stages (time course);Late-stage schizonts;Fully segmented schizonts;Schizont / Ring;Asexual red blood cell stages;Schizont	GVTSDEEKER	4	SD.E; S.E; SD; S..E; T.DE.; T.D; T..E
PF3D7_1366300.1-p1	3540	T	Gold	91	PXD002266;PXD009157;PXD009465;PXD012143;PXD015833;PXD020381;PXD026474	Schizont / Ring Stages (time course);Late-stage schizonts;Fully segmented schizonts;Schizont / Ring;Asexual red blood cell stages;Schizont;Gametocytes	NDDTDNEMEK	4	TD.E; DTD; TD; T..E; DT
PF3D7_0925700.1-p1	440	S	Gold	91	PXD005207;PXD009157;PXD009465;PXD012143;PXD015833;PXD020381;PXD026474;PXD015093	Schizont / Ring Stages (time course);Late-stage schizonts;Fully segmented schizonts;Schizont / Ring;Asexual red blood cell stages;Schizont;Gametocytes;Merozoites	NYDDDFFDLSDR	10	SD
PF3D7_1451500.1-p1	146	S	Gold	91	PXD005207;PXD009157;PXD009465;PXD012143;PXD015833;PXD020381;PXD026474;PXD015093	Schizont / Ring Stages (time course);Late-stage schizonts;Fully segmented schizonts;Schizont / Ring;Asexual red blood cell stages;Schizont;Gametocytes;Merozoites	LDVMDDESD	8	D.ES; D..S; ES; SD
PF3D7_0609000.1-p1	5171	T	Gold	91	PXD009157;PXD012143;PXD015833;PXD020381;PXD026474	Fully segmented schizonts;Schizont / Ring;Asexual red blood cell stages;Schizont;Gametocytes	SQLFTDTEDLLDRK	5	TD.E; TD..D; TD; T..E; T...D
PF3D7_0807600.1-p1	10	S	Gold	91	PXD009465;PXD012143;PXD015833;PXD020381;PXD026474	Schizont / Ring Stages (time course);Schizont / Ring;Asexual red blood cell stages;Schizont;Gametocytes	NMNDENGSTIEGDPNTEK	8	E..S; GS; S..E
PF3D7_0822900.1-p1	1040	S	Gold	91	PXD012143;PXD020381	Schizont / Ring;Schizont	EFNSNSEIDISCFNNGVK	6	NS; S..D; S.S; SE; S..E
PF3D7_0102200.1-p1	558	S	Gold	90	PXD000070;PXD001684;PXD015833;PXD020381;PXD026474;PXD015093	Merozoites;Asexual red blood cell stages;Schizont;Gametocytes;Parasites cultured from infected erythrocytes	SGSTVFHNFR	3	GS; S.S
PF3D7_1123100.1-p1	887	S	Gold	90	PXD000070;PXD002266;PXD009465;PXD012143;PXD015833;PXD020381;PXD026474	Schizont / Ring Stages (time course);Late-stage schizonts;Schizont / Ring;Asexual red blood cell stages;Schizont;Gametocytes;Parasites cultured from infected erythrocytes	NANSSFESEHEDLKR	8	SE.E; S...E; S...D; S..S; ES; SE; S..E
PF3D7_0208100.1-p1	792	S	Gold	90	PXD002266;PXD005207;PXD009157;PXD009465;PXD012143;PXD015833;PXD020381;PXD026474	Schizont / Ring Stages (time course);Late-stage schizonts;Fully segmented schizonts;Schizont / Ring;Asexual red blood cell stages;Schizont;Gametocytes	HGDFYNIKSDDLNNSNIGVR	9	K.....NS; S.D; SD; Y...S
PF3D7_0812100.1-p1	2094	S	Gold	90	PXD002266;PXD005207;PXD009157;PXD009465;PXD012143;PXD015833;PXD020381	Schizont / Ring Stages (time course);Late-stage schizonts;Fully segmented schizonts;Schizont / Ring;Asexual red blood cell stages;Schizont	ANDSGDNNNNNNNNNEKEPR	4	N.S.D; S.D; DS
PF3D7_0905800.1-p1	828	S	Gold	90	PXD002266;PXD005207;PXD009157;PXD009465;PXD012143;PXD015833;PXD020381;PXD026474	Schizont / Ring Stages (time course);Late-stage schizonts;Fully segmented schizonts;Schizont / Ring;Asexual red blood cell stages;Schizont;Gametocytes	FTYDESPFDNNINVK	6	ES; S..D; SP; T.DE.; Y..S
PF3D7_0927600.1-p1	565	T	Gold	90	PXD002266;PXD005207;PXD009157;PXD012143;PXD015833;PXD020381;PXD026474;PXD015093	Late-stage schizonts;Fully segmented schizonts;Schizont / Ring;Asexual red blood cell stages;Schizont;Gametocytes;Merozoites	YQDRLEDDPATPNAYEDITNAK	11	TP...E; TP
PF3D7_1110200.1-p1	1266	S	Gold	90	PXD002266;PXD009465;PXD012143;PXD020381;PXD026474	Schizont / Ring Stages (time course);Late-stage schizonts;Schizont / Ring;Schizont;Gametocytes	DQGNESVDDEKDYEK	6	N.S.D; S...E; S.D; ES; S..D
PF3D7_1438400.1-p1	58	S	Gold	90	PXD002266;PXD009465;PXD012143;PXD015833;PXD020381	Schizont / Ring Stages (time course);Late-stage schizonts;Schizont / Ring;Asexual red blood cell stages;Schizont	ESENDRNESIQK	9	R..S; ES
PF3D7_1429000.1-p1	27	S	Gold	90	PXD009157;PXD009465;PXD012143;PXD015833;PXD020381;PXD026474;PXD015093	Schizont / Ring Stages (time course);Fully segmented schizonts;Schizont / Ring;Asexual red blood cell stages;Schizont;Gametocytes;Merozoites	SYISEDENEEEENKHIFNGDNNTSDR	4	SE.E; S...E; S..S; S.D; SE; S..E; Y.S
PF3D7_0803600.1-p1	844	S	Gold	90	PXD009465;PXD012143;PXD020381	Schizont / Ring;Schizont / Ring Stages (time course);Schizont	SMHSLLNDDK	4	S...D; S..S
PF3D7_0623100.1-p1	687	T	Gold	90	PXD012143;PXD015833;PXD020381	Schizont / Ring;Asexual red blood cell stages;Schizont	TPPEMKK	1	TP; T..E
PF3D7_1438000.1-p1	219	S	Gold	90	PXD012143;PXD015833;PXD020381;PXD026474	Schizont / Ring;Gametocytes;Asexual red blood cell stages;Schizont	KNSECENIKGEENSVGK	14	E..S; NS
PF3D7_1447200.1-p1	196	S	Gold	90	PXD012143;PXD015833;PXD020381	Schizont / Ring;Asexual red blood cell stages;Schizont	NILPSDSSEDLDDDDDDLGLK	7	K.....DS; S...E; S..S; S.E; DS; S..D; S.S
PF3D7_1447200.1-p1	197	S	Gold	90	PXD012143;PXD015833;PXD020381	Schizont / Ring;Asexual red blood cell stages;Schizont	NILPSDSSEDLDDDDDDLGLK	8	S...E; S...D; S..S; S.D; S.E; S..D; SE
PF3D7_0815800.1-p1	910	S	Gold	89	PXD000070;PXD009157;PXD009465;PXD012143;PXD015833;PXD020381;PXD026474	Schizont / Ring Stages (time course);Fully segmented schizonts;Schizont / Ring;Asexual red blood cell stages;Schizont;Gametocytes;Parasites cultured from infected erythrocytes	KRSLENIIK	3	S.E...K; S.E
PF3D7_1026000.1-p1	218	S	Gold	89	PXD000070;PXD005207;PXD012143;PXD015833;PXD020381	Late-stage schizonts;Schizont / Ring;Asexual red blood cell stages;Schizont;Parasites cultured from infected erythrocytes	NNIHDNKENSPCNIIDVNNDDKLK	10	K.NS; K..S; NS; SP
PF3D7_1138700.1-p1	1420	S	Gold	89	PXD000070;PXD002266;PXD009465;PXD012143;PXD015833;PXD020381;PXD026474	Schizont / Ring Stages (time course);Late-stage schizonts;Schizont / Ring;Asexual red blood cell stages;Schizont;Gametocytes;Parasites cultured from infected erythrocytes	GLLHEGSLSQEDHTNKQQHNVNMNK	9	S...E; S.E; S..D; S.S
PF3D7_0628200.1-p1	1897	S	Gold	89	PXD001684;PXD002266;PXD005207;PXD009465;PXD012143;PXD015833;PXD020381	Schizont / Ring Stages (time course);Late-stage schizonts;Schizont / Ring;Asexual red blood cell stages;Schizont;Merozoites	AASQDVLNK	3	S.D...K; S.D
PF3D7_0108700.1-p1	711	S	Gold	89	PXD002266;PXD012143;PXD020381	Schizont / Ring;Late-stage schizonts;Schizont	YSGFHSMENDK	6	S.E..K; S...D; S.E
PF3D7_0803600.1-p1	835	S	Gold	89	PXD002266;PXD009157;PXD012143;PXD015833;PXD020381;PXD026474	Late-stage schizonts;Fully segmented schizonts;Schizont / Ring;Asexual red blood cell stages;Schizont;Gametocytes	IISEKNESEDEIK	8	N.S.D; K..S.D; SE.E; K..S; S.D; ES; SE; S..E
PF3D7_1014900.1-p1	887	S	Gold	89	PXD002266;PXD005207;PXD009157;PXD012143;PXD015833;PXD020381;PXD026474	Late-stage schizonts;Fully segmented schizonts;Schizont / Ring;Asexual red blood cell stages;Schizont;Gametocytes	LVYSCDEMK	4	S.D; S..E; Y..D; YS
PF3D7_1133200.1-p1	688	T	Gold	89	PXD002266;PXD005207;PXD009465;PXD012143;PXD015833;PXD020381;PXD026474	Schizont / Ring Stages (time course);Late-stage schizonts;Schizont / Ring;Asexual red blood cell stages;Schizont;Gametocytes	NNMINSEDDIKTDQEYER	12	TD.E; TD; T..E
PF3D7_1320700.1-p1	281	S	Gold	89	PXD002266;PXD009465;PXD012143;PXD015833;PXD020381;PXD015093	Schizont / Ring Stages (time course);Late-stage schizonts;Schizont / Ring;Asexual red blood cell stages;Schizont;Merozoites	RYDDDIQSIYDNNEGQDKK	8	D..S; S..D; S.Y
PF3D7_0822900.1-p1	218	S	Gold	89	PXD005207;PXD012143;PXD020381;PXD026474	Schizont / Ring;Gametocytes;Late-stage schizonts;Schizont	NKNSDKSETNDEEEVTVEMEEK	4	S...E; S..S; NS; SD
PF3D7_1143100.1-p1	1350	S	Gold	89	PXD005207;PXD009157;PXD012143;PXD015833;PXD020381;PXD026474	Late-stage schizonts;Fully segmented schizonts;Schizont / Ring;Asexual red blood cell stages;Schizont;Gametocytes	NESEFEYLLELSDK	12	SD
PF3D7_1107800.1-p1	1624	S	Gold	89	PXD009157;PXD012143;PXD015833;PXD020381;PXD026474	Fully segmented schizonts;Schizont / Ring;Asexual red blood cell stages;Schizont;Gametocytes	LKDDALLYSNDDEDEDEGCYLGNNK	9	SND; SN; S...E; S.D; S..D; Y..D; YS
PF3D7_1366900.1-p1	108	S	Gold	89	PXD012143;PXD015833;PXD020381;PXD026474;PXD015093	Schizont / Ring;Asexual red blood cell stages;Schizont;Gametocytes;Merozoites	KIDDESFPDLLESTEK	6	D.ES; D..S; ES; S..D
PF3D7_0217500.1-p1	204	S	Gold	88	PXD000070;PXD012143;PXD020381;PXD026474	Schizont / Ring;Gametocytes;Parasites cultured from infected erythrocytes;Schizont	DIKPENILLENKHSLLNIK	14
PF3D7_0516400.1-p1	267	S	Gold	88	PXD000070;PXD002266;PXD005207;PXD009465;PXD012143;PXD015833;PXD020381;PXD026474;PXD015093	Schizont / Ring Stages (time course);Late-stage schizonts;Schizont / Ring;Merozoites;Asexual red blood cell stages;Schizont;Gametocytes;Parasites cultured from infected erythrocytes	TCHNNMYNSKDNNSDNYDDEDELNKK	14	N.SD; S...D; D..S; NS; SD; S..Y
PF3D7_0915400.1-p1	57	S	Gold	88	PXD000070;PXD009157;PXD012143;PXD015833;PXD020381;PXD026474	Fully segmented schizonts;Schizont / Ring;Asexual red blood cell stages;Schizont;Gametocytes;Parasites cultured from infected erythrocytes	RDSGMINCLMEK	3	KR.S; K..S; DS; R.S
PF3D7_1136500.1-p1	17	S	Gold	88	PXD000070;PXD001684;PXD012143;PXD015833;PXD026474;PXD015093	Schizont / Ring;Merozoites;Asexual red blood cell stages;Gametocytes;Parasites cultured from infected erythrocytes	LGSGSFGDIYVAK	3	K..S; GS; S.S
PF3D7_1136500.2-p1	17	S	Gold	88	PXD000070;PXD001684;PXD012143;PXD015833;PXD026474;PXD015093	Schizont / Ring;Merozoites;Asexual red blood cell stages;Gametocytes;Parasites cultured from infected erythrocytes	LGSGSFGDIYVAK	3	K..S; GS; S.S
PF3D7_1142100.1-p1	531	S	Gold	88	PXD000070;PXD002266;PXD005207;PXD009157;PXD009465;PXD012143;PXD015833;PXD020381;PXD015093	Schizont / Ring Stages (time course);Late-stage schizonts;Fully segmented schizonts;Schizont / Ring;Merozoites;Asexual red blood cell stages;Schizont;Parasites cultured from infected erythrocytes	TTLSDNEKATSDLSSIHNKK	4	K...S.N; SD.E; SD; S..E; T...D; T.S
PF3D7_1455300.1-p1	74	T	Gold	88	PXD001684;PXD002266;PXD012143;PXD015833;PXD020381;PXD026474	Late-stage schizonts;Schizont / Ring;Asexual red blood cell stages;Schizont;Gametocytes;Merozoites	NHTVSLCNIAK	3	T.S
PF3D7_0308300.1-p1	313	S	Gold	88	PXD002266;PXD005207;PXD012143;PXD020381	Schizont / Ring;Late-stage schizonts;Schizont	SDLPSSNIDEGSCK	12	D..S; GS
PF3D7_1212400.1-p1	131	S	Gold	88	PXD002266;PXD005207;PXD009465;PXD012143;PXD015833;PXD020381;PXD026474	Schizont / Ring Stages (time course);Late-stage schizonts;Schizont / Ring;Asexual red blood cell stages;Schizont;Gametocytes	NLNNNITDIKLSDDDKETK	12	SD.....K; SD.D; S.D; SD; S..D
PF3D7_1304200.1-p1	5	S	Gold	88	PXD002266;PXD009157;PXD009465;PXD012143;PXD015833;PXD020381;PXD015093	Schizont / Ring Stages (time course);Late-stage schizonts;Fully segmented schizonts;Schizont / Ring;Asexual red blood cell stages;Schizont;Merozoites	SFESFVLKDEK	4	S..S; ES
PF3D7_1409400.1-p1	18	S	Gold	88	PXD002266;PXD012143;PXD015833;PXD020381	Schizont / Ring;Asexual red blood cell stages;Late-stage schizonts;Schizont	DREDESNGAHLAEK	6	SN; E..S; ES
PF3D7_1468100.1-p1	2432	S	Gold	88	PXD002266;PXD005207;PXD009465;PXD012143;PXD015833;PXD020381;PXD026474;PXD015093	Schizont / Ring Stages (time course);Late-stage schizonts;Schizont / Ring;Asexual red blood cell stages;Schizont;Gametocytes;Merozoites	NAQSPNNDNDQNEVVGANER	4	S...D; N..SP; SP
PF3D7_0405400.1-p1	857	S	Gold	88	PXD005207;PXD009465;PXD012143;PXD015833;PXD020381;PXD026474	Schizont / Ring Stages (time course);Late-stage schizonts;Schizont / Ring;Asexual red blood cell stages;Schizont;Gametocytes	NKDETYEIDSTVENDSHDGSLK	16	N.S.D; S.D...K; E..S; S.D; DS
PF3D7_0918700.1-p1	89	S	Gold	88	PXD012143;PXD015833;PXD020381;PXD015093	Schizont / Ring;Merozoites;Asexual red blood cell stages;Schizont	KNDENNSIEVVNLLDLSK	7	N.S.E; NS.E; E..S; S.E; NS
PF3D7_1202600.1-p1	1652	S	Gold	88	PXD012143;PXD015833;PXD020381	Schizont / Ring;Asexual red blood cell stages;Schizont	LHNNIRSNDVIKK	7	SND; SN; S.D
PF3D7_0708400.1-p1	17	S	Gold	87	PXD000070;PXD015833;PXD026474	Gametocytes;Parasites cultured from infected erythrocytes;Asexual red blood cell stages	QLMSLIINTFYSNK	4
PF3D7_1149000.1-p1	759	S	Gold	87	PXD000070;PXD002266;PXD009157;PXD009465;PXD012143;PXD015833;PXD020381;PXD026474	Schizont / Ring Stages (time course);Late-stage schizonts;Fully segmented schizonts;Schizont / Ring;Asexual red blood cell stages;Schizont;Gametocytes;Parasites cultured from infected erythrocytes	SVSEEIPVEEK	3	S...E; S.E; S.S; SE; S..E
PF3D7_0530300.1-p1	279	S	Gold	87	PXD001684;PXD005207;PXD009157;PXD009465;PXD012143;PXD015833;PXD020381;PXD026474;PXD015093	Schizont / Ring Stages (time course);Late-stage schizonts;Fully segmented schizonts;Schizont / Ring;Asexual red blood cell stages;Schizont;Gametocytes;Merozoites	KNVSLDEVK	4	N.S.D; K..S.D; K..S; S.D; S..E
PF3D7_0714200.1-p1	334	S	Gold	87	PXD001684;PXD002266;PXD009157;PXD009465;PXD012143;PXD015833;PXD020381	Schizont / Ring Stages (time course);Late-stage schizonts;Fully segmented schizonts;Schizont / Ring;Asexual red blood cell stages;Schizont;Merozoites	DVSQPLQK	3
PF3D7_1249300.1-p1	579	S	Gold	87	PXD001684;PXD002266;PXD012143;PXD015833;PXD020381	Late-stage schizonts;Schizont / Ring;Asexual red blood cell stages;Schizont;Merozoites	NISQGDHR	3	S..D
PF3D7_0209100.1-p1	20	S	Gold	87	PXD002266;PXD009157;PXD009465;PXD012143;PXD015833;PXD020381;PXD026474;PXD015093	Schizont / Ring Stages (time course);Late-stage schizonts;Fully segmented schizonts;Schizont / Ring;Asexual red blood cell stages;Schizont;Gametocytes;Merozoites	NFSDDEKDDSYER	3	N.S.D; SD.E; N.SD; S.D; SD; S..E
PF3D7_0212500.1-p1	2820	S	Gold	87	PXD002266;PXD009157;PXD009465;PXD012143;PXD015833;PXD020381;PXD026474	Schizont / Ring Stages (time course);Late-stage schizonts;Fully segmented schizonts;Schizont / Ring;Asexual red blood cell stages;Schizont;Gametocytes	TNTLDDIIVSDHGNSYDK	10	SD
PF3D7_0302100.1-p1	400	S	Gold	87	PXD002266;PXD005207;PXD009157;PXD012143;PXD015833;PXD020381	Late-stage schizonts;Fully segmented schizonts;Schizont / Ring;Asexual red blood cell stages;Schizont	INDCHSPNENK	6	D..S; SP; S..E
PF3D7_0413700.1-p1	14	S	Gold	87	PXD002266;PXD005207;PXD009465;PXD012143;PXD015833;PXD020381;PXD026474;PXD015093	Schizont / Ring Stages (time course);Late-stage schizonts;Schizont / Ring;Asexual red blood cell stages;Schizont;Gametocytes;Merozoites	INENNTSDIESDNGEVEVHEIYNK	11	S...E; D.ES; D..S; ES; SD
PF3D7_0601900.1-p1	64	S	Gold	87	PXD002266;PXD012143;PXD015833;PXD020381;PXD026474	Late-stage schizonts;Schizont / Ring;Asexual red blood cell stages;Schizont;Gametocytes	NFKLSGLFK	5
PF3D7_0716000.1-p1	390	S	Gold	87	PXD002266;PXD009465;PXD012143;PXD015833;PXD020381;PXD026474	Schizont / Ring Stages (time course);Late-stage schizonts;Schizont / Ring;Asexual red blood cell stages;Schizont;Gametocytes	NIEDEDSEESDSKWR	10	S.E...K; S...D; S..S; E..S; ES; DS; SD; S.S
PF3D7_1006800.1-p1	7	S	Gold	87	PXD002266;PXD009157;PXD009465;PXD012143;PXD015833;PXD020381	Schizont / Ring Stages (time course);Late-stage schizonts;Fully segmented schizonts;Schizont / Ring;Asexual red blood cell stages;Schizont	SMENNSPSK	6	E..S; N.SP; NS; SP; S.S
PF3D7_1230800.1-p1	411	S	Gold	87	PXD002266;PXD012143;PXD015833;PXD020381	Schizont / Ring;Asexual red blood cell stages;Late-stage schizonts;Schizont	NSIDSSRDR	6	S.D; S..D
PF3D7_1365700.1-p1	147	S	Gold	87	PXD002266;PXD005207;PXD009465;PXD012143;PXD015833;PXD020381;PXD026474;PXD015093	Schizont / Ring Stages (time course);Late-stage schizonts;Schizont / Ring;Asexual red blood cell stages;Schizont;Gametocytes;Merozoites	ILIESEDFISSR	5	S.D; ES; SE
PF3D7_1454000.1-p1	78	S	Gold	87	PXD002266;PXD005207;PXD009465;PXD012143;PXD015833;PXD020381;PXD026474	Schizont / Ring Stages (time course);Late-stage schizonts;Schizont / Ring;Asexual red blood cell stages;Schizont;Gametocytes	KNSGNEDEENEGQSDDEEDIFWNHLK	14	SD.E; S...E; E..S; S.D; SD; S..E
PF3D7_0416400.1-p1	851	S	Gold	87	PXD005207;PXD009465;PXD012143;PXD015833;PXD020381	Schizont / Ring Stages (time course);Late-stage schizonts;Schizont / Ring;Asexual red blood cell stages;Schizont	DDVEVIEISEGEEK	9	SE.E; S...E; SE; S..E
PF3D7_1221000.1-p1	2012	S	Gold	87	PXD005207;PXD009157;PXD012143;PXD015833;PXD020381	Late-stage schizonts;Fully segmented schizonts;Schizont / Ring;Asexual red blood cell stages;Schizont	EEIDNCSIEK	7	N.S.E; D..S; S.E
PF3D7_1410300.1-p1	400	S	Gold	87	PXD005207;PXD009157;PXD009465;PXD012143;PXD015833;PXD026474;PXD015093	Schizont / Ring Stages (time course);Late-stage schizonts;Fully segmented schizonts;Schizont / Ring;Asexual red blood cell stages;Gametocytes;Merozoites	IYDIHDGDIMDPNSDDDIINHIQNDIVNNDR	14	NS.D; SD.D; D..S; S.D; NS; SD; S..D
PF3D7_0704300.1-p1	1245	S	Gold	87	PXD009157;PXD012143;PXD015833;PXD020381	Fully segmented schizonts;Schizont / Ring;Asexual red blood cell stages;Schizont	MISPSKK	3	R..S; SP; S.S
PF3D7_1321700.1-p1	693	T	Gold	87	PXD009157;PXD012143;PXD015833;PXD020381;PXD026474;PXD015093	Fully segmented schizonts;Schizont / Ring;Asexual red blood cell stages;Schizont;Gametocytes;Merozoites	NINTEEEEQDNEKIDNDDGDGGGLIAGTGSK	4	T.EE; T.E; NT; T..E
PF3D7_0919000.1-p1	91	S	Gold	87	PXD012143;PXD015833;PXD020381;PXD026474	Schizont / Ring;Gametocytes;Asexual red blood cell stages;Schizont	HPALSDIVPEDIDILNHLVK	5	SD
PF3D7_1117700.1-p1	168	S	Gold	86	PXD000070;PXD012143;PXD015833;PXD020381;PXD026474	Schizont / Ring;Asexual red blood cell stages;Schizont;Gametocytes;Parasites cultured from infected erythrocytes	RLSNQPNLVFVGEHAK	3	SN; R.S
PF3D7_1204300.1-p1	7	Y	Silver	86	PXD000070;PXD015833;PXD026474;PXD015093	Gametocytes;Parasites cultured from infected erythrocytes;Merozoites;Asexual red blood cell stages	SDHEMYDNIDAGASQTYPVQAGAIKK	6
PF3D7_1307900.1-p1	590	S	Gold	86	PXD000070;PXD001684;PXD002266;PXD009157;PXD009465;PXD012143;PXD015833;PXD020381;PXD026474	Schizont / Ring Stages (time course);Late-stage schizonts;Fully segmented schizonts;Schizont / Ring;Merozoites;Asexual red blood cell stages;Schizont;Gametocytes;Parasites cultured from infected erythrocytes	NLNNINSNNLR	7	SN; NS
PF3D7_1450400.1-p1	12	S	Gold	86	PXD000070;PXD002266;PXD005207;PXD009157;PXD009465;PXD012143;PXD015833;PXD020381;PXD026474	Schizont / Ring Stages (time course);Late-stage schizonts;Fully segmented schizonts;Schizont / Ring;Asexual red blood cell stages;Schizont;Gametocytes;Parasites cultured from infected erythrocytes	NKEYTVRSNNKFDLLK	8	SN; Y...S
PF3D7_0922100.1-p1	1188	S	Gold	86	PXD001684;PXD005207;PXD009157;PXD009465;PXD012143;PXD015833;PXD020381	Schizont / Ring Stages (time course);Late-stage schizonts;Fully segmented schizonts;Schizont / Ring;Asexual red blood cell stages;Schizont;Merozoites	KSSNENNLFK	3	SN.....K; K..S.EN; K..SN; SNE; K..S......K; SN; KK.S; K..S; S.E; S..E
PF3D7_1115800.1-p1	241	S	Gold	86	PXD001684;PXD002266;PXD012143;PXD015833;PXD020381;PXD026474;PXD015093	Late-stage schizonts;Schizont / Ring;Asexual red blood cell stages;Schizont;Gametocytes;Merozoites	NVVSEEQSINK	4	S.E; SE
PF3D7_0704300.1-p1	1181	S	Gold	86	PXD002266;PXD009157;PXD012143;PXD015833;PXD020381;PXD026474	Late-stage schizonts;Fully segmented schizonts;Schizont / Ring;Asexual red blood cell stages;Schizont;Gametocytes	KVPSNSSFNIK	4	SN.....K; K..SN; K..S......K; SN; S..S; K..S; S.S
PF3D7_1202600.1-p1	315	S	Gold	86	PXD002266;PXD009157;PXD012143;PXD015833;PXD020381	Late-stage schizonts;Fully segmented schizonts;Schizont / Ring;Asexual red blood cell stages;Schizont	NNNDKVENANCSDNEK	12	SD.E; N.SD; SD; S..E
PF3D7_1308200.1-p1	1695	S	Gold	86	PXD002266;PXD005207;PXD009157;PXD009465;PXD012143;PXD015833;PXD020381	Schizont / Ring Stages (time course);Late-stage schizonts;Fully segmented schizonts;Schizont / Ring;Asexual red blood cell stages;Schizont	NNEYNSNNIESK	6	SN; S...E; E..S; NS; Y.S
PF3D7_1334500.1-p1	49	S	Gold	86	PXD002266;PXD005207;PXD009157;PXD012143;PXD015833;PXD020381;PXD026474	Late-stage schizonts;Fully segmented schizonts;Schizont / Ring;Asexual red blood cell stages;Schizont;Gametocytes	NEVFNALNEHLESISNIVK	13	E..S; ES; S.S
PF3D7_1342400.1-p1	381	S	Gold	86	PXD002266;PXD012143;PXD020381	Schizont / Ring;Late-stage schizonts;Schizont	ETLYMDVNKDNTESSEECQ	15	S.E; SE; S..E
PF3D7_1423700.1-p1	1227	T	Gold	86	PXD002266;PXD012143;PXD015833;PXD020381	Schizont / Ring;Asexual red blood cell stages;Late-stage schizonts;Schizont	KNTHEHEQK	3	T.E; NT
PF3D7_1458300.1-p1	853	S	Gold	86	PXD002266;PXD009157;PXD012143;PXD015833;PXD020381	Late-stage schizonts;Fully segmented schizonts;Schizont / Ring;Asexual red blood cell stages;Schizont	NLLPLLIDDEKNGFHMSR	17
PF3D7_0311300.1-p1	776	S	Gold	86	PXD005207;PXD009157;PXD012143;PXD015833;PXD020381;PXD026474	Late-stage schizonts;Fully segmented schizonts;Schizont / Ring;Asexual red blood cell stages;Schizont;Gametocytes	VDTSEYKDEALFCNSPNDDTK	15	S...D; NS; S..D; SP
PF3D7_1405000.1-p1	186	S	Gold	86	PXD005207;PXD009157;PXD009465;PXD012143;PXD015833;PXD020381;PXD026474	Schizont / Ring Stages (time course);Late-stage schizonts;Fully segmented schizonts;Schizont / Ring;Asexual red blood cell stages;Schizont;Gametocytes	NIPNVEEINSMDDVEENINEK	10	NS.D; E..S; S.D; NS; S..D
PF3D7_1036900.1-p1	392	S	Gold	86	PXD009157;PXD009465;PXD012143;PXD015833;PXD020381	Schizont / Ring Stages (time course);Fully segmented schizonts;Schizont / Ring;Asexual red blood cell stages;Schizont	LEDNNNNNSNKLLADYK	9	SN; NS
PF3D7_1207000.1-p1	2227	S	Gold	86	PXD009157;PXD009465;PXD012143;PXD015833;PXD020381;PXD026474	Schizont / Ring Stages (time course);Fully segmented schizonts;Schizont / Ring;Asexual red blood cell stages;Schizont;Gametocytes	EISNDNFLNNENDSMKK	14	E..S; DS
PF3D7_1239800.1-p1	3313	S	Gold	86	PXD009157;PXD012143;PXD015833;PXD020381;PXD026474	Fully segmented schizonts;Schizont / Ring;Asexual red blood cell stages;Schizont;Gametocytes	NNEYIDIDLSQFEQHIK	10	S..E
PF3D7_0202000.1-p1	436	S	Gold	86	PXD009465;PXD015833;PXD020381;PXD026474	Gametocytes;Schizont / Ring Stages (time course);Asexual red blood cell stages;Schizont	DNEDAESVKSKKSVK	13	S..E
PF3D7_0822900.1-p1	1038	S	Gold	86	PXD012143;PXD020381;PXD026474	Schizont / Ring;Gametocytes;Schizont	EFNSNSEIDISCFNNGVK	4	SN; E..S; NS; S.S; S..E
PF3D7_0509100.1-p1	237	S	Gold	85	PXD000070;PXD012143;PXD015833;PXD020381;PXD026474	Schizont / Ring;Asexual red blood cell stages;Schizont;Gametocytes;Parasites cultured from infected erythrocytes	GNNKDEEEETYFSGREEDEKLHKR	13	S...E; S..E; Y.S
PF3D7_0815800.1-p1	1271	S	Gold	85	PXD000070;PXD005207;PXD009157;PXD009465;PXD012143;PXD015833;PXD020381;PXD026474;PXD015093	Schizont / Ring Stages (time course);Late-stage schizonts;Fully segmented schizonts;Schizont / Ring;Merozoites;Asexual red blood cell stages;Schizont;Gametocytes;Parasites cultured from infected erythrocytes	KDLSFNNEIEGK	4	S...E; K..S
PF3D7_0302100.1-p1	566	S	Gold	85	PXD002266;PXD005207;PXD009465;PXD012143;PXD015833;PXD020381;PXD026474	Schizont / Ring Stages (time course);Late-stage schizonts;Schizont / Ring;Asexual red blood cell stages;Schizont;Gametocytes	KIDQDDSDETEEEDDLSDVDQNKEQNK	7	K.....SD; K....DS; S...E; S.E; DS; SD
PF3D7_0704600.1-p1	3335	S	Gold	85	PXD002266;PXD009465;PXD012143;PXD015833;PXD020381	Schizont / Ring Stages (time course);Late-stage schizonts;Schizont / Ring;Asexual red blood cell stages;Schizont	NINSDKGEDSEK	4	S...E; NS; SD
PF3D7_0716000.1-p1	387	S	Gold	85	PXD002266;PXD009465;PXD012143;PXD015833;PXD020381;PXD026474	Schizont / Ring Stages (time course);Late-stage schizonts;Schizont / Ring;Asexual red blood cell stages;Schizont;Gametocytes	NIEDEDSEESDSKWR	7	S.E...K; S...D; S..S; D..S; S.E; DS; SE
PF3D7_1202600.1-p1	1592	S	Gold	85	PXD002266;PXD005207;PXD009157;PXD009465;PXD012143;PXD015833;PXD020381;PXD026474	Schizont / Ring Stages (time course);Late-stage schizonts;Fully segmented schizonts;Schizont / Ring;Asexual red blood cell stages;Schizont;Gametocytes	KSTTTYTSEDEYNISSK	8	SE.E; S.D; SE; S..E; T..DE; T.E; Y.S; S...Y
PF3D7_1207000.1-p1	1268	S	Gold	85	PXD002266;PXD005207;PXD009157;PXD012143;PXD015833;PXD020381	Late-stage schizonts;Fully segmented schizonts;Schizont / Ring;Asexual red blood cell stages;Schizont	YEESIQKK	4	ES; Y..S
PF3D7_1234100.1-p1	2437	S	Gold	85	PXD002266;PXD005207;PXD009157;PXD009465;PXD012143;PXD015833;PXD020381;PXD026474	Schizont / Ring Stages (time course);Late-stage schizonts;Fully segmented schizonts;Schizont / Ring;Asexual red blood cell stages;Schizont;Gametocytes	SENINYDSDEELK	8	S.E..K; SD.E; S.E; DS; SD; S..E; Y.SD; Y..D; Y.S
PF3D7_1330800.1-p1	26	S	Gold	85	PXD002266;PXD005207;PXD009465;PXD012143;PXD015833;PXD020381;PXD026474	Schizont / Ring Stages (time course);Late-stage schizonts;Schizont / Ring;Asexual red blood cell stages;Schizont;Gametocytes	ADDSNVDNK	4	SN; DS; S..D
PF3D7_0108500.1-p1	29	T	Gold	85	PXD005207;PXD009465;PXD012143;PXD015833;PXD020381;PXD026474;PXD015093	Schizont / Ring Stages (time course);Late-stage schizonts;Schizont / Ring;Asexual red blood cell stages;Schizont;Gametocytes;Merozoites	IPDLVTDENEK	6	T.E; TD
PF3D7_0822900.1-p1	221	S	Gold	85	PXD005207;PXD012143;PXD020381	Schizont / Ring;Late-stage schizonts;Schizont	NKNSDKSETNDEEEVTVEMEEK	7	S...E; S...D; S..S; SE; K..T.D; K..T
PF3D7_1343300.1-p1	398	S	Gold	85	PXD005207;PXD009157;PXD009465;PXD012143;PXD015833;PXD020381	Schizont / Ring Stages (time course);Late-stage schizonts;Fully segmented schizonts;Schizont / Ring;Asexual red blood cell stages;Schizont	ILNIVVSNGK	7	SN
PF3D7_0728900.1-p1	482	S	Gold	85	PXD009157;PXD009465;PXD012143;PXD015833;PXD020381	Schizont / Ring Stages (time course);Fully segmented schizonts;Schizont / Ring;Asexual red blood cell stages;Schizont	SFHEWIDNQSEDEEHEIMVE	10	N.S.D; SE.E; S...E; D..S; S.D; SE; S..E
PF3D7_1339700.1-p1	1172	S	Gold	85	PXD009157;PXD012143;PXD015833;PXD020381	Fully segmented schizonts;Schizont / Ring;Asexual red blood cell stages;Schizont	TYNIFSFSNNHIGEHNEIK	8	SN; S.S
PF3D7_1405100.1-p1	55	S	Gold	85	PXD009157;PXD009465;PXD012143;PXD015833;PXD020381	Schizont / Ring Stages (time course);Fully segmented schizonts;Schizont / Ring;Asexual red blood cell stages;Schizont	IMSGGEEK	3	S...E; S..E
PF3D7_1327300.1-p1	1543	S	Gold	85	PXD009465;PXD012143;PXD020381;PXD026474;PXD015093	Schizont / Ring Stages (time course);Schizont / Ring;Schizont;Gametocytes;Merozoites	RMEDLSIEENLK	6	S.E...K; E..S; S.E; S..E
PF3D7_0500800.1-p1	382	A	Gold	84	PXD000070;PXD002266;PXD005207;PXD012143;PXD015833;PXD020381;PXD026474	Late-stage schizonts;Schizont / Ring;Asexual red blood cell stages;Schizont;Gametocytes;Parasites cultured from infected erythrocytes	LGENVNDGASENSEDPKK	9
PF3D7_0516700.1-p1	762	S	Gold	84	PXD001684;PXD002266;PXD005207;PXD009157;PXD009465;PXD012143;PXD015833;PXD020381	Schizont / Ring Stages (time course);Late-stage schizonts;Fully segmented schizonts;Schizont / Ring;Asexual red blood cell stages;Schizont;Merozoites	GLLSNPLR	4	SN
PF3D7_0302100.1-p1	569	T	Gold	84	PXD002266;PXD005207;PXD009465;PXD012143;PXD015833;PXD020381	Schizont / Ring Stages (time course);Late-stage schizonts;Schizont / Ring;Asexual red blood cell stages;Schizont	KIDQDDSDETEEEDDLSDVDQNKEQNK	10	S...E; SD; T.EE; T.E; D.TE; T..E; T...D
PF3D7_0306100.1-p1	472	S	Gold	84	PXD002266;PXD005207;PXD009157;PXD009465;PXD012143;PXD015833;PXD020381;PXD026474;PXD015093	Schizont / Ring Stages (time course);Late-stage schizonts;Fully segmented schizonts;Schizont / Ring;Asexual red blood cell stages;Schizont;Gametocytes;Merozoites	EFDSNDITNYNDR	4	SND; SN; E..S; S.D; DS
PF3D7_0914700.1-p1	255	S	Gold	84	PXD002266;PXD005207;PXD009465;PXD012143;PXD015833;PXD020381;PXD026474	Schizont / Ring Stages (time course);Late-stage schizonts;Schizont / Ring;Asexual red blood cell stages;Schizont;Gametocytes	STMQGQDNIQINSER	13	NS; SE
PF3D7_1222700.1-p1	101	S	Gold	84	PXD002266;PXD012143;PXD015833;PXD020381;PXD026474	Late-stage schizonts;Schizont / Ring;Asexual red blood cell stages;Schizont;Gametocytes	SNSDIYSESQK	1	R.NS; SN; R..S....E; R..S; S..D; S.S
PF3D7_1464500.1-p1	1411	S	Gold	84	PXD002266;PXD005207;PXD009157;PXD009465;PXD012143;PXD015833;PXD020381;PXD026474;PXD015093	Schizont / Ring Stages (time course);Late-stage schizonts;Fully segmented schizonts;Schizont / Ring;Asexual red blood cell stages;Schizont;Gametocytes;Merozoites	EHSNDIPNDISK	3	SND; SN; S.D
PF3D7_0726500.1-p1	373	S	Gold	84	PXD005207;PXD009157;PXD012143;PXD015833;PXD020381;PXD026474;PXD015093	Late-stage schizonts;Fully segmented schizonts;Schizont / Ring;Asexual red blood cell stages;Schizont;Gametocytes;Merozoites	GYESDNCMGLENNQDAQYLK	4	ES; SD; Y.SD; Y..D; Y.S
PF3D7_1237000.1-p1	677	S	Gold	84	PXD005207;PXD009157;PXD012143;PXD015833;PXD020381	Late-stage schizonts;Fully segmented schizonts;Schizont / Ring;Asexual red blood cell stages;Schizont	VEEIIIDDEESDNQNVVLID	11	D.ES; D..S; ES; SD
PF3D7_1366300.1-p1	2233	S	Gold	84	PXD005207;PXD009157;PXD012143;PXD015833;PXD020381;PXD026474;PXD015093	Late-stage schizonts;Fully segmented schizonts;Schizont / Ring;Asexual red blood cell stages;Schizont;Gametocytes;Merozoites	LFSDEEEEEEEEDEEEVEEIEER	3	SD.E; S...E; S.E; SD; S..E
PF3D7_0825000.1-p1	231	S	Gold	84	PXD009465;PXD012143;PXD015833;PXD020381	Schizont / Ring;Schizont / Ring Stages (time course);Asexual red blood cell stages;Schizont	NNFHIRSLEK	7	S.E
PF3D7_0716000.1-p1	402	S	Gold	84	PXD012143;PXD015833;PXD020381	Schizont / Ring;Asexual red blood cell stages;Schizont	RERSRDK	4	R..S; S.D
PF3D7_0935500.1-p1	136	S	Gold	84	PXD012143;PXD015833;PXD020381	Schizont / Ring;Asexual red blood cell stages;Schizont	MLLQNMNPEFSHDEDENHVNNK	11	S...D; S.D; S..E
PF3D7_1237900.1-p1	1148	S	Gold	84	PXD012143;PXD015833;PXD020381	Schizont / Ring;Asexual red blood cell stages;Schizont	ETDDKIESGSVRDK	10	E..S; GS; S..D; S.S
PF3D7_0922500.1-p1	7	S	Silver	84	PXD026474	Gametocytes	MLGNKLSISDLK	7	S..D; S.S
PF3D7_0202000.1-p1	345	S	Gold	83	PXD000070;PXD001684;PXD012143;PXD015833;PXD020381;PXD026474	Schizont / Ring;Merozoites;Asexual red blood cell stages;Schizont;Gametocytes;Parasites cultured from infected erythrocytes	YSSFSSVNK	3	S..S; S.S; Y.S; Y...S
PF3D7_0708400.1-p1	336	T	Gold	83	PXD000070;PXD009465;PXD015833;PXD026474;PXD015093	Schizont / Ring Stages (time course);Merozoites;Asexual red blood cell stages;Gametocytes;Parasites cultured from infected erythrocytes	SLTNDWEDHLAVK	3
PF3D7_0806800.1-p1	890	T	Gold	83	PXD000070;PXD002266;PXD009465;PXD012143;PXD020381;PXD026474	Schizont / Ring Stages (time course);Late-stage schizonts;Schizont / Ring;Schizont;Gametocytes;Parasites cultured from infected erythrocytes	KKRTDDDIEAHLLSSTYEEK	4	K..T.D; K..T; TDD; T.D; TD
PF3D7_0824400.1-p1	324	S	Gold	83	PXD000070;PXD002266;PXD005207;PXD009465;PXD012143;PXD015833;PXD020381;PXD015093	Schizont / Ring Stages (time course);Late-stage schizonts;Schizont / Ring;Merozoites;Asexual red blood cell stages;Schizont;Parasites cultured from infected erythrocytes	YSLTKNDSNSVGIK	8	SN; D..S; DS; S.S
PF3D7_1008100.1-p1	1123	S	Gold	83	PXD000070;PXD002266;PXD005207;PXD009157;PXD009465;PXD012143;PXD015833;PXD020381;PXD026474;PXD015093	Schizont / Ring Stages (time course);Late-stage schizonts;Fully segmented schizonts;Schizont / Ring;Merozoites;Asexual red blood cell stages;Schizont;Gametocytes;Parasites cultured from infected erythrocytes	NVDSFDEHIVINK	4	S.D; DS; S..E
PF3D7_1366900.1-p1	660	S	Gold	83	PXD001684;PXD012143;PXD020381;PXD015093	Schizont / Ring;Merozoites;Schizont	SINSMDVK	4	NS.D; S..S; S.D; NS
PF3D7_1107800.1-p1	889	S	Gold	83	PXD002266;PXD005207;PXD009157;PXD012143;PXD015833;PXD020381;PXD026474	Late-stage schizonts;Fully segmented schizonts;Schizont / Ring;Asexual red blood cell stages;Schizont;Gametocytes	SCNYSDENILNK	5	N.S.E; N.SD; SD.....K; S.E; SD; YSD; YS
PF3D7_1208900.1-p1	514	S	Gold	83	PXD002266;PXD009465;PXD012143;PXD015833;PXD020381	Schizont / Ring Stages (time course);Late-stage schizonts;Schizont / Ring;Asexual red blood cell stages;Schizont	STDMHIHSVDKGK	8	S.D
PF3D7_1325400.1-p1	415	S	Gold	83	PXD002266;PXD005207;PXD009157;PXD009465;PXD012143;PXD015833;PXD020381	Schizont / Ring Stages (time course);Late-stage schizonts;Fully segmented schizonts;Schizont / Ring;Asexual red blood cell stages;Schizont	NDFSNDLHK	4	SND; SN; S.D
PF3D7_1413700.1-p1	1035	S	Gold	83	PXD002266;PXD009157;PXD012143;PXD015833;PXD020381	Late-stage schizonts;Fully segmented schizonts;Schizont / Ring;Asexual red blood cell stages;Schizont	KVSHENSMENQR	7	NS.E; H.NS; S.E; NS
PF3D7_1458500.1-p1	185	S	Gold	83	PXD002266;PXD005207;PXD009157;PXD009465;PXD012143;PXD015833;PXD020381	Schizont / Ring Stages (time course);Late-stage schizonts;Fully segmented schizonts;Schizont / Ring;Asexual red blood cell stages;Schizont	DIYEELENSQNEKEK	9	NS; S..E
PF3D7_0529400.1-p1	1061	S	Gold	83	PXD005207;PXD009157;PXD009465;PXD012143;PXD015833;PXD020381	Schizont / Ring Stages (time course);Late-stage schizonts;Fully segmented schizonts;Schizont / Ring;Asexual red blood cell stages;Schizont	SKESLSGGENDKNLK	6	E..S; S.S; S..E
PF3D7_0529400.2-p1	981	S	Gold	83	PXD005207;PXD009157;PXD009465;PXD012143;PXD015833;PXD020381	Schizont / Ring Stages (time course);Late-stage schizonts;Fully segmented schizonts;Schizont / Ring;Asexual red blood cell stages;Schizont	SKESLSGGENDKNLK	6	E..S; S.S; S..E
PF3D7_1208900.1-p1	610	S	Gold	83	PXD005207;PXD012143;PXD015833;PXD020381	Schizont / Ring;Asexual red blood cell stages;Late-stage schizonts;Schizont	NNINSFDELSCNDDK	10	S...D; D..S; S..D
PF3D7_0824800.1-p1	423	S	Gold	83	PXD009465;PXD012143;PXD015833;PXD020381	Schizont / Ring;Schizont / Ring Stages (time course);Asexual red blood cell stages;Schizont	FNMFSENEKHDSPKEEQDELIK	5	SE.E; SE; S..E
PF3D7_0102200.1-p1	194	T	Gold	82	PXD000070;PXD012143;PXD015833;PXD020381;PXD026474	Schizont / Ring;Asexual red blood cell stages;Schizont;Gametocytes;Parasites cultured from infected erythrocytes	KMQTLWDEIMDINKR	4	T..DE; K..T
PF3D7_1008100.1-p1	1586	T	Gold	82	PXD000070;PXD002266;PXD009157;PXD009465;PXD012143;PXD015833;PXD020381	Schizont / Ring Stages (time course);Late-stage schizonts;Fully segmented schizonts;Schizont / Ring;Asexual red blood cell stages;Schizont;Parasites cultured from infected erythrocytes	NYNSNKKETTDDEDEQQDQHLQQK	10	K..T.D; TD.E; T..DE; T.DE.; TD..D; K..T; TDD; T.D; TD; T..E; T...D
PF3D7_1149200.1-p1	193	T	Gold	82	PXD000070;PXD012143;PXD015833;PXD020381;PXD026474	Schizont / Ring;Asexual red blood cell stages;Schizont;Gametocytes;Parasites cultured from infected erythrocytes	KMQTLWDEIMDINKR	4	T..DE; K..T
PF3D7_1357000.1-p1	426	S	Gold	82	PXD000070;PXD001684;PXD015833;PXD026474	Gametocytes;Parasites cultured from infected erythrocytes;Merozoites;Asexual red blood cell stages	QTIAVGIIKSVEKK	10	S.E
PF3D7_1357100.1-p1	426	S	Gold	82	PXD000070;PXD001684;PXD015833;PXD026474	Gametocytes;Parasites cultured from infected erythrocytes;Merozoites;Asexual red blood cell stages	QTIAVGIIKSVEKK	10	S.E
PF3D7_0302100.1-p1	576	S	Gold	82	PXD002266;PXD005207;PXD009465;PXD012143;PXD015833;PXD020381	Schizont / Ring Stages (time course);Late-stage schizonts;Schizont / Ring;Asexual red blood cell stages;Schizont	KIDQDDSDETEEEDDLSDVDQNKEQNK	17	SD....K; SD.D; D..S; SD; S..D
PF3D7_0419600.1-p1	182	S	Gold	82	PXD002266;PXD012143;PXD020381	Schizont / Ring;Late-stage schizonts;Schizont	KDDNSDNNKK	5	D..S; NS; SD
PF3D7_0614300.1-p1	575	S	Gold	82	PXD002266;PXD012143;PXD015833;PXD020381	Schizont / Ring;Asexual red blood cell stages;Late-stage schizonts;Schizont	FLEIEIENSIETLDEDKNK	9	NS.E; S.E; NS
PF3D7_0922100.1-p1	704	S	Gold	82	PXD002266;PXD005207;PXD009157;PXD009465;PXD012143;PXD015833;PXD020381	Schizont / Ring Stages (time course);Late-stage schizonts;Fully segmented schizonts;Schizont / Ring;Asexual red blood cell stages;Schizont	NIVDMSNLIK	6	SN
PF3D7_1014900.1-p1	509	S	Gold	82	PXD002266;PXD009157;PXD009465;PXD012143;PXD015833;PXD020381	Schizont / Ring Stages (time course);Late-stage schizonts;Fully segmented schizonts;Schizont / Ring;Asexual red blood cell stages;Schizont	YNSNNVK	3	R.NS; R..SN; SN; R..S; NS; Y.S
PF3D7_1023900.1-p1	2384	T	Gold	82	PXD002266;PXD009465;PXD012143;PXD015833;PXD020381	Schizont / Ring Stages (time course);Late-stage schizonts;Schizont / Ring;Asexual red blood cell stages;Schizont	AQTDEKTEDENVK	7	T.DE.; T.D; T..E
PF3D7_1119800.1-p1	195	S	Gold	82	PXD002266;PXD009157;PXD009465;PXD012143;PXD015833;PXD020381	Schizont / Ring Stages (time course);Late-stage schizonts;Fully segmented schizonts;Schizont / Ring;Asexual red blood cell stages;Schizont	NENISPK	5	E..S; N.SP; SP
PF3D7_0621800.1-p1	146	S	Gold	82	PXD005207;PXD015833;PXD020381;PXD026474;PXD015093	Late-stage schizonts;Asexual red blood cell stages;Schizont;Gametocytes;Merozoites	DLDDENVGDVSMDDVELIMSQTK	11	S.D; S..D
PF3D7_1466900.1-p1	318	S	Gold	82	PXD005207;PXD009465;PXD012143;PXD020381;PXD026474	Schizont / Ring Stages (time course);Late-stage schizonts;Schizont / Ring;Schizont;Gametocytes	NFNEKDSLLNEENEHK	7	S...E; E..S; DS
PF3D7_1468700.1-p1	18	T	Gold	82	PXD005207;PXD015833;PXD020381;PXD026474;PXD015093	Late-stage schizonts;Asexual red blood cell stages;Schizont;Gametocytes;Merozoites	EETFNNENDIEGNTEEIVDTFDALGLNEK	14	E..T.E; T.E; E..TE; NT
PF3D7_0507800.1-p1	1052	S	Gold	82	PXD012143;PXD020381	Schizont / Ring;Schizont	NGDDNKSGDDNKSDDDNK	7	N.S.D; D..S; S.D; S..D
PF3D7_0917600.1-p1	2	S	Gold	81	PXD000070;PXD002266;PXD005207;PXD009465;PXD012143;PXD015833;PXD020381;PXD026474;PXD015093	Schizont / Ring Stages (time course);Late-stage schizonts;Schizont / Ring;Merozoites;Asexual red blood cell stages;Schizont;Gametocytes;Parasites cultured from infected erythrocytes	SEEEDNQSNNISLER	1	SE.E; S...D; S.E; SE; S..E
PF3D7_1359600.1-p1	1301	S	Gold	81	PXD000070;PXD005207;PXD012143;PXD015833;PXD020381	Late-stage schizonts;Schizont / Ring;Asexual red blood cell stages;Schizont;Parasites cultured from infected erythrocytes	FIKFPSCNLFNNK	6	K..S......K; K..S
PF3D7_1417800.1-p1	13	S	Gold	81	PXD000070;PXD012143;PXD015833;PXD026474	Schizont / Ring;Gametocytes;Parasites cultured from infected erythrocytes;Asexual red blood cell stages	KKLEEDLESNKYDIDEEDLLEDEGR	9	SN; S...D; D.ES; D..S; ES; S..Y
PF3D7_1447900.1-p1	292	S	Gold	81	PXD000070;PXD009465;PXD012143;PXD015833;PXD020381;PXD026474	Schizont / Ring Stages (time course);Schizont / Ring;Asexual red blood cell stages;Schizont;Gametocytes;Parasites cultured from infected erythrocytes	IDVKESFLNKR	6	ES
PF3D7_0303200.1-p1	1148	S	Gold	81	PXD001684;PXD009465;PXD012143;PXD015833;PXD020381;PXD026474;PXD015093	Schizont / Ring Stages (time course);Schizont / Ring;Asexual red blood cell stages;Schizont;Gametocytes;Merozoites	INSLSFYEK	3	NS; S.S; S...Y
PF3D7_0617900.1-p1	33	S	Gold	81	PXD001684;PXD005207;PXD012143;PXD015833	Schizont / Ring;Merozoites;Asexual red blood cell stages;Late-stage schizonts	KSAPVSTGIK	6
PF3D7_0521000.1-p1	448	S	Gold	81	PXD002266;PXD005207;PXD012143;PXD015833;PXD020381;PXD015093	Late-stage schizonts;Schizont / Ring;Asexual red blood cell stages;Schizont;Merozoites	KENDSVNNEQNNSSGNTK	5	S...E; E..S; DS
PF3D7_0621100.1-p1	169	S	Gold	81	PXD002266;PXD009157;PXD009465;PXD012143;PXD015833;PXD020381;PXD026474	Schizont / Ring Stages (time course);Late-stage schizonts;Fully segmented schizonts;Schizont / Ring;Asexual red blood cell stages;Schizont;Gametocytes	NHSYDDSEFEK	7	SE.E; DS; SE; S..E; Y..S
PF3D7_0724100.1-p1	451	S	Gold	81	PXD002266;PXD005207;PXD012143;PXD015833;PXD020381	Schizont / Ring;Asexual red blood cell stages;Late-stage schizonts;Schizont	LHSNDTEALR	3	SND; SN; S...E; S.D; SN.T
PF3D7_1110400.1-p1	1145	S	Gold	81	PXD002266;PXD009157;PXD012143;PXD015833;PXD020381	Late-stage schizonts;Fully segmented schizonts;Schizont / Ring;Asexual red blood cell stages;Schizont	KDDSRREER	4	S...E; K..S; DS; S..E
PF3D7_1343300.1-p1	734	S	Gold	81	PXD002266;PXD005207;PXD009465;PXD012143;PXD015833;PXD020381	Schizont / Ring Stages (time course);Late-stage schizonts;Schizont / Ring;Asexual red blood cell stages;Schizont	TPQESNADDFIVIQDSPIK	16	DS; SP
PF3D7_1138800.1-p1	1214	S	Gold	81	PXD005207;PXD009465;PXD012143;PXD015833;PXD020381;PXD026474	Schizont / Ring Stages (time course);Late-stage schizonts;Schizont / Ring;Asexual red blood cell stages;Schizont;Gametocytes	IFGNVMDDSDNNMTEKEPVPK	9	SD.....K; DS; SD
PF3D7_1445700.1-p1	20	S	Gold	81	PXD005207;PXD009465;PXD015833;PXD020381;PXD026474;PXD015093	Schizont / Ring Stages (time course);Late-stage schizonts;Asexual red blood cell stages;Schizont;Gametocytes;Merozoites	FSVFDSDDNSEEEIENK	6	S.D; DS; SD
PF3D7_0503300.1-p1	186	S	Gold	81	PXD009157;PXD012143;PXD015833;PXD020381	Fully segmented schizonts;Schizont / Ring;Asexual red blood cell stages;Schizont	NHDRSLSRRSR	10	S..S; R.S
PF3D7_0618000.1-p1	482	T	Bronze	81	PXD009157;PXD009465;PXD012143;PXD020381	Fully segmented schizonts;Schizont / Ring;Schizont / Ring Stages (time course);Schizont	IKSFVSNNTYLK	9	SN.T; NT; S...Y
PF3D7_1468900.1-p1	575	S	Gold	81	PXD009465;PXD012143;PXD020381	Schizont / Ring;Schizont / Ring Stages (time course);Schizont	NGLSINSEHNDLK	7	S...E; S...D; S..S; NS; SE
PF3D7_0530300.1-p1	488	S	Gold	81	PXD012143;PXD020381	Schizont / Ring;Schizont	NNKRSDDEK	5	SD.E; S.D; SD; S..E
PF3D7_1146600.1-p1	1099	S	Gold	81	PXD012143;PXD020381	Schizont / Ring;Schizont	NDDMSDDSNSCDDKGNDK	5	S..S; D..S; S.D; SD
PF3D7_1146600.1-p1	1102	S	Gold	81	PXD012143;PXD020381	Schizont / Ring;Schizont	NDDMSDDSNSCDDKGNDK	8	SN; S...D; S..S; D..S; S.D; DS; S.S
PF3D7_0212500.1-p1	3172	S	Gold	80	PXD000070;PXD002266;PXD005207;PXD012143;PXD015833;PXD020381;PXD026474;PXD015093	Late-stage schizonts;Schizont / Ring;Merozoites;Asexual red blood cell stages;Schizont;Gametocytes;Parasites cultured from infected erythrocytes	EGGSDNIYTSNIK	4	E..S; GS; SD; S...Y
PF3D7_0423600.1-p1	677	S	Gold	80	PXD000070;PXD005207;PXD012143;PXD015833;PXD020381;PXD026474;PXD015093	Late-stage schizonts;Schizont / Ring;Merozoites;Asexual red blood cell stages;Schizont;Gametocytes;Parasites cultured from infected erythrocytes	NVISDEQDGEDTLYK	4	S...D; S.E; SD
PF3D7_0610900.1-p1	512	S	Gold	80	PXD000070;PXD002266;PXD012143;PXD015833;PXD020381;PXD026474;PXD015093	Late-stage schizonts;Schizont / Ring;Merozoites;Asexual red blood cell stages;Schizont;Gametocytes;Parasites cultured from infected erythrocytes	KKDSLDEALQLR	4	K..S.D; KK.S; K..S; S.D; DS; S..E
PF3D7_0611600.1-p1	365	S	Gold	80	PXD000070;PXD002266;PXD005207;PXD009465;PXD012143;PXD015833;PXD020381;PXD026474;PXD015093	Schizont / Ring Stages (time course);Late-stage schizonts;Schizont / Ring;Merozoites;Asexual red blood cell stages;Schizont;Gametocytes;Parasites cultured from infected erythrocytes	SIISDELKEK	4	K...S.E; S...D; S..S; S.E; SD
PF3D7_1224000.1-p1	119	S	Gold	80	PXD000070;PXD009157;PXD012143;PXD015833;PXD020381;PXD026474;PXD015093	Fully segmented schizonts;Schizont / Ring;Merozoites;Asexual red blood cell stages;Schizont;Gametocytes;Parasites cultured from infected erythrocytes	INDKCESINENVNNINK	7	ES; S..E
PF3D7_0506900.1-p1	125	S	Gold	80	PXD001684;PXD012143;PXD015833;PXD020381	Schizont / Ring;Merozoites;Asexual red blood cell stages;Schizont	KESFLINK	3	ES
PF3D7_1107300.1-p1	1449	S	Gold	80	PXD001684;PXD002266;PXD005207;PXD009157;PXD009465;PXD012143;PXD015833;PXD020381	Schizont / Ring Stages (time course);Late-stage schizonts;Fully segmented schizonts;Schizont / Ring;Asexual red blood cell stages;Schizont;Merozoites	RNSNFINEK	3	SN; NS; R.S
PF3D7_1442900.1-p1	186	S	Gold	80	PXD001684;PXD002266;PXD005207;PXD009157;PXD012143;PXD015833;PXD020381;PXD026474	Late-stage schizonts;Fully segmented schizonts;Schizont / Ring;Asexual red blood cell stages;Schizont;Gametocytes;Merozoites	SNISDNLCK	4	N.SD; S...D; S..S; SD
PF3D7_0416400.1-p1	243	S	Gold	80	PXD002266;PXD005207;PXD009157;PXD012143;PXD015833;PXD020381;PXD026474;PXD015093	Late-stage schizonts;Fully segmented schizonts;Schizont / Ring;Asexual red blood cell stages;Schizont;Gametocytes;Merozoites	ETVNAENEQICDENSPNNAK	15	D..S; NS; SP
PF3D7_0529400.1-p1	1494	S	Gold	80	PXD002266;PXD005207;PXD009157;PXD009465;PXD012143;PXD015833;PXD020381;PXD026474	Schizont / Ring Stages (time course);Late-stage schizonts;Fully segmented schizonts;Schizont / Ring;Asexual red blood cell stages;Schizont;Gametocytes	MISNDDVKSQLLSIQDMSEEGLLSK	18	S.E; SE
PF3D7_0529400.2-p1	1414	S	Gold	80	PXD002266;PXD005207;PXD009157;PXD009465;PXD012143;PXD015833;PXD020381;PXD026474	Schizont / Ring Stages (time course);Late-stage schizonts;Fully segmented schizonts;Schizont / Ring;Asexual red blood cell stages;Schizont;Gametocytes	MISNDDVKSQLLSIQDMSEEGLLSK	18	S.E; SE
PF3D7_0814200.1-p1	136	S	Gold	80	PXD002266;PXD005207;PXD009465;PXD012143;PXD015833;PXD020381;PXD026474	Schizont / Ring Stages (time course);Late-stage schizonts;Schizont / Ring;Asexual red blood cell stages;Schizont;Gametocytes	EMTPEEIVNSRPFR	10	NS
PF3D7_0818000.1-p1	159	S	Gold	80	PXD002266;PXD009157;PXD009465;PXD012143;PXD015833;PXD020381	Schizont / Ring Stages (time course);Late-stage schizonts;Fully segmented schizonts;Schizont / Ring;Asexual red blood cell stages;Schizont	NRSRSLEK	3	S...E; R..S; S.S
PF3D7_0818000.1-p1	161	S	Gold	80	PXD002266;PXD009157;PXD009465;PXD012143;PXD015833;PXD020381	Schizont / Ring Stages (time course);Late-stage schizonts;Fully segmented schizonts;Schizont / Ring;Asexual red blood cell stages;Schizont	NRSRSLEK	5	S...E; S.E; S.S
PF3D7_1224400.1-p1	170	S	Gold	80	PXD002266;PXD005207;PXD009465;PXD012143;PXD015833;PXD020381;PXD026474	Schizont / Ring Stages (time course);Late-stage schizonts;Schizont / Ring;Asexual red blood cell stages;Schizont;Gametocytes	VWHDSDDDIDVK	5	SD.....K; SD.D; S.D; DS; SD; S..D
PF3D7_1224700.1-p1	1006	S	Gold	80	PXD002266;PXD005207;PXD009157;PXD009465;PXD012143;PXD015833;PXD020381;PXD026474	Schizont / Ring Stages (time course);Late-stage schizonts;Fully segmented schizonts;Schizont / Ring;Asexual red blood cell stages;Schizont;Gametocytes	SLFDSDDDQIK	5	S.D...K; SD....K; SD.D; S.D; DS; SD; S..D
PF3D7_1313800.1-p1	1872	S	Gold	80	PXD002266;PXD009157;PXD009465;PXD012143;PXD015833;PXD020381;PXD026474	Schizont / Ring Stages (time course);Late-stage schizonts;Fully segmented schizonts;Schizont / Ring;Asexual red blood cell stages;Schizont;Gametocytes	EHHPIHSNEQIVELNSK	7	SNE; SN; S.E
PF3D7_1466400.1-p1	571	S	Gold	80	PXD002266;PXD012143;PXD015833;PXD020381;PXD026474	Late-stage schizonts;Schizont / Ring;Asexual red blood cell stages;Schizont;Gametocytes	KNDLLEDSVNSFDLNMPCSCSSHLR	11	NS.D; S..S; S.D; NS
PF3D7_0614300.1-p1	467	S	Gold	80	PXD005207;PXD009465;PXD012143;PXD015833;PXD020381;PXD026474;PXD015093	Schizont / Ring Stages (time course);Late-stage schizonts;Schizont / Ring;Asexual red blood cell stages;Schizont;Gametocytes;Merozoites	SNMVAAIYEEDAVFR	1	SN
PF3D7_0611600.1-p1	147	S	Gold	80	PXD009157;PXD012143;PXD015833;PXD020381	Fully segmented schizonts;Schizont / Ring;Asexual red blood cell stages;Schizont	YNSHNKIER	3	NS; Y.S
PF3D7_0919000.1-p1	13	T	Gold	80	PXD009157;PXD009465;PXD012143;PXD015833;PXD020381	Schizont / Ring Stages (time course);Fully segmented schizonts;Schizont / Ring;Asexual red blood cell stages;Schizont	DRSENSVENTDPK	10	TD; NT
PF3D7_0708400.1-p1	489	S	Gold	80	PXD009465;PXD012143;PXD015833;PXD020381;PXD026474	Schizont / Ring Stages (time course);Schizont / Ring;Asexual red blood cell stages;Schizont;Gametocytes	SGDEMIGLK	1	S...D; S.D; S.S; S..E
PF3D7_0711500.1-p1	187	S	Gold	80	PXD009465;PXD012143;PXD020381;PXD026474	Schizont / Ring;Gametocytes;Schizont / Ring Stages (time course);Schizont	SNNSIDLKDEDIK	1	SN.....K; SN; S..S
PF3D7_0719300.1-p1	262	S	Gold	80	PXD009465;PXD012143;PXD015833;PXD020381	Schizont / Ring;Schizont / Ring Stages (time course);Asexual red blood cell stages;Schizont	IRLSQESVDHNK	7	S..S; S.D; ES
PF3D7_1438400.1-p1	51	S	Gold	80	PXD009465;PXD012143;PXD015833;PXD020381;PXD026474	Schizont / Ring Stages (time course);Schizont / Ring;Asexual red blood cell stages;Schizont;Gametocytes	ILVKESENDRNESIQK	6	ES; S..D; SE
PF3D7_0420300.1-p1	728	S	Gold	80	PXD012143;PXD020381	Schizont / Ring;Schizont	NECNANNGSDK	9	SD.E..K; SD.E; SD....K; N.SD; GS; SD; S..E
PF3D7_0922700.1-p1	146	S	Gold	80	PXD012143;PXD015833;PXD020381;PXD026474;PXD015093	Schizont / Ring;Asexual red blood cell stages;Schizont;Gametocytes;Merozoites	LKEDSLDLIEDNIEDEIEKGSDKK	5	S.D; DS
PF3D7_0730900.1-p1	1906	T	Silver	80	PXD015833	Asexual red blood cell stages	FGDNREKTLGK	8	R..T
PF3D7_1003600.1-p1	157	S	Gold	79	PXD000070;PXD012143;PXD015833;PXD020381;PXD026474;PXD015093	Schizont / Ring;Merozoites;Asexual red blood cell stages;Schizont;Gametocytes;Parasites cultured from infected erythrocytes	YVPRNSKNIDWEDEYKK	6	NS; R.S
PF3D7_1033100.1-p1	796	S	Gold	79	PXD000070;PXD009465;PXD012143;PXD015833;PXD020381	Schizont / Ring Stages (time course);Schizont / Ring;Asexual red blood cell stages;Schizont;Parasites cultured from infected erythrocytes	NSDDENGKDKDNEKNDVSLENNMEK	2	SD.E..K; S.D...K; NS.D; SD.E; SD....K; S.D; NS; SD; R.S; S..E
PF3D7_0505500.1-p1	256	S	Gold	79	PXD002266;PXD009465;PXD012143;PXD015833;PXD020381	Schizont / Ring Stages (time course);Late-stage schizonts;Schizont / Ring;Asexual red blood cell stages;Schizont	IILDSVSDKECSDAK	5	D..S; DS; S..D; S.S
PF3D7_0704300.1-p1	213	S	Gold	79	PXD002266;PXD009465;PXD012143;PXD015833;PXD020381;PXD026474;PXD015093	Schizont / Ring Stages (time course);Late-stage schizonts;Schizont / Ring;Asexual red blood cell stages;Schizont;Gametocytes;Merozoites	KTDYSSEDEIYAK	6	K...S.E; SE.E; S...E; D..S; S.D; S.E; S..D; SE; S..E; Y.S
PF3D7_0725000.1-p1	1202	S	Gold	79	PXD002266;PXD009157;PXD009465;PXD012143;PXD015833;PXD020381	Schizont / Ring Stages (time course);Late-stage schizonts;Fully segmented schizonts;Schizont / Ring;Asexual red blood cell stages;Schizont	ELQFNHNSINK	8	NS
PF3D7_1104200.1-p1	1059	S	Gold	79	PXD002266;PXD012143;PXD015833;PXD020381	Schizont / Ring;Asexual red blood cell stages;Late-stage schizonts;Schizont	MGTHSDVNSNDKDYK	9	SND; NS.D; SD.....K; SN; D..S; S.D; NS
PF3D7_1104300.1-p1	12	S	Gold	79	PXD002266;PXD009157;PXD012143;PXD015833;PXD020381;PXD026474	Late-stage schizonts;Fully segmented schizonts;Schizont / Ring;Asexual red blood cell stages;Schizont;Gametocytes	REDVGSLENIKK	6	S.E..K; S.E...K; D..S; S.E; GS
PF3D7_1212700.1-p1	1029	S	Silver	79	PXD002266;PXD012143;PXD015833;PXD020381;PXD026474;PXD015093	Late-stage schizonts;Schizont / Ring;Asexual red blood cell stages;Schizont;Gametocytes;Merozoites	KSSIDDDLTWR	3	S...D; S.D; S..D
PF3D7_1250200.1-p1	391	S	Gold	79	PXD002266;PXD005207;PXD009157;PXD009465;PXD012143;PXD015833;PXD020381;PXD026474	Schizont / Ring Stages (time course);Late-stage schizonts;Fully segmented schizonts;Schizont / Ring;Asexual red blood cell stages;Schizont;Gametocytes	NVNSDINTSIEK	4	NS; SD
PF3D7_1307800.1-p1	266	S	Gold	79	PXD002266;PXD005207;PXD009465;PXD012143;PXD015833;PXD020381;PXD026474	Schizont / Ring Stages (time course);Late-stage schizonts;Schizont / Ring;Asexual red blood cell stages;Schizont;Gametocytes	NITSEDEEMKHHK	4	S.D...K; SE.E; S...E; S.D; SE; S..E; R..T.E; T..DE; T.E
PF3D7_1308000.1-p1	63	S	Gold	79	PXD002266;PXD005207;PXD009157;PXD012143;PXD015833;PXD020381;PXD026474;PXD015093	Late-stage schizonts;Fully segmented schizonts;Schizont / Ring;Asexual red blood cell stages;Schizont;Gametocytes;Merozoites	YILLESQDIENECGLK	6	S...E; S.D; ES
PF3D7_1346400.1-p1	3940	S	Gold	79	PXD002266;PXD009465;PXD012143;PXD015833;PXD020381	Schizont / Ring Stages (time course);Late-stage schizonts;Schizont / Ring;Asexual red blood cell stages;Schizont	GNDNINGNHSDRESEKR	10	SD.E..K; SD.E; SD....K; N.SD; SD; S..E
PF3D7_1346500.1-p1	241	S	Gold	79	PXD002266;PXD009157;PXD009465;PXD012143;PXD015833;PXD020381;PXD026474;PXD015093	Schizont / Ring Stages (time course);Late-stage schizonts;Fully segmented schizonts;Schizont / Ring;Asexual red blood cell stages;Schizont;Gametocytes;Merozoites	IFIEQSSDDLLLEK	7	SD.....K; E..S; S.D; SD; S..D
PF3D7_1419000.1-p1	975	T	Gold	79	PXD002266;PXD009157;PXD012143;PXD015833;PXD020381	Late-stage schizonts;Fully segmented schizonts;Schizont / Ring;Asexual red blood cell stages;Schizont	NCINNEFQDNLLVTPK	14	TP
PF3D7_1468100.1-p1	2539	S	Gold	79	PXD002266;PXD009465;PXD012143;PXD015833;PXD020381	Schizont / Ring Stages (time course);Late-stage schizonts;Schizont / Ring;Asexual red blood cell stages;Schizont	NNSDDVNEDNK	3	N.S.D; NS.D; N.SD; S.D; NS; SD
PF3D7_1013200.1-p1	82	S	Gold	79	PXD005207;PXD012143;PXD015833;PXD020381;PXD026474;PXD015093	Late-stage schizonts;Schizont / Ring;Asexual red blood cell stages;Schizont;Gametocytes;Merozoites	TDSNIPDSNENVENK	3	R..SN; SN; S...D; R..S; DS; T.S
PF3D7_0607700.1-p1	2650	S	Gold	79	PXD009157;PXD009465;PXD012143;PXD015833;PXD020381;PXD026474	Schizont / Ring Stages (time course);Fully segmented schizonts;Schizont / Ring;Asexual red blood cell stages;Schizont;Gametocytes	IFTNDIEHISFNKK	10	E..S
PF3D7_1208900.1-p1	1363	T	Gold	79	PXD009157;PXD009465;PXD012143;PXD015833;PXD020381;PXD026474	Schizont / Ring Stages (time course);Fully segmented schizonts;Schizont / Ring;Asexual red blood cell stages;Schizont;Gametocytes	KEEANILGLHNETPVK	13	TP.K; TP
PF3D7_1228800.1-p1	2962	S	Gold	79	PXD009157;PXD012143;PXD015833;PXD020381	Fully segmented schizonts;Schizont / Ring;Asexual red blood cell stages;Schizont	NKSEERDGR	3	N.S.E; S...D; S.E; SE
PF3D7_0606000.1-p1	380	S	Gold	79	PXD012143;PXD015833;PXD020381;PXD026474	Schizont / Ring;Gametocytes;Asexual red blood cell stages;Schizont	KHNSTFDSLEK	8	S.E; DS
PF3D7_1026600.1-p1	1479	S	Gold	79	PXD012143;PXD015833;PXD020381	Schizont / Ring;Asexual red blood cell stages;Schizont	KDSNEENNSLEK	3	SNE; SN; S.E; DS; S..E
PF3D7_0916700.1-p1	42	S	Gold	78	PXD000070;PXD009157;PXD009465;PXD015833;PXD020381;PXD026474;PXD015093	Schizont / Ring Stages (time course);Fully segmented schizonts;Merozoites;Asexual red blood cell stages;Schizont;Gametocytes;Parasites cultured from infected erythrocytes	SVEEHNIDDKSLRDEDNKSIK	19	D..S
PF3D7_1117900.1-p1	511	S	Gold	78	PXD000070;PXD012143;PXD015833;PXD020381;PXD026474	Schizont / Ring;Asexual red blood cell stages;Schizont;Gametocytes;Parasites cultured from infected erythrocytes	HLTENMVDSDVEHILNIINKK	9	SD.E; DS; SD; S..E
PF3D7_1223700.1-p1	21	S	Gold	78	PXD000070;PXD009157;PXD012143;PXD015833;PXD020381;PXD026474	Fully segmented schizonts;Schizont / Ring;Asexual red blood cell stages;Schizont;Gametocytes;Parasites cultured from infected erythrocytes	KAYYNEDVVLSKEAHDFYHNLDK	11
PF3D7_1228800.1-p1	2420	S	Gold	78	PXD000070;PXD005207;PXD009157;PXD009465;PXD012143;PXD015833;PXD020381;PXD026474	Schizont / Ring Stages (time course);Late-stage schizonts;Fully segmented schizonts;Schizont / Ring;Asexual red blood cell stages;Schizont;Gametocytes;Parasites cultured from infected erythrocytes	RMPISKSGDDVNLINNEKR	7	S...D; S.D; S..D; S.S
PF3D7_1312900.1-p1	174	S	Gold	78	PXD001684;PXD005207;PXD012143;PXD015833;PXD020381;PXD015093	Late-stage schizonts;Schizont / Ring;Asexual red blood cell stages;Schizont;Merozoites	NNSVTGNIK	3	NS
PF3D7_0403200.1-p1	141	S	Gold	78	PXD002266;PXD005207;PXD009465;PXD012143;PXD015833;PXD020381	Schizont / Ring Stages (time course);Late-stage schizonts;Schizont / Ring;Asexual red blood cell stages;Schizont	LLDLQESRENQQNK	7	S.E; ES
PF3D7_0419900.1-p1	3579	S	Gold	78	PXD002266;PXD009157;PXD012143;PXD015833;PXD020381;PXD026474	Late-stage schizonts;Fully segmented schizonts;Schizont / Ring;Asexual red blood cell stages;Schizont;Gametocytes	NYHDNDINIPSCDEK	11	S.D; S..E
PF3D7_0516400.1-p1	306	S	Gold	78	PXD002266;PXD009465;PXD012143;PXD020381;PXD026474	Schizont / Ring Stages (time course);Late-stage schizonts;Schizont / Ring;Schizont;Gametocytes	GNQHYDNSDNSSVEDKEIHSR	8	S..S; NS; SD; Y..S
PF3D7_0711500.1-p1	680	S	Gold	78	PXD002266;PXD009157;PXD012143;PXD015833;PXD020381;PXD026474	Late-stage schizonts;Fully segmented schizonts;Schizont / Ring;Asexual red blood cell stages;Schizont;Gametocytes	ESLSAPISKK	8
PF3D7_1021800.1-p1	385	S	Gold	78	PXD002266;PXD005207;PXD009157;PXD009465;PXD012143;PXD015833;PXD020381	Schizont / Ring Stages (time course);Late-stage schizonts;Fully segmented schizonts;Schizont / Ring;Asexual red blood cell stages;Schizont	LVDTINSR	7	NS
PF3D7_1219000.1-p1	1606	S	Gold	78	PXD002266;PXD012143;PXD015833;PXD020381	Schizont / Ring;Asexual red blood cell stages;Late-stage schizonts;Schizont	HYCDHSDIEK	6	SD.E; SD; S..E; Y...S
PF3D7_1121700.1-p1	305	S	Gold	78	PXD005207;PXD009465;PXD012143;PXD015833;PXD020381;PXD026474	Schizont / Ring Stages (time course);Late-stage schizonts;Schizont / Ring;Asexual red blood cell stages;Schizont;Gametocytes	LDPNEEILSNETEEK	9	SNE; S.E...K; SN; S...E; E..S; S.E; SN.T
PF3D7_1110400.1-p1	125	S	Gold	78	PXD009157;PXD009465;PXD012143;PXD015833;PXD020381;PXD026474	Schizont / Ring Stages (time course);Fully segmented schizonts;Schizont / Ring;Asexual red blood cell stages;Schizont;Gametocytes	VVDNNFNNSDMNNNMK	9	N.SD; SD.....K; NS; SD
PF3D7_0803600.1-p1	841	S	Gold	78	PXD009465;PXD012143;PXD020381	Schizont / Ring;Schizont / Ring Stages (time course);Schizont	SMHSLLNDDK	1	S..S
PF3D7_1015300.1-p1	18	S	Gold	78	PXD009465;PXD012143;PXD015833;PXD020381	Schizont / Ring;Schizont / Ring Stages (time course);Asexual red blood cell stages;Schizont	QIENIKINSDDNK	9	K.NS; NS.D; K..S.D; K..S; S.D; NS; SD
PF3D7_1416100.1-p1	649	S	Gold	78	PXD009465;PXD012143;PXD015833;PXD020381;PXD026474	Schizont / Ring Stages (time course);Schizont / Ring;Asexual red blood cell stages;Schizont;Gametocytes	NDDANLSKDENYNNK	7
PF3D7_1129900.1-p1	14	S	Gold	78	PXD012143;PXD015833;PXD020381;PXD026474	Schizont / Ring;Gametocytes;Asexual red blood cell stages;Schizont	STIILSHSGKEDVSVSAEK	8	S.S
PF3D7_1031300.1-p1	675	S	Gold	77	PXD000070;PXD009157;PXD015833	Fully segmented schizonts;Parasites cultured from infected erythrocytes;Asexual red blood cell stages	KISNEKEIIKRPNNNLFFEVIR	3	SN.....K; SNE; SN; S...E; S.E
PF3D7_1115800.1-p1	207	T	Gold	77	PXD000070;PXD001684;PXD009465;PXD012143;PXD015833;PXD020381;PXD026474	Schizont / Ring Stages (time course);Schizont / Ring;Merozoites;Asexual red blood cell stages;Schizont;Gametocytes;Parasites cultured from infected erythrocytes	LNRPPTDPFKEKKEDQVSQQQK	6	R..T; TD
PF3D7_1149000.1-p1	1379	S	Gold	77	PXD000070;PXD002266;PXD005207;PXD009157;PXD009465;PXD012143;PXD015833;PXD020381;PXD026474	Schizont / Ring Stages (time course);Late-stage schizonts;Fully segmented schizonts;Schizont / Ring;Asexual red blood cell stages;Schizont;Gametocytes;Parasites cultured from infected erythrocytes	EGSINEDIVK	3	S...D; GS; S..E
PF3D7_1026600.1-p1	43	S	Gold	77	PXD001684;PXD005207;PXD009465;PXD012143;PXD020381;PXD026474;PXD015093	Schizont / Ring Stages (time course);Late-stage schizonts;Schizont / Ring;Schizont;Gametocytes;Merozoites	KKSLNEEINR	3	S...E; S..E
PF3D7_1222700.1-p1	156	S	Gold	77	PXD001684;PXD005207;PXD012143;PXD015833;PXD020381;PXD026474;PXD015093	Late-stage schizonts;Schizont / Ring;Asexual red blood cell stages;Schizont;Gametocytes;Merozoites	SVTPCDMNK	1
PF3D7_0526500.1-p1	570	S	Gold	77	PXD002266;PXD009465;PXD012143;PXD015833;PXD020381	Schizont / Ring Stages (time course);Late-stage schizonts;Schizont / Ring;Asexual red blood cell stages;Schizont	VEDGIHNHSLEK	9	N.S.E; S.E
PF3D7_0624600.1-p1	2163	S	Gold	77	PXD002266;PXD012143;PXD015833;PXD020381	Schizont / Ring;Asexual red blood cell stages;Late-stage schizonts;Schizont	GNDDNDENNNNSNNNVDGDKK	12	SN; NS
PF3D7_0813300.1-p1	245	S	Gold	77	PXD002266;PXD005207;PXD009465;PXD012143;PXD015833;PXD020381;PXD026474	Schizont / Ring Stages (time course);Late-stage schizonts;Schizont / Ring;Asexual red blood cell stages;Schizont;Gametocytes	SLDNKSDGPLKK	6	SD....K; N.SD; D..S; SD
PF3D7_0824400.1-p1	292	S	Gold	77	PXD002266;PXD012143;PXD015833;PXD020381;PXD026474;PXD015093	Late-stage schizonts;Schizont / Ring;Asexual red blood cell stages;Schizont;Gametocytes;Merozoites	KSQNISYPININSIIYESK	2
PF3D7_1005600.1-p1	457	S	Gold	77	PXD002266;PXD012143;PXD015833;PXD020381	Schizont / Ring;Asexual red blood cell stages;Late-stage schizonts;Schizont	NNNDDQHSMDSHNEDENNER	11	S...D; S..S; DS; S..E
PF3D7_1138400.1-p1	1547	S	Gold	77	PXD002266;PXD009157;PXD012143;PXD015833;PXD020381	Late-stage schizonts;Fully segmented schizonts;Schizont / Ring;Asexual red blood cell stages;Schizont	HIDSNNK	4	SN; DS
PF3D7_1346500.1-p1	240	S	Gold	77	PXD002266;PXD009157;PXD009465;PXD012143;PXD015833;PXD020381;PXD026474;PXD015093	Schizont / Ring Stages (time course);Late-stage schizonts;Fully segmented schizonts;Schizont / Ring;Asexual red blood cell stages;Schizont;Gametocytes;Merozoites	IFIEQSSDDLLLEK	6	E..S; S.D; S..D
PF3D7_0604500.1-p1	167	S	Gold	77	PXD005207;PXD009157;PXD012143;PXD015833;PXD020381;PXD026474;PXD015093	Late-stage schizonts;Fully segmented schizonts;Schizont / Ring;Asexual red blood cell stages;Schizont;Gametocytes;Merozoites	NFDEDNDQQYNVSFER	13	N.S.E; S.E; Y..S
PF3D7_0621800.1-p1	183	S	Gold	77	PXD005207;PXD009157;PXD009465;PXD012143;PXD015833;PXD020381;PXD026474	Schizont / Ring Stages (time course);Late-stage schizonts;Fully segmented schizonts;Schizont / Ring;Asexual red blood cell stages;Schizont;Gametocytes	NNNDLVQSIMELSG	13
PF3D7_0706000.1-p1	953	S	Gold	77	PXD005207;PXD015833;PXD020381;PXD026474	Gametocytes;Asexual red blood cell stages;Late-stage schizonts;Schizont	ESLENNDGADSICSEYDEDILSK	14	S...E; S..S; S..D; SE; S.Y
PF3D7_1317100.1-p1	80	T	Gold	77	PXD009157;PXD009465;PXD012143;PXD015833;PXD020381	Schizont / Ring Stages (time course);Fully segmented schizonts;Schizont / Ring;Asexual red blood cell stages;Schizont	YGHTPLAIR	4	TP
PF3D7_1340600.1-p1	325	S	Gold	77	PXD012143;PXD015833;PXD020381	Schizont / Ring;Asexual red blood cell stages;Schizont	TNTCNNNDHHNDDSINLDYDHEK	14	S...D; DS
PF3D7_1468900.1-p1	201	S	Gold	77	PXD012143;PXD015833;PXD020381	Schizont / Ring;Asexual red blood cell stages;Schizont	LDNSHNNDNNMEENK	4	S...D; NS
PF3D7_0516200.1-p1	8	T	Gold	76	PXD000070;PXD012143;PXD015833;PXD020381;PXD026474	Schizont / Ring;Asexual red blood cell stages;Schizont;Gametocytes;Parasites cultured from infected erythrocytes	VKTPQPETAIVSGPQPK	3	TP
PF3D7_0923400.1-p1	270	S	Gold	76	PXD000070;PXD002266;PXD005207;PXD009465;PXD012143;PXD015833;PXD026474	Schizont / Ring Stages (time course);Late-stage schizonts;Schizont / Ring;Asexual red blood cell stages;Gametocytes;Parasites cultured from infected erythrocytes	KISPSIINRDDTNMDKNYIMSR	3	SP; S.S
PF3D7_1340900.1-p1	612	S	Gold	76	PXD000070;PXD009157;PXD009465;PXD015833;PXD020381;PXD026474	Schizont / Ring Stages (time course);Fully segmented schizonts;Asexual red blood cell stages;Schizont;Gametocytes;Parasites cultured from infected erythrocytes	KSMDKDIIQVDKDK	2	S...D; S.D
PF3D7_1408700.1-p1	1371	S	Gold	76	PXD000070;PXD002266;PXD009465;PXD012143;PXD015833;PXD020381	Schizont / Ring Stages (time course);Late-stage schizonts;Schizont / Ring;Asexual red blood cell stages;Schizont;Parasites cultured from infected erythrocytes	SYPHKDIIRPSEEEKEK	11	SE.E; S.E; R.S; SE; S..E
PF3D7_0613900.1-p1	1580	S	Gold	76	PXD001684;PXD005207;PXD009157;PXD012143;PXD015833;PXD020381	Late-stage schizonts;Fully segmented schizonts;Schizont / Ring;Asexual red blood cell stages;Schizont;Merozoites	KKSVLNNVEDK	3
PF3D7_1006200.1-p1	25	T	Gold	76	PXD001684;PXD012143;PXD015833;PXD020381;PXD015093	Schizont / Ring;Merozoites;Asexual red blood cell stages;Schizont	KPTFYAR	3
PF3D7_0105800.1-p1	113	S	Gold	76	PXD002266;PXD009157;PXD009465;PXD012143;PXD015833;PXD020381	Schizont / Ring Stages (time course);Late-stage schizonts;Fully segmented schizonts;Schizont / Ring;Asexual red blood cell stages;Schizont	IGLRNSVDESIKK	10	S.D...K; ES
PF3D7_0308300.1-p1	307	S	Gold	76	PXD002266;PXD009157;PXD012143;PXD020381;PXD015093	Late-stage schizonts;Fully segmented schizonts;Schizont / Ring;Schizont;Merozoites	SDLPSSNIDEGSCK	6	SN; S...E; S...D; D..S; S..D
PF3D7_0529400.1-p1	1489	S	Gold	76	PXD002266;PXD005207;PXD009157;PXD009465;PXD012143;PXD015833;PXD020381;PXD026474	Schizont / Ring Stages (time course);Late-stage schizonts;Fully segmented schizonts;Schizont / Ring;Asexual red blood cell stages;Schizont;Gametocytes	MISNDDVKSQLLSIQDMSEEGLLSK	13	S..D
PF3D7_0529400.2-p1	1409	S	Gold	76	PXD002266;PXD005207;PXD009157;PXD009465;PXD012143;PXD015833;PXD020381;PXD026474	Schizont / Ring Stages (time course);Late-stage schizonts;Fully segmented schizonts;Schizont / Ring;Asexual red blood cell stages;Schizont;Gametocytes	MISNDDVKSQLLSIQDMSEEGLLSK	13	S..D
PF3D7_0704100.1-p1	2619	S	Gold	76	PXD002266;PXD009157;PXD009465;PXD012143;PXD015833;PXD020381	Schizont / Ring Stages (time course);Late-stage schizonts;Fully segmented schizonts;Schizont / Ring;Asexual red blood cell stages;Schizont	YDNPEEINSFNISK	9	E..S; NS
PF3D7_0707600.1-p1	41	S	Gold	76	PXD002266;PXD009465;PXD012143;PXD015833;PXD020381;PXD026474	Schizont / Ring Stages (time course);Late-stage schizonts;Schizont / Ring;Asexual red blood cell stages;Schizont;Gametocytes	RKGSDISDDNDESIEK	7	S...D; S..S; S.D; SD
PF3D7_1005600.1-p1	454	S	Gold	76	PXD002266;PXD012143;PXD015833;PXD020381	Schizont / Ring;Asexual red blood cell stages;Late-stage schizonts;Schizont	NNNDDQHSMDSHNEDENNER	8	S..S; D..S; S.D
PF3D7_1013600.1-p1	1379	S	Gold	76	PXD002266;PXD005207;PXD009465;PXD012143;PXD015833;PXD020381	Schizont / Ring Stages (time course);Late-stage schizonts;Schizont / Ring;Asexual red blood cell stages;Schizont	VEDNISLDHNNNNNNNR	6	N.S.D; D..S; S.D
PF3D7_1033200.1-p1	86	S	Gold	76	PXD002266;PXD005207;PXD009157;PXD009465;PXD012143;PXD015833;PXD020381;PXD026474;PXD015093	Schizont / Ring Stages (time course);Late-stage schizonts;Fully segmented schizonts;Schizont / Ring;Asexual red blood cell stages;Schizont;Gametocytes;Merozoites	NVDSEVQEIIDEKDEK	4	S...E; DS; SE
PF3D7_1104100.1-p1	245	S	Gold	76	PXD002266;PXD009465;PXD012143;PXD015833;PXD020381;PXD026474	Schizont / Ring Stages (time course);Late-stage schizonts;Schizont / Ring;Asexual red blood cell stages;Schizont;Gametocytes	QFVSINTVDIENEILTQK	4
PF3D7_1239800.1-p1	2743	S	Gold	76	PXD002266;PXD005207;PXD009157;PXD012143;PXD015833;PXD020381;PXD026474	Late-stage schizonts;Fully segmented schizonts;Schizont / Ring;Asexual red blood cell stages;Schizont;Gametocytes	SLEDHHDDIMEK	1	S.E; S..D
PF3D7_0723400.1-p1	256	S	Gold	76	PXD009157;PXD009465;PXD012143;PXD015833;PXD020381	Schizont / Ring Stages (time course);Fully segmented schizonts;Schizont / Ring;Asexual red blood cell stages;Schizont	SIDGIKK	1	S.D...K; S.D
PF3D7_0806800.1-p1	900	S	Gold	76	PXD009465;PXD012143;PXD015833;PXD020381;PXD026474;PXD015093	Schizont / Ring Stages (time course);Schizont / Ring;Asexual red blood cell stages;Schizont;Gametocytes;Merozoites	KRTDDDIEAHLLSSTYEEK	13	S...E; S..Y
PF3D7_0708400.1-p1	272	T	Gold	76	PXD012143;PXD015833;PXD020381;PXD026474	Schizont / Ring;Gametocytes;Asexual red blood cell stages;Schizont	KEDNEEDDNKTDHPK	11	TD
PF3D7_1146600.1-p1	1104	S	Gold	76	PXD012143;PXD020381	Schizont / Ring;Schizont	NDDMSDDSNSCDDKGNDK	10	NS.D; S...D; D..S; S.D; NS; S..D; S.S
PF3D7_0503200.1-p1	680	S	Gold	75	PXD000070;PXD002266;PXD005207;PXD009157;PXD012143;PXD015833;PXD020381;PXD026474	Late-stage schizonts;Fully segmented schizonts;Schizont / Ring;Asexual red blood cell stages;Schizont;Gametocytes;Parasites cultured from infected erythrocytes	IQNNNETLSEILIR	9	E..S; SE; T..E; T.S
PF3D7_0515700.1-p1	446	S	Gold	75	PXD000070;PXD020381;PXD026474	Gametocytes;Parasites cultured from infected erythrocytes;Schizont	NYSSKQHEMLDSQA	4	S...E; Y.S
PF3D7_0826100.1-p1	2055	S	Gold	75	PXD000070;PXD012143;PXD015833;PXD020381	Schizont / Ring;Parasites cultured from infected erythrocytes;Asexual red blood cell stages;Schizont	KMSRDVQDNNLIK	3	S.D
PF3D7_1237200.1-p1	1370	S	Gold	75	PXD000070;PXD002266;PXD005207;PXD009157;PXD015833	Fully segmented schizonts;Parasites cultured from infected erythrocytes;Asexual red blood cell stages;Late-stage schizonts	IHNHRNSLDDDER	7	NS.D; S...D; S.D; H.NS; NS; S..D; R.S
PF3D7_1358200.1-p1	117	S	Gold	75	PXD000070;PXD002266;PXD012143;PXD015833;PXD020381;PXD026474	Late-stage schizonts;Schizont / Ring;Asexual red blood cell stages;Schizont;Gametocytes;Parasites cultured from infected erythrocytes	DHYIHSEEEYMK	6	S.E...K; SE.E; S.E; SE; S..E; S...Y; Y..S
PF3D7_0423600.1-p1	1041	S	Gold	75	PXD001684;PXD002266;PXD005207;PXD009157;PXD009465;PXD012143;PXD015833;PXD020381;PXD026474	Schizont / Ring Stages (time course);Late-stage schizonts;Fully segmented schizonts;Schizont / Ring;Asexual red blood cell stages;Schizont;Gametocytes;Merozoites	NDPAIISPR	7	SP
PF3D7_1455300.1-p1	519	S	Gold	75	PXD001684;PXD005207;PXD009157;PXD009465;PXD012143;PXD015833;PXD020381;PXD026474	Schizont / Ring Stages (time course);Late-stage schizonts;Fully segmented schizonts;Schizont / Ring;Asexual red blood cell stages;Schizont;Gametocytes;Merozoites	ILVPNNDNIQSPNIIR	11	N..SP; SP
PF3D7_0312500.1-p1	268	S	Gold	75	PXD002266;PXD005207;PXD009465;PXD012143;PXD015833;PXD020381;PXD026474;PXD015093	Schizont / Ring Stages (time course);Late-stage schizonts;Schizont / Ring;Asexual red blood cell stages;Schizont;Gametocytes;Merozoites	NDNQLVSEDNIQTNQDK	7	S.D; SE
PF3D7_0515700.1-p1	456	A	Silver	75	PXD002266;PXD009157;PXD012143;PXD015833;PXD020381;PXD026474	Late-stage schizonts;Fully segmented schizonts;Schizont / Ring;Asexual red blood cell stages;Schizont;Gametocytes	QHEMLDSQA	9
PF3D7_0628200.1-p1	2340	S	Gold	75	PXD002266;PXD009465;PXD012143;PXD015833;PXD020381;PXD026474	Schizont / Ring Stages (time course);Late-stage schizonts;Schizont / Ring;Asexual red blood cell stages;Schizont;Gametocytes	NHNPFLSDK	7	SD
PF3D7_0704800.1-p1	1058	S	Gold	75	PXD002266;PXD012143;PXD020381	Schizont / Ring;Late-stage schizonts;Schizont	QKEDSEHCNSMCDNK	5	DS; SE
PF3D7_0825000.1-p1	1554	S	Gold	75	PXD002266;PXD005207;PXD009157;PXD009465;PXD012143;PXD015833;PXD020381;PXD026474	Schizont / Ring Stages (time course);Late-stage schizonts;Fully segmented schizonts;Schizont / Ring;Asexual red blood cell stages;Schizont;Gametocytes	VDISPIKQIIQEEK	4	SP
PF3D7_0903400.1-p1	628	S	Gold	75	PXD002266;PXD005207;PXD009465;PXD012143;PXD015833;PXD020381;PXD026474	Schizont / Ring Stages (time course);Late-stage schizonts;Schizont / Ring;Asexual red blood cell stages;Schizont;Gametocytes	RGDATNDDNEDNIINSNDDRLEVVSK	16	SND; NS.D; SN; S.D; NS; S..D
PF3D7_0930800.1-p1	191	S	Gold	75	PXD002266;PXD009157;PXD009465;PXD012143;PXD015833;PXD020381;PXD026474	Schizont / Ring Stages (time course);Late-stage schizonts;Fully segmented schizonts;Schizont / Ring;Asexual red blood cell stages;Schizont;Gametocytes	ERSNSLLHFK	5	SN.....K; R.NS; R..S; NS; S.S
PF3D7_1004300.1-p1	984	S	Gold	75	PXD002266;PXD012143;PXD015833;PXD020381	Schizont / Ring;Asexual red blood cell stages;Late-stage schizonts;Schizont	SRDSDNEKEGSR	4	SD.E; S...D; S..S; DS; SD; R.S; S..E
PF3D7_1133800.1-p1	234	S	Gold	75	PXD002266;PXD009465;PXD012143;PXD015833;PXD020381	Schizont / Ring Stages (time course);Late-stage schizonts;Schizont / Ring;Asexual red blood cell stages;Schizont	FLSVNNDK	3	S...D
PF3D7_1227600.1-p1	408	S	Gold	75	PXD002266;PXD009465;PXD012143;PXD015833;PXD020381	Schizont / Ring Stages (time course);Late-stage schizonts;Schizont / Ring;Asexual red blood cell stages;Schizont	DGDILFHSQNINK	8
PF3D7_1339700.1-p1	710	S	Gold	75	PXD002266;PXD005207;PXD009157;PXD009465;PXD012143;PXD015833;PXD020381;PXD026474	Schizont / Ring Stages (time course);Late-stage schizonts;Fully segmented schizonts;Schizont / Ring;Asexual red blood cell stages;Schizont;Gametocytes	DDTNNISDDNYIK	7	N.S.D; S.D...K; SD....K; N.SD; S.D; SD; S...Y
PF3D7_1406200.1-p1	1750	S	Gold	75	PXD002266;PXD009157;PXD012143;PXD015833;PXD020381	Late-stage schizonts;Fully segmented schizonts;Schizont / Ring;Asexual red blood cell stages;Schizont	KNQSDDKNNVK	4	N.S.D; K..S......K; K..S.D; N.SD; SD.....K; K..S; S.D; SD
PF3D7_1443100.1-p1	337	S	Gold	75	PXD002266;PXD005207;PXD009157;PXD009465;PXD012143;PXD015833;PXD020381	Schizont / Ring Stages (time course);Late-stage schizonts;Fully segmented schizonts;Schizont / Ring;Asexual red blood cell stages;Schizont	MHQQNSLGSILNK	6	S..S; NS
PF3D7_0313000.1-p1	26	S	Gold	75	PXD005207;PXD009465;PXD012143;PXD015833;PXD020381	Schizont / Ring Stages (time course);Late-stage schizonts;Schizont / Ring;Asexual red blood cell stages;Schizont	DQENDLEEIQSNEHEK	11	SNE; S.E..K; SN; S...E; E..S; S.E
PF3D7_0729100.1-p1	1141	S	Gold	75	PXD005207;PXD009157;PXD009465;PXD012143;PXD015833;PXD020381	Schizont / Ring Stages (time course);Late-stage schizonts;Fully segmented schizonts;Schizont / Ring;Asexual red blood cell stages;Schizont	HILGNSNK	6	SN; NS
PF3D7_1448300.1-p1	169	S	Gold	75	PXD005207;PXD009465;PXD012143;PXD015833;PXD020381;PXD026474	Schizont / Ring Stages (time course);Late-stage schizonts;Schizont / Ring;Asexual red blood cell stages;Schizont;Gametocytes	NTEGYDENILNDEGNLSDEGEEVEEENVDER	17	N.S.E; N.SD; S...E; S.E; SD
PF3D7_1103100.1-p1	115	S	Gold	75	PXD009157;PXD012143;PXD015833;PXD020381	Fully segmented schizonts;Schizont / Ring;Asexual red blood cell stages;Schizont	KEEKVEEEEEEDDLGFSLFG	17
PF3D7_1145400.1-p1	560	S	Gold	75	PXD009157;PXD009465;PXD012143;PXD015833;PXD020381;PXD026474;PXD015093	Schizont / Ring Stages (time course);Fully segmented schizonts;Schizont / Ring;Asexual red blood cell stages;Schizont;Gametocytes;Merozoites	QQSNISNSNQDTLLSTSSK	6	SN; S..S; S.S
PF3D7_1343300.1-p1	153	S	Gold	75	PXD009157;PXD009465;PXD012143;PXD015833;PXD020381	Schizont / Ring Stages (time course);Fully segmented schizonts;Schizont / Ring;Asexual red blood cell stages;Schizont	NMMSPNKR	4	N..SP; SP
PF3D7_1004200.1-p1	115	S	Gold	75	PXD009465;PXD012143;PXD015833;PXD020381	Schizont / Ring;Schizont / Ring Stages (time course);Asexual red blood cell stages;Schizont	NKKEELLNVDDDKMSVDINENNENNK	15	D..S; S.D
PF3D7_1123900.1-p1	14	S	Gold	75	PXD009465;PXD012143;PXD015833;PXD020381;PXD026474	Schizont / Ring Stages (time course);Schizont / Ring;Asexual red blood cell stages;Schizont;Gametocytes	SNTLISNESVHNSEVEEEEEEINAK	13	SE.E; S...E; NS; SE; S..E
PF3D7_1304200.1-p1	38	S	Gold	75	PXD009465;PXD012143;PXD015833;PXD020381;PXD026474	Schizont / Ring Stages (time course);Schizont / Ring;Asexual red blood cell stages;Schizont;Gametocytes	YDYDEIDLNDDDDDIIDNKSFDK	20	N.S.D; D..S; S.D
PF3D7_1304200.2-p1	38	S	Gold	75	PXD009465;PXD012143;PXD015833;PXD020381;PXD026474	Schizont / Ring Stages (time course);Schizont / Ring;Asexual red blood cell stages;Schizont;Gametocytes	YDYDEIDLNDDDDDIIDNKSFDK	20	N.S.D; D..S; S.D
PF3D7_1303500.1-p1	1408	S	Silver	75	PXD012143;PXD020381	Schizont / Ring;Schizont	NDDDNHNDNHNNDDDNNNDNHNDDDNNSSHYNK	28	D..S; NS; S..Y
PF3D7_0416400.1-p1	769	S	Gold	74	PXD000070;PXD005207;PXD009157;PXD012143;PXD015833;PXD020381;PXD026474	Late-stage schizonts;Fully segmented schizonts;Schizont / Ring;Asexual red blood cell stages;Schizont;Gametocytes;Parasites cultured from infected erythrocytes	NNQSDVQNDKELSEGTLNVHKK	13	SE
PF3D7_0500800.1-p1	403	S	Silver	74	PXD000070;PXD012143;PXD015833;PXD020381	Schizont / Ring;Parasites cultured from infected erythrocytes;Asexual red blood cell stages;Schizont	LTEQEENGTKESSEETKDDKPEENEK	12	S.E..K; K..S......K; K..S; S.E; ES; S..E
PF3D7_0804000.1-p1	534	S	Gold	74	PXD000070;PXD012143;PXD015833;PXD020381;PXD026474	Schizont / Ring;Asexual red blood cell stages;Schizont;Gametocytes;Parasites cultured from infected erythrocytes	IAYHGDSPILYDINILEENKNENEK	7	DS; SP; S...Y; Y...S
PF3D7_1022400.1-p1	368	S	Silver	74	PXD000070;PXD001684;PXD009465;PXD012143;PXD015833;PXD020381;PXD026474;PXD015093	Schizont / Ring Stages (time course);Schizont / Ring;Merozoites;Asexual red blood cell stages;Schizont;Gametocytes;Parasites cultured from infected erythrocytes	NASSDFKRELNSDDDKK	3	N.S.D; S.D
PF3D7_1216000.1-p1	154	S	Gold	74	PXD000070;PXD002266;PXD009157;PXD009465;PXD012143;PXD015833;PXD020381	Schizont / Ring Stages (time course);Late-stage schizonts;Fully segmented schizonts;Schizont / Ring;Asexual red blood cell stages;Schizont;Parasites cultured from infected erythrocytes	LLSDHIK	3	SD
PF3D7_1304400.1-p1	472	T	Gold	74	PXD000070;PXD005207;PXD009465;PXD012143;PXD015833;PXD020381	Schizont / Ring Stages (time course);Late-stage schizonts;Schizont / Ring;Asexual red blood cell stages;Schizont;Parasites cultured from infected erythrocytes	NHHNVLDAQEKDEEDAEHTEDEEDFSHIISNIR	19	T.DE.; T.D; T..E
PF3D7_1454000.1-p1	250	S	Gold	74	PXD000070;PXD009465;PXD012143;PXD015833;PXD020381;PXD026474	Schizont / Ring Stages (time course);Schizont / Ring;Asexual red blood cell stages;Schizont;Gametocytes;Parasites cultured from infected erythrocytes	KKLEMEEMDDSPEKDTNNVNCYER	11	S.E; DS; SP
PF3D7_0308300.1-p1	234	T	Gold	74	PXD001684;PXD002266;PXD012143;PXD015833;PXD020381;PXD026474	Late-stage schizonts;Schizont / Ring;Asexual red blood cell stages;Schizont;Gametocytes;Merozoites	NNIHNTKDELTNNYNIIK	6	NT.D; T.DE.; T.D; NT; T..E
PF3D7_0312500.1-p1	577	S	Gold	74	PXD001684;PXD002266;PXD005207;PXD012143;PXD015833;PXD020381;PXD026474	Late-stage schizonts;Schizont / Ring;Asexual red blood cell stages;Schizont;Gametocytes;Merozoites	YHMISLPSSK	8	S..S
PF3D7_1025900.1-p1	309	S	Gold	74	PXD001684;PXD002266;PXD005207;PXD009157;PXD012143;PXD015833;PXD020381;PXD026474	Late-stage schizonts;Fully segmented schizonts;Schizont / Ring;Asexual red blood cell stages;Schizont;Gametocytes;Merozoites	GYIPLSNEHK	6	SNE; SN; S.E; Y...S
PF3D7_1136500.1-p1	313	T	Gold	74	PXD001684;PXD009157;PXD012143;PXD015833;PXD020381	Fully segmented schizonts;Schizont / Ring;Asexual red blood cell stages;Schizont;Merozoites	NRFDQTADQEGR	6	T.D
PF3D7_0516400.1-p1	310	S	Gold	74	PXD002266;PXD009465;PXD012143;PXD020381	Schizont / Ring;Schizont / Ring Stages (time course);Late-stage schizonts;Schizont	GNQHYDNSDNSSVEDKEIHSR	12	N.S.E; S...D; D..S; S.E; S..D; S..E
PF3D7_0723400.1-p1	1246	S	Gold	74	PXD002266;PXD005207;PXD009157;PXD009465;PXD012143;PXD015833;PXD020381;PXD026474;PXD015093	Schizont / Ring Stages (time course);Late-stage schizonts;Fully segmented schizonts;Schizont / Ring;Asexual red blood cell stages;Schizont;Gametocytes;Merozoites	DNDVTSNLSDR	9	N.SD; S...D; S..S; SD
PF3D7_1031300.1-p1	598	S	Gold	74	PXD002266;PXD005207;PXD009157;PXD009465;PXD012143;PXD015833;PXD020381	Schizont / Ring Stages (time course);Late-stage schizonts;Fully segmented schizonts;Schizont / Ring;Asexual red blood cell stages;Schizont	QIINENINIESPQK	11	N..SP; ES; SP
PF3D7_1227800.1-p1	270	S	Gold	74	PXD002266;PXD012143;PXD015833;PXD020381;PXD026474	Late-stage schizonts;Schizont / Ring;Asexual red blood cell stages;Schizont;Gametocytes	HDSSHVDETNAPSEEDEFMINKK	13	S...E; S.E; S..D; SE
PF3D7_1243500.1-p1	11	S	Gold	74	PXD002266;PXD012143;PXD015833;PXD020381	Schizont / Ring;Asexual red blood cell stages;Late-stage schizonts;Schizont	KNSPEYSDNK	3	K.NS; K.....SD; K..S......K; NS.E; KK.S; K..S; S.E; NS; SP; S..Y
PF3D7_1325400.1-p1	349	S	Gold	74	PXD002266;PXD005207;PXD009465;PXD012143;PXD015833;PXD020381;PXD026474	Schizont / Ring Stages (time course);Late-stage schizonts;Schizont / Ring;Asexual red blood cell stages;Schizont;Gametocytes	NKENEDQLDSHNILEYNIHK	10	DS
PF3D7_1334100.1-p1	256	T	Gold	74	PXD002266;PXD009465;PXD012143;PXD015833;PXD020381	Schizont / Ring Stages (time course);Late-stage schizonts;Schizont / Ring;Asexual red blood cell stages;Schizont	INSNEPLFNFTPK	11	TP
PF3D7_1414500.1-p1	485	S	Gold	74	PXD002266;PXD005207;PXD009157;PXD012143;PXD015833;PXD020381;PXD026474	Late-stage schizonts;Fully segmented schizonts;Schizont / Ring;Asexual red blood cell stages;Schizont;Gametocytes	ENMSDGLDNMK	4	N.SD; SD.....K; S...D; E..S; SD
PF3D7_1443600.1-p1	1132	S	Gold	74	PXD002266;PXD005207;PXD009157;PXD009465;PXD012143;PXD015833;PXD020381;PXD026474;PXD015093	Schizont / Ring Stages (time course);Late-stage schizonts;Fully segmented schizonts;Schizont / Ring;Asexual red blood cell stages;Schizont;Gametocytes;Merozoites	EIDSEDDIFPYK	4	E..S; S.D; DS; S..D; SE
PF3D7_0214100.1-p1	663	S	Gold	74	PXD009157;PXD009465;PXD012143;PXD015833;PXD020381;PXD026474	Schizont / Ring Stages (time course);Fully segmented schizonts;Schizont / Ring;Asexual red blood cell stages;Schizont;Gametocytes	IKQNEEDISGNDEHLLNSSIK	9	S...E; E..S; S..D
PF3D7_0107500.1-p1	1022	T	Gold	74	PXD009465;PXD012143;PXD015833;PXD020381	Schizont / Ring;Schizont / Ring Stages (time course);Asexual red blood cell stages;Schizont	DTQQFINGHDK	2	DT
PF3D7_1205900.1-p1	373	S	Gold	74	PXD009465;PXD012143;PXD015833;PXD020381;PXD026474	Schizont / Ring Stages (time course);Schizont / Ring;Asexual red blood cell stages;Schizont;Gametocytes	NIVEELNNEMDFWQNDHIDDEQSDQDK	23	SD.D; D..S; SD; S..D
PF3D7_1465100.1-p1	577	S	Gold	74	PXD009465;PXD012143;PXD015833;PXD020381;PXD026474	Schizont / Ring Stages (time course);Schizont / Ring;Asexual red blood cell stages;Schizont;Gametocytes	DGDHVEFYNKPNEDNVSEKNEEK	17	S...E; D..S; SE
PF3D7_0813100.1-p1	320	S	Gold	74	PXD012143;PXD015833;PXD020381	Schizont / Ring;Asexual red blood cell stages;Schizont	YNNNNNNNDDDDDDDDNIHSNNK	20	SN
PF3D7_0826700.1-p1	69	T	Silver	74	PXD026474	Gametocytes	SLTGHSQAINDVSISSDGLFALSGSWDHSVR	3
PF3D7_1467900.1-p1	956	S	Gold	73	PXD001684;PXD002266;PXD009465;PXD012143;PXD015833;PXD020381;PXD026474;PXD015093	Schizont / Ring Stages (time course);Late-stage schizonts;Schizont / Ring;Asexual red blood cell stages;Schizont;Gametocytes;Merozoites	VLSFDSIKK	3	S..S; S.D
PF3D7_0302500.1-p1	1398	S	Gold	73	PXD002266;PXD005207;PXD012143;PXD015833;PXD020381;PXD026474	Late-stage schizonts;Schizont / Ring;Asexual red blood cell stages;Schizont;Gametocytes	MNEADSADSDDEK	9	SD.E; S...D; S..S; S.D; DS; SD; S..E
PF3D7_0322400.1-p1	441	S	Gold	73	PXD002266;PXD005207;PXD012143;PXD015833;PXD020381	Schizont / Ring;Asexual red blood cell stages;Late-stage schizonts;Schizont	INNQCEDNSEGDTHMEGK	9	E..S; NS; S..D; SE
PF3D7_0625200.1-p1	92	S	Gold	73	PXD002266;PXD005207;PXD009157;PXD009465;PXD012143;PXD015833;PXD020381	Schizont / Ring Stages (time course);Late-stage schizonts;Fully segmented schizonts;Schizont / Ring;Asexual red blood cell stages;Schizont	NFDNSNENVNR	5	SNE; NS.E; SN; S.E; NS
PF3D7_0704100.1-p1	687	S	Gold	73	PXD002266;PXD009465;PXD012143;PXD015833;PXD020381	Schizont / Ring Stages (time course);Late-stage schizonts;Schizont / Ring;Asexual red blood cell stages;Schizont	NDIKSQSFHHK	7	KS.S; K..S; S.S
PF3D7_0724700.1-p1	2365	S	Gold	73	PXD002266;PXD009157;PXD012143;PXD015833;PXD020381	Late-stage schizonts;Fully segmented schizonts;Schizont / Ring;Asexual red blood cell stages;Schizont	KNNSLNGDNEK	4	K.NS; K..S......K; S...D; K..S; NS
PF3D7_1206200.1-p1	564	S	Gold	73	PXD002266;PXD005207;PXD009157;PXD009465;PXD012143;PXD015833;PXD020381;PXD026474	Schizont / Ring Stages (time course);Late-stage schizonts;Fully segmented schizonts;Schizont / Ring;Asexual red blood cell stages;Schizont;Gametocytes	EMLSDSLNNSNNIASK	10	SN; NS
PF3D7_1303800.1-p1	1885	S	Gold	73	PXD002266;PXD009157;PXD009465;PXD012143;PXD015833;PXD020381;PXD026474	Schizont / Ring Stages (time course);Late-stage schizonts;Fully segmented schizonts;Schizont / Ring;Asexual red blood cell stages;Schizont;Gametocytes	YNVTHFLSDDEYIR	8	SD.E; S.D; SD; S..E; S...Y
PF3D7_1440100.1-p1	457	S	Gold	73	PXD002266;PXD005207;PXD009157;PXD009465;PXD012143;PXD015833;PXD026474	Schizont / Ring Stages (time course);Late-stage schizonts;Fully segmented schizonts;Schizont / Ring;Asexual red blood cell stages;Gametocytes	SDVVVGSIFSPIKK	1	SD
PF3D7_1031600.1-p1	343	S	Gold	73	PXD005207;PXD009157;PXD009465;PXD012143;PXD015833;PXD020381;PXD026474	Schizont / Ring Stages (time course);Late-stage schizonts;Fully segmented schizonts;Schizont / Ring;Asexual red blood cell stages;Schizont;Gametocytes	DGNYIYNESDNDEVEEAWLK	9	N.SD; SD.D; S...E; ES; SD; S..D; Y..S
PF3D7_1304500.1-p1	178	S	Gold	73	PXD009157;PXD009465;PXD012143;PXD015833;PXD020381;PXD026474	Schizont / Ring Stages (time course);Fully segmented schizonts;Schizont / Ring;Asexual red blood cell stages;Schizont;Gametocytes	SFTLPENVSEDEIK	9	N.S.D; SE.E; E..S; S.D; SE; S..E
PF3D7_0508700.1-p1	417	S	Gold	73	PXD009465;PXD012143;PXD015833;PXD020381	Schizont / Ring;Schizont / Ring Stages (time course);Asexual red blood cell stages;Schizont	NLNIFINDQDDESDNSK	16	S..S; NS
PF3D7_0924100.1-p1	331	S	Gold	73	PXD012143;PXD015833;PXD020381	Schizont / Ring;Asexual red blood cell stages;Schizont	KGDSNHELK	4	SN; DS; S..E
PF3D7_1001600.1-p1	321	S	Gold	73	PXD012143;PXD015833;PXD020381	Schizont / Ring;Asexual red blood cell stages;Schizont	SASAHSIMSDTEK	9	SD.E; S...D; SD; S..E
PF3D7_0416400.1-p1	175	S	Gold	72	PXD000070;PXD001684;PXD005207;PXD012143;PXD015833;PXD020381;PXD026474;PXD015093	Late-stage schizonts;Schizont / Ring;Merozoites;Asexual red blood cell stages;Schizont;Gametocytes;Parasites cultured from infected erythrocytes	KNSYEELVR	3	NS.E; S.E; NS; S..E; SYE; SY
PF3D7_0510100.1-p1	1310	S	Gold	72	PXD000070;PXD009465;PXD012143;PXD015833;PXD020381;PXD026474	Schizont / Ring Stages (time course);Schizont / Ring;Asexual red blood cell stages;Schizont;Gametocytes;Parasites cultured from infected erythrocytes	SPVLYENNNIENVSDDDKNKRK	14	N.S.D; N.SD; SD.D; E..S; S.D; SD; S..D
PF3D7_0606700.1-p1	1133	S	Gold	72	PXD000070;PXD005207;PXD012143;PXD015833;PXD020381;PXD026474;PXD015093	Late-stage schizonts;Schizont / Ring;Merozoites;Asexual red blood cell stages;Schizont;Gametocytes;Parasites cultured from infected erythrocytes	GDKTNISQEHITNILTDEKK	7	N.S.E; S.E
PF3D7_0708400.1-p1	198	S	Gold	72	PXD000070;PXD001684;PXD005207;PXD012143;PXD015833;PXD020381;PXD026474	Late-stage schizonts;Schizont / Ring;Merozoites;Asexual red blood cell stages;Schizont;Gametocytes;Parasites cultured from infected erythrocytes	KHSEFISFPIK	3	SE
PF3D7_1357000.1-p1	213	T	Gold	72	PXD000070;PXD020381;PXD026474	Gametocytes;Parasites cultured from infected erythrocytes;Schizont	GRTLIEALDTMEPPK	3	T..E
PF3D7_1357100.1-p1	213	T	Gold	72	PXD000070;PXD020381;PXD026474	Gametocytes;Parasites cultured from infected erythrocytes;Schizont	GRTLIEALDTMEPPK	3	T..E
PF3D7_0818000.1-p1	369	S	Gold	72	PXD001684;PXD005207;PXD009465;PXD012143;PXD015833;PXD020381;PXD026474	Schizont / Ring Stages (time course);Late-stage schizonts;Schizont / Ring;Asexual red blood cell stages;Schizont;Gametocytes;Merozoites	GGFNRPLSPTF	8	R..S; SP
PF3D7_1343000.1-p1	2	T	Gold	72	PXD001684;PXD002266;PXD005207;PXD012143;PXD015833;PXD020381;PXD026474;PXD015093	Late-stage schizonts;Schizont / Ring;Asexual red blood cell stages;Schizont;Gametocytes;Merozoites	TLIENLNSDK	1	T..E
PF3D7_0415300.1-p1	1158	S	Gold	72	PXD002266;PXD009465;PXD012143;PXD015833;PXD020381	Schizont / Ring Stages (time course);Late-stage schizonts;Schizont / Ring;Asexual red blood cell stages;Schizont	SREGIDDR	1	S.E
PF3D7_0500800.1-p1	579	T	Gold	72	PXD002266;PXD009157;PXD012143;PXD015833;PXD020381	Late-stage schizonts;Fully segmented schizonts;Schizont / Ring;Asexual red blood cell stages;Schizont	ENDTEGNDKVK	4	E..TE; DT; T...D
PF3D7_0516400.1-p1	309	S	Gold	72	PXD002266;PXD009465;PXD012143;PXD020381	Schizont / Ring;Schizont / Ring Stages (time course);Late-stage schizonts;Schizont	GNQHYDNSDNSSVEDKEIHSR	11	N.S.E; S...D; S..S; D..S; NS; S..E
PF3D7_0614300.1-p1	578	T	Gold	72	PXD002266;PXD012143;PXD015833;PXD020381	Schizont / Ring;Asexual red blood cell stages;Late-stage schizonts;Schizont	FLEIEIENSIETLDEDKNK	12	T.DE.; T.D; T..E; T...D
PF3D7_0704800.1-p1	1063	S	Gold	72	PXD002266;PXD012143;PXD020381	Schizont / Ring;Late-stage schizonts;Schizont	QKEDSEHCNSMCDNK	10	H.NS; NS; S..D
PF3D7_0711400.1-p1	79	S	Gold	72	PXD002266;PXD009465;PXD012143;PXD015833;PXD020381	Schizont / Ring Stages (time course);Late-stage schizonts;Schizont / Ring;Asexual red blood cell stages;Schizont	SNNVVHDNVSKEK	10	D..S
PF3D7_0914700.1-p1	6	S	Gold	72	PXD002266;PXD015833;PXD026474;PXD015093	Gametocytes;Merozoites;Asexual red blood cell stages;Late-stage schizonts	ASDVSKENISQLK	5	S..S; S.E
PF3D7_1318800.1-p1	648	S	Gold	72	PXD002266;PXD005207;PXD012143;PXD015833;PXD020381;PXD026474;PXD015093	Late-stage schizonts;Schizont / Ring;Asexual red blood cell stages;Schizont;Gametocytes;Merozoites	ASADQENYVPEDDANDESDDD	18	SD.D; S.D; ES; SD; S..D
PF3D7_1346400.1-p1	3023	S	Gold	72	PXD002266;PXD009465;PXD012143;PXD015833;PXD020381	Schizont / Ring Stages (time course);Late-stage schizonts;Schizont / Ring;Asexual red blood cell stages;Schizont	NNSNDNNNINMDNNNK	3	N.S.D; K.NS; K..SN; SND; NS.D; K..S.D; SN; K..S; S.D; NS
PF3D7_0523000.1-p1	14	S	Gold	72	PXD005207;PXD009465;PXD012143;PXD015833;PXD020381;PXD026474;PXD015093	Schizont / Ring Stages (time course);Late-stage schizonts;Schizont / Ring;Asexual red blood cell stages;Schizont;Gametocytes;Merozoites	DGNLSIKEEVEK	5	S...E; S..E
PF3D7_1213800.1-p1	237	S	Gold	72	PXD005207;PXD009157;PXD009465;PXD012143;PXD015833;PXD020381;PXD026474;PXD015093	Schizont / Ring Stages (time course);Late-stage schizonts;Fully segmented schizonts;Schizont / Ring;Asexual red blood cell stages;Schizont;Gametocytes;Merozoites	LLSNNEVEDNK	3	SN; S..E
PF3D7_0917900.1-p1	509	A	Bronze	72	PXD009157;PXD012143;PXD015833;PXD020381	Fully segmented schizonts;Schizont / Ring;Asexual red blood cell stages;Schizont	NGILHVEAEDKGTGK	8
PF3D7_1243100.1-p1	225	S	Gold	72	PXD009157;PXD012143;PXD015833;PXD020381	Fully segmented schizonts;Schizont / Ring;Asexual red blood cell stages;Schizont	KKNENENENNDEESDNMNMMFK	14	D.ES; D..S; ES; SD
PF3D7_0604500.1-p1	878	S	Gold	72	PXD009465;PXD012143;PXD015833;PXD020381;PXD015093	Schizont / Ring Stages (time course);Schizont / Ring;Asexual red blood cell stages;Schizont;Merozoites	MSEQFDRNNK	2	S...D; SE
PF3D7_1362700.1-p1	798	S	Gold	72	PXD009465;PXD012143;PXD015833;PXD020381	Schizont / Ring;Schizont / Ring Stages (time course);Asexual red blood cell stages;Schizont	DTHSDNNMK	4	D..S; SD; DT.S; T.S
PF3D7_1417500.1-p1	453	S	Gold	72	PXD009465;PXD012143;PXD015833;PXD020381	Schizont / Ring;Schizont / Ring Stages (time course);Asexual red blood cell stages;Schizont	NQNENAEKSDSSDLK	9	SD....K; K..S.D; S...D; KS.S; S..S; K..S; SD; S.S
PF3D7_1453700.1-p1	253	S	Gold	72	PXD009465;PXD012143;PXD015833;PXD020381;PXD026474	Schizont / Ring Stages (time course);Schizont / Ring;Asexual red blood cell stages;Schizont;Gametocytes	TLDSDKLKDEENK	4	DS; SD; T...D
PF3D7_0108300.1-p1	1051	S	Gold	72	PXD012143;PXD015833;PXD020381;PXD026474;PXD015093	Schizont / Ring;Asexual red blood cell stages;Schizont;Gametocytes;Merozoites	KGSEVVPNNQYYNLGEYNK	3	GS; SE
PF3D7_0606600.1-p1	1272	S	Gold	71	PXD000070;PXD009157;PXD009465;PXD012143;PXD015833;PXD020381;PXD026474	Schizont / Ring Stages (time course);Fully segmented schizonts;Schizont / Ring;Asexual red blood cell stages;Schizont;Gametocytes;Parasites cultured from infected erythrocytes	VSILSLSENEKLLEEK	7	SE.E; S.S; SE; S..E
PF3D7_0801800.1-p1	225	S	Silver	71	PXD000070;PXD012143;PXD015833;PXD020381;PXD026474;PXD015093	Schizont / Ring;Merozoites;Asexual red blood cell stages;Schizont;Gametocytes;Parasites cultured from infected erythrocytes	RYSDIEFASLNNDSTK	3	SD.E; SD; R.S; S..E; YSD; YS
PF3D7_1473700.1-p1	984	S	Gold	71	PXD000070;PXD012143;PXD015833;PXD020381;PXD026474	Schizont / Ring;Asexual red blood cell stages;Schizont;Gametocytes;Parasites cultured from infected erythrocytes	GREEDDNKYSSDSFIKR	11	S.D...K; S..S; K..S; S.D; SD; S.S; Y.SD; Y..D; Y.S; Y...S
PF3D7_0801800.1-p1	628	S	Gold	71	PXD001684;PXD005207;PXD012143;PXD015833;PXD020381;PXD026474;PXD015093	Late-stage schizonts;Schizont / Ring;Asexual red blood cell stages;Schizont;Gametocytes;Merozoites	KVSLEYEK	3	S.E..K; S...E; S.E; S..Y
PF3D7_1433400.1-p1	1644	S	Gold	71	PXD001684;PXD002266;PXD009157;PXD009465;PXD012143;PXD015833;PXD020381;PXD026474	Schizont / Ring Stages (time course);Late-stage schizonts;Fully segmented schizonts;Schizont / Ring;Asexual red blood cell stages;Schizont;Gametocytes;Merozoites	MLSNPINVDNK	3	SN
PF3D7_0523000.1-p1	514	S	Gold	71	PXD002266;PXD005207;PXD012143;PXD015833;PXD020381;PXD026474	Late-stage schizonts;Schizont / Ring;Asexual red blood cell stages;Schizont;Gametocytes	NFSLISNSMTSNELLEMK	11	SN.....K; SNE; SN; S..S; S.E; T..E
PF3D7_0628100.1-p1	4567	S	Gold	71	PXD002266;PXD005207;PXD009157;PXD012143;PXD015833;PXD020381;PXD026474	Late-stage schizonts;Fully segmented schizonts;Schizont / Ring;Asexual red blood cell stages;Schizont;Gametocytes	YELISLDTLLSNDEK	11	SND; SN; S.D; S..E
PF3D7_0716000.1-p1	370	S	Gold	71	PXD002266;PXD009465;PXD012143;PXD015833;PXD020381	Schizont / Ring Stages (time course);Late-stage schizonts;Schizont / Ring;Asexual red blood cell stages;Schizont	SRSISIERR	5	S...E; R..S; S.E
PF3D7_0719900.1-p1	623	S	Gold	71	PXD002266;PXD009465;PXD012143;PXD015833;PXD020381	Schizont / Ring Stages (time course);Late-stage schizonts;Schizont / Ring;Asexual red blood cell stages;Schizont	NGITHTNQVSHDER	10	S.D; S..E
PF3D7_0821800.1-p1	35	S	Gold	71	PXD002266;PXD012143;PXD015833;PXD020381	Schizont / Ring;Asexual red blood cell stages;Late-stage schizonts;Schizont	RNSNGNSNSIVK	3	SN; NS
PF3D7_1013500.1-p1	1170	S	Gold	71	PXD002266;PXD005207;PXD009157;PXD009465;PXD012143;PXD015833;PXD020381;PXD026474	Schizont / Ring Stages (time course);Late-stage schizonts;Fully segmented schizonts;Schizont / Ring;Asexual red blood cell stages;Schizont;Gametocytes	NILFSDVQSDDNKNK	9	S.D...K; SD....K; D..S; S.D; SD
PF3D7_1209300.1-p1	512	S	Gold	71	PXD002266;PXD005207;PXD009157;PXD012143;PXD015833;PXD020381	Late-stage schizonts;Fully segmented schizonts;Schizont / Ring;Asexual red blood cell stages;Schizont	FGIQNVQHLFNSNNLLNK	12	SN; NS
PF3D7_1319100.1-p1	265	S	Gold	71	PXD002266;PXD012143;PXD015833;PXD020381	Schizont / Ring;Asexual red blood cell stages;Late-stage schizonts;Schizont	SVSPMNK	3	KS.S; SP..K; K..S; SP; S.S
PF3D7_1365000.1-p1	230	S	Gold	71	PXD002266;PXD009157;PXD012143;PXD015833;PXD020381	Late-stage schizonts;Fully segmented schizonts;Schizont / Ring;Asexual red blood cell stages;Schizont	SENSDDDVNR	4	K...S.D; NS.D; SD.D; S...D; S..S; S.D; NS; SD; S..D
PF3D7_0409600.1-p1	393	S	Gold	71	PXD005207;PXD009157;PXD012143;PXD015833;PXD020381	Late-stage schizonts;Fully segmented schizonts;Schizont / Ring;Asexual red blood cell stages;Schizont	NNMCYENNSPGNEAYNK	9	S...E; E..S; N.SP; NS; SP; Y...S
PF3D7_0416200.1-p1	173	S	Gold	71	PXD005207;PXD009465;PXD012143;PXD015833;PXD020381;PXD026474	Schizont / Ring Stages (time course);Late-stage schizonts;Schizont / Ring;Asexual red blood cell stages;Schizont;Gametocytes	NDNDDNISLEELQK	8	N.S.E; S.E...K; D..S; S.E; S..E
PF3D7_0823800.1-p1	9	S	Gold	71	PXD005207;PXD009465;PXD012143;PXD015833;PXD020381;PXD026474;PXD015093	Schizont / Ring Stages (time course);Late-stage schizonts;Schizont / Ring;Asexual red blood cell stages;Schizont;Gametocytes;Merozoites	ASNDSYENSDVNGAVSKR	5	N.S.E; S..S; S.E; DS; SYE; S...Y; SY
PF3D7_1104200.1-p1	814	S	Gold	71	PXD005207;PXD009157;PXD015833;PXD020381;PXD026474	Late-stage schizonts;Fully segmented schizonts;Asexual red blood cell stages;Schizont;Gametocytes	TQDISSISDEDIDIILADAEK	8	SD.D; S...E; S...D; S..S; S.E; SD; S..D; S.S
PF3D7_1314700.1-p1	371	S	Gold	71	PXD005207;PXD009157;PXD009465;PXD012143;PXD015833;PXD020381;PXD026474;PXD015093	Schizont / Ring Stages (time course);Late-stage schizonts;Fully segmented schizonts;Schizont / Ring;Asexual red blood cell stages;Schizont;Gametocytes;Merozoites	NEESVLENDINENNSMEDTLQEK	15	N.S.E; NS.E; E..S; S.E; NS; S..D
PF3D7_1343800.1-p1	2397	S	Gold	71	PXD005207;PXD012143;PXD015833;PXD020381;PXD026474	Late-stage schizonts;Schizont / Ring;Asexual red blood cell stages;Schizont;Gametocytes	HNIIEDDDNISLCNK	11	D..S
PF3D7_1435500.1-p1	106	S	Gold	71	PXD005207;PXD009465;PXD012143;PXD015833;PXD020381;PXD015093	Schizont / Ring Stages (time course);Late-stage schizonts;Schizont / Ring;Asexual red blood cell stages;Schizont;Merozoites	YNGSDIKNNDSFYK	4	N.SD; GS; SD; Y..S
PF3D7_0611600.1-p1	169	S	Gold	71	PXD009157;PXD009465;PXD012143;PXD015833;PXD020381;PXD026474	Schizont / Ring Stages (time course);Fully segmented schizonts;Schizont / Ring;Asexual red blood cell stages;Schizont;Gametocytes	KLSIQEENVVEK	3	S...E; S..E
PF3D7_0408500.1-p1	443	S	Gold	71	PXD009465;PXD012143;PXD020381;PXD026474	Schizont / Ring;Gametocytes;Schizont / Ring Stages (time course);Schizont	NEDGIKSVDDEKNLDDEK	7	S...E; S.D; S..D
PF3D7_1033700.1-p1	19	S	Gold	71	PXD009465;PXD012143;PXD015833;PXD020381;PXD026474;PXD015093	Schizont / Ring Stages (time course);Schizont / Ring;Asexual red blood cell stages;Schizont;Gametocytes;Merozoites	SIREDSLDDVLK	6	S.D...K; R..S; S.D; DS; S..D
PF3D7_0416400.1-p1	714	S	Gold	71	PXD012143;PXD015833;PXD020381;PXD026474;PXD015093	Schizont / Ring;Asexual red blood cell stages;Schizont;Gametocytes;Merozoites	VEGGSLEVANK	5	S.E...K; E..S; S.E; GS
PF3D7_0609000.1-p1	3327	S	Gold	71	PXD012143;PXD015833;PXD020381	Schizont / Ring;Asexual red blood cell stages;Schizont	HRDSGHLENKK	4	S...E; DS; R.S
PF3D7_0914700.1-p1	289	S	Gold	70	PXD000070;PXD005207;PXD009465;PXD012143;PXD020381;PXD026474;PXD015093	Schizont / Ring Stages (time course);Late-stage schizonts;Schizont / Ring;Merozoites;Schizont;Gametocytes;Parasites cultured from infected erythrocytes	NNNNNNNNNNNGIFQEMENLESGKR	22	ES
PF3D7_1011800.1-p1	859	S	Gold	70	PXD000070;PXD009465;PXD012143;PXD015833;PXD020381;PXD026474	Schizont / Ring Stages (time course);Schizont / Ring;Asexual red blood cell stages;Schizont;Gametocytes;Parasites cultured from infected erythrocytes	DVLENLVQSEGKEGK	9	S...E; SE
PF3D7_1025000.1-p1	136	S	Gold	70	PXD000070;PXD005207;PXD012143;PXD015833;PXD020381;PXD026474	Late-stage schizonts;Schizont / Ring;Asexual red blood cell stages;Schizont;Gametocytes;Parasites cultured from infected erythrocytes	HKSFSDISNMEGSLK	3	KS.S; K..S; S..D; S.S
PF3D7_1029400.1-p1	108	S	Gold	70	PXD000070;PXD001684;PXD012143;PXD015833;PXD020381;PXD026474	Schizont / Ring;Merozoites;Asexual red blood cell stages;Schizont;Gametocytes;Parasites cultured from infected erythrocytes	KRSFIFNDYK	3
PF3D7_1223200.1-p1	97	S	Gold	70	PXD000070;PXD001684;PXD002266;PXD005207;PXD009157;PXD009465;PXD012143;PXD015833;PXD020381;PXD026474	Schizont / Ring Stages (time course);Late-stage schizonts;Fully segmented schizonts;Schizont / Ring;Merozoites;Asexual red blood cell stages;Schizont;Gametocytes;Parasites cultured from infected erythrocytes	DAYGSNNLVLGGLR	5	GSN; SN; GS; Y.S
PF3D7_1302700.1-p1	728	S	Gold	70	PXD000070;PXD012143;PXD015833;PXD020381;PXD026474	Schizont / Ring;Asexual red blood cell stages;Schizont;Gametocytes;Parasites cultured from infected erythrocytes	IMDEVNFDIFDLSEGEQNKDEK	13	SE.E; SE; S..E
PF3D7_0903400.1-p1	1175	S	Gold	70	PXD001684;PXD002266;PXD005207;PXD009157;PXD012143;PXD015833;PXD020381;PXD015093	Late-stage schizonts;Fully segmented schizonts;Schizont / Ring;Asexual red blood cell stages;Schizont;Merozoites	KGDVNNSNSIIK	7	SN; NS; S.S
PF3D7_1442300.1-p1	203	S	Gold	70	PXD001684;PXD012143;PXD015833;PXD020381	Schizont / Ring;Merozoites;Asexual red blood cell stages;Schizont	NNFVSKESKENK	8	S..S; ES
PF3D7_0210600.1-p1	416	S	Gold	70	PXD002266;PXD005207;PXD012143;PXD015833;PXD020381;PXD026474;PXD015093	Late-stage schizonts;Schizont / Ring;Asexual red blood cell stages;Schizont;Gametocytes;Merozoites	KVEVLSDMDNEENYMNSGDLGPVFK	6	SD.D; E..S; SD; S..D
PF3D7_0317200.1-p1	1031	S	Gold	70	PXD002266;PXD009157;PXD009465;PXD012143;PXD015833;PXD020381;PXD026474	Schizont / Ring Stages (time course);Late-stage schizonts;Fully segmented schizonts;Schizont / Ring;Asexual red blood cell stages;Schizont;Gametocytes	DLVMHSIDKPENVEQNFSSYR	6	S.D
PF3D7_0319700.1-p1	2441	S	Gold	70	PXD002266;PXD009157;PXD012143;PXD015833;PXD020381	Late-stage schizonts;Fully segmented schizonts;Schizont / Ring;Asexual red blood cell stages;Schizont	GQSDDDNDEEKNFNK	3	SD.D; S.D; SD; S..D
PF3D7_0501800.1-p1	486	S	Gold	70	PXD002266;PXD009157;PXD009465;PXD012143;PXD015833;PXD020381	Schizont / Ring Stages (time course);Late-stage schizonts;Fully segmented schizonts;Schizont / Ring;Asexual red blood cell stages;Schizont	MNNSNNLK	4	SN; NS
PF3D7_0504800.1-p1	2200	S	Gold	70	PXD002266;PXD005207;PXD009157;PXD009465;PXD012143;PXD015833;PXD020381	Schizont / Ring Stages (time course);Late-stage schizonts;Fully segmented schizonts;Schizont / Ring;Asexual red blood cell stages;Schizont	VILSNNNIK	4	SN
PF3D7_0520100.1-p1	249	S	Gold	70	PXD002266;PXD009465;PXD012143;PXD015833;PXD020381	Schizont / Ring Stages (time course);Late-stage schizonts;Schizont / Ring;Asexual red blood cell stages;Schizont	LNSNDINISPDKR	9	N.S.D; S.D; N.SP; SP
PF3D7_0716000.1-p1	368	S	Gold	70	PXD002266;PXD009465;PXD012143;PXD015833;PXD020381	Schizont / Ring Stages (time course);Late-stage schizonts;Schizont / Ring;Asexual red blood cell stages;Schizont	SRSISIERR	3	S...E; R..S; S.S
PF3D7_0826500.1-p1	726	S	Gold	70	PXD002266;PXD009157;PXD009465;PXD012143;PXD015833;PXD026474;PXD015093	Schizont / Ring Stages (time course);Late-stage schizonts;Fully segmented schizonts;Schizont / Ring;Asexual red blood cell stages;Gametocytes;Merozoites	NGSLDEDLNRDER	3	N.S.D; S...D; S.D; GS; S..E
PF3D7_1019900.1-p1	3	S	Gold	70	PXD002266;PXD009465;PXD012143;PXD015833;PXD020381;PXD026474;PXD015093	Schizont / Ring Stages (time course);Late-stage schizonts;Schizont / Ring;Asexual red blood cell stages;Schizont;Gametocytes;Merozoites	PSLKDEVSFENR	2	S...E; S..D
PF3D7_1036900.1-p1	1086	S	Gold	70	PXD002266;PXD005207;PXD012143;PXD015833;PXD020381;PXD026474	Late-stage schizonts;Schizont / Ring;Asexual red blood cell stages;Schizont;Gametocytes	SSTVATHGSQENSSAAFMSGK	9	S.E; GS
PF3D7_1319400.1-p1	55	T	Gold	70	PXD002266;PXD005207;PXD009465;PXD012143;PXD015833;PXD020381;PXD026474	Schizont / Ring Stages (time course);Late-stage schizonts;Schizont / Ring;Asexual red blood cell stages;Schizont;Gametocytes	EDENLNLTEEEGHEELDEK	8	T.EE; T.E; T..E
PF3D7_1367100.1-p1	374	S	Gold	70	PXD002266;PXD009465;PXD012143;PXD015833;PXD020381	Schizont / Ring Stages (time course);Late-stage schizonts;Schizont / Ring;Asexual red blood cell stages;Schizont	HHNSDNPYDNSTK	4	K...S.N; H.NS; NS; SD; S...Y
PF3D7_1357400.1-p1	29	T	Gold	70	PXD005207;PXD009157;PXD012143;PXD015833;PXD020381	Late-stage schizonts;Fully segmented schizonts;Schizont / Ring;Asexual red blood cell stages;Schizont	EICNDVTDNEINR	7	TD.E; TD; T..E
PF3D7_0603400.1-p1	310	S	Gold	70	PXD009157;PXD009465;PXD012143;PXD015833;PXD020381;PXD026474	Schizont / Ring Stages (time course);Fully segmented schizonts;Schizont / Ring;Asexual red blood cell stages;Schizont;Gametocytes	SYDYVKNESEEQEEKENMLNNK	9	N.S.E; S.E...K; S...E; K..S; S.E; ES; SE
PF3D7_1026600.1-p1	1485	S	Gold	70	PXD009157;PXD012143;PXD015833;PXD020381	Fully segmented schizonts;Schizont / Ring;Asexual red blood cell stages;Schizont	DSNEENNSLEK	8	N.S.E; NS.E; E..S; S.E; NS
PF3D7_0726500.1-p1	2658	S	Gold	70	PXD009465;PXD012143;PXD015833;PXD020381	Schizont / Ring;Schizont / Ring Stages (time course);Asexual red blood cell stages;Schizont	NDNNNSNNVVNDK	6	SN.....K; SN; NS
PF3D7_1245100.1-p1	917	S	Gold	70	PXD009465;PXD012143;PXD015833;PXD020381;PXD026474	Schizont / Ring Stages (time course);Schizont / Ring;Asexual red blood cell stages;Schizont;Gametocytes	TNFYNNNNIVIVNNNMGNNNSPR	21	N..SP; N.SP; NS; SP
PF3D7_0623100.1-p1	262	S	Gold	70	PXD012143;PXD015833;PXD020381;PXD026474;PXD015093	Schizont / Ring;Asexual red blood cell stages;Schizont;Gametocytes;Merozoites	ISDSADEYNNSEK	4	S...D; S.D; DS; S.S; S..E; S...Y
PF3D7_0920900.1-p1	68	S	Gold	70	PXD012143;PXD015833;PXD020381;PXD026474	Schizont / Ring;Gametocytes;Asexual red blood cell stages;Schizont	IDDSNSDSNNNIDELK	6	SN; D..S; NS; DS; SD; S..D; S.S
PF3D7_0303200.1-p1	294	S	Gold	69	PXD000070;PXD002266;PXD012143;PXD015833;PXD020381;PXD026474	Late-stage schizonts;Schizont / Ring;Asexual red blood cell stages;Schizont;Gametocytes;Parasites cultured from infected erythrocytes	KSESVNEHATSKDDPVYIPK	4	KS.S; K..S; ES; S.S; S..E
PF3D7_0511300.1-p1	1205	S	Gold	69	PXD000070;PXD002266;PXD005207;PXD009465;PXD012143;PXD015833;PXD020381;PXD026474	Schizont / Ring Stages (time course);Late-stage schizonts;Schizont / Ring;Asexual red blood cell stages;Schizont;Gametocytes;Parasites cultured from infected erythrocytes	KKDSLPIIFLEEK	4	KK.S; K..S; DS
PF3D7_0704600.1-p1	3259	S	Gold	69	PXD000070;PXD012143;PXD015833;PXD020381;PXD026474	Schizont / Ring;Asexual red blood cell stages;Schizont;Gametocytes;Parasites cultured from infected erythrocytes	LQTLDKESDKAKENLEEEQIQCEK	8	D.ES; D..S; ES; SD
PF3D7_1133400.1-p1	590	S	Gold	69	PXD000070;PXD005207;PXD012143;PXD015833;PXD020381;PXD026474;PXD015093	Late-stage schizonts;Schizont / Ring;Merozoites;Asexual red blood cell stages;Schizont;Gametocytes;Parasites cultured from infected erythrocytes	SNSRNDEMLDPEASFWGEEKR	3	S...E; NS; S..D; S.S
PF3D7_1316900.1-p1	77	S	Gold	69	PXD000070;PXD002266;PXD005207;PXD012143;PXD015833;PXD020381;PXD026474	Late-stage schizonts;Schizont / Ring;Asexual red blood cell stages;Schizont;Gametocytes;Parasites cultured from infected erythrocytes	FKICEDSEEEKNIK	7	SE.E; S.E; DS; SE; S..E
PF3D7_0416000.1-p1	272	S	Gold	69	PXD001684;PXD009157;PXD009465;PXD012143;PXD015833;PXD020381;PXD026474;PXD015093	Schizont / Ring Stages (time course);Fully segmented schizonts;Schizont / Ring;Asexual red blood cell stages;Schizont;Gametocytes;Merozoites	KLSSVELR	4	K..S; S.E; S..E
PF3D7_0627700.1-p1	794	S	Gold	69	PXD001684;PXD026474	Gametocytes;Merozoites	LFNSTSFISNR	6	S..S; S.S
PF3D7_1010300.1-p1	106	S	Gold	69	PXD001684;PXD002266;PXD005207;PXD009157;PXD012143;PXD015833;PXD020381;PXD015093	Late-stage schizonts;Fully segmented schizonts;Schizont / Ring;Asexual red blood cell stages;Schizont;Merozoites	KSNSPLDVK	4	SN.....K; NS; S..D; SP; S.S
PF3D7_1249100.1-p1	41	S	Gold	69	PXD001684;PXD002266;PXD009157;PXD012143;PXD015833;PXD020381;PXD026474	Late-stage schizonts;Fully segmented schizonts;Schizont / Ring;Asexual red blood cell stages;Schizont;Gametocytes;Merozoites	GILLSTVSPR	8	S..S; SP; T.S
PF3D7_1416100.1-p1	436	S	Bronze	69	PXD001684;PXD002266;PXD009157;PXD012143;PXD015833;PXD020381	Late-stage schizonts;Fully segmented schizonts;Schizont / Ring;Asexual red blood cell stages;Schizont;Merozoites	NTSHEDIKR	3	N.S.E; S.E..K; S.E; S..D; T..E; T...D
PF3D7_1464500.1-p1	2460	S	Gold	69	PXD001684;PXD009157;PXD009465;PXD012143;PXD015833;PXD020381;PXD026474	Schizont / Ring Stages (time course);Fully segmented schizonts;Schizont / Ring;Asexual red blood cell stages;Schizont;Gametocytes;Merozoites	ANVSFTISHR	4
PF3D7_0614300.1-p1	435	S	Gold	69	PXD002266;PXD005207;PXD012143;PXD015833;PXD020381;PXD015093	Late-stage schizonts;Schizont / Ring;Asexual red blood cell stages;Schizont;Merozoites	NISSGKSIDDSTDNSK	7	S.D; S..D
PF3D7_0703900.1-p1	878	S	Gold	69	PXD002266;PXD005207;PXD012143;PXD015833;PXD020381	Schizont / Ring;Asexual red blood cell stages;Late-stage schizonts;Schizont	VHNSDDLSDICINNNK	8	D..S; SD
PF3D7_0813500.1-p1	62	S	Gold	69	PXD002266;PXD009157;PXD009465;PXD012143;PXD015833;PXD020381	Schizont / Ring Stages (time course);Late-stage schizonts;Fully segmented schizonts;Schizont / Ring;Asexual red blood cell stages;Schizont	YQQNEQNDGSPK	10	N..SP; GS; SP
PF3D7_0815800.1-p1	258	S	Gold	69	PXD002266;PXD009157;PXD012143;PXD015833;PXD020381	Late-stage schizonts;Fully segmented schizonts;Schizont / Ring;Asexual red blood cell stages;Schizont	SYHAGSPINK	6	SP..K; GS; SP; Y...S
PF3D7_1119300.1-p1	287	S	Gold	69	PXD002266;PXD012143;PXD015833;PXD020381	Schizont / Ring;Asexual red blood cell stages;Late-stage schizonts;Schizont	EDNKSNADEKED	5	SN; S...E; D..S; S..D
PF3D7_1239800.1-p1	3736	S	Gold	69	PXD002266;PXD005207;PXD009157;PXD009465;PXD012143;PXD015833;PXD020381	Schizont / Ring Stages (time course);Late-stage schizonts;Fully segmented schizonts;Schizont / Ring;Asexual red blood cell stages;Schizont	SVLQSNEHYK	5	SNE; S.E..K; SN; S.E; S...Y
PF3D7_1239800.1-p1	5169	S	Gold	69	PXD002266;PXD005207;PXD009465;PXD012143;PXD015833;PXD020381;PXD026474	Schizont / Ring Stages (time course);Late-stage schizonts;Schizont / Ring;Asexual red blood cell stages;Schizont;Gametocytes	LNILQDEESRSNIDEEK	11	SN; S...E; E..S; S..D; S.S
PF3D7_1421100.1-p1	1012	S	Gold	69	PXD002266;PXD012143;PXD020381	Schizont / Ring;Late-stage schizonts;Schizont	DNHSDHNNNNNDNYCK	4	N.SD; D..S; SD
PF3D7_1468800.1-p1	321	S	Gold	69	PXD002266;PXD012143;PXD015833;PXD020381	Schizont / Ring;Asexual red blood cell stages;Late-stage schizonts;Schizont	YKDSRDR	4	S.D; DS
PF3D7_0618000.1-p1	411	S	Gold	69	PXD005207;PXD009157;PXD012143;PXD015833;PXD020381;PXD026474	Late-stage schizonts;Fully segmented schizonts;Schizont / Ring;Asexual red blood cell stages;Schizont;Gametocytes	NDLNIQNDENICSR	13
PF3D7_0705300.1-p1	460	S	Gold	69	PXD005207;PXD012143;PXD015833;PXD020381;PXD026474	Late-stage schizonts;Schizont / Ring;Asexual red blood cell stages;Schizont;Gametocytes	NIDEKNSEEEEKLDDIVDACTQR	7	S.E..K; NS.E; SE.E; S...E; E..S; S.E; NS; SE; S..E
PF3D7_1459000.1-p1	168	S	Gold	69	PXD005207;PXD012143;PXD015833;PXD020381	Schizont / Ring;Asexual red blood cell stages;Late-stage schizonts;Schizont	ENEMPSEDLKNPSELITK	6	E..S; S.D; SE
PF3D7_1468900.1-p1	572	S	Gold	69	PXD009465;PXD012143;PXD020381	Schizont / Ring;Schizont / Ring Stages (time course);Schizont	NGLSINSEHNDLK	4	S...E; S..S
PF3D7_0317300.1-p1	2818	S	Gold	69	PXD012143;PXD020381	Schizont / Ring;Schizont	DNVSNESNSKCDDDKK	7	S.E...K; SN; S..S; E..S; ES; S.S
PF3D7_0628100.1-p1	3622	S	Gold	69	PXD012143;PXD015833;PXD020381	Schizont / Ring;Asexual red blood cell stages;Schizont	YDTYNHEENDGSHKEENK	12	S...E; GS; S..E
PF3D7_0818000.1-p1	261	S	Gold	69	PXD012143;PXD015833;PXD020381	Schizont / Ring;Asexual red blood cell stages;Schizont	NEEDSNDRRDECVDKNSK	5	SND; SN; E..S; S.D; DS
PF3D7_1471200.1-p1	28	S	Gold	69	PXD012143;PXD015833;PXD020381;PXD026474;PXD015093	Schizont / Ring;Asexual red blood cell stages;Schizont;Gametocytes;Merozoites	VEDATVNEYVERPEEFNKLDESVER	22	S.E; ES
PF3D7_0831700.1-p1	108	S	Gold	69	PXD015833;PXD026474	Gametocytes;Asexual red blood cell stages	FSETTVQSDMK	2	SE
PF3D7_0305500.1-p1	406	S	Gold	68	PXD000070;PXD001684;PXD002266;PXD009157;PXD009465;PXD012143;PXD015833;PXD020381;PXD026474	Schizont / Ring Stages (time course);Late-stage schizonts;Fully segmented schizonts;Schizont / Ring;Merozoites;Asexual red blood cell stages;Schizont;Gametocytes;Parasites cultured from infected erythrocytes	GIKSHEDIMGSNQNK	4	S.E; S..D
PF3D7_1022400.1-p1	91	S	Gold	68	PXD000070;PXD009465;PXD012143;PXD015833;PXD020381	Schizont / Ring Stages (time course);Schizont / Ring;Asexual red blood cell stages;Schizont;Parasites cultured from infected erythrocytes	LRVEHSGENRSFGK	11	E..S
PF3D7_1307800.1-p1	297	S	Gold	68	PXD000070;PXD012143;PXD015833;PXD020381	Schizont / Ring;Parasites cultured from infected erythrocytes;Asexual red blood cell stages;Schizont	ILVDKYSSDVENDKKGVEEK	8	SD.E..K; K..S......K; SD.E; SD....K; SD.....K; S...E; K..S; S.D; SD; S..E; Y.SD; Y..D; Y.S
PF3D7_1447900.1-p1	269	S	Gold	68	PXD000070;PXD012143;PXD015833;PXD020381;PXD026474	Schizont / Ring;Asexual red blood cell stages;Schizont;Gametocytes;Parasites cultured from infected erythrocytes	KKSSNFAYLNFFHK	3	K..SN; KK.S; K..S
PF3D7_1451200.1-p1	1091	S	Gold	68	PXD000070;PXD002266;PXD005207;PXD009157;PXD009465;PXD012143;PXD015833	Schizont / Ring Stages (time course);Late-stage schizonts;Fully segmented schizonts;Schizont / Ring;Asexual red blood cell stages;Parasites cultured from infected erythrocytes	KLNEISPNRIENER	6	N..SP; SP
PF3D7_1327300.1-p1	1562	S	Gold	68	PXD001684;PXD002266;PXD009157;PXD012143;PXD015833;PXD020381;PXD026474	Late-stage schizonts;Fully segmented schizonts;Schizont / Ring;Asexual red blood cell stages;Schizont;Gametocytes;Merozoites	QYSGFHMK	3	YS
PF3D7_0305500.1-p1	2195	S	Gold	68	PXD002266;PXD009157;PXD009465;PXD012143;PXD015833;PXD020381;PXD026474;PXD015093	Schizont / Ring Stages (time course);Late-stage schizonts;Fully segmented schizonts;Schizont / Ring;Asexual red blood cell stages;Schizont;Gametocytes;Merozoites	GHNINSNENVNQNDLNNNSNYNYNR	6	SNE; NS.E; SN; S.E; NS
PF3D7_0308300.1-p1	306	S	Gold	68	PXD002266;PXD012143;PXD020381	Schizont / Ring;Late-stage schizonts;Schizont	SDLPSSNIDEGSCK	5	S...D; D..S
PF3D7_0410800.1-p1	194	S	Gold	68	PXD002266;PXD005207;PXD009157;PXD009465;PXD012143;PXD015833;PXD020381	Schizont / Ring Stages (time course);Late-stage schizonts;Fully segmented schizonts;Schizont / Ring;Asexual red blood cell stages;Schizont	NNLHMNSFNK	7	H.NS; NS
PF3D7_0513600.1-p1	579	S	Gold	68	PXD002266;PXD012143;PXD015833;PXD020381	Schizont / Ring;Asexual red blood cell stages;Late-stage schizonts;Schizont	ELLLSHDMITK	5	S.D...K; S.D
PF3D7_0530700.1-p1	518	S	Gold	68	PXD002266;PXD009465;PXD012143;PXD020381	Schizont / Ring;Schizont / Ring Stages (time course);Late-stage schizonts;Schizont	NIHSNDDK	4	SND; SN; S.D; S..D
PF3D7_0606000.1-p1	542	S	Gold	68	PXD002266;PXD012143;PXD015833;PXD020381	Schizont / Ring;Asexual red blood cell stages;Late-stage schizonts;Schizont	RQESVSK	4	E..S; R..S; ES; S.S
PF3D7_0609700.1-p1	1723	S	Gold	68	PXD002266;PXD009465;PXD012143;PXD020381	Schizont / Ring;Schizont / Ring Stages (time course);Late-stage schizonts;Schizont	LLSSEPINSNEIK	3	S.E
PF3D7_0711500.1-p1	676	S	Gold	68	PXD002266;PXD005207;PXD009157;PXD012143;PXD015833;PXD020381;PXD026474	Late-stage schizonts;Fully segmented schizonts;Schizont / Ring;Asexual red blood cell stages;Schizont;Gametocytes	RESLSAPISK	5	E..S; S.S
PF3D7_0731300.1-p1	78	S	Gold	68	PXD002266;PXD012143;PXD015833;PXD020381;PXD026474;PXD015093	Late-stage schizonts;Schizont / Ring;Asexual red blood cell stages;Schizont;Gametocytes;Merozoites	DGNDSSSEELDNTNVPTSKPK	5	S...E; D..S; DS; S.S; S..E
PF3D7_0824400.1-p1	372	S	Gold	68	PXD002266;PXD005207;PXD012143;PXD015833;PXD020381;PXD026474;PXD015093	Late-stage schizonts;Schizont / Ring;Asexual red blood cell stages;Schizont;Gametocytes;Merozoites	FNDILLNENKTLSLTHSK	13	T.S
PF3D7_0904900.1-p1	340	S	Gold	68	PXD002266;PXD009157;PXD009465;PXD012143;PXD015833;PXD020381;PXD026474	Schizont / Ring Stages (time course);Late-stage schizonts;Fully segmented schizonts;Schizont / Ring;Asexual red blood cell stages;Schizont;Gametocytes	ILLSNDMYK	4	SND; SN; S.D; S...Y
PF3D7_0930500.1-p1	1134	S	Gold	68	PXD002266;PXD012143;PXD015833;PXD020381;PXD026474	Late-stage schizonts;Schizont / Ring;Asexual red blood cell stages;Schizont;Gametocytes	MNDSEYISDHEK	8	SD.E; E..S; SD; S..E; Y.SD; Y..D; Y.S
PF3D7_1110400.1-p1	1337	S	Gold	68	PXD002266;PXD012143;PXD015833;PXD020381	Schizont / Ring;Asexual red blood cell stages;Late-stage schizonts;Schizont	HRDSYDK	4	S.D; DS; R.S; SY
PF3D7_1364400.1-p1	3232	S	Gold	68	PXD002266;PXD009157;PXD012143;PXD015833;PXD020381	Late-stage schizonts;Fully segmented schizonts;Schizont / Ring;Asexual red blood cell stages;Schizont	IDSDDVNEENGKK	3	S.D; DS; SD
PF3D7_1413700.1-p1	1031	S	Gold	68	PXD002266;PXD009157;PXD012143;PXD015833;PXD020381	Late-stage schizonts;Fully segmented schizonts;Schizont / Ring;Asexual red blood cell stages;Schizont	KVSHENSMENQR	3	S.E
PF3D7_1435600.1-p1	1575	S	Gold	68	PXD002266;PXD009465;PXD012143;PXD015833;PXD020381	Schizont / Ring Stages (time course);Late-stage schizonts;Schizont / Ring;Asexual red blood cell stages;Schizont	NNSSNNMNDSEHVYTNR	10	DS; SE; S...Y
PF3D7_1325400.1-p1	3318	S	Gold	68	PXD005207;PXD012143;PXD015833;PXD020381	Schizont / Ring;Asexual red blood cell stages;Late-stage schizonts;Schizont	MCPLDHIDSENEK	9	SE.E; DS; SE; S..E
PF3D7_0208100.1-p1	277	S	Gold	68	PXD009157;PXD009465;PXD012143;PXD015833;PXD020381	Schizont / Ring Stages (time course);Fully segmented schizonts;Schizont / Ring;Asexual red blood cell stages;Schizont	NNEFFFENSMER	9	NS.E; S.E; NS
PF3D7_0305500.1-p1	2818	S	Gold	68	PXD009157;PXD012143;PXD015833;PXD020381;PXD026474;PXD015093	Fully segmented schizonts;Schizont / Ring;Asexual red blood cell stages;Schizont;Gametocytes;Merozoites	SMIVMNNSDECIEK	8	N.S.E; S.E...K; SD....K; NS.E; N.SD; S.E; NS; SD
PF3D7_0629500.1-p1	140	S	Gold	68	PXD009157;PXD012143;PXD015833;PXD020381;PXD026474;PXD015093	Fully segmented schizonts;Schizont / Ring;Asexual red blood cell stages;Schizont;Gametocytes;Merozoites	NSSNNNNNNTIVDISDGDYTNDEEGTNKPK	15	SD.D; SD; S..D; S...Y
PF3D7_1433400.1-p1	4861	S	Gold	68	PXD009157;PXD012143;PXD015833;PXD020381	Fully segmented schizonts;Schizont / Ring;Asexual red blood cell stages;Schizont	DNLIYHDENVSFDIDDNNDNNMK	11	N.S.D; S...D; E..S; S.D
PF3D7_0212500.1-p1	96	T	Gold	68	PXD009465;PXD012143;PXD015833;PXD020381;PXD015093	Schizont / Ring Stages (time course);Schizont / Ring;Asexual red blood cell stages;Schizont;Merozoites	DGGDTFEENINVLK	5	T.EE; T.E; T..E; DT
PF3D7_0715900.1-p1	270	S	Gold	68	PXD009465;PXD012143;PXD020381	Schizont / Ring;Schizont / Ring Stages (time course);Schizont	NVGHVNDMSEQNNNFMNK	9	SE
PF3D7_0907200.1-p1	46	S	Gold	68	PXD009465;PXD012143;PXD015833;PXD020381;PXD026474	Schizont / Ring Stages (time course);Schizont / Ring;Asexual red blood cell stages;Schizont;Gametocytes	EGSDNTDVHEQNILENDKNEK	3	S...D; GS; SD
PF3D7_1224000.1-p1	109	S	Gold	68	PXD009465;PXD012143;PXD015833;PXD020381	Schizont / Ring;Schizont / Ring Stages (time course);Asexual red blood cell stages;Schizont	RLGSFFK	4	R..S; GS
PF3D7_1225200.1-p1	133	S	Gold	68	PXD009465;PXD012143;PXD020381;PXD026474	Schizont / Ring;Gametocytes;Schizont / Ring Stages (time course);Schizont	DINNIHEEIHSNNVESFENLDDYK	16	S.E; ES
PF3D7_1327300.1-p1	590	S	Gold	68	PXD009465;PXD012143;PXD020381;PXD026474	Schizont / Ring;Gametocytes;Schizont / Ring Stages (time course);Schizont	KLYALTESETEKEDEK	8	SE.E; ES; SE; S..E; E..TE; T..E; T.S
PF3D7_1446500.1-p1	174	T	Gold	68	PXD009465;PXD012143;PXD015833;PXD020381	Schizont / Ring;Schizont / Ring Stages (time course);Asexual red blood cell stages;Schizont	HLEGEEDDTKNTENDPNVEDDEEENDKK	12	NT
PF3D7_0508900.1-p1	906	S	Gold	68	PXD012143;PXD015833;PXD020381	Schizont / Ring;Asexual red blood cell stages;Schizont	SLDMDVKK	1	S.D...K; S...D; S.D
PF3D7_1203700.1-p1	24	S	Gold	68	PXD012143;PXD020381;PXD026474	Schizont / Ring;Gametocytes;Schizont	EISSLLESIKIDDDK	8	ES
PF3D7_1327300.1-p1	563	T	Gold	68	PXD012143;PXD015833;PXD020381;PXD026474	Schizont / Ring;Gametocytes;Asexual red blood cell stages;Schizont	VIEENIVNKEEFIIDNVEPETEREK	21	E..TE; T..E
PF3D7_1347500.1-p1	199	S	Silver	68	PXD015833;PXD020381;PXD026474	Gametocytes;Asexual red blood cell stages;Schizont	AVNENGEKPDEEVKSVLYDNVDK	15	S...D; E..S; S..Y
PF3D7_0218700.1-p1	233	S	Gold	67	PXD000070;PXD001684;PXD002266;PXD005207;PXD012143;PXD015833;PXD020381;PXD026474	Late-stage schizonts;Schizont / Ring;Merozoites;Asexual red blood cell stages;Schizont;Gametocytes;Parasites cultured from infected erythrocytes	KLPNIKNSPDYPILR	8	K.....NS; NS.D; S.D; NS; SP; S..Y
PF3D7_1357000.1-p1	363	S	Gold	67	PXD000070;PXD009465;PXD012143;PXD015833;PXD020381;PXD026474	Schizont / Ring Stages (time course);Schizont / Ring;Asexual red blood cell stages;Schizont;Gametocytes;Parasites cultured from infected erythrocytes	FLNIDSKIDKR	6	DS; S..D
PF3D7_1357100.1-p1	363	S	Gold	67	PXD000070;PXD009465;PXD012143;PXD015833;PXD020381;PXD026474	Schizont / Ring Stages (time course);Schizont / Ring;Asexual red blood cell stages;Schizont;Gametocytes;Parasites cultured from infected erythrocytes	FLNIDSKIDKR	6	DS; S..D
PF3D7_1424400.1-p1	52	S	Gold	67	PXD000070;PXD001684;PXD015833;PXD026474	Gametocytes;Parasites cultured from infected erythrocytes;Merozoites;Asexual red blood cell stages	KRSNIIGVGVRPK	3	SN
PF3D7_1436600.1-p1	695	T	Gold	67	PXD000070;PXD002266;PXD012143;PXD015833;PXD020381;PXD026474;PXD015093	Late-stage schizonts;Schizont / Ring;Merozoites;Asexual red blood cell stages;Schizont;Gametocytes;Parasites cultured from infected erythrocytes	AYTLVGTPHYMAPEVILGK	3
PF3D7_0519700.1-p1	64	S	Gold	67	PXD001684;PXD009465;PXD012143;PXD015833;PXD020381;PXD026474	Schizont / Ring Stages (time course);Schizont / Ring;Asexual red blood cell stages;Schizont;Gametocytes;Merozoites	SNLSMMNR	4	S..S
PF3D7_1419600.1-p1	203	S	Gold	67	PXD001684;PXD009465;PXD012143;PXD015833;PXD020381;PXD026474	Schizont / Ring Stages (time course);Schizont / Ring;Asexual red blood cell stages;Schizont;Gametocytes;Merozoites	ILNIGSKELIHK	6	GS
PF3D7_0711500.1-p1	658	S	Gold	67	PXD002266;PXD012143;PXD015833;PXD020381	Schizont / Ring;Asexual red blood cell stages;Late-stage schizonts;Schizont	EAQSPSGK	4	SP..K; E..S; SP; S.S
PF3D7_1004400.1-p1	128	S	Gold	67	PXD002266;PXD009157;PXD012143;PXD015833;PXD020381	Late-stage schizonts;Fully segmented schizonts;Schizont / Ring;Asexual red blood cell stages;Schizont	DALSRDR	4	D..S; S.D
PF3D7_1014900.1-p1	73	S	Gold	67	PXD002266;PXD009157;PXD012143;PXD015833;PXD020381	Late-stage schizonts;Fully segmented schizonts;Schizont / Ring;Asexual red blood cell stages;Schizont	NYCFSDSPSNGIDEK	9	SN; S...D; D..S
PF3D7_1027300.1-p1	208	T	Gold	67	PXD002266;PXD009157;PXD012143;PXD015833;PXD020381	Late-stage schizonts;Fully segmented schizonts;Schizont / Ring;Asexual red blood cell stages;Schizont	TADTDKEKPK	4	DTD; TD; DT; T...D
PF3D7_1225600.1-p1	282	S	Gold	67	PXD002266;PXD005207;PXD009465;PXD012143;PXD015833;PXD020381;PXD026474;PXD015093	Schizont / Ring Stages (time course);Late-stage schizonts;Schizont / Ring;Asexual red blood cell stages;Schizont;Gametocytes;Merozoites	VISEESHLDNTK	3	S..S; S.E; SE
PF3D7_1237500.1-p1	167	S	Gold	67	PXD002266;PXD009465;PXD012143;PXD015833;PXD020381	Schizont / Ring Stages (time course);Late-stage schizonts;Schizont / Ring;Asexual red blood cell stages;Schizont	QGSINQNSPNK	8	N..SP; NS; SP
PF3D7_1238800.1-p1	339	S	Gold	67	PXD002266;PXD009465;PXD012143;PXD015833;PXD020381	Schizont / Ring Stages (time course);Late-stage schizonts;Schizont / Ring;Asexual red blood cell stages;Schizont	MNTNNRSIDER	7	N.S.D; S.D; S..E
PF3D7_1325400.1-p1	1355	S	Gold	67	PXD002266;PXD009157;PXD012143;PXD015833;PXD020381;PXD026474	Late-stage schizonts;Fully segmented schizonts;Schizont / Ring;Asexual red blood cell stages;Schizont;Gametocytes	IYINFSDGDIQINNK	6	N.SD; SD.D; SD; S..D; Y...S
PF3D7_1245100.1-p1	667	S	Gold	67	PXD009157;PXD009465;PXD012143;PXD015833;PXD020381	Schizont / Ring Stages (time course);Fully segmented schizonts;Schizont / Ring;Asexual red blood cell stages;Schizont	NVSNMNGNVLLGLNK	3	SN
PF3D7_1015100.1-p1	211	S	Gold	67	PXD009465;PXD012143;PXD015833;PXD020381;PXD026474	Schizont / Ring Stages (time course);Schizont / Ring;Asexual red blood cell stages;Schizont;Gametocytes	ENNFFMNNLDSEDEK	11	SE.E; S.D; DS; SE; S..E
PF3D7_1026600.1-p1	1191	S	Gold	67	PXD009465;PXD012143;PXD015833;PXD020381;PXD015093	Schizont / Ring Stages (time course);Schizont / Ring;Asexual red blood cell stages;Schizont;Merozoites	KLSNESIDKTESSNIK	6	N.S.D; S.E...K; S..S; S.D; ES
PF3D7_1145200.1-p1	553	S	Gold	67	PXD009465;PXD012143;PXD015833;PXD020381	Schizont / Ring;Schizont / Ring Stages (time course);Asexual red blood cell stages;Schizont	DQNELMQNNQDLDNIEHMEHSGNIDK	21	S...D
PF3D7_0202400.1-p1	442	S	Gold	67	PXD012143;PXD020381	Schizont / Ring;Schizont	AEEELEEDKEESEKDKEESEK	12	K..S; ES; SE
PF3D7_0323700.1-p1	456	S	Gold	67	PXD012143;PXD020381;PXD026474	Schizont / Ring;Gametocytes;Schizont	DNDHSDEDEDDDDDDDDNHNHYNSNNVIK	5	SD.D; S...E; S.E; SD; S..D
PF3D7_0812500.1-p1	461	T	Gold	67	PXD012143;PXD015833;PXD020381	Schizont / Ring;Asexual red blood cell stages;Schizont	NTQEHIDNEQK	2	T.E; NT
PF3D7_0920900.1-p1	66	S	Gold	67	PXD012143;PXD015833;PXD020381;PXD026474	Schizont / Ring;Gametocytes;Asexual red blood cell stages;Schizont	IDDSNSDSNNNIDELK	4	SN; D..S; DS; S..D; S.S
PF3D7_1018200.1-p1	397	S	Gold	67	PXD012143;PXD020381	Schizont / Ring;Schizont	KVSDDDDKKVSNDDNKK	3	S.D...K; SD....K; SD.D; S...D; S.D; SD; S..D
PF3D7_1141300.1-p1	119	S	Gold	67	PXD012143;PXD015833;PXD020381	Schizont / Ring;Asexual red blood cell stages;Schizont	NSSYNNLSDDKK	8	N.S.D; N.SD; S.D; SD; Y...S
PF3D7_1209400.1-p1	225	S	Gold	67	PXD012143;PXD020381	Schizont / Ring;Schizont	NGDSVKNGDSVK	4	DS
PF3D7_0501300.1-p1	324	S	Silver	66	PXD000070;PXD002266;PXD012143;PXD015833;PXD020381	Late-stage schizonts;Schizont / Ring;Asexual red blood cell stages;Schizont;Parasites cultured from infected erythrocytes	TQQNPQQNAQQNTQQNTQQQSTTK	21
PF3D7_0722400.1-p1	356	S	Gold	66	PXD000070;PXD012143;PXD015833;PXD020381;PXD026474	Schizont / Ring;Asexual red blood cell stages;Schizont;Gametocytes;Parasites cultured from infected erythrocytes	YTDLVEYKSEGEVK	9	SE.E; E..S; SE; S..E; Y.S
PF3D7_1321700.1-p1	175	S	Gold	66	PXD000070;PXD002266;PXD012143;PXD015833;PXD020381	Late-stage schizonts;Schizont / Ring;Asexual red blood cell stages;Schizont;Parasites cultured from infected erythrocytes	NKADTLKEESDVSDNHHNNRK	13	K.....SD; S...D; S..S; SD
PF3D7_0422500.1-p1	17	S	Gold	66	PXD001684;PXD009465;PXD012143;PXD015833;PXD020381;PXD026474;PXD015093	Schizont / Ring Stages (time course);Schizont / Ring;Asexual red blood cell stages;Schizont;Gametocytes;Merozoites	MNSNLVLQR	3	SN; NS
PF3D7_1409800.1-p1	500	S	Gold	66	PXD001684;PXD009157;PXD012143;PXD015833;PXD020381	Fully segmented schizonts;Schizont / Ring;Asexual red blood cell stages;Schizont;Merozoites	NKLNSNDAR	5	SND; NS.D; SN; S.D; NS
PF3D7_0108700.1-p1	928	T	Gold	66	PXD002266;PXD009465;PXD012143;PXD015833;PXD020381	Schizont / Ring Stages (time course);Late-stage schizonts;Schizont / Ring;Asexual red blood cell stages;Schizont	NKTNDMDEK	3	T.D; T...D
PF3D7_0407800.1-p1	948	S	Gold	66	PXD002266;PXD012143;PXD015833;PXD020381	Schizont / Ring;Asexual red blood cell stages;Late-stage schizonts;Schizont	DNHKSEDNHK	5	S.D; SE
PF3D7_0411900.1-p1	1155	S	Silver	66	PXD002266;PXD012143;PXD015833;PXD020381	Schizont / Ring;Asexual red blood cell stages;Late-stage schizonts;Schizont	NIHSDAEK	4	SD.E; SD; S..E
PF3D7_0606000.1-p1	787	S	Gold	66	PXD002266;PXD012143;PXD015833;PXD020381;PXD026474	Late-stage schizonts;Schizont / Ring;Asexual red blood cell stages;Schizont;Gametocytes	NIVSDDHNIDDDDDDDYIYEK	4	S.D; SD
PF3D7_0704100.1-p1	2929	S	Gold	66	PXD002266;PXD012143;PXD015833;PXD020381;PXD015093	Late-stage schizonts;Schizont / Ring;Asexual red blood cell stages;Schizont;Merozoites	SISLQQK	3	R..S; S.S
PF3D7_1017600.1-p1	90	S	Gold	66	PXD002266;PXD009465;PXD012143;PXD015833;PXD020381;PXD026474	Schizont / Ring Stages (time course);Late-stage schizonts;Schizont / Ring;Asexual red blood cell stages;Schizont;Gametocytes	KHDISIENVLK	5	S.E...K; K...S.E; S.E
PF3D7_1138400.1-p1	1299	S	Gold	66	PXD002266;PXD012143;PXD015833;PXD020381	Schizont / Ring;Asexual red blood cell stages;Late-stage schizonts;Schizont	TLFDNVSHCGEIQEYR	7	S...E; D..S
PF3D7_1234100.1-p1	48	S	Gold	66	PXD002266;PXD009157;PXD009465;PXD012143;PXD015833;PXD020381	Schizont / Ring Stages (time course);Late-stage schizonts;Fully segmented schizonts;Schizont / Ring;Asexual red blood cell stages;Schizont	VDEINMNNLSR	10	S..E
PF3D7_1340700.1-p1	218	S	Gold	66	PXD002266;PXD009157;PXD012143;PXD015833;PXD020381;PXD026474	Late-stage schizonts;Fully segmented schizonts;Schizont / Ring;Asexual red blood cell stages;Schizont;Gametocytes	LNEVYDNQSEDNNMNK	9	N.S.D; D..S; S.D; SE; Y...S
PF3D7_1349300.1-p1	1268	T	Gold	66	PXD002266;PXD012143;PXD015833;PXD020381;PXD015093	Late-stage schizonts;Schizont / Ring;Asexual red blood cell stages;Schizont;Merozoites	GATFPETHDDR	3	T..E
PF3D7_1464500.1-p1	1497	S	Gold	66	PXD002266;PXD012143;PXD015833;PXD020381;PXD026474	Late-stage schizonts;Schizont / Ring;Asexual red blood cell stages;Schizont;Gametocytes	NIFSDTDKIK	4	SD.D; SD; S..D
PF3D7_1468800.1-p1	246	S	Gold	66	PXD002266;PXD012143;PXD015833;PXD020381	Schizont / Ring;Asexual red blood cell stages;Late-stage schizonts;Schizont	TIEVHSNSEENKQEK	8	NS.E; S...E; H.NS; S.E; NS; S.S; SE; S..E
PF3D7_0628200.1-p1	2345	S	Gold	66	PXD005207;PXD009465;PXD012143;PXD015833;PXD020381;PXD026474	Schizont / Ring Stages (time course);Late-stage schizonts;Schizont / Ring;Asexual red blood cell stages;Schizont;Gametocytes	NHNPFLSDKNFSDSIYK	12	SD....K; N.SD; SD; S.S; S...Y
PF3D7_1442900.1-p1	1390	S	Gold	66	PXD005207;PXD009465;PXD012143;PXD015833;PXD020381;PXD015093	Schizont / Ring Stages (time course);Late-stage schizonts;Schizont / Ring;Asexual red blood cell stages;Schizont;Merozoites	NVDENNNENDSNLNENSTNLKK	11	SN; S...E; E..S; DS
PF3D7_1222700.1-p1	84	T	Gold	66	PXD009157;PXD012143;PXD020381;PXD026474	Fully segmented schizonts;Schizont / Ring;Gametocytes;Schizont	EEIDYATQENK	7	T.E
PF3D7_0529400.1-p1	424	S	Gold	66	PXD009465;PXD012143;PXD015833;PXD020381;PXD026474	Schizont / Ring Stages (time course);Schizont / Ring;Asexual red blood cell stages;Schizont;Gametocytes	YVVEDNNSNMEEEQVNANHMMK	8	SN; S...E; D..S; NS; S..E
PF3D7_0529400.2-p1	424	S	Gold	66	PXD009465;PXD012143;PXD015833;PXD020381;PXD026474	Schizont / Ring Stages (time course);Schizont / Ring;Asexual red blood cell stages;Schizont;Gametocytes	YVVEDNNSNMEEEQVNANHMMK	8	SN; S...E; D..S; NS; S..E
PF3D7_1026600.1-p1	396	T	Gold	66	PXD009465;PXD012143;PXD020381;PXD026474;PXD015093	Schizont / Ring Stages (time course);Schizont / Ring;Schizont;Gametocytes;Merozoites	IIEHEGTDDNYILGNEEK	7	TDD; T.D; TD
PF3D7_1234100.1-p1	3517	S	Gold	66	PXD009465;PXD012143;PXD015833;PXD020381;PXD026474	Schizont / Ring Stages (time course);Schizont / Ring;Asexual red blood cell stages;Schizont;Gametocytes	EHFHDQIIEFDSDKKK	12	E..S; DS; SD
PF3D7_0629800.1-p1	861	S	Gold	66	PXD012143;PXD015833;PXD020381;PXD026474	Schizont / Ring;Gametocytes;Asexual red blood cell stages;Schizont	NFKEEGSFDLGK	7	E..S; S.D; GS
PF3D7_1209400.1-p1	207	S	Gold	66	PXD012143;PXD020381	Schizont / Ring;Schizont	NDDSVKNGDSVK	10	S...D; DS
PF3D7_1464500.1-p1	1340	S	Gold	66	PXD012143;PXD015833;PXD020381	Schizont / Ring;Asexual red blood cell stages;Schizont	SEENVNNNNGSDK	11	N.SD; GS; SD
PF3D7_1327300.1-p1	1209	S	Silver	66	PXD026474	Gametocytes	DMEQDIEQDIEQDIQDDMQEEDLLEKPLSK	29	K..S
PF3D7_0617100.1-p1	237	S	Gold	65	PXD000070;PXD012143;PXD015833;PXD020381;PXD026474	Schizont / Ring;Asexual red blood cell stages;Schizont;Gametocytes;Parasites cultured from infected erythrocytes	KKNSLEEKNDDILKR	4	K.NS; NS.E; KK.S; K..S; S.E; NS; S..E
PF3D7_0704600.1-p1	243	S	Gold	65	PXD000070;PXD012143;PXD015833;PXD020381	Schizont / Ring;Parasites cultured from infected erythrocytes;Asexual red blood cell stages;Schizont	NENKNENESSKEDDEKGLDKVPK	9	S...D; E..S; ES; S..E
PF3D7_1203700.1-p1	33	T	Gold	65	PXD000070;PXD012143;PXD020381;PXD026474	Schizont / Ring;Gametocytes;Parasites cultured from infected erythrocytes;Schizont	IDDDKMTDLTEEQKETLKK	7	TD
PF3D7_1236000.1-p1	122	S	Gold	65	PXD000070;PXD002266;PXD012143;PXD015833;PXD020381;PXD026474	Late-stage schizonts;Schizont / Ring;Asexual red blood cell stages;Schizont;Gametocytes;Parasites cultured from infected erythrocytes	ILLLSDVDLLEK	5	SD.....K; SD.D; SD; S..D
PF3D7_1251500.1-p1	45	S	Gold	65	PXD000070;PXD002266;PXD009465;PXD012143;PXD015833;PXD020381;PXD026474	Schizont / Ring Stages (time course);Late-stage schizonts;Schizont / Ring;Asexual red blood cell stages;Schizont;Gametocytes;Parasites cultured from infected erythrocytes	IKNVSDRDEDDVEEMKEGTSER	5	N.SD; SD.D; S...E; SD; S..D
PF3D7_0530100.1-p1	57	S	Gold	65	PXD001684;PXD002266;PXD009157;PXD009465;PXD012143;PXD020381;PXD026474	Schizont / Ring Stages (time course);Late-stage schizonts;Fully segmented schizonts;Schizont / Ring;Schizont;Gametocytes;Merozoites	FLVHQLSNDYIK	7	SND; SN; S.D; S..Y
PF3D7_0624600.1-p1	1898	S	Gold	65	PXD001684;PXD002266;PXD005207;PXD009157;PXD009465;PXD012143;PXD015833;PXD020381;PXD026474	Schizont / Ring Stages (time course);Late-stage schizonts;Fully segmented schizonts;Schizont / Ring;Asexual red blood cell stages;Schizont;Gametocytes;Merozoites	GVGTTFLSDGSMR	11	S..S; GS
PF3D7_0802600.1-p1	1572	S	Gold	65	PXD001684;PXD002266;PXD009157;PXD009465;PXD012143;PXD015833;PXD020381	Schizont / Ring Stages (time course);Late-stage schizonts;Fully segmented schizonts;Schizont / Ring;Asexual red blood cell stages;Schizont;Merozoites	AQSIDHVDK	3	S.D...K; S.D
PF3D7_0405400.1-p1	888	S	Gold	65	PXD002266;PXD012143;PXD020381	Schizont / Ring;Late-stage schizonts;Schizont	NKSDDDDNYKGDDNNDNNNK	3	N.S.D; N.SD; SD.....K; SD.D; S...D; S.D; SD; S..D
PF3D7_0511500.1-p1	6877	S	Gold	65	PXD002266;PXD005207;PXD009465;PXD012143;PXD015833;PXD020381	Schizont / Ring Stages (time course);Late-stage schizonts;Schizont / Ring;Asexual red blood cell stages;Schizont	RLSDQPLSAK	3	SD.....K; SD; R.S
PF3D7_0607200.1-p1	223	S	Gold	65	PXD002266;PXD012143;PXD015833;PXD020381;PXD026474	Late-stage schizonts;Schizont / Ring;Asexual red blood cell stages;Schizont;Gametocytes	KPSFELILDK	3	S.E
PF3D7_0618900.1-p1	227	S	Gold	65	PXD002266;PXD005207;PXD009157;PXD012143;PXD015833;PXD020381;PXD026474;PXD015093	Late-stage schizonts;Fully segmented schizonts;Schizont / Ring;Asexual red blood cell stages;Schizont;Gametocytes;Merozoites	NSSLFIDPFESDSYEK	11	S...E; E..S; ES; SD; S.S; S..Y
PF3D7_0618900.2-p1	227	S	Gold	65	PXD002266;PXD005207;PXD009157;PXD012143;PXD015833;PXD020381;PXD026474;PXD015093	Late-stage schizonts;Fully segmented schizonts;Schizont / Ring;Asexual red blood cell stages;Schizont;Gametocytes;Merozoites	NSSLFIDPFESDSYEK	11	S...E; E..S; ES; SD; S.S; S..Y
PF3D7_0704100.1-p1	3379	S	Gold	65	PXD002266;PXD005207;PXD009157;PXD009465;PXD012143;PXD015833;PXD020381;PXD026474	Schizont / Ring Stages (time course);Late-stage schizonts;Fully segmented schizonts;Schizont / Ring;Asexual red blood cell stages;Schizont;Gametocytes	LNDTSNYLFINNSNNHK	13	SN; NS
PF3D7_0704600.1-p1	3341	S	Gold	65	PXD002266;PXD009465;PXD012143;PXD015833;PXD020381	Schizont / Ring Stages (time course);Late-stage schizonts;Schizont / Ring;Asexual red blood cell stages;Schizont	NINSDKGEDSEKNVSK	10	DS; SE
PF3D7_0812500.1-p1	478	S	Gold	65	PXD002266;PXD005207;PXD009465;PXD012143;PXD015833;PXD020381;PXD026474	Schizont / Ring Stages (time course);Late-stage schizonts;Schizont / Ring;Asexual red blood cell stages;Schizont;Gametocytes	KQNEDEISNYENK	8	SN; D..S; S..E; S.Y
PF3D7_1202600.1-p1	1781	S	Gold	65	PXD002266;PXD012143;PXD015833;PXD020381;PXD026474;PXD015093	Late-stage schizonts;Schizont / Ring;Asexual red blood cell stages;Schizont;Gametocytes;Merozoites	SVSFSSEEEHIPVEGR	3	S...E; S..S; S.S
PF3D7_1345400.1-p1	134	S	Gold	65	PXD002266;PXD009465;PXD012143;PXD015833;PXD020381	Schizont / Ring Stages (time course);Late-stage schizonts;Schizont / Ring;Asexual red blood cell stages;Schizont	FPNSNENISTNK	4	SNE; NS.E; SN; S.E; NS
PF3D7_1357400.1-p1	285	T	Gold	65	PXD002266;PXD009465;PXD012143;PXD015833;PXD020381	Schizont / Ring Stages (time course);Late-stage schizonts;Schizont / Ring;Asexual red blood cell stages;Schizont	DLDVTPVHR	5	TP
PF3D7_0529400.1-p1	101	S	Gold	65	PXD005207;PXD009157;PXD015833	Fully segmented schizonts;Asexual red blood cell stages;Late-stage schizonts	IYYDKHNSNEK	8	K.NS; K..SN; SNE; NS.E; SN; K..S; S.E; NS
PF3D7_0529400.2-p1	101	S	Gold	65	PXD005207;PXD009157;PXD015833	Fully segmented schizonts;Asexual red blood cell stages;Late-stage schizonts	IYYDKHNSNEK	8	K.NS; K..SN; SNE; NS.E; SN; K..S; S.E; NS
PF3D7_0726500.1-p1	589	S	Gold	65	PXD005207;PXD012143;PXD015833;PXD020381;PXD026474	Late-stage schizonts;Schizont / Ring;Asexual red blood cell stages;Schizont;Gametocytes	EQNNTTNSLIDSDTNNNEK	12	SD.....K; DS; SD
PF3D7_1142100.1-p1	572	S	Gold	65	PXD005207;PXD009465;PXD012143;PXD015833;PXD020381;PXD026474	Schizont / Ring Stages (time course);Late-stage schizonts;Schizont / Ring;Asexual red blood cell stages;Schizont;Gametocytes	INSMNNLQSEDLNNDPMNQQDYDKK	3	NS
PF3D7_1426100.1-p1	155	A	Gold	65	PXD005207;PXD009465;PXD012143;PXD015833;PXD020381;PXD026474;PXD015093	Schizont / Ring Stages (time course);Late-stage schizonts;Schizont / Ring;Asexual red blood cell stages;Schizont;Gametocytes;Merozoites	ESGDTPKREEDEQEANDVPDLVENFEEVSKE	15
PF3D7_0317700.1-p1	323	S	Gold	65	PXD009157;PXD009465;PXD012143;PXD015833;PXD020381;PXD026474	Schizont / Ring Stages (time course);Fully segmented schizonts;Schizont / Ring;Asexual red blood cell stages;Schizont;Gametocytes	EMSTDDQDDVPLINK	3	S.D; S..D
PF3D7_0825000.1-p1	689	S	Gold	65	PXD009157;PXD009465;PXD012143;PXD015833;PXD020381	Schizont / Ring Stages (time course);Fully segmented schizonts;Schizont / Ring;Asexual red blood cell stages;Schizont	YLLNGINNSPK	9	N.SP; NS; SP
PF3D7_1207000.1-p1	2123	S	Gold	65	PXD009157;PXD012143;PXD015833;PXD020381	Fully segmented schizonts;Schizont / Ring;Asexual red blood cell stages;Schizont	MSPNKGK	2	N..SP; SP
PF3D7_1208400.1-p1	600	S	Gold	65	PXD009157;PXD009465;PXD012143;PXD015833;PXD020381	Schizont / Ring Stages (time course);Fully segmented schizonts;Schizont / Ring;Asexual red blood cell stages;Schizont	DISIDNK	3	S.D
PF3D7_0609700.1-p1	1724	S	Gold	65	PXD009465;PXD012143;PXD020381	Schizont / Ring;Schizont / Ring Stages (time course);Schizont	LLSSEPINSNEIK	4	S.E; SE
PF3D7_0725300.1-p1	412	S	Gold	65	PXD009465;PXD012143;PXD020381;PXD026474	Schizont / Ring;Gametocytes;Schizont / Ring Stages (time course);Schizont	DENISDDENNDDQHNNSDKDDDQHIHNNK	5	N.S.D; SD.E; N.SD; E..S; S.D; SD; S..E
PF3D7_0725300.1-p1	424	S	Gold	65	PXD009465;PXD012143;PXD020381;PXD026474	Schizont / Ring;Gametocytes;Schizont / Ring Stages (time course);Schizont	DENISDDENNDDQHNNSDKDDDQHIHNNK	17	N.SD; SD.D; S...D; H.NS; NS; SD; S..D
PF3D7_1209400.1-p1	237	S	Gold	65	PXD009465;PXD012143;PXD020381	Schizont / Ring;Schizont / Ring Stages (time course);Schizont	NGDSVKNGDSVKNDDIYK	10	S...D; DS
PF3D7_0423700.1-p1	86	S	Gold	65	PXD012143;PXD015833;PXD020381;PXD026474	Schizont / Ring;Gametocytes;Asexual red blood cell stages;Schizont	KPEVSGDEK	5	K...S.D; S.D; S..E
PF3D7_0517300.1-p1	201	S	Gold	65	PXD012143;PXD015833;PXD020381	Schizont / Ring;Asexual red blood cell stages;Schizont	DDGGYGRYNSRHR	10	R.NS; R..S; NS; Y.S
PF3D7_0913800.1-p1	53	S	Gold	65	PXD012143;PXD015833;PXD020381	Schizont / Ring;Asexual red blood cell stages;Schizont	KSERPIAK	2	SE
PF3D7_1459600.1-p1	796	S	Gold	65	PXD012143;PXD015833;PXD020381;PXD026474	Schizont / Ring;Gametocytes;Asexual red blood cell stages;Schizont	IDAFELLSDHMKL	8	E..S; SD
PF3D7_0110500.1-p1	1626	S	Gold	64	PXD000070;PXD002266;PXD009465;PXD012143;PXD015833;PXD020381;PXD026474	Schizont / Ring Stages (time course);Late-stage schizonts;Schizont / Ring;Asexual red blood cell stages;Schizont;Gametocytes;Parasites cultured from infected erythrocytes	NLHEFIDDKSTEGNDEKR	10	D..S; S.E
PF3D7_0916700.1-p1	163	S	Gold	64	PXD000070;PXD005207;PXD015833;PXD020381;PXD026474;PXD015093	Late-stage schizonts;Merozoites;Asexual red blood cell stages;Schizont;Gametocytes;Parasites cultured from infected erythrocytes	YFESFGEIEDGIIVR	4	ES; S..E; Y..S
PF3D7_1122400.1-p1	104	S	Gold	64	PXD000070;PXD009465;PXD012143;PXD015833;PXD020381;PXD026474	Schizont / Ring Stages (time course);Schizont / Ring;Asexual red blood cell stages;Schizont;Gametocytes;Parasites cultured from infected erythrocytes	DSLKKSPLQSEDINSNDSVYKR	6	DS; SP
PF3D7_1332600.1-p1	173	S	Gold	64	PXD000070;PXD002266;PXD012143;PXD015833;PXD020381	Late-stage schizonts;Schizont / Ring;Asexual red blood cell stages;Schizont;Parasites cultured from infected erythrocytes	ESLEEGEKNKSGEEYNKHVEQNNIKDEK	11	N.S.E; S.E...K; K..S; S.E; S..E; S...Y
PF3D7_1354900.1-p1	107	S	Gold	64	PXD000070;PXD001684;PXD002266;PXD005207;PXD009157;PXD009465;PXD012143;PXD015833;PXD020381;PXD026474;PXD015093	Schizont / Ring Stages (time course);Late-stage schizonts;Fully segmented schizonts;Schizont / Ring;Merozoites;Asexual red blood cell stages;Schizont;Gametocytes;Parasites cultured from infected erythrocytes	KVSFDEPKAPVNK	3	S.D; S..E
PF3D7_1458500.1-p1	168	S	Gold	64	PXD000070;PXD009465;PXD012143;PXD015833;PXD020381;PXD026474	Schizont / Ring Stages (time course);Schizont / Ring;Asexual red blood cell stages;Schizont;Gametocytes;Parasites cultured from infected erythrocytes	KDEVDENRKSHEEINLFK	10	S.E; R.S; S..E
PF3D7_1114100.1-p1	2	S	Gold	64	PXD001684;PXD026474;PXD015093	Gametocytes;Merozoites	SNIHTLAEYR	1	SN
PF3D7_1114100.2-p1	2	S	Gold	64	PXD001684;PXD026474;PXD015093	Gametocytes;Merozoites	SNIHTLAEYR	1	SN
PF3D7_1327300.1-p1	316	S	Gold	64	PXD001684;PXD002266;PXD012143;PXD020381;PXD026474;PXD015093	Late-stage schizonts;Schizont / Ring;Schizont;Gametocytes;Merozoites	KIPSIEDSQK	4	K.....DS; S.E...K; K..S; S.E; S..D
PF3D7_0212100.1-p1	781	S	Gold	64	PXD002266;PXD005207;PXD009465;PXD012143;PXD015833;PXD020381	Schizont / Ring Stages (time course);Late-stage schizonts;Schizont / Ring;Asexual red blood cell stages;Schizont	NVSNNNNNDIHDK	3	SN
PF3D7_0508500.1-p1	635	S	Gold	64	PXD002266;PXD005207;PXD009157;PXD009465;PXD012143;PXD015833;PXD020381;PXD026474;PXD015093	Schizont / Ring Stages (time course);Late-stage schizonts;Fully segmented schizonts;Schizont / Ring;Asexual red blood cell stages;Schizont;Gametocytes;Merozoites	EINDNDSDDDLIK	7	N.S.D; S.D...K; SD....K; N.SD; SD.D; D..S; S.D; DS; SD; S..D
PF3D7_0606700.1-p1	1167	S	Gold	64	PXD002266;PXD005207;PXD009157;PXD009465;PXD012143;PXD015833;PXD020381;PXD026474;PXD015093	Schizont / Ring Stages (time course);Late-stage schizonts;Fully segmented schizonts;Schizont / Ring;Asexual red blood cell stages;Schizont;Gametocytes;Merozoites	FEGKSDFSDENDIWK	8	K...S.E; SD.....K; S...D; S..S; S.E; SD
PF3D7_0812500.1-p1	818	S	Gold	64	PXD002266;PXD012143;PXD015833;PXD020381	Schizont / Ring;Asexual red blood cell stages;Late-stage schizonts;Schizont	ISHKQDDYK	2	S..S; R.S
PF3D7_0825300.1-p1	98	S	Gold	64	PXD002266;PXD005207;PXD009157;PXD009465;PXD012143;PXD015833;PXD020381;PXD026474;PXD015093	Schizont / Ring Stages (time course);Late-stage schizonts;Fully segmented schizonts;Schizont / Ring;Asexual red blood cell stages;Schizont;Gametocytes;Merozoites	NNDSEDNFLR	4	N.S.D; S.D; DS; SE
PF3D7_1406200.1-p1	1153	S	Gold	64	PXD002266;PXD005207;PXD009465;PXD012143;PXD015833;PXD020381;PXD026474	Schizont / Ring Stages (time course);Late-stage schizonts;Schizont / Ring;Asexual red blood cell stages;Schizont;Gametocytes	YNHNKDDSDNDDYFNK	8	SD.D; S...D; K..S; DS; SD; S..D
PF3D7_0309300.1-p1	676	T	Gold	64	PXD009465;PXD012143;PXD015833;PXD020381	Schizont / Ring;Schizont / Ring Stages (time course);Asexual red blood cell stages;Schizont	YEHTPPGMR	4	TP
PF3D7_0615400.1-p1	141	S	Gold	64	PXD009465;PXD012143;PXD015833;PXD020381	Schizont / Ring;Schizont / Ring Stages (time course);Asexual red blood cell stages;Schizont	STLLSEDNK	5	S.D; SE
PF3D7_1008000.1-p1	24	S	Gold	64	PXD009465;PXD012143;PXD015833;PXD020381	Schizont / Ring;Schizont / Ring Stages (time course);Asexual red blood cell stages;Schizont	LNIDHDNSSDDNDK	8	N.S.D; S.D...K; NS.D; N.SD; D..S; S.D; H.NS; NS; S..D
PF3D7_0308300.1-p1	217	S	Gold	64	PXD012143;PXD015833;PXD020381	Schizont / Ring;Asexual red blood cell stages;Schizont	EGEYDNDDSPNFDEDSSQFK	17	E..S
PF3D7_0323600.1-p1	190	S	Gold	64	PXD012143;PXD015833;PXD020381;PXD026474	Schizont / Ring;Gametocytes;Asexual red blood cell stages;Schizont	IAGDDLLNVLSSHESLKENEK	15	S.E..K; S..S; ES
[truncated: 25,105 more rows]
