# Supplementary material for: Phosphorylation in the Plasmodium falciparum Proteome: A Meta-Analysis of Publicly Available Data Sets
Source: J Proteome Res. 2024 Oct 30;23(12):5326–41. doi: 10.1021/acs.jproteome.4c00418 (PMC11629380; doi:10.1021/acs.jproteome.4c00418)
Supplement: Supplementary file 3 — pr4c00418_si_003.xlsx [file pr4c00418_si_003.xlsx]

## Sheet: EnrichmentResult_Allmotifs_05
ID	Description	GeneRatio	BgRatio	pvalue	p.adjust	qvalue	geneID	Count	motif
GO:0043565	sequence-specific DNA binding	14/704	17/3454	7.03295e-08	6.6813e-06	5.55233e-06	PF3D7_0420300/PF3D7_0516800/PF3D7_0604100/PF3D7_0613800/PF3D7_0802100/PF3D7_1007700/PF3D7_1107800/PF3D7_1139300/PF3D7_1222400/PF3D7_1222600/PF3D7_1342900/PF3D7_1408200/PF3D7_1456000/PF3D7_1466400	14	.......S...D...
GO:0009410	response to xenobiotic stimulus	55/704	145/3454	4.92089e-07	2.33742e-05	1.94246e-05	PF3D7_0104300/PF3D7_0106300/PF3D7_0112200/PF3D7_0212800/PF3D7_0310200/PF3D7_0312400/PF3D7_0319700/PF3D7_0321900/PF3D7_0406200/PF3D7_0509800/PF3D7_0513300/PF3D7_0523000/PF3D7_0613800/PF3D7_0627800/PF3D7_0628200/PF3D7_0629500/PF3D7_0704600/PF3D7_0720700/PF3D7_0813000/PF3D7_0823300/PF3D7_0907700/PF3D7_0915400/PF3D7_0917900/PF3D7_0925700/PF3D7_1007700/PF3D7_1012400/PF3D7_1012700/PF3D7_1012900/PF3D7_1…	55	.......S...D...
GO:0003729	mRNA binding	32/704	69/3454	8.43866e-07	2.67224e-05	2.2207e-05	PF3D7_0105700/PF3D7_0108300/PF3D7_0310300/PF3D7_0511500/PF3D7_0515000/PF3D7_0528200/PF3D7_0604500/PF3D7_0703500/PF3D7_0706500/PF3D7_0723900/PF3D7_0810600/PF3D7_0823200/PF3D7_0906600/PF3D7_0916700/PF3D7_1004400/PF3D7_1010600/PF3D7_1019000/PF3D7_1021900/PF3D7_1022000/PF3D7_1036900/PF3D7_1107300/PF3D7_1110400/PF3D7_1120000/PF3D7_1235300/PF3D7_1330800/PF3D7_1346300/PF3D7_1347500/PF3D7_1359400/PF3D7_1…	32	.......S...D...
GO:0000792	heterochromatin	9/704	11/3454	2.14785e-05	0.000510115	0.000423918	PF3D7_0516800/PF3D7_1107800/PF3D7_1139300/PF3D7_1220900/PF3D7_1239200/PF3D7_1325400/PF3D7_1408200/PF3D7_1456000/PF3D7_1466400	9	.......S...D...
GO:0003723	RNA binding	63/704	199/3454	7.47657e-05	0.00142055	0.00118051	PF3D7_0106300/PF3D7_0202000/PF3D7_0302500/PF3D7_0316800/PF3D7_0319500/PF3D7_0322900/PF3D7_0416000/PF3D7_0423500/PF3D7_0503300/PF3D7_0623100/PF3D7_0706500/PF3D7_0708400/PF3D7_0728000/PF3D7_0810600/PF3D7_0811200/PF3D7_0813300/PF3D7_0818900/PF3D7_0821000/PF3D7_0823800/PF3D7_0826700/PF3D7_0827000/PF3D7_0904800/PF3D7_0905400/PF3D7_0915400/PF3D7_0916700/PF3D7_0917600/PF3D7_0917900/PF3D7_0929400/PF3D7_0…	63	.......S...D...
GO:0034399	nuclear periphery	17/704	35/3454	0.000165814	0.0026254	0.00218177	PF3D7_0212500/PF3D7_0219600/PF3D7_0312400/PF3D7_0317300/PF3D7_0604100/PF3D7_0609000/PF3D7_0623100/PF3D7_0935400/PF3D7_1209300/PF3D7_1220900/PF3D7_1221000/PF3D7_1224300/PF3D7_1241200/PF3D7_1317400/PF3D7_1322100/PF3D7_1352400/PF3D7_1417700	17	.......S...D...
GO:0045178	basal part of cell	8/704	11/3454	0.000263376	0.00328111	0.00272668	PF3D7_0407800/PF3D7_0611600/PF3D7_0613900/PF3D7_0704100/PF3D7_0704300/PF3D7_1018200/PF3D7_1351700/PF3D7_1436200	8	.......S...D...
GO:1903561	extracellular vesicle	33/704	91/3454	0.000276304	0.00328111	0.00272668	PF3D7_0102500/PF3D7_0201900/PF3D7_0202000/PF3D7_0207600/PF3D7_0302500/PF3D7_0322900/PF3D7_0424600/PF3D7_0628200/PF3D7_0708400/PF3D7_0714000/PF3D7_0718100/PF3D7_0731500/PF3D7_0801000/PF3D7_0818900/PF3D7_0826700/PF3D7_0905400/PF3D7_0917900/PF3D7_0922200/PF3D7_0929400/PF3D7_0930300/PF3D7_0935900/PF3D7_1035300/PF3D7_1122800/PF3D7_1219100/PF3D7_1222300/PF3D7_1223100/PF3D7_1252100/PF3D7_1343000/PF3D7_1…	33	.......S...D...
GO:0005515	protein binding	97/704	354/3454	0.000495903	0.00523453	0.00435002	PF3D7_0107800/PF3D7_0201900/PF3D7_0202000/PF3D7_0207600/PF3D7_0215600/PF3D7_0302200/PF3D7_0302500/PF3D7_0317300/PF3D7_0318200/PF3D7_0320000/PF3D7_0401800/PF3D7_0407800/PF3D7_0420300/PF3D7_0423500/PF3D7_0424400/PF3D7_0500800/PF3D7_0501800/PF3D7_0515000/PF3D7_0523000/PF3D7_0528100/PF3D7_0611400/PF3D7_0617100/PF3D7_0629700/PF3D7_0629800/PF3D7_0708400/PF3D7_0719300/PF3D7_0724700/PF3D7_0801000/PF3D7_0…	97	.......S...D...
GO:0005515	protein binding	124/759	354/3454	1.76604e-09	1.71306e-07	1.43142e-07	PF3D7_0102200/PF3D7_0114000/PF3D7_0201900/PF3D7_0202000/PF3D7_0207600/PF3D7_0215600/PF3D7_0216700/PF3D7_0217500/PF3D7_0301700/PF3D7_0317300/PF3D7_0318200/PF3D7_0320800/PF3D7_0407800/PF3D7_0423500/PF3D7_0500800/PF3D7_0501300/PF3D7_0501800/PF3D7_0508000/PF3D7_0512300/PF3D7_0514100/PF3D7_0518200/PF3D7_0522200/PF3D7_0523000/PF3D7_0528100/PF3D7_0532100/PF3D7_0601900/PF3D7_0602100/PF3D7_0611400/PF3D7_0…	124	.......S...E...
GO:0009410	response to xenobiotic stimulus	59/759	145/3454	1.66683e-07	8.08411e-06	6.75504e-06	PF3D7_0104300/PF3D7_0106300/PF3D7_0107500/PF3D7_0110600/PF3D7_0112200/PF3D7_0212800/PF3D7_0217500/PF3D7_0316600/PF3D7_0321900/PF3D7_0509800/PF3D7_0510500/PF3D7_0523000/PF3D7_0613800/PF3D7_0624000/PF3D7_0627800/PF3D7_0628200/PF3D7_0704600/PF3D7_0709700/PF3D7_0713400/PF3D7_0812400/PF3D7_0813000/PF3D7_0823300/PF3D7_0827800/PF3D7_0907700/PF3D7_0915400/PF3D7_1007700/PF3D7_1008700/PF3D7_1012700/PF3D7_1…	59	.......S...E...
GO:0003729	mRNA binding	32/759	69/3454	4.83544e-06	0.000156346	0.000130642	PF3D7_0108300/PF3D7_0310300/PF3D7_0320800/PF3D7_0323800/PF3D7_0511500/PF3D7_0604500/PF3D7_0703500/PF3D7_0706500/PF3D7_0723900/PF3D7_0810600/PF3D7_0912500/PF3D7_0916700/PF3D7_0929200/PF3D7_1004400/PF3D7_1006800/PF3D7_1016300/PF3D7_1019000/PF3D7_1021900/PF3D7_1022000/PF3D7_1036900/PF3D7_1103800/PF3D7_1105800/PF3D7_1107300/PF3D7_1110400/PF3D7_1120000/PF3D7_1206200/PF3D7_1231800/PF3D7_1235300/PF3D7_1…	32	.......S...E...
GO:0000792	heterochromatin	9/759	11/3454	4.09549e-05	0.000794525	0.000663901	PF3D7_1107800/PF3D7_1124300/PF3D7_1139300/PF3D7_1220900/PF3D7_1325400/PF3D7_1408200/PF3D7_1449500/PF3D7_1456000/PF3D7_1466400	9	.......S...E...
GO:0045178	basal part of cell	9/759	11/3454	4.09549e-05	0.000794525	0.000663901	PF3D7_0104100/PF3D7_0407800/PF3D7_0611600/PF3D7_0613900/PF3D7_0704100/PF3D7_0704300/PF3D7_1018200/PF3D7_1351700/PF3D7_1436200	9	.......S...E...
GO:0034399	nuclear periphery	18/759	35/3454	0.000115675	0.00187008	0.00156263	PF3D7_0212100/PF3D7_0212400/PF3D7_0212500/PF3D7_0219600/PF3D7_0317300/PF3D7_0602100/PF3D7_0609000/PF3D7_0622900/PF3D7_0623100/PF3D7_0705300/PF3D7_0827800/PF3D7_1209300/PF3D7_1220900/PF3D7_1221000/PF3D7_1241200/PF3D7_1317400/PF3D7_1352400/PF3D7_1449700	18	.......S...E...
GO:1903561	extracellular vesicle	34/759	91/3454	0.000520859	0.00721761	0.00603099	PF3D7_0102200/PF3D7_0102500/PF3D7_0201900/PF3D7_0202000/PF3D7_0207600/PF3D7_0301700/PF3D7_0311400/PF3D7_0424600/PF3D7_0501300/PF3D7_0601900/PF3D7_0619400/PF3D7_0628200/PF3D7_0708400/PF3D7_0718100/PF3D7_0731500/PF3D7_0801000/PF3D7_0818900/PF3D7_0905400/PF3D7_0922500/PF3D7_0929400/PF3D7_0930300/PF3D7_0935900/PF3D7_1035300/PF3D7_1219100/PF3D7_1222300/PF3D7_1223100/PF3D7_1246200/PF3D7_1353100/PF3D7_1…	34	.......S...E...
GO:0070258	inner membrane pellicle complex	26/759	65/3454	0.000714543	0.00791301	0.00661206	PF3D7_0304100/PF3D7_0308300/PF3D7_0407800/PF3D7_0415800/PF3D7_0423500/PF3D7_0515400/PF3D7_0515700/PF3D7_0525800/PF3D7_0609800/PF3D7_0611600/PF3D7_0619700/PF3D7_0704100/PF3D7_0704300/PF3D7_0708800/PF3D7_0717600/PF3D7_0822900/PF3D7_1222700/PF3D7_1229300/PF3D7_1246400/PF3D7_1310700/PF3D7_1318700/PF3D7_1345600/PF3D7_1351700/PF3D7_1431100/PF3D7_1436200/PF3D7_1445700	26	.......S...E...
GO:0005737	cytoplasm	71/759	230/3454	0.000734197	0.00791301	0.00661206	PF3D7_0201900/PF3D7_0202000/PF3D7_0202400/PF3D7_0302100/PF3D7_0303200/PF3D7_0314400/PF3D7_0314700/PF3D7_0320800/PF3D7_0418100/PF3D7_0501300/PF3D7_0515700/PF3D7_0515900/PF3D7_0519500/PF3D7_0603800/PF3D7_0609800/PF3D7_0611400/PF3D7_0629100/PF3D7_0706000/PF3D7_0708800/PF3D7_0709700/PF3D7_0719500/PF3D7_0729500/PF3D7_0802600/PF3D7_0813000/PF3D7_0815800/PF3D7_0818900/PF3D7_0828800/PF3D7_0915400/PF3D7_0…	71	.......S...E...
GO:0036396	RNA N6-methyladenosine methyltransferase complex	10/759	17/3454	0.00105319	0.00928719	0.00776032	PF3D7_0210900/PF3D7_0524000/PF3D7_0624000/PF3D7_0707200/PF3D7_0729500/PF3D7_1036900/PF3D7_1230800/PF3D7_1340300/PF3D7_1354300/PF3D7_1366300	10	.......S...E...
GO:0043565	sequence-specific DNA binding	10/759	17/3454	0.00105319	0.00928719	0.00776032	PF3D7_0613800/PF3D7_0802100/PF3D7_1007700/PF3D7_1107800/PF3D7_1139300/PF3D7_1222600/PF3D7_1342900/PF3D7_1408200/PF3D7_1456000/PF3D7_1466400	10	.......S...E...
GO:0000776	kinetochore	9/759	17/3454	0.00496958	0.0370807	0.0309844	PF3D7_0307700/PF3D7_0410900/PF3D7_0420600/PF3D7_0723800/PF3D7_0729100/PF3D7_1227600/PF3D7_1322200/PF3D7_1349600/PF3D7_1443100	9	.......S...E...
GO:0006355	regulation of DNA-templated transcription	9/759	17/3454	0.00496958	0.0370807	0.0309844	PF3D7_1011800/PF3D7_1030000/PF3D7_1033700/PF3D7_1114700/PF3D7_1139300/PF3D7_1143100/PF3D7_1342900/PF3D7_1408200/PF3D7_1466200	9	.......S...E...
GO:0020030	infected host cell surface knob	33/771	61/3454	4.98977e-08	3.56598e-06	2.8344e-06	PF3D7_0100100/PF3D7_0115700/PF3D7_0223500/PF3D7_0400100/PF3D7_0400400/PF3D7_0420700/PF3D7_0420900/PF3D7_0421300/PF3D7_0426000/PF3D7_0600200/PF3D7_0632500/PF3D7_0632800/PF3D7_0712000/PF3D7_0712300/PF3D7_0712800/PF3D7_0712900/PF3D7_0733000/PF3D7_0800100/PF3D7_0800300/PF3D7_0808600/PF3D7_0808700/PF3D7_0900100/PF3D7_0905400/PF3D7_0937800/PF3D7_1000100/PF3D7_1100100/PF3D7_1200100/PF3D7_1201000/PF3D7_1…	33	.......S..D....
GO:0050839	cell adhesion molecule binding	30/771	54/3454	9.27177e-08	3.56598e-06	2.8344e-06	PF3D7_0100100/PF3D7_0115700/PF3D7_0223500/PF3D7_0400100/PF3D7_0400400/PF3D7_0420700/PF3D7_0420900/PF3D7_0421300/PF3D7_0426000/PF3D7_0600200/PF3D7_0632500/PF3D7_0632800/PF3D7_0712000/PF3D7_0712300/PF3D7_0712800/PF3D7_0712900/PF3D7_0733000/PF3D7_0800100/PF3D7_0800300/PF3D7_0808600/PF3D7_0808700/PF3D7_0900100/PF3D7_0937800/PF3D7_1000100/PF3D7_1100100/PF3D7_1200100/PF3D7_1219300/PF3D7_1240400/PF3D7_1…	30	.......S..D....
GO:0098609	cell-cell adhesion	31/771	57/3454	1.09163e-07	3.56598e-06	2.8344e-06	PF3D7_0100100/PF3D7_0115700/PF3D7_0223500/PF3D7_0400100/PF3D7_0400400/PF3D7_0420700/PF3D7_0420900/PF3D7_0421300/PF3D7_0426000/PF3D7_0600200/PF3D7_0632500/PF3D7_0632800/PF3D7_0712000/PF3D7_0712300/PF3D7_0712800/PF3D7_0712900/PF3D7_0733000/PF3D7_0800100/PF3D7_0800300/PF3D7_0808600/PF3D7_0808700/PF3D7_0900100/PF3D7_0937800/PF3D7_1000100/PF3D7_1100100/PF3D7_1149000/PF3D7_1200100/PF3D7_1219300/PF3D7_1…	31	.......S..D....
GO:0009410	response to xenobiotic stimulus	55/771	145/3454	1.00733e-05	0.000246795	0.000196164	PF3D7_0104300/PF3D7_0106300/PF3D7_0107500/PF3D7_0110600/PF3D7_0112200/PF3D7_0204700/PF3D7_0310200/PF3D7_0312500/PF3D7_0317500/PF3D7_0319700/PF3D7_0406200/PF3D7_0523000/PF3D7_0613800/PF3D7_0624000/PF3D7_0628200/PF3D7_0629500/PF3D7_0704600/PF3D7_0720700/PF3D7_0810800/PF3D7_0827800/PF3D7_0907700/PF3D7_0915400/PF3D7_0925700/PF3D7_1007700/PF3D7_1012700/PF3D7_1019900/PF3D7_1022600/PF3D7_1025000/PF3D7_1…	55	.......S..D....
GO:0034399	nuclear periphery	19/771	35/3454	3.50788e-05	0.000687545	0.000546491	PF3D7_0212400/PF3D7_0212500/PF3D7_0219600/PF3D7_0317300/PF3D7_0602100/PF3D7_0604100/PF3D7_0609000/PF3D7_0623100/PF3D7_0827800/PF3D7_0905100/PF3D7_0919000/PF3D7_1209300/PF3D7_1211600/PF3D7_1220900/PF3D7_1221000/PF3D7_1241200/PF3D7_1352400/PF3D7_1417700/PF3D7_1449700	19	.......S..D....
GO:0000792	heterochromatin	9/771	11/3454	4.68338e-05	0.000764952	0.000608017	PF3D7_0516800/PF3D7_1107800/PF3D7_1220900/PF3D7_1239200/PF3D7_1325400/PF3D7_1408200/PF3D7_1449500/PF3D7_1456000/PF3D7_1466400	9	.......S..D....
GO:0003729	mRNA binding	29/771	69/3454	0.000171571	0.002402	0.00190921	PF3D7_0302800/PF3D7_0310300/PF3D7_0323800/PF3D7_0511500/PF3D7_0604500/PF3D7_0703500/PF3D7_0706500/PF3D7_0810600/PF3D7_0814200/PF3D7_0815600/PF3D7_0912500/PF3D7_0916700/PF3D7_1004400/PF3D7_1019000/PF3D7_1021900/PF3D7_1036900/PF3D7_1103800/PF3D7_1107300/PF3D7_1110400/PF3D7_1119800/PF3D7_1235300/PF3D7_1236100/PF3D7_1312600/PF3D7_1330800/PF3D7_1359400/PF3D7_1366900/PF3D7_1415400/PF3D7_1417200/PF3D7_1…	29	.......S..D....
GO:0045178	basal part of cell	8/771	11/3454	0.000513331	0.0062883	0.00499822	PF3D7_0407800/PF3D7_0611600/PF3D7_0613900/PF3D7_0704100/PF3D7_0704300/PF3D7_1018200/PF3D7_1351700/PF3D7_1436200	8	.......S..D....
GO:0070258	inner membrane pellicle complex	26/771	65/3454	0.000919213	0.0100092	0.00795576	PF3D7_0304100/PF3D7_0308300/PF3D7_0407800/PF3D7_0410600/PF3D7_0415800/PF3D7_0515400/PF3D7_0515700/PF3D7_0525800/PF3D7_0530300/PF3D7_0611600/PF3D7_0704100/PF3D7_0704300/PF3D7_0717600/PF3D7_0723300/PF3D7_0822900/PF3D7_0918000/PF3D7_1222700/PF3D7_1246400/PF3D7_1318700/PF3D7_1341500/PF3D7_1345600/PF3D7_1351700/PF3D7_1431100/PF3D7_1436200/PF3D7_1445700/PF3D7_1460600	26	.......S..D....
GO:0043565	sequence-specific DNA binding	10/771	17/3454	0.00120005	0.0117605	0.00934779	PF3D7_0420300/PF3D7_0516800/PF3D7_0604100/PF3D7_0613800/PF3D7_0802100/PF3D7_1007700/PF3D7_1107800/PF3D7_1408200/PF3D7_1456000/PF3D7_1466400	10	.......S..D....
GO:0003723	RNA binding	62/771	199/3454	0.00186461	0.0166119	0.0132039	PF3D7_0106300/PF3D7_0304200/PF3D7_0308900/PF3D7_0416000/PF3D7_0503300/PF3D7_0517300/PF3D7_0606100/PF3D7_0608800/PF3D7_0619400/PF3D7_0623100/PF3D7_0630900/PF3D7_0706500/PF3D7_0708400/PF3D7_0728000/PF3D7_0810600/PF3D7_0813300/PF3D7_0814200/PF3D7_0818200/PF3D7_0818900/PF3D7_0823800/PF3D7_0827000/PF3D7_0904800/PF3D7_0905400/PF3D7_0915400/PF3D7_0916700/PF3D7_0918000/PF3D7_0930300/PF3D7_1002400/PF3D7_1…	62	.......S..D....
GO:1903561	extracellular vesicle	32/771	91/3454	0.00316058	0.0258114	0.020516	PF3D7_0102200/PF3D7_0608800/PF3D7_0615500/PF3D7_0619400/PF3D7_0628200/PF3D7_0702500/PF3D7_0708400/PF3D7_0718100/PF3D7_0727400/PF3D7_0814200/PF3D7_0818200/PF3D7_0818900/PF3D7_0905400/PF3D7_0918000/PF3D7_0922500/PF3D7_0930300/PF3D7_0935900/PF3D7_1014100/PF3D7_1035300/PF3D7_1219100/PF3D7_1222300/PF3D7_1223100/PF3D7_1252100/PF3D7_1328100/PF3D7_1343000/PF3D7_1353200/PF3D7_1357100/PF3D7_1410400/PF3D7_1…	32	.......S..D....
GO:0005515	protein binding	100/771	354/3454	0.0034467	0.0259828	0.0206523	PF3D7_0102200/PF3D7_0107800/PF3D7_0209000/PF3D7_0216700/PF3D7_0304200/PF3D7_0317300/PF3D7_0318200/PF3D7_0401800/PF3D7_0402100/PF3D7_0404900/PF3D7_0407800/PF3D7_0420300/PF3D7_0424400/PF3D7_0501200/PF3D7_0501800/PF3D7_0520900/PF3D7_0523000/PF3D7_0532300/PF3D7_0602100/PF3D7_0608800/PF3D7_0611400/PF3D7_0629700/PF3D7_0702500/PF3D7_0708400/PF3D7_0719300/PF3D7_0724700/PF3D7_0729500/PF3D7_0818200/PF3D7_0…	100	.......S..D....
GO:0000776	kinetochore	9/771	17/3454	0.00555515	0.0362936	0.0288478	PF3D7_0307700/PF3D7_0420600/PF3D7_0706300/PF3D7_0723800/PF3D7_0729100/PF3D7_1227600/PF3D7_1245100/PF3D7_1322200/PF3D7_1443100	9	.......S..D....
GO:0036396	RNA N6-methyladenosine methyltransferase complex	9/771	17/3454	0.00555515	0.0362936	0.0288478	PF3D7_0624000/PF3D7_0707200/PF3D7_0729500/PF3D7_1020900/PF3D7_1036900/PF3D7_1230800/PF3D7_1235500/PF3D7_1340300/PF3D7_1354300	9	.......S..D....
GO:0042393	histone binding	7/771	12/3454	0.00735133	0.0450269	0.0357894	PF3D7_0501800/PF3D7_0818200/PF3D7_0919000/PF3D7_1033700/PF3D7_1203700/PF3D7_1224500/PF3D7_1329300	7	.......S..D....
GO:0005515	protein binding	141/863	354/3454	5.29855e-11	5.1396e-09	4.29462e-09	PF3D7_0102200/PF3D7_0107800/PF3D7_0109000/PF3D7_0114000/PF3D7_0201800/PF3D7_0201900/PF3D7_0202000/PF3D7_0207600/PF3D7_0216700/PF3D7_0301700/PF3D7_0302200/PF3D7_0302500/PF3D7_0317300/PF3D7_0318200/PF3D7_0320000/PF3D7_0401800/PF3D7_0402000/PF3D7_0402100/PF3D7_0407800/PF3D7_0414000/PF3D7_0415000/PF3D7_0420300/PF3D7_0500800/PF3D7_0501100/PF3D7_0501300/PF3D7_0508000/PF3D7_0512000/PF3D7_0512300/PF3D7_0…	141	.......S..E....
GO:1903561	extracellular vesicle	47/863	91/3454	2.78754e-08	1.35196e-06	1.12969e-06	PF3D7_0102200/PF3D7_0102500/PF3D7_0201900/PF3D7_0202000/PF3D7_0207600/PF3D7_0211700/PF3D7_0301700/PF3D7_0302500/PF3D7_0424600/PF3D7_0501300/PF3D7_0621200/PF3D7_0628200/PF3D7_0702500/PF3D7_0708400/PF3D7_0714000/PF3D7_0727400/PF3D7_0731500/PF3D7_0801000/PF3D7_0814200/PF3D7_0818200/PF3D7_0818900/PF3D7_0905400/PF3D7_0917900/PF3D7_0922200/PF3D7_0922500/PF3D7_0929400/PF3D7_0930300/PF3D7_0935900/PF3D7_1…	47	.......S..E....
GO:0034399	nuclear periphery	22/863	35/3454	2.11855e-06	6.84999e-05	5.72381e-05	PF3D7_0212400/PF3D7_0212500/PF3D7_0219600/PF3D7_0312400/PF3D7_0317300/PF3D7_0414000/PF3D7_0602100/PF3D7_0604100/PF3D7_0609000/PF3D7_0622900/PF3D7_0623100/PF3D7_0705300/PF3D7_0827800/PF3D7_0919000/PF3D7_1209300/PF3D7_1211600/PF3D7_1220900/PF3D7_1221000/PF3D7_1224300/PF3D7_1241200/PF3D7_1352400/PF3D7_1449700	22	.......S..E....
GO:0003729	mRNA binding	34/863	69/3454	9.46557e-06	0.00022954	0.000191802	PF3D7_0105700/PF3D7_0108300/PF3D7_0310300/PF3D7_0402000/PF3D7_0511500/PF3D7_0604500/PF3D7_0629400/PF3D7_0703500/PF3D7_0706500/PF3D7_0723900/PF3D7_0814200/PF3D7_0906600/PF3D7_0916700/PF3D7_0929200/PF3D7_1004400/PF3D7_1006200/PF3D7_1016300/PF3D7_1021900/PF3D7_1022000/PF3D7_1036900/PF3D7_1103800/PF3D7_1107300/PF3D7_1110400/PF3D7_1119800/PF3D7_1120000/PF3D7_1206200/PF3D7_1235300/PF3D7_1346300/PF3D7_1…	34	.......S..E....
GO:0003723	RNA binding	75/863	199/3454	2.92292e-05	0.000567047	0.000473821	PF3D7_0106300/PF3D7_0202000/PF3D7_0209800/PF3D7_0302500/PF3D7_0308900/PF3D7_0319500/PF3D7_0323500/PF3D7_0416000/PF3D7_0503300/PF3D7_0517300/PF3D7_0524000/PF3D7_0606100/PF3D7_0623100/PF3D7_0706500/PF3D7_0708400/PF3D7_0721600/PF3D7_0812700/PF3D7_0814200/PF3D7_0818200/PF3D7_0818900/PF3D7_0827000/PF3D7_0904800/PF3D7_0905400/PF3D7_0916700/PF3D7_0917600/PF3D7_0917900/PF3D7_0923900/PF3D7_0929400/PF3D7_0…	75	.......S..E....
GO:0005737	cytoplasm	83/863	230/3454	6.87315e-05	0.000986692	0.000824474	PF3D7_0111000/PF3D7_0201900/PF3D7_0202000/PF3D7_0209800/PF3D7_0302100/PF3D7_0303200/PF3D7_0314700/PF3D7_0319000/PF3D7_0320000/PF3D7_0323600/PF3D7_0418100/PF3D7_0501300/PF3D7_0514900/PF3D7_0515300/PF3D7_0515700/PF3D7_0515900/PF3D7_0517300/PF3D7_0603800/PF3D7_0611400/PF3D7_0629100/PF3D7_0705400/PF3D7_0706000/PF3D7_0708800/PF3D7_0709700/PF3D7_0719500/PF3D7_0802600/PF3D7_0802800/PF3D7_0810500/PF3D7_0…	83	.......S..E....
GO:0009410	response to xenobiotic stimulus	57/863	145/3454	7.12046e-05	0.000986692	0.000824474	PF3D7_0104300/PF3D7_0106300/PF3D7_0107500/PF3D7_0110600/PF3D7_0112200/PF3D7_0204700/PF3D7_0212800/PF3D7_0310200/PF3D7_0312400/PF3D7_0317500/PF3D7_0319700/PF3D7_0321900/PF3D7_0507500/PF3D7_0509800/PF3D7_0510500/PF3D7_0513300/PF3D7_0515300/PF3D7_0523000/PF3D7_0613800/PF3D7_0627800/PF3D7_0628200/PF3D7_0704600/PF3D7_0709000/PF3D7_0709700/PF3D7_0713400/PF3D7_0720700/PF3D7_0823300/PF3D7_0827800/PF3D7_0…	57	.......S..E....
GO:0000792	heterochromatin	9/863	11/3454	0.00012217	0.00131673	0.00110025	PF3D7_0516800/PF3D7_1107800/PF3D7_1124300/PF3D7_1139300/PF3D7_1220900/PF3D7_1239200/PF3D7_1325400/PF3D7_1408200/PF3D7_1456000	9	.......S..E....
GO:0045178	basal part of cell	9/863	11/3454	0.00012217	0.00131673	0.00110025	PF3D7_0407800/PF3D7_0611600/PF3D7_0613900/PF3D7_0704100/PF3D7_0704300/PF3D7_1018200/PF3D7_1031200/PF3D7_1351700/PF3D7_1436200	9	.......S..E....
GO:0020020	food vacuole	40/863	98/3454	0.000345823	0.00335449	0.00280299	PF3D7_0102200/PF3D7_0204700/PF3D7_0303000/PF3D7_0416800/PF3D7_0515300/PF3D7_0523000/PF3D7_0524000/PF3D7_0618000/PF3D7_0708400/PF3D7_0709000/PF3D7_0720700/PF3D7_0814200/PF3D7_0818200/PF3D7_0818900/PF3D7_0917900/PF3D7_0922200/PF3D7_0922500/PF3D7_0930300/PF3D7_1006200/PF3D7_1008700/PF3D7_1015900/PF3D7_1020900/PF3D7_1037300/PF3D7_1104100/PF3D7_1108600/PF3D7_1115400/PF3D7_1116100/PF3D7_1145400/PF3D7_1…	40	.......S..E....
GO:0000776	kinetochore	11/863	17/3454	0.000601919	0.00486551	0.00406559	PF3D7_0307700/PF3D7_0410800/PF3D7_0410900/PF3D7_0420600/PF3D7_0723800/PF3D7_0729100/PF3D7_1227600/PF3D7_1245100/PF3D7_1322200/PF3D7_1349600/PF3D7_1443100	11	.......S..E....
GO:0043565	sequence-specific DNA binding	11/863	17/3454	0.000601919	0.00486551	0.00406559	PF3D7_0420300/PF3D7_0516800/PF3D7_0604100/PF3D7_0613800/PF3D7_0802100/PF3D7_1007700/PF3D7_1107800/PF3D7_1139300/PF3D7_1342900/PF3D7_1408200/PF3D7_1456000	11	.......S..E....
GO:0070258	inner membrane pellicle complex	28/863	65/3454	0.000978845	0.00730369	0.00610292	PF3D7_0109000/PF3D7_0303400/PF3D7_0308300/PF3D7_0407800/PF3D7_0410600/PF3D7_0415800/PF3D7_0515700/PF3D7_0525800/PF3D7_0530300/PF3D7_0611600/PF3D7_0619700/PF3D7_0704100/PF3D7_0704300/PF3D7_0708800/PF3D7_0717600/PF3D7_0822900/PF3D7_1003600/PF3D7_1011000/PF3D7_1031200/PF3D7_1222700/PF3D7_1229300/PF3D7_1246400/PF3D7_1342600/PF3D7_1345600/PF3D7_1351700/PF3D7_1431100/PF3D7_1436200/PF3D7_1445700	28	.......S..E....
GO:0006355	regulation of DNA-templated transcription	10/863	17/3454	0.00301544	0.0194998	0.0162939	PF3D7_1011800/PF3D7_1030000/PF3D7_1033700/PF3D7_1114700/PF3D7_1139300/PF3D7_1143100/PF3D7_1239200/PF3D7_1342900/PF3D7_1408200/PF3D7_1466200	10	.......S..E....
GO:0036396	RNA N6-methyladenosine methyltransferase complex	10/863	17/3454	0.00301544	0.0194998	0.0162939	PF3D7_0209800/PF3D7_0524000/PF3D7_0707200/PF3D7_1006200/PF3D7_1020900/PF3D7_1036900/PF3D7_1229500/PF3D7_1230800/PF3D7_1354300/PF3D7_1366300	10	.......S..E....
GO:0000792	heterochromatin	11/886	11/3454	3.02052e-07	2.8997e-05	2.32103e-05	PF3D7_0516800/PF3D7_1107800/PF3D7_1124300/PF3D7_1139300/PF3D7_1220900/PF3D7_1239200/PF3D7_1325400/PF3D7_1408200/PF3D7_1449500/PF3D7_1456000/PF3D7_1466400	11	.......S.D.....
GO:1903561	extracellular vesicle	44/886	91/3454	1.94835e-06	9.35209e-05	7.48578e-05	PF3D7_0102500/PF3D7_0201900/PF3D7_0202000/PF3D7_0207600/PF3D7_0211700/PF3D7_0301700/PF3D7_0302500/PF3D7_0311400/PF3D7_0322900/PF3D7_0424600/PF3D7_0608800/PF3D7_0610400/PF3D7_0619400/PF3D7_0628200/PF3D7_0708400/PF3D7_0724600/PF3D7_0727400/PF3D7_0731500/PF3D7_0801000/PF3D7_0818200/PF3D7_0818900/PF3D7_0831700/PF3D7_0905400/PF3D7_0917900/PF3D7_0922200/PF3D7_0929400/PF3D7_1006200/PF3D7_1035300/PF3D7_1…	44	.......S.D.....
GO:0034399	nuclear periphery	22/886	35/3454	3.41466e-06	0.000109269	8.74633e-05	PF3D7_0212100/PF3D7_0212400/PF3D7_0212500/PF3D7_0219600/PF3D7_0312400/PF3D7_0317300/PF3D7_0602100/PF3D7_0604100/PF3D7_0609000/PF3D7_0622900/PF3D7_0623100/PF3D7_0705300/PF3D7_0827800/PF3D7_1209300/PF3D7_1211600/PF3D7_1220900/PF3D7_1221000/PF3D7_1241200/PF3D7_1317400/PF3D7_1352400/PF3D7_1417700/PF3D7_1449700	22	.......S.D.....
GO:0009410	response to xenobiotic stimulus	61/886	145/3454	7.79023e-06	0.000186966	0.000149655	PF3D7_0104300/PF3D7_0106300/PF3D7_0107500/PF3D7_0110600/PF3D7_0112200/PF3D7_0204700/PF3D7_0212800/PF3D7_0217500/PF3D7_0310200/PF3D7_0312400/PF3D7_0312500/PF3D7_0317500/PF3D7_0319700/PF3D7_0321900/PF3D7_0509800/PF3D7_0515300/PF3D7_0613800/PF3D7_0627800/PF3D7_0628200/PF3D7_0629500/PF3D7_0704600/PF3D7_0709700/PF3D7_0713400/PF3D7_0720700/PF3D7_0813000/PF3D7_0823300/PF3D7_0827800/PF3D7_0907700/PF3D7_0…	61	.......S.D.....
GO:0003729	mRNA binding	34/886	69/3454	1.74925e-05	0.000335857	0.000268833	PF3D7_0105700/PF3D7_0108300/PF3D7_0310300/PF3D7_0402000/PF3D7_0511500/PF3D7_0515000/PF3D7_0604500/PF3D7_0629400/PF3D7_0703500/PF3D7_0706500/PF3D7_0723900/PF3D7_0813400/PF3D7_0815600/PF3D7_0823200/PF3D7_0912500/PF3D7_0929200/PF3D7_1004400/PF3D7_1006200/PF3D7_1019000/PF3D7_1021900/PF3D7_1036900/PF3D7_1103800/PF3D7_1107300/PF3D7_1110400/PF3D7_1120000/PF3D7_1206200/PF3D7_1235300/PF3D7_1312600/PF3D7_1…	34	.......S.D.....
GO:0043565	sequence-specific DNA binding	12/886	17/3454	0.000125576	0.00200922	0.00160826	PF3D7_0420300/PF3D7_0516800/PF3D7_0604100/PF3D7_0613800/PF3D7_0802100/PF3D7_1007700/PF3D7_1107800/PF3D7_1139300/PF3D7_1222600/PF3D7_1408200/PF3D7_1456000/PF3D7_1466400	12	.......S.D.....
GO:0005515	protein binding	118/886	354/3454	0.000399789	0.00548282	0.00438866	PF3D7_0107800/PF3D7_0114000/PF3D7_0201900/PF3D7_0202000/PF3D7_0207600/PF3D7_0209000/PF3D7_0216700/PF3D7_0217500/PF3D7_0301700/PF3D7_0302200/PF3D7_0302500/PF3D7_0315100/PF3D7_0317300/PF3D7_0318200/PF3D7_0320000/PF3D7_0401800/PF3D7_0402000/PF3D7_0407800/PF3D7_0415000/PF3D7_0420300/PF3D7_0423500/PF3D7_0500800/PF3D7_0501800/PF3D7_0512300/PF3D7_0512600/PF3D7_0515000/PF3D7_0515300/PF3D7_0528100/PF3D7_0…	118	.......S.D.....
GO:0006468	protein phosphorylation	20/886	39/3454	0.00049856	0.00598272	0.0047888	PF3D7_0102600/PF3D7_0214600/PF3D7_0217500/PF3D7_0302100/PF3D7_0311400/PF3D7_0317200/PF3D7_0417800/PF3D7_0424700/PF3D7_0610600/PF3D7_0628200/PF3D7_1103700/PF3D7_1114700/PF3D7_1121900/PF3D7_1123100/PF3D7_1238900/PF3D7_1349300/PF3D7_1436600/PF3D7_1443000/PF3D7_1444500/PF3D7_1445400	20	.......S.D.....
GO:0000776	kinetochore	11/886	17/3454	0.00076821	0.00819424	0.00655899	PF3D7_0307700/PF3D7_0410800/PF3D7_0410900/PF3D7_0420600/PF3D7_0706300/PF3D7_0723800/PF3D7_0729100/PF3D7_1227600/PF3D7_1245100/PF3D7_1322200/PF3D7_1443100	11	.......S.D.....
GO:0045178	basal part of cell	8/886	11/3454	0.0014024	0.0134631	0.0107763	PF3D7_0407800/PF3D7_0611600/PF3D7_0613900/PF3D7_0704100/PF3D7_0704300/PF3D7_1018200/PF3D7_1351700/PF3D7_1436200	8	.......S.D.....
GO:0003723	RNA binding	69/886	199/3454	0.00223469	0.0195028	0.0156108	PF3D7_0106300/PF3D7_0202000/PF3D7_0209800/PF3D7_0302500/PF3D7_0308900/PF3D7_0319500/PF3D7_0320900/PF3D7_0322900/PF3D7_0423500/PF3D7_0503300/PF3D7_0507100/PF3D7_0516900/PF3D7_0517300/PF3D7_0606100/PF3D7_0608800/PF3D7_0610400/PF3D7_0617900/PF3D7_0619400/PF3D7_0623100/PF3D7_0630900/PF3D7_0706500/PF3D7_0708400/PF3D7_0719700/PF3D7_0813300/PF3D7_0817700/PF3D7_0818200/PF3D7_0818900/PF3D7_0823800/PF3D7_0…	69	.......S.D.....
GO:0016887	ATP hydrolysis activity	19/886	41/3454	0.00317314	0.0253852	0.0203193	PF3D7_0215800/PF3D7_0317500/PF3D7_0319400/PF3D7_0322100/PF3D7_0407900/PF3D7_0415000/PF3D7_0527000/PF3D7_0619400/PF3D7_0708400/PF3D7_0722400/PF3D7_0809700/PF3D7_0818900/PF3D7_0831700/PF3D7_1031500/PF3D7_1203000/PF3D7_1211900/PF3D7_1219600/PF3D7_1362200/PF3D7_1459000	19	.......S.D.....
GO:0045178	basal part of cell	6/238	11/3454	3.46542e-05	0.00273768	0.00262642	PF3D7_0407800/PF3D7_0611600/PF3D7_0704100/PF3D7_1018200/PF3D7_1351700/PF3D7_1436200	6	.......S.D...K.
GO:0003729	mRNA binding	36/909	69/3454	3.41809e-06	0.000122538	9.97326e-05	PF3D7_0105700/PF3D7_0108300/PF3D7_0310300/PF3D7_0323800/PF3D7_0402000/PF3D7_0511500/PF3D7_0515000/PF3D7_0518700/PF3D7_0604500/PF3D7_0703500/PF3D7_0706500/PF3D7_0723900/PF3D7_0813400/PF3D7_0814200/PF3D7_0906600/PF3D7_0912500/PF3D7_0916700/PF3D7_1004400/PF3D7_1006200/PF3D7_1006800/PF3D7_1021900/PF3D7_1022000/PF3D7_1036900/PF3D7_1103800/PF3D7_1107300/PF3D7_1110400/PF3D7_1119800/PF3D7_1206200/PF3D7_1…	36	.......S.E.....
GO:0005515	protein binding	130/909	354/3454	3.45729e-06	0.000122538	9.97326e-05	PF3D7_0102200/PF3D7_0103900/PF3D7_0114000/PF3D7_0201800/PF3D7_0201900/PF3D7_0202000/PF3D7_0207500/PF3D7_0216700/PF3D7_0302200/PF3D7_0302500/PF3D7_0304200/PF3D7_0308600/PF3D7_0309000/PF3D7_0317300/PF3D7_0318200/PF3D7_0320000/PF3D7_0402000/PF3D7_0406100/PF3D7_0407800/PF3D7_0414000/PF3D7_0420300/PF3D7_0500800/PF3D7_0501100/PF3D7_0501200/PF3D7_0501800/PF3D7_0505800/PF3D7_0512000/PF3D7_0514100/PF3D7_0…	130	.......S.E.....
GO:0009410	response to xenobiotic stimulus	63/909	145/3454	3.78984e-06	0.000122538	9.97326e-05	PF3D7_0104300/PF3D7_0106300/PF3D7_0107500/PF3D7_0110600/PF3D7_0112200/PF3D7_0212800/PF3D7_0310200/PF3D7_0312500/PF3D7_0316600/PF3D7_0317500/PF3D7_0319700/PF3D7_0321900/PF3D7_0509800/PF3D7_0510500/PF3D7_0515300/PF3D7_0523000/PF3D7_0613800/PF3D7_0624000/PF3D7_0627800/PF3D7_0628200/PF3D7_0704600/PF3D7_0713400/PF3D7_0720700/PF3D7_0810800/PF3D7_0812400/PF3D7_0813000/PF3D7_0823300/PF3D7_0909700/PF3D7_0…	63	.......S.E.....
GO:1903561	extracellular vesicle	43/909	91/3454	1.11496e-05	0.000270378	0.000220058	PF3D7_0102200/PF3D7_0102500/PF3D7_0201900/PF3D7_0202000/PF3D7_0211700/PF3D7_0302500/PF3D7_0311400/PF3D7_0322900/PF3D7_0501000/PF3D7_0619400/PF3D7_0628200/PF3D7_0704500/PF3D7_0708400/PF3D7_0718100/PF3D7_0727400/PF3D7_0801000/PF3D7_0814200/PF3D7_0818200/PF3D7_0818900/PF3D7_0905400/PF3D7_0917900/PF3D7_0922200/PF3D7_0922500/PF3D7_0930300/PF3D7_0935900/PF3D7_1006200/PF3D7_1035300/PF3D7_1117700/PF3D7_1…	43	.......S.E.....
GO:0005737	cytoplasm	87/909	230/3454	4.89099e-05	0.000948851	0.000772261	PF3D7_0111000/PF3D7_0201900/PF3D7_0202000/PF3D7_0202400/PF3D7_0302100/PF3D7_0309000/PF3D7_0314700/PF3D7_0319000/PF3D7_0320000/PF3D7_0323600/PF3D7_0418100/PF3D7_0508500/PF3D7_0515300/PF3D7_0518700/PF3D7_0603800/PF3D7_0608000/PF3D7_0609800/PF3D7_0610800/PF3D7_0611400/PF3D7_0706000/PF3D7_0708800/PF3D7_0729500/PF3D7_0730200/PF3D7_0802600/PF3D7_0802800/PF3D7_0813000/PF3D7_0814200/PF3D7_0814400/PF3D7_0…	87	.......S.E.....
GO:0000776	kinetochore	12/909	17/3454	0.000164399	0.00227809	0.00185412	PF3D7_0307500/PF3D7_0307700/PF3D7_0316500/PF3D7_0410900/PF3D7_0420600/PF3D7_0723800/PF3D7_0729100/PF3D7_1227600/PF3D7_1245100/PF3D7_1322200/PF3D7_1349600/PF3D7_1446700	12	.......S.E.....
GO:0043565	sequence-specific DNA binding	12/909	17/3454	0.000164399	0.00227809	0.00185412	PF3D7_0420300/PF3D7_0604100/PF3D7_0613800/PF3D7_0802100/PF3D7_1007700/PF3D7_1107800/PF3D7_1222400/PF3D7_1342900/PF3D7_1350900/PF3D7_1408200/PF3D7_1456000/PF3D7_1466400	12	.......S.E.....
GO:0003723	RNA binding	74/909	199/3454	0.000339572	0.00410186	0.00333846	PF3D7_0106300/PF3D7_0202000/PF3D7_0302500/PF3D7_0304200/PF3D7_0316800/PF3D7_0319500/PF3D7_0322900/PF3D7_0323500/PF3D7_0416000/PF3D7_0422700/PF3D7_0503300/PF3D7_0516900/PF3D7_0524000/PF3D7_0619400/PF3D7_0623100/PF3D7_0626800/PF3D7_0706500/PF3D7_0708400/PF3D7_0812400/PF3D7_0812700/PF3D7_0814000/PF3D7_0814200/PF3D7_0818200/PF3D7_0818900/PF3D7_0821000/PF3D7_0823800/PF3D7_0827000/PF3D7_0827900/PF3D7_0…	74	.......S.E.....
GO:0034399	nuclear periphery	19/909	35/3454	0.000380585	0.00410186	0.00333846	PF3D7_0212100/PF3D7_0212400/PF3D7_0212500/PF3D7_0219600/PF3D7_0317300/PF3D7_0414000/PF3D7_0604100/PF3D7_0609000/PF3D7_0622900/PF3D7_0623100/PF3D7_0705300/PF3D7_0919000/PF3D7_1209300/PF3D7_1211600/PF3D7_1220900/PF3D7_1221000/PF3D7_1241200/PF3D7_1317400/PF3D7_1352400	19	.......S.E.....
GO:0000792	heterochromatin	8/909	11/3454	0.00168394	0.0148493	0.0120857	PF3D7_1107800/PF3D7_1220900/PF3D7_1239200/PF3D7_1325400/PF3D7_1408200/PF3D7_1449500/PF3D7_1456000/PF3D7_1466400	8	.......S.E.....
GO:0045178	basal part of cell	8/909	11/3454	0.00168394	0.0148493	0.0120857	PF3D7_0407800/PF3D7_0611600/PF3D7_0613900/PF3D7_0704100/PF3D7_0704300/PF3D7_1018200/PF3D7_1351700/PF3D7_1436200	8	.......S.E.....
GO:0042393	histone binding	8/909	12/3454	0.00389081	0.0311911	0.0253861	PF3D7_0110700/PF3D7_0314700/PF3D7_0501800/PF3D7_0818200/PF3D7_0919000/PF3D7_1033700/PF3D7_1203700/PF3D7_1329300	8	.......S.E.....
GO:0020020	food vacuole	38/909	98/3454	0.00418025	0.0311911	0.0253861	PF3D7_0102200/PF3D7_0303000/PF3D7_0416800/PF3D7_0515300/PF3D7_0523000/PF3D7_0523800/PF3D7_0524000/PF3D7_0618000/PF3D7_0708400/PF3D7_0709300/PF3D7_0720700/PF3D7_0814200/PF3D7_0818200/PF3D7_0818900/PF3D7_0823800/PF3D7_0827900/PF3D7_0912900/PF3D7_0917900/PF3D7_0920800/PF3D7_0922200/PF3D7_0922500/PF3D7_0930300/PF3D7_1006200/PF3D7_1006800/PF3D7_1104100/PF3D7_1116100/PF3D7_1117700/PF3D7_1129100/PF3D7_1…	38	.......S.E.....
GO:0005515	protein binding	104/662	354/3454	6.1294e-07	5.88423e-05	5.03256e-05	PF3D7_0102200/PF3D7_0109000/PF3D7_0202000/PF3D7_0207600/PF3D7_0315100/PF3D7_0317300/PF3D7_0318200/PF3D7_0320000/PF3D7_0320800/PF3D7_0401800/PF3D7_0402100/PF3D7_0407800/PF3D7_0415000/PF3D7_0420300/PF3D7_0500800/PF3D7_0501300/PF3D7_0501800/PF3D7_0508000/PF3D7_0515300/PF3D7_0523000/PF3D7_0601900/PF3D7_0611400/PF3D7_0617100/PF3D7_0629700/PF3D7_0702400/PF3D7_0702500/PF3D7_0707300/PF3D7_0708400/PF3D7_0…	104	.......S.S.....
GO:1903561	extracellular vesicle	35/662	91/3454	1.11075e-05	0.000533161	0.000455993	PF3D7_0102200/PF3D7_0202000/PF3D7_0202500/PF3D7_0207600/PF3D7_0501300/PF3D7_0601900/PF3D7_0608500/PF3D7_0619400/PF3D7_0621200/PF3D7_0628200/PF3D7_0702400/PF3D7_0702500/PF3D7_0708400/PF3D7_0714000/PF3D7_0718100/PF3D7_0731500/PF3D7_0826700/PF3D7_0905400/PF3D7_0922500/PF3D7_0929400/PF3D7_0930300/PF3D7_0935900/PF3D7_1014100/PF3D7_1035300/PF3D7_1035700/PF3D7_1219100/PF3D7_1222300/PF3D7_1223100/PF3D7_1…	35	.......S.S.....
GO:0036396	RNA N6-methyladenosine methyltransferase complex	11/662	17/3454	4.75178e-05	0.00152057	0.00130049	PF3D7_0209800/PF3D7_0210900/PF3D7_0524000/PF3D7_0624000/PF3D7_0729500/PF3D7_1036900/PF3D7_1230800/PF3D7_1235500/PF3D7_1340300/PF3D7_1354300/PF3D7_1366300	11	.......S.S.....
GO:0003729	mRNA binding	27/662	69/3454	8.00081e-05	0.0019202	0.00164227	PF3D7_0105700/PF3D7_0108300/PF3D7_0320800/PF3D7_0511500/PF3D7_0604500/PF3D7_0703500/PF3D7_0706500/PF3D7_0810600/PF3D7_0823200/PF3D7_1004400/PF3D7_1006800/PF3D7_1016300/PF3D7_1019000/PF3D7_1021900/PF3D7_1036900/PF3D7_1103800/PF3D7_1107300/PF3D7_1110400/PF3D7_1206200/PF3D7_1231800/PF3D7_1235300/PF3D7_1315400/PF3D7_1359400/PF3D7_1366900/PF3D7_1415400/PF3D7_1417200/PF3D7_1474900	27	.......S.S.....
GO:0045178	basal part of cell	8/662	11/3454	0.000167009	0.00320658	0.00274247	PF3D7_0407800/PF3D7_0611600/PF3D7_0613900/PF3D7_0704100/PF3D7_0704300/PF3D7_1018200/PF3D7_1351700/PF3D7_1436200	8	.......S.S.....
GO:0003723	RNA binding	58/662	199/3454	0.000301194	0.00481911	0.0041216	PF3D7_0202000/PF3D7_0209800/PF3D7_0308900/PF3D7_0503300/PF3D7_0507100/PF3D7_0517300/PF3D7_0524000/PF3D7_0525100/PF3D7_0606100/PF3D7_0619400/PF3D7_0623100/PF3D7_0706500/PF3D7_0708400/PF3D7_0721600/PF3D7_0810600/PF3D7_0812700/PF3D7_0813300/PF3D7_0826700/PF3D7_0904800/PF3D7_0905400/PF3D7_0915400/PF3D7_0923900/PF3D7_0929400/PF3D7_0930300/PF3D7_1002400/PF3D7_1006800/PF3D7_1011800/PF3D7_1022400/PF3D7_1…	58	.......S.S.....
GO:0034399	nuclear periphery	15/662	35/3454	0.00104825	0.0143761	0.0122953	PF3D7_0212100/PF3D7_0212400/PF3D7_0212500/PF3D7_0219600/PF3D7_0317300/PF3D7_0604100/PF3D7_0623100/PF3D7_0827800/PF3D7_1209300/PF3D7_1211600/PF3D7_1220900/PF3D7_1221000/PF3D7_1224300/PF3D7_1241200/PF3D7_1322100	15	.......S.S.....
GO:0009410	response to xenobiotic stimulus	43/662	145/3454	0.00124438	0.0149326	0.0127713	PF3D7_0104300/PF3D7_0110600/PF3D7_0112200/PF3D7_0316600/PF3D7_0319700/PF3D7_0406200/PF3D7_0509800/PF3D7_0510500/PF3D7_0515300/PF3D7_0523000/PF3D7_0525100/PF3D7_0613800/PF3D7_0624000/PF3D7_0627800/PF3D7_0628200/PF3D7_0704600/PF3D7_0720700/PF3D7_0813000/PF3D7_0823300/PF3D7_0827800/PF3D7_0915400/PF3D7_1012900/PF3D7_1025000/PF3D7_1126000/PF3D7_1138700/PF3D7_1208400/PF3D7_1211900/PF3D7_1213800/PF3D7_1…	43	.......S.S.....
GO:0000792	heterochromatin	7/662	11/3454	0.00148164	0.0158041	0.0135167	PF3D7_1107800/PF3D7_1124300/PF3D7_1220900/PF3D7_1239200/PF3D7_1325400/PF3D7_1456000/PF3D7_1466400	7	.......S.S.....
GO:0000776	kinetochore	9/662	17/3454	0.00183838	0.0176484	0.015094	PF3D7_0307700/PF3D7_0410800/PF3D7_0420600/PF3D7_0723800/PF3D7_0729100/PF3D7_1227600/PF3D7_1245100/PF3D7_1322200/PF3D7_1349600	9	.......S.S.....
GO:0034399	nuclear periphery	24/865	35/3454	6.3637e-08	6.23643e-06	5.22493e-06	PF3D7_0212100/PF3D7_0212400/PF3D7_0212500/PF3D7_0219600/PF3D7_0312400/PF3D7_0317300/PF3D7_0604100/PF3D7_0609000/PF3D7_0622900/PF3D7_0623100/PF3D7_0827800/PF3D7_0905100/PF3D7_0919000/PF3D7_0935400/PF3D7_1209300/PF3D7_1211600/PF3D7_1220900/PF3D7_1221000/PF3D7_1224300/PF3D7_1241200/PF3D7_1322100/PF3D7_1352400/PF3D7_1417700/PF3D7_1449700	24	.......SD......
GO:0000792	heterochromatin	10/865	11/3454	7.94754e-06	0.000389429	0.000326267	PF3D7_0516800/PF3D7_1107800/PF3D7_1124300/PF3D7_1139300/PF3D7_1220900/PF3D7_1239200/PF3D7_1325400/PF3D7_1408200/PF3D7_1449500/PF3D7_1456000	10	.......SD......
GO:0005515	protein binding	119/865	354/3454	8.34889e-05	0.00238802	0.0020007	PF3D7_0102200/PF3D7_0107800/PF3D7_0114000/PF3D7_0201800/PF3D7_0201900/PF3D7_0207500/PF3D7_0207600/PF3D7_0216700/PF3D7_0302200/PF3D7_0302500/PF3D7_0317300/PF3D7_0318200/PF3D7_0320000/PF3D7_0401800/PF3D7_0402100/PF3D7_0406100/PF3D7_0407800/PF3D7_0420300/PF3D7_0500800/PF3D7_0501100/PF3D7_0501800/PF3D7_0512000/PF3D7_0515000/PF3D7_0515300/PF3D7_0523000/PF3D7_0528100/PF3D7_0532100/PF3D7_0532300/PF3D7_0…	119	.......SD......
GO:0043565	sequence-specific DNA binding	12/865	17/3454	9.74702e-05	0.00238802	0.0020007	PF3D7_0420300/PF3D7_0516800/PF3D7_0604100/PF3D7_0613800/PF3D7_0802100/PF3D7_1007700/PF3D7_1107800/PF3D7_1139300/PF3D7_1342900/PF3D7_1350900/PF3D7_1408200/PF3D7_1456000	12	.......SD......
GO:0003729	mRNA binding	30/865	69/3454	0.000561765	0.0110106	0.00922477	PF3D7_0105700/PF3D7_0108300/PF3D7_0302800/PF3D7_0310300/PF3D7_0511500/PF3D7_0515000/PF3D7_0604500/PF3D7_0703500/PF3D7_0706500/PF3D7_0723900/PF3D7_0906600/PF3D7_1004400/PF3D7_1016300/PF3D7_1021900/PF3D7_1022000/PF3D7_1036900/PF3D7_1103800/PF3D7_1107300/PF3D7_1110400/PF3D7_1119800/PF3D7_1120000/PF3D7_1206200/PF3D7_1235300/PF3D7_1315400/PF3D7_1330800/PF3D7_1346300/PF3D7_1347500/PF3D7_1359400/PF3D7_1…	30	.......SD......
GO:0005737	cytoplasm	77/865	230/3454	0.00185496	0.0302977	0.0253836	PF3D7_0111000/PF3D7_0201900/PF3D7_0202400/PF3D7_0205800/PF3D7_0209800/PF3D7_0216400/PF3D7_0302100/PF3D7_0303200/PF3D7_0314400/PF3D7_0319000/PF3D7_0320000/PF3D7_0406000/PF3D7_0410300/PF3D7_0508500/PF3D7_0511000/PF3D7_0515300/PF3D7_0515700/PF3D7_0515900/PF3D7_0516600/PF3D7_0519500/PF3D7_0611400/PF3D7_0708800/PF3D7_0719500/PF3D7_0730200/PF3D7_0802600/PF3D7_0807100/PF3D7_0813000/PF3D7_0815800/PF3D7_0…	77	.......SD......
GO:0042393	histone binding	8/865	12/3454	0.00276762	0.0376323	0.0315287	PF3D7_0110700/PF3D7_0501800/PF3D7_0818200/PF3D7_0919000/PF3D7_1033700/PF3D7_1124300/PF3D7_1224500/PF3D7_1433300	8	.......SD......
GO:0000776	kinetochore	10/865	17/3454	0.00307203	0.0376323	0.0315287	PF3D7_0307700/PF3D7_0410900/PF3D7_0420600/PF3D7_0723800/PF3D7_0729100/PF3D7_1227600/PF3D7_1245100/PF3D7_1322200/PF3D7_1443100/PF3D7_1446700	10	.......SD......
GO:0009410	response to xenobiotic stimulus	51/865	145/3454	0.00350771	0.0381951	0.0320002	PF3D7_0104300/PF3D7_0107500/PF3D7_0110600/PF3D7_0112200/PF3D7_0310200/PF3D7_0312400/PF3D7_0319700/PF3D7_0321900/PF3D7_0509800/PF3D7_0515300/PF3D7_0523000/PF3D7_0613800/PF3D7_0627800/PF3D7_0628200/PF3D7_0629500/PF3D7_0704600/PF3D7_0713400/PF3D7_0720700/PF3D7_0813000/PF3D7_0823300/PF3D7_0827800/PF3D7_0907700/PF3D7_0915400/PF3D7_0917900/PF3D7_0925700/PF3D7_1007700/PF3D7_1008700/PF3D7_1012700/PF3D7_1…	51	.......SD......
GO:0000792	heterochromatin	5/226	11/3454	0.000382828	0.0116669	0.0110701	PF3D7_0516800/PF3D7_1107800/PF3D7_1239200/PF3D7_1408200/PF3D7_1456000	5	.......SD.....K
GO:0045178	basal part of cell	5/226	11/3454	0.000382828	0.0116669	0.0110701	PF3D7_0407800/PF3D7_0611600/PF3D7_0704100/PF3D7_0704300/PF3D7_1018200	5	.......SD.....K
GO:0043565	sequence-specific DNA binding	6/226	17/3454	0.000492966	0.0116669	0.0110701	PF3D7_0516800/PF3D7_0802100/PF3D7_1107800/PF3D7_1350900/PF3D7_1408200/PF3D7_1456000	6	.......SD.....K
GO:0034399	nuclear periphery	8/226	35/3454	0.00149121	0.0264689	0.025115	PF3D7_0212100/PF3D7_0212400/PF3D7_0212500/PF3D7_0219600/PF3D7_0622900/PF3D7_0827800/PF3D7_1241200/PF3D7_1352400	8	.......SD.....K
GO:0034399	nuclear periphery	10/222	35/3454	4.33808e-05	0.00168103	0.00155135	PF3D7_0212400/PF3D7_0219600/PF3D7_0317300/PF3D7_0622900/PF3D7_1209300/PF3D7_1220900/PF3D7_1221000/PF3D7_1241200/PF3D7_1352400/PF3D7_1449700	10	.......SD....K.
GO:0000776	kinetochore	7/222	17/3454	4.60557e-05	0.00168103	0.00155135	PF3D7_0307700/PF3D7_0723800/PF3D7_0729100/PF3D7_1227600/PF3D7_1322200/PF3D7_1443100/PF3D7_1446700	7	.......SD....K.
GO:0003729	mRNA binding	12/222	69/3454	0.00122965	0.0299214	0.0276131	PF3D7_0105700/PF3D7_0511500/PF3D7_0515000/PF3D7_0604500/PF3D7_0706500/PF3D7_0723900/PF3D7_1016300/PF3D7_1036900/PF3D7_1107300/PF3D7_1110400/PF3D7_1120000/PF3D7_1415400	12	.......SD....K.
GO:0005515	protein binding	111/700	354/3454	1.208e-07	9.45436e-06	7.85681e-06	PF3D7_0107800/PF3D7_0109000/PF3D7_0113900/PF3D7_0114000/PF3D7_0201900/PF3D7_0202000/PF3D7_0207600/PF3D7_0209000/PF3D7_0217500/PF3D7_0301700/PF3D7_0309000/PF3D7_0315100/PF3D7_0317300/PF3D7_0318200/PF3D7_0320000/PF3D7_0402100/PF3D7_0404900/PF3D7_0407800/PF3D7_0420300/PF3D7_0500800/PF3D7_0501800/PF3D7_0508000/PF3D7_0514100/PF3D7_0515000/PF3D7_0520900/PF3D7_0532300/PF3D7_0611400/PF3D7_0629700/PF3D7_0…	111	.......SE......
GO:0003729	mRNA binding	33/700	69/3454	1.99039e-07	9.45436e-06	7.85681e-06	PF3D7_0105200/PF3D7_0105700/PF3D7_0108300/PF3D7_0511500/PF3D7_0515000/PF3D7_0604500/PF3D7_0703500/PF3D7_0706500/PF3D7_0723900/PF3D7_0810600/PF3D7_0814200/PF3D7_0815600/PF3D7_0912500/PF3D7_0916700/PF3D7_1004400/PF3D7_1006200/PF3D7_1016300/PF3D7_1019000/PF3D7_1021900/PF3D7_1022000/PF3D7_1103800/PF3D7_1107300/PF3D7_1110400/PF3D7_1120000/PF3D7_1206200/PF3D7_1235300/PF3D7_1330800/PF3D7_1359400/PF3D7_1…	33	.......SE......
GO:0000792	heterochromatin	8/700	11/3454	0.000252526	0.0059975	0.00498407	PF3D7_0516800/PF3D7_1107800/PF3D7_1124300/PF3D7_1139300/PF3D7_1325400/PF3D7_1408200/PF3D7_1449500/PF3D7_1456000	8	.......SE......
GO:0045178	basal part of cell	8/700	11/3454	0.000252526	0.0059975	0.00498407	PF3D7_0407800/PF3D7_0611600/PF3D7_0613900/PF3D7_0704100/PF3D7_0704300/PF3D7_1018200/PF3D7_1351700/PF3D7_1436200	8	.......SE......
GO:0036396	RNA N6-methyladenosine methyltransferase complex	10/700	17/3454	0.000532677	0.0101209	0.00841069	PF3D7_0209800/PF3D7_0520000/PF3D7_0524000/PF3D7_0624000/PF3D7_0707200/PF3D7_1006200/PF3D7_1230800/PF3D7_1340300/PF3D7_1354300/PF3D7_1366300	10	.......SE......
GO:0005737	cytoplasm	64/700	230/3454	0.00273274	0.0329214	0.0273585	PF3D7_0201900/PF3D7_0202000/PF3D7_0202400/PF3D7_0209800/PF3D7_0302100/PF3D7_0303200/PF3D7_0309000/PF3D7_0314700/PF3D7_0319000/PF3D7_0320000/PF3D7_0410300/PF3D7_0508500/PF3D7_0603800/PF3D7_0611400/PF3D7_0705400/PF3D7_0706000/PF3D7_0708800/PF3D7_0802600/PF3D7_0814200/PF3D7_0815800/PF3D7_0818200/PF3D7_0915400/PF3D7_0919000/PF3D7_0919900/PF3D7_0932200/PF3D7_0935900/PF3D7_1004300/PF3D7_1015900/PF3D7_1…	64	.......SE......
GO:0000776	kinetochore	9/700	17/3454	0.00277233	0.0329214	0.0273585	PF3D7_0307700/PF3D7_0410900/PF3D7_0420600/PF3D7_0723800/PF3D7_0729100/PF3D7_1227600/PF3D7_1245100/PF3D7_1322200/PF3D7_1349600	9	.......SE......
GO:0043565	sequence-specific DNA binding	9/700	17/3454	0.00277233	0.0329214	0.0273585	PF3D7_0420300/PF3D7_0516800/PF3D7_0613800/PF3D7_0802100/PF3D7_1007700/PF3D7_1107800/PF3D7_1139300/PF3D7_1408200/PF3D7_1456000	9	.......SE......
GO:0048870	cell motility	7/700	12/3454	0.00415541	0.0438627	0.036451	PF3D7_0613900/PF3D7_0911900/PF3D7_0932200/PF3D7_1251200/PF3D7_1327300/PF3D7_1417600/PF3D7_1449500	7	.......SE......
GO:0005515	protein binding	31/167	354/3454	0.000603564	0.0404388	0.0374845	PF3D7_0107800/PF3D7_0114000/PF3D7_0207600/PF3D7_0301700/PF3D7_0317300/PF3D7_0318200/PF3D7_0320000/PF3D7_0420300/PF3D7_0500800/PF3D7_0514100/PF3D7_0520900/PF3D7_0705400/PF3D7_0708400/PF3D7_0708800/PF3D7_0830500/PF3D7_0935900/PF3D7_1002100/PF3D7_1007700/PF3D7_1022600/PF3D7_1025000/PF3D7_1031600/PF3D7_1035300/PF3D7_1035400/PF3D7_1102500/PF3D7_1118600/PF3D7_1123100/PF3D7_1143100/PF3D7_1201000/PF3D7_1…	31	.......SE.E....
GO:0003729	mRNA binding	39/929	69/3454	1.50947e-07	1.47928e-05	1.22347e-05	PF3D7_0105700/PF3D7_0108300/PF3D7_0310300/PF3D7_0323800/PF3D7_0511500/PF3D7_0515000/PF3D7_0518700/PF3D7_0528200/PF3D7_0604500/PF3D7_0629400/PF3D7_0703500/PF3D7_0706500/PF3D7_0723900/PF3D7_0810600/PF3D7_0823200/PF3D7_0906600/PF3D7_0912500/PF3D7_0916700/PF3D7_0935000/PF3D7_1004400/PF3D7_1016300/PF3D7_1019000/PF3D7_1021900/PF3D7_1036900/PF3D7_1103800/PF3D7_1105800/PF3D7_1107300/PF3D7_1110400/PF3D7_1…	39	.......SN......
GO:0009410	response to xenobiotic stimulus	64/929	145/3454	3.69272e-06	0.000180943	0.000149652	PF3D7_0104300/PF3D7_0106300/PF3D7_0107500/PF3D7_0110600/PF3D7_0112200/PF3D7_0212800/PF3D7_0217500/PF3D7_0302600/PF3D7_0310200/PF3D7_0312500/PF3D7_0319700/PF3D7_0321900/PF3D7_0406200/PF3D7_0509800/PF3D7_0510500/PF3D7_0515300/PF3D7_0523000/PF3D7_0613800/PF3D7_0627800/PF3D7_0628200/PF3D7_0629500/PF3D7_0704600/PF3D7_0713400/PF3D7_0720700/PF3D7_0812400/PF3D7_0813000/PF3D7_0823300/PF3D7_0827800/PF3D7_0…	64	.......SN......
GO:0000792	heterochromatin	10/929	11/3454	1.593e-05	0.00052038	0.00043039	PF3D7_0516800/PF3D7_1107800/PF3D7_1124300/PF3D7_1139300/PF3D7_1220900/PF3D7_1239200/PF3D7_1325400/PF3D7_1408200/PF3D7_1449500/PF3D7_1466400	10	.......SN......
GO:0043565	sequence-specific DNA binding	12/929	17/3454	0.000206428	0.00445801	0.00368708	PF3D7_0420300/PF3D7_0516800/PF3D7_0604100/PF3D7_0613800/PF3D7_0802100/PF3D7_1007700/PF3D7_1107800/PF3D7_1139300/PF3D7_1222600/PF3D7_1342900/PF3D7_1408200/PF3D7_1466400	12	.......SN......
GO:0045178	basal part of cell	9/929	11/3454	0.00022745	0.00445801	0.00368708	PF3D7_0104100/PF3D7_0407800/PF3D7_0611600/PF3D7_0613900/PF3D7_0704100/PF3D7_0704300/PF3D7_1018200/PF3D7_1351700/PF3D7_1436200	9	.......SN......
GO:0006468	protein phosphorylation	21/929	39/3454	0.00030449	0.00497334	0.00411329	PF3D7_0214600/PF3D7_0217500/PF3D7_0302100/PF3D7_0317200/PF3D7_0417800/PF3D7_0424700/PF3D7_0610600/PF3D7_0628200/PF3D7_0717500/PF3D7_0718100/PF3D7_1039000/PF3D7_1103700/PF3D7_1121900/PF3D7_1123100/PF3D7_1238900/PF3D7_1349300/PF3D7_1431500/PF3D7_1436600/PF3D7_1443000/PF3D7_1444500/PF3D7_1445400	21	.......SN......
GO:0036396	RNA N6-methyladenosine methyltransferase complex	11/929	17/3454	0.00118722	0.0160026	0.0132353	PF3D7_0210900/PF3D7_0519700/PF3D7_0524000/PF3D7_0707200/PF3D7_0729500/PF3D7_1020900/PF3D7_1036900/PF3D7_1230800/PF3D7_1235500/PF3D7_1354300/PF3D7_1366300	11	.......SN......
GO:0016020	membrane	57/929	149/3454	0.00130634	0.0160026	0.0132353	PF3D7_0103200/PF3D7_0104100/PF3D7_0206800/PF3D7_0209600/PF3D7_0210300/PF3D7_0212800/PF3D7_0214800/PF3D7_0216800/PF3D7_0217500/PF3D7_0302600/PF3D7_0305300/PF3D7_0319700/PF3D7_0324100/PF3D7_0406200/PF3D7_0523900/PF3D7_0614300/PF3D7_0614900/PF3D7_0701600/PF3D7_0703900/PF3D7_0704000/PF3D7_0718100/PF3D7_0720700/PF3D7_0727800/PF3D7_0804500/PF3D7_0818100/PF3D7_0829000/PF3D7_0903300/PF3D7_0916000/PF3D7_0…	57	.......SN......
GO:0004672	protein kinase activity	9/929	13/3454	0.00171458	0.0186699	0.0154413	PF3D7_0214600/PF3D7_0317200/PF3D7_0415300/PF3D7_0417800/PF3D7_1106800/PF3D7_1121900/PF3D7_1123100/PF3D7_1349300/PF3D7_1444500	9	.......SN......
GO:0020014	schizogony	8/929	11/3454	0.00196577	0.0192645	0.0159331	PF3D7_1021800/PF3D7_1218300/PF3D7_1229100/PF3D7_1310700/PF3D7_1412100/PF3D7_1422800/PF3D7_1436600/PF3D7_1437000	8	.......SN......
GO:0005886	plasma membrane	30/929	70/3454	0.00259582	0.0227106	0.0187832	PF3D7_0104800/PF3D7_0106700/PF3D7_0107500/PF3D7_0112200/PF3D7_0202400/PF3D7_0206200/PF3D7_0206800/PF3D7_0217500/PF3D7_0312500/PF3D7_0319000/PF3D7_0506900/PF3D7_0516100/PF3D7_0629500/PF3D7_0713400/PF3D7_0828600/PF3D7_0904900/PF3D7_1022300/PF3D7_1104100/PF3D7_1116500/PF3D7_1129900/PF3D7_1133400/PF3D7_1145400/PF3D7_1229100/PF3D7_1233600/PF3D7_1321500/PF3D7_1339900/PF3D7_1340900/PF3D7_1342600/PF3D7_1…	30	.......SN......
GO:0005515	protein binding	118/929	354/3454	0.00278089	0.0227106	0.0187832	PF3D7_0102200/PF3D7_0107800/PF3D7_0109000/PF3D7_0201800/PF3D7_0207600/PF3D7_0215600/PF3D7_0217500/PF3D7_0302200/PF3D7_0302500/PF3D7_0309000/PF3D7_0315100/PF3D7_0317300/PF3D7_0318200/PF3D7_0401800/PF3D7_0402100/PF3D7_0407800/PF3D7_0415000/PF3D7_0420300/PF3D7_0423500/PF3D7_0424400/PF3D7_0500800/PF3D7_0501200/PF3D7_0501800/PF3D7_0508000/PF3D7_0515000/PF3D7_0515300/PF3D7_0520900/PF3D7_0522200/PF3D7_0…	118	.......SN......
GO:0070258	inner membrane pellicle complex	28/929	65/3454	0.00326206	0.0245909	0.0203383	PF3D7_0109000/PF3D7_0308300/PF3D7_0407800/PF3D7_0423500/PF3D7_0515400/PF3D7_0515700/PF3D7_0530300/PF3D7_0611600/PF3D7_0619700/PF3D7_0704100/PF3D7_0704300/PF3D7_0708800/PF3D7_0717600/PF3D7_0722900/PF3D7_0723300/PF3D7_0822900/PF3D7_1003600/PF3D7_1011000/PF3D7_1222700/PF3D7_1310700/PF3D7_1318700/PF3D7_1342600/PF3D7_1345600/PF3D7_1351700/PF3D7_1430800/PF3D7_1436200/PF3D7_1445700/PF3D7_1460600	28	.......SN......
GO:0034399	nuclear periphery	17/929	35/3454	0.00479961	0.0327815	0.0271125	PF3D7_0212100/PF3D7_0212400/PF3D7_0219600/PF3D7_0317300/PF3D7_0602100/PF3D7_0604100/PF3D7_0609000/PF3D7_0622900/PF3D7_0623100/PF3D7_0705300/PF3D7_0827800/PF3D7_0905100/PF3D7_1209300/PF3D7_1220900/PF3D7_1221000/PF3D7_1241200/PF3D7_1317400	17	.......SN......
GO:0003723	RNA binding	70/929	199/3454	0.00501757	0.0327815	0.0271125	PF3D7_0106300/PF3D7_0302500/PF3D7_0308900/PF3D7_0319500/PF3D7_0416000/PF3D7_0423500/PF3D7_0503300/PF3D7_0507100/PF3D7_0519400/PF3D7_0524000/PF3D7_0619400/PF3D7_0623100/PF3D7_0623600/PF3D7_0628300/PF3D7_0630900/PF3D7_0706500/PF3D7_0708400/PF3D7_0810600/PF3D7_0811200/PF3D7_0812400/PF3D7_0813300/PF3D7_0821000/PF3D7_0823800/PF3D7_0827000/PF3D7_0827900/PF3D7_0904800/PF3D7_0915400/PF3D7_0916700/PF3D7_0…	70	.......SN......
GO:0000776	kinetochore	10/929	17/3454	0.00541182	0.0331474	0.0274152	PF3D7_0307700/PF3D7_0410800/PF3D7_0410900/PF3D7_0420600/PF3D7_0706300/PF3D7_0723800/PF3D7_0729100/PF3D7_1227600/PF3D7_1245100/PF3D7_1322200	10	.......SN......
GO:0000792	heterochromatin	6/317	11/3454	0.000177056	0.0138103	0.0130462	PF3D7_1124300/PF3D7_1139300/PF3D7_1239200/PF3D7_1325400/PF3D7_1408200/PF3D7_1449500	6	.......SN.....K
GO:0003729	mRNA binding	15/317	69/3454	0.00113634	0.0382769	0.036159	PF3D7_0108300/PF3D7_0511500/PF3D7_0604500/PF3D7_0629400/PF3D7_0703500/PF3D7_0706500/PF3D7_0723900/PF3D7_1021900/PF3D7_1036900/PF3D7_1103800/PF3D7_1107300/PF3D7_1110400/PF3D7_1120000/PF3D7_1415400/PF3D7_1417200	15	.......SN.....K
GO:0045178	basal part of cell	5/317	11/3454	0.00183115	0.0382769	0.036159	PF3D7_0407800/PF3D7_0704100/PF3D7_0704300/PF3D7_1018200/PF3D7_1436200	5	.......SN.....K
GO:0048870	cell motility	5/317	12/3454	0.00290557	0.0382769	0.036159	PF3D7_1251200/PF3D7_1327300/PF3D7_1342600/PF3D7_1417600/PF3D7_1449500	5	.......SN.....K
GO:0000776	kinetochore	6/317	17/3454	0.00294438	0.0382769	0.036159	PF3D7_0420600/PF3D7_0706300/PF3D7_0723800/PF3D7_0729100/PF3D7_1227600/PF3D7_1322200	6	.......SN.....K
GO:0043565	sequence-specific DNA binding	6/317	17/3454	0.00294438	0.0382769	0.036159	PF3D7_0420300/PF3D7_0613800/PF3D7_0802100/PF3D7_1139300/PF3D7_1222600/PF3D7_1408200	6	.......SN.....K
GO:0045178	basal part of cell	7/265	11/3454	3.65941e-06	0.00024884	0.000219565	PF3D7_0407800/PF3D7_0611600/PF3D7_0704100/PF3D7_0704300/PF3D7_1018200/PF3D7_1351700/PF3D7_1436200	7	.......SND.....
GO:0003729	mRNA binding	15/265	69/3454	0.000163238	0.00555009	0.00489714	PF3D7_0105700/PF3D7_0108300/PF3D7_0511500/PF3D7_0515000/PF3D7_0629400/PF3D7_0703500/PF3D7_0706500/PF3D7_0823200/PF3D7_0912500/PF3D7_1107300/PF3D7_1120000/PF3D7_1235300/PF3D7_1409800/PF3D7_1417200/PF3D7_1474900	15	.......SND.....
GO:0020014	schizogony	5/252	11/3454	0.000637194	0.0146163	0.0135207	PF3D7_1021800/PF3D7_1218300/PF3D7_1412100/PF3D7_1422800/PF3D7_1437000	5	.......SNE.....
GO:0045178	basal part of cell	5/252	11/3454	0.000637194	0.0146163	0.0135207	PF3D7_0407800/PF3D7_0704100/PF3D7_1018200/PF3D7_1351700/PF3D7_1436200	5	.......SNE.....
GO:0034399	nuclear periphery	9/252	35/3454	0.000664378	0.0146163	0.0135207	PF3D7_0212400/PF3D7_0317300/PF3D7_0604100/PF3D7_0609000/PF3D7_0622900/PF3D7_0623100/PF3D7_0705300/PF3D7_1241200/PF3D7_1317400	9	.......SNE.....
GO:0003729	mRNA binding	13/252	69/3454	0.00116372	0.0192014	0.017762	PF3D7_0105700/PF3D7_0323800/PF3D7_0511500/PF3D7_0518700/PF3D7_0604500/PF3D7_0706500/PF3D7_0916700/PF3D7_1004400/PF3D7_1021900/PF3D7_1036900/PF3D7_1103800/PF3D7_1107300/PF3D7_1474900	13	.......SNE.....
GO:0009410	response to xenobiotic stimulus	21/252	145/3454	0.00159795	0.0210929	0.0195118	PF3D7_0106300/PF3D7_0107500/PF3D7_0110600/PF3D7_0112200/PF3D7_0310200/PF3D7_0321900/PF3D7_0510500/PF3D7_0515300/PF3D7_0523000/PF3D7_0613800/PF3D7_0720700/PF3D7_0812400/PF3D7_0823300/PF3D7_1036800/PF3D7_1121900/PF3D7_1138700/PF3D7_1211900/PF3D7_1218300/PF3D7_1303500/PF3D7_1342900/PF3D7_1447900	21	.......SNE.....
GO:0003729	mRNA binding	23/369	69/3454	2.72085e-07	2.2311e-05	2.00484e-05	PF3D7_0105700/PF3D7_0108300/PF3D7_0320800/PF3D7_0323800/PF3D7_0511500/PF3D7_0515000/PF3D7_0604500/PF3D7_0703500/PF3D7_0706500/PF3D7_0723900/PF3D7_0810600/PF3D7_0823200/PF3D7_0916700/PF3D7_1004400/PF3D7_1006800/PF3D7_1019000/PF3D7_1021900/PF3D7_1036900/PF3D7_1119800/PF3D7_1120000/PF3D7_1347500/PF3D7_1359400/PF3D7_1474900	23	.......SP......
GO:0000792	heterochromatin	8/369	11/3454	1.95096e-06	7.99893e-05	7.18774e-05	PF3D7_0516800/PF3D7_1107800/PF3D7_1139300/PF3D7_1220900/PF3D7_1325400/PF3D7_1449500/PF3D7_1456000/PF3D7_1466400	8	.......SP......
GO:0034399	nuclear periphery	14/369	35/3454	5.61167e-06	0.000153386	0.000137831	PF3D7_0212100/PF3D7_0212500/PF3D7_0219600/PF3D7_0312400/PF3D7_0623100/PF3D7_0705300/PF3D7_0827800/PF3D7_1128200/PF3D7_1209300/PF3D7_1220900/PF3D7_1221000/PF3D7_1241200/PF3D7_1322100/PF3D7_1352400	14	.......SP......
GO:0003723	RNA binding	41/369	199/3454	1.60542e-05	0.000301073	0.00027054	PF3D7_0106300/PF3D7_0304200/PF3D7_0308900/PF3D7_0316800/PF3D7_0319500/PF3D7_0423500/PF3D7_0503300/PF3D7_0520000/PF3D7_0619400/PF3D7_0621900/PF3D7_0623100/PF3D7_0623600/PF3D7_0626800/PF3D7_0706500/PF3D7_0708400/PF3D7_0728000/PF3D7_0810600/PF3D7_0812700/PF3D7_0905400/PF3D7_0915400/PF3D7_0916700/PF3D7_0917900/PF3D7_0922900/PF3D7_0930300/PF3D7_1002400/PF3D7_1006800/PF3D7_1022400/PF3D7_1119800/PF3D7_1…	41	.......SP......
GO:0000776	kinetochore	9/369	17/3454	1.83581e-05	0.000301073	0.00027054	PF3D7_0307700/PF3D7_0316500/PF3D7_0410900/PF3D7_0723800/PF3D7_0729100/PF3D7_1227600/PF3D7_1245100/PF3D7_1322200/PF3D7_1443100	9	.......SP......
GO:0043565	sequence-specific DNA binding	8/369	17/3454	0.000160489	0.00219334	0.00197091	PF3D7_0420300/PF3D7_0516800/PF3D7_0613800/PF3D7_1007700/PF3D7_1107800/PF3D7_1139300/PF3D7_1456000/PF3D7_1466400	8	.......SP......
GO:0016887	ATP hydrolysis activity	13/369	41/3454	0.000206049	0.00221868	0.00199368	PF3D7_0215800/PF3D7_0317500/PF3D7_0319400/PF3D7_0407900/PF3D7_0619400/PF3D7_0708400/PF3D7_0708800/PF3D7_0918600/PF3D7_1037600/PF3D7_1203000/PF3D7_1211900/PF3D7_1437900/PF3D7_1459000	13	.......SP......
GO:0009410	response to xenobiotic stimulus	30/369	145/3454	0.000216456	0.00221868	0.00199368	PF3D7_0104300/PF3D7_0106300/PF3D7_0110600/PF3D7_0312400/PF3D7_0317500/PF3D7_0319700/PF3D7_0509800/PF3D7_0613800/PF3D7_0627800/PF3D7_0628200/PF3D7_0704600/PF3D7_0807700/PF3D7_0823300/PF3D7_0827800/PF3D7_0915400/PF3D7_0917900/PF3D7_1007700/PF3D7_1008700/PF3D7_1012700/PF3D7_1012900/PF3D7_1114700/PF3D7_1211900/PF3D7_1213800/PF3D7_1225800/PF3D7_1228300/PF3D7_1241700/PF3D7_1428200/PF3D7_1437900/PF3D7_1…	30	.......SP......
GO:0005737	cytoplasm	38/369	230/3454	0.00334935	0.0305163	0.0274216	PF3D7_0111000/PF3D7_0202400/PF3D7_0302100/PF3D7_0303200/PF3D7_0320800/PF3D7_0410300/PF3D7_0501300/PF3D7_0629100/PF3D7_0708800/PF3D7_0729500/PF3D7_0815800/PF3D7_0915400/PF3D7_0918600/PF3D7_0919900/PF3D7_0934100/PF3D7_0935900/PF3D7_1004300/PF3D7_1006800/PF3D7_1015600/PF3D7_1032700/PF3D7_1114700/PF3D7_1134600/PF3D7_1145400/PF3D7_1203000/PF3D7_1213800/PF3D7_1219000/PF3D7_1225800/PF3D7_1235600/PF3D7_1…	38	.......SP......
GO:0005515	protein binding	53/369	354/3454	0.00510479	0.0418593	0.0376143	PF3D7_0109000/PF3D7_0304200/PF3D7_0318200/PF3D7_0320800/PF3D7_0407800/PF3D7_0420300/PF3D7_0423500/PF3D7_0501300/PF3D7_0505800/PF3D7_0514100/PF3D7_0515000/PF3D7_0518200/PF3D7_0532300/PF3D7_0605800/PF3D7_0629700/PF3D7_0708400/PF3D7_0708800/PF3D7_0729500/PF3D7_0807700/PF3D7_0823300/PF3D7_0905400/PF3D7_0917900/PF3D7_0918600/PF3D7_0919900/PF3D7_0922200/PF3D7_0930300/PF3D7_0934100/PF3D7_0935900/PF3D7_1…	53	.......SP......
GO:0036396	RNA N6-methyladenosine methyltransferase complex	6/369	17/3454	0.006335	0.0472245	0.0424354	PF3D7_0210900/PF3D7_0520000/PF3D7_0729500/PF3D7_1036900/PF3D7_1235500/PF3D7_1366300	6	.......SP......
GO:0034399	nuclear periphery	13/223	35/3454	9.92863e-08	7.64505e-06	7.0023e-06	PF3D7_0212500/PF3D7_0219600/PF3D7_0602100/PF3D7_0609000/PF3D7_0705300/PF3D7_1209000/PF3D7_1209300/PF3D7_1211600/PF3D7_1220900/PF3D7_1221000/PF3D7_1224300/PF3D7_1417700/PF3D7_1449700	13	.......T...D...
GO:0045178	basal part of cell	6/223	11/3454	2.38115e-05	0.000916744	0.00083967	PF3D7_0407800/PF3D7_0611600/PF3D7_0613900/PF3D7_0704300/PF3D7_1018200/PF3D7_1436200	6	.......T...D...
GO:0005515	protein binding	41/223	354/3454	9.69691e-05	0.00248887	0.00227962	PF3D7_0207600/PF3D7_0318200/PF3D7_0402000/PF3D7_0407800/PF3D7_0500800/PF3D7_0501200/PF3D7_0501300/PF3D7_0520900/PF3D7_0523000/PF3D7_0602100/PF3D7_0701900/PF3D7_0708400/PF3D7_0719300/PF3D7_0800200/PF3D7_0816900/PF3D7_0830500/PF3D7_0905400/PF3D7_0919900/PF3D7_0935900/PF3D7_1003600/PF3D7_1008700/PF3D7_1016300/PF3D7_1023900/PF3D7_1102500/PF3D7_1108600/PF3D7_1120100/PF3D7_1136300/PF3D7_1138800/PF3D7_1…	41	.......T...D...
GO:0003729	mRNA binding	13/223	69/3454	0.000360316	0.00693607	0.00635293	PF3D7_0108300/PF3D7_0310300/PF3D7_0402000/PF3D7_0703500/PF3D7_0723900/PF3D7_0814200/PF3D7_1004400/PF3D7_1016300/PF3D7_1019000/PF3D7_1036900/PF3D7_1120000/PF3D7_1366900/PF3D7_1419700	13	.......T...D...
GO:1903561	extracellular vesicle	14/223	91/3454	0.00178362	0.0274677	0.0251584	PF3D7_0207600/PF3D7_0501300/PF3D7_0619400/PF3D7_0708400/PF3D7_0814200/PF3D7_0905400/PF3D7_0922500/PF3D7_0935900/PF3D7_1130200/PF3D7_1222300/PF3D7_1252100/PF3D7_1370300/PF3D7_1441300/PF3D7_1465900	14	.......T...D...
GO:0005515	protein binding	13/49	354/3454	0.000935887	0.0374355	0.0344801	PF3D7_0102200/PF3D7_0301700/PF3D7_0302500/PF3D7_0317300/PF3D7_0420300/PF3D7_0629700/PF3D7_0903700/PF3D7_1023900/PF3D7_1201000/PF3D7_1220900/PF3D7_1356800/PF3D7_1436200/PF3D7_1438100	13	.......T..DE...
GO:0003723	RNA binding	41/327	199/3454	6.78876e-07	5.97411e-05	5.21663e-05	PF3D7_0106300/PF3D7_0202000/PF3D7_0218500/PF3D7_0322900/PF3D7_0422700/PF3D7_0507100/PF3D7_0524000/PF3D7_0525100/PF3D7_0623100/PF3D7_0708400/PF3D7_0814000/PF3D7_0814200/PF3D7_0818900/PF3D7_0831700/PF3D7_0905400/PF3D7_0916700/PF3D7_0930300/PF3D7_1002400/PF3D7_1006200/PF3D7_1011800/PF3D7_1022400/PF3D7_1126200/PF3D7_1132300/PF3D7_1207100/PF3D7_1222300/PF3D7_1223100/PF3D7_1228600/PF3D7_1252100/PF3D7_1…	41	.......T..E....
GO:1903561	extracellular vesicle	24/327	91/3454	1.89295e-06	8.32897e-05	7.2729e-05	PF3D7_0202000/PF3D7_0317600/PF3D7_0322900/PF3D7_0628200/PF3D7_0708400/PF3D7_0814200/PF3D7_0818900/PF3D7_0831700/PF3D7_0905400/PF3D7_0922500/PF3D7_0930300/PF3D7_1006200/PF3D7_1222300/PF3D7_1223100/PF3D7_1228600/PF3D7_1252100/PF3D7_1338200/PF3D7_1343000/PF3D7_1357100/PF3D7_1370300/PF3D7_1410400/PF3D7_1424100/PF3D7_1441300/PF3D7_1462800	24	.......T..E....
GO:0036396	RNA N6-methyladenosine methyltransferase complex	9/327	17/3454	6.72242e-06	0.000197191	0.000172188	PF3D7_0524000/PF3D7_0707200/PF3D7_1006200/PF3D7_1020900/PF3D7_1036900/PF3D7_1229500/PF3D7_1340300/PF3D7_1354300/PF3D7_1366300	9	.......T..E....
GO:0034399	nuclear periphery	10/327	35/3454	0.00107047	0.0235504	0.0205643	PF3D7_0212500/PF3D7_0219600/PF3D7_0317300/PF3D7_0609000/PF3D7_0623100/PF3D7_0705300/PF3D7_0919000/PF3D7_1209300/PF3D7_1211600/PF3D7_1241200	10	.......T..E....
GO:0045178	basal part of cell	5/327	11/3454	0.00210793	0.0370995	0.0323955	PF3D7_0407800/PF3D7_0613900/PF3D7_1018200/PF3D7_1351700/PF3D7_1436200	5	.......T..E....
GO:0003729	mRNA binding	18/306	69/3454	1.79897e-05	0.00117202	0.00102809	PF3D7_0108300/PF3D7_0310300/PF3D7_0511500/PF3D7_0604500/PF3D7_0723900/PF3D7_0810600/PF3D7_0815600/PF3D7_0912500/PF3D7_0916700/PF3D7_1004400/PF3D7_1021900/PF3D7_1103800/PF3D7_1110400/PF3D7_1359400/PF3D7_1366900/PF3D7_1415400/PF3D7_1417200/PF3D7_1419700	18	.......T.D.....
GO:1903561	extracellular vesicle	21/306	91/3454	2.79052e-05	0.00117202	0.00102809	PF3D7_0207600/PF3D7_0302500/PF3D7_0422400/PF3D7_0702500/PF3D7_0708400/PF3D7_0727400/PF3D7_0818200/PF3D7_0818900/PF3D7_0826700/PF3D7_0905400/PF3D7_1219100/PF3D7_1222300/PF3D7_1246200/PF3D7_1252100/PF3D7_1370300/PF3D7_1424400/PF3D7_1436300/PF3D7_1441300/PF3D7_1462800/PF3D7_1465900/PF3D7_1468700	21	.......T.D.....
GO:0009410	response to xenobiotic stimulus	26/306	145/3454	0.000306508	0.00612137	0.00536962	PF3D7_0104300/PF3D7_0106300/PF3D7_0107500/PF3D7_0110600/PF3D7_0112200/PF3D7_0515300/PF3D7_0523000/PF3D7_0613800/PF3D7_0629500/PF3D7_0704600/PF3D7_0709700/PF3D7_0813000/PF3D7_0915400/PF3D7_1007700/PF3D7_1012900/PF3D7_1138700/PF3D7_1211900/PF3D7_1218300/PF3D7_1219600/PF3D7_1222600/PF3D7_1251200/PF3D7_1303500/PF3D7_1408000/PF3D7_1433800/PF3D7_1462800/PF3D7_1466400	26	.......T.D.....
GO:0043565	sequence-specific DNA binding	7/306	17/3454	0.000356661	0.00612137	0.00536962	PF3D7_0420300/PF3D7_0516800/PF3D7_0613800/PF3D7_1007700/PF3D7_1107800/PF3D7_1222600/PF3D7_1466400	7	.......T.D.....
GO:0005515	protein binding	50/306	354/3454	0.000364367	0.00612137	0.00536962	PF3D7_0207600/PF3D7_0302500/PF3D7_0317300/PF3D7_0320000/PF3D7_0407800/PF3D7_0420300/PF3D7_0423500/PF3D7_0424100/PF3D7_0500800/PF3D7_0501800/PF3D7_0515300/PF3D7_0523000/PF3D7_0629700/PF3D7_0702500/PF3D7_0708400/PF3D7_0708800/PF3D7_0719300/PF3D7_0724700/PF3D7_0818200/PF3D7_0818900/PF3D7_0905400/PF3D7_0919900/PF3D7_0936800/PF3D7_1003600/PF3D7_1007700/PF3D7_1012900/PF3D7_1014600/PF3D7_1023900/PF3D7_1…	50	.......T.D.....
GO:0045178	basal part of cell	5/306	11/3454	0.00155928	0.02183	0.0191491	PF3D7_0407800/PF3D7_0613900/PF3D7_0704300/PF3D7_1018200/PF3D7_1351700	5	.......T.D.....
GO:0003723	RNA binding	30/306	199/3454	0.00218171	0.0261805	0.0229654	PF3D7_0106300/PF3D7_0302500/PF3D7_0422400/PF3D7_0423500/PF3D7_0517300/PF3D7_0708400/PF3D7_0810600/PF3D7_0818200/PF3D7_0818900/PF3D7_0826700/PF3D7_0904800/PF3D7_0905400/PF3D7_0915400/PF3D7_0916700/PF3D7_1011800/PF3D7_1136300/PF3D7_1222300/PF3D7_1224300/PF3D7_1246200/PF3D7_1252100/PF3D7_1352700/PF3D7_1359400/PF3D7_1361800/PF3D7_1407100/PF3D7_1417800/PF3D7_1424400/PF3D7_1446600/PF3D7_1462800/PF3D7_1…	30	.......T.D.....
GO:0005737	cytoplasm	33/306	230/3454	0.00304211	0.0319422	0.0280194	PF3D7_0202400/PF3D7_0319000/PF3D7_0320000/PF3D7_0515300/PF3D7_0517300/PF3D7_0706000/PF3D7_0708800/PF3D7_0709700/PF3D7_0719500/PF3D7_0813000/PF3D7_0815800/PF3D7_0818200/PF3D7_0818900/PF3D7_0826700/PF3D7_0915400/PF3D7_0919000/PF3D7_0919900/PF3D7_1004300/PF3D7_1018200/PF3D7_1115200/PF3D7_1138500/PF3D7_1224300/PF3D7_1309200/PF3D7_1359400/PF3D7_1361800/PF3D7_1366900/PF3D7_1412100/PF3D7_1417300/PF3D7_1…	33	.......T.D.....
GO:1903561	extracellular vesicle	26/364	91/3454	1.04384e-06	8.66391e-05	7.47173e-05	PF3D7_0202000/PF3D7_0302500/PF3D7_0322900/PF3D7_0619400/PF3D7_0702400/PF3D7_0702500/PF3D7_0708400/PF3D7_0718100/PF3D7_0724600/PF3D7_0731500/PF3D7_0814200/PF3D7_0818200/PF3D7_0922200/PF3D7_0922500/PF3D7_0935900/PF3D7_1006200/PF3D7_1035300/PF3D7_1130200/PF3D7_1222300/PF3D7_1223100/PF3D7_1228600/PF3D7_1343000/PF3D7_1353100/PF3D7_1357100/PF3D7_1441300/PF3D7_1468700	26	.......T.E.....
GO:0003723	RNA binding	42/364	199/3454	4.62901e-06	0.000192104	0.00016567	PF3D7_0106300/PF3D7_0202000/PF3D7_0209800/PF3D7_0218500/PF3D7_0302500/PF3D7_0308900/PF3D7_0322900/PF3D7_0503300/PF3D7_0525100/PF3D7_0619400/PF3D7_0708400/PF3D7_0812400/PF3D7_0814000/PF3D7_0814200/PF3D7_0818200/PF3D7_0916700/PF3D7_0935800/PF3D7_1002400/PF3D7_1006200/PF3D7_1011800/PF3D7_1012400/PF3D7_1026800/PF3D7_1126200/PF3D7_1130200/PF3D7_1222300/PF3D7_1223100/PF3D7_1224300/PF3D7_1228600/PF3D7_1…	42	.......T.E.....
GO:0045178	basal part of cell	7/364	11/3454	3.0955e-05	0.000856421	0.000738575	PF3D7_0407800/PF3D7_0611600/PF3D7_0613900/PF3D7_0704100/PF3D7_0704300/PF3D7_1351700/PF3D7_1436200	7	.......T.E.....
GO:0003729	mRNA binding	19/364	69/3454	5.4526e-05	0.00113142	0.000975729	PF3D7_0310300/PF3D7_0515000/PF3D7_0723900/PF3D7_0814200/PF3D7_0823200/PF3D7_0916700/PF3D7_1004400/PF3D7_1006200/PF3D7_1036900/PF3D7_1105800/PF3D7_1110400/PF3D7_1120000/PF3D7_1236100/PF3D7_1330800/PF3D7_1346300/PF3D7_1359400/PF3D7_1415400/PF3D7_1419700/PF3D7_1474900	19	.......T.E.....
GO:0034399	nuclear periphery	11/364	35/3454	0.000616108	0.0102274	0.00882007	PF3D7_0212500/PF3D7_0219600/PF3D7_0317300/PF3D7_0604100/PF3D7_0705300/PF3D7_1209300/PF3D7_1220900/PF3D7_1221000/PF3D7_1224300/PF3D7_1241200/PF3D7_1352400	11	.......T.E.....
GO:0020020	food vacuole	21/364	98/3454	0.0010064	0.0139219	0.0120062	PF3D7_0416800/PF3D7_0523000/PF3D7_0618000/PF3D7_0629500/PF3D7_0708400/PF3D7_0709300/PF3D7_0814200/PF3D7_0818200/PF3D7_0920800/PF3D7_0922200/PF3D7_0922500/PF3D7_1006200/PF3D7_1008700/PF3D7_1104100/PF3D7_1105800/PF3D7_1116000/PF3D7_1116100/PF3D7_1222300/PF3D7_1343000/PF3D7_1464700/PF3D7_1468700	21	.......T.E.....
GO:0005515	protein binding	55/364	354/3454	0.00134297	0.0159238	0.0137327	PF3D7_0109000/PF3D7_0202000/PF3D7_0209000/PF3D7_0302200/PF3D7_0302500/PF3D7_0317300/PF3D7_0401800/PF3D7_0406100/PF3D7_0407800/PF3D7_0420300/PF3D7_0500800/PF3D7_0501800/PF3D7_0515000/PF3D7_0523000/PF3D7_0629700/PF3D7_0702400/PF3D7_0702500/PF3D7_0705400/PF3D7_0708400/PF3D7_0818200/PF3D7_0905700/PF3D7_0922200/PF3D7_0934800/PF3D7_0935800/PF3D7_0935900/PF3D7_1001900/PF3D7_1006200/PF3D7_1008700/PF3D7_1…	55	.......T.E.....
GO:0070258	inner membrane pellicle complex	15/364	65/3454	0.00243796	0.0252938	0.0218133	PF3D7_0109000/PF3D7_0304100/PF3D7_0407800/PF3D7_0415800/PF3D7_0525800/PF3D7_0611600/PF3D7_0704100/PF3D7_0704300/PF3D7_0723300/PF3D7_0822900/PF3D7_1222700/PF3D7_1310700/PF3D7_1351700/PF3D7_1436200/PF3D7_1445700	15	.......T.E.....
GO:0000776	kinetochore	6/364	17/3454	0.00592002	0.0446693	0.0385226	PF3D7_0307500/PF3D7_0307700/PF3D7_0723800/PF3D7_0729100/PF3D7_1322200/PF3D7_1443100	6	.......T.E.....
GO:0036396	RNA N6-methyladenosine methyltransferase complex	6/364	17/3454	0.00592002	0.0446693	0.0385226	PF3D7_0209800/PF3D7_0624000/PF3D7_1006200/PF3D7_1036900/PF3D7_1230800/PF3D7_1366300	6	.......T.E.....
GO:0043565	sequence-specific DNA binding	6/364	17/3454	0.00592002	0.0446693	0.0385226	PF3D7_0420300/PF3D7_0604100/PF3D7_0613800/PF3D7_0802100/PF3D7_1107800/PF3D7_1222400	6	.......T.E.....
GO:0003729	mRNA binding	13/181	69/3454	4.25389e-05	0.00180751	0.00143983	PF3D7_0108300/PF3D7_0604500/PF3D7_0814200/PF3D7_0823200/PF3D7_1004400/PF3D7_1019000/PF3D7_1022000/PF3D7_1036900/PF3D7_1107300/PF3D7_1206200/PF3D7_1330800/PF3D7_1346300/PF3D7_1419700	13	.......T.S.....
GO:0005515	protein binding	36/181	354/3454	4.88515e-05	0.00180751	0.00143983	PF3D7_0102200/PF3D7_0207500/PF3D7_0209000/PF3D7_0211200/PF3D7_0309000/PF3D7_0318200/PF3D7_0401800/PF3D7_0407800/PF3D7_0501200/PF3D7_0523000/PF3D7_0611400/PF3D7_0702500/PF3D7_0708400/PF3D7_0816900/PF3D7_0818900/PF3D7_0930300/PF3D7_1007700/PF3D7_1014600/PF3D7_1035400/PF3D7_1121600/PF3D7_1130700/PF3D7_1212900/PF3D7_1220900/PF3D7_1222600/PF3D7_1222700/PF3D7_1223100/PF3D7_1234100/PF3D7_1311400/PF3D7_1…	36	.......T.S.....
GO:0000792	heterochromatin	5/181	11/3454	0.000133522	0.00247016	0.00196769	PF3D7_1220900/PF3D7_1239200/PF3D7_1325400/PF3D7_1449500/PF3D7_1456000	5	.......T.S.....
GO:0045178	basal part of cell	5/181	11/3454	0.000133522	0.00247016	0.00196769	PF3D7_0407800/PF3D7_0704100/PF3D7_0704300/PF3D7_1018200/PF3D7_1436200	5	.......T.S.....
GO:1903561	extracellular vesicle	13/181	91/3454	0.000762302	0.0112821	0.00898714	PF3D7_0102200/PF3D7_0516200/PF3D7_0702500/PF3D7_0708400/PF3D7_0714000/PF3D7_0814200/PF3D7_0818900/PF3D7_0930300/PF3D7_1121600/PF3D7_1223100/PF3D7_1410400/PF3D7_1441300/PF3D7_1468700	13	.......T.S.....
GO:0036396	RNA N6-methyladenosine methyltransferase complex	5/181	17/3454	0.00138128	0.0170358	0.0135705	PF3D7_0210900/PF3D7_0520000/PF3D7_0524000/PF3D7_1036900/PF3D7_1354300	5	.......T.S.....
GO:0048870	cell motility	4/181	12/3454	0.00259125	0.0273932	0.021821	PF3D7_0911900/PF3D7_1251200/PF3D7_1327300/PF3D7_1449500	4	.......T.S.....
GO:0009410	response to xenobiotic stimulus	16/181	145/3454	0.00328726	0.0304071	0.0242219	PF3D7_0104300/PF3D7_0110600/PF3D7_0112200/PF3D7_0523000/PF3D7_0813000/PF3D7_0915400/PF3D7_1007700/PF3D7_1121600/PF3D7_1222600/PF3D7_1229100/PF3D7_1251200/PF3D7_1311800/PF3D7_1408100/PF3D7_1438400/PF3D7_1447900/PF3D7_1451100	16	.......T.S.....
GO:1903561	extracellular vesicle	17/265	91/3454	0.000422269	0.030987	0.0262637	PF3D7_0322900/PF3D7_0501300/PF3D7_0516200/PF3D7_0628200/PF3D7_0708400/PF3D7_0727400/PF3D7_0826700/PF3D7_0922200/PF3D7_0922500/PF3D7_1130200/PF3D7_1222300/PF3D7_1223100/PF3D7_1252100/PF3D7_1343000/PF3D7_1370300/PF3D7_1410400/PF3D7_1465900	17	.......TD......
GO:0000792	heterochromatin	5/265	11/3454	0.000804857	0.030987	0.0262637	PF3D7_1107800/PF3D7_1124300/PF3D7_1139300/PF3D7_1239200/PF3D7_1325400	5	.......TD......
GO:0005515	protein binding	42/265	354/3454	0.00206933	0.034722	0.0294294	PF3D7_0109000/PF3D7_0114000/PF3D7_0406100/PF3D7_0407800/PF3D7_0424100/PF3D7_0500800/PF3D7_0501300/PF3D7_0515300/PF3D7_0611400/PF3D7_0705400/PF3D7_0707300/PF3D7_0708400/PF3D7_0724700/PF3D7_0823300/PF3D7_0830500/PF3D7_0919900/PF3D7_0922200/PF3D7_1016300/PF3D7_1023900/PF3D7_1029400/PF3D7_1033600/PF3D7_1106800/PF3D7_1108600/PF3D7_1123100/PF3D7_1124300/PF3D7_1136300/PF3D7_1139300/PF3D7_1203700/PF3D7_1…	42	.......TD......
GO:0003723	RNA binding	27/265	199/3454	0.00210966	0.034722	0.0294294	PF3D7_0106300/PF3D7_0209800/PF3D7_0308900/PF3D7_0322900/PF3D7_0516200/PF3D7_0519400/PF3D7_0626800/PF3D7_0706500/PF3D7_0708400/PF3D7_0826700/PF3D7_1011800/PF3D7_1027800/PF3D7_1130200/PF3D7_1132300/PF3D7_1136300/PF3D7_1222300/PF3D7_1223100/PF3D7_1224300/PF3D7_1252100/PF3D7_1343000/PF3D7_1361800/PF3D7_1410400/PF3D7_1431700/PF3D7_1446600/PF3D7_1451100/PF3D7_1465900/PF3D7_1468800	27	.......TD......
GO:0005737	cytoplasm	30/265	230/3454	0.00225467	0.034722	0.0294294	PF3D7_0202400/PF3D7_0209800/PF3D7_0501300/PF3D7_0515300/PF3D7_0611400/PF3D7_0705400/PF3D7_0802600/PF3D7_0807100/PF3D7_0813000/PF3D7_0815800/PF3D7_0826700/PF3D7_0919000/PF3D7_0919900/PF3D7_1004300/PF3D7_1032700/PF3D7_1033400/PF3D7_1115200/PF3D7_1203700/PF3D7_1203900/PF3D7_1219000/PF3D7_1224300/PF3D7_1225800/PF3D7_1247400/PF3D7_1309200/PF3D7_1316600/PF3D7_1361800/PF3D7_1417300/PF3D7_1438400/PF3D7_1…	30	.......TD......
GO:0009410	response to xenobiotic stimulus	21/265	145/3454	0.00298694	0.0383324	0.0324896	PF3D7_0104300/PF3D7_0106300/PF3D7_0107500/PF3D7_0109800/PF3D7_0110600/PF3D7_0310200/PF3D7_0319700/PF3D7_0406200/PF3D7_0515300/PF3D7_0613800/PF3D7_0627800/PF3D7_0628200/PF3D7_0720700/PF3D7_0813000/PF3D7_0823300/PF3D7_1138700/PF3D7_1219600/PF3D7_1225800/PF3D7_1247400/PF3D7_1438400/PF3D7_1451100	21	.......TD......
GO:1903561	extracellular vesicle	16/197	91/3454	3.96444e-05	0.0012889	0.00111985	PF3D7_0202000/PF3D7_0302500/PF3D7_0317600/PF3D7_0516200/PF3D7_0615500/PF3D7_0619400/PF3D7_0621200/PF3D7_0718100/PF3D7_0724600/PF3D7_0814200/PF3D7_0826700/PF3D7_1353200/PF3D7_1357100/PF3D7_1410400/PF3D7_1441300/PF3D7_1468700	16	.......TP......
GO:0003723	RNA binding	26/197	199/3454	4.09175e-05	0.0012889	0.00111985	PF3D7_0106300/PF3D7_0202000/PF3D7_0302500/PF3D7_0308900/PF3D7_0507100/PF3D7_0516200/PF3D7_0619400/PF3D7_0623100/PF3D7_0710600/PF3D7_0721600/PF3D7_0813300/PF3D7_0814000/PF3D7_0814200/PF3D7_0826700/PF3D7_0904800/PF3D7_1002400/PF3D7_1026800/PF3D7_1126200/PF3D7_1136300/PF3D7_1211700/PF3D7_1224300/PF3D7_1346300/PF3D7_1357100/PF3D7_1410400/PF3D7_1453800/PF3D7_1468700	26	.......TP......
GO:0003729	mRNA binding	12/197	69/3454	0.000419215	0.00880351	0.00764883	PF3D7_0108300/PF3D7_0511500/PF3D7_0604500/PF3D7_0814200/PF3D7_0912500/PF3D7_1021900/PF3D7_1022000/PF3D7_1036900/PF3D7_1107300/PF3D7_1110400/PF3D7_1346300/PF3D7_1417200	12	.......TP......
GO:0045178	basal part of cell	3/53	11/3454	0.000516239	0.0201333	0.0173891	PF3D7_0613900/PF3D7_0704300/PF3D7_1436200	3	.......Y...S...
GO:0000776	kinetochore	3/53	17/3454	0.00199324	0.0375488	0.0324308	PF3D7_0410900/PF3D7_0723800/PF3D7_0729100	3	.......Y...S...
GO:0070258	inner membrane pellicle complex	5/53	65/3454	0.00288837	0.0375488	0.0324308	PF3D7_0415800/PF3D7_0704300/PF3D7_0822900/PF3D7_1003600/PF3D7_1436200	5	.......Y...S...
GO:0034399	nuclear periphery	4/44	35/3454	0.000900045	0.0288014	0.0265276	PF3D7_0212500/PF3D7_0219600/PF3D7_0312400/PF3D7_0623100	4	.......Y..S....
GO:0034399	nuclear periphery	6/84	35/3454	0.000159476	0.00685748	0.00604331	PF3D7_0317300/PF3D7_0622900/PF3D7_0623100/PF3D7_1220900/PF3D7_1241200/PF3D7_1352400	6	.......YS......
GO:0009410	response to xenobiotic stimulus	51/707	145/3454	1.87974e-05	0.00178576	0.00154337	PF3D7_0104300/PF3D7_0106300/PF3D7_0110600/PF3D7_0112200/PF3D7_0310200/PF3D7_0319700/PF3D7_0406200/PF3D7_0515300/PF3D7_0523000/PF3D7_0613800/PF3D7_0627800/PF3D7_0628200/PF3D7_0629500/PF3D7_0704600/PF3D7_0709000/PF3D7_0709700/PF3D7_0720700/PF3D7_0812400/PF3D7_0813000/PF3D7_0827800/PF3D7_0907700/PF3D7_0915400/PF3D7_0917900/PF3D7_0925700/PF3D7_1007700/PF3D7_1008700/PF3D7_1025000/PF3D7_1116700/PF3D7_1…	51	......DS.......
GO:0036396	RNA N6-methyladenosine methyltransferase complex	11/707	17/3454	9.02935e-05	0.0029705	0.0025673	PF3D7_0209800/PF3D7_0210900/PF3D7_0519700/PF3D7_0520000/PF3D7_0524000/PF3D7_1036900/PF3D7_1230800/PF3D7_1235500/PF3D7_1340300/PF3D7_1354300/PF3D7_1366300	11	......DS.......
GO:0003729	mRNA binding	28/707	69/3454	9.38051e-05	0.0029705	0.0025673	PF3D7_0105700/PF3D7_0108300/PF3D7_0310300/PF3D7_0323800/PF3D7_0511500/PF3D7_0604500/PF3D7_0703500/PF3D7_0706500/PF3D7_0723900/PF3D7_0906600/PF3D7_0912500/PF3D7_1004400/PF3D7_1010600/PF3D7_1016300/PF3D7_1019000/PF3D7_1021900/PF3D7_1036900/PF3D7_1103800/PF3D7_1105800/PF3D7_1107300/PF3D7_1110400/PF3D7_1206200/PF3D7_1235300/PF3D7_1330800/PF3D7_1415400/PF3D7_1417200/PF3D7_1419700/PF3D7_1474900	28	......DS.......
GO:0005515	protein binding	100/707	354/3454	0.000136544	0.00310144	0.00268047	PF3D7_0107800/PF3D7_0202000/PF3D7_0302200/PF3D7_0302500/PF3D7_0317300/PF3D7_0318200/PF3D7_0320000/PF3D7_0420300/PF3D7_0423500/PF3D7_0501800/PF3D7_0505800/PF3D7_0512600/PF3D7_0515300/PF3D7_0523000/PF3D7_0532100/PF3D7_0611400/PF3D7_0629700/PF3D7_0705400/PF3D7_0707300/PF3D7_0708400/PF3D7_0708800/PF3D7_0719300/PF3D7_0724700/PF3D7_0801000/PF3D7_0818200/PF3D7_0827900/PF3D7_0830500/PF3D7_0905400/PF3D7_0…	100	......DS.......
GO:0003723	RNA binding	62/707	199/3454	0.000163234	0.00310144	0.00268047	PF3D7_0106300/PF3D7_0202000/PF3D7_0209800/PF3D7_0302500/PF3D7_0308900/PF3D7_0319500/PF3D7_0423500/PF3D7_0516200/PF3D7_0520000/PF3D7_0524000/PF3D7_0606100/PF3D7_0619400/PF3D7_0623100/PF3D7_0626800/PF3D7_0630900/PF3D7_0706500/PF3D7_0708400/PF3D7_0728000/PF3D7_0812400/PF3D7_0817700/PF3D7_0818200/PF3D7_0823800/PF3D7_0827000/PF3D7_0827900/PF3D7_0904800/PF3D7_0905400/PF3D7_0915400/PF3D7_0917900/PF3D7_0…	62	......DS.......
GO:0000792	heterochromatin	8/707	11/3454	0.000271771	0.00430304	0.00371897	PF3D7_0516800/PF3D7_1107800/PF3D7_1220900/PF3D7_1239200/PF3D7_1325400/PF3D7_1449500/PF3D7_1456000/PF3D7_1466400	8	......DS.......
GO:0043565	sequence-specific DNA binding	10/707	17/3454	0.000579664	0.00763459	0.00659832	PF3D7_0420300/PF3D7_0516800/PF3D7_0604100/PF3D7_0613800/PF3D7_0802100/PF3D7_1007700/PF3D7_1107800/PF3D7_1317200/PF3D7_1456000/PF3D7_1466400	10	......DS.......
GO:0034399	nuclear periphery	16/707	35/3454	0.000642913	0.00763459	0.00659832	PF3D7_0212100/PF3D7_0212400/PF3D7_0212500/PF3D7_0317300/PF3D7_0604100/PF3D7_0609000/PF3D7_0623100/PF3D7_0827800/PF3D7_0905100/PF3D7_0935400/PF3D7_1209300/PF3D7_1220900/PF3D7_1224300/PF3D7_1241200/PF3D7_1322100/PF3D7_1449700	16	......DS.......
GO:0045178	basal part of cell	7/707	11/3454	0.00222779	0.0235155	0.0203237	PF3D7_0611600/PF3D7_0613900/PF3D7_0704100/PF3D7_0704300/PF3D7_1018200/PF3D7_1351700/PF3D7_1436200	7	......DS.......
GO:0006468	protein phosphorylation	16/707	39/3454	0.00261968	0.024887	0.021509	PF3D7_0302100/PF3D7_0317200/PF3D7_0417800/PF3D7_0424700/PF3D7_0610600/PF3D7_0628200/PF3D7_0718100/PF3D7_1103700/PF3D7_1121900/PF3D7_1123100/PF3D7_1238900/PF3D7_1337800/PF3D7_1342400/PF3D7_1436600/PF3D7_1443000/PF3D7_1445400	16	......DS.......
GO:1903561	extracellular vesicle	30/707	91/3454	0.00320002	0.0276365	0.0238853	PF3D7_0102500/PF3D7_0202000/PF3D7_0302500/PF3D7_0516200/PF3D7_0619400/PF3D7_0628200/PF3D7_0704500/PF3D7_0708400/PF3D7_0718100/PF3D7_0727400/PF3D7_0731500/PF3D7_0801000/PF3D7_0818200/PF3D7_0905400/PF3D7_0917900/PF3D7_0929400/PF3D7_1035300/PF3D7_1117700/PF3D7_1122800/PF3D7_1219100/PF3D7_1223100/PF3D7_1228600/PF3D7_1252100/PF3D7_1338200/PF3D7_1353100/PF3D7_1357100/PF3D7_1410400/PF3D7_1436300/PF3D7_1…	30	......DS.......
GO:0045178	basal part of cell	5/255	11/3454	0.000673263	0.0242111	0.0211827	PF3D7_0407800/PF3D7_0613900/PF3D7_0704300/PF3D7_1018200/PF3D7_1436200	5	......DT.......
GO:0070258	inner membrane pellicle complex	13/255	65/3454	0.000721015	0.0242111	0.0211827	PF3D7_0407800/PF3D7_0410600/PF3D7_0704300/PF3D7_0717600/PF3D7_0822900/PF3D7_1222700/PF3D7_1229300/PF3D7_1310700/PF3D7_1406800/PF3D7_1430800/PF3D7_1431100/PF3D7_1436200/PF3D7_1445700	13	......DT.......
GO:0036396	RNA N6-methyladenosine methyltransferase complex	6/255	17/3454	0.000943291	0.0242111	0.0211827	PF3D7_0209800/PF3D7_0524000/PF3D7_0624000/PF3D7_1036900/PF3D7_1354300/PF3D7_1366300	6	......DT.......
GO:0003723	RNA binding	26/255	199/3454	0.00253321	0.0487643	0.0426646	PF3D7_0209800/PF3D7_0302500/PF3D7_0503300/PF3D7_0517300/PF3D7_0524000/PF3D7_0619400/PF3D7_0812400/PF3D7_0813300/PF3D7_0818900/PF3D7_0822800/PF3D7_1006800/PF3D7_1011800/PF3D7_1105100/PF3D7_1108400/PF3D7_1136300/PF3D7_1222300/PF3D7_1223100/PF3D7_1224300/PF3D7_1252100/PF3D7_1352700/PF3D7_1357100/PF3D7_1365900/PF3D7_1406800/PF3D7_1465900/PF3D7_1468700/PF3D7_1468800	26	......DT.......
GO:0005515	protein binding	98/649	354/3454	9.8669e-06	0.000505741	0.000437095	PF3D7_0201900/PF3D7_0202000/PF3D7_0207600/PF3D7_0215600/PF3D7_0216700/PF3D7_0217500/PF3D7_0304200/PF3D7_0317300/PF3D7_0320000/PF3D7_0401800/PF3D7_0402100/PF3D7_0407800/PF3D7_0415000/PF3D7_0420300/PF3D7_0500800/PF3D7_0501200/PF3D7_0501300/PF3D7_0501800/PF3D7_0528100/PF3D7_0605800/PF3D7_0629700/PF3D7_0705400/PF3D7_0707300/PF3D7_0708400/PF3D7_0719300/PF3D7_0724700/PF3D7_0729500/PF3D7_0801000/PF3D7_0…	98	......ES.......
GO:0000792	heterochromatin	9/649	11/3454	1.06472e-05	0.000505741	0.000437095	PF3D7_0516800/PF3D7_1107800/PF3D7_1124300/PF3D7_1220900/PF3D7_1239200/PF3D7_1325400/PF3D7_1408200/PF3D7_1449500/PF3D7_1456000	9	......ES.......
GO:0034399	nuclear periphery	17/649	35/3454	5.67621e-05	0.00179747	0.00155349	PF3D7_0212100/PF3D7_0212400/PF3D7_0212500/PF3D7_0219600/PF3D7_0312400/PF3D7_0317300/PF3D7_0604100/PF3D7_0609000/PF3D7_0623100/PF3D7_0827800/PF3D7_0905100/PF3D7_1220900/PF3D7_1221000/PF3D7_1224300/PF3D7_1241200/PF3D7_1322100/PF3D7_1352400	17	......ES.......
GO:0003729	mRNA binding	26/649	69/3454	0.000159894	0.00379748	0.00328203	PF3D7_0108300/PF3D7_0310300/PF3D7_0511500/PF3D7_0604500/PF3D7_0703500/PF3D7_0706500/PF3D7_0813400/PF3D7_0815600/PF3D7_0916700/PF3D7_1004400/PF3D7_1006800/PF3D7_1016300/PF3D7_1021900/PF3D7_1036900/PF3D7_1103800/PF3D7_1107300/PF3D7_1110400/PF3D7_1120000/PF3D7_1206200/PF3D7_1235300/PF3D7_1330800/PF3D7_1359400/PF3D7_1366900/PF3D7_1409800/PF3D7_1415400/PF3D7_1417200	26	......ES.......
GO:0043565	sequence-specific DNA binding	10/649	17/3454	0.000278423	0.00529004	0.004572	PF3D7_0420300/PF3D7_0516800/PF3D7_0604100/PF3D7_0613800/PF3D7_0802100/PF3D7_1007700/PF3D7_1107800/PF3D7_1222600/PF3D7_1408200/PF3D7_1456000	10	......ES.......
GO:0005737	cytoplasm	64/649	230/3454	0.000342508	0.00542304	0.00468695	PF3D7_0201900/PF3D7_0202000/PF3D7_0202400/PF3D7_0209800/PF3D7_0216400/PF3D7_0302100/PF3D7_0303200/PF3D7_0319000/PF3D7_0320000/PF3D7_0323600/PF3D7_0406000/PF3D7_0418100/PF3D7_0501300/PF3D7_0508500/PF3D7_0515700/PF3D7_0517300/PF3D7_0519500/PF3D7_0705400/PF3D7_0706000/PF3D7_0729500/PF3D7_0730200/PF3D7_0815800/PF3D7_0818900/PF3D7_0905100/PF3D7_0915400/PF3D7_0926700/PF3D7_0932200/PF3D7_1004300/PF3D7_1…	64	......ES.......
GO:0045178	basal part of cell	7/649	11/3454	0.00130905	0.0167441	0.0144714	PF3D7_0407800/PF3D7_0611600/PF3D7_0613900/PF3D7_0704100/PF3D7_1018200/PF3D7_1351700/PF3D7_1436200	7	......ES.......
GO:0009410	response to xenobiotic stimulus	42/649	145/3454	0.00156569	0.0167441	0.0144714	PF3D7_0104300/PF3D7_0110600/PF3D7_0112200/PF3D7_0212800/PF3D7_0217500/PF3D7_0312400/PF3D7_0319700/PF3D7_0613800/PF3D7_0628200/PF3D7_0704600/PF3D7_0713400/PF3D7_0720700/PF3D7_0810800/PF3D7_0823300/PF3D7_0827800/PF3D7_0909700/PF3D7_0915400/PF3D7_0925700/PF3D7_1007700/PF3D7_1012700/PF3D7_1025000/PF3D7_1029600/PF3D7_1121900/PF3D7_1138700/PF3D7_1208400/PF3D7_1211900/PF3D7_1213800/PF3D7_1222600/PF3D7_1…	42	......ES.......
GO:0036396	RNA N6-methyladenosine methyltransferase complex	9/649	17/3454	0.00158629	0.0167441	0.0144714	PF3D7_0209800/PF3D7_0210900/PF3D7_0524000/PF3D7_0707200/PF3D7_0729500/PF3D7_1036900/PF3D7_1229500/PF3D7_1230800/PF3D7_1366300	9	......ES.......
GO:0005681	spliceosomal complex	10/649	21/3454	0.00243908	0.0227643	0.0196744	PF3D7_0517300/PF3D7_1002400/PF3D7_1119300/PF3D7_1220100/PF3D7_1231600/PF3D7_1367100/PF3D7_1369700/PF3D7_1461600/PF3D7_1468800/PF3D7_1474500	10	......ES.......
GO:0048870	cell motility	7/649	12/3454	0.00263587	0.0227643	0.0196744	PF3D7_0613900/PF3D7_0911900/PF3D7_0932200/PF3D7_1251200/PF3D7_1327300/PF3D7_1417600/PF3D7_1449500	7	......ES.......
GO:0003723	RNA binding	52/649	199/3454	0.00536807	0.0424972	0.0367289	PF3D7_0202000/PF3D7_0209800/PF3D7_0304200/PF3D7_0322900/PF3D7_0418500/PF3D7_0507100/PF3D7_0517300/PF3D7_0524000/PF3D7_0623100/PF3D7_0706500/PF3D7_0708400/PF3D7_0721600/PF3D7_0812700/PF3D7_0814000/PF3D7_0818900/PF3D7_0821000/PF3D7_0827900/PF3D7_0915400/PF3D7_0916700/PF3D7_0923900/PF3D7_0929400/PF3D7_1002400/PF3D7_1006800/PF3D7_1015900/PF3D7_1022400/PF3D7_1105400/PF3D7_1129000/PF3D7_1207100/PF3D7_1…	52	......ES.......
GO:0000792	heterochromatin	10/514	11/3454	4.71201e-08	4.47641e-06	3.7696e-06	PF3D7_0516800/PF3D7_1107800/PF3D7_1124300/PF3D7_1139300/PF3D7_1220900/PF3D7_1239200/PF3D7_1325400/PF3D7_1408200/PF3D7_1449500/PF3D7_1456000	10	......GS.......
GO:0005515	protein binding	86/514	354/3454	5.32745e-07	2.53054e-05	2.13098e-05	PF3D7_0102200/PF3D7_0201800/PF3D7_0202000/PF3D7_0207600/PF3D7_0217500/PF3D7_0317300/PF3D7_0318200/PF3D7_0320000/PF3D7_0401800/PF3D7_0402000/PF3D7_0402100/PF3D7_0407800/PF3D7_0420300/PF3D7_0500800/PF3D7_0501200/PF3D7_0501600/PF3D7_0505800/PF3D7_0515300/PF3D7_0523000/PF3D7_0629700/PF3D7_0629800/PF3D7_0702500/PF3D7_0708400/PF3D7_0708800/PF3D7_0719300/PF3D7_0724700/PF3D7_0801000/PF3D7_0831700/PF3D7_0…	86	......GS.......
GO:1903561	extracellular vesicle	32/514	91/3454	8.96648e-07	2.83939e-05	2.39106e-05	PF3D7_0102200/PF3D7_0202000/PF3D7_0207600/PF3D7_0501000/PF3D7_0501600/PF3D7_0621200/PF3D7_0628200/PF3D7_0702500/PF3D7_0708400/PF3D7_0727400/PF3D7_0801000/PF3D7_0814200/PF3D7_0831700/PF3D7_0905400/PF3D7_0922200/PF3D7_0922500/PF3D7_0930300/PF3D7_0935900/PF3D7_1035300/PF3D7_1035700/PF3D7_1105400/PF3D7_1121600/PF3D7_1130200/PF3D7_1223100/PF3D7_1228600/PF3D7_1246200/PF3D7_1338200/PF3D7_1343000/PF3D7_1…	32	......GS.......
GO:0003729	mRNA binding	26/514	69/3454	2.19924e-06	5.22319e-05	4.39847e-05	PF3D7_0105700/PF3D7_0108300/PF3D7_0323800/PF3D7_0402000/PF3D7_0511500/PF3D7_0604500/PF3D7_0703500/PF3D7_0706500/PF3D7_0814200/PF3D7_0823200/PF3D7_1004400/PF3D7_1010600/PF3D7_1019000/PF3D7_1021900/PF3D7_1036900/PF3D7_1107300/PF3D7_1110400/PF3D7_1231800/PF3D7_1315400/PF3D7_1346300/PF3D7_1347500/PF3D7_1359400/PF3D7_1366900/PF3D7_1415300/PF3D7_1415400/PF3D7_1417200	26	......GS.......
GO:0003723	RNA binding	54/514	199/3454	2.80754e-06	5.33432e-05	4.49206e-05	PF3D7_0106300/PF3D7_0202000/PF3D7_0209800/PF3D7_0316800/PF3D7_0320900/PF3D7_0501600/PF3D7_0503300/PF3D7_0516900/PF3D7_0517300/PF3D7_0519400/PF3D7_0525100/PF3D7_0621900/PF3D7_0623100/PF3D7_0626800/PF3D7_0706500/PF3D7_0708400/PF3D7_0710600/PF3D7_0813900/PF3D7_0814200/PF3D7_0831700/PF3D7_0905400/PF3D7_0915400/PF3D7_0917600/PF3D7_0930300/PF3D7_1011800/PF3D7_1015900/PF3D7_1022400/PF3D7_1027800/PF3D7_1…	54	......GS.......
GO:0043565	sequence-specific DNA binding	10/514	17/3454	3.5496e-05	0.000562021	0.000473281	PF3D7_0420300/PF3D7_0516800/PF3D7_0604100/PF3D7_0613800/PF3D7_0802100/PF3D7_1007700/PF3D7_1107800/PF3D7_1139300/PF3D7_1408200/PF3D7_1456000	10	......GS.......
GO:0020020	food vacuole	29/514	98/3454	0.000121162	0.00164435	0.00138471	PF3D7_0102200/PF3D7_0416800/PF3D7_0501600/PF3D7_0515300/PF3D7_0523000/PF3D7_0618000/PF3D7_0629500/PF3D7_0708400/PF3D7_0709000/PF3D7_0814200/PF3D7_0920800/PF3D7_0922200/PF3D7_0922500/PF3D7_0930300/PF3D7_1015600/PF3D7_1015900/PF3D7_1116100/PF3D7_1246200/PF3D7_1311800/PF3D7_1311900/PF3D7_1343000/PF3D7_1347500/PF3D7_1407800/PF3D7_1407900/PF3D7_1408000/PF3D7_1410400/PF3D7_1454400/PF3D7_1460100/PF3D7_1…	29	......GS.......
GO:0009410	response to xenobiotic stimulus	38/514	145/3454	0.000201431	0.00239199	0.00201431	PF3D7_0104300/PF3D7_0106300/PF3D7_0110600/PF3D7_0217500/PF3D7_0319700/PF3D7_0509800/PF3D7_0513300/PF3D7_0515300/PF3D7_0523000/PF3D7_0525100/PF3D7_0613800/PF3D7_0624000/PF3D7_0627800/PF3D7_0628200/PF3D7_0629500/PF3D7_0704600/PF3D7_0709000/PF3D7_0709700/PF3D7_0827800/PF3D7_0915400/PF3D7_0925700/PF3D7_1007700/PF3D7_1019900/PF3D7_1121600/PF3D7_1122200/PF3D7_1138700/PF3D7_1208400/PF3D7_1218300/PF3D7_1…	38	......GS.......
GO:0045178	basal part of cell	7/514	11/3454	0.000297383	0.00313905	0.00264341	PF3D7_0407800/PF3D7_0611600/PF3D7_0613900/PF3D7_0704100/PF3D7_1018200/PF3D7_1351700/PF3D7_1436200	7	......GS.......
GO:0034399	nuclear periphery	13/514	35/3454	0.00095332	0.00905654	0.00762656	PF3D7_0212100/PF3D7_0212500/PF3D7_0317300/PF3D7_0604100/PF3D7_0609000/PF3D7_0623100/PF3D7_0827800/PF3D7_0905100/PF3D7_1209300/PF3D7_1220900/PF3D7_1221000/PF3D7_1224300/PF3D7_1352400	13	......GS.......
GO:0036396	RNA N6-methyladenosine methyltransferase complex	8/514	17/3454	0.00159975	0.0138161	0.0116346	PF3D7_0209800/PF3D7_0210900/PF3D7_0519700/PF3D7_0624000/PF3D7_0707200/PF3D7_1036900/PF3D7_1235500/PF3D7_1366300	8	......GS.......
GO:0048870	cell motility	6/514	12/3454	0.00438137	0.0346858	0.0292091	PF3D7_0613900/PF3D7_1251200/PF3D7_1327300/PF3D7_1342600/PF3D7_1417600/PF3D7_1449500	6	......GS.......
GO:0003729	mRNA binding	41/952	69/3454	2.12795e-08	2.04283e-06	1.72476e-06	PF3D7_0105700/PF3D7_0108300/PF3D7_0310300/PF3D7_0320800/PF3D7_0323800/PF3D7_0402000/PF3D7_0511500/PF3D7_0515000/PF3D7_0518700/PF3D7_0604500/PF3D7_0629400/PF3D7_0703500/PF3D7_0706500/PF3D7_0723900/PF3D7_0810600/PF3D7_0814200/PF3D7_0823200/PF3D7_0906600/PF3D7_0912500/PF3D7_0916700/PF3D7_0929200/PF3D7_1004400/PF3D7_1006200/PF3D7_1006800/PF3D7_1019000/PF3D7_1021900/PF3D7_1022000/PF3D7_1036900/PF3D7_1…	41	......NS.......
GO:0000792	heterochromatin	11/952	11/3454	6.68652e-07	3.20953e-05	2.7098e-05	PF3D7_0516800/PF3D7_1107800/PF3D7_1124300/PF3D7_1139300/PF3D7_1220900/PF3D7_1239200/PF3D7_1325400/PF3D7_1408200/PF3D7_1449500/PF3D7_1456000/PF3D7_1466400	11	......NS.......
GO:0043565	sequence-specific DNA binding	14/952	17/3454	3.84217e-06	0.00012295	0.000103806	PF3D7_0420300/PF3D7_0516800/PF3D7_0604100/PF3D7_0613800/PF3D7_0802100/PF3D7_1007700/PF3D7_1107800/PF3D7_1139300/PF3D7_1222400/PF3D7_1222600/PF3D7_1350900/PF3D7_1408200/PF3D7_1456000/PF3D7_1466400	14	......NS.......
GO:0009410	response to xenobiotic stimulus	64/952	145/3454	9.02702e-06	0.000216649	0.000182916	PF3D7_0104300/PF3D7_0106300/PF3D7_0107500/PF3D7_0110600/PF3D7_0112200/PF3D7_0212800/PF3D7_0217500/PF3D7_0310200/PF3D7_0312500/PF3D7_0317500/PF3D7_0319700/PF3D7_0321900/PF3D7_0509800/PF3D7_0510500/PF3D7_0515300/PF3D7_0523000/PF3D7_0613800/PF3D7_0627800/PF3D7_0628200/PF3D7_0704600/PF3D7_0709700/PF3D7_0720700/PF3D7_0810800/PF3D7_0812400/PF3D7_0813000/PF3D7_0823300/PF3D7_0827800/PF3D7_0907700/PF3D7_0…	64	......NS.......
GO:0045178	basal part of cell	10/952	11/3454	2.02044e-05	0.000387924	0.000327523	PF3D7_0104100/PF3D7_0407800/PF3D7_0611600/PF3D7_0613900/PF3D7_0704100/PF3D7_0704300/PF3D7_1018200/PF3D7_1205200/PF3D7_1351700/PF3D7_1436200	10	......NS.......
GO:0000776	kinetochore	13/952	17/3454	3.70219e-05	0.00059235	0.00050012	PF3D7_0307500/PF3D7_0307700/PF3D7_0410800/PF3D7_0410900/PF3D7_0706300/PF3D7_0723800/PF3D7_0729100/PF3D7_1227600/PF3D7_1245100/PF3D7_1322200/PF3D7_1349600/PF3D7_1443100/PF3D7_1446700	13	......NS.......
GO:0005737	cytoplasm	90/952	230/3454	5.45203e-05	0.000747706	0.000631287	PF3D7_0111000/PF3D7_0202400/PF3D7_0209800/PF3D7_0216400/PF3D7_0302100/PF3D7_0303200/PF3D7_0314700/PF3D7_0319000/PF3D7_0320800/PF3D7_0406000/PF3D7_0508500/PF3D7_0514900/PF3D7_0515300/PF3D7_0515700/PF3D7_0517300/PF3D7_0518700/PF3D7_0519500/PF3D7_0611400/PF3D7_0629100/PF3D7_0706000/PF3D7_0708300/PF3D7_0708800/PF3D7_0709700/PF3D7_0719500/PF3D7_0730200/PF3D7_0802600/PF3D7_0810500/PF3D7_0813000/PF3D7_0…	90	......NS.......
GO:0034399	nuclear periphery	20/952	35/3454	0.000207249	0.00248699	0.00209976	PF3D7_0212100/PF3D7_0212400/PF3D7_0212500/PF3D7_0219600/PF3D7_0317300/PF3D7_0604100/PF3D7_0609000/PF3D7_0623100/PF3D7_0705300/PF3D7_0827800/PF3D7_0905100/PF3D7_0919000/PF3D7_1209300/PF3D7_1220900/PF3D7_1221000/PF3D7_1241200/PF3D7_1317400/PF3D7_1352400/PF3D7_1417700/PF3D7_1449700	20	......NS.......
GO:0070258	inner membrane pellicle complex	31/952	65/3454	0.000380312	0.00405666	0.00342503	PF3D7_0109000/PF3D7_0303400/PF3D7_0304100/PF3D7_0308300/PF3D7_0407800/PF3D7_0415800/PF3D7_0515400/PF3D7_0515700/PF3D7_0522600/PF3D7_0530300/PF3D7_0611600/PF3D7_0621400/PF3D7_0704100/PF3D7_0704300/PF3D7_0708800/PF3D7_0717600/PF3D7_0723300/PF3D7_0822900/PF3D7_0823500/PF3D7_1003600/PF3D7_1205200/PF3D7_1222700/PF3D7_1246400/PF3D7_1310700/PF3D7_1318700/PF3D7_1341500/PF3D7_1345600/PF3D7_1351700/PF3D7_1…	31	......NS.......
GO:0036396	RNA N6-methyladenosine methyltransferase complex	11/952	17/3454	0.00148293	0.0142362	0.0120196	PF3D7_0209800/PF3D7_0210900/PF3D7_0519700/PF3D7_0707200/PF3D7_1006200/PF3D7_1036900/PF3D7_1229500/PF3D7_1230800/PF3D7_1235500/PF3D7_1354300/PF3D7_1366300	11	......NS.......
GO:0004672	protein kinase activity	9/952	13/3454	0.00207273	0.0180892	0.0152727	PF3D7_0214600/PF3D7_0317200/PF3D7_0415300/PF3D7_0417800/PF3D7_1106800/PF3D7_1121900/PF3D7_1123100/PF3D7_1349300/PF3D7_1444500	9	......NS.......
GO:0003724	RNA helicase activity	11/952	18/3454	0.00287138	0.022971	0.0193944	PF3D7_0209800/PF3D7_0218400/PF3D7_0320800/PF3D7_0422500/PF3D7_0630900/PF3D7_0909900/PF3D7_1005500/PF3D7_1241800/PF3D7_1302700/PF3D7_1364300/PF3D7_1459000	11	......NS.......
GO:0006468	protein phosphorylation	19/952	39/3454	0.00378244	0.0279319	0.0235828	PF3D7_0214600/PF3D7_0217500/PF3D7_0302100/PF3D7_0311400/PF3D7_0317200/PF3D7_0417800/PF3D7_0424700/PF3D7_0628200/PF3D7_0717500/PF3D7_0718100/PF3D7_1103700/PF3D7_1114700/PF3D7_1121900/PF3D7_1123100/PF3D7_1238900/PF3D7_1349300/PF3D7_1443000/PF3D7_1444500/PF3D7_1445400	19	......NS.......
GO:0042393	histone binding	8/952	12/3454	0.00532526	0.0365161	0.0308305	PF3D7_0110700/PF3D7_0314700/PF3D7_0501800/PF3D7_0919000/PF3D7_1033700/PF3D7_1124300/PF3D7_1203700/PF3D7_1329300	8	......NS.......
GO:0045178	basal part of cell	7/267	11/3454	3.85115e-06	0.000277282	0.000255392	PF3D7_0407800/PF3D7_0611600/PF3D7_0613900/PF3D7_0704100/PF3D7_1018200/PF3D7_1351700/PF3D7_1436200	7	......NS.D.....
GO:0003729	mRNA binding	16/267	69/3454	4.69169e-05	0.00168901	0.00155567	PF3D7_0108300/PF3D7_0310300/PF3D7_0402000/PF3D7_0604500/PF3D7_0703500/PF3D7_0706500/PF3D7_0723900/PF3D7_0823200/PF3D7_1019000/PF3D7_1036900/PF3D7_1107300/PF3D7_1110400/PF3D7_1235300/PF3D7_1366900/PF3D7_1409800/PF3D7_1417200	16	......NS.D.....
GO:0000792	heterochromatin	5/267	11/3454	0.000833372	0.0200009	0.0184219	PF3D7_1107800/PF3D7_1124300/PF3D7_1239200/PF3D7_1325400/PF3D7_1466400	5	......NS.D.....
GO:0000776	kinetochore	6/267	17/3454	0.00120405	0.0216729	0.0199619	PF3D7_0410900/PF3D7_0706300/PF3D7_0723800/PF3D7_0729100/PF3D7_1322200/PF3D7_1443100	6	......NS.D.....
GO:0003729	mRNA binding	25/397	69/3454	5.2885e-08	4.60099e-06	4.00813e-06	PF3D7_0108300/PF3D7_0310300/PF3D7_0320800/PF3D7_0323800/PF3D7_0511500/PF3D7_0604500/PF3D7_0629400/PF3D7_0706500/PF3D7_0723900/PF3D7_0810600/PF3D7_0823200/PF3D7_0912500/PF3D7_0929200/PF3D7_1004400/PF3D7_1016300/PF3D7_1036900/PF3D7_1107300/PF3D7_1110400/PF3D7_1236100/PF3D7_1359400/PF3D7_1366900/PF3D7_1415400/PF3D7_1417200/PF3D7_1419700/PF3D7_1474900	25	......NT.......
GO:0042000	translocation of peptides or proteins into host	8/397	10/3454	1.042e-06	4.53268e-05	3.94862e-05	PF3D7_0101300/PF3D7_0114100/PF3D7_0222100/PF3D7_0324100/PF3D7_0701600/PF3D7_1039700/PF3D7_1100800/PF3D7_1101700	8	......NT.......
GO:0045178	basal part of cell	7/397	11/3454	5.50387e-05	0.00159612	0.00139045	PF3D7_0407800/PF3D7_0611600/PF3D7_0613900/PF3D7_0704100/PF3D7_0704300/PF3D7_1018200/PF3D7_1351700	7	......NT.......
GO:0034399	nuclear periphery	11/397	35/3454	0.00128893	0.0280343	0.0244219	PF3D7_0212100/PF3D7_0212500/PF3D7_0219600/PF3D7_0317300/PF3D7_0604100/PF3D7_0609000/PF3D7_0623100/PF3D7_0905100/PF3D7_0919000/PF3D7_1220900/PF3D7_1221000	11	......NT.......
GO:0043565	sequence-specific DNA binding	7/397	17/3454	0.00174723	0.0304018	0.0264844	PF3D7_0420300/PF3D7_0604100/PF3D7_0613800/PF3D7_0802100/PF3D7_1107800/PF3D7_1139300/PF3D7_1222600	7	......NT.......
GO:0003729	mRNA binding	17/292	69/3454	3.74195e-05	0.00256139	0.00246175	PF3D7_0105700/PF3D7_0108300/PF3D7_0511500/PF3D7_0515000/PF3D7_0604500/PF3D7_0629400/PF3D7_0703500/PF3D7_0723900/PF3D7_0815600/PF3D7_0823200/PF3D7_1004400/PF3D7_1019000/PF3D7_1036900/PF3D7_1103800/PF3D7_1107300/PF3D7_1110400/PF3D7_1415400	17	.....N.S.D.....
GO:0034399	nuclear periphery	11/292	35/3454	8.61129e-05	0.00256139	0.00246175	PF3D7_0212400/PF3D7_0312400/PF3D7_0317300/PF3D7_0609000/PF3D7_0622900/PF3D7_0623100/PF3D7_1209300/PF3D7_1211600/PF3D7_1241200/PF3D7_1352400/PF3D7_1417700	11	.....N.S.D.....
GO:0045178	basal part of cell	6/292	11/3454	0.000111365	0.00256139	0.00246175	PF3D7_0611600/PF3D7_0613900/PF3D7_0704100/PF3D7_0704300/PF3D7_1018200/PF3D7_1436200	6	.....N.S.D.....
GO:0000792	heterochromatin	5/292	11/3454	0.00125871	0.0217127	0.020868	PF3D7_0516800/PF3D7_1124300/PF3D7_1239200/PF3D7_1325400/PF3D7_1466400	5	.....N.S.D.....
GO:0000776	kinetochore	6/292	17/3454	0.00192596	0.0265782	0.0255442	PF3D7_0307700/PF3D7_0420600/PF3D7_0729100/PF3D7_1245100/PF3D7_1322200/PF3D7_1443100	6	.....N.S.D.....
GO:0045178	basal part of cell	5/250	11/3454	0.000613983	0.0429788	0.0420093	PF3D7_0611600/PF3D7_0704100/PF3D7_1018200/PF3D7_1351700/PF3D7_1436200	5	.....N.S.E.....
GO:0034399	nuclear periphery	9/243	35/3454	0.000507866	0.0188229	0.0172661	PF3D7_0212400/PF3D7_0623100/PF3D7_0827800/PF3D7_0919000/PF3D7_0935400/PF3D7_1209300/PF3D7_1211600/PF3D7_1221000/PF3D7_1417700	9	.....N.SD......
GO:0000792	heterochromatin	5/243	11/3454	0.000537798	0.0188229	0.0172661	PF3D7_1107800/PF3D7_1124300/PF3D7_1239200/PF3D7_1325400/PF3D7_1408200	5	.....N.SD......
GO:0003723	RNA binding	48/464	199/3454	1.86719e-05	0.00171781	0.00165099	PF3D7_0106300/PF3D7_0202000/PF3D7_0209800/PF3D7_0308900/PF3D7_0316800/PF3D7_0319500/PF3D7_0320900/PF3D7_0503300/PF3D7_0507100/PF3D7_0516900/PF3D7_0517300/PF3D7_0525100/PF3D7_0606100/PF3D7_0610400/PF3D7_0617900/PF3D7_0619400/PF3D7_0621900/PF3D7_0623100/PF3D7_0708400/PF3D7_0728000/PF3D7_0818900/PF3D7_0823800/PF3D7_0905400/PF3D7_0915400/PF3D7_0929400/PF3D7_1002400/PF3D7_1006800/PF3D7_1022400/PF3D7_1…	48	.....R.S.......
GO:0000776	kinetochore	9/464	17/3454	0.000118143	0.00543456	0.00522314	PF3D7_0307700/PF3D7_0410800/PF3D7_0420600/PF3D7_0723800/PF3D7_0729100/PF3D7_1227600/PF3D7_1245100/PF3D7_1322200/PF3D7_1443100	9	.....R.S.......
GO:0070258	inner membrane pellicle complex	20/464	65/3454	0.000198901	0.00609962	0.00586233	PF3D7_0109000/PF3D7_0304100/PF3D7_0308300/PF3D7_0407800/PF3D7_0410600/PF3D7_0415800/PF3D7_0515700/PF3D7_0525800/PF3D7_0530300/PF3D7_0609800/PF3D7_0704100/PF3D7_0708800/PF3D7_1003600/PF3D7_1310700/PF3D7_1318700/PF3D7_1342600/PF3D7_1351700/PF3D7_1355600/PF3D7_1436200/PF3D7_1460600	20	.....R.S.......
GO:0034399	nuclear periphery	13/464	35/3454	0.000346236	0.00796343	0.00765364	PF3D7_0212500/PF3D7_0219600/PF3D7_0609000/PF3D7_0622900/PF3D7_0623100/PF3D7_1209300/PF3D7_1220900/PF3D7_1221000/PF3D7_1224300/PF3D7_1241200/PF3D7_1333700/PF3D7_1352400/PF3D7_1417700	13	.....R.S.......
GO:0036396	RNA N6-methyladenosine methyltransferase complex	8/464	17/3454	0.000798965	0.0147009	0.0141291	PF3D7_0209800/PF3D7_0210900/PF3D7_0729500/PF3D7_1036900/PF3D7_1229500/PF3D7_1230800/PF3D7_1235500/PF3D7_1366300	8	.....R.S.......
GO:0005515	protein binding	67/464	354/3454	0.0013514	0.0177412	0.017051	PF3D7_0102200/PF3D7_0109000/PF3D7_0202000/PF3D7_0207600/PF3D7_0209000/PF3D7_0216700/PF3D7_0217500/PF3D7_0315100/PF3D7_0318200/PF3D7_0320000/PF3D7_0407800/PF3D7_0415000/PF3D7_0420300/PF3D7_0520900/PF3D7_0532300/PF3D7_0532400/PF3D7_0601900/PF3D7_0617100/PF3D7_0617900/PF3D7_0629700/PF3D7_0702500/PF3D7_0708300/PF3D7_0708400/PF3D7_0708800/PF3D7_0719300/PF3D7_0729500/PF3D7_0818900/PF3D7_0830500/PF3D7_0…	67	.....R.S.......
GO:0045178	basal part of cell	6/464	11/3454	0.00144718	0.0177412	0.017051	PF3D7_0407800/PF3D7_0613900/PF3D7_0704100/PF3D7_1018200/PF3D7_1351700/PF3D7_1436200	6	.....R.S.......
GO:1903561	extracellular vesicle	23/464	91/3454	0.00154271	0.0177412	0.017051	PF3D7_0102200/PF3D7_0202000/PF3D7_0207600/PF3D7_0601900/PF3D7_0610400/PF3D7_0619400/PF3D7_0621200/PF3D7_0702500/PF3D7_0708400/PF3D7_0727400/PF3D7_0818900/PF3D7_0905400/PF3D7_0929400/PF3D7_1035300/PF3D7_1105000/PF3D7_1105400/PF3D7_1117700/PF3D7_1223100/PF3D7_1306400/PF3D7_1353100/PF3D7_1410400/PF3D7_1441300/PF3D7_1462800	23	.....R.S.......
GO:0045178	basal part of cell	3/54	11/3454	0.00054565	0.0152782	0.0126361	PF3D7_0407800/PF3D7_0704100/PF3D7_1436200	3	.....S.Y.......
GO:0009410	response to xenobiotic stimulus	8/54	145/3454	0.00160363	0.0224508	0.0185683	PF3D7_0510500/PF3D7_0813000/PF3D7_0823300/PF3D7_0827800/PF3D7_0915400/PF3D7_1025000/PF3D7_1138700/PF3D7_1419300	8	.....S.Y.......
GO:0003729	mRNA binding	32/679	69/3454	3.55896e-07	2.38054e-05	2.06667e-05	PF3D7_0108300/PF3D7_0310300/PF3D7_0511500/PF3D7_0515000/PF3D7_0528200/PF3D7_0604500/PF3D7_0703500/PF3D7_0706500/PF3D7_0723900/PF3D7_0814200/PF3D7_0815600/PF3D7_0906600/PF3D7_0912500/PF3D7_0916700/PF3D7_1004400/PF3D7_1006800/PF3D7_1010600/PF3D7_1021900/PF3D7_1036900/PF3D7_1103800/PF3D7_1107300/PF3D7_1110400/PF3D7_1120000/PF3D7_1206200/PF3D7_1231800/PF3D7_1235300/PF3D7_1346300/PF3D7_1366900/PF3D7_1…	32	....D..S.......
GO:0003723	RNA binding	68/679	199/3454	4.90834e-07	2.38054e-05	2.06667e-05	PF3D7_0202000/PF3D7_0209800/PF3D7_0302500/PF3D7_0319500/PF3D7_0416000/PF3D7_0418500/PF3D7_0423500/PF3D7_0503300/PF3D7_0507100/PF3D7_0520000/PF3D7_0525100/PF3D7_0606100/PF3D7_0619400/PF3D7_0623100/PF3D7_0706500/PF3D7_0813300/PF3D7_0814200/PF3D7_0818200/PF3D7_0818900/PF3D7_0821000/PF3D7_0827000/PF3D7_0827900/PF3D7_0905400/PF3D7_0915400/PF3D7_0916700/PF3D7_0917600/PF3D7_0917900/PF3D7_1002400/PF3D7_1…	68	....D..S.......
GO:0036396	RNA N6-methyladenosine methyltransferase complex	12/679	17/3454	7.12896e-06	0.000230503	0.000200111	PF3D7_0209800/PF3D7_0210900/PF3D7_0519700/PF3D7_0520000/PF3D7_0707200/PF3D7_0729500/PF3D7_1036900/PF3D7_1229500/PF3D7_1230800/PF3D7_1340300/PF3D7_1354300/PF3D7_1366300	12	....D..S.......
GO:0000792	heterochromatin	9/679	11/3454	1.57304e-05	0.000381463	0.000331167	PF3D7_0516800/PF3D7_1107800/PF3D7_1124300/PF3D7_1139300/PF3D7_1220900/PF3D7_1239200/PF3D7_1325400/PF3D7_1408200/PF3D7_1456000	9	....D..S.......
GO:0005515	protein binding	99/679	354/3454	4.18117e-05	0.000811146	0.000704197	PF3D7_0107800/PF3D7_0109000/PF3D7_0201900/PF3D7_0202000/PF3D7_0302200/PF3D7_0302500/PF3D7_0309000/PF3D7_0317300/PF3D7_0318200/PF3D7_0320000/PF3D7_0402100/PF3D7_0404900/PF3D7_0407800/PF3D7_0420300/PF3D7_0423500/PF3D7_0500800/PF3D7_0501200/PF3D7_0501300/PF3D7_0501800/PF3D7_0505800/PF3D7_0515000/PF3D7_0523000/PF3D7_0532100/PF3D7_0532300/PF3D7_0602100/PF3D7_0611400/PF3D7_0617100/PF3D7_0629700/PF3D7_0…	99	....D..S.......
GO:0045178	basal part of cell	8/679	11/3454	0.000201581	0.00325889	0.0028292	PF3D7_0407800/PF3D7_0611600/PF3D7_0613900/PF3D7_0704100/PF3D7_0704300/PF3D7_1018200/PF3D7_1351700/PF3D7_1436200	8	....D..S.......
GO:0070258	inner membrane pellicle complex	25/679	65/3454	0.000307405	0.0039451	0.00342494	PF3D7_0109000/PF3D7_0308300/PF3D7_0407800/PF3D7_0410600/PF3D7_0423500/PF3D7_0515400/PF3D7_0515700/PF3D7_0525800/PF3D7_0530300/PF3D7_0609800/PF3D7_0611600/PF3D7_0619700/PF3D7_0621400/PF3D7_0704100/PF3D7_0704300/PF3D7_0708800/PF3D7_0723300/PF3D7_0822900/PF3D7_1011000/PF3D7_1222700/PF3D7_1320600/PF3D7_1345600/PF3D7_1351700/PF3D7_1436200/PF3D7_1445700	25	....D..S.......
GO:1903561	extracellular vesicle	32/679	91/3454	0.000325369	0.0039451	0.00342494	PF3D7_0201900/PF3D7_0202000/PF3D7_0302500/PF3D7_0501000/PF3D7_0501300/PF3D7_0619400/PF3D7_0628200/PF3D7_0702500/PF3D7_0724600/PF3D7_0801000/PF3D7_0814200/PF3D7_0818200/PF3D7_0818900/PF3D7_0905400/PF3D7_0917900/PF3D7_0922200/PF3D7_0922500/PF3D7_1105400/PF3D7_1219100/PF3D7_1222300/PF3D7_1223100/PF3D7_1246200/PF3D7_1252100/PF3D7_1338200/PF3D7_1343000/PF3D7_1353100/PF3D7_1357100/PF3D7_1436300/PF3D7_1…	32	....D..S.......
GO:0034399	nuclear periphery	16/679	35/3454	0.000398542	0.0039842	0.00345888	PF3D7_0212500/PF3D7_0219600/PF3D7_0317300/PF3D7_0602100/PF3D7_0604100/PF3D7_0609000/PF3D7_0622900/PF3D7_0623100/PF3D7_0705300/PF3D7_1209300/PF3D7_1220900/PF3D7_1221000/PF3D7_1224300/PF3D7_1241200/PF3D7_1352400/PF3D7_1417700	16	....D..S.......
GO:0043565	sequence-specific DNA binding	10/679	17/3454	0.000410742	0.0039842	0.00345888	PF3D7_0420300/PF3D7_0516800/PF3D7_0604100/PF3D7_0613800/PF3D7_1007700/PF3D7_1107800/PF3D7_1139300/PF3D7_1222600/PF3D7_1408200/PF3D7_1456000	10	....D..S.......
GO:0009410	response to xenobiotic stimulus	45/679	145/3454	0.000578057	0.00509741	0.00442532	PF3D7_0104300/PF3D7_0110600/PF3D7_0112200/PF3D7_0204700/PF3D7_0310200/PF3D7_0319700/PF3D7_0523000/PF3D7_0525100/PF3D7_0613800/PF3D7_0627800/PF3D7_0628200/PF3D7_0704600/PF3D7_0709700/PF3D7_0713400/PF3D7_0720700/PF3D7_0909700/PF3D7_0915400/PF3D7_0917900/PF3D7_0925700/PF3D7_1007700/PF3D7_1012700/PF3D7_1019900/PF3D7_1022600/PF3D7_1025000/PF3D7_1113100/PF3D7_1118600/PF3D7_1126000/PF3D7_1138700/PF3D7_1…	45	....D..S.......
GO:0005737	cytoplasm	61/679	230/3454	0.00539496	0.0436093	0.0378594	PF3D7_0201900/PF3D7_0202000/PF3D7_0209800/PF3D7_0302100/PF3D7_0303200/PF3D7_0309000/PF3D7_0320000/PF3D7_0501300/PF3D7_0508500/PF3D7_0515700/PF3D7_0609800/PF3D7_0611400/PF3D7_0706000/PF3D7_0708800/PF3D7_0709700/PF3D7_0729500/PF3D7_0802600/PF3D7_0814200/PF3D7_0815800/PF3D7_0818200/PF3D7_0818900/PF3D7_0915400/PF3D7_0919900/PF3D7_1006800/PF3D7_1010600/PF3D7_1011400/PF3D7_1018200/PF3D7_1024800/PF3D7_1…	61	....D..S.......
GO:0043565	sequence-specific DNA binding	5/111	17/3454	0.000142339	0.00996375	0.00928951	PF3D7_0420300/PF3D7_0604100/PF3D7_1007700/PF3D7_1408200/PF3D7_1456000	5	....D.ES.......
GO:0003729	mRNA binding	30/681	69/3454	4.72597e-06	0.000218935	0.000172211	PF3D7_0108300/PF3D7_0320800/PF3D7_0511500/PF3D7_0528200/PF3D7_0604500/PF3D7_0629400/PF3D7_0703500/PF3D7_0706500/PF3D7_0916700/PF3D7_0935000/PF3D7_1004400/PF3D7_1006200/PF3D7_1006800/PF3D7_1016300/PF3D7_1019000/PF3D7_1021900/PF3D7_1022000/PF3D7_1103800/PF3D7_1107300/PF3D7_1110400/PF3D7_1119800/PF3D7_1206200/PF3D7_1231800/PF3D7_1235300/PF3D7_1330800/PF3D7_1346300/PF3D7_1347500/PF3D7_1359400/PF3D7_1…	30	....E..S.......
GO:0005515	protein binding	103/681	354/3454	4.81177e-06	0.000218935	0.000172211	PF3D7_0102200/PF3D7_0109000/PF3D7_0114000/PF3D7_0201800/PF3D7_0302200/PF3D7_0302500/PF3D7_0304200/PF3D7_0317300/PF3D7_0318200/PF3D7_0320000/PF3D7_0320800/PF3D7_0401800/PF3D7_0407800/PF3D7_0414000/PF3D7_0423500/PF3D7_0500800/PF3D7_0501100/PF3D7_0501300/PF3D7_0501800/PF3D7_0518200/PF3D7_0523000/PF3D7_0532300/PF3D7_0602100/PF3D7_0608800/PF3D7_0611400/PF3D7_0629700/PF3D7_0629800/PF3D7_0705400/PF3D7_0…	103	....E..S.......
GO:0045178	basal part of cell	9/681	11/3454	1.61345e-05	0.000489414	0.000384964	PF3D7_0104100/PF3D7_0407800/PF3D7_0611600/PF3D7_0613900/PF3D7_0704100/PF3D7_0704300/PF3D7_1018200/PF3D7_1351700/PF3D7_1436200	9	....E..S.......
GO:0043565	sequence-specific DNA binding	11/681	17/3454	6.26903e-05	0.00142621	0.00112183	PF3D7_0516800/PF3D7_0604100/PF3D7_0613800/PF3D7_0802100/PF3D7_1007700/PF3D7_1107800/PF3D7_1139300/PF3D7_1222600/PF3D7_1342900/PF3D7_1350900/PF3D7_1408200	11	....E..S.......
GO:0003723	RNA binding	60/681	199/3454	0.000191549	0.00312466	0.0024578	PF3D7_0106300/PF3D7_0209800/PF3D7_0302500/PF3D7_0304200/PF3D7_0308900/PF3D7_0319500/PF3D7_0416000/PF3D7_0423500/PF3D7_0503300/PF3D7_0507100/PF3D7_0517300/PF3D7_0524000/PF3D7_0608800/PF3D7_0619400/PF3D7_0621900/PF3D7_0629200/PF3D7_0706500/PF3D7_0708400/PF3D7_0719700/PF3D7_0812400/PF3D7_0818200/PF3D7_0818900/PF3D7_0827000/PF3D7_0905400/PF3D7_0915400/PF3D7_0916700/PF3D7_0929400/PF3D7_1002400/PF3D7_1…	60	....E..S.......
GO:0000792	heterochromatin	8/681	11/3454	0.000206021	0.00312466	0.0024578	PF3D7_0516800/PF3D7_1107800/PF3D7_1139300/PF3D7_1220900/PF3D7_1239200/PF3D7_1325400/PF3D7_1408200/PF3D7_1449500	8	....E..S.......
GO:0070258	inner membrane pellicle complex	24/681	65/3454	0.000848197	0.0110266	0.00867329	PF3D7_0109000/PF3D7_0308300/PF3D7_0407800/PF3D7_0423500/PF3D7_0522600/PF3D7_0611600/PF3D7_0619700/PF3D7_0704100/PF3D7_0704300/PF3D7_0708800/PF3D7_0723300/PF3D7_0822900/PF3D7_0823500/PF3D7_1003600/PF3D7_1011000/PF3D7_1222700/PF3D7_1310700/PF3D7_1318700/PF3D7_1320600/PF3D7_1345600/PF3D7_1351700/PF3D7_1431100/PF3D7_1436200/PF3D7_1445700	24	....E..S.......
GO:0009410	response to xenobiotic stimulus	44/681	145/3454	0.00119444	0.0135868	0.0106871	PF3D7_0104300/PF3D7_0106300/PF3D7_0110600/PF3D7_0112200/PF3D7_0212800/PF3D7_0317500/PF3D7_0321900/PF3D7_0406200/PF3D7_0509800/PF3D7_0523000/PF3D7_0613800/PF3D7_0628200/PF3D7_0704600/PF3D7_0720700/PF3D7_0810800/PF3D7_0812400/PF3D7_0827800/PF3D7_0915400/PF3D7_1007700/PF3D7_1008700/PF3D7_1012700/PF3D7_1025000/PF3D7_1114700/PF3D7_1126000/PF3D7_1128400/PF3D7_1138700/PF3D7_1147500/PF3D7_1213800/PF3D7_1…	44	....E..S.......
GO:0034399	nuclear periphery	15/681	35/3454	0.00142279	0.014386	0.0113157	PF3D7_0212500/PF3D7_0219600/PF3D7_0317300/PF3D7_0414000/PF3D7_0602100/PF3D7_0604100/PF3D7_0609000/PF3D7_0705300/PF3D7_0827800/PF3D7_1209300/PF3D7_1220900/PF3D7_1221000/PF3D7_1241200/PF3D7_1317400/PF3D7_1352400	15	....E..S.......
GO:1903561	extracellular vesicle	30/681	91/3454	0.00174373	0.0146164	0.011497	PF3D7_0102200/PF3D7_0302500/PF3D7_0317600/PF3D7_0501000/PF3D7_0501300/PF3D7_0608800/PF3D7_0619400/PF3D7_0628200/PF3D7_0708400/PF3D7_0718100/PF3D7_0727400/PF3D7_0801000/PF3D7_0818200/PF3D7_0818900/PF3D7_0905400/PF3D7_0922500/PF3D7_0929400/PF3D7_0935900/PF3D7_1006200/PF3D7_1035300/PF3D7_1116800/PF3D7_1219100/PF3D7_1246200/PF3D7_1357100/PF3D7_1410400/PF3D7_1436300/PF3D7_1444800/PF3D7_1462800/PF3D7_1…	30	....E..S.......
GO:0031982	vesicle	7/681	11/3454	0.00176681	0.0146164	0.011497	PF3D7_0304200/PF3D7_0720700/PF3D7_0911900/PF3D7_1031400/PF3D7_1032700/PF3D7_1123100/PF3D7_1343700	7	....E..S.......
GO:0036396	RNA N6-methyladenosine methyltransferase complex	9/681	17/3454	0.00226586	0.0171828	0.0135156	PF3D7_0209800/PF3D7_0524000/PF3D7_0707200/PF3D7_1006200/PF3D7_1229500/PF3D7_1230800/PF3D7_1340300/PF3D7_1354300/PF3D7_1366300	9	....E..S.......
GO:0042393	histone binding	7/681	12/3454	0.00352416	0.0229071	0.0180183	PF3D7_0501800/PF3D7_0818200/PF3D7_1033700/PF3D7_1203700/PF3D7_1224500/PF3D7_1329300/PF3D7_1433300	7	....E..S.......
GO:0048870	cell motility	7/681	12/3454	0.00352416	0.0229071	0.0180183	PF3D7_0613900/PF3D7_0911900/PF3D7_0932200/PF3D7_1251200/PF3D7_1327300/PF3D7_1417600/PF3D7_1449500	7	....E..S.......
GO:0020008	rhoptry	15/681	40/3454	0.0066104	0.0401031	0.0315443	PF3D7_0203000/PF3D7_0210600/PF3D7_0220800/PF3D7_0302200/PF3D7_0302500/PF3D7_0513800/PF3D7_0613300/PF3D7_0707300/PF3D7_0801000/PF3D7_0802600/PF3D7_0905400/PF3D7_0929400/PF3D7_1320600/PF3D7_1335300/PF3D7_1410400	15	....E..S.......
GO:1903561	extracellular vesicle	52/1019	91/3454	2.43951e-08	2.41512e-06	2.00297e-06	PF3D7_0102200/PF3D7_0102500/PF3D7_0201900/PF3D7_0202000/PF3D7_0207600/PF3D7_0302500/PF3D7_0311400/PF3D7_0322900/PF3D7_0424600/PF3D7_0501500/PF3D7_0501600/PF3D7_0619400/PF3D7_0628200/PF3D7_0702500/PF3D7_0704500/PF3D7_0708400/PF3D7_0718100/PF3D7_0727400/PF3D7_0801000/PF3D7_0814200/PF3D7_0831700/PF3D7_0905400/PF3D7_0922200/PF3D7_0922500/PF3D7_0929400/PF3D7_0930300/PF3D7_0935900/PF3D7_1014100/PF3D7_1…	52	....K..S.......
GO:0009410	response to xenobiotic stimulus	71/1019	145/3454	3.6876e-07	1.82536e-05	1.51386e-05	PF3D7_0104300/PF3D7_0106300/PF3D7_0107500/PF3D7_0110600/PF3D7_0112200/PF3D7_0212800/PF3D7_0217500/PF3D7_0302600/PF3D7_0310200/PF3D7_0316600/PF3D7_0317500/PF3D7_0319700/PF3D7_0321900/PF3D7_0406200/PF3D7_0507500/PF3D7_0510500/PF3D7_0515300/PF3D7_0523000/PF3D7_0525100/PF3D7_0613800/PF3D7_0627800/PF3D7_0628200/PF3D7_0629500/PF3D7_0704600/PF3D7_0709700/PF3D7_0713400/PF3D7_0720700/PF3D7_0810800/PF3D7_0…	71	....K..S.......
GO:0003723	RNA binding	89/1019	199/3454	1.9858e-06	5.20214e-05	4.31437e-05	PF3D7_0106300/PF3D7_0202000/PF3D7_0302500/PF3D7_0304200/PF3D7_0308900/PF3D7_0319500/PF3D7_0320900/PF3D7_0322900/PF3D7_0416000/PF3D7_0501500/PF3D7_0501600/PF3D7_0503300/PF3D7_0517300/PF3D7_0519400/PF3D7_0524000/PF3D7_0525100/PF3D7_0606100/PF3D7_0619400/PF3D7_0621900/PF3D7_0623100/PF3D7_0623600/PF3D7_0626800/PF3D7_0706500/PF3D7_0708400/PF3D7_0812400/PF3D7_0812700/PF3D7_0813300/PF3D7_0814000/PF3D7_0…	89	....K..S.......
GO:0003729	mRNA binding	39/1019	69/3454	2.10187e-06	5.20214e-05	4.31437e-05	PF3D7_0105700/PF3D7_0108300/PF3D7_0310300/PF3D7_0402000/PF3D7_0511500/PF3D7_0518700/PF3D7_0604500/PF3D7_0703500/PF3D7_0706500/PF3D7_0723900/PF3D7_0813400/PF3D7_0814200/PF3D7_0815600/PF3D7_0823200/PF3D7_0912500/PF3D7_1004400/PF3D7_1016300/PF3D7_1019000/PF3D7_1021900/PF3D7_1036900/PF3D7_1103800/PF3D7_1105800/PF3D7_1107300/PF3D7_1110400/PF3D7_1118200/PF3D7_1120000/PF3D7_1231800/PF3D7_1235300/PF3D7_1…	39	....K..S.......
GO:0000792	heterochromatin	10/1019	11/3454	3.90689e-05	0.000664443	0.000551053	PF3D7_0516800/PF3D7_1107800/PF3D7_1124300/PF3D7_1139300/PF3D7_1220900/PF3D7_1239200/PF3D7_1325400/PF3D7_1408200/PF3D7_1449500/PF3D7_1466400	10	....K..S.......
GO:0034399	nuclear periphery	22/1019	35/3454	4.02693e-05	0.000664443	0.000551053	PF3D7_0212100/PF3D7_0212400/PF3D7_0212500/PF3D7_0219600/PF3D7_0317300/PF3D7_0604100/PF3D7_0609000/PF3D7_0622900/PF3D7_0623100/PF3D7_0705300/PF3D7_0827800/PF3D7_0905100/PF3D7_1209000/PF3D7_1209300/PF3D7_1211600/PF3D7_1220900/PF3D7_1221000/PF3D7_1224300/PF3D7_1241200/PF3D7_1322100/PF3D7_1352400/PF3D7_1417700	22	....K..S.......
GO:0000776	kinetochore	13/1019	17/3454	8.17566e-05	0.0011153	0.000924971	PF3D7_0307700/PF3D7_0410800/PF3D7_0410900/PF3D7_0420600/PF3D7_0706300/PF3D7_0723800/PF3D7_0729100/PF3D7_1227600/PF3D7_1245100/PF3D7_1322200/PF3D7_1349600/PF3D7_1443100/PF3D7_1446700	13	....K..S.......
GO:0005515	protein binding	136/1019	354/3454	9.01254e-05	0.0011153	0.000924971	PF3D7_0102200/PF3D7_0103900/PF3D7_0107800/PF3D7_0109000/PF3D7_0201800/PF3D7_0201900/PF3D7_0202000/PF3D7_0207500/PF3D7_0207600/PF3D7_0209000/PF3D7_0216700/PF3D7_0217500/PF3D7_0302200/PF3D7_0302500/PF3D7_0304200/PF3D7_0308600/PF3D7_0317300/PF3D7_0320000/PF3D7_0401800/PF3D7_0402000/PF3D7_0402100/PF3D7_0406100/PF3D7_0407800/PF3D7_0420300/PF3D7_0424400/PF3D7_0500800/PF3D7_0501600/PF3D7_0501800/PF3D7_0…	136	....K..S.......
GO:0020026	merozoite dense granule	9/1019	10/3454	0.000121554	0.0013371	0.00110892	PF3D7_0102200/PF3D7_0220000/PF3D7_0507500/PF3D7_1116800/PF3D7_1121600/PF3D7_1129100/PF3D7_1136900/PF3D7_1436300/PF3D7_1471100	9	....K..S.......
GO:0020020	food vacuole	44/1019	98/3454	0.000755185	0.00686744	0.00569549	PF3D7_0102200/PF3D7_0303000/PF3D7_0416800/PF3D7_0501500/PF3D7_0501600/PF3D7_0515300/PF3D7_0523000/PF3D7_0524000/PF3D7_0618000/PF3D7_0629500/PF3D7_0708400/PF3D7_0720700/PF3D7_0813300/PF3D7_0814200/PF3D7_0823800/PF3D7_0827900/PF3D7_0912900/PF3D7_0922200/PF3D7_0922500/PF3D7_0930300/PF3D7_0934500/PF3D7_1008700/PF3D7_1012900/PF3D7_1104100/PF3D7_1105800/PF3D7_1116100/PF3D7_1127000/PF3D7_1129100/PF3D7_1…	44	....K..S.......
GO:0005737	cytoplasm	90/1019	230/3454	0.000763049	0.00686744	0.00569549	PF3D7_0111000/PF3D7_0201900/PF3D7_0202000/PF3D7_0202400/PF3D7_0302100/PF3D7_0303200/PF3D7_0314700/PF3D7_0319000/PF3D7_0320000/PF3D7_0406000/PF3D7_0410300/PF3D7_0418100/PF3D7_0508500/PF3D7_0515300/PF3D7_0515700/PF3D7_0515900/PF3D7_0517300/PF3D7_0518700/PF3D7_0519500/PF3D7_0603800/PF3D7_0611400/PF3D7_0629100/PF3D7_0706000/PF3D7_0708800/PF3D7_0709700/PF3D7_0729500/PF3D7_0802600/PF3D7_0802800/PF3D7_0…	90	....K..S.......
GO:0005886	plasma membrane	32/1019	70/3454	0.00272005	0.0180114	0.0149376	PF3D7_0104800/PF3D7_0106700/PF3D7_0107500/PF3D7_0112200/PF3D7_0202400/PF3D7_0206200/PF3D7_0207000/PF3D7_0209000/PF3D7_0217500/PF3D7_0316600/PF3D7_0319000/PF3D7_0506900/PF3D7_0516100/PF3D7_0629500/PF3D7_0713400/PF3D7_0805600/PF3D7_0904900/PF3D7_0914700/PF3D7_1104100/PF3D7_1116500/PF3D7_1129900/PF3D7_1133400/PF3D7_1229100/PF3D7_1233600/PF3D7_1321500/PF3D7_1340900/PF3D7_1342600/PF3D7_1347200/PF3D7_1…	32	....K..S.......
GO:0006355	regulation of DNA-templated transcription	11/1019	17/3454	0.00272899	0.0180114	0.0149376	PF3D7_1011800/PF3D7_1030000/PF3D7_1033700/PF3D7_1114700/PF3D7_1139300/PF3D7_1143100/PF3D7_1239200/PF3D7_1322100/PF3D7_1408200/PF3D7_1451400/PF3D7_1466200	11	....K..S.......
GO:0036396	RNA N6-methyladenosine methyltransferase complex	11/1019	17/3454	0.00272899	0.0180114	0.0149376	PF3D7_0210900/PF3D7_0519700/PF3D7_0524000/PF3D7_0707200/PF3D7_0729500/PF3D7_1036900/PF3D7_1229500/PF3D7_1230800/PF3D7_1340300/PF3D7_1354300/PF3D7_1366300	11	....K..S.......
GO:0043565	sequence-specific DNA binding	11/1019	17/3454	0.00272899	0.0180114	0.0149376	PF3D7_0420300/PF3D7_0516800/PF3D7_0604100/PF3D7_0613800/PF3D7_0802100/PF3D7_1007700/PF3D7_1107800/PF3D7_1139300/PF3D7_1222400/PF3D7_1408200/PF3D7_1466400	11	....K..S.......
GO:0070258	inner membrane pellicle complex	30/1019	65/3454	0.00305595	0.0189087	0.0156819	PF3D7_0109000/PF3D7_0303400/PF3D7_0308300/PF3D7_0407800/PF3D7_0410600/PF3D7_0415800/PF3D7_0515400/PF3D7_0515700/PF3D7_0522600/PF3D7_0525800/PF3D7_0530300/PF3D7_0611600/PF3D7_0619700/PF3D7_0704100/PF3D7_0704300/PF3D7_0708800/PF3D7_0717600/PF3D7_0723300/PF3D7_0822900/PF3D7_1003600/PF3D7_1246400/PF3D7_1318700/PF3D7_1341500/PF3D7_1341800/PF3D7_1342600/PF3D7_1345600/PF3D7_1351700/PF3D7_1431100/PF3D7_1…	30	....K..S.......
GO:0045178	basal part of cell	8/1019	11/3454	0.00376805	0.0219434	0.0181987	PF3D7_0407800/PF3D7_0611600/PF3D7_0613900/PF3D7_0704100/PF3D7_0704300/PF3D7_1018200/PF3D7_1351700/PF3D7_1436200	8	....K..S.......
GO:0045178	basal part of cell	5/255	11/3454	0.000673263	0.0464551	0.044648	PF3D7_0407800/PF3D7_0611600/PF3D7_1018200/PF3D7_1351700/PF3D7_1436200	5	....K..S.D.....
GO:0045178	basal part of cell	8/304	11/3454	4.30215e-07	3.22661e-05	3.03415e-05	PF3D7_0407800/PF3D7_0611600/PF3D7_0613900/PF3D7_0704100/PF3D7_0704300/PF3D7_1018200/PF3D7_1351700/PF3D7_1436200	8	....K..SN......
GO:0003729	mRNA binding	17/304	69/3454	6.29346e-05	0.00236005	0.00221927	PF3D7_0105700/PF3D7_0108300/PF3D7_0310300/PF3D7_0511500/PF3D7_0518700/PF3D7_0604500/PF3D7_0706500/PF3D7_0723900/PF3D7_0912500/PF3D7_1021900/PF3D7_1036900/PF3D7_1103800/PF3D7_1107300/PF3D7_1110400/PF3D7_1231800/PF3D7_1235300/PF3D7_1409800	17	....K..SN......
GO:0000776	kinetochore	7/304	17/3454	0.000342356	0.00855891	0.00804838	PF3D7_0410800/PF3D7_0410900/PF3D7_0706300/PF3D7_0723800/PF3D7_0729100/PF3D7_1227600/PF3D7_1322200	7	....K..SN......
GO:0009410	response to xenobiotic stimulus	24/304	145/3454	0.00155135	0.0290879	0.0273528	PF3D7_0104300/PF3D7_0110600/PF3D7_0112200/PF3D7_0302600/PF3D7_0319700/PF3D7_0406200/PF3D7_0510500/PF3D7_0515300/PF3D7_0613800/PF3D7_0629500/PF3D7_0704600/PF3D7_0813000/PF3D7_0823300/PF3D7_0827800/PF3D7_0907700/PF3D7_1138700/PF3D7_1208400/PF3D7_1213800/PF3D7_1224000/PF3D7_1229100/PF3D7_1428200/PF3D7_1438400/PF3D7_1447900/PF3D7_1466400	24	....K..SN......
GO:0034399	nuclear periphery	9/304	35/3454	0.00254023	0.0381034	0.0358306	PF3D7_0212100/PF3D7_0317300/PF3D7_0609000/PF3D7_0622900/PF3D7_0705300/PF3D7_0827800/PF3D7_1209300/PF3D7_1221000/PF3D7_1241200	9	....K..SN......
GO:1903561	extracellular vesicle	33/378	91/3454	8.85123e-11	7.34652e-09	6.14928e-09	PF3D7_0102200/PF3D7_0202000/PF3D7_0207600/PF3D7_0302500/PF3D7_0322900/PF3D7_0424600/PF3D7_0516200/PF3D7_0621200/PF3D7_0628200/PF3D7_0704500/PF3D7_0708400/PF3D7_0714000/PF3D7_0724600/PF3D7_0727400/PF3D7_0814200/PF3D7_0826700/PF3D7_0905400/PF3D7_0922200/PF3D7_0922500/PF3D7_0930300/PF3D7_1006200/PF3D7_1035300/PF3D7_1105000/PF3D7_1117700/PF3D7_1219100/PF3D7_1222300/PF3D7_1223100/PF3D7_1353100/PF3D7_1…	33	....K..T.......
GO:0003729	mRNA binding	23/378	69/3454	4.24022e-07	1.75969e-05	1.47292e-05	PF3D7_0108300/PF3D7_0320800/PF3D7_0323800/PF3D7_0402000/PF3D7_0511500/PF3D7_0515000/PF3D7_0604500/PF3D7_0723900/PF3D7_0814200/PF3D7_0823200/PF3D7_0929200/PF3D7_1004400/PF3D7_1006200/PF3D7_1010600/PF3D7_1016300/PF3D7_1019000/PF3D7_1021900/PF3D7_1036900/PF3D7_1107300/PF3D7_1110400/PF3D7_1120000/PF3D7_1366900/PF3D7_1417200	23	....K..T.......
GO:0009410	response to xenobiotic stimulus	36/378	145/3454	1.04218e-06	2.88335e-05	2.41346e-05	PF3D7_0104300/PF3D7_0106300/PF3D7_0109800/PF3D7_0110600/PF3D7_0112200/PF3D7_0319700/PF3D7_0406200/PF3D7_0509800/PF3D7_0513300/PF3D7_0515300/PF3D7_0523000/PF3D7_0613800/PF3D7_0624000/PF3D7_0628200/PF3D7_0812400/PF3D7_0823300/PF3D7_0909700/PF3D7_0915400/PF3D7_1007700/PF3D7_1008700/PF3D7_1012700/PF3D7_1025000/PF3D7_1138700/PF3D7_1208400/PF3D7_1211900/PF3D7_1218300/PF3D7_1219600/PF3D7_1225800/PF3D7_1…	36	....K..T.......
GO:0045178	basal part of cell	8/378	11/3454	2.35199e-06	4.88038e-05	4.08504e-05	PF3D7_0407800/PF3D7_0611600/PF3D7_0613900/PF3D7_0704100/PF3D7_0704300/PF3D7_1018200/PF3D7_1351700/PF3D7_1436200	8	....K..T.......
GO:0005515	protein binding	66/378	354/3454	3.51421e-06	5.83358e-05	4.8829e-05	PF3D7_0102200/PF3D7_0109000/PF3D7_0202000/PF3D7_0207500/PF3D7_0207600/PF3D7_0302200/PF3D7_0302500/PF3D7_0317300/PF3D7_0318200/PF3D7_0320000/PF3D7_0320800/PF3D7_0402000/PF3D7_0406100/PF3D7_0407800/PF3D7_0420300/PF3D7_0500800/PF3D7_0512600/PF3D7_0515000/PF3D7_0515300/PF3D7_0520900/PF3D7_0523000/PF3D7_0629700/PF3D7_0708400/PF3D7_0708800/PF3D7_0719300/PF3D7_0816900/PF3D7_0823300/PF3D7_0905400/PF3D7_0…	66	....K..T.......
GO:0070258	inner membrane pellicle complex	18/378	65/3454	0.000130022	0.00179863	0.00150551	PF3D7_0109000/PF3D7_0304100/PF3D7_0308300/PF3D7_0407800/PF3D7_0522600/PF3D7_0611600/PF3D7_0704100/PF3D7_0704300/PF3D7_0708800/PF3D7_0717600/PF3D7_0822900/PF3D7_1229300/PF3D7_1320600/PF3D7_1345600/PF3D7_1351700/PF3D7_1431100/PF3D7_1436200/PF3D7_1445700	18	....K..T.......
GO:0042000	translocation of peptides or proteins into host	6/378	10/3454	0.000236452	0.00280364	0.00234674	PF3D7_0101300/PF3D7_0114100/PF3D7_0222100/PF3D7_0701600/PF3D7_1039700/PF3D7_1101700	6	....K..T.......
GO:0003723	RNA binding	37/378	199/3454	0.000645639	0.00669851	0.00560687	PF3D7_0106300/PF3D7_0202000/PF3D7_0209800/PF3D7_0302500/PF3D7_0322900/PF3D7_0503300/PF3D7_0516200/PF3D7_0708400/PF3D7_0812400/PF3D7_0813300/PF3D7_0814000/PF3D7_0814200/PF3D7_0822800/PF3D7_0826700/PF3D7_0905400/PF3D7_0915400/PF3D7_0923900/PF3D7_0930300/PF3D7_1002400/PF3D7_1006200/PF3D7_1011800/PF3D7_1105000/PF3D7_1105100/PF3D7_1136300/PF3D7_1222300/PF3D7_1223100/PF3D7_1224300/PF3D7_1352700/PF3D7_1…	37	....K..T.......
GO:0005737	cytoplasm	41/378	230/3454	0.000809445	0.00746488	0.00624835	PF3D7_0202000/PF3D7_0202400/PF3D7_0209800/PF3D7_0302100/PF3D7_0303200/PF3D7_0319000/PF3D7_0320000/PF3D7_0320800/PF3D7_0515300/PF3D7_0706000/PF3D7_0708800/PF3D7_0719500/PF3D7_0802600/PF3D7_0802800/PF3D7_0810500/PF3D7_0814200/PF3D7_0826700/PF3D7_0905100/PF3D7_0915400/PF3D7_0919000/PF3D7_0919900/PF3D7_1010600/PF3D7_1018200/PF3D7_1030600/PF3D7_1115200/PF3D7_1124600/PF3D7_1138500/PF3D7_1203000/PF3D7_1…	41	....K..T.......
GO:0005681	spliceosomal complex	8/378	21/3454	0.00107358	0.0089107	0.00745854	PF3D7_0515000/PF3D7_0924700/PF3D7_1002400/PF3D7_1220100/PF3D7_1231600/PF3D7_1369700/PF3D7_1461600/PF3D7_1468800	8	....K..T.......
GO:0036396	RNA N6-methyladenosine methyltransferase complex	7/378	17/3454	0.00130282	0.00983036	0.00822833	PF3D7_0209800/PF3D7_0210900/PF3D7_0624000/PF3D7_1006200/PF3D7_1036900/PF3D7_1229500/PF3D7_1230800	7	....K..T.......
GO:0043565	sequence-specific DNA binding	6/378	17/3454	0.00713641	0.0493602	0.0413161	PF3D7_0420300/PF3D7_0613800/PF3D7_1007700/PF3D7_1107800/PF3D7_1222400/PF3D7_1466400	6	....K..T.......
GO:0000776	kinetochore	8/313	17/3454	4.88392e-05	0.00346759	0.00313599	PF3D7_0307700/PF3D7_0410800/PF3D7_0706300/PF3D7_0723800/PF3D7_0729100/PF3D7_1322200/PF3D7_1443100/PF3D7_1446700	8	....K.NS.......
GO:0045178	basal part of cell	8/352	11/3454	1.35218e-06	9.65997e-05	8.98602e-05	PF3D7_0407800/PF3D7_0611600/PF3D7_0613900/PF3D7_0704100/PF3D7_0704300/PF3D7_1018200/PF3D7_1351700/PF3D7_1436200	8	....KK.S.......
GO:0003729	mRNA binding	21/352	69/3454	2.24651e-06	9.65997e-05	8.98602e-05	PF3D7_0105700/PF3D7_0108300/PF3D7_0402000/PF3D7_0511500/PF3D7_0518700/PF3D7_0604500/PF3D7_0706500/PF3D7_0723900/PF3D7_0813400/PF3D7_0815600/PF3D7_1021900/PF3D7_1036900/PF3D7_1107300/PF3D7_1110400/PF3D7_1118200/PF3D7_1120000/PF3D7_1330800/PF3D7_1347500/PF3D7_1366900/PF3D7_1415400/PF3D7_1417200	21	....KK.S.......
GO:0009410	response to xenobiotic stimulus	32/352	145/3454	1.32247e-05	0.000379107	0.000352658	PF3D7_0104300/PF3D7_0317500/PF3D7_0510500/PF3D7_0525100/PF3D7_0613800/PF3D7_0628200/PF3D7_0704600/PF3D7_0709700/PF3D7_0720700/PF3D7_0810800/PF3D7_0813000/PF3D7_0827800/PF3D7_0907700/PF3D7_1012700/PF3D7_1025000/PF3D7_1121600/PF3D7_1138700/PF3D7_1208400/PF3D7_1211900/PF3D7_1213800/PF3D7_1228300/PF3D7_1229100/PF3D7_1238800/PF3D7_1251200/PF3D7_1303500/PF3D7_1343700/PF3D7_1347200/PF3D7_1409300/PF3D7_1…	32	....KK.S.......
GO:0000776	kinetochore	7/352	17/3454	0.000846199	0.0181933	0.016924	PF3D7_0307700/PF3D7_0410900/PF3D7_0723800/PF3D7_0729100/PF3D7_1322200/PF3D7_1349600/PF3D7_1443100	7	....KK.S.......
GO:0034399	nuclear periphery	10/194	35/3454	1.32599e-05	0.000981236	0.000963091	PF3D7_0212500/PF3D7_0219600/PF3D7_0317300/PF3D7_0623100/PF3D7_0827800/PF3D7_0905100/PF3D7_1209300/PF3D7_1221000/PF3D7_1224300/PF3D7_1322100	10	....KS.S.......
GO:0045178	basal part of cell	5/194	11/3454	0.000185907	0.00687855	0.00675135	PF3D7_0407800/PF3D7_0613900/PF3D7_0704100/PF3D7_1351700/PF3D7_1436200	5	....KS.S.......
GO:1903561	extracellular vesicle	35/623	91/3454	2.63872e-06	0.000245401	0.000222208	PF3D7_0102200/PF3D7_0201900/PF3D7_0202000/PF3D7_0302500/PF3D7_0601900/PF3D7_0608500/PF3D7_0615500/PF3D7_0619400/PF3D7_0628200/PF3D7_0702400/PF3D7_0702500/PF3D7_0708400/PF3D7_0714000/PF3D7_0727400/PF3D7_0731500/PF3D7_0801000/PF3D7_0814200/PF3D7_0818200/PF3D7_0823000/PF3D7_0831700/PF3D7_0905400/PF3D7_0917900/PF3D7_0918000/PF3D7_1035700/PF3D7_1117700/PF3D7_1122800/PF3D7_1222300/PF3D7_1223100/PF3D7_1…	35	....R..S.......
GO:0003723	RNA binding	59/623	199/3454	2.53337e-05	0.00100994	0.000914492	PF3D7_0102900/PF3D7_0106300/PF3D7_0202000/PF3D7_0209800/PF3D7_0302500/PF3D7_0416000/PF3D7_0503300/PF3D7_0516900/PF3D7_0517300/PF3D7_0520000/PF3D7_0525100/PF3D7_0606100/PF3D7_0619400/PF3D7_0623100/PF3D7_0623600/PF3D7_0708400/PF3D7_0728000/PF3D7_0812400/PF3D7_0812700/PF3D7_0814200/PF3D7_0818200/PF3D7_0823800/PF3D7_0831700/PF3D7_0904800/PF3D7_0905400/PF3D7_0916700/PF3D7_0917900/PF3D7_0918000/PF3D7_1…	59	....R..S.......
GO:0009410	response to xenobiotic stimulus	46/623	145/3454	3.25788e-05	0.00100994	0.000914492	PF3D7_0104300/PF3D7_0106300/PF3D7_0107500/PF3D7_0110600/PF3D7_0112200/PF3D7_0317500/PF3D7_0319700/PF3D7_0321900/PF3D7_0509800/PF3D7_0513300/PF3D7_0515300/PF3D7_0525100/PF3D7_0613800/PF3D7_0628200/PF3D7_0704600/PF3D7_0709700/PF3D7_0720700/PF3D7_0807700/PF3D7_0812400/PF3D7_0823300/PF3D7_0827800/PF3D7_0917900/PF3D7_0925700/PF3D7_1007700/PF3D7_1012400/PF3D7_1012700/PF3D7_1022600/PF3D7_1025000/PF3D7_1…	46	....R..S.......
GO:0034399	nuclear periphery	16/623	35/3454	0.000139949	0.00325381	0.00294629	PF3D7_0212100/PF3D7_0212500/PF3D7_0317300/PF3D7_0602100/PF3D7_0609000/PF3D7_0622900/PF3D7_0623100/PF3D7_0827800/PF3D7_0905100/PF3D7_0919000/PF3D7_1209300/PF3D7_1211600/PF3D7_1224300/PF3D7_1241200/PF3D7_1352400/PF3D7_1449700	16	....R..S.......
GO:0045178	basal part of cell	7/623	11/3454	0.0010129	0.01884	0.0170594	PF3D7_0407800/PF3D7_0611600/PF3D7_0704100/PF3D7_0704300/PF3D7_1018200/PF3D7_1351700/PF3D7_1436200	7	....R..S.......
GO:0003729	mRNA binding	23/623	69/3454	0.00150361	0.023306	0.0211034	PF3D7_0105700/PF3D7_0108300/PF3D7_0310300/PF3D7_0323800/PF3D7_0402000/PF3D7_0511500/PF3D7_0604500/PF3D7_0703500/PF3D7_0813400/PF3D7_0814200/PF3D7_0906600/PF3D7_0916700/PF3D7_1004400/PF3D7_1016300/PF3D7_1019000/PF3D7_1021900/PF3D7_1036900/PF3D7_1103800/PF3D7_1107300/PF3D7_1110400/PF3D7_1366900/PF3D7_1409800/PF3D7_1415400	23	....R..S.......
GO:0070258	inner membrane pellicle complex	21/623	65/3454	0.00365677	0.046502	0.042107	PF3D7_0303400/PF3D7_0304100/PF3D7_0308300/PF3D7_0407800/PF3D7_0515700/PF3D7_0525800/PF3D7_0530300/PF3D7_0611600/PF3D7_0619700/PF3D7_0704100/PF3D7_0704300/PF3D7_0717600/PF3D7_0722900/PF3D7_0723300/PF3D7_0822900/PF3D7_0918000/PF3D7_1003600/PF3D7_1222700/PF3D7_1342600/PF3D7_1351700/PF3D7_1436200	21	....R..S.......
GO:0005515	protein binding	83/623	354/3454	0.00400017	0.046502	0.042107	PF3D7_0102200/PF3D7_0201900/PF3D7_0202000/PF3D7_0216700/PF3D7_0302200/PF3D7_0302500/PF3D7_0315100/PF3D7_0317300/PF3D7_0318200/PF3D7_0401800/PF3D7_0402000/PF3D7_0406100/PF3D7_0407800/PF3D7_0415000/PF3D7_0420300/PF3D7_0501200/PF3D7_0503600/PF3D7_0515300/PF3D7_0528100/PF3D7_0532400/PF3D7_0601900/PF3D7_0602100/PF3D7_0617100/PF3D7_0629700/PF3D7_0702400/PF3D7_0702500/PF3D7_0707300/PF3D7_0708400/PF3D7_0…	83	....R..S.......
GO:0003729	mRNA binding	10/149	69/3454	0.000626089	0.0325566	0.0309749	PF3D7_0310300/PF3D7_0323800/PF3D7_0511500/PF3D7_0604500/PF3D7_0703500/PF3D7_0906600/PF3D7_1016300/PF3D7_1107300/PF3D7_1110400/PF3D7_1366900	10	....R..SN......
GO:0000792	heterochromatin	10/711	11/3454	1.16427e-06	0.000110606	9.06909e-05	PF3D7_0516800/PF3D7_1107800/PF3D7_1124300/PF3D7_1139300/PF3D7_1220900/PF3D7_1239200/PF3D7_1325400/PF3D7_1449500/PF3D7_1456000/PF3D7_1466400	10	....S..S.......
GO:0009410	response to xenobiotic stimulus	53/711	145/3454	4.16061e-06	0.000197629	0.000162045	PF3D7_0104300/PF3D7_0106300/PF3D7_0110600/PF3D7_0112200/PF3D7_0212800/PF3D7_0217500/PF3D7_0312400/PF3D7_0312500/PF3D7_0316600/PF3D7_0317500/PF3D7_0319700/PF3D7_0406200/PF3D7_0510500/PF3D7_0513300/PF3D7_0515300/PF3D7_0523000/PF3D7_0613800/PF3D7_0627800/PF3D7_0628200/PF3D7_0629500/PF3D7_0709700/PF3D7_0720700/PF3D7_0813000/PF3D7_0823300/PF3D7_0909700/PF3D7_0915400/PF3D7_1007700/PF3D7_1012700/PF3D7_1…	53	....S..S.......
GO:0003729	mRNA binding	29/711	69/3454	3.61265e-05	0.00114401	0.000938022	PF3D7_0105200/PF3D7_0105700/PF3D7_0108300/PF3D7_0323800/PF3D7_0511500/PF3D7_0515000/PF3D7_0604500/PF3D7_0703500/PF3D7_0706500/PF3D7_0912500/PF3D7_0916700/PF3D7_1004400/PF3D7_1006200/PF3D7_1016300/PF3D7_1019000/PF3D7_1036900/PF3D7_1103800/PF3D7_1105800/PF3D7_1107300/PF3D7_1110400/PF3D7_1120000/PF3D7_1206200/PF3D7_1330800/PF3D7_1346300/PF3D7_1347500/PF3D7_1366900/PF3D7_1415400/PF3D7_1417200/PF3D7_1…	29	....S..S.......
GO:0005515	protein binding	102/711	354/3454	6.17177e-05	0.00146579	0.00120187	PF3D7_0109000/PF3D7_0201900/PF3D7_0202000/PF3D7_0207600/PF3D7_0209000/PF3D7_0217500/PF3D7_0302200/PF3D7_0302500/PF3D7_0317300/PF3D7_0318200/PF3D7_0401800/PF3D7_0402100/PF3D7_0407800/PF3D7_0420300/PF3D7_0500800/PF3D7_0501800/PF3D7_0512600/PF3D7_0515000/PF3D7_0515300/PF3D7_0523000/PF3D7_0528100/PF3D7_0601900/PF3D7_0611400/PF3D7_0617100/PF3D7_0628300/PF3D7_0629700/PF3D7_0629800/PF3D7_0702500/PF3D7_0…	102	....S..S.......
GO:0000776	kinetochore	11/711	17/3454	9.53729e-05	0.00151007	0.00123817	PF3D7_0307700/PF3D7_0316500/PF3D7_0410800/PF3D7_0410900/PF3D7_0420600/PF3D7_0723800/PF3D7_0729100/PF3D7_1227600/PF3D7_1245100/PF3D7_1322200/PF3D7_1443100	11	....S..S.......
GO:0036396	RNA N6-methyladenosine methyltransferase complex	11/711	17/3454	9.53729e-05	0.00151007	0.00123817	PF3D7_0210900/PF3D7_0519700/PF3D7_0524000/PF3D7_0707200/PF3D7_0729500/PF3D7_1006200/PF3D7_1036900/PF3D7_1229500/PF3D7_1230800/PF3D7_1340300/PF3D7_1366300	11	....S..S.......
GO:0045178	basal part of cell	8/711	11/3454	0.000283316	0.00384501	0.00315269	PF3D7_0407800/PF3D7_0611600/PF3D7_0613900/PF3D7_0704100/PF3D7_0704300/PF3D7_1018200/PF3D7_1351700/PF3D7_1436200	8	....S..S.......
GO:1903561	extracellular vesicle	33/711	91/3454	0.000335295	0.00398163	0.00326472	PF3D7_0201900/PF3D7_0202000/PF3D7_0202500/PF3D7_0207600/PF3D7_0302500/PF3D7_0311400/PF3D7_0424600/PF3D7_0601900/PF3D7_0608500/PF3D7_0628200/PF3D7_0702500/PF3D7_0708400/PF3D7_0724600/PF3D7_0727400/PF3D7_0731500/PF3D7_0818200/PF3D7_0818900/PF3D7_0922500/PF3D7_0930300/PF3D7_1006200/PF3D7_1121600/PF3D7_1219100/PF3D7_1222300/PF3D7_1246200/PF3D7_1353100/PF3D7_1353200/PF3D7_1357100/PF3D7_1410400/PF3D7_1…	33	....S..S.......
GO:0043565	sequence-specific DNA binding	10/711	17/3454	0.000608071	0.00641853	0.00526284	PF3D7_0420300/PF3D7_0516800/PF3D7_0613800/PF3D7_0802100/PF3D7_1007700/PF3D7_1107800/PF3D7_1139300/PF3D7_1222600/PF3D7_1456000/PF3D7_1466400	10	....S..S.......
GO:0020020	food vacuole	33/711	98/3454	0.00150264	0.0142751	0.0117048	PF3D7_0303000/PF3D7_0512600/PF3D7_0515300/PF3D7_0523000/PF3D7_0523800/PF3D7_0524000/PF3D7_0618000/PF3D7_0629500/PF3D7_0708400/PF3D7_0720700/PF3D7_0818200/PF3D7_0818900/PF3D7_0823800/PF3D7_0922500/PF3D7_0930300/PF3D7_1006200/PF3D7_1012900/PF3D7_1015600/PF3D7_1104100/PF3D7_1105800/PF3D7_1115400/PF3D7_1116100/PF3D7_1145400/PF3D7_1222300/PF3D7_1231100/PF3D7_1246200/PF3D7_1347500/PF3D7_1407800/PF3D7_1…	33	....S..S.......
GO:0005886	plasma membrane	25/711	70/3454	0.00221527	0.0191319	0.0156871	PF3D7_0104800/PF3D7_0112200/PF3D7_0206200/PF3D7_0206800/PF3D7_0209000/PF3D7_0210700/PF3D7_0217500/PF3D7_0312500/PF3D7_0316600/PF3D7_0319000/PF3D7_0506900/PF3D7_0629500/PF3D7_0816900/PF3D7_0904900/PF3D7_0914700/PF3D7_1035400/PF3D7_1104100/PF3D7_1129900/PF3D7_1135300/PF3D7_1145400/PF3D7_1229100/PF3D7_1321500/PF3D7_1420700/PF3D7_1426500/PF3D7_1442300	25	....S..S.......
GO:0005737	cytoplasm	65/711	230/3454	0.00250528	0.0198335	0.0162623	PF3D7_0111000/PF3D7_0201900/PF3D7_0202000/PF3D7_0302100/PF3D7_0303200/PF3D7_0314700/PF3D7_0319000/PF3D7_0323600/PF3D7_0410300/PF3D7_0418100/PF3D7_0515300/PF3D7_0515700/PF3D7_0517300/PF3D7_0608000/PF3D7_0611400/PF3D7_0629100/PF3D7_0705400/PF3D7_0706000/PF3D7_0709700/PF3D7_0729500/PF3D7_0802600/PF3D7_0813000/PF3D7_0815800/PF3D7_0818200/PF3D7_0818900/PF3D7_0915400/PF3D7_0919000/PF3D7_0919900/PF3D7_1…	65	....S..S.......
GO:0070258	inner membrane pellicle complex	23/711	65/3454	0.00375927	0.0274716	0.0225252	PF3D7_0109000/PF3D7_0304100/PF3D7_0308300/PF3D7_0407800/PF3D7_0515400/PF3D7_0515700/PF3D7_0525800/PF3D7_0530300/PF3D7_0611600/PF3D7_0704100/PF3D7_0704300/PF3D7_0717600/PF3D7_0723300/PF3D7_0822900/PF3D7_1003600/PF3D7_1229300/PF3D7_1246400/PF3D7_1310700/PF3D7_1318700/PF3D7_1345600/PF3D7_1351700/PF3D7_1436200/PF3D7_1445700	23	....S..S.......
GO:0034399	nuclear periphery	14/711	35/3454	0.00660134	0.0447948	0.0367293	PF3D7_0212100/PF3D7_0212500/PF3D7_0312400/PF3D7_0317300/PF3D7_0609000/PF3D7_0623100/PF3D7_0919000/PF3D7_1209300/PF3D7_1211600/PF3D7_1220900/PF3D7_1221000/PF3D7_1241200/PF3D7_1317400/PF3D7_1352400	14	....S..S.......
GO:0006468	protein phosphorylation	15/711	39/3454	0.00764153	0.0483964	0.0396824	PF3D7_0217500/PF3D7_0302100/PF3D7_0311400/PF3D7_0317200/PF3D7_0417800/PF3D7_0610600/PF3D7_0628200/PF3D7_1103700/PF3D7_1121900/PF3D7_1123100/PF3D7_1238900/PF3D7_1431500/PF3D7_1436600/PF3D7_1443000/PF3D7_1445400	15	....S..S.......
GO:0000792	heterochromatin	3/57	11/3454	0.000640304	0.0256122	0.0242642	PF3D7_1107800/PF3D7_1325400/PF3D7_1449500	3	....S..Y.......
GO:0034399	nuclear periphery	4/57	35/3454	0.00238531	0.0477061	0.0451953	PF3D7_0219600/PF3D7_0312400/PF3D7_0827800/PF3D7_1209300	4	....S..Y.......
GO:0045178	basal part of cell	5/54	11/3454	3.33023e-07	1.13228e-05	1.08671e-05	PF3D7_0407800/PF3D7_0613900/PF3D7_0704100/PF3D7_0704300/PF3D7_1351700	5	....SN.T.......
GO:0070258	inner membrane pellicle complex	6/54	65/3454	0.000447583	0.00760891	0.00730267	PF3D7_0407800/PF3D7_0515700/PF3D7_0704100/PF3D7_0704300/PF3D7_1318700/PF3D7_1351700	6	....SN.T.......
GO:0000792	heterochromatin	6/252	11/3454	4.81114e-05	0.00185229	0.00169656	PF3D7_0516800/PF3D7_1107800/PF3D7_1139300/PF3D7_1239200/PF3D7_1325400/PF3D7_1456000	6	...K...S.D.....
GO:0045178	basal part of cell	6/252	11/3454	4.81114e-05	0.00185229	0.00169656	PF3D7_0407800/PF3D7_0611600/PF3D7_0613900/PF3D7_0704100/PF3D7_1018200/PF3D7_1436200	6	...K...S.D.....
GO:0043565	sequence-specific DNA binding	7/252	17/3454	0.000104419	0.00268008	0.00245475	PF3D7_0516800/PF3D7_0604100/PF3D7_0802100/PF3D7_1107800/PF3D7_1139300/PF3D7_1222600/PF3D7_1456000	7	...K...S.D.....
GO:0034399	nuclear periphery	9/252	35/3454	0.000664378	0.0127893	0.011714	PF3D7_0212500/PF3D7_0219600/PF3D7_0602100/PF3D7_0604100/PF3D7_0622900/PF3D7_0623100/PF3D7_1209300/PF3D7_1211600/PF3D7_1417700	9	...K...S.D.....
GO:0009410	response to xenobiotic stimulus	26/247	145/3454	7.41189e-06	0.000511421	0.000491526	PF3D7_0104300/PF3D7_0106300/PF3D7_0107500/PF3D7_0110600/PF3D7_0310200/PF3D7_0515300/PF3D7_0613800/PF3D7_0704600/PF3D7_0713400/PF3D7_0813000/PF3D7_0823300/PF3D7_1007700/PF3D7_1012700/PF3D7_1019900/PF3D7_1022600/PF3D7_1025000/PF3D7_1036800/PF3D7_1121900/PF3D7_1138700/PF3D7_1208400/PF3D7_1211900/PF3D7_1229100/PF3D7_1303500/PF3D7_1447900/PF3D7_1460400/PF3D7_1471200	26	...K...S.E.....
GO:0045178	basal part of cell	5/247	11/3454	0.000580385	0.0200233	0.0192443	PF3D7_0611600/PF3D7_0704100/PF3D7_0704300/PF3D7_1351700/PF3D7_1436200	5	...K...S.E.....
GO:0045178	basal part of cell	6/264	11/3454	6.27752e-05	0.00451981	0.00409691	PF3D7_0407800/PF3D7_0611600/PF3D7_0704100/PF3D7_0704300/PF3D7_1351700/PF3D7_1436200	6	...K...S.N.....
GO:0070258	inner membrane pellicle complex	13/264	65/3454	0.00100176	0.0204147	0.0185045	PF3D7_0303400/PF3D7_0304100/PF3D7_0308300/PF3D7_0407800/PF3D7_0515700/PF3D7_0611600/PF3D7_0704100/PF3D7_0704300/PF3D7_0722900/PF3D7_0822900/PF3D7_1345600/PF3D7_1351700/PF3D7_1436200	13	...K...S.N.....
GO:0036396	RNA N6-methyladenosine methyltransferase complex	6/264	17/3454	0.00113415	0.0204147	0.0185045	PF3D7_0210900/PF3D7_0519700/PF3D7_1036900/PF3D7_1230800/PF3D7_1354300/PF3D7_1366300	6	...K...S.N.....
GO:0043565	sequence-specific DNA binding	6/264	17/3454	0.00113415	0.0204147	0.0185045	PF3D7_0420300/PF3D7_0613800/PF3D7_1222400/PF3D7_1408200/PF3D7_1456000/PF3D7_1466400	6	...K...S.N.....
GO:0003729	mRNA binding	13/264	69/3454	0.00178713	0.0257347	0.0233267	PF3D7_0310300/PF3D7_0511500/PF3D7_0604500/PF3D7_0703500/PF3D7_1004400/PF3D7_1019000/PF3D7_1036900/PF3D7_1107300/PF3D7_1110400/PF3D7_1235300/PF3D7_1346300/PF3D7_1415400/PF3D7_1417200	13	...K...S.N.....
GO:0034399	nuclear periphery	10/228	35/3454	5.46346e-05	0.00398833	0.00379567	PF3D7_0212400/PF3D7_0212500/PF3D7_0219600/PF3D7_0317300/PF3D7_0622900/PF3D7_0623100/PF3D7_0827800/PF3D7_1220900/PF3D7_1221000/PF3D7_1224300	10	.K.....SD......
GO:0045178	basal part of cell	5/177	11/3454	0.000119974	0.00827822	0.00782989	PF3D7_0613900/PF3D7_0704100/PF3D7_0704300/PF3D7_1018200/PF3D7_1436200	5	.K....DS.......
GO:0003729	mRNA binding	11/177	69/3454	0.000632749	0.0218298	0.0206476	PF3D7_0105700/PF3D7_0511500/PF3D7_0604500/PF3D7_1004400/PF3D7_1010600/PF3D7_1021900/PF3D7_1110400/PF3D7_1206200/PF3D7_1415400/PF3D7_1417200/PF3D7_1419700	11	.K....DS.......
GO:0000792	heterochromatin	4/177	11/3454	0.00165641	0.0380974	0.0360342	PF3D7_0516800/PF3D7_1107800/PF3D7_1239200/PF3D7_1449500	4	.K....DS.......
GO:0048870	cell motility	4/177	12/3454	0.00238603	0.041159	0.0389299	PF3D7_0613900/PF3D7_1327300/PF3D7_1417600/PF3D7_1449500	4	.K....DS.......
GO:0045178	basal part of cell	6/273	11/3454	7.59973e-05	0.00524381	0.00455984	PF3D7_0407800/PF3D7_0611600/PF3D7_0704100/PF3D7_0704300/PF3D7_1018200/PF3D7_1436200	6	K.....NS.......
GO:0006468	protein phosphorylation	10/273	39/3454	0.000652186	0.0159313	0.0138533	PF3D7_0214600/PF3D7_0217500/PF3D7_0417800/PF3D7_0424700/PF3D7_0628200/PF3D7_1114700/PF3D7_1121900/PF3D7_1238900/PF3D7_1349300/PF3D7_1443000	10	K.....NS.......
GO:0009410	response to xenobiotic stimulus	23/273	145/3454	0.000806022	0.0159313	0.0138533	PF3D7_0104300/PF3D7_0217500/PF3D7_0310200/PF3D7_0509800/PF3D7_0613800/PF3D7_0628200/PF3D7_0704600/PF3D7_0813000/PF3D7_0823300/PF3D7_0907700/PF3D7_1012700/PF3D7_1114700/PF3D7_1121900/PF3D7_1138700/PF3D7_1208400/PF3D7_1211900/PF3D7_1224000/PF3D7_1238800/PF3D7_1239700/PF3D7_1303500/PF3D7_1343700/PF3D7_1437900/PF3D7_1438400	23	K.....NS.......
GO:0000792	heterochromatin	5/273	11/3454	0.000923554	0.0159313	0.0138533	PF3D7_1107800/PF3D7_1139300/PF3D7_1239200/PF3D7_1325400/PF3D7_1408200	5	K.....NS.......
GO:0070258	inner membrane pellicle complex	13/273	65/3454	0.00136971	0.018902	0.0164365	PF3D7_0304100/PF3D7_0308300/PF3D7_0407800/PF3D7_0515400/PF3D7_0530300/PF3D7_0611600/PF3D7_0704100/PF3D7_0704300/PF3D7_0708800/PF3D7_0717600/PF3D7_0822900/PF3D7_1318700/PF3D7_1436200	13	K.....NS.......
GO:0000792	heterochromatin	5/233	11/3454	0.000441778	0.0209328	0.0197746	PF3D7_0516800/PF3D7_1124300/PF3D7_1139300/PF3D7_1220900/PF3D7_1325400	5	.......SD.E....
GO:0005515	protein binding	40/233	354/3454	0.000536739	0.0209328	0.0197746	PF3D7_0201800/PF3D7_0201900/PF3D7_0216700/PF3D7_0302200/PF3D7_0302500/PF3D7_0317300/PF3D7_0407800/PF3D7_0420300/PF3D7_0500800/PF3D7_0501100/PF3D7_0512000/PF3D7_0532100/PF3D7_0629700/PF3D7_0707300/PF3D7_0830500/PF3D7_0919900/PF3D7_0929400/PF3D7_1016300/PF3D7_1029400/PF3D7_1033700/PF3D7_1118600/PF3D7_1124300/PF3D7_1139300/PF3D7_1143100/PF3D7_1149000/PF3D7_1206700/PF3D7_1220900/PF3D7_1234100/PF3D7_1…	40	.......SD.E....
GO:0034399	nuclear periphery	8/233	35/3454	0.00181623	0.0472219	0.0446091	PF3D7_0212400/PF3D7_0219600/PF3D7_0317300/PF3D7_0609000/PF3D7_1209300/PF3D7_1220900/PF3D7_1221000/PF3D7_1449700	8	.......SD.E....
GO:0034399	nuclear periphery	4/52	35/3454	0.0016946	0.0374377	0.0367212	PF3D7_0317300/PF3D7_1209300/PF3D7_1221000/PF3D7_1449700	4	.......SD.E..K.
GO:0005515	protein binding	13/52	354/3454	0.00170171	0.0374377	0.0367212	PF3D7_0201900/PF3D7_0317300/PF3D7_0420300/PF3D7_0501100/PF3D7_0629700/PF3D7_0929400/PF3D7_1016300/PF3D7_1029400/PF3D7_1149000/PF3D7_1206700/PF3D7_1234100/PF3D7_1449700/PF3D7_1452000	13	.......SD.E..K.
GO:0042393	histone binding	2/19	12/3454	0.00183139	0.0274709	0.0212056	PF3D7_1203700/PF3D7_1329300	2	.......TP...E..
GO:0032991	protein-containing complex	2/23	14/3454	0.00367729	0.0446117	0.0405561	PF3D7_1003000/PF3D7_1452000	2	.......Y.SD....
GO:0006511	ubiquitin-dependent protein catabolic process	2/23	15/3454	0.00422589	0.0446117	0.0405561	PF3D7_0104300/PF3D7_0413900	2	.......Y.SD....
GO:0003724	RNA helicase activity	2/23	18/3454	0.00608341	0.0446117	0.0405561	PF3D7_0422500/PF3D7_1021500	2	.......Y.SD....
GO:0050839	cell adhesion molecule binding	30/36	54/3454	5.59228e-53	6.71073e-52	2.35464e-52	PF3D7_0100100/PF3D7_0115700/PF3D7_0223500/PF3D7_0400100/PF3D7_0400400/PF3D7_0420700/PF3D7_0420900/PF3D7_0421300/PF3D7_0426000/PF3D7_0600200/PF3D7_0632500/PF3D7_0632800/PF3D7_0712000/PF3D7_0712300/PF3D7_0712800/PF3D7_0712900/PF3D7_0733000/PF3D7_0800100/PF3D7_0800300/PF3D7_0808600/PF3D7_0808700/PF3D7_0900100/PF3D7_0937800/PF3D7_1000100/PF3D7_1100100/PF3D7_1200100/PF3D7_1219300/PF3D7_1240400/PF3D7_1…	30	......RSF.D....
GO:0098609	cell-cell adhesion	30/36	57/3454	5.56558e-52	3.33935e-51	1.1717e-51	PF3D7_0100100/PF3D7_0115700/PF3D7_0223500/PF3D7_0400100/PF3D7_0400400/PF3D7_0420700/PF3D7_0420900/PF3D7_0421300/PF3D7_0426000/PF3D7_0600200/PF3D7_0632500/PF3D7_0632800/PF3D7_0712000/PF3D7_0712300/PF3D7_0712800/PF3D7_0712900/PF3D7_0733000/PF3D7_0800100/PF3D7_0800300/PF3D7_0808600/PF3D7_0808700/PF3D7_0900100/PF3D7_0937800/PF3D7_1000100/PF3D7_1100100/PF3D7_1200100/PF3D7_1219300/PF3D7_1240400/PF3D7_1…	30	......RSF.D....
GO:0020030	infected host cell surface knob	30/36	61/3454	9.16769e-51	3.66708e-50	1.28669e-50	PF3D7_0100100/PF3D7_0115700/PF3D7_0223500/PF3D7_0400100/PF3D7_0400400/PF3D7_0420700/PF3D7_0420900/PF3D7_0421300/PF3D7_0426000/PF3D7_0600200/PF3D7_0632500/PF3D7_0632800/PF3D7_0712000/PF3D7_0712300/PF3D7_0712800/PF3D7_0712900/PF3D7_0733000/PF3D7_0800100/PF3D7_0800300/PF3D7_0808600/PF3D7_0808700/PF3D7_0900100/PF3D7_0937800/PF3D7_1000100/PF3D7_1100100/PF3D7_1200100/PF3D7_1219300/PF3D7_1240400/PF3D7_1…	30	......RSF.D....
GO:0020002	host cell plasma membrane	30/36	214/3454	1.10023e-31	3.3007e-31	1.15814e-31	PF3D7_0100100/PF3D7_0115700/PF3D7_0223500/PF3D7_0400100/PF3D7_0400400/PF3D7_0420700/PF3D7_0420900/PF3D7_0421300/PF3D7_0426000/PF3D7_0600200/PF3D7_0632500/PF3D7_0632800/PF3D7_0712000/PF3D7_0712300/PF3D7_0712800/PF3D7_0712900/PF3D7_0733000/PF3D7_0800100/PF3D7_0800300/PF3D7_0808600/PF3D7_0808700/PF3D7_0900100/PF3D7_0937800/PF3D7_1000100/PF3D7_1100100/PF3D7_1200100/PF3D7_1219300/PF3D7_1240400/PF3D7_1…	30	......RSF.D....
GO:0020013	modulation by symbiont of host erythrocyte aggregation	29/36	191/3454	2.48976e-31	5.97541e-31	2.09664e-31	PF3D7_0100100/PF3D7_0115700/PF3D7_0223500/PF3D7_0400100/PF3D7_0400400/PF3D7_0420700/PF3D7_0420900/PF3D7_0421300/PF3D7_0426000/PF3D7_0600200/PF3D7_0632500/PF3D7_0632800/PF3D7_0712000/PF3D7_0712300/PF3D7_0712800/PF3D7_0712900/PF3D7_0733000/PF3D7_0800100/PF3D7_0800300/PF3D7_0808600/PF3D7_0808700/PF3D7_0937800/PF3D7_1000100/PF3D7_1100100/PF3D7_1200100/PF3D7_1219300/PF3D7_1240400/PF3D7_1255200/PF3D7_1…	29	......RSF.D....
GO:0020035	adhesion of symbiont to microvasculature	28/36	172/3454	7.87839e-31	1.57568e-30	5.52869e-31	PF3D7_0100100/PF3D7_0115700/PF3D7_0223500/PF3D7_0400100/PF3D7_0400400/PF3D7_0420700/PF3D7_0420900/PF3D7_0421300/PF3D7_0426000/PF3D7_0600200/PF3D7_0632800/PF3D7_0712000/PF3D7_0712300/PF3D7_0712800/PF3D7_0712900/PF3D7_0733000/PF3D7_0800100/PF3D7_0800300/PF3D7_0808600/PF3D7_0808700/PF3D7_0937800/PF3D7_1000100/PF3D7_1100100/PF3D7_1200100/PF3D7_1219300/PF3D7_1240400/PF3D7_1255200/PF3D7_1300300	28	......RSF.D....
GO:0020033	antigenic variation	29/36	202/3454	1.40347e-30	2.40594e-30	8.44191e-31	PF3D7_0100100/PF3D7_0115700/PF3D7_0223500/PF3D7_0400100/PF3D7_0400400/PF3D7_0420700/PF3D7_0420900/PF3D7_0421300/PF3D7_0426000/PF3D7_0600200/PF3D7_0632500/PF3D7_0632800/PF3D7_0712000/PF3D7_0712300/PF3D7_0712800/PF3D7_0712900/PF3D7_0733000/PF3D7_0800100/PF3D7_0800300/PF3D7_0808600/PF3D7_0808700/PF3D7_0937800/PF3D7_1000100/PF3D7_1100100/PF3D7_1200100/PF3D7_1219300/PF3D7_1240400/PF3D7_1255200/PF3D7_1…	29	......RSF.D....
GO:0046789	host cell surface receptor binding	7/36	37/3454	5.95071e-08	8.92606e-08	3.13195e-08	PF3D7_0223500/PF3D7_1000100/PF3D7_1100100/PF3D7_1200100/PF3D7_1219300/PF3D7_1240400/PF3D7_1255200	7	......RSF.D....
GO:0003723	RNA binding	6/20	199/3454	0.000665504	0.0153066	0.0147111	PF3D7_0812700/PF3D7_0823800/PF3D7_0905400/PF3D7_1011800/PF3D7_1246200/PF3D7_1414300	6	......SYE......
GO:0042393	histone binding	3/30	12/3454	0.000123459	0.00333339	0.00285905	PF3D7_0501800/PF3D7_0818200/PF3D7_1433300	3	.....D.TE......
GO:1903561	extracellular vesicle	7/57	91/3454	0.000631744	0.022111	0.0206148	PF3D7_0202000/PF3D7_0708400/PF3D7_1035300/PF3D7_1223100/PF3D7_1228600/PF3D7_1357100/PF3D7_1468700	7	....E..T.E.....
GO:0009410	response to xenobiotic stimulus	10/75	145/3454	0.000989526	0.0484868	0.0416643	PF3D7_0104300/PF3D7_0110600/PF3D7_0515300/PF3D7_0613800/PF3D7_0915400/PF3D7_1138700/PF3D7_1211900/PF3D7_1218300/PF3D7_1219600/PF3D7_1251200	10	....K..T.D.....
GO:0043565	sequence-specific DNA binding	4/77	17/3454	0.000436051	0.0178781	0.016065	PF3D7_0516800/PF3D7_0613800/PF3D7_1007700/PF3D7_1456000	4	....N..SP......
GO:1903561	extracellular vesicle	20/209	91/3454	2.51008e-07	1.88256e-05	1.71742e-05	PF3D7_0102200/PF3D7_0422400/PF3D7_0424600/PF3D7_0608800/PF3D7_0619400/PF3D7_0708400/PF3D7_0731500/PF3D7_0818900/PF3D7_0831700/PF3D7_0922200/PF3D7_0930300/PF3D7_1006200/PF3D7_1222300/PF3D7_1246200/PF3D7_1324900/PF3D7_1357100/PF3D7_1410400/PF3D7_1441300/PF3D7_1468700/PF3D7_1471100	20	....R..T.......
GO:0003723	RNA binding	27/209	199/3454	4.23383e-05	0.00145763	0.00132976	PF3D7_0308900/PF3D7_0422400/PF3D7_0517300/PF3D7_0608800/PF3D7_0619400/PF3D7_0626800/PF3D7_0708400/PF3D7_0810600/PF3D7_0818900/PF3D7_0827900/PF3D7_0831700/PF3D7_0930300/PF3D7_1006200/PF3D7_1011800/PF3D7_1022400/PF3D7_1105100/PF3D7_1207100/PF3D7_1222300/PF3D7_1246200/PF3D7_1302800/PF3D7_1317800/PF3D7_1324900/PF3D7_1357100/PF3D7_1361100/PF3D7_1410400/PF3D7_1468700/PF3D7_1471100	27	....R..T.......
GO:0020020	food vacuole	17/209	98/3454	5.8305e-05	0.00145763	0.00132976	PF3D7_0102200/PF3D7_0416800/PF3D7_0608800/PF3D7_0708400/PF3D7_0720700/PF3D7_0818900/PF3D7_0827900/PF3D7_0922200/PF3D7_0930300/PF3D7_1006200/PF3D7_1008700/PF3D7_1222300/PF3D7_1246200/PF3D7_1324900/PF3D7_1410400/PF3D7_1460100/PF3D7_1468700	17	....R..T.......
GO:0045178	basal part of cell	5/209	11/3454	0.00026473	0.00496369	0.00452828	PF3D7_0407800/PF3D7_0611600/PF3D7_0613900/PF3D7_1018200/PF3D7_1436200	5	....R..T.......
GO:0048870	cell motility	5/209	12/3454	0.000431626	0.00647439	0.00590646	PF3D7_0613900/PF3D7_1251200/PF3D7_1327300/PF3D7_1417600/PF3D7_1449500	5	....R..T.......
GO:0005515	protein binding	35/209	354/3454	0.00189534	0.0236917	0.0216135	PF3D7_0102200/PF3D7_0217500/PF3D7_0317300/PF3D7_0407800/PF3D7_0500800/PF3D7_0602100/PF3D7_0608800/PF3D7_0701900/PF3D7_0708400/PF3D7_0818900/PF3D7_0827900/PF3D7_0831700/PF3D7_0922200/PF3D7_0930300/PF3D7_0934800/PF3D7_1006200/PF3D7_1007700/PF3D7_1008700/PF3D7_1019900/PF3D7_1023900/PF3D7_1029400/PF3D7_1033600/PF3D7_1212900/PF3D7_1222700/PF3D7_1226900/PF3D7_1246200/PF3D7_1312900/PF3D7_1324900/PF3D7_1…	35	....R..T.......
GO:0045178	basal part of cell	4/144	11/3454	0.000760705	0.0314732	0.0302236	PF3D7_0407800/PF3D7_0611600/PF3D7_0704100/PF3D7_1018200	4	....R.NS.......
GO:0048870	cell motility	4/144	12/3454	0.00110432	0.0314732	0.0302236	PF3D7_0932200/PF3D7_1251200/PF3D7_1327300/PF3D7_1417600	4	....R.NS.......
GO:0009410	response to xenobiotic stimulus	14/144	145/3454	0.00247698	0.0470626	0.045194	PF3D7_0104300/PF3D7_0317500/PF3D7_0321900/PF3D7_0509800/PF3D7_0515300/PF3D7_0704600/PF3D7_0720700/PF3D7_0823300/PF3D7_1012700/PF3D7_1022600/PF3D7_1251200/PF3D7_1303500/PF3D7_1343700/PF3D7_1447900	14	....R.NS.......
