# Supplementary material for: Phosphorylation in the Plasmodium falciparum Proteome: A Meta-Analysis of Publicly Available Data Sets
Source: J Proteome Res. 2024 Oct 30;23(12):5326–41. doi: 10.1021/acs.jproteome.4c00418 (PMC11629380; doi:10.1021/acs.jproteome.4c00418)
Supplement: Supplementary file 4 — pr4c00418_si_004.txt [file pr4c00418_si_004.txt]

Protein	Position	Residue	Aligned orthologs	Residue match in alignment	Residue match (allow S <-> T subs)	Proximal position match	Amino acids	Proximal amino acids (first is the proximal in target seq)	Aligned syntenic orthologs	Conservation out of aligned
PF3D7_0102200	150	S	6	2	3	4	S;T;-;S;-;N	N;N;-;N;-;N	PF3D7_0102200;PBILCG01_0100600;PGSY75_0102200;PPRFG01_0100300;PRCDC_0100100;PADL01_0002500	0.333333333
PF3D7_0102200	184	S	6	2	2	4	S;N;-;S;-;N	G;G;-;G;-;G	PF3D7_0102200;PBILCG01_0100600;PGSY75_0102200;PPRFG01_0100300;PRCDC_0100100;PADL01_0002500	0.333333333
PF3D7_0102200	194	T	6	4	4	4	T;T;-;T;-;T	L;L;-;L;-;L	PF3D7_0102200;PBILCG01_0100600;PGSY75_0102200;PPRFG01_0100300;PRCDC_0100100;PADL01_0002500	0.666666667
PF3D7_0102200	256	S	6	4	4	3	S;S;-;S;S;K	Q;D;-;Q;Y;Q	PF3D7_0102200;PBILCG01_0100600;PGSY75_0102200;PPRFG01_0100300;PRCDC_0100100;PADL01_0002500	0.666666667
PF3D7_0102200	276	T	6	5	5	5	T;T;-;T;T;T	V;V;-;V;V;V	PF3D7_0102200;PBILCG01_0100600;PGSY75_0102200;PPRFG01_0100300;PRCDC_0100100;PADL01_0002500	0.833333333
PF3D7_0102200	313	S	6	4	4	6	S;K;S;S;N;S	L;L;L;L;L;L	PF3D7_0102200;PBILCG01_0100600;PGSY75_0102200;PPRFG01_0100300;PRCDC_0100100;PADL01_0002500	0.666666667
PF3D7_0102200	384	T	6	2	2	6	T;N;K;T;N;K	N;N;N;N;N;N	PF3D7_0102200;PBILCG01_0100600;PGSY75_0102200;PPRFG01_0100300;PRCDC_0100100;PADL01_0002500	0.333333333
PF3D7_0102200	386	S	6	6	6	6	S;S;S;S;S;S	A;A;A;A;A;A	PF3D7_0102200;PBILCG01_0100600;PGSY75_0102200;PPRFG01_0100300;PRCDC_0100100;PADL01_0002500	1
PF3D7_0102200	556	S	6	4	4	3	S;K;S;S;K;S	D;G;D;G;G;D	PF3D7_0102200;PBILCG01_0100600;PGSY75_0102200;PPRFG01_0100300;PRCDC_0100100;PADL01_0002500	0.666666667
PF3D7_0102200	558	S	6	2	2	4	S;D;L;S;E;L	S;S;S;T;P;S	PF3D7_0102200;PBILCG01_0100600;PGSY75_0102200;PPRFG01_0100300;PRCDC_0100100;PADL01_0002500	0.333333333
PF3D7_0102200	559	T	6	2	5	3	T;S;S;T;P;S	D;I;D;V;I;D	PF3D7_0102200;PBILCG01_0100600;PGSY75_0102200;PPRFG01_0100300;PRCDC_0100100;PADL01_0002500	0.333333333
PF3D7_0102200	633	S	6	6	6	5	S;S;S;S;S;S	M;V;M;M;M;M	PF3D7_0102200;PBILCG01_0100600;PGSY75_0102200;PPRFG01_0100300;PRCDC_0100100;PADL01_0002500	1
PF3D7_0102200	691	S	6	6	6	3	S;S;S;S;S;S	H;P;H;R;P;H	PF3D7_0102200;PBILCG01_0100600;PGSY75_0102200;PPRFG01_0100300;PRCDC_0100100;PADL01_0002500	1
PF3D7_0102200	779	S	6	3	3	4	S;L;S;S;L;L	D;H;D;D;H;D	PF3D7_0102200;PBILCG01_0100600;PGSY75_0102200;PPRFG01_0100300;PRCDC_0100100;PADL01_0002500	0.5
PF3D7_0102200	839	S	6	4	4	6	S;S;D;S;S;A	I;I;I;I;I;I	PF3D7_0102200;PBILCG01_0100600;PGSY75_0102200;PPRFG01_0100300;PRCDC_0100100;PADL01_0002500	0.666666667
PF3D7_0102500	781	S	7	2	2	7	S;N;N;N;D;D;S	K;K;K;K;K;K;K	PF3D7_0102500;PBLACG01_0100100;PADL01_0002000;PGSY75_0102500;PBILCG01_0100900;PRCDC_0100400;PPRFG01_0100600	0.285714286
PF3D7_0102500	1138	S	7	4	4	3	S;-;H;Q;S;S;S	I;-;L;I;L;L;I	PF3D7_0102500;PBLACG01_0100100;PADL01_0002000;PGSY75_0102500;PBILCG01_0100900;PRCDC_0100400;PPRFG01_0100600	0.571428571
PF3D7_0102500	1317	S	7	6	6	2	S;-;S;S;S;S;S	D;-;R;R;E;E;D	PF3D7_0102500;PBLACG01_0100100;PADL01_0002000;PGSY75_0102500;PBILCG01_0100900;PRCDC_0100400;PPRFG01_0100600	0.857142857
PF3D7_0102500	1523	S	7	6	6	6	S;-;S;S;S;S;S	N;-;N;N;N;N;N	PF3D7_0102500;PBLACG01_0100100;PADL01_0002000;PGSY75_0102500;PBILCG01_0100900;PRCDC_0100400;PPRFG01_0100600	0.857142857
PF3D7_0102500	1528	S	7	6	6	5	S;-;S;S;S;S;S	A;-;A;A;N;A;A	PF3D7_0102500;PBLACG01_0100100;PADL01_0002000;PGSY75_0102500;PBILCG01_0100900;PRCDC_0100400;PPRFG01_0100600	0.857142857
PF3D7_0102600	104	S	6	5	5	6	S;S;S;N;S;S	K;K;K;K;K;K	PF3D7_0102600;PRCDC_0100500;PBILCG01_0101000;PGSY75_0102600;PPRFG01_0101000;PBLACG01_0100200	0.833333333
PF3D7_0102600	177	S	6	5	5	5	S;S;C;S;S;S	R;R;R;S;R;R	PF3D7_0102600;PRCDC_0100500;PBILCG01_0101000;PGSY75_0102600;PPRFG01_0101000;PBLACG01_0100200	0.833333333
PF3D7_0102800	58	S	17	7	7	2	S;S;S;S;E;A;G;E;S;S;E;E;E;A;A;S;E	I;A;D;N;A;A;D;A;D;D;V;D;D;E;A;D;I	PF3D7_0102800;PKNH_0210800;PRCDC_0100700;PBILCG01_0101200;PocGH01_02019100;C922_04267;PADL01_0100400;PCOAH_00002880;PPRFG01_0101200;PGSY75_0102800;PcyM_0215300;MKS88_000729;PmUG01_02020800;AK88_01105;PVP01_0211900;PBLACG01_0100400;PRELSG_0214500	0.411764706
PF3D7_0102800	101	S	17	17	17	2	S;S;S;S;S;S;S;S;S;S;S;S;S;S;S;S;S	L;Y;Y;Y;Y;Y;Y;Y;Y;Y;Y;F;F;Y;Y;Y;L	PF3D7_0102800;PKNH_0210800;PRCDC_0100700;PBILCG01_0101200;PocGH01_02019100;C922_04267;PADL01_0100400;PCOAH_00002880;PPRFG01_0101200;PGSY75_0102800;PcyM_0215300;MKS88_000729;PmUG01_02020800;AK88_01105;PVP01_0211900;PBLACG01_0100400;PRELSG_0214500	1
PF3D7_0102900	615	S	22	22	22	22	S;S;S;S;S;S;S;S;S;S;S;S;S;S;S;S;S;S;S;S;S;S	L;L;L;L;L;L;L;L;L;L;L;L;L;L;L;L;L;L;L;L;L;L	PF3D7_0102900;PGSY75_0102900;PVP01_0211800;PCOAH_00002890;PVVCY_0201000;PmUG01_02020700;MKS88_000728;PBLACG01_0100500;PPRFG01_0101300;PADL01_0100500;PY17X_0211600;PKNH_0210700;PBILCG01_0101300;PCHAS_0208600;AK88_01104;PRCDC_0100800;PBANKA_0210200;PocGH01_02019000;PcyM_0215200;C922_04266;PGAL8A_00098800;PRELSG_0214400	1
PF3D7_0103000	165	S	22	17	20	22	S;S;S;S;T;S;S;S;S;S;S;T;T;S;S;S;S;S;S;L;S;L	P;P;P;P;P;P;P;P;P;P;P;P;P;P;P;P;P;P;P;P;P;P	PF3D7_0103000;PKNH_0210600;PcyM_0215100;PCHAS_0208500;PocGH01_02018900;C922_04265;PPRFG01_0101400;PBILCG01_0101400;PRCDC_0100900;PBANKA_0210100;AK88_01103;PRELSG_0214300;PGAL8A_00098900;PGSY75_0103000;PADL01_0100600;PVVCY_0200990;PY17X_0211500;PVP01_0211700;PCOAH_00002900;MKS88_000727;PBLACG01_0100600;PmUG01_02020600	0.772727273
PF3D7_0103000	173	S	22	9	16	4	S;T;T;D;F;T;S;S;S;D;T;S;S;S;S;D;D;A;T;T;S;T	S;P;P;Q;S;P;E;E;E;T;P;E;E;E;E;Q;P;P;P;S;E;S	PF3D7_0103000;PKNH_0210600;PcyM_0215100;PCHAS_0208500;PocGH01_02018900;C922_04265;PPRFG01_0101400;PBILCG01_0101400;PRCDC_0100900;PBANKA_0210100;AK88_01103;PRELSG_0214300;PGAL8A_00098900;PGSY75_0103000;PADL01_0100600;PVVCY_0200990;PY17X_0211500;PVP01_0211700;PCOAH_00002900;MKS88_000727;PBLACG01_0100600;PmUG01_02020600	0.409090909
PF3D7_0103100	53	S	22	5	5	3	S;C;S;-;-;Q;Q;S;-;-;-;-;-;S;S;-;-;-;-;C;C;-	K;E;E;E;-;R;R;E;-;-;E;-;-;E;E;-;-;-;G;K;E;K	PF3D7_0103100;PBLACG01_0100700;PGSY75_0103100;PCHAS_0208400;PVP01_0211600;PmUG01_02020500;MKS88_000726;PPRFG01_0101500;PKNH_0210500;AK88_01102;PVVCY_0200980;PCOAH_00002910;C922_04264;PADL01_0100700;PBILCG01_0101500;PcyM_0215000;PocGH01_02018800;PY17X_0211400;PBANKA_0210000;PGAL8A_00099000;PRCDC_0101000;PRELSG_0214200	0.227272727
PF3D7_0103100	80	S	22	3	4	3	S;I;N;N;K;Y;Y;S;K;-;N;-;K;N;T;K;-;N;N;G;S;G	S;I;I;T;L;R;R;I;V;-;T;-;L;I;I;L;-;V;T;S;I;S	PF3D7_0103100;PBLACG01_0100700;PGSY75_0103100;PCHAS_0208400;PVP01_0211600;PmUG01_02020500;MKS88_000726;PPRFG01_0101500;PKNH_0210500;AK88_01102;PVVCY_0200980;PCOAH_00002910;C922_04264;PADL01_0100700;PBILCG01_0101500;PcyM_0215000;PocGH01_02018800;PY17X_0211400;PBANKA_0210000;PGAL8A_00099000;PRCDC_0101000;PRELSG_0214200	0.136363636
PF3D7_0103100	338	S	22	3	4	3	S;G;-;-;T;-;-;S;-;-;-;-;-;-;D;-;-;-;-;-;S;-	K;H;H;K;E;E;E;H;-;-;-;-;-;H;H;-;-;-;-;N;Y;K	PF3D7_0103100;PBLACG01_0100700;PGSY75_0103100;PCHAS_0208400;PVP01_0211600;PmUG01_02020500;MKS88_000726;PPRFG01_0101500;PKNH_0210500;AK88_01102;PVVCY_0200980;PCOAH_00002910;C922_04264;PADL01_0100700;PBILCG01_0101500;PcyM_0215000;PocGH01_02018800;PY17X_0211400;PBANKA_0210000;PGAL8A_00099000;PRCDC_0101000;PRELSG_0214200	0.136363636
PF3D7_0103100	549	S	22	8	10	5	S;S;S;A;T;N;N;S;T;V;V;V;A;S;S;S;H;Q;Q;I;S;K	I;V;V;S;T;I;I;F;T;T;S;T;T;V;V;T;V;V;V;I;L;I	PF3D7_0103100;PBLACG01_0100700;PGSY75_0103100;PCHAS_0208400;PVP01_0211600;PmUG01_02020500;MKS88_000726;PPRFG01_0101500;PKNH_0210500;AK88_01102;PVVCY_0200980;PCOAH_00002910;C922_04264;PADL01_0100700;PBILCG01_0101500;PcyM_0215000;PocGH01_02018800;PY17X_0211400;PBANKA_0210000;PGAL8A_00099000;PRCDC_0101000;PRELSG_0214200	0.363636364
PF3D7_0103100	861	S	22	1	1	6	S;-;-;-;-;-;-;G;-;-;-;-;-;-;-;-;-;-;-;-;-;-	N;N;N;-;-;M;M;D;-;-;-;-;-;N;G;-;R;-;-;N;-;N	PF3D7_0103100;PBLACG01_0100700;PGSY75_0103100;PCHAS_0208400;PVP01_0211600;PmUG01_02020500;MKS88_000726;PPRFG01_0101500;PKNH_0210500;AK88_01102;PVVCY_0200980;PCOAH_00002910;C922_04264;PADL01_0100700;PBILCG01_0101500;PcyM_0215000;PocGH01_02018800;PY17X_0211400;PBANKA_0210000;PGAL8A_00099000;PRCDC_0101000;PRELSG_0214200	0.045454545
PF3D7_0103100	873	S	22	1	1	6	S;-;-;-;-;-;-;G;-;-;-;-;-;-;-;-;-;-;-;-;-;-	N;N;N;-;-;M;M;D;-;-;-;-;-;N;G;-;R;-;-;N;-;N	PF3D7_0103100;PBLACG01_0100700;PGSY75_0103100;PCHAS_0208400;PVP01_0211600;PmUG01_02020500;MKS88_000726;PPRFG01_0101500;PKNH_0210500;AK88_01102;PVVCY_0200980;PCOAH_00002910;C922_04264;PADL01_0100700;PBILCG01_0101500;PcyM_0215000;PocGH01_02018800;PY17X_0211400;PBANKA_0210000;PGAL8A_00099000;PRCDC_0101000;PRELSG_0214200	0.045454545
PF3D7_0103100	885	S	22	2	2	6	S;-;-;-;-;-;-;S;-;-;-;-;-;-;-;-;-;-;-;-;-;-	N;N;N;-;-;M;M;D;-;-;-;-;-;N;G;-;R;-;-;N;-;N	PF3D7_0103100;PBLACG01_0100700;PGSY75_0103100;PCHAS_0208400;PVP01_0211600;PmUG01_02020500;MKS88_000726;PPRFG01_0101500;PKNH_0210500;AK88_01102;PVVCY_0200980;PCOAH_00002910;C922_04264;PADL01_0100700;PBILCG01_0101500;PcyM_0215000;PocGH01_02018800;PY17X_0211400;PBANKA_0210000;PGAL8A_00099000;PRCDC_0101000;PRELSG_0214200	0.090909091
PF3D7_0103100	897	S	22	3	3	6	S;N;-;-;-;-;-;S;-;-;-;-;-;-;S;-;-;-;-;-;-;-	N;N;N;-;-;M;M;D;-;-;-;-;-;N;G;-;R;-;-;N;-;N	PF3D7_0103100;PBLACG01_0100700;PGSY75_0103100;PCHAS_0208400;PVP01_0211600;PmUG01_02020500;MKS88_000726;PPRFG01_0101500;PKNH_0210500;AK88_01102;PVVCY_0200980;PCOAH_00002910;C922_04264;PADL01_0100700;PBILCG01_0101500;PcyM_0215000;PocGH01_02018800;PY17X_0211400;PBANKA_0210000;PGAL8A_00099000;PRCDC_0101000;PRELSG_0214200	0.136363636
PF3D7_0103100	927	S	22	5	5	2	S;I;S;-;-;E;E;S;-;-;-;-;-;S;S;-;W;-;-;E;-;E	L;G;M;-;-;G;G;I;-;-;-;-;-;M;S;-;S;-;-;S;I;L	PF3D7_0103100;PBLACG01_0100700;PGSY75_0103100;PCHAS_0208400;PVP01_0211600;PmUG01_02020500;MKS88_000726;PPRFG01_0101500;PKNH_0210500;AK88_01102;PVVCY_0200980;PCOAH_00002910;C922_04264;PADL01_0100700;PBILCG01_0101500;PcyM_0215000;PocGH01_02018800;PY17X_0211400;PBANKA_0210000;PGAL8A_00099000;PRCDC_0101000;PRELSG_0214200	0.227272727
PF3D7_0103100	933	S	22	7	7	5	S;I;S;-;-;-;-;S;-;-;-;-;-;S;S;-;S;-;-;K;S;K	N;N;P;-;-;I;I;N;-;-;-;-;-;P;P;-;R;-;-;I;N;N	PF3D7_0103100;PBLACG01_0100700;PGSY75_0103100;PCHAS_0208400;PVP01_0211600;PmUG01_02020500;MKS88_000726;PPRFG01_0101500;PKNH_0210500;AK88_01102;PVVCY_0200980;PCOAH_00002910;C922_04264;PADL01_0100700;PBILCG01_0101500;PcyM_0215000;PocGH01_02018800;PY17X_0211400;PBANKA_0210000;PGAL8A_00099000;PRCDC_0101000;PRELSG_0214200	0.318181818
PF3D7_0103100	1180	S	22	3	3	4	S;N;N;N;R;N;N;S;P;G;N;Q;R;N;N;R;S;N;N;G;N;N	K;E;E;R;E;K;K;E;E;Q;R;E;Q;E;E;E;E;R;Q;R;E;K	PF3D7_0103100;PBLACG01_0100700;PGSY75_0103100;PCHAS_0208400;PVP01_0211600;PmUG01_02020500;MKS88_000726;PPRFG01_0101500;PKNH_0210500;AK88_01102;PVVCY_0200980;PCOAH_00002910;C922_04264;PADL01_0100700;PBILCG01_0101500;PcyM_0215000;PocGH01_02018800;PY17X_0211400;PBANKA_0210000;PGAL8A_00099000;PRCDC_0101000;PRELSG_0214200	0.136363636
PF3D7_0103100	1369	S	22	6	9	11	S;S;N;D;A;G;G;S;T;T;D;T;A;S;S;A;K;D;D;N;S;N	V;V;V;V;A;S;S;V;V;A;I;A;A;V;V;A;Y;I;I;V;V;V	PF3D7_0103100;PBLACG01_0100700;PGSY75_0103100;PCHAS_0208400;PVP01_0211600;PmUG01_02020500;MKS88_000726;PPRFG01_0101500;PKNH_0210500;AK88_01102;PVVCY_0200980;PCOAH_00002910;C922_04264;PADL01_0100700;PBILCG01_0101500;PcyM_0215000;PocGH01_02018800;PY17X_0211400;PBANKA_0210000;PGAL8A_00099000;PRCDC_0101000;PRELSG_0214200	0.272727273
PF3D7_0103100	1445	S	22	2	2	6	S;N;N;-;-;-;-;S;-;-;-;-;-;N;N;-;-;-;-;-;N;-	N;D;D;-;-;G;G;N;-;-;D;-;-;N;D;-;-;E;E;N;N;N	PF3D7_0103100;PBLACG01_0100700;PGSY75_0103100;PCHAS_0208400;PVP01_0211600;PmUG01_02020500;MKS88_000726;PPRFG01_0101500;PKNH_0210500;AK88_01102;PVVCY_0200980;PCOAH_00002910;C922_04264;PADL01_0100700;PBILCG01_0101500;PcyM_0215000;PocGH01_02018800;PY17X_0211400;PBANKA_0210000;PGAL8A_00099000;PRCDC_0101000;PRELSG_0214200	0.090909091
PF3D7_0103200	215	Y	22	7	7	15	Y;A;Y;Y;Q;Y;Y;A;V;G;A;G;A;A;A;A;H;Y;Y;D;A;D	N;N;N;N;-;N;N;S;N;N;-;N;-;N;N;-;N;S;N;S;N;N	PF3D7_0103200;C922_04263;PBLACG01_0100800;PPRFG01_0101600;PVVCY_0200970;PRCDC_0101100;PADL01_0100800;PVP01_0211500;PcyM_0214900;PmUG01_02020400;PCHAS_0208300;MKS88_000725;PY17X_0211300;PKNH_0210300;PCOAH_00002930;PBANKA_0209900;PocGH01_02018700;PGSY75_0103200;PBILCG01_0101600;PGAL8A_00099200;AK88_01101;PRELSG_0214000	0.318181818
PF3D7_0103200	218	S	22	10	13	10	S;D;S;S;N;S;S;H;D;T;S;T;S;D;D;S;T;S;S;L;D;L	N;K;N;N;K;N;N;N;K;T;K;T;K;K;K;K;E;N;N;N;R;N	PF3D7_0103200;C922_04263;PBLACG01_0100800;PPRFG01_0101600;PVVCY_0200970;PRCDC_0101100;PADL01_0100800;PVP01_0211500;PcyM_0214900;PmUG01_02020400;PCHAS_0208300;MKS88_000725;PY17X_0211300;PKNH_0210300;PCOAH_00002930;PBANKA_0209900;PocGH01_02018700;PGSY75_0103200;PBILCG01_0101600;PGAL8A_00099200;AK88_01101;PRELSG_0214000	0.454545455
PF3D7_0103200	231	S	22	6	6	6	S;K;K;S;M;S;S;K;K;K;M;K;M;K;K;M;N;S;S;L;K;F	S;Q;K;S;N;S;S;Q;Q;K;N;K;N;Q;Q;N;V;T;L;S;Q;S	PF3D7_0103200;C922_04263;PBLACG01_0100800;PPRFG01_0101600;PVVCY_0200970;PRCDC_0101100;PADL01_0100800;PVP01_0211500;PcyM_0214900;PmUG01_02020400;PCHAS_0208300;MKS88_000725;PY17X_0211300;PKNH_0210300;PCOAH_00002930;PBANKA_0209900;PocGH01_02018700;PGSY75_0103200;PBILCG01_0101600;PGAL8A_00099200;AK88_01101;PRELSG_0214000	0.272727273
PF3D7_0103200	232	S	22	6	7	7	S;Q;K;S;N;S;S;Q;Q;K;N;K;N;Q;Q;N;V;T;L;S;Q;S	K;N;E;E;S;E;E;K;K;S;S;S;S;K;K;R;N;E;Q;K;N;K	PF3D7_0103200;C922_04263;PBLACG01_0100800;PPRFG01_0101600;PVVCY_0200970;PRCDC_0101100;PADL01_0100800;PVP01_0211500;PcyM_0214900;PmUG01_02020400;PCHAS_0208300;MKS88_000725;PY17X_0211300;PKNH_0210300;PCOAH_00002930;PBANKA_0209900;PocGH01_02018700;PGSY75_0103200;PBILCG01_0101600;PGAL8A_00099200;AK88_01101;PRELSG_0214000	0.272727273
PF3D7_0103200	237	S	22	2	3	3	S;N;N;S;-;N;N;D;D;D;-;D;-;E;D;-;K;T;N;K;D;K	D;G;N;N;-;N;N;G;G;E;-;E;-;G;G;-;H;N;N;D;A;D	PF3D7_0103200;C922_04263;PBLACG01_0100800;PPRFG01_0101600;PVVCY_0200970;PRCDC_0101100;PADL01_0100800;PVP01_0211500;PcyM_0214900;PmUG01_02020400;PCHAS_0208300;MKS88_000725;PY17X_0211300;PKNH_0210300;PCOAH_00002930;PBANKA_0209900;PocGH01_02018700;PGSY75_0103200;PBILCG01_0101600;PGAL8A_00099200;AK88_01101;PRELSG_0214000	0.090909091
PF3D7_0103200	241	S	22	16	16	3	S;P;S;S;Y;S;S;S;P;S;Y;S;Y;S;S;Y;S;S;S;S;S;S	K;V;M;M;G;M;M;F;I;I;G;I;T;V;F;T;L;M;M;K;V;K	PF3D7_0103200;C922_04263;PBLACG01_0100800;PPRFG01_0101600;PVVCY_0200970;PRCDC_0101100;PADL01_0100800;PVP01_0211500;PcyM_0214900;PmUG01_02020400;PCHAS_0208300;MKS88_000725;PY17X_0211300;PKNH_0210300;PCOAH_00002930;PBANKA_0209900;PocGH01_02018700;PGSY75_0103200;PBILCG01_0101600;PGAL8A_00099200;AK88_01101;PRELSG_0214000	0.727272727
PF3D7_0103300	95	S	20	6	7	7	S;-;-;-;-;S;T;S;-;S;-;-;-;S;-;-;-;S;-;N	D;-;-;-;-;D;A;D;-;D;-;-;-;D;-;-;-;D;-;D	PF3D7_0103300;PRELSG_0213900;PcyM_0214800;PGAL8A_00099300;PmUG01_02020300;PPRFG01_0101700;PocGH01_02018600;PADL01_0100900;PY17X_0211200;PGSY75_0103300;C922_04262;PKNH_0210200;AK88_01100;PRCDC_0101200;PVP01_0211400;PCHAS_0208200;PCOAH_00002940;PBLACG01_0100900;PVVCY_0200960;PBILCG01_0101700	0.3
PF3D7_0103300	420	S	20	5	6	10	S;D;-;T;N;S;-;L;-;L;-;-;-;S;-;A;-;S;A;S	S;D;-;D;S;S;-;S;-;S;-;-;-;S;-;S;-;S;S;S	PF3D7_0103300;PRELSG_0213900;PcyM_0214800;PGAL8A_00099300;PmUG01_02020300;PPRFG01_0101700;PocGH01_02018600;PADL01_0100900;PY17X_0211200;PGSY75_0103300;C922_04262;PKNH_0210200;AK88_01100;PRCDC_0101200;PVP01_0211400;PCHAS_0208200;PCOAH_00002940;PBLACG01_0100900;PVVCY_0200960;PBILCG01_0101700	0.25
PF3D7_0103300	465	S	20	4	8	8	S;-;-;-;-;S;S;T;-;T;-;-;-;S;-;-;-;T;-;T	E;-;-;-;-;E;E;E;-;E;-;-;-;E;-;-;-;E;-;E	PF3D7_0103300;PRELSG_0213900;PcyM_0214800;PGAL8A_00099300;PmUG01_02020300;PPRFG01_0101700;PocGH01_02018600;PADL01_0100900;PY17X_0211200;PGSY75_0103300;C922_04262;PKNH_0210200;AK88_01100;PRCDC_0101200;PVP01_0211400;PCHAS_0208200;PCOAH_00002940;PBLACG01_0100900;PVVCY_0200960;PBILCG01_0101700	0.2
PF3D7_0103300	472	S	20	3	3	6	S;-;-;-;-;S;-;N;-;N;-;-;-;S;-;-;-;N;-;N	V;-;-;-;-;V;-;V;-;V;-;-;-;V;-;-;-;A;-;V	PF3D7_0103300;PRELSG_0213900;PcyM_0214800;PGAL8A_00099300;PmUG01_02020300;PPRFG01_0101700;PocGH01_02018600;PADL01_0100900;PY17X_0211200;PGSY75_0103300;C922_04262;PKNH_0210200;AK88_01100;PRCDC_0101200;PVP01_0211400;PCHAS_0208200;PCOAH_00002940;PBLACG01_0100900;PVVCY_0200960;PBILCG01_0101700	0.15
PF3D7_0103400	1143	S	22	11	11	10	S;S;H;Q;-;S;Q;S;H;S;Q;S;S;H;H;S;S;H;Q;S;N;S	K;E;R;K;-;L;K;E;R;K;K;E;Q;R;K;Q;K;R;K;K;R;K	PF3D7_0103400;PPRFG01_0101800;PCOAH_00002950;PBANKA_0209700;PBLACG01_0101000;PocGH01_02018500;PVVCY_0200950;PRCDC_0101300;PVP01_0211300;PmUG01_02020200;PCHAS_0208100;PBILCG01_0101800;PGSY75_0103400;C922_04261;PcyM_0214500;PADL01_0101000;MKS88_000722;PKNH_0210100;PY17X_0211100;PGAL8A_00099400;AK88_01099;PRELSG_0213800	0.5
PF3D7_0103400	1443	S	22	4	4	7	S;S;-;K;I;K;K;S;D;-;K;S;N;E;E;N;-;D;K;K;Q;K	I;L;-;I;L;L;I;L;V;-;I;L;L;V;V;L;-;G;I;I;V;I	PF3D7_0103400;PPRFG01_0101800;PCOAH_00002950;PBANKA_0209700;PBLACG01_0101000;PocGH01_02018500;PVVCY_0200950;PRCDC_0101300;PVP01_0211300;PmUG01_02020200;PCHAS_0208100;PBILCG01_0101800;PGSY75_0103400;C922_04261;PcyM_0214500;PADL01_0101000;MKS88_000722;PKNH_0210100;PY17X_0211100;PGAL8A_00099400;AK88_01099;PRELSG_0213800	0.181818182
PF3D7_0103400	1455	S	22	10	10	5	S;S;L;N;S;Y;D;S;R;S;S;S;S;R;R;S;S;R;N;N;R;N	N;D;S;D;D;D;N;D;S;I;S;D;D;S;S;D;I;S;N;N;S;N	PF3D7_0103400;PPRFG01_0101800;PCOAH_00002950;PBANKA_0209700;PBLACG01_0101000;PocGH01_02018500;PVVCY_0200950;PRCDC_0101300;PVP01_0211300;PmUG01_02020200;PCHAS_0208100;PBILCG01_0101800;PGSY75_0103400;C922_04261;PcyM_0214500;PADL01_0101000;MKS88_000722;PKNH_0210100;PY17X_0211100;PGAL8A_00099400;AK88_01099;PRELSG_0213800	0.454545455
PF3D7_0103500	1226	S	19	19	19	6	S;S;S;S;S;S;S;S;S;S;S;S;S;S;S;S;S;S;S	F;V;V;F;F;A;I;I;F;I;V;I;V;I;F;L;V;I;F	PF3D7_0103500;PVVCY_0200940;C922_04260;PRELSG_0213700;PGAL8A_00099500;PCHAS_0208000;PVP01_0211200;PBANKA_0209600;PADL01_0101100;PRCDC_0101400;PocGH01_02018400;PmUG01_02020100;PcyM_0214400;PPRFG01_0101900;PGSY75_0103500;PCOAH_00002960;AK88_01098;PY17X_0211000;PKNH_0210000	1
PF3D7_0103900	485	S	22	10	22	18	S;T;T;T;S;S;S;S;T;S;S;T;S;T;T;S;S;T;T;T;T;T	T;T;S;S;T;T;T;T;T;T;T;T;T;T;T;T;T;S;S;T;T;T	PF3D7_0103900;C922_04256;PCHAS_0207600;PY17X_0210600;PGSY75_0103900;PmUG01_02019700;MKS88_000717;AK88_01094;PKNH_0209600;PPRFG01_0102300;PBILCG01_0102300;PocGH01_02018000;PRCDC_0101800;PcyM_0214000;PVP01_0210800;PBLACG01_0101400;PADL01_0101500;PVVCY_0200900;PBANKA_0209200;PGAL8A_00099900;PCOAH_00002990;PRELSG_0213300	0.454545455
PF3D7_0104100	139	S	22	10	10	3	S;S;S;Q;S;Q;Q;S;S;E;S;Q;E;E;S;I;S;E;Q;K;S;K	P;N;S;Q;N;Q;Q;N;S;K;D;Q;L;Y;S;N;N;Q;Q;P;S;P	PF3D7_0104100;PRCDC_0102000;PBILCG01_0102500;AK88_01092;PCHAS_0207400;PcyM_0213800;PVP01_0210600;PPRFG01_0102500;PGSY75_0104100;PocGH01_02017800;PY17X_0210400;PKNH_0209400;PRELSG_0213000;PGAL8A_00100200;PBLACG01_0101600;PVVCY_0200880;PBANKA_0209000;C922_04254;PCOAH_00003010;MKS88_000715;PADL01_0101700;PmUG01_02019500	0.454545455
PF3D7_0104300	92	S	16	4	4	3	S;R;K;-;N;N;S;S;-;R;-;K;N;-;S;N	H;G;I;-;N;N;H;R;-;G;-;L;N;-;G;H	PF3D7_0104300;PVP01_0210400;PGAL8A_00100400;PGSY75_0104300;PBLACG01_0101800;PADL01_0101900;PPRFG01_0102700;PKNH_0209200;PCHAS_0207200;PcyM_0213600;PY17X_0210200;PRELSG_0212800;PBILCG01_0102700;C922_04251;PCOAH_00003030;PRCDC_0102200	0.25
PF3D7_0104300	137	Y	16	6	6	8	Y;K;-;-;Y;Y;Y;H;-;H;-;-;Y;-;H;Y	D;G;D;-;D;D;D;G;-;G;-;D;D;-;G;D	PF3D7_0104300;PVP01_0210400;PGAL8A_00100400;PGSY75_0104300;PBLACG01_0101800;PADL01_0101900;PPRFG01_0102700;PKNH_0209200;PCHAS_0207200;PcyM_0213600;PY17X_0210200;PRELSG_0212800;PBILCG01_0102700;C922_04251;PCOAH_00003030;PRCDC_0102200	0.375
PF3D7_0104300	149	S	16	4	4	6	S;D;K;-;P;S;S;F;-;D;-;-;P;-;D;S	S;P;K;-;S;S;S;P;-;P;-;-;S;-;L;S	PF3D7_0104300;PVP01_0210400;PGAL8A_00100400;PGSY75_0104300;PBLACG01_0101800;PADL01_0101900;PPRFG01_0102700;PKNH_0209200;PCHAS_0207200;PcyM_0213600;PY17X_0210200;PRELSG_0212800;PBILCG01_0102700;C922_04251;PCOAH_00003030;PRCDC_0102200	0.25
PF3D7_0104300	159	S	16	5	5	6	S;-;N;-;S;P;S;V;-;-;-;D;S;-;-;S	T;-;L;-;T;T;T;N;-;-;-;V;T;-;-;T	PF3D7_0104300;PVP01_0210400;PGAL8A_00100400;PGSY75_0104300;PBLACG01_0101800;PADL01_0101900;PPRFG01_0102700;PKNH_0209200;PCHAS_0207200;PcyM_0213600;PY17X_0210200;PRELSG_0212800;PBILCG01_0102700;C922_04251;PCOAH_00003030;PRCDC_0102200	0.3125
PF3D7_0104300	171	S	16	7	8	5	S;S;E;-;V;T;S;S;-;S;-;D;N;-;S;S	N;Q;S;-;N;H;N;L;-;H;-;E;N;-;Q;N	PF3D7_0104300;PVP01_0210400;PGAL8A_00100400;PGSY75_0104300;PBLACG01_0101800;PADL01_0101900;PPRFG01_0102700;PKNH_0209200;PCHAS_0207200;PcyM_0213600;PY17X_0210200;PRELSG_0212800;PBILCG01_0102700;C922_04251;PCOAH_00003030;PRCDC_0102200	0.4375
PF3D7_0104300	181	S	16	3	4	7	S;A;E;-;N;-;S;V;-;V;A;-;T;-;V;S	N;K;N;-;N;-;N;N;-;K;-;-;N;-;K;N	PF3D7_0104300;PVP01_0210400;PGAL8A_00100400;PGSY75_0104300;PBLACG01_0101800;PADL01_0101900;PPRFG01_0102700;PKNH_0209200;PCHAS_0207200;PcyM_0213600;PY17X_0210200;PRELSG_0212800;PBILCG01_0102700;C922_04251;PCOAH_00003030;PRCDC_0102200	0.1875
PF3D7_0104300	225	S	16	6	6	6	S;-;E;-;S;S;S;-;-;-;-;G;S;-;-;S	D;-;V;-;D;D;D;-;-;-;-;E;D;-;-;D	PF3D7_0104300;PVP01_0210400;PGAL8A_00100400;PGSY75_0104300;PBLACG01_0101800;PADL01_0101900;PPRFG01_0102700;PKNH_0209200;PCHAS_0207200;PcyM_0213600;PY17X_0210200;PRELSG_0212800;PBILCG01_0102700;C922_04251;PCOAH_00003030;PRCDC_0102200	0.375
PF3D7_0104300	227	S	16	5	5	6	S;-;E;-;S;D;S;-;-;-;-;K;S;-;-;S	I;-;L;-;I;I;I;-;-;-;-;V;I;-;-;I	PF3D7_0104300;PVP01_0210400;PGAL8A_00100400;PGSY75_0104300;PBLACG01_0101800;PADL01_0101900;PPRFG01_0102700;PKNH_0209200;PCHAS_0207200;PcyM_0213600;PY17X_0210200;PRELSG_0212800;PBILCG01_0102700;C922_04251;PCOAH_00003030;PRCDC_0102200	0.3125
PF3D7_0104300	231	S	16	4	4	4	S;-;K;-;-;-;S;-;-;-;-;K;S;-;-;S	I;-;Q;-;-;-;I;-;-;-;-;Q;I;-;-;I	PF3D7_0104300;PVP01_0210400;PGAL8A_00100400;PGSY75_0104300;PBLACG01_0101800;PADL01_0101900;PPRFG01_0102700;PKNH_0209200;PCHAS_0207200;PcyM_0213600;PY17X_0210200;PRELSG_0212800;PBILCG01_0102700;C922_04251;PCOAH_00003030;PRCDC_0102200	0.25
PF3D7_0104300	281	S	16	11	11	6	S;S;-;-;S;S;S;S;-;S;-;-;S;S;S;S	D;G;-;-;D;D;D;G;-;G;-;-;D;G;G;D	PF3D7_0104300;PVP01_0210400;PGAL8A_00100400;PGSY75_0104300;PBLACG01_0101800;PADL01_0101900;PPRFG01_0102700;PKNH_0209200;PCHAS_0207200;PcyM_0213600;PY17X_0210200;PRELSG_0212800;PBILCG01_0102700;C922_04251;PCOAH_00003030;PRCDC_0102200	0.6875
PF3D7_0104300	286	S	16	6	11	6	S;T;-;-;S;S;S;T;-;T;-;-;S;T;T;S	D;Q;-;-;D;D;D;Q;-;H;-;-;D;Q;Q;D	PF3D7_0104300;PVP01_0210400;PGAL8A_00100400;PGSY75_0104300;PBLACG01_0101800;PADL01_0101900;PPRFG01_0102700;PKNH_0209200;PCHAS_0207200;PcyM_0213600;PY17X_0210200;PRELSG_0212800;PBILCG01_0102700;C922_04251;PCOAH_00003030;PRCDC_0102200	0.375
PF3D7_0104300	419	S	16	5	5	9	S;K;-;-;-;S;S;K;-;K;-;-;S;K;K;S	H;H;-;-;-;P;H;H;-;H;-;-;H;H;H;H	PF3D7_0104300;PVP01_0210400;PGAL8A_00100400;PGSY75_0104300;PBLACG01_0101800;PADL01_0101900;PPRFG01_0102700;PKNH_0209200;PCHAS_0207200;PcyM_0213600;PY17X_0210200;PRELSG_0212800;PBILCG01_0102700;C922_04251;PCOAH_00003030;PRCDC_0102200	0.3125
PF3D7_0104300	438	S	16	5	5	5	S;G;-;-;-;S;S;G;-;G;-;-;S;G;D;S	F;E;-;-;-;F;F;E;-;E;-;-;F;Q;E;F	PF3D7_0104300;PVP01_0210400;PGAL8A_00100400;PGSY75_0104300;PBLACG01_0101800;PADL01_0101900;PPRFG01_0102700;PKNH_0209200;PCHAS_0207200;PcyM_0213600;PY17X_0210200;PRELSG_0212800;PBILCG01_0102700;C922_04251;PCOAH_00003030;PRCDC_0102200	0.3125
PF3D7_0104300	454	T	16	3	4	2	T;C;K;-;I;I;T;S;-;C;-;N;I;C;C;T	M;A;F;-;L;L;I;V;-;A;-;F;I;A;P;M	PF3D7_0104300;PVP01_0210400;PGAL8A_00100400;PGSY75_0104300;PBLACG01_0101800;PADL01_0101900;PPRFG01_0102700;PKNH_0209200;PCHAS_0207200;PcyM_0213600;PY17X_0210200;PRELSG_0212800;PBILCG01_0102700;C922_04251;PCOAH_00003030;PRCDC_0102200	0.1875
PF3D7_0104300	494	S	16	6	6	6	S;-;N;-;S;S;S;-;-;-;-;N;S;G;-;S	F;-;V;-;F;F;F;-;-;-;-;V;F;L;-;F	PF3D7_0104300;PVP01_0210400;PGAL8A_00100400;PGSY75_0104300;PBLACG01_0101800;PADL01_0101900;PPRFG01_0102700;PKNH_0209200;PCHAS_0207200;PcyM_0213600;PY17X_0210200;PRELSG_0212800;PBILCG01_0102700;C922_04251;PCOAH_00003030;PRCDC_0102200	0.375
PF3D7_0104300	503	S	16	2	3	6	S;A;-;-;N;T;S;G;-;A;-;-;I;A;A;I	H;E;-;-;H;H;H;E;-;E;-;-;H;E;E;H	PF3D7_0104300;PVP01_0210400;PGAL8A_00100400;PGSY75_0104300;PBLACG01_0101800;PADL01_0101900;PPRFG01_0102700;PKNH_0209200;PCHAS_0207200;PcyM_0213600;PY17X_0210200;PRELSG_0212800;PBILCG01_0102700;C922_04251;PCOAH_00003030;PRCDC_0102200	0.125
PF3D7_0104300	506	S	16	6	6	6	S;D;-;-;S;S;S;E;-;E;-;-;S;E;E;S	L;S;-;-;L;L;L;R;-;S;-;-;L;N;S;L	PF3D7_0104300;PVP01_0210400;PGAL8A_00100400;PGSY75_0104300;PBLACG01_0101800;PADL01_0101900;PPRFG01_0102700;PKNH_0209200;PCHAS_0207200;PcyM_0213600;PY17X_0210200;PRELSG_0212800;PBILCG01_0102700;C922_04251;PCOAH_00003030;PRCDC_0102200	0.375
PF3D7_0104300	533	S	16	6	7	8	S;L;T;-;S;S;S;L;-;L;-;-;S;L;L;S	I;P;L;-;I;I;I;P;I;P;I;-;I;P;P;I	PF3D7_0104300;PVP01_0210400;PGAL8A_00100400;PGSY75_0104300;PBLACG01_0101800;PADL01_0101900;PPRFG01_0102700;PKNH_0209200;PCHAS_0207200;PcyM_0213600;PY17X_0210200;PRELSG_0212800;PBILCG01_0102700;C922_04251;PCOAH_00003030;PRCDC_0102200	0.375
PF3D7_0104300	546	S	16	7	8	8	S;G;S;-;S;S;S;G;-;G;-;T;S;G;G;S	N;H;N;-;N;N;N;R;-;H;-;N;N;H;H;N	PF3D7_0104300;PVP01_0210400;PGAL8A_00100400;PGSY75_0104300;PBLACG01_0101800;PADL01_0101900;PPRFG01_0102700;PKNH_0209200;PCHAS_0207200;PcyM_0213600;PY17X_0210200;PRELSG_0212800;PBILCG01_0102700;C922_04251;PCOAH_00003030;PRCDC_0102200	0.4375
PF3D7_0104300	580	S	16	5	7	7	S;-;T;-;S;H;S;-;-;-;-;T;S;-;-;S	N;-;N;-;N;N;N;-;-;-;-;H;N;-;-;N	PF3D7_0104300;PVP01_0210400;PGAL8A_00100400;PGSY75_0104300;PBLACG01_0101800;PADL01_0101900;PPRFG01_0102700;PKNH_0209200;PCHAS_0207200;PcyM_0213600;PY17X_0210200;PRELSG_0212800;PBILCG01_0102700;C922_04251;PCOAH_00003030;PRCDC_0102200	0.3125
PF3D7_0104300	609	S	16	8	8	7	S;-;S;-;S;S;S;-;K;-;K;S;S;-;-;S	N;-;K;-;N;N;N;-;N;-;H;K;N;-;-;N	PF3D7_0104300;PVP01_0210400;PGAL8A_00100400;PGSY75_0104300;PBLACG01_0101800;PADL01_0101900;PPRFG01_0102700;PKNH_0209200;PCHAS_0207200;PcyM_0213600;PY17X_0210200;PRELSG_0212800;PBILCG01_0102700;C922_04251;PCOAH_00003030;PRCDC_0102200	0.5
PF3D7_0104300	661	S	16	14	14	7	S;S;S;-;S;A;S;S;S;S;S;S;S;S;S;S	I;V;I;-;I;V;I;V;V;V;V;I;I;M;V;I	PF3D7_0104300;PVP01_0210400;PGAL8A_00100400;PGSY75_0104300;PBLACG01_0101800;PADL01_0101900;PPRFG01_0102700;PKNH_0209200;PCHAS_0207200;PcyM_0213600;PY17X_0210200;PRELSG_0212800;PBILCG01_0102700;C922_04251;PCOAH_00003030;PRCDC_0102200	0.875
PF3D7_0104300	679	S	16	15	15	14	S;S;S;-;S;S;S;S;S;S;S;S;S;S;S;S	L;L;L;-;L;L;L;L;L;M;L;L;L;L;L;L	PF3D7_0104300;PVP01_0210400;PGAL8A_00100400;PGSY75_0104300;PBLACG01_0101800;PADL01_0101900;PPRFG01_0102700;PKNH_0209200;PCHAS_0207200;PcyM_0213600;PY17X_0210200;PRELSG_0212800;PBILCG01_0102700;C922_04251;PCOAH_00003030;PRCDC_0102200	0.9375
PF3D7_0104300	682	S	16	13	13	10	S;S;S;-;S;S;S;S;S;S;A;S;S;A;S;S	Y;F;Y;-;Y;Y;Y;F;Y;F;Y;Y;Y;F;F;Y	PF3D7_0104300;PVP01_0210400;PGAL8A_00100400;PGSY75_0104300;PBLACG01_0101800;PADL01_0101900;PPRFG01_0102700;PKNH_0209200;PCHAS_0207200;PcyM_0213600;PY17X_0210200;PRELSG_0212800;PBILCG01_0102700;C922_04251;PCOAH_00003030;PRCDC_0102200	0.8125
PF3D7_0104300	725	S	16	12	12	12	S;S;S;-;S;S;S;S;P;S;-;S;S;S;P;S	K;K;K;-;K;K;K;K;D;M;-;K;K;K;K;K	PF3D7_0104300;PVP01_0210400;PGAL8A_00100400;PGSY75_0104300;PBLACG01_0101800;PADL01_0101900;PPRFG01_0102700;PKNH_0209200;PCHAS_0207200;PcyM_0213600;PY17X_0210200;PRELSG_0212800;PBILCG01_0102700;C922_04251;PCOAH_00003030;PRCDC_0102200	0.75
PF3D7_0104300	730	S	16	4	4	7	S;-;V;-;S;G;S;-;A;-;G;I;N;-;-;S	Y;P;N;-;Y;Y;Y;S;Y;P;K;N;Y;P;S;Y	PF3D7_0104300;PVP01_0210400;PGAL8A_00100400;PGSY75_0104300;PBLACG01_0101800;PADL01_0101900;PPRFG01_0102700;PKNH_0209200;PCHAS_0207200;PcyM_0213600;PY17X_0210200;PRELSG_0212800;PBILCG01_0102700;C922_04251;PCOAH_00003030;PRCDC_0102200	0.25
PF3D7_0104300	744	S	16	6	6	5	S;-;-;-;S;S;S;-;E;-;Q;-;S;-;-;S	I;-;-;-;M;I;I;-;V;-;T;-;I;-;-;I	PF3D7_0104300;PVP01_0210400;PGAL8A_00100400;PGSY75_0104300;PBLACG01_0101800;PADL01_0101900;PPRFG01_0102700;PKNH_0209200;PCHAS_0207200;PcyM_0213600;PY17X_0210200;PRELSG_0212800;PBILCG01_0102700;C922_04251;PCOAH_00003030;PRCDC_0102200	0.375
PF3D7_0104300	838	S	16	4	5	5	S;-;S;-;P;T;S;-;H;-;I;S;P;-;-;P	V;-;F;-;V;E;V;-;Y;-;Y;F;V;-;-;V	PF3D7_0104300;PVP01_0210400;PGAL8A_00100400;PGSY75_0104300;PBLACG01_0101800;PADL01_0101900;PPRFG01_0102700;PKNH_0209200;PCHAS_0207200;PcyM_0213600;PY17X_0210200;PRELSG_0212800;PBILCG01_0102700;C922_04251;PCOAH_00003030;PRCDC_0102200	0.25
PF3D7_0104300	904	S	16	3	3	9	S;R;Y;N;N;N;S;R;K;K;N;Y;N;R;R;S	N;Q;N;N;N;N;N;H;K;H;K;N;N;Y;R;N	PF3D7_0104300;PVP01_0210400;PGAL8A_00100400;PGSY75_0104300;PBLACG01_0101800;PADL01_0101900;PPRFG01_0102700;PKNH_0209200;PCHAS_0207200;PcyM_0213600;PY17X_0210200;PRELSG_0212800;PBILCG01_0102700;C922_04251;PCOAH_00003030;PRCDC_0102200	0.1875
PF3D7_0104300	1017	S	16	14	14	14	S;S;S;S;S;S;S;S;K;S;K;S;S;S;S;S	K;K;K;K;K;K;K;K;I;K;I;K;K;K;K;K	PF3D7_0104300;PVP01_0210400;PGAL8A_00100400;PGSY75_0104300;PBLACG01_0101800;PADL01_0101900;PPRFG01_0102700;PKNH_0209200;PCHAS_0207200;PcyM_0213600;PY17X_0210200;PRELSG_0212800;PBILCG01_0102700;C922_04251;PCOAH_00003030;PRCDC_0102200	0.875
PF3D7_0104300	1037	S	16	8	14	7	S;T;T;S;S;S;S;S;M;T;N;T;S;T;T;S	L;F;F;L;L;L;L;F;D;F;D;F;L;F;F;L	PF3D7_0104300;PVP01_0210400;PGAL8A_00100400;PGSY75_0104300;PBLACG01_0101800;PADL01_0101900;PPRFG01_0102700;PKNH_0209200;PCHAS_0207200;PcyM_0213600;PY17X_0210200;PRELSG_0212800;PBILCG01_0102700;C922_04251;PCOAH_00003030;PRCDC_0102200	0.5
PF3D7_0104300	1103	S	16	15	15	4	S;S;S;S;S;S;S;N;S;S;S;S;S;S;S;S	L;K;Q;P;L;H;P;K;I;K;N;I;L;K;K;L	PF3D7_0104300;PVP01_0210400;PGAL8A_00100400;PGSY75_0104300;PBLACG01_0101800;PADL01_0101900;PPRFG01_0102700;PKNH_0209200;PCHAS_0207200;PcyM_0213600;PY17X_0210200;PRELSG_0212800;PBILCG01_0102700;C922_04251;PCOAH_00003030;PRCDC_0102200	0.9375
PF3D7_0104300	1105	S	16	7	7	8	S;H;C;S;S;S;S;E;H;H;H;N;S;H;K;S	D;R;E;D;D;D;D;N;E;R;E;D;D;R;R;D	PF3D7_0104300;PVP01_0210400;PGAL8A_00100400;PGSY75_0104300;PBLACG01_0101800;PADL01_0101900;PPRFG01_0102700;PKNH_0209200;PCHAS_0207200;PcyM_0213600;PY17X_0210200;PRELSG_0212800;PBILCG01_0102700;C922_04251;PCOAH_00003030;PRCDC_0102200	0.4375
PF3D7_0104300	1112	S	16	3	3	11	S;E;D;N;N;N;S;D;V;E;V;D;N;E;E;S	F;F;F;A;F;V;F;D;N;F;N;F;F;F;F;F	PF3D7_0104300;PVP01_0210400;PGAL8A_00100400;PGSY75_0104300;PBLACG01_0101800;PADL01_0101900;PPRFG01_0102700;PKNH_0209200;PCHAS_0207200;PcyM_0213600;PY17X_0210200;PRELSG_0212800;PBILCG01_0102700;C922_04251;PCOAH_00003030;PRCDC_0102200	0.1875
PF3D7_0104300	1197	S	16	7	7	7	S;-;-;S;S;S;S;-;-;G;-;-;S;-;-;S	D;-;-;T;D;T;D;-;-;D;-;-;D;D;-;D	PF3D7_0104300;PVP01_0210400;PGAL8A_00100400;PGSY75_0104300;PBLACG01_0101800;PADL01_0101900;PPRFG01_0102700;PKNH_0209200;PCHAS_0207200;PcyM_0213600;PY17X_0210200;PRELSG_0212800;PBILCG01_0102700;C922_04251;PCOAH_00003030;PRCDC_0102200	0.4375
PF3D7_0104300	1212	S	16	7	7	11	S;R;-;S;S;S;S;H;D;R;V;-;S;H;H;S	D;D;-;D;D;D;D;N;D;D;S;-;D;D;N;D	PF3D7_0104300;PVP01_0210400;PGAL8A_00100400;PGSY75_0104300;PBLACG01_0101800;PADL01_0101900;PPRFG01_0102700;PKNH_0209200;PCHAS_0207200;PcyM_0213600;PY17X_0210200;PRELSG_0212800;PBILCG01_0102700;C922_04251;PCOAH_00003030;PRCDC_0102200	0.4375
PF3D7_0104300	1216	Y	16	7	7	7	Y;E;-;Y;Y;Y;Y;E;D;E;I;-;Y;E;E;Y	Q;G;-;Q;Q;Q;Q;R;P;S;K;-;Q;K;R;Q	PF3D7_0104300;PVP01_0210400;PGAL8A_00100400;PGSY75_0104300;PBLACG01_0101800;PADL01_0101900;PPRFG01_0102700;PKNH_0209200;PCHAS_0207200;PcyM_0213600;PY17X_0210200;PRELSG_0212800;PBILCG01_0102700;C922_04251;PCOAH_00003030;PRCDC_0102200	0.4375
PF3D7_0104300	1222	S	16	8	8	7	S;P;-;S;S;S;S;Q;H;A;Q;-;S;S;P;S	D;S;-;D;D;D;D;T;S;S;V;-;D;S;S;D	PF3D7_0104300;PVP01_0210400;PGAL8A_00100400;PGSY75_0104300;PBLACG01_0101800;PADL01_0101900;PPRFG01_0102700;PKNH_0209200;PCHAS_0207200;PcyM_0213600;PY17X_0210200;PRELSG_0212800;PBILCG01_0102700;C922_04251;PCOAH_00003030;PRCDC_0102200	0.5
PF3D7_0104300	1225	S	16	9	11	8	S;S;-;T;S;T;S;S;H;S;N;-;S;I;S;S	N;H;N;N;N;N;N;H;H;H;H;N;Y;H;H;N	PF3D7_0104300;PVP01_0210400;PGAL8A_00100400;PGSY75_0104300;PBLACG01_0101800;PADL01_0101900;PPRFG01_0102700;PKNH_0209200;PCHAS_0207200;PcyM_0213600;PY17X_0210200;PRELSG_0212800;PBILCG01_0102700;C922_04251;PCOAH_00003030;PRCDC_0102200	0.5625
PF3D7_0104300	1235	S	16	6	6	4	S;S;K;R;S;R;S;L;V;P;L;K;S;F;L;S	M;Q;K;R;M;R;M;Q;R;H;S;K;L;Q;Q;M	PF3D7_0104300;PVP01_0210400;PGAL8A_00100400;PGSY75_0104300;PBLACG01_0101800;PADL01_0101900;PPRFG01_0102700;PKNH_0209200;PCHAS_0207200;PcyM_0213600;PY17X_0210200;PRELSG_0212800;PBILCG01_0102700;C922_04251;PCOAH_00003030;PRCDC_0102200	0.375
PF3D7_0104300	1238	S	16	9	9	8	S;E;Q;S;S;S;S;E;S;E;S;Q;S;E;E;S	F;P;I;F;F;F;F;L;S;V;F;M;F;L;H;F	PF3D7_0104300;PVP01_0210400;PGAL8A_00100400;PGSY75_0104300;PBLACG01_0101800;PADL01_0101900;PPRFG01_0102700;PKNH_0209200;PCHAS_0207200;PcyM_0213600;PY17X_0210200;PRELSG_0212800;PBILCG01_0102700;C922_04251;PCOAH_00003030;PRCDC_0102200	0.5625
PF3D7_0104300	1280	S	16	7	7	10	S;I;P;S;S;S;S;I;I;I;I;-;S;I;I;S	C;C;I;Y;C;C;G;C;S;C;S;F;C;C;C;C	PF3D7_0104300;PVP01_0210400;PGAL8A_00100400;PGSY75_0104300;PBLACG01_0101800;PADL01_0101900;PPRFG01_0102700;PKNH_0209200;PCHAS_0207200;PcyM_0213600;PY17X_0210200;PRELSG_0212800;PBILCG01_0102700;C922_04251;PCOAH_00003030;PRCDC_0102200	0.4375
PF3D7_0104300	1328	S	16	2	2	7	S;Q;K;N;N;N;S;Q;E;P;E;E;Q;A;H;N	D;E;E;D;D;D;D;E;K;E;R;E;D;E;E;D	PF3D7_0104300;PVP01_0210400;PGAL8A_00100400;PGSY75_0104300;PBLACG01_0101800;PADL01_0101900;PPRFG01_0102700;PKNH_0209200;PCHAS_0207200;PcyM_0213600;PY17X_0210200;PRELSG_0212800;PBILCG01_0102700;C922_04251;PCOAH_00003030;PRCDC_0102200	0.125
PF3D7_0104300	1381	S	16	7	7	7	S;-;-;S;S;S;S;-;N;-;N;-;S;-;-;S	Q;G;-;Q;Q;Q;Q;C;-;C;T;-;Q;R;C;Q	PF3D7_0104300;PVP01_0210400;PGAL8A_00100400;PGSY75_0104300;PBLACG01_0101800;PADL01_0101900;PPRFG01_0102700;PKNH_0209200;PCHAS_0207200;PcyM_0213600;PY17X_0210200;PRELSG_0212800;PBILCG01_0102700;C922_04251;PCOAH_00003030;PRCDC_0102200	0.4375
PF3D7_0104300	1386	S	16	9	9	7	S;G;N;S;N;S;S;A;S;A;S;S;S;A;A;S	L;I;F;L;L;V;L;I;Y;V;Y;L;L;I;I;L	PF3D7_0104300;PVP01_0210400;PGAL8A_00100400;PGSY75_0104300;PBLACG01_0101800;PADL01_0101900;PPRFG01_0102700;PKNH_0209200;PCHAS_0207200;PcyM_0213600;PY17X_0210200;PRELSG_0212800;PBILCG01_0102700;C922_04251;PCOAH_00003030;PRCDC_0102200	0.5625
PF3D7_0104300	1410	T	16	5	7	7	T;K;A;T;S;T;T;K;N;K;N;M;S;K;K;T	D;M;E;D;D;D;D;M;I;I;I;K;D;M;M;D	PF3D7_0104300;PVP01_0210400;PGAL8A_00100400;PGSY75_0104300;PBLACG01_0101800;PADL01_0101900;PPRFG01_0102700;PKNH_0209200;PCHAS_0207200;PcyM_0213600;PY17X_0210200;PRELSG_0212800;PBILCG01_0102700;C922_04251;PCOAH_00003030;PRCDC_0102200	0.3125
PF3D7_0104300	1412	S	16	11	11	7	S;S;I;S;S;S;S;S;L;A;L;I;S;S;S;S	E;K;T;E;E;E;E;K;T;K;R;D;E;R;K;E	PF3D7_0104300;PVP01_0210400;PGAL8A_00100400;PGSY75_0104300;PBLACG01_0101800;PADL01_0101900;PPRFG01_0102700;PKNH_0209200;PCHAS_0207200;PcyM_0213600;PY17X_0210200;PRELSG_0212800;PBILCG01_0102700;C922_04251;PCOAH_00003030;PRCDC_0102200	0.6875
PF3D7_0104300	1567	S	16	16	16	13	S;S;S;S;S;S;S;S;S;S;S;S;S;S;S;S	N;N;N;N;N;N;N;S;S;N;S;N;N;N;N;N	PF3D7_0104300;PVP01_0210400;PGAL8A_00100400;PGSY75_0104300;PBLACG01_0101800;PADL01_0101900;PPRFG01_0102700;PKNH_0209200;PCHAS_0207200;PcyM_0213600;PY17X_0210200;PRELSG_0212800;PBILCG01_0102700;C922_04251;PCOAH_00003030;PRCDC_0102200	1
PF3D7_0104300	1588	S	16	7	7	16	S;A;I;S;S;S;S;A;L;A;L;I;S;A;A;S	K;K;K;K;K;K;K;K;K;K;K;K;K;K;K;K	PF3D7_0104300;PVP01_0210400;PGAL8A_00100400;PGSY75_0104300;PBLACG01_0101800;PADL01_0101900;PPRFG01_0102700;PKNH_0209200;PCHAS_0207200;PcyM_0213600;PY17X_0210200;PRELSG_0212800;PBILCG01_0102700;C922_04251;PCOAH_00003030;PRCDC_0102200	0.4375
PF3D7_0104300	1593	S	16	8	8	7	S;D;L;S;S;S;S;D;G;D;E;S;S;D;D;S	Q;D;D;Q;Q;Q;Q;E;D;D;D;D;Q;D;D;Q	PF3D7_0104300;PVP01_0210400;PGAL8A_00100400;PGSY75_0104300;PBLACG01_0101800;PADL01_0101900;PPRFG01_0102700;PKNH_0209200;PCHAS_0207200;PcyM_0213600;PY17X_0210200;PRELSG_0212800;PBILCG01_0102700;C922_04251;PCOAH_00003030;PRCDC_0102200	0.5
PF3D7_0104300	1609	S	16	7	7	7	S;Y;Y;S;S;S;S;Y;F;Y;F;Y;S;H;Y;S	G;D;N;G;G;G;G;D;D;D;D;D;G;D;E;G	PF3D7_0104300;PVP01_0210400;PGAL8A_00100400;PGSY75_0104300;PBLACG01_0101800;PADL01_0101900;PPRFG01_0102700;PKNH_0209200;PCHAS_0207200;PcyM_0213600;PY17X_0210200;PRELSG_0212800;PBILCG01_0102700;C922_04251;PCOAH_00003030;PRCDC_0102200	0.4375
PF3D7_0104300	1672	S	16	7	7	11	S;R;N;S;S;S;S;R;R;R;K;N;S;R;R;S	D;G;D;D;D;D;D;S;D;G;D;D;D;G;G;D	PF3D7_0104300;PVP01_0210400;PGAL8A_00100400;PGSY75_0104300;PBLACG01_0101800;PADL01_0101900;PPRFG01_0102700;PKNH_0209200;PCHAS_0207200;PcyM_0213600;PY17X_0210200;PRELSG_0212800;PBILCG01_0102700;C922_04251;PCOAH_00003030;PRCDC_0102200	0.4375
PF3D7_0104300	1692	S	16	7	7	11	S;-;-;S;S;S;S;V;-;-;K;D;S;G;-;S	D;D;-;D;D;D;D;D;-;-;N;D;D;D;-;D	PF3D7_0104300;PVP01_0210400;PGAL8A_00100400;PGSY75_0104300;PBLACG01_0101800;PADL01_0101900;PPRFG01_0102700;PKNH_0209200;PCHAS_0207200;PcyM_0213600;PY17X_0210200;PRELSG_0212800;PBILCG01_0102700;C922_04251;PCOAH_00003030;PRCDC_0102200	0.4375
PF3D7_0104300	1869	S	16	7	7	6	S;C;F;S;S;S;S;C;C;C;C;F;S;C;C;S	P;V;K;P;P;P;P;V;D;V;E;K;S;V;V;P	PF3D7_0104300;PVP01_0210400;PGAL8A_00100400;PGSY75_0104300;PBLACG01_0101800;PADL01_0101900;PPRFG01_0102700;PKNH_0209200;PCHAS_0207200;PcyM_0213600;PY17X_0210200;PRELSG_0212800;PBILCG01_0102700;C922_04251;PCOAH_00003030;PRCDC_0102200	0.4375
PF3D7_0104300	1873	S	16	9	9	3	S;A;D;S;S;S;S;A;S;A;S;Y;S;A;A;S	M;V;S;I;M;I;I;V;I;V;V;L;I;V;V;M	PF3D7_0104300;PVP01_0210400;PGAL8A_00100400;PGSY75_0104300;PBLACG01_0101800;PADL01_0101900;PPRFG01_0102700;PKNH_0209200;PCHAS_0207200;PcyM_0213600;PY17X_0210200;PRELSG_0212800;PBILCG01_0102700;C922_04251;PCOAH_00003030;PRCDC_0102200	0.5625
PF3D7_0104300	1879	S	16	6	6	3	S;K;-;S;S;S;S;K;A;K;V;-;I;K;K;S	N;Q;-;Y;D;Y;N;R;-;Q;A;-;S;R;R;N	PF3D7_0104300;PVP01_0210400;PGAL8A_00100400;PGSY75_0104300;PBLACG01_0101800;PADL01_0101900;PPRFG01_0102700;PKNH_0209200;PCHAS_0207200;PcyM_0213600;PY17X_0210200;PRELSG_0212800;PBILCG01_0102700;C922_04251;PCOAH_00003030;PRCDC_0102200	0.375
PF3D7_0104300	1979	S	16	3	3	4	S;-;-;N;N;N;S;R;E;K;-;-;N;R;R;S	I;D;C;T;I;T;I;A;G;V;-;Y;V;V;T;I	PF3D7_0104300;PVP01_0210400;PGAL8A_00100400;PGSY75_0104300;PBLACG01_0101800;PADL01_0101900;PPRFG01_0102700;PKNH_0209200;PCHAS_0207200;PcyM_0213600;PY17X_0210200;PRELSG_0212800;PBILCG01_0102700;C922_04251;PCOAH_00003030;PRCDC_0102200	0.1875
PF3D7_0104300	1983	S	16	8	10	6	S;G;K;S;P;S;S;S;T;S;N;K;S;I;T;S	T;L;N;T;T;T;S;A;K;A;E;K;T;A;A;T	PF3D7_0104300;PVP01_0210400;PGAL8A_00100400;PGSY75_0104300;PBLACG01_0101800;PADL01_0101900;PPRFG01_0102700;PKNH_0209200;PCHAS_0207200;PcyM_0213600;PY17X_0210200;PRELSG_0212800;PBILCG01_0102700;C922_04251;PCOAH_00003030;PRCDC_0102200	0.5
PF3D7_0104300	2009	S	16	13	13	7	S;P;S;S;S;S;S;S;S;P;S;S;S;P;S;S	G;A;S;G;G;G;G;T;M;L;M;S;G;T;M;G	PF3D7_0104300;PVP01_0210400;PGAL8A_00100400;PGSY75_0104300;PBLACG01_0101800;PADL01_0101900;PPRFG01_0102700;PKNH_0209200;PCHAS_0207200;PcyM_0213600;PY17X_0210200;PRELSG_0212800;PBILCG01_0102700;C922_04251;PCOAH_00003030;PRCDC_0102200	0.8125
PF3D7_0104300	2273	S	16	6	7	5	S;-;K;-;T;-;S;G;-;-;S;S;S;-;-;S	F;A;K;-;F;-;F;V;-;A;S;Y;F;A;T;F	PF3D7_0104300;PVP01_0210400;PGAL8A_00100400;PGSY75_0104300;PBLACG01_0101800;PADL01_0101900;PPRFG01_0102700;PKNH_0209200;PCHAS_0207200;PcyM_0213600;PY17X_0210200;PRELSG_0212800;PBILCG01_0102700;C922_04251;PCOAH_00003030;PRCDC_0102200	0.375
PF3D7_0104300	2281	S	16	14	14	12	S;S;F;S;S;S;S;S;S;S;S;F;S;S;S;S	L;L;F;L;L;L;L;L;S;L;S;L;L;L;V;L	PF3D7_0104300;PVP01_0210400;PGAL8A_00100400;PGSY75_0104300;PBLACG01_0101800;PADL01_0101900;PPRFG01_0102700;PKNH_0209200;PCHAS_0207200;PcyM_0213600;PY17X_0210200;PRELSG_0212800;PBILCG01_0102700;C922_04251;PCOAH_00003030;PRCDC_0102200	0.875
PF3D7_0104300	2578	S	16	5	5	7	S;-;-;H;H;H;S;-;S;-;S;-;N;-;-;S	I;-;-;I;I;I;I;-;H;-;H;-;I;-;-;I	PF3D7_0104300;PVP01_0210400;PGAL8A_00100400;PGSY75_0104300;PBLACG01_0101800;PADL01_0101900;PPRFG01_0102700;PKNH_0209200;PCHAS_0207200;PcyM_0213600;PY17X_0210200;PRELSG_0212800;PBILCG01_0102700;C922_04251;PCOAH_00003030;PRCDC_0102200	0.3125
PF3D7_0104300	2603	S	16	8	8	14	S;P;S;P;S;P;S;P;S;P;S;P;S;P;P;S	F;F;F;F;F;L;F;F;L;F;F;F;F;F;F;F	PF3D7_0104300;PVP01_0210400;PGAL8A_00100400;PGSY75_0104300;PBLACG01_0101800;PADL01_0101900;PPRFG01_0102700;PKNH_0209200;PCHAS_0207200;PcyM_0213600;PY17X_0210200;PRELSG_0212800;PBILCG01_0102700;C922_04251;PCOAH_00003030;PRCDC_0102200	0.5
PF3D7_0104300	2638	S	16	5	6	6	S;H;E;S;S;S;S;H;-;H;-;D;T;H;H;C	L;F;E;L;L;L;L;F;H;F;E;I;F;F;F;L	PF3D7_0104300;PVP01_0210400;PGAL8A_00100400;PGSY75_0104300;PBLACG01_0101800;PADL01_0101900;PPRFG01_0102700;PKNH_0209200;PCHAS_0207200;PcyM_0213600;PY17X_0210200;PRELSG_0212800;PBILCG01_0102700;C922_04251;PCOAH_00003030;PRCDC_0102200	0.3125
PF3D7_0104300	2648	S	16	2	2	7	S;-;G;N;N;N;S;-;-;-;E;Y;N;-;-;N	I;-;E;I;I;I;I;-;-;-;N;S;I;-;-;I	PF3D7_0104300;PVP01_0210400;PGAL8A_00100400;PGSY75_0104300;PBLACG01_0101800;PADL01_0101900;PPRFG01_0102700;PKNH_0209200;PCHAS_0207200;PcyM_0213600;PY17X_0210200;PRELSG_0212800;PBILCG01_0102700;C922_04251;PCOAH_00003030;PRCDC_0102200	0.125
PF3D7_0104300	2724	S	16	5	5	7	S;A;K;P;S;P;S;V;Y;V;Y;K;S;A;V;S	F;P;L;F;Y;F;F;A;F;P;L;M;F;V;V;F	PF3D7_0104300;PVP01_0210400;PGAL8A_00100400;PGSY75_0104300;PBLACG01_0101800;PADL01_0101900;PPRFG01_0102700;PKNH_0209200;PCHAS_0207200;PcyM_0213600;PY17X_0210200;PRELSG_0212800;PBILCG01_0102700;C922_04251;PCOAH_00003030;PRCDC_0102200	0.3125
PF3D7_0104300	2743	S	16	7	14	14	S;T;V;S;S;S;S;T;T;T;T;A;S;T;T;S	Y;Y;N;Y;Y;Y;Y;Y;Y;Y;Y;N;Y;Y;Y;Y	PF3D7_0104300;PVP01_0210400;PGAL8A_00100400;PGSY75_0104300;PBLACG01_0101800;PADL01_0101900;PPRFG01_0102700;PKNH_0209200;PCHAS_0207200;PcyM_0213600;PY17X_0210200;PRELSG_0212800;PBILCG01_0102700;C922_04251;PCOAH_00003030;PRCDC_0102200	0.4375
PF3D7_0104300	2753	S	16	12	12	4	S;S;N;S;S;S;S;S;N;S;E;G;S;S;S;S	D;E;E;E;D;E;D;E;S;E;N;E;E;E;E;D	PF3D7_0104300;PVP01_0210400;PGAL8A_00100400;PGSY75_0104300;PBLACG01_0101800;PADL01_0101900;PPRFG01_0102700;PKNH_0209200;PCHAS_0207200;PcyM_0213600;PY17X_0210200;PRELSG_0212800;PBILCG01_0102700;C922_04251;PCOAH_00003030;PRCDC_0102200	0.75
PF3D7_0104300	2791	S	16	12	12	12	S;S;K;S;S;S;S;S;-;S;-;K;S;S;S;S	K;R;K;K;K;K;K;K;K;R;K;K;K;R;R;K	PF3D7_0104300;PVP01_0210400;PGAL8A_00100400;PGSY75_0104300;PBLACG01_0101800;PADL01_0101900;PPRFG01_0102700;PKNH_0209200;PCHAS_0207200;PcyM_0213600;PY17X_0210200;PRELSG_0212800;PBILCG01_0102700;C922_04251;PCOAH_00003030;PRCDC_0102200	0.75
PF3D7_0104300	2831	S	16	6	9	6	S;A;L;S;S;P;S;T;T;A;N;L;S;A;T;S	S;T;K;S;S;K;S;I;Q;T;E;K;S;A;T;S	PF3D7_0104300;PVP01_0210400;PGAL8A_00100400;PGSY75_0104300;PBLACG01_0101800;PADL01_0101900;PPRFG01_0102700;PKNH_0209200;PCHAS_0207200;PcyM_0213600;PY17X_0210200;PRELSG_0212800;PBILCG01_0102700;C922_04251;PCOAH_00003030;PRCDC_0102200	0.375
PF3D7_0104300	2832	S	16	6	9	6	S;T;K;S;S;K;S;I;Q;T;E;K;S;A;T;S	V;V;L;I;I;Y;V;M;H;M;E;L;V;L;V;V	PF3D7_0104300;PVP01_0210400;PGAL8A_00100400;PGSY75_0104300;PBLACG01_0101800;PADL01_0101900;PPRFG01_0102700;PKNH_0209200;PCHAS_0207200;PcyM_0213600;PY17X_0210200;PRELSG_0212800;PBILCG01_0102700;C922_04251;PCOAH_00003030;PRCDC_0102200	0.375
PF3D7_0104300	2890	S	16	4	5	6	S;A;I;Q;S;Q;S;G;G;G;-;T;L;G;G;S	T;G;P;T;T;T;T;G;S;G;-;S;I;G;G;T	PF3D7_0104300;PVP01_0210400;PGAL8A_00100400;PGSY75_0104300;PBLACG01_0101800;PADL01_0101900;PPRFG01_0102700;PKNH_0209200;PCHAS_0207200;PcyM_0213600;PY17X_0210200;PRELSG_0212800;PBILCG01_0102700;C922_04251;PCOAH_00003030;PRCDC_0102200	0.25
PF3D7_0104300	2900	S	16	7	7	9	S;P;-;S;S;S;S;P;N;P;N;-;S;P;P;S	N;P;-;N;N;N;N;P;N;P;N;-;N;P;P;N	PF3D7_0104300;PVP01_0210400;PGAL8A_00100400;PGSY75_0104300;PBLACG01_0101800;PADL01_0101900;PPRFG01_0102700;PKNH_0209200;PCHAS_0207200;PcyM_0213600;PY17X_0210200;PRELSG_0212800;PBILCG01_0102700;C922_04251;PCOAH_00003030;PRCDC_0102200	0.4375
PF3D7_0104300	2905	T	16	8	8	9	T;A;-;T;T;T;T;A;T;A;I;-;T;A;G;T	N;N;-;N;N;N;N;S;P;S;H;-;N;S;N;N	PF3D7_0104300;PVP01_0210400;PGAL8A_00100400;PGSY75_0104300;PBLACG01_0101800;PADL01_0101900;PPRFG01_0102700;PKNH_0209200;PCHAS_0207200;PcyM_0213600;PY17X_0210200;PRELSG_0212800;PBILCG01_0102700;C922_04251;PCOAH_00003030;PRCDC_0102200	0.5
PF3D7_0104300	2932	S	16	8	10	7	S;V;T;S;S;S;S;G;S;E;T;I;S;K;V;S	H;K;K;H;H;H;H;N;Q;K;Q;N;H;K;N;H	PF3D7_0104300;PVP01_0210400;PGAL8A_00100400;PGSY75_0104300;PBLACG01_0101800;PADL01_0101900;PPRFG01_0102700;PKNH_0209200;PCHAS_0207200;PcyM_0213600;PY17X_0210200;PRELSG_0212800;PBILCG01_0102700;C922_04251;PCOAH_00003030;PRCDC_0102200	0.5
PF3D7_0104300	2968	S	16	7	7	10	S;G;K;S;S;S;S;G;N;G;N;K;S;G;G;S	N;S;N;N;N;N;N;S;N;S;S;N;Y;N;S;N	PF3D7_0104300;PVP01_0210400;PGAL8A_00100400;PGSY75_0104300;PBLACG01_0101800;PADL01_0101900;PPRFG01_0102700;PKNH_0209200;PCHAS_0207200;PcyM_0213600;PY17X_0210200;PRELSG_0212800;PBILCG01_0102700;C922_04251;PCOAH_00003030;PRCDC_0102200	0.4375
PF3D7_0104300	2995	S	16	7	7	12	S;P;L;S;S;S;S;Q;N;P;N;F;S;P;P;S	L;L;F;L;L;L;L;L;M;L;I;F;L;L;L;L	PF3D7_0104300;PVP01_0210400;PGAL8A_00100400;PGSY75_0104300;PBLACG01_0101800;PADL01_0101900;PPRFG01_0102700;PKNH_0209200;PCHAS_0207200;PcyM_0213600;PY17X_0210200;PRELSG_0212800;PBILCG01_0102700;C922_04251;PCOAH_00003030;PRCDC_0102200	0.4375
PF3D7_0104300	3045	Y	16	6	6	6	Y;T;L;Y;D;Y;Y;N;K;N;K;F;Y;N;N;Y	G;K;S;G;R;G;G;R;H;K;Q;F;G;R;K;G	PF3D7_0104300;PVP01_0210400;PGAL8A_00100400;PGSY75_0104300;PBLACG01_0101800;PADL01_0101900;PPRFG01_0102700;PKNH_0209200;PCHAS_0207200;PcyM_0213600;PY17X_0210200;PRELSG_0212800;PBILCG01_0102700;C922_04251;PCOAH_00003030;PRCDC_0102200	0.375
PF3D7_0104300	3047	S	16	11	12	7	S;S;T;S;S;S;S;P;V;S;I;D;S;S;S;S	D;G;H;D;D;D;D;G;S;G;N;N;D;G;G;D	PF3D7_0104300;PVP01_0210400;PGAL8A_00100400;PGSY75_0104300;PBLACG01_0101800;PADL01_0101900;PPRFG01_0102700;PKNH_0209200;PCHAS_0207200;PcyM_0213600;PY17X_0210200;PRELSG_0212800;PBILCG01_0102700;C922_04251;PCOAH_00003030;PRCDC_0102200	0.6875
PF3D7_0104300	3103	S	16	1	1	2	S;-;-;-;D;-;-;-;-;-;-;-;-;-;-;D	G;-;-;-;R;-;-;-;-;-;-;-;-;-;-;G	PF3D7_0104300;PVP01_0210400;PGAL8A_00100400;PGSY75_0104300;PBLACG01_0101800;PADL01_0101900;PPRFG01_0102700;PKNH_0209200;PCHAS_0207200;PcyM_0213600;PY17X_0210200;PRELSG_0212800;PBILCG01_0102700;C922_04251;PCOAH_00003030;PRCDC_0102200	0.0625
PF3D7_0104300	3130	S	16	3	3	3	S;-;-;N;N;N;S;-;-;G;-;-;D;G;-;S	P;-;-;H;C;H;P;-;-;E;-;-;R;G;-;P	PF3D7_0104300;PVP01_0210400;PGAL8A_00100400;PGSY75_0104300;PBLACG01_0101800;PADL01_0101900;PPRFG01_0102700;PKNH_0209200;PCHAS_0207200;PcyM_0213600;PY17X_0210200;PRELSG_0212800;PBILCG01_0102700;C922_04251;PCOAH_00003030;PRCDC_0102200	0.1875
PF3D7_0104500	252	S	23	23	23	23	S;S;S;S;S;S;S;S;S;S;S;S;S;S;S;S;S;S;S;S;S;S;S	G;G;G;G;G;G;G;G;G;G;G;G;G;G;G;G;G;G;G;G;G;G;G	PF3D7_0104500;PVL_000163600;PcyM_0213300;PocGH01_02017400;PGSY75_0104500;MKS88_000711;AK88_01088;PBLACG01_0102000;PADL01_0102100;C922_04249;PmUG01_02019100;PRELSG_0212600;PKNH_0209000;PGAL8A_00100600;PRCDC_0102400;PBILCG01_0102900;PBANKA_0208600;PCHAS_0207000;PVVCY_0200840;PVP01_0210200;PPRFG01_0102900;PY17X_0210000;PCOAH_00003050	1
PF3D7_0104800	253	T	23	10	10	7	T;A;A;L;N;T;T;L;C;T;T;T;V;N;T;L;L;V;A;T;T;I;T	N;E;E;D;K;N;N;K;E;N;N;N;E;K;I;K;D;E;E;E;V;E;N	PF3D7_0104800;PCOAH_00003080;PVP01_0209900;PmUG01_02018800;PY17X_0209700;PRCDC_0102700;PBILCG01_0103200;PRELSG_0212300;PocGH01_02017100;PBLACG01_0102300;PGSY75_0104800;PADL01_0102400;C922_04246;PBANKA_0208300;PVVCY_0200810;PGAL8A_00100900;MKS88_000709;PKNH_0208700;PVL_020009500;PcyM_0212800;PCHAS_0206700;AK88_01085;PPRFG01_0103200	0.434782609
PF3D7_0104800	259	S	23	7	7	10	S;-;R;G;-;S;S;I;L;S;S;S;L;-;-;L;G;G;R;D;-;R;S	R;-;R;E;-;R;R;K;S;K;R;R;T;-;-;R;E;R;R;G;-;G;R	PF3D7_0104800;PCOAH_00003080;PVP01_0209900;PmUG01_02018800;PY17X_0209700;PRCDC_0102700;PBILCG01_0103200;PRELSG_0212300;PocGH01_02017100;PBLACG01_0102300;PGSY75_0104800;PADL01_0102400;C922_04246;PBANKA_0208300;PVVCY_0200810;PGAL8A_00100900;MKS88_000709;PKNH_0208700;PVL_020009500;PcyM_0212800;PCHAS_0206700;AK88_01085;PPRFG01_0103200	0.304347826
PF3D7_0104800	261	S	23	6	7	7	S;K;K;K;-;T;S;-;-;S;S;S;K;-;-;-;K;E;K;K;-;R;S	S;M;M;L;-;S;S;H;-;S;S;S;I;-;-;H;L;M;M;T;-;I;S	PF3D7_0104800;PCOAH_00003080;PVP01_0209900;PmUG01_02018800;PY17X_0209700;PRCDC_0102700;PBILCG01_0103200;PRELSG_0212300;PocGH01_02017100;PBLACG01_0102300;PGSY75_0104800;PADL01_0102400;C922_04246;PBANKA_0208300;PVVCY_0200810;PGAL8A_00100900;MKS88_000709;PKNH_0208700;PVL_020009500;PcyM_0212800;PCHAS_0206700;AK88_01085;PPRFG01_0103200	0.260869565
PF3D7_0104800	262	S	23	7	8	9	S;M;M;L;-;S;S;H;-;S;S;S;I;-;-;H;L;M;M;T;-;I;S	N;V;V;S;-;N;N;N;-;N;N;N;V;-;-;N;S;V;V;V;-;V;N	PF3D7_0104800;PCOAH_00003080;PVP01_0209900;PmUG01_02018800;PY17X_0209700;PRCDC_0102700;PBILCG01_0103200;PRELSG_0212300;PocGH01_02017100;PBLACG01_0102300;PGSY75_0104800;PADL01_0102400;C922_04246;PBANKA_0208300;PVVCY_0200810;PGAL8A_00100900;MKS88_000709;PKNH_0208700;PVL_020009500;PcyM_0212800;PCHAS_0206700;AK88_01085;PPRFG01_0103200	0.304347826
PF3D7_0104800	267	T	23	13	13	13	T;T;T;M;-;T;I;-;-;T;T;T;T;-;-;-;M;T;T;T;-;T;T	N;N;N;H;-;N;D;-;-;N;N;N;N;-;-;-;H;N;N;N;-;N;N	PF3D7_0104800;PCOAH_00003080;PVP01_0209900;PmUG01_02018800;PY17X_0209700;PRCDC_0102700;PBILCG01_0103200;PRELSG_0212300;PocGH01_02017100;PBLACG01_0102300;PGSY75_0104800;PADL01_0102400;C922_04246;PBANKA_0208300;PVVCY_0200810;PGAL8A_00100900;MKS88_000709;PKNH_0208700;PVL_020009500;PcyM_0212800;PCHAS_0206700;AK88_01085;PPRFG01_0103200	0.565217391
PF3D7_0104800	280	S	23	8	11	7	S;A;N;S;-;S;T;-;-;S;S;S;T;-;-;-;S;V;N;T;-;N;S	G;E;A;S;-;G;G;-;-;G;G;G;E;-;-;-;S;E;A;E;-;E;G	PF3D7_0104800;PCOAH_00003080;PVP01_0209900;PmUG01_02018800;PY17X_0209700;PRCDC_0102700;PBILCG01_0103200;PRELSG_0212300;PocGH01_02017100;PBLACG01_0102300;PGSY75_0104800;PADL01_0102400;C922_04246;PBANKA_0208300;PVVCY_0200810;PGAL8A_00100900;MKS88_000709;PKNH_0208700;PVL_020009500;PcyM_0212800;PCHAS_0206700;AK88_01085;PPRFG01_0103200	0.347826087
PF3D7_0104800	294	T	23	12	13	8	T;T;T;I;-;T;S;L;-;T;T;T;T;-;-;L;I;I;T;T;-;T;T	D;S;P;G;-;D;D;D;-;D;D;D;P;-;-;N;N;S;P;P;-;P;D	PF3D7_0104800;PCOAH_00003080;PVP01_0209900;PmUG01_02018800;PY17X_0209700;PRCDC_0102700;PBILCG01_0103200;PRELSG_0212300;PocGH01_02017100;PBLACG01_0102300;PGSY75_0104800;PADL01_0102400;C922_04246;PBANKA_0208300;PVVCY_0200810;PGAL8A_00100900;MKS88_000709;PKNH_0208700;PVL_020009500;PcyM_0212800;PCHAS_0206700;AK88_01085;PPRFG01_0103200	0.52173913
PF3D7_0104800	306	S	23	14	15	9	S;G;G;S;S;S;S;S;M;S;S;S;G;T;S;S;S;G;G;G;S;G;S	S;-;-;S;C;S;S;I;E;S;S;S;E;D;T;T;S;-;-;-;A;-;S	PF3D7_0104800;PCOAH_00003080;PVP01_0209900;PmUG01_02018800;PY17X_0209700;PRCDC_0102700;PBILCG01_0103200;PRELSG_0212300;PocGH01_02017100;PBLACG01_0102300;PGSY75_0104800;PADL01_0102400;C922_04246;PBANKA_0208300;PVVCY_0200810;PGAL8A_00100900;MKS88_000709;PKNH_0208700;PVL_020009500;PcyM_0212800;PCHAS_0206700;AK88_01085;PPRFG01_0103200	0.608695652
PF3D7_0104800	341	T	23	8	11	8	T;G;E;S;-;T;T;-;T;T;T;T;S;-;-;-;S;G;E;G;-;G;T	K;G;G;T;-;K;K;-;K;K;K;K;R;-;-;-;T;G;G;G;-;A;K	PF3D7_0104800;PCOAH_00003080;PVP01_0209900;PmUG01_02018800;PY17X_0209700;PRCDC_0102700;PBILCG01_0103200;PRELSG_0212300;PocGH01_02017100;PBLACG01_0102300;PGSY75_0104800;PADL01_0102400;C922_04246;PBANKA_0208300;PVVCY_0200810;PGAL8A_00100900;MKS88_000709;PKNH_0208700;PVL_020009500;PcyM_0212800;PCHAS_0206700;AK88_01085;PPRFG01_0103200	0.347826087
PF3D7_0104800	344	S	23	8	11	10	S;T;A;S;-;S;S;-;N;N;S;S;A;-;-;-;S;A;A;T;-;T;S	D;I;I;D;-;D;D;-;D;D;D;D;I;-;-;-;D;M;I;I;-;M;D	PF3D7_0104800;PCOAH_00003080;PVP01_0209900;PmUG01_02018800;PY17X_0209700;PRCDC_0102700;PBILCG01_0103200;PRELSG_0212300;PocGH01_02017100;PBLACG01_0102300;PGSY75_0104800;PADL01_0102400;C922_04246;PBANKA_0208300;PVVCY_0200810;PGAL8A_00100900;MKS88_000709;PKNH_0208700;PVL_020009500;PcyM_0212800;PCHAS_0206700;AK88_01085;PPRFG01_0103200	0.347826087
PF3D7_0104800	347	S	23	7	9	9	S;H;Q;D;K;S;N;N;D;S;S;S;Q;T;K;N;D;V;Q;Q;T;S;S	T;G;G;T;N;T;T;N;T;K;T;T;G;N;H;Y;T;A;G;G;D;G;T	PF3D7_0104800;PCOAH_00003080;PVP01_0209900;PmUG01_02018800;PY17X_0209700;PRCDC_0102700;PBILCG01_0103200;PRELSG_0212300;PocGH01_02017100;PBLACG01_0102300;PGSY75_0104800;PADL01_0102400;C922_04246;PBANKA_0208300;PVVCY_0200810;PGAL8A_00100900;MKS88_000709;PKNH_0208700;PVL_020009500;PcyM_0212800;PCHAS_0206700;AK88_01085;PPRFG01_0103200	0.304347826
PF3D7_0104800	348	T	23	9	9	12	T;G;G;T;N;T;T;N;T;K;T;T;G;N;H;Y;T;A;G;G;D;G;T	V;A;E;I;I;V;V;I;I;V;V;V;V;V;I;M;I;V;E;V;I;V;V	PF3D7_0104800;PCOAH_00003080;PVP01_0209900;PmUG01_02018800;PY17X_0209700;PRCDC_0102700;PBILCG01_0103200;PRELSG_0212300;PocGH01_02017100;PBLACG01_0102300;PGSY75_0104800;PADL01_0102400;C922_04246;PBANKA_0208300;PVVCY_0200810;PGAL8A_00100900;MKS88_000709;PKNH_0208700;PVL_020009500;PcyM_0212800;PCHAS_0206700;AK88_01085;PPRFG01_0103200	0.391304348
PF3D7_0104800	354	S	23	5	7	7	S;E;A;M;K;S;S;T;R;S;C;C;Q;K;K;T;M;E;A;E;K;E;S	I;T;T;T;N;I;I;M;T;I;I;I;T;N;D;M;T;T;T;K;N;T;I	PF3D7_0104800;PCOAH_00003080;PVP01_0209900;PmUG01_02018800;PY17X_0209700;PRCDC_0102700;PBILCG01_0103200;PRELSG_0212300;PocGH01_02017100;PBLACG01_0102300;PGSY75_0104800;PADL01_0102400;C922_04246;PBANKA_0208300;PVVCY_0200810;PGAL8A_00100900;MKS88_000709;PKNH_0208700;PVL_020009500;PcyM_0212800;PCHAS_0206700;AK88_01085;PPRFG01_0103200	0.217391304
PF3D7_0104800	357	S	23	16	20	5	S;S;S;T;I;S;S;S;S;T;S;S;S;A;T;S;T;S;S;S;R;S;S	N;S;S;S;T;N;N;S;S;N;S;S;S;T;T;S;S;S;S;S;T;S;N	PF3D7_0104800;PCOAH_00003080;PVP01_0209900;PmUG01_02018800;PY17X_0209700;PRCDC_0102700;PBILCG01_0103200;PRELSG_0212300;PocGH01_02017100;PBLACG01_0102300;PGSY75_0104800;PADL01_0102400;C922_04246;PBANKA_0208300;PVVCY_0200810;PGAL8A_00100900;MKS88_000709;PKNH_0208700;PVL_020009500;PcyM_0212800;PCHAS_0206700;AK88_01085;PPRFG01_0103200	0.695652174
PF3D7_0105200	567	S	23	7	7	7	S;Q;Q;E;S;D;E;S;D;E;E;Q;-;S;S;S;E;Q;Q;Q;S;Q;E	N;A;G;N;E;S;N;E;S;N;N;G;Q;E;E;E;N;G;G;G;E;G;N	PF3D7_0105200;AK88_01083;PVP01_0209600;PY17X_0209500;PRCDC_0103100;PmUG01_02018500;PGAL8A_00101300;PGSY75_0105200;MKS88_000707;PVVCY_0200790;PBANKA_0208100;C922_04244;PocGH01_02016800;PBLACG01_0102700;PADL01_0102800;PBILCG01_0103600;PCHAS_0206500;PcyM_0212500;PVL_020009300;PKNH_0208500;PPRFG01_0103600;PCOAH_00003100;PRELSG_0211800	0.304347826
PF3D7_0105600	575	S	24	10	11	14	S;D;D;D;S;D;S;N;T;S;L;L;S;S;S;L;D;D;L;S;S;D;S;-	L;L;L;L;V;L;V;I;V;L;V;V;L;L;L;V;L;L;V;L;I;-;L;L	PF3D7_0105600;PCOAH_00003140;PcyM_0212100;PVP01_0209200;PmUG01_02018100;C922_04242;MKS88_000704;PGAL8A_00101700;PocGH01_02016400;PADL01_0103200;PVVCY_0200750;PCHAS_0206100;PGSY75_0105600;PRCDC_0103500;PBILCG01_0104000;PY17X_0209100;PKNH_0208100;AK88_01079;PBANKA_0207700;PBLACG01_0103200;PRELSG_0211400;PVL_000173200;PPRFG01_0104000;PVL_000173100	0.416666667
PF3D7_0105600	578	S	24	9	9	14	S;F;C;E;Y;R;Y;S;M;S;N;N;S;S;S;N;W;R;N;S;S;E;S;-	L;L;L;L;V;L;V;I;V;L;V;V;L;L;L;V;L;L;V;L;I;-;L;L	PF3D7_0105600;PCOAH_00003140;PcyM_0212100;PVP01_0209200;PmUG01_02018100;C922_04242;MKS88_000704;PGAL8A_00101700;PocGH01_02016400;PADL01_0103200;PVVCY_0200750;PCHAS_0206100;PGSY75_0105600;PRCDC_0103500;PBILCG01_0104000;PY17X_0209100;PKNH_0208100;AK88_01079;PBANKA_0207700;PBLACG01_0103200;PRELSG_0211400;PVL_000173200;PPRFG01_0104000;PVL_000173100	0.375
PF3D7_0105600	1122	S	24	7	7	8	S;H;H;H;N;H;N;N;N;S;Q;Q;S;S;S;H;H;H;H;S;N;-;S;H	C;C;C;C;H;F;H;C;Y;Y;Y;Y;Y;F;F;Y;C;C;Y;Y;S;-;F;C	PF3D7_0105600;PCOAH_00003140;PcyM_0212100;PVP01_0209200;PmUG01_02018100;C922_04242;MKS88_000704;PGAL8A_00101700;PocGH01_02016400;PADL01_0103200;PVVCY_0200750;PCHAS_0206100;PGSY75_0105600;PRCDC_0103500;PBILCG01_0104000;PY17X_0209100;PKNH_0208100;AK88_01079;PBANKA_0207700;PBLACG01_0103200;PRELSG_0211400;PVL_000173200;PPRFG01_0104000;PVL_000173100	0.291666667
PF3D7_0105600	1133	S	24	19	21	14	S;S;S;S;Y;S;Y;T;S;S;S;S;S;S;S;S;S;S;S;S;T;-;S;S	D;G;G;D;T;G;T;E;D;D;D;D;D;D;D;D;G;A;D;D;E;-;D;D	PF3D7_0105600;PCOAH_00003140;PcyM_0212100;PVP01_0209200;PmUG01_02018100;C922_04242;MKS88_000704;PGAL8A_00101700;PocGH01_02016400;PADL01_0103200;PVVCY_0200750;PCHAS_0206100;PGSY75_0105600;PRCDC_0103500;PBILCG01_0104000;PY17X_0209100;PKNH_0208100;AK88_01079;PBANKA_0207700;PBLACG01_0103200;PRELSG_0211400;PVL_000173200;PPRFG01_0104000;PVL_000173100	0.791666667
PF3D7_0105600	1186	S	24	6	7	3	S;V;A;A;M;A;M;N;R;S;I;I;S;S;T;I;V;A;I;S;K;-;S;A	S;N;N;S;E;N;E;E;N;N;W;W;N;H;H;W;N;N;W;H;D;-;H;S	PF3D7_0105600;PCOAH_00003140;PcyM_0212100;PVP01_0209200;PmUG01_02018100;C922_04242;MKS88_000704;PGAL8A_00101700;PocGH01_02016400;PADL01_0103200;PVVCY_0200750;PCHAS_0206100;PGSY75_0105600;PRCDC_0103500;PBILCG01_0104000;PY17X_0209100;PKNH_0208100;AK88_01079;PBANKA_0207700;PBLACG01_0103200;PRELSG_0211400;PVL_000173200;PPRFG01_0104000;PVL_000173100	0.25
PF3D7_0105700	77	S	5	1	1	4	S;N;N;N;N	N;N;N;S;N	PF3D7_0105700;PRCDC_0103600;PADL01_0103300;PBILCG01_0104100;PPRFG01_0104100	0.2
PF3D7_0105700	162	S	5	5	5	4	S;S;S;S;S	T;T;T;N;T	PF3D7_0105700;PRCDC_0103600;PADL01_0103300;PBILCG01_0104100;PPRFG01_0104100	1
PF3D7_0105700	242	S	5	5	5	5	S;S;S;S;S	N;N;N;N;N	PF3D7_0105700;PRCDC_0103600;PADL01_0103300;PBILCG01_0104100;PPRFG01_0104100	1
PF3D7_0105700	583	S	5	5	5	5	S;S;S;S;S	P;P;P;P;P	PF3D7_0105700;PRCDC_0103600;PADL01_0103300;PBILCG01_0104100;PPRFG01_0104100	1
PF3D7_0105700	647	S	5	4	4	5	S;S;G;S;S	D;D;D;D;D	PF3D7_0105700;PRCDC_0103600;PADL01_0103300;PBILCG01_0104100;PPRFG01_0104100	0.8
PF3D7_0105700	656	S	5	5	5	5	S;S;S;S;S	D;D;D;D;D	PF3D7_0105700;PRCDC_0103600;PADL01_0103300;PBILCG01_0104100;PPRFG01_0104100	1
PF3D7_0105700	689	S	5	3	3	3	S;S;P;D;S	N;N;S;S;N	PF3D7_0105700;PRCDC_0103600;PADL01_0103300;PBILCG01_0104100;PPRFG01_0104100	0.6
PF3D7_0105700	873	S	5	5	5	5	S;S;S;S;S	F;F;F;F;F	PF3D7_0105700;PRCDC_0103600;PADL01_0103300;PBILCG01_0104100;PPRFG01_0104100	1
PF3D7_0105700	1380	S	5	5	5	5	S;S;S;S;S	N;N;N;N;N	PF3D7_0105700;PRCDC_0103600;PADL01_0103300;PBILCG01_0104100;PPRFG01_0104100	1
PF3D7_0105700	1572	S	5	5	5	5	S;S;S;S;S	E;E;E;E;E	PF3D7_0105700;PRCDC_0103600;PADL01_0103300;PBILCG01_0104100;PPRFG01_0104100	1
PF3D7_0105700	1687	T	5	4	4	5	T;T;N;T;T	E;E;E;E;E	PF3D7_0105700;PRCDC_0103600;PADL01_0103300;PBILCG01_0104100;PPRFG01_0104100	0.8
PF3D7_0105700	1724	S	5	3	3	4	S;S;K;N;S	L;L;L;F;L	PF3D7_0105700;PRCDC_0103600;PADL01_0103300;PBILCG01_0104100;PPRFG01_0104100	0.6
PF3D7_0105700	1853	S	5	5	5	5	S;S;S;S;S	R;R;R;R;R	PF3D7_0105700;PRCDC_0103600;PADL01_0103300;PBILCG01_0104100;PPRFG01_0104100	1
PF3D7_0105700	1912	S	5	5	5	5	S;S;S;S;S	L;L;L;L;L	PF3D7_0105700;PRCDC_0103600;PADL01_0103300;PBILCG01_0104100;PPRFG01_0104100	1
PF3D7_0105700	2322	S	5	3	3	5	S;S;I;N;S	G;G;G;G;G	PF3D7_0105700;PRCDC_0103600;PADL01_0103300;PBILCG01_0104100;PPRFG01_0104100	0.6
PF3D7_0105700	2411	S	5	5	5	5	S;S;S;S;S	D;D;D;D;D	PF3D7_0105700;PRCDC_0103600;PADL01_0103300;PBILCG01_0104100;PPRFG01_0104100	1
PF3D7_0105700	2450	Y	5	4	4	5	Y;Y;N;Y;Y	S;S;S;S;S	PF3D7_0105700;PRCDC_0103600;PADL01_0103300;PBILCG01_0104100;PPRFG01_0104100	0.8
PF3D7_0105700	2451	S	5	5	5	5	S;S;S;S;S	N;N;N;N;N	PF3D7_0105700;PRCDC_0103600;PADL01_0103300;PBILCG01_0104100;PPRFG01_0104100	1
PF3D7_0105700	2483	S	5	5	5	5	S;S;S;S;S	N;N;N;N;N	PF3D7_0105700;PRCDC_0103600;PADL01_0103300;PBILCG01_0104100;PPRFG01_0104100	1
PF3D7_0105700	2679	S	5	3	3	4	S;S;N;N;S	N;N;N;I;N	PF3D7_0105700;PRCDC_0103600;PADL01_0103300;PBILCG01_0104100;PPRFG01_0104100	0.6
PF3D7_0105700	2782	S	5	5	5	5	S;S;S;S;S	F;F;F;F;F	PF3D7_0105700;PRCDC_0103600;PADL01_0103300;PBILCG01_0104100;PPRFG01_0104100	1
PF3D7_0105700	2792	S	5	5	5	5	S;S;S;S;S	Y;Y;Y;Y;Y	PF3D7_0105700;PRCDC_0103600;PADL01_0103300;PBILCG01_0104100;PPRFG01_0104100	1
PF3D7_0105700	2810	S	5	5	5	5	S;S;S;S;S	D;D;D;D;D	PF3D7_0105700;PRCDC_0103600;PADL01_0103300;PBILCG01_0104100;PPRFG01_0104100	1
PF3D7_0105700	2946	S	5	5	5	5	S;S;S;S;S	Y;Y;Y;Y;Y	PF3D7_0105700;PRCDC_0103600;PADL01_0103300;PBILCG01_0104100;PPRFG01_0104100	1
PF3D7_0105700	2955	S	5	3	3	5	S;S;L;L;S	Y;Y;Y;Y;Y	PF3D7_0105700;PRCDC_0103600;PADL01_0103300;PBILCG01_0104100;PPRFG01_0104100	0.6
PF3D7_0105700	2964	S	5	4	4	5	S;S;P;S;S	S;S;S;S;S	PF3D7_0105700;PRCDC_0103600;PADL01_0103300;PBILCG01_0104100;PPRFG01_0104100	0.8
PF3D7_0105700	2965	S	5	5	5	5	S;S;S;S;S	T;T;T;T;T	PF3D7_0105700;PRCDC_0103600;PADL01_0103300;PBILCG01_0104100;PPRFG01_0104100	1
PF3D7_0105800	33	S	23	23	23	13	S;S;S;S;S;S;S;S;S;S;S;S;S;S;S;S;S;S;S;S;S;S;S	A;A;A;V;A;V;A;V;A;V;V;A;V;A;L;V;V;A;A;A;L;A;A	PF3D7_0105800;PCOAH_00003200;PVL_020009000;PBILCG01_0104200;PVVCY_0200730;PPRFG01_0104200;PY17X_0208900;PRELSG_0211200;PCHAS_0205900;PADL01_0103400;PRCDC_0103700;PVP01_0209000;PBLACG01_0103400;PocGH01_02016200;PmUG01_02017900;PGAL8A_00101900;PGSY75_0105800;AK88_01077;C922_04240;PKNH_0207700;MKS88_000702;PcyM_0211800;PBANKA_0207500	1
PF3D7_0105800	52	T	23	23	23	12	T;T;T;T;T;T;T;T;T;T;T;T;T;T;T;T;T;T;T;T;T;T;T	V;I;I;V;V;V;V;V;V;V;V;I;V;L;I;L;V;I;I;I;I;I;V	PF3D7_0105800;PCOAH_00003200;PVL_020009000;PBILCG01_0104200;PVVCY_0200730;PPRFG01_0104200;PY17X_0208900;PRELSG_0211200;PCHAS_0205900;PADL01_0103400;PRCDC_0103700;PVP01_0209000;PBLACG01_0103400;PocGH01_02016200;PmUG01_02017900;PGAL8A_00101900;PGSY75_0105800;AK88_01077;C922_04240;PKNH_0207700;MKS88_000702;PcyM_0211800;PBANKA_0207500	1
PF3D7_0105800	73	Y	23	23	23	23	Y;Y;Y;Y;Y;Y;Y;Y;Y;Y;Y;Y;Y;Y;Y;Y;Y;Y;Y;Y;Y;Y;Y	N;N;N;N;N;N;N;N;N;N;N;N;N;N;N;N;N;N;N;N;N;N;N	PF3D7_0105800;PCOAH_00003200;PVL_020009000;PBILCG01_0104200;PVVCY_0200730;PPRFG01_0104200;PY17X_0208900;PRELSG_0211200;PCHAS_0205900;PADL01_0103400;PRCDC_0103700;PVP01_0209000;PBLACG01_0103400;PocGH01_02016200;PmUG01_02017900;PGAL8A_00101900;PGSY75_0105800;AK88_01077;C922_04240;PKNH_0207700;MKS88_000702;PcyM_0211800;PBANKA_0207500	1
PF3D7_0105800	78	S	23	16	16	16	S;A;A;S;S;S;S;S;S;S;S;A;S;S;S;S;S;A;A;A;S;A;S	I;F;F;I;I;I;I;I;I;I;I;F;I;I;I;I;I;F;F;F;I;F;I	PF3D7_0105800;PCOAH_00003200;PVL_020009000;PBILCG01_0104200;PVVCY_0200730;PPRFG01_0104200;PY17X_0208900;PRELSG_0211200;PCHAS_0205900;PADL01_0103400;PRCDC_0103700;PVP01_0209000;PBLACG01_0103400;PocGH01_02016200;PmUG01_02017900;PGAL8A_00101900;PGSY75_0105800;AK88_01077;C922_04240;PKNH_0207700;MKS88_000702;PcyM_0211800;PBANKA_0207500	0.695652174
PF3D7_0105800	86	S	23	21	21	23	S;S;P;S;S;S;S;S;S;S;S;P;S;S;S;S;S;S;S;S;S;S;S	P;P;P;P;P;P;P;P;P;P;P;P;P;P;P;P;P;P;P;P;P;P;P	PF3D7_0105800;PCOAH_00003200;PVL_020009000;PBILCG01_0104200;PVVCY_0200730;PPRFG01_0104200;PY17X_0208900;PRELSG_0211200;PCHAS_0205900;PADL01_0103400;PRCDC_0103700;PVP01_0209000;PBLACG01_0103400;PocGH01_02016200;PmUG01_02017900;PGAL8A_00101900;PGSY75_0105800;AK88_01077;C922_04240;PKNH_0207700;MKS88_000702;PcyM_0211800;PBANKA_0207500	0.913043478
PF3D7_0105800	98	S	23	16	23	23	S;T;T;S;S;S;S;S;S;S;S;T;S;S;S;S;S;T;T;T;S;T;S	P;P;P;P;P;P;P;P;P;P;P;P;P;P;P;P;P;P;P;P;P;P;P	PF3D7_0105800;PCOAH_00003200;PVL_020009000;PBILCG01_0104200;PVVCY_0200730;PPRFG01_0104200;PY17X_0208900;PRELSG_0211200;PCHAS_0205900;PADL01_0103400;PRCDC_0103700;PVP01_0209000;PBLACG01_0103400;PocGH01_02016200;PmUG01_02017900;PGAL8A_00101900;PGSY75_0105800;AK88_01077;C922_04240;PKNH_0207700;MKS88_000702;PcyM_0211800;PBANKA_0207500	0.695652174
PF3D7_0105800	109	S	23	23	23	4	S;S;S;S;S;S;S;S;S;S;S;S;S;S;S;S;S;S;S;S;S;S;S	I;V;V;V;V;V;V;V;V;V;V;V;V;V;I;V;V;V;V;V;I;V;I	PF3D7_0105800;PCOAH_00003200;PVL_020009000;PBILCG01_0104200;PVVCY_0200730;PPRFG01_0104200;PY17X_0208900;PRELSG_0211200;PCHAS_0205900;PADL01_0103400;PRCDC_0103700;PVP01_0209000;PBLACG01_0103400;PocGH01_02016200;PmUG01_02017900;PGAL8A_00101900;PGSY75_0105800;AK88_01077;C922_04240;PKNH_0207700;MKS88_000702;PcyM_0211800;PBANKA_0207500	1
PF3D7_0105800	113	S	23	23	23	23	S;S;S;S;S;S;S;S;S;S;S;S;S;S;S;S;S;S;S;S;S;S;S	I;I;I;I;I;I;I;I;I;I;I;I;I;I;I;I;I;I;I;I;I;I;I	PF3D7_0105800;PCOAH_00003200;PVL_020009000;PBILCG01_0104200;PVVCY_0200730;PPRFG01_0104200;PY17X_0208900;PRELSG_0211200;PCHAS_0205900;PADL01_0103400;PRCDC_0103700;PVP01_0209000;PBLACG01_0103400;PocGH01_02016200;PmUG01_02017900;PGAL8A_00101900;PGSY75_0105800;AK88_01077;C922_04240;PKNH_0207700;MKS88_000702;PcyM_0211800;PBANKA_0207500	1
PF3D7_0105800	122	S	23	21	21	21	S;S;S;S;S;S;S;S;S;S;S;S;S;S;C;S;S;S;S;S;C;S;S	I;I;I;I;I;I;I;F;I;I;I;I;I;I;I;F;I;I;I;I;I;I;I	PF3D7_0105800;PCOAH_00003200;PVL_020009000;PBILCG01_0104200;PVVCY_0200730;PPRFG01_0104200;PY17X_0208900;PRELSG_0211200;PCHAS_0205900;PADL01_0103400;PRCDC_0103700;PVP01_0209000;PBLACG01_0103400;PocGH01_02016200;PmUG01_02017900;PGAL8A_00101900;PGSY75_0105800;AK88_01077;C922_04240;PKNH_0207700;MKS88_000702;PcyM_0211800;PBANKA_0207500	0.913043478
PF3D7_0105800	136	S	23	7	10	4	S;M;M;S;T;S;K;N;T;S;S;M;S;N;N;N;S;I;I;I;N;I;T	C;Y;Y;Y;C;Y;S;Y;C;Y;Y;Y;Y;I;Y;Y;Y;Y;Y;Y;Y;Y;C	PF3D7_0105800;PCOAH_00003200;PVL_020009000;PBILCG01_0104200;PVVCY_0200730;PPRFG01_0104200;PY17X_0208900;PRELSG_0211200;PCHAS_0205900;PADL01_0103400;PRCDC_0103700;PVP01_0209000;PBLACG01_0103400;PocGH01_02016200;PmUG01_02017900;PGAL8A_00101900;PGSY75_0105800;AK88_01077;C922_04240;PKNH_0207700;MKS88_000702;PcyM_0211800;PBANKA_0207500	0.304347826
PF3D7_0105800	190	S	23	23	23	14	S;S;S;S;S;S;S;S;S;S;S;S;S;S;S;S;S;S;S;S;S;S;S	N;S;S;N;S;N;N;N;S;N;N;S;N;N;N;N;N;S;S;S;N;S;N	PF3D7_0105800;PCOAH_00003200;PVL_020009000;PBILCG01_0104200;PVVCY_0200730;PPRFG01_0104200;PY17X_0208900;PRELSG_0211200;PCHAS_0205900;PADL01_0103400;PRCDC_0103700;PVP01_0209000;PBLACG01_0103400;PocGH01_02016200;PmUG01_02017900;PGAL8A_00101900;PGSY75_0105800;AK88_01077;C922_04240;PKNH_0207700;MKS88_000702;PcyM_0211800;PBANKA_0207500	1
PF3D7_0105800	195	S	23	23	23	10	S;S;S;S;S;S;S;S;S;S;S;S;S;S;S;S;S;S;S;S;S;S;S	E;G;E;D;E;D;E;D;E;D;D;E;D;D;D;D;D;E;E;E;D;V;E	PF3D7_0105800;PCOAH_00003200;PVL_020009000;PBILCG01_0104200;PVVCY_0200730;PPRFG01_0104200;PY17X_0208900;PRELSG_0211200;PCHAS_0205900;PADL01_0103400;PRCDC_0103700;PVP01_0209000;PBLACG01_0103400;PocGH01_02016200;PmUG01_02017900;PGAL8A_00101900;PGSY75_0105800;AK88_01077;C922_04240;PKNH_0207700;MKS88_000702;PcyM_0211800;PBANKA_0207500	1
PF3D7_0105800	209	S	23	23	23	15	S;S;S;S;S;S;S;S;S;S;S;S;S;S;S;S;S;S;S;S;S;S;S	L;Q;Q;L;L;L;L;L;L;L;L;Q;L;I;L;L;L;Q;Q;Q;L;Q;L	PF3D7_0105800;PCOAH_00003200;PVL_020009000;PBILCG01_0104200;PVVCY_0200730;PPRFG01_0104200;PY17X_0208900;PRELSG_0211200;PCHAS_0205900;PADL01_0103400;PRCDC_0103700;PVP01_0209000;PBLACG01_0103400;PocGH01_02016200;PmUG01_02017900;PGAL8A_00101900;PGSY75_0105800;AK88_01077;C922_04240;PKNH_0207700;MKS88_000702;PcyM_0211800;PBANKA_0207500	1
PF3D7_0105800	255	S	23	9	11	4	S;T;P;S;N;S;N;S;N;S;S;P;S;Q;A;S;S;P;T;Q;A;P;N	E;-;-;-;E;-;E;-;D;-;-;-;-;-;-;-;-;-;-;-;-;-;E	PF3D7_0105800;PCOAH_00003200;PVL_020009000;PBILCG01_0104200;PVVCY_0200730;PPRFG01_0104200;PY17X_0208900;PRELSG_0211200;PCHAS_0205900;PADL01_0103400;PRCDC_0103700;PVP01_0209000;PBLACG01_0103400;PocGH01_02016200;PmUG01_02017900;PGAL8A_00101900;PGSY75_0105800;AK88_01077;C922_04240;PKNH_0207700;MKS88_000702;PcyM_0211800;PBANKA_0207500	0.391304348
PF3D7_0105800	258	S	23	9	9	4	S;D;D;S;-;S;S;N;Q;S;S;D;S;K;H;N;S;D;E;D;H;N;S	C;-;-;L;-;L;C;-;C;L;L;-;L;-;L;-;L;-;-;-;L;-;C	PF3D7_0105800;PCOAH_00003200;PVL_020009000;PBILCG01_0104200;PVVCY_0200730;PPRFG01_0104200;PY17X_0208900;PRELSG_0211200;PCHAS_0205900;PADL01_0103400;PRCDC_0103700;PVP01_0209000;PBLACG01_0103400;PocGH01_02016200;PmUG01_02017900;PGAL8A_00101900;PGSY75_0105800;AK88_01077;C922_04240;PKNH_0207700;MKS88_000702;PcyM_0211800;PBANKA_0207500	0.391304348
PF3D7_0105800	272	S	23	7	12	4	S;T;T;S;N;S;N;N;N;S;S;T;S;R;H;Y;S;T;P;P;H;T;N	H;G;V;L;H;L;H;E;P;Q;L;V;L;R;D;E;L;V;G;V;D;V;H	PF3D7_0105800;PCOAH_00003200;PVL_020009000;PBILCG01_0104200;PVVCY_0200730;PPRFG01_0104200;PY17X_0208900;PRELSG_0211200;PCHAS_0205900;PADL01_0103400;PRCDC_0103700;PVP01_0209000;PBLACG01_0103400;PocGH01_02016200;PmUG01_02017900;PGAL8A_00101900;PGSY75_0105800;AK88_01077;C922_04240;PKNH_0207700;MKS88_000702;PcyM_0211800;PBANKA_0207500	0.304347826
PF3D7_0105800	284	T	23	6	6	5	T;I;V;T;I;T;I;I;V;T;T;V;I;I;M;N;T;V;V;L;M;V;I	K;G;G;S;K;S;K;S;K;S;S;G;S;S;S;S;S;R;E;R;S;G;K	PF3D7_0105800;PCOAH_00003200;PVL_020009000;PBILCG01_0104200;PVVCY_0200730;PPRFG01_0104200;PY17X_0208900;PRELSG_0211200;PCHAS_0205900;PADL01_0103400;PRCDC_0103700;PVP01_0209000;PBLACG01_0103400;PocGH01_02016200;PmUG01_02017900;PGAL8A_00101900;PGSY75_0105800;AK88_01077;C922_04240;PKNH_0207700;MKS88_000702;PcyM_0211800;PBANKA_0207500	0.260869565
PF3D7_0105800	285	S	23	12	12	20	S;G;G;S;K;S;K;S;K;S;S;G;S;S;S;S;S;R;E;R;S;G;K	K;K;N;K;K;K;K;K;K;K;K;N;K;N;K;K;K;K;K;K;K;K;K	PF3D7_0105800;PCOAH_00003200;PVL_020009000;PBILCG01_0104200;PVVCY_0200730;PPRFG01_0104200;PY17X_0208900;PRELSG_0211200;PCHAS_0205900;PADL01_0103400;PRCDC_0103700;PVP01_0209000;PBLACG01_0103400;PocGH01_02016200;PmUG01_02017900;PGAL8A_00101900;PGSY75_0105800;AK88_01077;C922_04240;PKNH_0207700;MKS88_000702;PcyM_0211800;PBANKA_0207500	0.52173913
PF3D7_0105800	308	S	23	16	23	5	S;T;T;S;S;S;S;S;S;S;S;T;S;S;S;S;S;T;T;T;S;T;S	I;T;T;T;I;T;I;T;I;T;T;T;T;T;T;T;T;T;T;T;T;T;I	PF3D7_0105800;PCOAH_00003200;PVL_020009000;PBILCG01_0104200;PVVCY_0200730;PPRFG01_0104200;PY17X_0208900;PRELSG_0211200;PCHAS_0205900;PADL01_0103400;PRCDC_0103700;PVP01_0209000;PBLACG01_0103400;PocGH01_02016200;PmUG01_02017900;PGAL8A_00101900;PGSY75_0105800;AK88_01077;C922_04240;PKNH_0207700;MKS88_000702;PcyM_0211800;PBANKA_0207500	0.695652174
PF3D7_0105800	337	S	23	6	6	21	S;H;H;S;N;S;C;Y;N;S;S;H;S;C;Y;Y;C;N;H;H;Y;H;N	K;K;R;K;K;K;K;K;K;K;K;R;K;K;K;K;K;K;K;K;K;K;K	PF3D7_0105800;PCOAH_00003200;PVL_020009000;PBILCG01_0104200;PVVCY_0200730;PPRFG01_0104200;PY17X_0208900;PRELSG_0211200;PCHAS_0205900;PADL01_0103400;PRCDC_0103700;PVP01_0209000;PBLACG01_0103400;PocGH01_02016200;PmUG01_02017900;PGAL8A_00101900;PGSY75_0105800;AK88_01077;C922_04240;PKNH_0207700;MKS88_000702;PcyM_0211800;PBANKA_0207500	0.260869565
PF3D7_0105800	344	Y	23	9	9	23	Y;H;Y;Y;H;Y;H;H;H;Y;Y;Y;Y;H;H;H;Y;H;H;H;H;H;H	S;S;S;S;S;S;S;S;S;S;S;S;S;S;S;S;S;S;S;S;S;S;S	PF3D7_0105800;PCOAH_00003200;PVL_020009000;PBILCG01_0104200;PVVCY_0200730;PPRFG01_0104200;PY17X_0208900;PRELSG_0211200;PCHAS_0205900;PADL01_0103400;PRCDC_0103700;PVP01_0209000;PBLACG01_0103400;PocGH01_02016200;PmUG01_02017900;PGAL8A_00101900;PGSY75_0105800;AK88_01077;C922_04240;PKNH_0207700;MKS88_000702;PcyM_0211800;PBANKA_0207500	0.391304348
PF3D7_0105800	347	T	23	11	11	14	T;A;A;T;V;T;V;T;V;T;T;A;T;I;T;T;T;A;A;A;T;A;V	I;I;I;L;I;L;I;T;I;L;L;I;L;P;I;T;L;I;I;I;I;I;I	PF3D7_0105800;PCOAH_00003200;PVL_020009000;PBILCG01_0104200;PVVCY_0200730;PPRFG01_0104200;PY17X_0208900;PRELSG_0211200;PCHAS_0205900;PADL01_0103400;PRCDC_0103700;PVP01_0209000;PBLACG01_0103400;PocGH01_02016200;PmUG01_02017900;PGAL8A_00101900;PGSY75_0105800;AK88_01077;C922_04240;PKNH_0207700;MKS88_000702;PcyM_0211800;PBANKA_0207500	0.47826087
PF3D7_0105800	410	S	23	9	9	11	S;L;L;S;S;S;S;L;S;P;S;L;S;L;L;L;A;V;L;L;L;L;S	H;D;E;H;H;H;H;E;H;H;H;E;H;Q;Q;E;H;N;E;D;Q;E;H	PF3D7_0105800;PCOAH_00003200;PVL_020009000;PBILCG01_0104200;PVVCY_0200730;PPRFG01_0104200;PY17X_0208900;PRELSG_0211200;PCHAS_0205900;PADL01_0103400;PRCDC_0103700;PVP01_0209000;PBLACG01_0103400;PocGH01_02016200;PmUG01_02017900;PGAL8A_00101900;PGSY75_0105800;AK88_01077;C922_04240;PKNH_0207700;MKS88_000702;PcyM_0211800;PBANKA_0207500	0.391304348
PF3D7_0105800	459	S	23	16	16	17	S;P;P;S;S;S;S;S;S;S;S;P;S;S;S;S;S;P;P;P;S;P;S	N;N;S;N;N;N;N;N;N;K;K;S;N;S;N;N;K;N;N;N;N;N;N	PF3D7_0105800;PCOAH_00003200;PVL_020009000;PBILCG01_0104200;PVVCY_0200730;PPRFG01_0104200;PY17X_0208900;PRELSG_0211200;PCHAS_0205900;PADL01_0103400;PRCDC_0103700;PVP01_0209000;PBLACG01_0103400;PocGH01_02016200;PmUG01_02017900;PGAL8A_00101900;PGSY75_0105800;AK88_01077;C922_04240;PKNH_0207700;MKS88_000702;PcyM_0211800;PBANKA_0207500	0.695652174
PF3D7_0105800	485	S	23	22	23	22	S;T;S;S;S;S;S;S;S;S;S;S;S;S;S;S;S;S;S;S;S;S;S	N;N;N;N;N;N;N;N;N;N;N;N;N;K;N;N;N;N;N;N;N;N;N	PF3D7_0105800;PCOAH_00003200;PVL_020009000;PBILCG01_0104200;PVVCY_0200730;PPRFG01_0104200;PY17X_0208900;PRELSG_0211200;PCHAS_0205900;PADL01_0103400;PRCDC_0103700;PVP01_0209000;PBLACG01_0103400;PocGH01_02016200;PmUG01_02017900;PGAL8A_00101900;PGSY75_0105800;AK88_01077;C922_04240;PKNH_0207700;MKS88_000702;PcyM_0211800;PBANKA_0207500	0.956521739
PF3D7_0105800	489	S	23	7	7	22	S;R;R;S;R;S;R;R;R;S;S;R;S;R;R;R;S;R;R;R;R;R;R	K;K;K;K;K;K;K;K;K;K;K;K;K;M;K;K;K;K;K;K;K;K;K	PF3D7_0105800;PCOAH_00003200;PVL_020009000;PBILCG01_0104200;PVVCY_0200730;PPRFG01_0104200;PY17X_0208900;PRELSG_0211200;PCHAS_0205900;PADL01_0103400;PRCDC_0103700;PVP01_0209000;PBLACG01_0103400;PocGH01_02016200;PmUG01_02017900;PGAL8A_00101900;PGSY75_0105800;AK88_01077;C922_04240;PKNH_0207700;MKS88_000702;PcyM_0211800;PBANKA_0207500	0.304347826
PF3D7_0105800	765	S	23	23	23	23	S;S;S;S;S;S;S;S;S;S;S;S;S;S;S;S;S;S;S;S;S;S;S	I;I;I;I;I;I;I;I;I;I;I;I;I;I;I;I;I;I;I;I;I;I;I	PF3D7_0105800;PCOAH_00003200;PVL_020009000;PBILCG01_0104200;PVVCY_0200730;PPRFG01_0104200;PY17X_0208900;PRELSG_0211200;PCHAS_0205900;PADL01_0103400;PRCDC_0103700;PVP01_0209000;PBLACG01_0103400;PocGH01_02016200;PmUG01_02017900;PGAL8A_00101900;PGSY75_0105800;AK88_01077;C922_04240;PKNH_0207700;MKS88_000702;PcyM_0211800;PBANKA_0207500	1
PF3D7_0105800	782	S	23	8	8	19	S;Y;H;S;G;S;G;A;G;S;S;H;S;C;C;S;S;Y;Y;Y;C;Y;G	Y;Y;Y;Y;Y;Y;Y;F;Y;Y;Y;Y;Y;C;F;Y;Y;Y;Y;Y;F;Y;Y	PF3D7_0105800;PCOAH_00003200;PVL_020009000;PBILCG01_0104200;PVVCY_0200730;PPRFG01_0104200;PY17X_0208900;PRELSG_0211200;PCHAS_0205900;PADL01_0103400;PRCDC_0103700;PVP01_0209000;PBLACG01_0103400;PocGH01_02016200;PmUG01_02017900;PGAL8A_00101900;PGSY75_0105800;AK88_01077;C922_04240;PKNH_0207700;MKS88_000702;PcyM_0211800;PBANKA_0207500	0.347826087
PF3D7_0105800	787	T	23	7	23	22	T;S;S;T;S;T;S;S;S;T;T;S;T;S;S;S;T;S;S;S;S;S;S	N;N;N;N;N;N;N;N;N;N;N;N;N;V;N;N;N;N;N;N;N;N;N	PF3D7_0105800;PCOAH_00003200;PVL_020009000;PBILCG01_0104200;PVVCY_0200730;PPRFG01_0104200;PY17X_0208900;PRELSG_0211200;PCHAS_0205900;PADL01_0103400;PRCDC_0103700;PVP01_0209000;PBLACG01_0103400;PocGH01_02016200;PmUG01_02017900;PGAL8A_00101900;PGSY75_0105800;AK88_01077;C922_04240;PKNH_0207700;MKS88_000702;PcyM_0211800;PBANKA_0207500	0.304347826
PF3D7_0106000	353	S	23	3	3	3	S;-;S;-;-;-;-;-;-;-;-;-;N;-;-;-;-;-;S;-;-;N;-	L;N;N;K;A;P;P;S;A;L;K;K;N;P;N;G;S;K;N;N;N;N;L	PF3D7_0106000;PADL01_0103600;PPRFG01_0104400;PVVCY_0200710;PVL_020008800;PVP01_0208800;PCOAH_00003220;PmUG01_02017700;AK88_01075;PKNH_0207500;PCHAS_0205700;PBANKA_0207300;PBLACG01_0103600;PcyM_0211600;PGAL8A_00102100;PocGH01_02016000;MKS88_000700;PY17X_0208700;PRCDC_0103900;PGSY75_0106000;PRELSG_0211000;PBILCG01_0104400;C922_04238	0.130434783
PF3D7_0106000	356	S	23	2	2	3	S;-;S;-;-;-;-;-;-;-;-;-;C;-;-;-;-;-;C;-;-;C;-	L;N;N;K;A;P;P;S;A;L;K;K;N;P;N;G;S;K;N;N;N;N;L	PF3D7_0106000;PADL01_0103600;PPRFG01_0104400;PVVCY_0200710;PVL_020008800;PVP01_0208800;PCOAH_00003220;PmUG01_02017700;AK88_01075;PKNH_0207500;PCHAS_0205700;PBANKA_0207300;PBLACG01_0103600;PcyM_0211600;PGAL8A_00102100;PocGH01_02016000;MKS88_000700;PY17X_0208700;PRCDC_0103900;PGSY75_0106000;PRELSG_0211000;PBILCG01_0104400;C922_04238	0.086956522
PF3D7_0106000	360	S	23	2	2	3	S;-;N;-;-;-;-;-;-;-;-;-;N;-;-;-;-;-;S;-;-;N;-	L;N;N;K;A;P;P;S;A;L;K;K;N;P;N;G;S;K;N;N;N;N;L	PF3D7_0106000;PADL01_0103600;PPRFG01_0104400;PVVCY_0200710;PVL_020008800;PVP01_0208800;PCOAH_00003220;PmUG01_02017700;AK88_01075;PKNH_0207500;PCHAS_0205700;PBANKA_0207300;PBLACG01_0103600;PcyM_0211600;PGAL8A_00102100;PocGH01_02016000;MKS88_000700;PY17X_0208700;PRCDC_0103900;PGSY75_0106000;PRELSG_0211000;PBILCG01_0104400;C922_04238	0.086956522
PF3D7_0106000	922	S	23	5	7	1	S;P;S;-;A;A;P;V;T;T;-;-;P;A;S;S;L;-;S;Q;A;P;A		PF3D7_0106000;PADL01_0103600;PPRFG01_0104400;PVVCY_0200710;PVL_020008800;PVP01_0208800;PCOAH_00003220;PmUG01_02017700;AK88_01075;PKNH_0207500;PCHAS_0205700;PBANKA_0207300;PBLACG01_0103600;PcyM_0211600;PGAL8A_00102100;PocGH01_02016000;MKS88_000700;PY17X_0208700;PRCDC_0103900;PGSY75_0106000;PRELSG_0211000;PBILCG01_0104400;C922_04238	0.217391304
PF3D7_0106100	110	T	23	8	23	23	T;T;S;T;T;S;S;S;S;T;S;S;S;S;T;T;S;S;S;T;S;S;S	W;W;W;W;W;W;W;W;W;W;W;W;W;W;W;W;W;W;W;W;W;W;W	PF3D7_0106100;PBLACG01_0103700;PBANKA_0207200;PPRFG01_0104500;PKNH_0207400;PGAL8A_00102200;PcyM_0211500;PVL_020008700;AK88_01074;PBILCG01_0104500;PCHAS_0205600;PRELSG_0210900;PmUG01_02017600;PCOAH_00003230;PGSY75_0106100;PADL01_0103700;PVVCY_0200700;PocGH01_02015900;MKS88_000699;PRCDC_0104000;PVP01_0208700;PY17X_0208600;C922_04237	0.347826087
PF3D7_0106100	121	S	23	23	23	23	S;S;S;S;S;S;S;S;S;S;S;S;S;S;S;S;S;S;S;S;S;S;S	L;L;L;L;L;L;L;L;L;L;L;L;L;L;L;L;L;L;L;L;L;L;L	PF3D7_0106100;PBLACG01_0103700;PBANKA_0207200;PPRFG01_0104500;PKNH_0207400;PGAL8A_00102200;PcyM_0211500;PVL_020008700;AK88_01074;PBILCG01_0104500;PCHAS_0205600;PRELSG_0210900;PmUG01_02017600;PCOAH_00003230;PGSY75_0106100;PADL01_0103700;PVVCY_0200700;PocGH01_02015900;MKS88_000699;PRCDC_0104000;PVP01_0208700;PY17X_0208600;C922_04237	1
PF3D7_0106100	163	S	23	14	20	22	S;S;S;S;T;S;T;S;T;S;S;S;V;T;S;S;S;K;-;S;S;T;T	N;N;N;N;N;N;N;N;N;N;N;N;N;N;N;N;N;N;-;N;N;N;N	PF3D7_0106100;PBLACG01_0103700;PBANKA_0207200;PPRFG01_0104500;PKNH_0207400;PGAL8A_00102200;PcyM_0211500;PVL_020008700;AK88_01074;PBILCG01_0104500;PCHAS_0205600;PRELSG_0210900;PmUG01_02017600;PCOAH_00003230;PGSY75_0106100;PADL01_0103700;PVVCY_0200700;PocGH01_02015900;MKS88_000699;PRCDC_0104000;PVP01_0208700;PY17X_0208600;C922_04237	0.608695652
PF3D7_0106100	215	S	23	7	7	23	S;S;Q;S;Q;E;E;E;E;S;Q;E;D;E;S;S;Q;E;D;S;E;Q;Q	Y;Y;Y;Y;Y;Y;Y;Y;Y;Y;Y;Y;Y;Y;Y;Y;Y;Y;Y;Y;Y;Y;Y	PF3D7_0106100;PBLACG01_0103700;PBANKA_0207200;PPRFG01_0104500;PKNH_0207400;PGAL8A_00102200;PcyM_0211500;PVL_020008700;AK88_01074;PBILCG01_0104500;PCHAS_0205600;PRELSG_0210900;PmUG01_02017600;PCOAH_00003230;PGSY75_0106100;PADL01_0103700;PVVCY_0200700;PocGH01_02015900;MKS88_000699;PRCDC_0104000;PVP01_0208700;PY17X_0208600;C922_04237	0.304347826
PF3D7_0106100	354	S	23	12	21	20	S;S;T;S;S;S;A;T;T;S;T;S;S;T;S;S;T;N;S;S;T;T;T	T;T;T;S;T;T;T;S;T;T;T;T;T;T;T;T;T;S;T;T;T;T;T	PF3D7_0106100;PBLACG01_0103700;PBANKA_0207200;PPRFG01_0104500;PKNH_0207400;PGAL8A_00102200;PcyM_0211500;PVL_020008700;AK88_01074;PBILCG01_0104500;PCHAS_0205600;PRELSG_0210900;PmUG01_02017600;PCOAH_00003230;PGSY75_0106100;PADL01_0103700;PVVCY_0200700;PocGH01_02015900;MKS88_000699;PRCDC_0104000;PVP01_0208700;PY17X_0208600;C922_04237	0.52173913
PF3D7_0106100	355	S	23	4	23	23	S;T;T;S;T;T;T;S;T;T;T;T;T;T;T;T;T;S;T;T;T;T;T	D;D;D;D;D;D;D;D;D;D;D;D;D;D;D;D;D;D;D;D;D;D;D	PF3D7_0106100;PBLACG01_0103700;PBANKA_0207200;PPRFG01_0104500;PKNH_0207400;PGAL8A_00102200;PcyM_0211500;PVL_020008700;AK88_01074;PBILCG01_0104500;PCHAS_0205600;PRELSG_0210900;PmUG01_02017600;PCOAH_00003230;PGSY75_0106100;PADL01_0103700;PVVCY_0200700;PocGH01_02015900;MKS88_000699;PRCDC_0104000;PVP01_0208700;PY17X_0208600;C922_04237	0.173913043
PF3D7_0106100	357	S	23	23	23	23	S;S;S;S;S;S;S;S;S;S;S;S;S;S;S;S;S;S;S;S;S;S;S	I;I;I;I;I;I;I;I;I;I;I;I;I;I;I;I;I;I;I;I;I;I;I	PF3D7_0106100;PBLACG01_0103700;PBANKA_0207200;PPRFG01_0104500;PKNH_0207400;PGAL8A_00102200;PcyM_0211500;PVL_020008700;AK88_01074;PBILCG01_0104500;PCHAS_0205600;PRELSG_0210900;PmUG01_02017600;PCOAH_00003230;PGSY75_0106100;PADL01_0103700;PVVCY_0200700;PocGH01_02015900;MKS88_000699;PRCDC_0104000;PVP01_0208700;PY17X_0208600;C922_04237	1
PF3D7_0106300	345	S	23	23	23	23	S;S;S;S;S;S;S;S;S;S;S;S;S;S;S;S;S;S;S;S;S;S;S	V;V;V;V;V;V;V;V;V;V;V;V;V;V;V;V;V;V;V;V;V;V;V	PF3D7_0106300;AK88_01072;PmUG01_02017400;PVP01_0208500;PRELSG_0210700;PPRFG01_0104700;PY17X_0208400;PGAL8A_00102400;PBILCG01_0104700;PGSY75_0106300;PADL01_0103900;C922_04907;PBLACG01_0103900;PocGH01_02015700;PVVCY_0200680;PBANKA_0207000;PVL_020008500;PcyM_0211300;MKS88_000697;PKNH_0207200;PCHAS_0205400;PCOAH_00003250;PRCDC_0104200	1
PF3D7_0106300	381	S	23	8	14	22	S;M;V;S;T;S;T;A;C;S;S;L;S;V;T;T;S;V;-;V;T;T;S	L;L;L;L;L;L;L;L;L;L;L;L;L;L;L;L;L;L;-;L;L;L;L	PF3D7_0106300;AK88_01072;PmUG01_02017400;PVP01_0208500;PRELSG_0210700;PPRFG01_0104700;PY17X_0208400;PGAL8A_00102400;PBILCG01_0104700;PGSY75_0106300;PADL01_0103900;C922_04907;PBLACG01_0103900;PocGH01_02015700;PVVCY_0200680;PBANKA_0207000;PVL_020008500;PcyM_0211300;MKS88_000697;PKNH_0207200;PCHAS_0205400;PCOAH_00003250;PRCDC_0104200	0.347826087
PF3D7_0106300	427	T	23	10	10	7	T;T;G;V;N;T;Y;N;T;T;T;T;T;I;Y;Y;V;T;-;K;Y;K;T	D;A;V;A;-;D;-;-;D;D;D;P;D;S;-;-;A;E;-;A;-;A;D	PF3D7_0106300;AK88_01072;PmUG01_02017400;PVP01_0208500;PRELSG_0210700;PPRFG01_0104700;PY17X_0208400;PGAL8A_00102400;PBILCG01_0104700;PGSY75_0106300;PADL01_0103900;C922_04907;PBLACG01_0103900;PocGH01_02015700;PVVCY_0200680;PBANKA_0207000;PVL_020008500;PcyM_0211300;MKS88_000697;PKNH_0207200;PCHAS_0205400;PCOAH_00003250;PRCDC_0104200	0.434782609
PF3D7_0106300	434	S	23	2	2	3	S;-;-;-;-;S;-;-;V;L;L;-;V;-;-;-;-;-;-;-;-;-;L	I;Y;F;Y;-;I;-;-;V;L;L;Y;L;-;-;-;Y;Y;F;Y;-;Y;I	PF3D7_0106300;AK88_01072;PmUG01_02017400;PVP01_0208500;PRELSG_0210700;PPRFG01_0104700;PY17X_0208400;PGAL8A_00102400;PBILCG01_0104700;PGSY75_0106300;PADL01_0103900;C922_04907;PBLACG01_0103900;PocGH01_02015700;PVVCY_0200680;PBANKA_0207000;PVL_020008500;PcyM_0211300;MKS88_000697;PKNH_0207200;PCHAS_0205400;PCOAH_00003250;PRCDC_0104200	0.086956522
PF3D7_0106300	449	S	23	16	16	15	S;N;G;S;E;S;S;D;S;S;S;S;S;R;S;S;S;N;G;S;S;S;S	K;N;G;G;K;K;K;K;K;K;K;T;K;R;K;K;G;T;G;K;K;K;K	PF3D7_0106300;AK88_01072;PmUG01_02017400;PVP01_0208500;PRELSG_0210700;PPRFG01_0104700;PY17X_0208400;PGAL8A_00102400;PBILCG01_0104700;PGSY75_0106300;PADL01_0103900;C922_04907;PBLACG01_0103900;PocGH01_02015700;PVVCY_0200680;PBANKA_0207000;PVL_020008500;PcyM_0211300;MKS88_000697;PKNH_0207200;PCHAS_0205400;PCOAH_00003250;PRCDC_0104200	0.695652174
PF3D7_0106300	482	S	23	9	23	21	S;T;S;T;T;S;S;T;T;T;T;T;T;T;S;S;T;T;S;T;S;T;S	N;N;N;N;K;N;N;K;N;N;N;N;N;N;N;N;N;N;N;N;N;N;N	PF3D7_0106300;AK88_01072;PmUG01_02017400;PVP01_0208500;PRELSG_0210700;PPRFG01_0104700;PY17X_0208400;PGAL8A_00102400;PBILCG01_0104700;PGSY75_0106300;PADL01_0103900;C922_04907;PBLACG01_0103900;PocGH01_02015700;PVVCY_0200680;PBANKA_0207000;PVL_020008500;PcyM_0211300;MKS88_000697;PKNH_0207200;PCHAS_0205400;PCOAH_00003250;PRCDC_0104200	0.391304348
PF3D7_0106300	489	S	23	23	23	23	S;S;S;S;S;S;S;S;S;S;S;S;S;S;S;S;S;S;S;S;S;S;S	R;R;R;R;R;R;R;R;R;R;R;R;R;R;R;R;R;R;R;R;R;R;R	PF3D7_0106300;AK88_01072;PmUG01_02017400;PVP01_0208500;PRELSG_0210700;PPRFG01_0104700;PY17X_0208400;PGAL8A_00102400;PBILCG01_0104700;PGSY75_0106300;PADL01_0103900;C922_04907;PBLACG01_0103900;PocGH01_02015700;PVVCY_0200680;PBANKA_0207000;PVL_020008500;PcyM_0211300;MKS88_000697;PKNH_0207200;PCHAS_0205400;PCOAH_00003250;PRCDC_0104200	1
PF3D7_0106300	492	S	23	23	23	21	S;S;S;S;S;S;S;S;S;S;S;S;S;S;S;S;S;S;S;S;S;S;S	K;K;K;K;K;K;K;K;K;K;K;K;K;K;R;K;K;K;K;K;R;K;K	PF3D7_0106300;AK88_01072;PmUG01_02017400;PVP01_0208500;PRELSG_0210700;PPRFG01_0104700;PY17X_0208400;PGAL8A_00102400;PBILCG01_0104700;PGSY75_0106300;PADL01_0103900;C922_04907;PBLACG01_0103900;PocGH01_02015700;PVVCY_0200680;PBANKA_0207000;PVL_020008500;PcyM_0211300;MKS88_000697;PKNH_0207200;PCHAS_0205400;PCOAH_00003250;PRCDC_0104200	1
PF3D7_0106300	571	T	23	8	14	3	T;T;N;S;N;T;N;Y;T;T;T;G;T;S;S;S;S;G;N;G;S;V;T	P;K;N;K;V;P;I;G;T;A;T;K;S;S;G;I;K;K;N;K;G;K;P	PF3D7_0106300;AK88_01072;PmUG01_02017400;PVP01_0208500;PRELSG_0210700;PPRFG01_0104700;PY17X_0208400;PGAL8A_00102400;PBILCG01_0104700;PGSY75_0106300;PADL01_0103900;C922_04907;PBLACG01_0103900;PocGH01_02015700;PVVCY_0200680;PBANKA_0207000;PVL_020008500;PcyM_0211300;MKS88_000697;PKNH_0207200;PCHAS_0205400;PCOAH_00003250;PRCDC_0104200	0.347826087
PF3D7_0106300	582	S	23	6	9	6	S;K;D;-;I;S;-;S;S;T;T;G;S;T;-;-;-;K;D;K;-;K;S	P;A;N;-;-;P;-;P;P;V;V;R;P;T;-;-;A;S;N;A;-;A;P	PF3D7_0106300;AK88_01072;PmUG01_02017400;PVP01_0208500;PRELSG_0210700;PPRFG01_0104700;PY17X_0208400;PGAL8A_00102400;PBILCG01_0104700;PGSY75_0106300;PADL01_0103900;C922_04907;PBLACG01_0103900;PocGH01_02015700;PVVCY_0200680;PBANKA_0207000;PVL_020008500;PcyM_0211300;MKS88_000697;PKNH_0207200;PCHAS_0205400;PCOAH_00003250;PRCDC_0104200	0.260869565
PF3D7_0106300	591	S	23	9	9	8	S;-;S;-;-;S;-;-;S;S;S;-;S;K;-;-;-;-;S;-;-;-;S	S;-;-;-;-;S;-;N;S;S;S;-;S;S;-;-;-;-;-;-;-;-;S	PF3D7_0106300;AK88_01072;PmUG01_02017400;PVP01_0208500;PRELSG_0210700;PPRFG01_0104700;PY17X_0208400;PGAL8A_00102400;PBILCG01_0104700;PGSY75_0106300;PADL01_0103900;C922_04907;PBLACG01_0103900;PocGH01_02015700;PVVCY_0200680;PBANKA_0207000;PVL_020008500;PcyM_0211300;MKS88_000697;PKNH_0207200;PCHAS_0205400;PCOAH_00003250;PRCDC_0104200	0.391304348
PF3D7_0106300	592	S	23	8	8	7	S;-;-;-;-;S;-;N;S;S;S;-;S;S;-;-;-;-;-;-;-;-;S	K;-;-;-;-;K;-;-;K;K;K;-;K;A;-;-;-;-;-;-;-;-;K	PF3D7_0106300;AK88_01072;PmUG01_02017400;PVP01_0208500;PRELSG_0210700;PPRFG01_0104700;PY17X_0208400;PGAL8A_00102400;PBILCG01_0104700;PGSY75_0106300;PADL01_0103900;C922_04907;PBLACG01_0103900;PocGH01_02015700;PVVCY_0200680;PBANKA_0207000;PVL_020008500;PcyM_0211300;MKS88_000697;PKNH_0207200;PCHAS_0205400;PCOAH_00003250;PRCDC_0104200	0.347826087
PF3D7_0106300	597	S	23	8	8	6	S;-;-;-;-;S;-;-;S;S;S;-;S;S;-;-;-;-;-;-;-;-;S	H;-;S;-;-;H;G;K;H;H;N;-;H;D;D;D;-;-;S;-;D;-;H	PF3D7_0106300;AK88_01072;PmUG01_02017400;PVP01_0208500;PRELSG_0210700;PPRFG01_0104700;PY17X_0208400;PGAL8A_00102400;PBILCG01_0104700;PGSY75_0106300;PADL01_0103900;C922_04907;PBLACG01_0103900;PocGH01_02015700;PVVCY_0200680;PBANKA_0207000;PVL_020008500;PcyM_0211300;MKS88_000697;PKNH_0207200;PCHAS_0205400;PCOAH_00003250;PRCDC_0104200	0.347826087
PF3D7_0106300	601	S	23	13	14	7	S;T;S;G;N;S;S;N;N;N;N;S;N;S;S;S;G;S;S;I;S;S;S	T;-;-;-;N;T;S;N;T;T;T;-;T;S;-;S;-;-;-;-;-;-;T	PF3D7_0106300;AK88_01072;PmUG01_02017400;PVP01_0208500;PRELSG_0210700;PPRFG01_0104700;PY17X_0208400;PGAL8A_00102400;PBILCG01_0104700;PGSY75_0106300;PADL01_0103900;C922_04907;PBLACG01_0103900;PocGH01_02015700;PVVCY_0200680;PBANKA_0207000;PVL_020008500;PcyM_0211300;MKS88_000697;PKNH_0207200;PCHAS_0205400;PCOAH_00003250;PRCDC_0104200	0.565217391
PF3D7_0106300	602	T	23	7	10	9	T;-;-;-;N;T;S;N;T;T;T;-;T;S;-;S;-;-;-;-;-;-;T	L;-;-;-;N;L;-;K;L;L;L;-;L;F;L;I;-;-;-;-;L;-;L	PF3D7_0106300;AK88_01072;PmUG01_02017400;PVP01_0208500;PRELSG_0210700;PPRFG01_0104700;PY17X_0208400;PGAL8A_00102400;PBILCG01_0104700;PGSY75_0106300;PADL01_0103900;C922_04907;PBLACG01_0103900;PocGH01_02015700;PVVCY_0200680;PBANKA_0207000;PVL_020008500;PcyM_0211300;MKS88_000697;PKNH_0207200;PCHAS_0205400;PCOAH_00003250;PRCDC_0104200	0.304347826
PF3D7_0106300	635	T	23	9	10	7	T;-;T;-;-;T;-;-;T;T;T;G;T;-;-;-;-;S;T;-;-;-;T	F;-;W;-;-;F;-;-;F;F;F;S;F;-;-;-;-;S;W;-;-;-;F	PF3D7_0106300;AK88_01072;PmUG01_02017400;PVP01_0208500;PRELSG_0210700;PPRFG01_0104700;PY17X_0208400;PGAL8A_00102400;PBILCG01_0104700;PGSY75_0106300;PADL01_0103900;C922_04907;PBLACG01_0103900;PocGH01_02015700;PVVCY_0200680;PBANKA_0207000;PVL_020008500;PcyM_0211300;MKS88_000697;PKNH_0207200;PCHAS_0205400;PCOAH_00003250;PRCDC_0104200	0.391304348
PF3D7_0106300	648	S	23	7	7	7	S;-;N;-;-;S;-;-;S;S;S;-;S;-;-;-;-;-;N;-;-;-;S	K;-;S;-;-;K;-;-;K;K;K;-;K;-;-;-;-;-;S;-;-;-;K	PF3D7_0106300;AK88_01072;PmUG01_02017400;PVP01_0208500;PRELSG_0210700;PPRFG01_0104700;PY17X_0208400;PGAL8A_00102400;PBILCG01_0104700;PGSY75_0106300;PADL01_0103900;C922_04907;PBLACG01_0103900;PocGH01_02015700;PVVCY_0200680;PBANKA_0207000;PVL_020008500;PcyM_0211300;MKS88_000697;PKNH_0207200;PCHAS_0205400;PCOAH_00003250;PRCDC_0104200	0.304347826
PF3D7_0106300	701	S	23	23	23	23	S;S;S;S;S;S;S;S;S;S;S;S;S;S;S;S;S;S;S;S;S;S;S	V;V;V;V;V;V;V;V;V;V;V;V;V;V;V;V;V;V;V;V;V;V;V	PF3D7_0106300;AK88_01072;PmUG01_02017400;PVP01_0208500;PRELSG_0210700;PPRFG01_0104700;PY17X_0208400;PGAL8A_00102400;PBILCG01_0104700;PGSY75_0106300;PADL01_0103900;C922_04907;PBLACG01_0103900;PocGH01_02015700;PVVCY_0200680;PBANKA_0207000;PVL_020008500;PcyM_0211300;MKS88_000697;PKNH_0207200;PCHAS_0205400;PCOAH_00003250;PRCDC_0104200	1
PF3D7_0106300	762	S	23	22	22	23	S;S;S;S;S;S;S;S;S;S;S;S;S;G;S;S;S;S;S;S;S;S;S	F;F;F;F;F;F;F;F;F;F;F;F;F;F;F;F;F;F;F;F;F;F;F	PF3D7_0106300;AK88_01072;PmUG01_02017400;PVP01_0208500;PRELSG_0210700;PPRFG01_0104700;PY17X_0208400;PGAL8A_00102400;PBILCG01_0104700;PGSY75_0106300;PADL01_0103900;C922_04907;PBLACG01_0103900;PocGH01_02015700;PVVCY_0200680;PBANKA_0207000;PVL_020008500;PcyM_0211300;MKS88_000697;PKNH_0207200;PCHAS_0205400;PCOAH_00003250;PRCDC_0104200	0.956521739
PF3D7_0106300	770	S	23	8	8	7	S;K;K;K;K;S;S;K;S;S;S;R;S;P;A;A;K;K;K;K;A;K;S	K;N;N;T;N;K;N;N;K;K;K;T;K;S;N;N;T;T;N;T;N;S;K	PF3D7_0106300;AK88_01072;PmUG01_02017400;PVP01_0208500;PRELSG_0210700;PPRFG01_0104700;PY17X_0208400;PGAL8A_00102400;PBILCG01_0104700;PGSY75_0106300;PADL01_0103900;C922_04907;PBLACG01_0103900;PocGH01_02015700;PVVCY_0200680;PBANKA_0207000;PVL_020008500;PcyM_0211300;MKS88_000697;PKNH_0207200;PCHAS_0205400;PCOAH_00003250;PRCDC_0104200	0.347826087
PF3D7_0106300	790	Y	23	23	23	19	Y;Y;Y;Y;Y;Y;Y;Y;Y;Y;Y;Y;Y;Y;Y;Y;Y;Y;Y;Y;Y;Y;Y	L;L;L;L;L;L;I;L;L;L;L;L;L;L;I;I;L;L;L;L;I;L;L	PF3D7_0106300;AK88_01072;PmUG01_02017400;PVP01_0208500;PRELSG_0210700;PPRFG01_0104700;PY17X_0208400;PGAL8A_00102400;PBILCG01_0104700;PGSY75_0106300;PADL01_0103900;C922_04907;PBLACG01_0103900;PocGH01_02015700;PVVCY_0200680;PBANKA_0207000;PVL_020008500;PcyM_0211300;MKS88_000697;PKNH_0207200;PCHAS_0205400;PCOAH_00003250;PRCDC_0104200	1
PF3D7_0106300	852	T	23	7	9	2	T;T;R;A;-;T;-;-;I;-;S;T;T;-;-;-;A;T;R;S;-;N;T	Y;T;M;A;-;N;-;-;N;-;N;K;N;-;-;-;A;K;M;K;-;A;Y	PF3D7_0106300;AK88_01072;PmUG01_02017400;PVP01_0208500;PRELSG_0210700;PPRFG01_0104700;PY17X_0208400;PGAL8A_00102400;PBILCG01_0104700;PGSY75_0106300;PADL01_0103900;C922_04907;PBLACG01_0103900;PocGH01_02015700;PVVCY_0200680;PBANKA_0207000;PVL_020008500;PcyM_0211300;MKS88_000697;PKNH_0207200;PCHAS_0205400;PCOAH_00003250;PRCDC_0104200	0.304347826
PF3D7_0106400	118	S	23	10	10	12	S;S;S;S;C;C;C;C;C;C;S;S;S;C;C;C;C;C;S;S;C;S;C	K;Q;Q;K;K;K;K;R;K;K;K;K;Q;R;K;R;R;K;Q;Q;R;Q;K	PF3D7_0106400;PADL01_0104000;PPRFG01_0104800;MKS88_000696;PCOAH_00003260;C922_04906;AK88_01071;PVVCY_0200670;PVL_020008400;PKNH_0207100;PGAL8A_00102500;PmUG01_02017300;PRCDC_0104300;PRELSG_0210600;PcyM_0211200;PY17X_0208300;PCHAS_0205300;PocGH01_02015600;PBILCG01_0104800;PGSY75_0106400;PBANKA_0206900;PBLACG01_0104000;PVP01_0208400	0.434782609
PF3D7_0106500	57	S	5	3	3	4	S;S;V;I;S	F;F;F;L;F	PF3D7_0106500;PRCDC_0104400;PBILCG01_0104900;PBLACG01_0104100;PPRFG01_0104900	0.6
PF3D7_0106500	133	S	5	5	5	5	S;S;S;S;S	L;L;L;L;L	PF3D7_0106500;PRCDC_0104400;PBILCG01_0104900;PBLACG01_0104100;PPRFG01_0104900	1
PF3D7_0106500	488	S	5	5	5	5	S;S;S;S;S	P;P;P;P;P	PF3D7_0106500;PRCDC_0104400;PBILCG01_0104900;PBLACG01_0104100;PPRFG01_0104900	1
PF3D7_0106500	548	S	5	5	5	5	S;S;S;S;S	D;D;D;D;D	PF3D7_0106500;PRCDC_0104400;PBILCG01_0104900;PBLACG01_0104100;PPRFG01_0104900	1
PF3D7_0106500	1159	S	5	5	5	4	S;S;S;S;S	E;V;E;E;E	PF3D7_0106500;PRCDC_0104400;PBILCG01_0104900;PBLACG01_0104100;PPRFG01_0104900	1
PF3D7_0106500	1208	S	5	2	2	4	S;N;N;N;S	N;N;N;K;N	PF3D7_0106500;PRCDC_0104400;PBILCG01_0104900;PBLACG01_0104100;PPRFG01_0104900	0.4
PF3D7_0106700	38	S	22	22	22	22	S;S;S;S;S;S;S;S;S;S;S;S;S;S;S;S;S;S;S;S;S;S	G;G;G;G;G;G;G;G;G;G;G;G;G;G;G;G;G;G;G;G;G;G	PF3D7_0106700;PBILCG01_0105100;PRCDC_0104600;MKS88_000693;AK88_01068;PBANKA_0206600;PY17X_0208000;PADL01_0104300;PcyM_0210900;PVP01_0208100;PmUG01_02017000;PCOAH_00003290;C922_04903;PBLACG01_0104300;PGSY75_0106700;PKNH_0206800;PocGH01_02015300;PGAL8A_00102800;PRELSG_0210300;PCHAS_0205000;PPRFG01_0105100;PVVCY_0200640	1
PF3D7_0106700	198	S	22	16	19	21	S;S;S;A;T;S;S;S;T;S;A;S;T;S;S;S;C;S;S;S;S;S	E;E;E;E;E;E;E;E;E;D;E;E;E;E;E;E;E;E;E;E;E;E	PF3D7_0106700;PBILCG01_0105100;PRCDC_0104600;MKS88_000693;AK88_01068;PBANKA_0206600;PY17X_0208000;PADL01_0104300;PcyM_0210900;PVP01_0208100;PmUG01_02017000;PCOAH_00003290;C922_04903;PBLACG01_0104300;PGSY75_0106700;PKNH_0206800;PocGH01_02015300;PGAL8A_00102800;PRELSG_0210300;PCHAS_0205000;PPRFG01_0105100;PVVCY_0200640	0.727272727
PF3D7_0106700	409	S	22	5	5	2	S;S;S;E;-;-;N;M;G;-;E;N;-;S;I;-;-;E;E;-;S;-	D;K;K;-;-;-;T;Q;-;-;E;-;-;K;Q;-;-;-;K;-;K;D	PF3D7_0106700;PBILCG01_0105100;PRCDC_0104600;MKS88_000693;AK88_01068;PBANKA_0206600;PY17X_0208000;PADL01_0104300;PcyM_0210900;PVP01_0208100;PmUG01_02017000;PCOAH_00003290;C922_04903;PBLACG01_0104300;PGSY75_0106700;PKNH_0206800;PocGH01_02015300;PGAL8A_00102800;PRELSG_0210300;PCHAS_0205000;PPRFG01_0105100;PVVCY_0200640	0.227272727
PF3D7_0106700	502	S	22	7	7	6	S;S;S;K;K;A;E;N;K;G;K;N;K;S;S;R;S;N;N;A;S;G	G;N;N;G;R;N;D;N;R;G;G;R;R;N;K;R;H;A;I;G;N;G	PF3D7_0106700;PBILCG01_0105100;PRCDC_0104600;MKS88_000693;AK88_01068;PBANKA_0206600;PY17X_0208000;PADL01_0104300;PcyM_0210900;PVP01_0208100;PmUG01_02017000;PCOAH_00003290;C922_04903;PBLACG01_0104300;PGSY75_0106700;PKNH_0206800;PocGH01_02015300;PGAL8A_00102800;PRELSG_0210300;PCHAS_0205000;PPRFG01_0105100;PVVCY_0200640	0.318181818
PF3D7_0106700	555	S	22	21	22	21	S;S;S;S;S;S;S;S;S;S;S;S;S;S;S;S;T;S;S;S;S;S	N;N;N;N;N;N;N;N;N;N;N;N;N;N;N;N;Y;N;N;N;N;N	PF3D7_0106700;PBILCG01_0105100;PRCDC_0104600;MKS88_000693;AK88_01068;PBANKA_0206600;PY17X_0208000;PADL01_0104300;PcyM_0210900;PVP01_0208100;PmUG01_02017000;PCOAH_00003290;C922_04903;PBLACG01_0104300;PGSY75_0106700;PKNH_0206800;PocGH01_02015300;PGAL8A_00102800;PRELSG_0210300;PCHAS_0205000;PPRFG01_0105100;PVVCY_0200640	0.954545455
PF3D7_0106700	585	S	22	12	12	22	S;S;S;H;P;S;S;S;P;P;H;P;P;S;S;P;S;L;L;S;S;S	I;I;I;I;I;I;I;I;I;I;I;I;I;I;I;I;I;I;I;I;I;I	PF3D7_0106700;PBILCG01_0105100;PRCDC_0104600;MKS88_000693;AK88_01068;PBANKA_0206600;PY17X_0208000;PADL01_0104300;PcyM_0210900;PVP01_0208100;PmUG01_02017000;PCOAH_00003290;C922_04903;PBLACG01_0104300;PGSY75_0106700;PKNH_0206800;PocGH01_02015300;PGAL8A_00102800;PRELSG_0210300;PCHAS_0205000;PPRFG01_0105100;PVVCY_0200640	0.545454545
PF3D7_0106700	632	S	22	7	7	4	S;S;S;G;E;E;N;S;E;E;G;E;D;S;S;G;-;E;E;E;S;E	I;D;D;E;D;I;Y;D;E;E;E;E;E;D;D;S;-;E;E;I;D;I	PF3D7_0106700;PBILCG01_0105100;PRCDC_0104600;MKS88_000693;AK88_01068;PBANKA_0206600;PY17X_0208000;PADL01_0104300;PcyM_0210900;PVP01_0208100;PmUG01_02017000;PCOAH_00003290;C922_04903;PBLACG01_0104300;PGSY75_0106700;PKNH_0206800;PocGH01_02015300;PGAL8A_00102800;PRELSG_0210300;PCHAS_0205000;PPRFG01_0105100;PVVCY_0200640	0.318181818
PF3D7_0106700	772	T	22	8	8	3	T;T;T;P;-;-;-;T;-;N;P;-;T;T;T;-;E;E;E;-;T;-	D;N;S;Y;A;C;E;N;A;P;Y;P;H;N;N;A;G;E;E;D;N;D	PF3D7_0106700;PBILCG01_0105100;PRCDC_0104600;MKS88_000693;AK88_01068;PBANKA_0206600;PY17X_0208000;PADL01_0104300;PcyM_0210900;PVP01_0208100;PmUG01_02017000;PCOAH_00003290;C922_04903;PBLACG01_0104300;PGSY75_0106700;PKNH_0206800;PocGH01_02015300;PGAL8A_00102800;PRELSG_0210300;PCHAS_0205000;PPRFG01_0105100;PVVCY_0200640	0.363636364
PF3D7_0106800	19	S	23	5	5	15	S;N;N;N;N;N;N;N;S;S;N;-;S;-;-;N;S;N;N;N;-;N;N	Y;S;Y;Y;Y;Y;Y;Y;Y;Y;Y;-;Y;-;-;Y;Y;S;Y;S;-;S;Y	PF3D7_0106800;PCHAS_0204900;AK88_01067;PGSY75_0106800;PBLACG01_0104400;PRELSG_0210200;PKNH_0206700;C922_04902;PBILCG01_0105200;PRCDC_0104700;PADL01_0104400;PGAL8A_00102900;PPRFG01_0105200;PVP01_0208000;AK88_01066;PCOAH_00003300;PocGH01_02015200;PVVCY_0200630;MKS88_000692;PY17X_0207900;PmUG01_02016900;PBANKA_0206500;PcyM_0210400	0.217391304
PF3D7_0106800	22	S	23	14	14	11	S;A;S;S;S;S;S;S;S;S;S;-;S;-;-;S;A;A;S;A;-;A;S	N;N;N;T;T;T;N;N;T;T;T;-;T;-;-;N;N;N;T;N;-;N;N	PF3D7_0106800;PCHAS_0204900;AK88_01067;PGSY75_0106800;PBLACG01_0104400;PRELSG_0210200;PKNH_0206700;C922_04902;PBILCG01_0105200;PRCDC_0104700;PADL01_0104400;PGAL8A_00102900;PPRFG01_0105200;PVP01_0208000;AK88_01066;PCOAH_00003300;PocGH01_02015200;PVVCY_0200630;MKS88_000692;PY17X_0207900;PmUG01_02016900;PBANKA_0206500;PcyM_0210400	0.608695652
PF3D7_0107000	70	S	22	21	21	22	S;S;S;S;S;S;S;S;S;S;A;S;S;S;S;S;S;S;S;S;S;S	D;D;D;D;D;D;D;D;D;D;D;D;D;D;D;D;D;D;D;D;D;D	PF3D7_0107000;PKNH_0206500;PmUG01_02016700;PPRFG01_0105400.1;PVP01_0207800;PADL01_0104600;PBLACG01_0104600;PCOAH_00003320;PVVCY_0200610;PcyM_0210100;PRELSG_0210000;PGSY75_0107000;AK88_01064;C922_04900;PocGH01_02015000;PBANKA_0206300;PVL_000194100;PGAL8A_00103100;PY17X_0207700;PRCDC_0104900;PCHAS_0204700;PBILCG01_0105400	0.954545455
PF3D7_0107000	134	T	22	22	22	22	T;T;T;T;T;T;T;T;T;T;T;T;T;T;T;T;T;T;T;T;T;T	D;D;D;D;D;D;D;D;D;D;D;D;D;D;D;D;D;D;D;D;D;D	PF3D7_0107000;PKNH_0206500;PmUG01_02016700;PPRFG01_0105400.1;PVP01_0207800;PADL01_0104600;PBLACG01_0104600;PCOAH_00003320;PVVCY_0200610;PcyM_0210100;PRELSG_0210000;PGSY75_0107000;AK88_01064;C922_04900;PocGH01_02015000;PBANKA_0206300;PVL_000194100;PGAL8A_00103100;PY17X_0207700;PRCDC_0104900;PCHAS_0204700;PBILCG01_0105400	1
PF3D7_0107500	708	S	21	17	18	20	S;S;S;S;S;S;V;S;I;S;V;S;S;S;T;S;S;S;S;S;S	L;L;L;L;L;L;L;L;L;L;T;L;L;L;L;L;L;L;L;L;L	PF3D7_0107500;PVVCY_0200570;PADL01_0105100;PVP01_0207400;PcyM_0209600;PocGH01_02014600;PmUG01_02016300;PVL_000102900;PRELSG_0209500;PY17X_0207300;PGAL8A_00103600;PPRFG01_0105900;PCOAH_00003360;AK88_01060;C922_04896;PGSY75_0107500;PRCDC_0105400;PCHAS_0204300;PBILCG01_0105900;PBLACG01_0105100;PKNH_0206100	0.80952381
PF3D7_0107500	750	S	21	18	18	19	S;K;S;S;S;S;S;S;S;K;S;S;S;S;S;S;S;K;S;S;S	N;K;N;N;N;N;N;N;N;N;N;N;N;N;N;N;N;K;N;N;N	PF3D7_0107500;PVVCY_0200570;PADL01_0105100;PVP01_0207400;PcyM_0209600;PocGH01_02014600;PmUG01_02016300;PVL_000102900;PRELSG_0209500;PY17X_0207300;PGAL8A_00103600;PPRFG01_0105900;PCOAH_00003360;AK88_01060;C922_04896;PGSY75_0107500;PRCDC_0105400;PCHAS_0204300;PBILCG01_0105900;PBLACG01_0105100;PKNH_0206100	0.857142857
PF3D7_0107500	755	S	21	16	16	12	S;D;P;S;S;S;S;S;S;D;S;S;S;S;S;P;S;D;S;S;S	K;Q;Q;K;K;K;K;K;K;Q;K;S;K;K;K;H;S;Q;I;I;K	PF3D7_0107500;PVVCY_0200570;PADL01_0105100;PVP01_0207400;PcyM_0209600;PocGH01_02014600;PmUG01_02016300;PVL_000102900;PRELSG_0209500;PY17X_0207300;PGAL8A_00103600;PPRFG01_0105900;PCOAH_00003360;AK88_01060;C922_04896;PGSY75_0107500;PRCDC_0105400;PCHAS_0204300;PBILCG01_0105900;PBLACG01_0105100;PKNH_0206100	0.761904762
PF3D7_0107500	756	S	21	3	3	9	S;Q;Q;K;K;K;K;K;K;Q;K;S;K;K;K;H;S;Q;I;I;K	G;C;N;G;G;N;G;G;Y;C;D;N;G;G;G;N;N;C;N;N;G	PF3D7_0107500;PVVCY_0200570;PADL01_0105100;PVP01_0207400;PcyM_0209600;PocGH01_02014600;PmUG01_02016300;PVL_000102900;PRELSG_0209500;PY17X_0207300;PGAL8A_00103600;PPRFG01_0105900;PCOAH_00003360;AK88_01060;C922_04896;PGSY75_0107500;PRCDC_0105400;PCHAS_0204300;PBILCG01_0105900;PBLACG01_0105100;PKNH_0206100	0.142857143
PF3D7_0107500	774	S	21	8	13	11	S;G;S;T;T;G;Q;T;N;G;N;S;V;T;S;S;S;G;S;S;T	L;C;I;L;L;V;L;L;L;C;L;M;L;L;L;I;I;C;I;I;L	PF3D7_0107500;PVVCY_0200570;PADL01_0105100;PVP01_0207400;PcyM_0209600;PocGH01_02014600;PmUG01_02016300;PVL_000102900;PRELSG_0209500;PY17X_0207300;PGAL8A_00103600;PPRFG01_0105900;PCOAH_00003360;AK88_01060;C922_04896;PGSY75_0107500;PRCDC_0105400;PCHAS_0204300;PBILCG01_0105900;PBLACG01_0105100;PKNH_0206100	0.380952381
PF3D7_0107500	827	S	21	11	11	8	S;-;-;S;L;A;-;S;D;K;G;S;S;S;S;-;S;-;S;S;S	G;-;-;G;G;A;-;G;D;Q;D;K;G;G;G;-;R;-;K;K;G	PF3D7_0107500;PVVCY_0200570;PADL01_0105100;PVP01_0207400;PcyM_0209600;PocGH01_02014600;PmUG01_02016300;PVL_000102900;PRELSG_0209500;PY17X_0207300;PGAL8A_00103600;PPRFG01_0105900;PCOAH_00003360;AK88_01060;C922_04896;PGSY75_0107500;PRCDC_0105400;PCHAS_0204300;PBILCG01_0105900;PBLACG01_0105100;PKNH_0206100	0.523809524
PF3D7_0107500	877	S	21	8	8	6	S;G;S;R;M;L;K;R;A;N;V;S;M;V;M;S;S;S;S;S;M	G;A;S;G;R;E;G;G;H;I;H;S;R;R;R;S;R;G;S;S;G	PF3D7_0107500;PVVCY_0200570;PADL01_0105100;PVP01_0207400;PcyM_0209600;PocGH01_02014600;PmUG01_02016300;PVL_000102900;PRELSG_0209500;PY17X_0207300;PGAL8A_00103600;PPRFG01_0105900;PCOAH_00003360;AK88_01060;C922_04896;PGSY75_0107500;PRCDC_0105400;PCHAS_0204300;PBILCG01_0105900;PBLACG01_0105100;PKNH_0206100	0.380952381
PF3D7_0107500	878	S	21	6	6	3	S;A;S;G;R;E;G;G;H;I;H;S;R;R;R;S;R;G;S;S;G	Q;S;G;A;P;K;K;A;S;N;F;D;P;Q;S;G;D;S;D;D;Q	PF3D7_0107500;PVVCY_0200570;PADL01_0105100;PVP01_0207400;PcyM_0209600;PocGH01_02014600;PmUG01_02016300;PVL_000102900;PRELSG_0209500;PY17X_0207300;PGAL8A_00103600;PPRFG01_0105900;PCOAH_00003360;AK88_01060;C922_04896;PGSY75_0107500;PRCDC_0105400;PCHAS_0204300;PBILCG01_0105900;PBLACG01_0105100;PKNH_0206100	0.285714286
PF3D7_0107500	953	T	21	4	8	8	T;S;I;-;-;-;S;-;-;S;-;T;-;-;-;I;T;S;K;T;-	R;T;S;R;R;-;S;R;K;T;K;S;R;R;R;S;S;P;S;S;R	PF3D7_0107500;PVVCY_0200570;PADL01_0105100;PVP01_0207400;PcyM_0209600;PocGH01_02014600;PmUG01_02016300;PVL_000102900;PRELSG_0209500;PY17X_0207300;PGAL8A_00103600;PPRFG01_0105900;PCOAH_00003360;AK88_01060;C922_04896;PGSY75_0107500;PRCDC_0105400;PCHAS_0204300;PBILCG01_0105900;PBLACG01_0105100;PKNH_0206100	0.19047619
PF3D7_0107500	982	T	21	2	7	6	T;-;S;-;-;-;-;-;D;-;M;T;-;-;-;S;S;-;S;S;-	G;K;N;G;V;S;S;G;I;S;I;N;A;G;G;N;N;K;N;N;G	PF3D7_0107500;PVVCY_0200570;PADL01_0105100;PVP01_0207400;PcyM_0209600;PocGH01_02014600;PmUG01_02016300;PVL_000102900;PRELSG_0209500;PY17X_0207300;PGAL8A_00103600;PPRFG01_0105900;PCOAH_00003360;AK88_01060;C922_04896;PGSY75_0107500;PRCDC_0105400;PCHAS_0204300;PBILCG01_0105900;PBLACG01_0105100;PKNH_0206100	0.095238095
PF3D7_0107500	988	S	21	4	4	6	S;-;-;-;-;D;-;-;G;-;G;S;-;-;-;-;S;-;S;N;-	G;K;N;G;V;S;S;G;I;S;I;N;A;G;G;N;N;K;N;N;G	PF3D7_0107500;PVVCY_0200570;PADL01_0105100;PVP01_0207400;PcyM_0209600;PocGH01_02014600;PmUG01_02016300;PVL_000102900;PRELSG_0209500;PY17X_0207300;PGAL8A_00103600;PPRFG01_0105900;PCOAH_00003360;AK88_01060;C922_04896;PGSY75_0107500;PRCDC_0105400;PCHAS_0204300;PBILCG01_0105900;PBLACG01_0105100;PKNH_0206100	0.19047619
PF3D7_0107500	996	S	21	5	5	6	S;-;S;-;-;N;-;-;-;-;-;S;-;-;-;P;S;-;-;S;-	G;K;N;G;V;S;S;G;I;S;I;N;A;G;G;N;N;K;N;N;G	PF3D7_0107500;PVVCY_0200570;PADL01_0105100;PVP01_0207400;PcyM_0209600;PocGH01_02014600;PmUG01_02016300;PVL_000102900;PRELSG_0209500;PY17X_0207300;PGAL8A_00103600;PPRFG01_0105900;PCOAH_00003360;AK88_01060;C922_04896;PGSY75_0107500;PRCDC_0105400;PCHAS_0204300;PBILCG01_0105900;PBLACG01_0105100;PKNH_0206100	0.238095238
PF3D7_0107500	997	S	21	6	6	6	S;-;S;-;-;V;-;-;-;-;-;S;-;-;-;S;S;-;N;S;-	G;K;N;G;V;S;S;G;I;S;I;N;A;G;G;N;N;K;N;N;G	PF3D7_0107500;PVVCY_0200570;PADL01_0105100;PVP01_0207400;PcyM_0209600;PocGH01_02014600;PmUG01_02016300;PVL_000102900;PRELSG_0209500;PY17X_0207300;PGAL8A_00103600;PPRFG01_0105900;PCOAH_00003360;AK88_01060;C922_04896;PGSY75_0107500;PRCDC_0105400;PCHAS_0204300;PBILCG01_0105900;PBLACG01_0105100;PKNH_0206100	0.285714286
PF3D7_0107500	1004	S	21	7	7	2	S;G;S;D;D;L;G;D;-;G;E;S;D;P;D;S;S;G;S;S;D	Y;H;N;R;H;A;S;R;E;H;N;N;H;H;H;N;N;N;M;N;Y	PF3D7_0107500;PVVCY_0200570;PADL01_0105100;PVP01_0207400;PcyM_0209600;PocGH01_02014600;PmUG01_02016300;PVL_000102900;PRELSG_0209500;PY17X_0207300;PGAL8A_00103600;PPRFG01_0105900;PCOAH_00003360;AK88_01060;C922_04896;PGSY75_0107500;PRCDC_0105400;PCHAS_0204300;PBILCG01_0105900;PBLACG01_0105100;PKNH_0206100	0.333333333
PF3D7_0107500	1014	S	21	18	18	15	S;D;S;S;S;S;S;S;S;N;S;S;S;S;S;S;S;N;S;S;S	T;N;T;T;T;T;T;T;I;N;I;T;T;T;M;T;T;N;T;T;T	PF3D7_0107500;PVVCY_0200570;PADL01_0105100;PVP01_0207400;PcyM_0209600;PocGH01_02014600;PmUG01_02016300;PVL_000102900;PRELSG_0209500;PY17X_0207300;PGAL8A_00103600;PPRFG01_0105900;PCOAH_00003360;AK88_01060;C922_04896;PGSY75_0107500;PRCDC_0105400;PCHAS_0204300;PBILCG01_0105900;PBLACG01_0105100;PKNH_0206100	0.857142857
PF3D7_0107500	1015	T	21	15	15	18	T;N;T;T;T;T;T;T;I;N;I;T;T;T;M;T;T;N;T;T;T	E;R;E;E;E;E;E;E;E;R;E;E;E;E;E;E;E;R;E;E;E	PF3D7_0107500;PVVCY_0200570;PADL01_0105100;PVP01_0207400;PcyM_0209600;PocGH01_02014600;PmUG01_02016300;PVL_000102900;PRELSG_0209500;PY17X_0207300;PGAL8A_00103600;PPRFG01_0105900;PCOAH_00003360;AK88_01060;C922_04896;PGSY75_0107500;PRCDC_0105400;PCHAS_0204300;PBILCG01_0105900;PBLACG01_0105100;PKNH_0206100	0.714285714
PF3D7_0107500	1022	T	21	18	18	10	T;R;T;T;T;T;T;T;T;-;T;T;T;T;T;T;T;N;T;T;T	L;E;Q;L;L;L;L;L;S;-;F;Q;L;L;L;Q;Q;E;Q;Q;L	PF3D7_0107500;PVVCY_0200570;PADL01_0105100;PVP01_0207400;PcyM_0209600;PocGH01_02014600;PmUG01_02016300;PVL_000102900;PRELSG_0209500;PY17X_0207300;PGAL8A_00103600;PPRFG01_0105900;PCOAH_00003360;AK88_01060;C922_04896;PGSY75_0107500;PRCDC_0105400;PCHAS_0204300;PBILCG01_0105900;PBLACG01_0105100;PKNH_0206100	0.857142857
PF3D7_0107500	1037	S	21	19	19	19	S;N;S;S;S;S;S;S;S;S;S;S;S;S;S;S;S;N;S;S;S	S;A;S;S;S;S;S;S;S;S;S;S;S;S;S;S;S;A;S;S;S	PF3D7_0107500;PVVCY_0200570;PADL01_0105100;PVP01_0207400;PcyM_0209600;PocGH01_02014600;PmUG01_02016300;PVL_000102900;PRELSG_0209500;PY17X_0207300;PGAL8A_00103600;PPRFG01_0105900;PCOAH_00003360;AK88_01060;C922_04896;PGSY75_0107500;PRCDC_0105400;PCHAS_0204300;PBILCG01_0105900;PBLACG01_0105100;PKNH_0206100	0.904761905
PF3D7_0107500	1038	S	21	19	19	21	S;A;S;S;S;S;S;S;S;S;S;S;S;S;S;S;S;A;S;S;S	H;H;H;H;H;H;H;H;H;H;H;H;H;H;H;H;H;H;H;H;H	PF3D7_0107500;PVVCY_0200570;PADL01_0105100;PVP01_0207400;PcyM_0209600;PocGH01_02014600;PmUG01_02016300;PVL_000102900;PRELSG_0209500;PY17X_0207300;PGAL8A_00103600;PPRFG01_0105900;PCOAH_00003360;AK88_01060;C922_04896;PGSY75_0107500;PRCDC_0105400;PCHAS_0204300;PBILCG01_0105900;PBLACG01_0105100;PKNH_0206100	0.904761905
PF3D7_0107800	72	S	23	7	8	18	S;L;L;I;S;S;S;I;S;L;L;L;L;S;I;T;L;L;L;L;I;V;S	L;M;L;L;L;L;L;L;L;L;L;L;L;L;L;L;M;I;L;I;L;M;L	PF3D7_0107800;PCOAH_00003470;PVL_000162900;PY17X_0207000;PADL01_0105400;PPRFG01_0106200;PBILCG01_0106200;PRELSG_0209100;PBLACG01_0105400;PCHAS_0204000;PBANKA_0205600;PVP01_0207100;PVVCY_0200540;PGSY75_0107800;PmUG01_02016000;PGAL8A_00104000;PcyM_0209300;AK88_01057;PocGH01_02014300;PKNH_0205800;MKS88_000686;C922_04894;PRCDC_0105700	0.304347826
PF3D7_0107800	313	T	23	3	3	10	T;K;K;D;K;T;T;E;I;N;N;K;N;R;R;K;K;K;K;K;R;K;P	E;G;G;K;E;E;E;K;E;K;K;G;R;E;E;K;G;G;E;G;E;G;E	PF3D7_0107800;PCOAH_00003470;PVL_000162900;PY17X_0207000;PADL01_0105400;PPRFG01_0106200;PBILCG01_0106200;PRELSG_0209100;PBLACG01_0105400;PCHAS_0204000;PBANKA_0205600;PVP01_0207100;PVVCY_0200540;PGSY75_0107800;PmUG01_02016000;PGAL8A_00104000;PcyM_0209300;AK88_01057;PocGH01_02014300;PKNH_0205800;MKS88_000686;C922_04894;PRCDC_0105700	0.130434783
PF3D7_0107800	457	S	23	7	7	7	S;S;P;E;E;S;E;E;E;D;D;P;D;E;D;E;S;S;E;S;D;S;L	E;P;P;S;E;E;E;K;E;T;S;P;T;E;D;K;P;P;K;P;D;P;E	PF3D7_0107800;PCOAH_00003470;PVL_000162900;PY17X_0207000;PADL01_0105400;PPRFG01_0106200;PBILCG01_0106200;PRELSG_0209100;PBLACG01_0105400;PCHAS_0204000;PBANKA_0205600;PVP01_0207100;PVVCY_0200540;PGSY75_0107800;PmUG01_02016000;PGAL8A_00104000;PcyM_0209300;AK88_01057;PocGH01_02014300;PKNH_0205800;MKS88_000686;C922_04894;PRCDC_0105700	0.304347826
PF3D7_0107800	465	Y	23	13	13	9	Y;R;R;Y;Y;Y;Y;F;Y;Y;Y;R;Y;Y;Y;L;R;R;C;R;Y;R;Y	N;K;R;S;N;N;N;N;N;S;T;R;T;N;R;N;R;K;W;K;R;R;N	PF3D7_0107800;PCOAH_00003470;PVL_000162900;PY17X_0207000;PADL01_0105400;PPRFG01_0106200;PBILCG01_0106200;PRELSG_0209100;PBLACG01_0105400;PCHAS_0204000;PBANKA_0205600;PVP01_0207100;PVVCY_0200540;PGSY75_0107800;PmUG01_02016000;PGAL8A_00104000;PcyM_0209300;AK88_01057;PocGH01_02014300;PKNH_0205800;MKS88_000686;C922_04894;PRCDC_0105700	0.565217391
PF3D7_0107800	501	S	23	7	7	7	S;-;-;-;S;S;S;K;S;-;-;-;-;S;E;K;-;-;-;-;E;-;S	N;-;-;-;S;N;N;K;I;-;-;-;-;S;N;N;-;-;-;-;N;-;N	PF3D7_0107800;PCOAH_00003470;PVL_000162900;PY17X_0207000;PADL01_0105400;PPRFG01_0106200;PBILCG01_0106200;PRELSG_0209100;PBLACG01_0105400;PCHAS_0204000;PBANKA_0205600;PVP01_0207100;PVVCY_0200540;PGSY75_0107800;PmUG01_02016000;PGAL8A_00104000;PcyM_0209300;AK88_01057;PocGH01_02014300;PKNH_0205800;MKS88_000686;C922_04894;PRCDC_0105700	0.304347826
PF3D7_0107800	536	S	23	7	7	6	S;-;-;-;C;S;C;S;C;-;-;-;-;C;S;S;-;R;-;-;S;-;S	D;-;-;-;E;D;D;S;D;-;-;-;-;D;Y;R;-;S;-;-;Y;-;D	PF3D7_0107800;PCOAH_00003470;PVL_000162900;PY17X_0207000;PADL01_0105400;PPRFG01_0106200;PBILCG01_0106200;PRELSG_0209100;PBLACG01_0105400;PCHAS_0204000;PBANKA_0205600;PVP01_0207100;PVVCY_0200540;PGSY75_0107800;PmUG01_02016000;PGAL8A_00104000;PcyM_0209300;AK88_01057;PocGH01_02014300;PKNH_0205800;MKS88_000686;C922_04894;PRCDC_0105700	0.304347826
PF3D7_0107800	630	S	23	10	10	6	S;-;-;S;S;S;I;-;S;S;S;-;S;S;-;-;-;-;-;-;-;-;S	D;-;-;N;D;D;Y;-;D;S;S;-;S;D;-;-;-;-;-;-;-;-;D	PF3D7_0107800;PCOAH_00003470;PVL_000162900;PY17X_0207000;PADL01_0105400;PPRFG01_0106200;PBILCG01_0106200;PRELSG_0209100;PBLACG01_0105400;PCHAS_0204000;PBANKA_0205600;PVP01_0207100;PVVCY_0200540;PGSY75_0107800;PmUG01_02016000;PGAL8A_00104000;PcyM_0209300;AK88_01057;PocGH01_02014300;PKNH_0205800;MKS88_000686;C922_04894;PRCDC_0105700	0.434782609
PF3D7_0108300	256	S	2	1	1	2	S;-	K;K	PF3D7_0108300;PBILCG01_0106600	0.5
PF3D7_0108300	284	S	2	1	1	2	S;-	K;K	PF3D7_0108300;PBILCG01_0106600	0.5
PF3D7_0108300	422	S	2	1	1	2	S;-	K;K	PF3D7_0108300;PBILCG01_0106600	0.5
PF3D7_0108300	512	T	2	2	2	2	T;T	H;H	PF3D7_0108300;PBILCG01_0106600	1
PF3D7_0108300	518	S	2	2	2	2	S;S	F;F	PF3D7_0108300;PBILCG01_0106600	1
PF3D7_0108300	520	S	2	2	2	2	S;S	N;N	PF3D7_0108300;PBILCG01_0106600	1
PF3D7_0108300	524	S	2	2	2	2	S;S	D;D	PF3D7_0108300;PBILCG01_0106600	1
PF3D7_0108300	847	S	2	2	2	2	S;S	F;F	PF3D7_0108300;PBILCG01_0106600	1
PF3D7_0108300	888	S	2	2	2	2	S;S	G;G	PF3D7_0108300;PBILCG01_0106600	1
PF3D7_0108300	904	S	2	1	1	2	S;N	I;I	PF3D7_0108300;PBILCG01_0106600	0.5
PF3D7_0108300	924	S	2	1	2	2	S;T	Q;Q	PF3D7_0108300;PBILCG01_0106600	0.5
PF3D7_0108300	945	S	2	2	2	2	S;S	N;N	PF3D7_0108300;PBILCG01_0106600	1
PF3D7_0108300	1006	S	2	2	2	2	S;S	F;F	PF3D7_0108300;PBILCG01_0106600	1
PF3D7_0108300	1008	S	2	2	2	2	S;S	N;N	PF3D7_0108300;PBILCG01_0106600	1
PF3D7_0108300	1030	S	2	2	2	2	S;S	S;S	PF3D7_0108300;PBILCG01_0106600	1
PF3D7_0108300	1051	S	2	2	2	2	S;S	E;E	PF3D7_0108300;PBILCG01_0106600	1
PF3D7_0108300	1076	T	2	1	1	2	T;P	D;D	PF3D7_0108300;PBILCG01_0106600	0.5
PF3D7_0108300	1085	T	2	2	2	2	T;T	D;D	PF3D7_0108300;PBILCG01_0106600	1
PF3D7_0108300	1094	S	2	2	2	2	S;S	L;L	PF3D7_0108300;PBILCG01_0106600	1
PF3D7_0108300	1096	S	2	2	2	2	S;S	E;E	PF3D7_0108300;PBILCG01_0106600	1
PF3D7_0108300	1141	S	2	1	1	2	S;V	E;E	PF3D7_0108300;PBILCG01_0106600	0.5
PF3D7_0108300	1156	T	2	2	2	2	T;T	D;D	PF3D7_0108300;PBILCG01_0106600	1
PF3D7_0108300	1214	T	2	1	1	2	T;N	V;V	PF3D7_0108300;PBILCG01_0106600	0.5
PF3D7_0108300	1217	S	2	1	1	2	S;C	E;E	PF3D7_0108300;PBILCG01_0106600	0.5
PF3D7_0108300	1221	T	2	2	2	2	T;T	E;E	PF3D7_0108300;PBILCG01_0106600	1
PF3D7_0108300	1238	T	2	2	2	2	T;T	P;P	PF3D7_0108300;PBILCG01_0106600	1
PF3D7_0108300	1262	T	2	2	2	2	T;T	K;K	PF3D7_0108300;PBILCG01_0106600	1
PF3D7_0108300	1394	S	2	2	2	2	S;S	I;I	PF3D7_0108300;PBILCG01_0106600	1
PF3D7_0108300	1396	S	2	2	2	2	S;S	L;L	PF3D7_0108300;PBILCG01_0106600	1
PF3D7_0108300	1419	S	2	2	2	2	S;S	R;R	PF3D7_0108300;PBILCG01_0106600	1
PF3D7_0108300	1470	S	2	2	2	2	S;S	I;I	PF3D7_0108300;PBILCG01_0106600	1
PF3D7_0108300	1493	T	2	2	2	2	T;T	N;N	PF3D7_0108300;PBILCG01_0106600	1
PF3D7_0108300	1498	S	2	1	1	2	S;V	G;G	PF3D7_0108300;PBILCG01_0106600	0.5
PF3D7_0108300	1531	S	2	2	2	2	S;S	E;E	PF3D7_0108300;PBILCG01_0106600	1
PF3D7_0108300	1644	S	2	2	2	2	S;S	V;V	PF3D7_0108300;PBILCG01_0106600	1
PF3D7_0108300	1661	S	2	2	2	2	S;S	I;I	PF3D7_0108300;PBILCG01_0106600	1
PF3D7_0108300	1665	S	2	1	1	2	S;C	M;M	PF3D7_0108300;PBILCG01_0106600	0.5
PF3D7_0108300	1684	S	2	2	2	2	S;S	P;P	PF3D7_0108300;PBILCG01_0106600	1
PF3D7_0108300	1691	S	2	1	1	2	S;N	I;I	PF3D7_0108300;PBILCG01_0106600	0.5
PF3D7_0108300	1722	S	2	2	2	2	S;S	I;I	PF3D7_0108300;PBILCG01_0106600	1
PF3D7_0108300	1724	S	2	2	2	2	S;S	N;N	PF3D7_0108300;PBILCG01_0106600	1
PF3D7_0108300	1819	S	2	2	2	2	S;S	A;A	PF3D7_0108300;PBILCG01_0106600	1
PF3D7_0108300	1951	S	2	2	2	2	S;S	N;N	PF3D7_0108300;PBILCG01_0106600	1
PF3D7_0108300	1958	S	2	2	2	2	S;S	K;K	PF3D7_0108300;PBILCG01_0106600	1
PF3D7_0108300	2010	S	2	1	1	2	S;N	N;N	PF3D7_0108300;PBILCG01_0106600	0.5
PF3D7_0108300	2019	S	2	1	1	2	S;G	L;L	PF3D7_0108300;PBILCG01_0106600	0.5
PF3D7_0108300	2179	S	2	2	2	2	S;S	R;R	PF3D7_0108300;PBILCG01_0106600	1
PF3D7_0108300	2182	S	2	2	2	2	S;S	R;R	PF3D7_0108300;PBILCG01_0106600	1
PF3D7_0108300	2198	S	2	2	2	2	S;S	N;N	PF3D7_0108300;PBILCG01_0106600	1
PF3D7_0108300	2205	S	2	2	2	2	S;S	N;N	PF3D7_0108300;PBILCG01_0106600	1
PF3D7_0108500	29	T	9	6	6	3	T;T;V;T;V;T;A;T;T	E;E;S;D;S;D;D;D;E	PF3D7_0108500;PADL01_0106000;PCHAS_0203400;PCOAH_00003530;PY17X_0206400;PPRFG01_0106800;PBILCG01_0106800;PRCDC_0106300;PBLACG01_0106100	0.666666667
PF3D7_0108500	35	T	9	3	3	7	T;N;-;D;-;T;A;T;N	N;N;N;V;T;N;N;N;N	PF3D7_0108500;PADL01_0106000;PCHAS_0203400;PCOAH_00003530;PY17X_0206400;PPRFG01_0106800;PBILCG01_0106800;PRCDC_0106300;PBLACG01_0106100	0.333333333
PF3D7_0108500	40	T	9	7	8	6	T;T;T;N;S;T;T;T;T	Q;Q;K;E;K;Q;Q;Q;Q	PF3D7_0108500;PADL01_0106000;PCHAS_0203400;PCOAH_00003530;PY17X_0206400;PPRFG01_0106800;PBILCG01_0106800;PRCDC_0106300;PBLACG01_0106100	0.777777778
PF3D7_0108700	563	S	7	7	7	7	S;S;S;S;S;S;S	E;E;E;E;E;E;E	PF3D7_0108700;PPRFG01_0107000;PBLACG01_0106300;PBILCG01_0107000;PADL01_0106200;PGSY75_0108700;PRCDC_0106500	1
PF3D7_0108700	663	S	7	7	7	7	S;S;S;S;S;S;S	N;N;N;N;N;N;N	PF3D7_0108700;PPRFG01_0107000;PBLACG01_0106300;PBILCG01_0107000;PADL01_0106200;PGSY75_0108700;PRCDC_0106500	1
PF3D7_0108700	674	S	7	7	7	7	S;S;S;S;S;S;S	I;I;I;I;I;I;I	PF3D7_0108700;PPRFG01_0107000;PBLACG01_0106300;PBILCG01_0107000;PADL01_0106200;PGSY75_0108700;PRCDC_0106500	1
PF3D7_0108700	678	Y	7	7	7	7	Y;Y;Y;Y;Y;Y;Y	P;P;P;P;P;P;P	PF3D7_0108700;PPRFG01_0107000;PBLACG01_0106300;PBILCG01_0107000;PADL01_0106200;PGSY75_0108700;PRCDC_0106500	1
PF3D7_0108700	711	S	7	7	7	4	S;S;S;S;S;S;S	M;M;T;M;T;T;M	PF3D7_0108700;PPRFG01_0107000;PBLACG01_0106300;PBILCG01_0107000;PADL01_0106200;PGSY75_0108700;PRCDC_0106500	1
PF3D7_0108700	717	S	7	7	7	7	S;S;S;S;S;S;S	P;P;P;P;P;P;P	PF3D7_0108700;PPRFG01_0107000;PBLACG01_0106300;PBILCG01_0107000;PADL01_0106200;PGSY75_0108700;PRCDC_0106500	1
PF3D7_0108700	837	T	7	2	2	7	T;T;K;K;K;K;K	N;N;N;N;N;N;N	PF3D7_0108700;PPRFG01_0107000;PBLACG01_0106300;PBILCG01_0107000;PADL01_0106200;PGSY75_0108700;PRCDC_0106500	0.285714286
PF3D7_0108700	885	S	7	7	7	5	S;S;S;S;S;S;S	L;L;L;L;F;F;L	PF3D7_0108700;PPRFG01_0107000;PBLACG01_0106300;PBILCG01_0107000;PADL01_0106200;PGSY75_0108700;PRCDC_0106500	1
PF3D7_0108700	928	T	7	7	7	3	T;T;T;T;T;T;T	N;N;S;S;S;S;N	PF3D7_0108700;PPRFG01_0107000;PBLACG01_0106300;PBILCG01_0107000;PADL01_0106200;PGSY75_0108700;PRCDC_0106500	1
PF3D7_0108700	939	S	7	5	5	3	S;S;S;S;P;P;S	F;F;I;T;I;I;F	PF3D7_0108700;PPRFG01_0107000;PBLACG01_0106300;PBILCG01_0107000;PADL01_0106200;PGSY75_0108700;PRCDC_0106500	0.714285714
PF3D7_0108700	965	S	7	4	4	5	S;S;S;P;-;-;S	N;N;N;N;-;-;N	PF3D7_0108700;PPRFG01_0107000;PBLACG01_0106300;PBILCG01_0107000;PADL01_0106200;PGSY75_0108700;PRCDC_0106500	0.571428571
PF3D7_0108700	971	T	7	4	7	5	T;T;S;T;S;S;T	I;I;I;I;L;L;I	PF3D7_0108700;PPRFG01_0107000;PBLACG01_0106300;PBILCG01_0107000;PADL01_0106200;PGSY75_0108700;PRCDC_0106500	0.571428571
PF3D7_0108700	999	S	7	5	7	7	S;S;S;S;T;T;S	N;N;N;N;N;N;N	PF3D7_0108700;PPRFG01_0107000;PBLACG01_0106300;PBILCG01_0107000;PADL01_0106200;PGSY75_0108700;PRCDC_0106500	0.714285714
PF3D7_0108700	1007	T	7	2	3	7	T;T;P;P;P;P;S	S;S;S;S;S;S;S	PF3D7_0108700;PPRFG01_0107000;PBLACG01_0106300;PBILCG01_0107000;PADL01_0106200;PGSY75_0108700;PRCDC_0106500	0.285714286
PF3D7_0108700	1008	S	7	7	7	6	S;S;S;S;S;S;S	I;I;I;P;I;I;I	PF3D7_0108700;PPRFG01_0107000;PBLACG01_0106300;PBILCG01_0107000;PADL01_0106200;PGSY75_0108700;PRCDC_0106500	1
PF3D7_0108700	1017	T	7	6	7	7	T;T;T;T;S;T;T	N;N;N;N;N;N;N	PF3D7_0108700;PPRFG01_0107000;PBLACG01_0106300;PBILCG01_0107000;PADL01_0106200;PGSY75_0108700;PRCDC_0106500	0.857142857
PF3D7_0108700	1037	T	7	7	7	7	T;T;T;T;T;T;T	E;E;E;E;E;E;E	PF3D7_0108700;PPRFG01_0107000;PBLACG01_0106300;PBILCG01_0107000;PADL01_0106200;PGSY75_0108700;PRCDC_0106500	1
PF3D7_0108700	1040	S	7	5	5	5	S;S;S;S;L;L;S	V;V;V;V;M;M;V	PF3D7_0108700;PPRFG01_0107000;PBLACG01_0106300;PBILCG01_0107000;PADL01_0106200;PGSY75_0108700;PRCDC_0106500	0.714285714
PF3D7_0108700	1062	S	7	3	3	3	S;S;N;-;H;H;S	V;V;M;I;M;M;V	PF3D7_0108700;PPRFG01_0107000;PBLACG01_0106300;PBILCG01_0107000;PADL01_0106200;PGSY75_0108700;PRCDC_0106500	0.428571429
PF3D7_0108700	1086	T	7	3	3	7	T;T;A;A;G;G;T	K;K;K;K;K;K;K	PF3D7_0108700;PPRFG01_0107000;PBLACG01_0106300;PBILCG01_0107000;PADL01_0106200;PGSY75_0108700;PRCDC_0106500	0.428571429
PF3D7_0108700	1092	T	7	6	7	7	T;T;T;S;T;T;T	N;N;N;N;N;N;N	PF3D7_0108700;PPRFG01_0107000;PBLACG01_0106300;PBILCG01_0107000;PADL01_0106200;PGSY75_0108700;PRCDC_0106500	0.857142857
PF3D7_0108700	1100	S	7	5	5	7	S;S;S;S;N;N;S	K;K;K;K;K;K;K	PF3D7_0108700;PPRFG01_0107000;PBLACG01_0106300;PBILCG01_0107000;PADL01_0106200;PGSY75_0108700;PRCDC_0106500	0.714285714
PF3D7_0108700	1113	S	7	7	7	7	S;S;S;S;S;S;S	F;F;F;F;F;F;F	PF3D7_0108700;PPRFG01_0107000;PBLACG01_0106300;PBILCG01_0107000;PADL01_0106200;PGSY75_0108700;PRCDC_0106500	1
PF3D7_0108700	1127	S	7	4	4	6	S;S;A;S;A;A;S	N;S;N;N;N;N;N	PF3D7_0108700;PPRFG01_0107000;PBLACG01_0106300;PBILCG01_0107000;PADL01_0106200;PGSY75_0108700;PRCDC_0106500	0.571428571
PF3D7_0108800	135	S	21	5	5	2	S;F;L;F;F;F;S;F;F;F;F;L;S;L;F;F;L;S;F;S;F	T;L;M;V;A;L;M;A;A;V;L;E;M;I;V;E;M;M;L;M;T	PF3D7_0108800;PBANKA_0204700;PADL01_0106300;PKNH_0204900;PcyM_0208400;PY17X_0206100;PPRFG01_0107100;C922_04886;AK88_05382;PRELSG_0208200;PCHAS_0203100;PGAL8A_00104800;PRCDC_0106600;PocGH01_02013400;PmUG01_02015100;PVP01_0206200;PGSY75_0108800;PBILCG01_0107100;PVVCY_0200450;PBLACG01_0106400;PCOAH_00003560	0.238095238
PF3D7_0108800	297	S	21	21	21	13	S;S;S;S;S;S;S;S;S;S;S;S;S;S;S;S;S;S;S;S;S	L;F;L;L;L;Y;L;V;L;H;H;H;L;Y;L;L;L;L;S;L;L	PF3D7_0108800;PBANKA_0204700;PADL01_0106300;PKNH_0204900;PcyM_0208400;PY17X_0206100;PPRFG01_0107100;C922_04886;AK88_05382;PRELSG_0208200;PCHAS_0203100;PGAL8A_00104800;PRCDC_0106600;PocGH01_02013400;PmUG01_02015100;PVP01_0206200;PGSY75_0108800;PBILCG01_0107100;PVVCY_0200450;PBLACG01_0106400;PCOAH_00003560	1
PF3D7_0109000	4	S	21	21	21	5	S;S;S;S;S;S;S;S;S;S;S;S;S;S;S;S;S;S;S;S;S	A;T;G;T;A;G;I;T;A;V;T;I;I;A;I;I;I;T;I;I;A	PF3D7_0109000;PVVCY_0200440;PmUG01_02015000;PKNH_0204800;PVP01_0206100;MKS88_000676;PGSY75_0109000;PBANKA_0204600;PCOAH_00003570;PocGH01_02013300;PY17X_0206000;PBLACG01_0106600;PADL01_0106500;C922_04884;PGAL8A_00104900;PRELSG_0208100;PBILCG01_0107300;PCHAS_0203000;PPRFG01_0107300;PRCDC_0106800;PcyM_0208200	1
PF3D7_0109000	6	S	21	12	12	17	S;S;S;V;A;S;S;P;V;I;S;S;S;A;L;L;S;S;S;S;A	P;R;P;P;P;P;P;R;P;P;R;P;P;P;P;P;P;R;P;P;P	PF3D7_0109000;PVVCY_0200440;PmUG01_02015000;PKNH_0204800;PVP01_0206100;MKS88_000676;PGSY75_0109000;PBANKA_0204600;PCOAH_00003570;PocGH01_02013300;PY17X_0206000;PBLACG01_0106600;PADL01_0106500;C922_04884;PGAL8A_00104900;PRELSG_0208100;PBILCG01_0107300;PCHAS_0203000;PPRFG01_0107300;PRCDC_0106800;PcyM_0208200	0.571428571
PF3D7_0109000	25	S	21	15	18	17	S;S;S;T;A;S;S;S;T;S;S;S;S;A;S;T;S;S;S;S;A	C;Y;C;C;C;C;C;Y;C;C;Y;C;C;C;C;C;C;Y;C;C;C	PF3D7_0109000;PVVCY_0200440;PmUG01_02015000;PKNH_0204800;PVP01_0206100;MKS88_000676;PGSY75_0109000;PBANKA_0204600;PCOAH_00003570;PocGH01_02013300;PY17X_0206000;PBLACG01_0106600;PADL01_0106500;C922_04884;PGAL8A_00104900;PRELSG_0208100;PBILCG01_0107300;PCHAS_0203000;PPRFG01_0107300;PRCDC_0106800;PcyM_0208200	0.714285714
PF3D7_0109000	28	S	21	19	21	8	S;S;S;S;S;S;S;S;S;S;S;S;S;S;T;T;S;S;S;S;S	V;I;I;V;V;I;I;I;V;I;I;I;I;V;I;I;I;I;V;V;V	PF3D7_0109000;PVVCY_0200440;PmUG01_02015000;PKNH_0204800;PVP01_0206100;MKS88_000676;PGSY75_0109000;PBANKA_0204600;PCOAH_00003570;PocGH01_02013300;PY17X_0206000;PBLACG01_0106600;PADL01_0106500;C922_04884;PGAL8A_00104900;PRELSG_0208100;PBILCG01_0107300;PCHAS_0203000;PPRFG01_0107300;PRCDC_0106800;PcyM_0208200	0.904761905
PF3D7_0109000	47	S	21	9	9	7	S;-;K;N;S;K;S;-;N;S;-;S;S;S;H;H;S;-;S;R;N	V;N;V;I;V;V;I;F;I;I;F;I;I;I;V;V;I;N;I;I;V	PF3D7_0109000;PVVCY_0200440;PmUG01_02015000;PKNH_0204800;PVP01_0206100;MKS88_000676;PGSY75_0109000;PBANKA_0204600;PCOAH_00003570;PocGH01_02013300;PY17X_0206000;PBLACG01_0106600;PADL01_0106500;C922_04884;PGAL8A_00104900;PRELSG_0208100;PBILCG01_0107300;PCHAS_0203000;PPRFG01_0107300;PRCDC_0106800;PcyM_0208200	0.428571429
PF3D7_0109000	66	T	21	9	18	13	T;S;A;S;S;A;T;S;S;T;S;T;T;S;T;A;T;S;T;T;S	Q;H;H;Q;Q;H;Q;H;Q;Q;H;Q;Q;Q;H;H;Q;H;Q;Q;Q	PF3D7_0109000;PVVCY_0200440;PmUG01_02015000;PKNH_0204800;PVP01_0206100;MKS88_000676;PGSY75_0109000;PBANKA_0204600;PCOAH_00003570;PocGH01_02013300;PY17X_0206000;PBLACG01_0106600;PADL01_0106500;C922_04884;PGAL8A_00104900;PRELSG_0208100;PBILCG01_0107300;PCHAS_0203000;PPRFG01_0107300;PRCDC_0106800;PcyM_0208200	0.428571429
PF3D7_0109000	78	T	21	16	20	15	T;S;T;T;T;T;T;S;A;T;S;T;T;T;T;T;T;S;T;T;T	N;E;N;N;N;N;N;E;N;N;E;N;N;S;N;G;N;E;N;N;N	PF3D7_0109000;PVVCY_0200440;PmUG01_02015000;PKNH_0204800;PVP01_0206100;MKS88_000676;PGSY75_0109000;PBANKA_0204600;PCOAH_00003570;PocGH01_02013300;PY17X_0206000;PBLACG01_0106600;PADL01_0106500;C922_04884;PGAL8A_00104900;PRELSG_0208100;PBILCG01_0107300;PCHAS_0203000;PPRFG01_0107300;PRCDC_0106800;PcyM_0208200	0.761904762
PF3D7_0109000	158	S	21	9	20	21	S;T;S;T;T;S;S;A;T;T;T;S;S;T;T;T;S;T;S;S;T	S;S;S;S;S;S;S;S;S;S;S;S;S;S;S;S;S;S;S;S;S	PF3D7_0109000;PVVCY_0200440;PmUG01_02015000;PKNH_0204800;PVP01_0206100;MKS88_000676;PGSY75_0109000;PBANKA_0204600;PCOAH_00003570;PocGH01_02013300;PY17X_0206000;PBLACG01_0106600;PADL01_0106500;C922_04884;PGAL8A_00104900;PRELSG_0208100;PBILCG01_0107300;PCHAS_0203000;PPRFG01_0107300;PRCDC_0106800;PcyM_0208200	0.428571429
PF3D7_0109000	159	S	21	21	21	21	S;S;S;S;S;S;S;S;S;S;S;S;S;S;S;S;S;S;S;S;S	P;P;P;P;P;P;P;P;P;P;P;P;P;P;P;P;P;P;P;P;P	PF3D7_0109000;PVVCY_0200440;PmUG01_02015000;PKNH_0204800;PVP01_0206100;MKS88_000676;PGSY75_0109000;PBANKA_0204600;PCOAH_00003570;PocGH01_02013300;PY17X_0206000;PBLACG01_0106600;PADL01_0106500;C922_04884;PGAL8A_00104900;PRELSG_0208100;PBILCG01_0107300;PCHAS_0203000;PPRFG01_0107300;PRCDC_0106800;PcyM_0208200	1
PF3D7_0109000	167	S	21	9	13	20	S;V;S;V;T;S;S;V;I;T;V;S;S;T;R;R;S;V;S;S;T	K;K;K;K;K;K;K;K;K;K;K;K;K;K;R;K;K;K;K;K;K	PF3D7_0109000;PVVCY_0200440;PmUG01_02015000;PKNH_0204800;PVP01_0206100;MKS88_000676;PGSY75_0109000;PBANKA_0204600;PCOAH_00003570;PocGH01_02013300;PY17X_0206000;PBLACG01_0106600;PADL01_0106500;C922_04884;PGAL8A_00104900;PRELSG_0208100;PBILCG01_0107300;PCHAS_0203000;PPRFG01_0107300;PRCDC_0106800;PcyM_0208200	0.428571429
PF3D7_0109000	173	S	21	21	21	21	S;S;S;S;S;S;S;S;S;S;S;S;S;S;S;S;S;S;S;S;S	E;E;E;E;E;E;E;E;E;E;E;E;E;E;E;E;E;E;E;E;E	PF3D7_0109000;PVVCY_0200440;PmUG01_02015000;PKNH_0204800;PVP01_0206100;MKS88_000676;PGSY75_0109000;PBANKA_0204600;PCOAH_00003570;PocGH01_02013300;PY17X_0206000;PBLACG01_0106600;PADL01_0106500;C922_04884;PGAL8A_00104900;PRELSG_0208100;PBILCG01_0107300;PCHAS_0203000;PPRFG01_0107300;PRCDC_0106800;PcyM_0208200	1
PF3D7_0109000	176	S	21	16	16	21	S;S;S;C;C;S;S;S;C;S;S;S;S;C;S;S;S;S;S;S;C	N;N;N;N;N;N;N;N;N;N;N;N;N;N;N;N;N;N;N;N;N	PF3D7_0109000;PVVCY_0200440;PmUG01_02015000;PKNH_0204800;PVP01_0206100;MKS88_000676;PGSY75_0109000;PBANKA_0204600;PCOAH_00003570;PocGH01_02013300;PY17X_0206000;PBLACG01_0106600;PADL01_0106500;C922_04884;PGAL8A_00104900;PRELSG_0208100;PBILCG01_0107300;PCHAS_0203000;PPRFG01_0107300;PRCDC_0106800;PcyM_0208200	0.761904762
PF3D7_0109000	181	T	21	21	21	21	T;T;T;T;T;T;T;T;T;T;T;T;T;T;T;T;T;T;T;T;T	R;R;R;R;R;R;R;R;R;R;R;R;R;R;R;R;R;R;R;R;R	PF3D7_0109000;PVVCY_0200440;PmUG01_02015000;PKNH_0204800;PVP01_0206100;MKS88_000676;PGSY75_0109000;PBANKA_0204600;PCOAH_00003570;PocGH01_02013300;PY17X_0206000;PBLACG01_0106600;PADL01_0106500;C922_04884;PGAL8A_00104900;PRELSG_0208100;PBILCG01_0107300;PCHAS_0203000;PPRFG01_0107300;PRCDC_0106800;PcyM_0208200	1
PF3D7_0109000	189	T	21	13	13	18	T;T;G;G;G;G;T;T;G;A;T;T;T;G;T;T;T;T;T;T;G	D;D;D;D;D;D;D;D;D;E;D;D;D;D;E;E;D;D;D;D;D	PF3D7_0109000;PVVCY_0200440;PmUG01_02015000;PKNH_0204800;PVP01_0206100;MKS88_000676;PGSY75_0109000;PBANKA_0204600;PCOAH_00003570;PocGH01_02013300;PY17X_0206000;PBLACG01_0106600;PADL01_0106500;C922_04884;PGAL8A_00104900;PRELSG_0208100;PBILCG01_0107300;PCHAS_0203000;PPRFG01_0107300;PRCDC_0106800;PcyM_0208200	0.619047619
PF3D7_0109000	211	T	21	21	21	21	T;T;T;T;T;T;T;T;T;T;T;T;T;T;T;T;T;T;T;T;T	V;V;V;V;V;V;V;V;V;V;V;V;V;V;V;V;V;V;V;V;V	PF3D7_0109000;PVVCY_0200440;PmUG01_02015000;PKNH_0204800;PVP01_0206100;MKS88_000676;PGSY75_0109000;PBANKA_0204600;PCOAH_00003570;PocGH01_02013300;PY17X_0206000;PBLACG01_0106600;PADL01_0106500;C922_04884;PGAL8A_00104900;PRELSG_0208100;PBILCG01_0107300;PCHAS_0203000;PPRFG01_0107300;PRCDC_0106800;PcyM_0208200	1
PF3D7_0109000	220	Y	21	7	7	6	Y;P;C;A;A;C;Y;P;A;C;P;Y;Y;A;F;F;Y;P;Y;Y;A	P;-;-;P;P;-;-;-;P;-;-;-;-;P;-;-;-;-;-;-;P	PF3D7_0109000;PVVCY_0200440;PmUG01_02015000;PKNH_0204800;PVP01_0206100;MKS88_000676;PGSY75_0109000;PBANKA_0204600;PCOAH_00003570;PocGH01_02013300;PY17X_0206000;PBLACG01_0106600;PADL01_0106500;C922_04884;PGAL8A_00104900;PRELSG_0208100;PBILCG01_0107300;PCHAS_0203000;PPRFG01_0107300;PRCDC_0106800;PcyM_0208200	0.333333333
PF3D7_0109400	150	S	23	6	7	9	S;V;N;A;S;A;A;S;-;P;T;P;N;P;S;S;S;I;V;N;I;N;E	V;V;V;P;V;P;P;V;-;P;P;P;I;P;D;V;V;I;V;I;D;I;V	PF3D7_0109400;PmUG01_02014600;PY17X_0205600;C922_04880;PBLACG01_0107000;PCOAH_00003610;PKNH_0204400;PRCDC_0107200;PGSY75_0109400;PVP01_0205700;AK88_05005;PcyM_0207800;PBANKA_0204200;PVL_020007700;PADL01_0106900;PBILCG01_0107700;PPRFG01_0107700;PRELSG_0207700;MKS88_000671;PVVCY_0200410;PGAL8A_00105300;PCHAS_0202600;PocGH01_02012900	0.260869565
PF3D7_0109400	153	S	23	4	4	7	S;S;N;A;G;V;A;G;-;A;V;A;N;A;G;G;S;N;S;N;N;N;D	E;-;-;-;E;-;-;E;-;-;-;-;-;-;E;E;E;-;-;-;-;-;E	PF3D7_0109400;PmUG01_02014600;PY17X_0205600;C922_04880;PBLACG01_0107000;PCOAH_00003610;PKNH_0204400;PRCDC_0107200;PGSY75_0109400;PVP01_0205700;AK88_05005;PcyM_0207800;PBANKA_0204200;PVL_020007700;PADL01_0106900;PBILCG01_0107700;PPRFG01_0107700;PRELSG_0207700;MKS88_000671;PVVCY_0200410;PGAL8A_00105300;PCHAS_0202600;PocGH01_02012900	0.173913043
PF3D7_0109500	155	S	23	7	10	1	S;S;T;S;K;G;G;K;G;G;T;T;S;K;K;K;K;S;K;S;K;S;G		PF3D7_0109500;PADL01_0107000;PmUG01_02014500;PRCDC_0107300;PCOAH_00003620;PY17X_0205500;PBANKA_0204100;PVL_020007600;PocGH01_02012800;PVVCY_0200400;PRELSG_0207600;PGAL8A_00105400;PGSY75_0000100;PcyM_0207700;C922_04879;PVP01_0205600;PKNH_0204300;PBLACG01_0107100;MKS88_000670;PBILCG01_0107800;AK88_05006;PPRFG01_0107800;PCHAS_0202500	0.304347826
PF3D7_0109600	93	Y	23	13	13	4	Y;Y;Y;Y;F;Y;F;F;F;Y;Y;Y;Y;F;I;L;Y;Y;Y;Y;F;C;F	D;D;T;N;N;N;D;N;N;N;N;T;N;N;N;N;N;N;N;N;N;N;D	PF3D7_0109600;AK88_05007;PVL_020007500;PADL01_0107100;PY17X_0205400;PRCDC_0107400;MKS88_000669;PRELSG_0207500;PCHAS_0202400;PBILCG01_0107900;PGSY75_0109600;PVP01_0205500;PPRFG01_0107900;PBANKA_0204000;PocGH01_02012700;PGAL8A_00105500;PBLACG01_0107200;PKNH_0204200;C922_04878;PCOAH_00003630;PVVCY_0200390;PcyM_0207600;PmUG01_02014400	0.565217391
PF3D7_0109600	97	Y	23	5	5	18	Y;N;G;H;H;Y;N;N;Q;Y;H;G;Y;H;I;N;Y;N;S;S;H;N;N	D;E;G;D;D;D;D;D;D;D;D;E;D;D;T;D;D;D;D;D;D;Y;D	PF3D7_0109600;AK88_05007;PVL_020007500;PADL01_0107100;PY17X_0205400;PRCDC_0107400;MKS88_000669;PRELSG_0207500;PCHAS_0202400;PBILCG01_0107900;PGSY75_0109600;PVP01_0205500;PPRFG01_0107900;PBANKA_0204000;PocGH01_02012700;PGAL8A_00105500;PBLACG01_0107200;PKNH_0204200;C922_04878;PCOAH_00003630;PVVCY_0200390;PcyM_0207600;PmUG01_02014400	0.217391304
PF3D7_0109800	275	T	23	23	23	23	T;T;T;T;T;T;T;T;T;T;T;T;T;T;T;T;T;T;T;T;T;T;T	D;D;D;D;D;D;D;D;D;D;D;D;D;D;D;D;D;D;D;D;D;D;D	PF3D7_0109800;PCHAS_0202200;PmUG01_02014200;PVP01_0205300;PKNH_0204000;PRCDC_0107600;PGSY75_0109800;PRELSG_0207300;AK88_05009;C922_04875;PcyM_0207400;PY17X_0205200;PCOAH_00003650;PPRFG01_0108100;PBLACG01_0107400;PADL01_0107300;PVL_020007300;PBANKA_0203800;MKS88_000667;PocGH01_02012500;PBILCG01_0108100;PVVCY_0200370;PGAL8A_00105700	1
PF3D7_0110100	280	S	22	1	1	7	S;D;N;D;-;-;-;-;-;D;-;-;-;-;-;-;-;-;N;-;-;-	E;K;K;K;-;-;E;E;E;K;Q;K;Q;-;N;Q;-;-;K;E;E;E	PF3D7_0110100;PmUG01_02013800;PPRFG01_0108500;PRCDC_0107900;AK88_05011;PCHAS_0201900;PY17X_0204900;PGAL8A_00106000;PRELSG_0207000;MKS88_000665;PVP01_0204900;PocGH01_02012100;PKNH_0203700;PCOAH_00003680;PGSY75_0110100;C922_04873;PcyM_0206600;PBILCG01_0108500;PBLACG01_0107800;PBANKA_0203500;PADL01_0107700;PVVCY_0200330	0.045454545
PF3D7_0110100	400	T	22	7	11	6	T;S;T;T;K;K;K;T;T;S;R;K;R;R;S;R;R;T;T;K;S;K	S;S;N;N;E;N;S;D;N;S;E;D;E;E;D;E;E;D;N;S;D;S	PF3D7_0110100;PmUG01_02013800;PPRFG01_0108500;PRCDC_0107900;AK88_05011;PCHAS_0201900;PY17X_0204900;PGAL8A_00106000;PRELSG_0207000;MKS88_000665;PVP01_0204900;PocGH01_02012100;PKNH_0203700;PCOAH_00003680;PGSY75_0110100;C922_04873;PcyM_0206600;PBILCG01_0108500;PBLACG01_0107800;PBANKA_0203500;PADL01_0107700;PVVCY_0200330	0.318181818
PF3D7_0110100	635	S	22	2	2	10	S;-;S;G;-;-;-;-;-;-;-;-;-;-;-;-;-;-;-;-;-;-	D;E;E;D;D;D;D;-;-;E;E;A;-;-;D;E;D;N;-;D;D;D	PF3D7_0110100;PmUG01_02013800;PPRFG01_0108500;PRCDC_0107900;AK88_05011;PCHAS_0201900;PY17X_0204900;PGAL8A_00106000;PRELSG_0207000;MKS88_000665;PVP01_0204900;PocGH01_02012100;PKNH_0203700;PCOAH_00003680;PGSY75_0110100;C922_04873;PcyM_0206600;PBILCG01_0108500;PBLACG01_0107800;PBANKA_0203500;PADL01_0107700;PVVCY_0200330	0.090909091
PF3D7_0110100	653	S	22	2	2	10	S;-;G;G;-;-;-;-;-;-;-;-;-;-;-;-;-;S;-;-;-;-	D;E;E;D;D;D;D;-;-;E;E;A;-;-;D;E;D;N;-;D;D;D	PF3D7_0110100;PmUG01_02013800;PPRFG01_0108500;PRCDC_0107900;AK88_05011;PCHAS_0201900;PY17X_0204900;PGAL8A_00106000;PRELSG_0207000;MKS88_000665;PVP01_0204900;PocGH01_02012100;PKNH_0203700;PCOAH_00003680;PGSY75_0110100;C922_04873;PcyM_0206600;PBILCG01_0108500;PBLACG01_0107800;PBANKA_0203500;PADL01_0107700;PVVCY_0200330	0.090909091
PF3D7_0110100	801	S	22	9	13	22	S;P;S;S;P;T;T;S;S;P;P;P;P;P;S;P;P;S;S;T;S;T	F;F;F;F;F;F;F;F;F;F;F;F;F;F;F;F;F;F;F;F;F;F	PF3D7_0110100;PmUG01_02013800;PPRFG01_0108500;PRCDC_0107900;AK88_05011;PCHAS_0201900;PY17X_0204900;PGAL8A_00106000;PRELSG_0207000;MKS88_000665;PVP01_0204900;PocGH01_02012100;PKNH_0203700;PCOAH_00003680;PGSY75_0110100;C922_04873;PcyM_0206600;PBILCG01_0108500;PBLACG01_0107800;PBANKA_0203500;PADL01_0107700;PVVCY_0200330	0.409090909
PF3D7_0110400	130	S	22	18	18	9	S;S;S;N;S;S;N;S;S;S;S;N;S;S;S;S;S;S;N;S;S;S	D;S;D;K;E;E;K;G;R;D;E;K;D;D;G;A;D;D;K;D;A;D	PF3D7_0110400;AK88_05013;MKS88_000663;PVVCY_0200310;PRCDC_0108200;PocGH01_02011900;PY17X_0204700;PcyM_0206400;C922_04871;PGSY75_0110400;PPRFG01_0108800;PBANKA_0203300;PBLACG01_0108000;PBILCG01_0108800;PVP01_0204700;PCOAH_00003700;PADL01_0108000;PmUG01_02013600;PCHAS_0201700;PGAL8A_00106200;PKNH_0203500;PRELSG_0206800	0.818181818
PF3D7_0110400	134	S	22	15	17	15	S;S;T;G;S;A;E;S;S;S;S;E;S;S;S;S;S;T;G;S;S;S	D;E;D;D;D;D;D;E;E;D;D;D;D;D;E;V;D;D;D;V;V;D	PF3D7_0110400;AK88_05013;MKS88_000663;PVVCY_0200310;PRCDC_0108200;PocGH01_02011900;PY17X_0204700;PcyM_0206400;C922_04871;PGSY75_0110400;PPRFG01_0108800;PBANKA_0203300;PBLACG01_0108000;PBILCG01_0108800;PVP01_0204700;PCOAH_00003700;PADL01_0108000;PmUG01_02013600;PCHAS_0201700;PGAL8A_00106200;PKNH_0203500;PRELSG_0206800	0.681818182
PF3D7_0110400	137	S	22	11	11	6	S;-;-;S;S;-;S;-;-;S;S;S;S;S;-;-;S;-;S;-;-;-	S;A;S;Q;D;S;K;G;A;D;D;K;D;D;A;T;D;S;Q;S;G;S	PF3D7_0110400;AK88_05013;MKS88_000663;PVVCY_0200310;PRCDC_0108200;PocGH01_02011900;PY17X_0204700;PcyM_0206400;C922_04871;PGSY75_0110400;PPRFG01_0108800;PBANKA_0203300;PBLACG01_0108000;PBILCG01_0108800;PVP01_0204700;PCOAH_00003700;PADL01_0108000;PmUG01_02013600;PCHAS_0201700;PGAL8A_00106200;PKNH_0203500;PRELSG_0206800	0.5
PF3D7_0110400	159	S	22	5	6	6	S;L;D;G;S;-;D;I;I;L;S;D;S;S;T;I;L;D;G;I;I;I	D;P;E;D;N;S;D;P;P;N;N;D;N;N;T;P;N;E;D;Y;S;D	PF3D7_0110400;AK88_05013;MKS88_000663;PVVCY_0200310;PRCDC_0108200;PocGH01_02011900;PY17X_0204700;PcyM_0206400;C922_04871;PGSY75_0110400;PPRFG01_0108800;PBANKA_0203300;PBLACG01_0108000;PBILCG01_0108800;PVP01_0204700;PCOAH_00003700;PADL01_0108000;PmUG01_02013600;PCHAS_0201700;PGAL8A_00106200;PKNH_0203500;PRELSG_0206800	0.227272727
PF3D7_0110400	222	S	22	7	7	10	S;H;H;E;S;H;E;H;H;S;S;E;S;S;H;H;S;H;E;Y;H;Y	N;S;S;E;N;N;E;S;S;N;N;E;N;N;S;S;N;S;E;N;S;N	PF3D7_0110400;AK88_05013;MKS88_000663;PVVCY_0200310;PRCDC_0108200;PocGH01_02011900;PY17X_0204700;PcyM_0206400;C922_04871;PGSY75_0110400;PPRFG01_0108800;PBANKA_0203300;PBLACG01_0108000;PBILCG01_0108800;PVP01_0204700;PCOAH_00003700;PADL01_0108000;PmUG01_02013600;PCHAS_0201700;PGAL8A_00106200;PKNH_0203500;PRELSG_0206800	0.318181818
PF3D7_0110400	232	S	22	7	7	3	S;G;I;P;S;I;P;G;G;S;S;P;S;S;G;V;S;I;A;I;A;M	K;H;D;E;E;D;E;D;D;E;E;E;E;E;D;D;E;D;E;K;D;K	PF3D7_0110400;AK88_05013;MKS88_000663;PVVCY_0200310;PRCDC_0108200;PocGH01_02011900;PY17X_0204700;PcyM_0206400;C922_04871;PGSY75_0110400;PPRFG01_0108800;PBANKA_0203300;PBLACG01_0108000;PBILCG01_0108800;PVP01_0204700;PCOAH_00003700;PADL01_0108000;PmUG01_02013600;PCHAS_0201700;PGAL8A_00106200;PKNH_0203500;PRELSG_0206800	0.318181818
PF3D7_0110500	204	S	7	2	2	3	S;-;-;-;-;S;-	G;K;K;K;G;S;G	PF3D7_0110500;PBANKA_0203200;PCHAS_0201600;PVVCY_0200300;AK88_05015;PPRFG01_0108900;C922_04869	0.285714286
PF3D7_0110500	375	S	7	2	2	3	S;-;-;-;-;S;-	G;K;K;K;G;S;G	PF3D7_0110500;PBANKA_0203200;PCHAS_0201600;PVVCY_0200300;AK88_05015;PPRFG01_0108900;C922_04869	0.285714286
PF3D7_0110500	501	S	7	2	2	3	S;-;-;-;-;S;-	G;K;K;K;G;S;G	PF3D7_0110500;PBANKA_0203200;PCHAS_0201600;PVVCY_0200300;AK88_05015;PPRFG01_0108900;C922_04869	0.285714286
PF3D7_0110500	535	S	7	2	2	3	S;-;-;-;-;S;-	G;K;K;K;G;S;G	PF3D7_0110500;PBANKA_0203200;PCHAS_0201600;PVVCY_0200300;AK88_05015;PPRFG01_0108900;C922_04869	0.285714286
PF3D7_0110500	572	S	7	2	2	3	S;I;V;G;-;S;-	G;K;K;K;G;S;G	PF3D7_0110500;PBANKA_0203200;PCHAS_0201600;PVVCY_0200300;AK88_05015;PPRFG01_0108900;C922_04869	0.285714286
PF3D7_0110500	588	S	7	2	2	3	S;-;-;-;-;S;-	G;K;K;K;G;S;G	PF3D7_0110500;PBANKA_0203200;PCHAS_0201600;PVVCY_0200300;AK88_05015;PPRFG01_0108900;C922_04869	0.285714286
PF3D7_0110500	672	S	7	2	2	3	S;-;-;-;-;S;-	G;K;K;K;G;S;G	PF3D7_0110500;PBANKA_0203200;PCHAS_0201600;PVVCY_0200300;AK88_05015;PPRFG01_0108900;C922_04869	0.285714286
PF3D7_0110500	680	S	7	2	2	3	S;-;-;-;-;S;-	G;K;K;K;G;S;G	PF3D7_0110500;PBANKA_0203200;PCHAS_0201600;PVVCY_0200300;AK88_05015;PPRFG01_0108900;C922_04869	0.285714286
PF3D7_0110500	698	S	7	2	2	3	S;-;-;-;-;S;-	G;K;K;K;G;S;G	PF3D7_0110500;PBANKA_0203200;PCHAS_0201600;PVVCY_0200300;AK88_05015;PPRFG01_0108900;C922_04869	0.285714286
PF3D7_0110500	716	S	7	5	5	3	S;S;S;S;-;S;-	G;K;K;K;G;S;G	PF3D7_0110500;PBANKA_0203200;PCHAS_0201600;PVVCY_0200300;AK88_05015;PPRFG01_0108900;C922_04869	0.714285714
PF3D7_0110500	890	S	7	2	2	3	S;-;-;-;-;S;-	G;K;K;K;G;S;G	PF3D7_0110500;PBANKA_0203200;PCHAS_0201600;PVVCY_0200300;AK88_05015;PPRFG01_0108900;C922_04869	0.285714286
PF3D7_0110500	979	S	7	2	2	3	S;R;R;R;-;S;-	G;K;K;K;G;S;G	PF3D7_0110500;PBANKA_0203200;PCHAS_0201600;PVVCY_0200300;AK88_05015;PPRFG01_0108900;C922_04869	0.285714286
PF3D7_0110500	986	S	7	2	2	3	S;-;-;-;-;S;-	G;K;K;K;G;S;G	PF3D7_0110500;PBANKA_0203200;PCHAS_0201600;PVVCY_0200300;AK88_05015;PPRFG01_0108900;C922_04869	0.285714286
PF3D7_0110500	1490	S	7	2	2	3	S;-;-;-;-;S;-	G;K;K;K;G;S;G	PF3D7_0110500;PBANKA_0203200;PCHAS_0201600;PVVCY_0200300;AK88_05015;PPRFG01_0108900;C922_04869	0.285714286
PF3D7_0110500	1503	S	7	2	2	3	S;-;-;-;-;S;-	G;K;K;K;G;S;G	PF3D7_0110500;PBANKA_0203200;PCHAS_0201600;PVVCY_0200300;AK88_05015;PPRFG01_0108900;C922_04869	0.285714286
PF3D7_0110500	1509	S	7	2	2	3	S;-;-;-;-;S;-	G;K;K;K;G;S;G	PF3D7_0110500;PBANKA_0203200;PCHAS_0201600;PVVCY_0200300;AK88_05015;PPRFG01_0108900;C922_04869	0.285714286
PF3D7_0110500	1510	T	7	2	2	3	T;-;-;-;-;T;-	G;K;K;K;G;S;G	PF3D7_0110500;PBANKA_0203200;PCHAS_0201600;PVVCY_0200300;AK88_05015;PPRFG01_0108900;C922_04869	0.285714286
PF3D7_0110500	1526	S	7	2	2	3	S;K;K;K;-;S;-	G;K;K;K;G;S;G	PF3D7_0110500;PBANKA_0203200;PCHAS_0201600;PVVCY_0200300;AK88_05015;PPRFG01_0108900;C922_04869	0.285714286
PF3D7_0110500	1543	S	7	2	2	3	S;-;-;-;-;S;-	G;K;K;K;G;S;G	PF3D7_0110500;PBANKA_0203200;PCHAS_0201600;PVVCY_0200300;AK88_05015;PPRFG01_0108900;C922_04869	0.285714286
PF3D7_0110500	1559	S	7	2	2	3	S;K;K;K;-;S;-	G;K;K;K;G;S;G	PF3D7_0110500;PBANKA_0203200;PCHAS_0201600;PVVCY_0200300;AK88_05015;PPRFG01_0108900;C922_04869	0.285714286
PF3D7_0110500	1626	S	7	2	2	3	S;E;Q;Q;-;S;-	G;K;K;K;G;S;G	PF3D7_0110500;PBANKA_0203200;PCHAS_0201600;PVVCY_0200300;AK88_05015;PPRFG01_0108900;C922_04869	0.285714286
PF3D7_0110500	1627	T	7	2	2	3	T;I;V;V;-;T;-	G;K;K;K;G;S;G	PF3D7_0110500;PBANKA_0203200;PCHAS_0201600;PVVCY_0200300;AK88_05015;PPRFG01_0108900;C922_04869	0.285714286
PF3D7_0110500	1752	S	7	2	2	3	S;-;-;-;-;S;-	G;K;K;K;G;S;G	PF3D7_0110500;PBANKA_0203200;PCHAS_0201600;PVVCY_0200300;AK88_05015;PPRFG01_0108900;C922_04869	0.285714286
PF3D7_0110500	1809	S	7	2	2	3	S;-;-;-;-;S;-	G;K;K;K;G;S;G	PF3D7_0110500;PBANKA_0203200;PCHAS_0201600;PVVCY_0200300;AK88_05015;PPRFG01_0108900;C922_04869	0.285714286
PF3D7_0110500	1827	S	7	2	2	3	S;-;-;-;-;S;-	G;K;K;K;G;S;G	PF3D7_0110500;PBANKA_0203200;PCHAS_0201600;PVVCY_0200300;AK88_05015;PPRFG01_0108900;C922_04869	0.285714286
PF3D7_0110500	1892	S	7	2	2	3	S;K;E;E;-;S;-	G;K;K;K;G;S;G	PF3D7_0110500;PBANKA_0203200;PCHAS_0201600;PVVCY_0200300;AK88_05015;PPRFG01_0108900;C922_04869	0.285714286
PF3D7_0110600	127	S	23	9	9	4	S;D;D;-;S;S;S;N;S;-;-;D;S;-;S;N;-;D;D;E;S;G;S	C;D;E;-;C;Y;C;I;N;-;-;E;N;-;P;N;-;E;-;D;P;Q;C	PF3D7_0110600;C922_04868;PVL_020007000;PVVCY_0200290;PPRFG01_0109000;PBILCG01_0109000;PBLACG01_0108200;PRELSG_0206600;PGSY75_0110600;PY17X_0204500;PBANKA_0203100;PVP01_0204500;PADL01_0108200;PocGH01_02011700;PmUG01_02013400;PGAL8A_00106400;PCHAS_0201500;PKNH_0203300;AK88_05016;PcyM_0206100;MKS88_000661;PCOAH_00003720;PRCDC_0108400	0.391304348
PF3D7_0110600	260	S	23	8	8	5	S;-;N;-;S;S;S;D;S;G;-;N;I;-;S;D;-;D;D;D;S;-;S	Q;-;R;-;Q;Q;Q;D;E;D;-;R;E;-;D;N;-;R;R;R;D;-;Q	PF3D7_0110600;C922_04868;PVL_020007000;PVVCY_0200290;PPRFG01_0109000;PBILCG01_0109000;PBLACG01_0108200;PRELSG_0206600;PGSY75_0110600;PY17X_0204500;PBANKA_0203100;PVP01_0204500;PADL01_0108200;PocGH01_02011700;PmUG01_02013400;PGAL8A_00106400;PCHAS_0201500;PKNH_0203300;AK88_05016;PcyM_0206100;MKS88_000661;PCOAH_00003720;PRCDC_0108400	0.347826087
PF3D7_0110600	262	S	23	3	3	7	S;-;P;-;S;G;N;K;N;K;-;A;N;-;A;N;-;S;Q;A;A;-;N	I;-;A;-;I;I;K;T;K;N;-;A;K;-;I;I;-;G;E;A;I;-;I	PF3D7_0110600;C922_04868;PVL_020007000;PVVCY_0200290;PPRFG01_0109000;PBILCG01_0109000;PBLACG01_0108200;PRELSG_0206600;PGSY75_0110600;PY17X_0204500;PBANKA_0203100;PVP01_0204500;PADL01_0108200;PocGH01_02011700;PmUG01_02013400;PGAL8A_00106400;PCHAS_0201500;PKNH_0203300;AK88_05016;PcyM_0206100;MKS88_000661;PCOAH_00003720;PRCDC_0108400	0.130434783
PF3D7_0110600	393	S	23	12	18	7	S;T;S;S;S;T;T;-;T;S;S;S;T;I;I;-;S;S;S;S;I;T;S	N;R;R;G;N;N;N;K;N;G;G;R;N;G;G;K;G;R;R;R;G;R;N	PF3D7_0110600;C922_04868;PVL_020007000;PVVCY_0200290;PPRFG01_0109000;PBILCG01_0109000;PBLACG01_0108200;PRELSG_0206600;PGSY75_0110600;PY17X_0204500;PBANKA_0203100;PVP01_0204500;PADL01_0108200;PocGH01_02011700;PmUG01_02013400;PGAL8A_00106400;PCHAS_0201500;PKNH_0203300;AK88_05016;PcyM_0206100;MKS88_000661;PCOAH_00003720;PRCDC_0108400	0.52173913
PF3D7_0110600	404	S	23	21	21	15	S;S;S;S;S;S;S;S;S;S;S;S;S;S;A;S;S;S;S;S;A;S;S	F;F;F;Y;F;F;F;F;L;Y;Y;F;V;F;L;F;Y;F;F;F;L;F;F	PF3D7_0110600;C922_04868;PVL_020007000;PVVCY_0200290;PPRFG01_0109000;PBILCG01_0109000;PBLACG01_0108200;PRELSG_0206600;PGSY75_0110600;PY17X_0204500;PBANKA_0203100;PVP01_0204500;PADL01_0108200;PocGH01_02011700;PmUG01_02013400;PGAL8A_00106400;PCHAS_0201500;PKNH_0203300;AK88_05016;PcyM_0206100;MKS88_000661;PCOAH_00003720;PRCDC_0108400	0.913043478
PF3D7_0110600	406	S	23	21	21	16	S;S;S;S;S;S;S;S;S;S;S;S;S;S;P;S;S;S;S;S;P;S;S	E;V;V;E;E;E;E;E;E;E;E;V;E;E;E;E;E;V;V;V;E;V;E	PF3D7_0110600;C922_04868;PVL_020007000;PVVCY_0200290;PPRFG01_0109000;PBILCG01_0109000;PBLACG01_0108200;PRELSG_0206600;PGSY75_0110600;PY17X_0204500;PBANKA_0203100;PVP01_0204500;PADL01_0108200;PocGH01_02011700;PmUG01_02013400;PGAL8A_00106400;PCHAS_0201500;PKNH_0203300;AK88_05016;PcyM_0206100;MKS88_000661;PCOAH_00003720;PRCDC_0108400	0.913043478
PF3D7_0110600	419	S	23	19	23	14	S;S;S;T;S;S;S;S;S;T;T;S;S;S;S;S;T;S;S;S;S;S;S	T;A;A;T;T;T;A;N;T;T;T;A;T;T;T;N;T;A;A;A;T;T;T	PF3D7_0110600;C922_04868;PVL_020007000;PVVCY_0200290;PPRFG01_0109000;PBILCG01_0109000;PBLACG01_0108200;PRELSG_0206600;PGSY75_0110600;PY17X_0204500;PBANKA_0203100;PVP01_0204500;PADL01_0108200;PocGH01_02011700;PmUG01_02013400;PGAL8A_00106400;PCHAS_0201500;PKNH_0203300;AK88_05016;PcyM_0206100;MKS88_000661;PCOAH_00003720;PRCDC_0108400	0.826086957
PF3D7_0110600	421	S	23	16	16	4	S;S;S;S;S;S;S;H;S;S;S;S;S;N;N;H;S;S;A;S;N;A;S	F;S;S;-;F;F;I;-;I;-;-;S;I;-;-;-;-;S;S;S;-;S;F	PF3D7_0110600;C922_04868;PVL_020007000;PVVCY_0200290;PPRFG01_0109000;PBILCG01_0109000;PBLACG01_0108200;PRELSG_0206600;PGSY75_0110600;PY17X_0204500;PBANKA_0203100;PVP01_0204500;PADL01_0108200;PocGH01_02011700;PmUG01_02013400;PGAL8A_00106400;PCHAS_0201500;PKNH_0203300;AK88_05016;PcyM_0206100;MKS88_000661;PCOAH_00003720;PRCDC_0108400	0.695652174
PF3D7_0110600	454	T	23	9	9	7	T;G;T;-;T;T;T;I;T;-;-;T;T;M;I;M;-;-;-;Y;I;-;T	F;G;G;-;F;F;F;N;F;-;-;G;F;G;G;N;-;-;-;S;G;-;F	PF3D7_0110600;C922_04868;PVL_020007000;PVVCY_0200290;PPRFG01_0109000;PBILCG01_0109000;PBLACG01_0108200;PRELSG_0206600;PGSY75_0110600;PY17X_0204500;PBANKA_0203100;PVP01_0204500;PADL01_0108200;PocGH01_02011700;PmUG01_02013400;PGAL8A_00106400;PCHAS_0201500;PKNH_0203300;AK88_05016;PcyM_0206100;MKS88_000661;PCOAH_00003720;PRCDC_0108400	0.391304348
PF3D7_0110600	480	S	23	7	7	6	S;K;K;-;S;S;S;F;S;-;-;K;S;-;G;F;-;E;E;E;G;E;S	R;S;S;-;R;R;R;T;K;-;-;S;R;-;K;E;-;S;S;S;K;S;R	PF3D7_0110600;C922_04868;PVL_020007000;PVVCY_0200290;PPRFG01_0109000;PBILCG01_0109000;PBLACG01_0108200;PRELSG_0206600;PGSY75_0110600;PY17X_0204500;PBANKA_0203100;PVP01_0204500;PADL01_0108200;PocGH01_02011700;PmUG01_02013400;PGAL8A_00106400;PCHAS_0201500;PKNH_0203300;AK88_05016;PcyM_0206100;MKS88_000661;PCOAH_00003720;PRCDC_0108400	0.304347826
PF3D7_0110600	484	S	23	9	9	5	S;I;I;-;S;S;S;K;S;-;-;I;S;-;S;K;-;I;I;I;S;I;S	R;Q;Q;-;R;R;R;E;K;-;-;Q;Q;-;K;K;-;Q;Q;Q;K;Q;R	PF3D7_0110600;C922_04868;PVL_020007000;PVVCY_0200290;PPRFG01_0109000;PBILCG01_0109000;PBLACG01_0108200;PRELSG_0206600;PGSY75_0110600;PY17X_0204500;PBANKA_0203100;PVP01_0204500;PADL01_0108200;PocGH01_02011700;PmUG01_02013400;PGAL8A_00106400;PCHAS_0201500;PKNH_0203300;AK88_05016;PcyM_0206100;MKS88_000661;PCOAH_00003720;PRCDC_0108400	0.391304348
PF3D7_0110600	491	S	23	3	8	7	S;E;E;-;S;T;T;K;T;-;-;E;T;T;N;K;-;E;E;E;N;E;S	T;G;G;-;T;T;T;N;T;-;-;G;T;I;L;N;-;R;E;P;L;G;T	PF3D7_0110600;C922_04868;PVL_020007000;PVVCY_0200290;PPRFG01_0109000;PBILCG01_0109000;PBLACG01_0108200;PRELSG_0206600;PGSY75_0110600;PY17X_0204500;PBANKA_0203100;PVP01_0204500;PADL01_0108200;PocGH01_02011700;PmUG01_02013400;PGAL8A_00106400;PCHAS_0201500;PKNH_0203300;AK88_05016;PcyM_0206100;MKS88_000661;PCOAH_00003720;PRCDC_0108400	0.130434783
PF3D7_0110600	492	T	23	7	7	6	T;G;G;-;T;T;T;N;T;-;-;G;T;I;L;N;-;R;E;P;L;G;T	E;-;-;-;E;E;Q;K;E;-;-;-;E;Q;L;K;-;-;-;-;L;-;E	PF3D7_0110600;C922_04868;PVL_020007000;PVVCY_0200290;PPRFG01_0109000;PBILCG01_0109000;PBLACG01_0108200;PRELSG_0206600;PGSY75_0110600;PY17X_0204500;PBANKA_0203100;PVP01_0204500;PADL01_0108200;PocGH01_02011700;PmUG01_02013400;PGAL8A_00106400;PCHAS_0201500;PKNH_0203300;AK88_05016;PcyM_0206100;MKS88_000661;PCOAH_00003720;PRCDC_0108400	0.304347826
PF3D7_0110600	530	T	23	4	4	3	T;-;-;-;T;T;L;-;-;-;-;-;-;-;M;-;-;-;-;-;M;-;T	E;-;-;-;D;E;Q;-;-;-;-;-;-;-;N;-;-;-;-;-;N;-;E	PF3D7_0110600;C922_04868;PVL_020007000;PVVCY_0200290;PPRFG01_0109000;PBILCG01_0109000;PBLACG01_0108200;PRELSG_0206600;PGSY75_0110600;PY17X_0204500;PBANKA_0203100;PVP01_0204500;PADL01_0108200;PocGH01_02011700;PmUG01_02013400;PGAL8A_00106400;PCHAS_0201500;PKNH_0203300;AK88_05016;PcyM_0206100;MKS88_000661;PCOAH_00003720;PRCDC_0108400	0.173913043
PF3D7_0110600	552	S	23	6	7	5	S;A;P;-;S;S;S;-;-;-;-;P;-;-;-;-;-;S;T;-;-;V;S	Q;A;P;-;Q;Q;Q;-;-;-;-;P;-;-;A;-;-;V;K;E;A;V;Q	PF3D7_0110600;C922_04868;PVL_020007000;PVVCY_0200290;PPRFG01_0109000;PBILCG01_0109000;PBLACG01_0108200;PRELSG_0206600;PGSY75_0110600;PY17X_0204500;PBANKA_0203100;PVP01_0204500;PADL01_0108200;PocGH01_02011700;PmUG01_02013400;PGAL8A_00106400;PCHAS_0201500;PKNH_0203300;AK88_05016;PcyM_0206100;MKS88_000661;PCOAH_00003720;PRCDC_0108400	0.260869565
PF3D7_0110600	656	S	23	3	3	5	S;K;D;-;S;N;N;N;N;D;E;D;N;N;N;N;N;D;D;D;N;D;S	N;T;S;-;N;N;N;D;H;Q;Q;S;H;-;D;D;Q;T;T;T;D;T;N	PF3D7_0110600;C922_04868;PVL_020007000;PVVCY_0200290;PPRFG01_0109000;PBILCG01_0109000;PBLACG01_0108200;PRELSG_0206600;PGSY75_0110600;PY17X_0204500;PBANKA_0203100;PVP01_0204500;PADL01_0108200;PocGH01_02011700;PmUG01_02013400;PGAL8A_00106400;PCHAS_0201500;PKNH_0203300;AK88_05016;PcyM_0206100;MKS88_000661;PCOAH_00003720;PRCDC_0108400	0.130434783
PF3D7_0110600	684	S	23	7	7	16	S;R;R;-;S;S;S;K;S;D;C;R;S;R;K;V;D;R;R;R;K;R;S	K;K;K;E;K;K;K;N;K;K;G;K;K;G;A;N;K;K;K;K;A;K;K	PF3D7_0110600;C922_04868;PVL_020007000;PVVCY_0200290;PPRFG01_0109000;PBILCG01_0109000;PBLACG01_0108200;PRELSG_0206600;PGSY75_0110600;PY17X_0204500;PBANKA_0203100;PVP01_0204500;PADL01_0108200;PocGH01_02011700;PmUG01_02013400;PGAL8A_00106400;PCHAS_0201500;PKNH_0203300;AK88_05016;PcyM_0206100;MKS88_000661;PCOAH_00003720;PRCDC_0108400	0.304347826
PF3D7_0110600	688	T	23	4	7	13	T;C;C;K;T;T;S;K;S;R;K;C;S;-;R;K;K;C;C;C;R;R;T	N;S;S;G;N;N;N;N;N;C;C;S;N;-;N;N;R;N;S;S;N;N;N	PF3D7_0110600;C922_04868;PVL_020007000;PVVCY_0200290;PPRFG01_0109000;PBILCG01_0109000;PBLACG01_0108200;PRELSG_0206600;PGSY75_0110600;PY17X_0204500;PBANKA_0203100;PVP01_0204500;PADL01_0108200;PocGH01_02011700;PmUG01_02013400;PGAL8A_00106400;PCHAS_0201500;PKNH_0203300;AK88_05016;PcyM_0206100;MKS88_000661;PCOAH_00003720;PRCDC_0108400	0.173913043
PF3D7_0110600	698	T	23	9	17	8	T;S;S;S;T;T;T;N;T;K;T;S;T;-;-;T;D;S;S;S;-;S;T	F;C;C;L;F;Y;F;F;F;L;L;C;F;-;Y;F;L;C;C;C;Y;C;F	PF3D7_0110600;C922_04868;PVL_020007000;PVVCY_0200290;PPRFG01_0109000;PBILCG01_0109000;PBLACG01_0108200;PRELSG_0206600;PGSY75_0110600;PY17X_0204500;PBANKA_0203100;PVP01_0204500;PADL01_0108200;PocGH01_02011700;PmUG01_02013400;PGAL8A_00106400;PCHAS_0201500;PKNH_0203300;AK88_05016;PcyM_0206100;MKS88_000661;PCOAH_00003720;PRCDC_0108400	0.391304348
PF3D7_0110600	700	S	23	9	9	16	S;P;Q;-;S;S;S;N;S;-;-;Q;S;-;S;N;-;Q;Q;Q;S;P;S	S;S;S;-;S;S;S;N;S;-;-;S;S;-;S;N;-;S;S;S;S;S;S	PF3D7_0110600;C922_04868;PVL_020007000;PVVCY_0200290;PPRFG01_0109000;PBILCG01_0109000;PBLACG01_0108200;PRELSG_0206600;PGSY75_0110600;PY17X_0204500;PBANKA_0203100;PVP01_0204500;PADL01_0108200;PocGH01_02011700;PmUG01_02013400;PGAL8A_00106400;PCHAS_0201500;PKNH_0203300;AK88_05016;PcyM_0206100;MKS88_000661;PCOAH_00003720;PRCDC_0108400	0.391304348
PF3D7_0110600	703	S	23	16	18	9	S;S;S;-;S;S;S;T;S;-;-;S;S;-;S;T;-;S;S;S;S;S;S	L;F;F;-;L;L;L;L;L;-;-;F;L;G;D;L;-;F;F;F;D;F;L	PF3D7_0110600;C922_04868;PVL_020007000;PVVCY_0200290;PPRFG01_0109000;PBILCG01_0109000;PBLACG01_0108200;PRELSG_0206600;PGSY75_0110600;PY17X_0204500;PBANKA_0203100;PVP01_0204500;PADL01_0108200;PocGH01_02011700;PmUG01_02013400;PGAL8A_00106400;PCHAS_0201500;PKNH_0203300;AK88_05016;PcyM_0206100;MKS88_000661;PCOAH_00003720;PRCDC_0108400	0.695652174
PF3D7_0110600	773	S	23	19	19	19	S;S;S;-;S;S;S;S;S;-;-;S;S;S;S;S;-;S;S;S;S;S;S	D;D;D;-;D;D;D;D;D;-;-;D;D;D;D;D;-;D;D;D;D;D;D	PF3D7_0110600;C922_04868;PVL_020007000;PVVCY_0200290;PPRFG01_0109000;PBILCG01_0109000;PBLACG01_0108200;PRELSG_0206600;PGSY75_0110600;PY17X_0204500;PBANKA_0203100;PVP01_0204500;PADL01_0108200;PocGH01_02011700;PmUG01_02013400;PGAL8A_00106400;PCHAS_0201500;PKNH_0203300;AK88_05016;PcyM_0206100;MKS88_000661;PCOAH_00003720;PRCDC_0108400	0.826086957
PF3D7_0110600	794	S	23	8	8	7	S;S;G;-;S;S;S;-;S;-;-;G;S;-;A;-;-;G;G;G;-;W;S	H;R;G;-;P;H;H;K;H;-;-;G;H;H;S;N;-;K;G;G;S;Q;H	PF3D7_0110600;C922_04868;PVL_020007000;PVVCY_0200290;PPRFG01_0109000;PBILCG01_0109000;PBLACG01_0108200;PRELSG_0206600;PGSY75_0110600;PY17X_0204500;PBANKA_0203100;PVP01_0204500;PADL01_0108200;PocGH01_02011700;PmUG01_02013400;PGAL8A_00106400;PCHAS_0201500;PKNH_0203300;AK88_05016;PcyM_0206100;MKS88_000661;PCOAH_00003720;PRCDC_0108400	0.347826087
PF3D7_0110600	798	S	23	6	6	8	S;G;G;-;S;S;H;G;S;-;-;A;S;G;G;G;-;N;I;V;G;N;S	S;G;N;-;S;S;S;D;S;-;-;N;S;K;K;N;-;N;S;N;K;N;S	PF3D7_0110600;C922_04868;PVL_020007000;PVVCY_0200290;PPRFG01_0109000;PBILCG01_0109000;PBLACG01_0108200;PRELSG_0206600;PGSY75_0110600;PY17X_0204500;PBANKA_0203100;PVP01_0204500;PADL01_0108200;PocGH01_02011700;PmUG01_02013400;PGAL8A_00106400;PCHAS_0201500;PKNH_0203300;AK88_05016;PcyM_0206100;MKS88_000661;PCOAH_00003720;PRCDC_0108400	0.260869565
PF3D7_0110600	799	S	23	8	8	7	S;G;N;-;S;S;S;D;S;-;-;N;S;K;K;N;-;N;S;N;K;N;S	K;S;P;-;K;K;K;R;K;-;-;P;K;R;R;R;-;T;T;A;R;T;K	PF3D7_0110600;C922_04868;PVL_020007000;PVVCY_0200290;PPRFG01_0109000;PBILCG01_0109000;PBLACG01_0108200;PRELSG_0206600;PGSY75_0110600;PY17X_0204500;PBANKA_0203100;PVP01_0204500;PADL01_0108200;PocGH01_02011700;PmUG01_02013400;PGAL8A_00106400;PCHAS_0201500;PKNH_0203300;AK88_05016;PcyM_0206100;MKS88_000661;PCOAH_00003720;PRCDC_0108400	0.347826087
PF3D7_0110600	814	S	23	6	6	7	S;-;-;-;S;L;S;K;S;-;-;-;S;K;K;K;-;G;-;-;K;G;S	N;-;-;-;N;N;N;K;N;-;-;-;N;K;S;K;-;A;-;-;S;G;N	PF3D7_0110600;C922_04868;PVL_020007000;PVVCY_0200290;PPRFG01_0109000;PBILCG01_0109000;PBLACG01_0108200;PRELSG_0206600;PGSY75_0110600;PY17X_0204500;PBANKA_0203100;PVP01_0204500;PADL01_0108200;PocGH01_02011700;PmUG01_02013400;PGAL8A_00106400;PCHAS_0201500;PKNH_0203300;AK88_05016;PcyM_0206100;MKS88_000661;PCOAH_00003720;PRCDC_0108400	0.260869565
PF3D7_0110600	826	S	23	3	4	12	S;K;Q;-;S;N;N;K;N;-;-;Q;N;E;K;K;-;K;K;K;K;T;S	D;D;E;-;D;D;Y;E;D;-;-;E;D;E;D;E;-;D;C;D;D;D;D	PF3D7_0110600;C922_04868;PVL_020007000;PVVCY_0200290;PPRFG01_0109000;PBILCG01_0109000;PBLACG01_0108200;PRELSG_0206600;PGSY75_0110600;PY17X_0204500;PBANKA_0203100;PVP01_0204500;PADL01_0108200;PocGH01_02011700;PmUG01_02013400;PGAL8A_00106400;PCHAS_0201500;PKNH_0203300;AK88_05016;PcyM_0206100;MKS88_000661;PCOAH_00003720;PRCDC_0108400	0.130434783
PF3D7_0110600	866	S	23	3	3	5	S;L;L;F;S;D;D;I;D;F;F;L;D;M;M;I;F;L;L;L;M;L;S	E;R;K;D;E;T;E;N;A;E;D;K;A;N;A;N;D;R;R;K;A;R;E	PF3D7_0110600;C922_04868;PVL_020007000;PVVCY_0200290;PPRFG01_0109000;PBILCG01_0109000;PBLACG01_0108200;PRELSG_0206600;PGSY75_0110600;PY17X_0204500;PBANKA_0203100;PVP01_0204500;PADL01_0108200;PocGH01_02011700;PmUG01_02013400;PGAL8A_00106400;PCHAS_0201500;PKNH_0203300;AK88_05016;PcyM_0206100;MKS88_000661;PCOAH_00003720;PRCDC_0108400	0.130434783
PF3D7_0110600	1002	T	23	3	4	9	T;N;N;E;T;N;N;-;N;E;E;N;N;F;N;-;E;N;S;N;N;N;T	N;H;A;N;N;N;S;-;N;N;N;D;-;G;S;-;S;N;L;P;S;H;N	PF3D7_0110600;C922_04868;PVL_020007000;PVVCY_0200290;PPRFG01_0109000;PBILCG01_0109000;PBLACG01_0108200;PRELSG_0206600;PGSY75_0110600;PY17X_0204500;PBANKA_0203100;PVP01_0204500;PADL01_0108200;PocGH01_02011700;PmUG01_02013400;PGAL8A_00106400;PCHAS_0201500;PKNH_0203300;AK88_05016;PcyM_0206100;MKS88_000661;PCOAH_00003720;PRCDC_0108400	0.130434783
PF3D7_0110600	1010	T	23	7	7	6	T;G;V;G;T;T;T;-;T;D;E;V;T;P;R;-;G;I;V;V;R;A;T	L;A;A;Y;L;L;I;-;L;Y;Y;A;L;E;K;-;Y;A;A;A;K;A;L	PF3D7_0110600;C922_04868;PVL_020007000;PVVCY_0200290;PPRFG01_0109000;PBILCG01_0109000;PBLACG01_0108200;PRELSG_0206600;PGSY75_0110600;PY17X_0204500;PBANKA_0203100;PVP01_0204500;PADL01_0108200;PocGH01_02011700;PmUG01_02013400;PGAL8A_00106400;PCHAS_0201500;PKNH_0203300;AK88_05016;PcyM_0206100;MKS88_000661;PCOAH_00003720;PRCDC_0108400	0.304347826
PF3D7_0110600	1012	S	23	11	11	10	S;V;A;L;S;S;S;-;S;I;S;A;S;S;S;-;I;V;V;A;S;I;S	A;T;T;S;A;A;A;-;A;S;Y;T;A;R;K;-;S;A;A;T;K;A;A	PF3D7_0110600;C922_04868;PVL_020007000;PVVCY_0200290;PPRFG01_0109000;PBILCG01_0109000;PBLACG01_0108200;PRELSG_0206600;PGSY75_0110600;PY17X_0204500;PBANKA_0203100;PVP01_0204500;PADL01_0108200;PocGH01_02011700;PmUG01_02013400;PGAL8A_00106400;PCHAS_0201500;PKNH_0203300;AK88_05016;PcyM_0206100;MKS88_000661;PCOAH_00003720;PRCDC_0108400	0.47826087
PF3D7_0110600	1095	S	23	2	4	14	S;R;R;N;S;T;T;-;K;N;N;R;K;K;G;-;N;R;R;K;G;K;I	D;D;D;R;D;D;D;Q;N;E;D;D;D;R;K;S;R;D;D;D;K;D;D	PF3D7_0110600;C922_04868;PVL_020007000;PVVCY_0200290;PPRFG01_0109000;PBILCG01_0109000;PBLACG01_0108200;PRELSG_0206600;PGSY75_0110600;PY17X_0204500;PBANKA_0203100;PVP01_0204500;PADL01_0108200;PocGH01_02011700;PmUG01_02013400;PGAL8A_00106400;PCHAS_0201500;PKNH_0203300;AK88_05016;PcyM_0206100;MKS88_000661;PCOAH_00003720;PRCDC_0108400	0.086956522
PF3D7_0110600	1100	S	23	9	9	12	S;S;P;D;S;S;L;C;S;N;N;P;S;V;P;K;D;S;P;S;P;P;S	S;K;R;T;L;L;S;S;S;S;S;R;S;P;S;S;I;R;R;R;S;S;S	PF3D7_0110600;C922_04868;PVL_020007000;PVVCY_0200290;PPRFG01_0109000;PBILCG01_0109000;PBLACG01_0108200;PRELSG_0206600;PGSY75_0110600;PY17X_0204500;PBANKA_0203100;PVP01_0204500;PADL01_0108200;PocGH01_02011700;PmUG01_02013400;PGAL8A_00106400;PCHAS_0201500;PKNH_0203300;AK88_05016;PcyM_0206100;MKS88_000661;PCOAH_00003720;PRCDC_0108400	0.391304348
PF3D7_0110600	1264	S	23	23	23	21	S;S;S;S;S;S;S;S;S;S;S;S;S;S;S;S;S;S;S;S;S;S;S	Y;Y;Y;Y;Y;Y;Y;C;Y;Y;Y;Y;Y;Y;Y;C;Y;Y;Y;Y;Y;Y;Y	PF3D7_0110600;C922_04868;PVL_020007000;PVVCY_0200290;PPRFG01_0109000;PBILCG01_0109000;PBLACG01_0108200;PRELSG_0206600;PGSY75_0110600;PY17X_0204500;PBANKA_0203100;PVP01_0204500;PADL01_0108200;PocGH01_02011700;PmUG01_02013400;PGAL8A_00106400;PCHAS_0201500;PKNH_0203300;AK88_05016;PcyM_0206100;MKS88_000661;PCOAH_00003720;PRCDC_0108400	1
PF3D7_0110600	1279	S	23	16	16	11	S;-;-;S;S;S;S;S;S;S;S;-;S;S;S;S;S;-;-;-;S;-;S	L;-;-;N;L;L;L;L;L;K;N;-;L;H;L;L;N;-;-;-;L;-;L	PF3D7_0110600;C922_04868;PVL_020007000;PVVCY_0200290;PPRFG01_0109000;PBILCG01_0109000;PBLACG01_0108200;PRELSG_0206600;PGSY75_0110600;PY17X_0204500;PBANKA_0203100;PVP01_0204500;PADL01_0108200;PocGH01_02011700;PmUG01_02013400;PGAL8A_00106400;PCHAS_0201500;PKNH_0203300;AK88_05016;PcyM_0206100;MKS88_000661;PCOAH_00003720;PRCDC_0108400	0.695652174
PF3D7_0110600	1303	S	23	6	10	7	S;Q;T;K;S;T;S;N;S;K;K;T;S;C;Y;N;K;P;S;T;Y;P;I	V;N;N;F;V;V;V;H;V;F;F;N;V;F;F;Y;F;N;H;N;F;N;V	PF3D7_0110600;C922_04868;PVL_020007000;PVVCY_0200290;PPRFG01_0109000;PBILCG01_0109000;PBLACG01_0108200;PRELSG_0206600;PGSY75_0110600;PY17X_0204500;PBANKA_0203100;PVP01_0204500;PADL01_0108200;PocGH01_02011700;PmUG01_02013400;PGAL8A_00106400;PCHAS_0201500;PKNH_0203300;AK88_05016;PcyM_0206100;MKS88_000661;PCOAH_00003720;PRCDC_0108400	0.260869565
PF3D7_0110600	1326	S	23	23	23	23	S;S;S;S;S;S;S;S;S;S;S;S;S;S;S;S;S;S;S;S;S;S;S	V;V;V;V;V;V;V;V;V;V;V;V;V;V;V;V;V;V;V;V;V;V;V	PF3D7_0110600;C922_04868;PVL_020007000;PVVCY_0200290;PPRFG01_0109000;PBILCG01_0109000;PBLACG01_0108200;PRELSG_0206600;PGSY75_0110600;PY17X_0204500;PBANKA_0203100;PVP01_0204500;PADL01_0108200;PocGH01_02011700;PmUG01_02013400;PGAL8A_00106400;PCHAS_0201500;PKNH_0203300;AK88_05016;PcyM_0206100;MKS88_000661;PCOAH_00003720;PRCDC_0108400	1
PF3D7_0110700	12	S	23	23	23	8	S;S;S;S;S;S;S;S;S;S;S;S;S;S;S;S;S;S;S;S;S;S;S	D;N;N;N;D;D;D;N;D;D;N;N;D;N;N;N;N;N;N;N;N;N;D	PF3D7_0110700;PGSY75_0110700;PVVCY_0200280;PPRFG01_0109100;PVP01_0204400;PCOAH_00003730;PKNH_0203200;PmUG01_02013300;PVL_020006800;AK88_05017;PBLACG01_0108300;PCHAS_0201400;C922_04867;PGAL8A_00106500;PBILCG01_0109100;MKS88_000660;PRCDC_0108500;PocGH01_02011600;PBANKA_0203000;PADL01_0108300;PRELSG_0206500;PY17X_0204400;PcyM_0206000	1
PF3D7_0110700	23	S	23	23	23	23	S;S;S;S;S;S;S;S;S;S;S;S;S;S;S;S;S;S;S;S;S;S;S	E;E;E;E;E;E;E;E;E;E;E;E;E;E;E;E;E;E;E;E;E;E;E	PF3D7_0110700;PGSY75_0110700;PVVCY_0200280;PPRFG01_0109100;PVP01_0204400;PCOAH_00003730;PKNH_0203200;PmUG01_02013300;PVL_020006800;AK88_05017;PBLACG01_0108300;PCHAS_0201400;C922_04867;PGAL8A_00106500;PBILCG01_0109100;MKS88_000660;PRCDC_0108500;PocGH01_02011600;PBANKA_0203000;PADL01_0108300;PRELSG_0206500;PY17X_0204400;PcyM_0206000	1
PF3D7_0110700	31	S	23	7	7	8	S;S;I;S;V;V;V;V;V;F;S;I;V;V;S;V;S;I;I;S;I;I;V	T;H;I;H;P;T;T;H;P;T;H;T;I;T;H;H;H;V;M;H;N;T;T	PF3D7_0110700;PGSY75_0110700;PVVCY_0200280;PPRFG01_0109100;PVP01_0204400;PCOAH_00003730;PKNH_0203200;PmUG01_02013300;PVL_020006800;AK88_05017;PBLACG01_0108300;PCHAS_0201400;C922_04867;PGAL8A_00106500;PBILCG01_0109100;MKS88_000660;PRCDC_0108500;PocGH01_02011600;PBANKA_0203000;PADL01_0108300;PRELSG_0206500;PY17X_0204400;PcyM_0206000	0.304347826
PF3D7_0110700	54	S	23	23	23	23	S;S;S;S;S;S;S;S;S;S;S;S;S;S;S;S;S;S;S;S;S;S;S	G;G;G;G;G;G;G;G;G;G;G;G;G;G;G;G;G;G;G;G;G;G;G	PF3D7_0110700;PGSY75_0110700;PVVCY_0200280;PPRFG01_0109100;PVP01_0204400;PCOAH_00003730;PKNH_0203200;PmUG01_02013300;PVL_020006800;AK88_05017;PBLACG01_0108300;PCHAS_0201400;C922_04867;PGAL8A_00106500;PBILCG01_0109100;MKS88_000660;PRCDC_0108500;PocGH01_02011600;PBANKA_0203000;PADL01_0108300;PRELSG_0206500;PY17X_0204400;PcyM_0206000	1
PF3D7_0110700	127	S	23	7	14	23	S;S;I;S;T;T;T;I;T;T;S;I;T;E;S;I;S;I;I;S;A;I;T	N;N;N;N;N;N;N;N;N;N;N;N;N;N;N;N;N;N;N;N;N;N;N	PF3D7_0110700;PGSY75_0110700;PVVCY_0200280;PPRFG01_0109100;PVP01_0204400;PCOAH_00003730;PKNH_0203200;PmUG01_02013300;PVL_020006800;AK88_05017;PBLACG01_0108300;PCHAS_0201400;C922_04867;PGAL8A_00106500;PBILCG01_0109100;MKS88_000660;PRCDC_0108500;PocGH01_02011600;PBANKA_0203000;PADL01_0108300;PRELSG_0206500;PY17X_0204400;PcyM_0206000	0.304347826
PF3D7_0110700	206	S	23	22	22	23	S;S;S;S;S;S;S;S;S;S;S;S;S;S;S;S;S;F;S;S;S;S;S	D;D;D;D;D;D;D;D;D;D;D;D;D;D;D;D;D;D;D;D;D;D;D	PF3D7_0110700;PGSY75_0110700;PVVCY_0200280;PPRFG01_0109100;PVP01_0204400;PCOAH_00003730;PKNH_0203200;PmUG01_02013300;PVL_020006800;AK88_05017;PBLACG01_0108300;PCHAS_0201400;C922_04867;PGAL8A_00106500;PBILCG01_0109100;MKS88_000660;PRCDC_0108500;PocGH01_02011600;PBANKA_0203000;PADL01_0108300;PRELSG_0206500;PY17X_0204400;PcyM_0206000	0.956521739
PF3D7_0110700	314	S	23	23	23	19	S;S;S;S;S;S;S;S;S;S;S;S;S;S;S;S;S;S;S;S;S;S;S	D;D;D;D;E;D;D;E;E;D;D;D;D;D;D;E;D;D;D;D;D;D;D	PF3D7_0110700;PGSY75_0110700;PVVCY_0200280;PPRFG01_0109100;PVP01_0204400;PCOAH_00003730;PKNH_0203200;PmUG01_02013300;PVL_020006800;AK88_05017;PBLACG01_0108300;PCHAS_0201400;C922_04867;PGAL8A_00106500;PBILCG01_0109100;MKS88_000660;PRCDC_0108500;PocGH01_02011600;PBANKA_0203000;PADL01_0108300;PRELSG_0206500;PY17X_0204400;PcyM_0206000	1
PF3D7_0110700	358	S	23	23	23	8	S;S;S;S;S;S;S;S;S;S;S;S;S;S;S;S;S;S;S;S;S;S;S	T;N;N;N;T;T;T;N;T;T;N;N;T;N;N;N;N;N;N;N;N;N;T	PF3D7_0110700;PGSY75_0110700;PVVCY_0200280;PPRFG01_0109100;PVP01_0204400;PCOAH_00003730;PKNH_0203200;PmUG01_02013300;PVL_020006800;AK88_05017;PBLACG01_0108300;PCHAS_0201400;C922_04867;PGAL8A_00106500;PBILCG01_0109100;MKS88_000660;PRCDC_0108500;PocGH01_02011600;PBANKA_0203000;PADL01_0108300;PRELSG_0206500;PY17X_0204400;PcyM_0206000	1
PF3D7_0110700	381	S	23	23	23	23	S;S;S;S;S;S;S;S;S;S;S;S;S;S;S;S;S;S;S;S;S;S;S	D;D;D;D;D;D;D;D;D;D;D;D;D;D;D;D;D;D;D;D;D;D;D	PF3D7_0110700;PGSY75_0110700;PVVCY_0200280;PPRFG01_0109100;PVP01_0204400;PCOAH_00003730;PKNH_0203200;PmUG01_02013300;PVL_020006800;AK88_05017;PBLACG01_0108300;PCHAS_0201400;C922_04867;PGAL8A_00106500;PBILCG01_0109100;MKS88_000660;PRCDC_0108500;PocGH01_02011600;PBANKA_0203000;PADL01_0108300;PRELSG_0206500;PY17X_0204400;PcyM_0206000	1
PF3D7_0110700	415	S	23	23	23	23	S;S;S;S;S;S;S;S;S;S;S;S;S;S;S;S;S;S;S;S;S;S;S	T;T;T;T;T;T;T;T;T;T;T;T;T;T;T;T;T;T;T;T;T;T;T	PF3D7_0110700;PGSY75_0110700;PVVCY_0200280;PPRFG01_0109100;PVP01_0204400;PCOAH_00003730;PKNH_0203200;PmUG01_02013300;PVL_020006800;AK88_05017;PBLACG01_0108300;PCHAS_0201400;C922_04867;PGAL8A_00106500;PBILCG01_0109100;MKS88_000660;PRCDC_0108500;PocGH01_02011600;PBANKA_0203000;PADL01_0108300;PRELSG_0206500;PY17X_0204400;PcyM_0206000	1
PF3D7_0110700	417	S	23	9	9	23	S;S;A;S;G;G;G;G;G;G;S;A;G;S;S;G;S;G;A;S;S;A;G	E;E;E;E;E;E;E;E;E;E;E;E;E;E;E;E;E;E;E;E;E;E;E	PF3D7_0110700;PGSY75_0110700;PVVCY_0200280;PPRFG01_0109100;PVP01_0204400;PCOAH_00003730;PKNH_0203200;PmUG01_02013300;PVL_020006800;AK88_05017;PBLACG01_0108300;PCHAS_0201400;C922_04867;PGAL8A_00106500;PBILCG01_0109100;MKS88_000660;PRCDC_0108500;PocGH01_02011600;PBANKA_0203000;PADL01_0108300;PRELSG_0206500;PY17X_0204400;PcyM_0206000	0.391304348
PF3D7_0110700	437	T	23	23	23	15	T;T;T;T;T;T;T;T;T;T;T;T;T;T;T;T;T;T;T;T;T;T;T	V;I;V;I;V;V;V;I;V;V;I;V;V;V;I;I;I;V;V;I;V;V;V	PF3D7_0110700;PGSY75_0110700;PVVCY_0200280;PPRFG01_0109100;PVP01_0204400;PCOAH_00003730;PKNH_0203200;PmUG01_02013300;PVL_020006800;AK88_05017;PBLACG01_0108300;PCHAS_0201400;C922_04867;PGAL8A_00106500;PBILCG01_0109100;MKS88_000660;PRCDC_0108500;PocGH01_02011600;PBANKA_0203000;PADL01_0108300;PRELSG_0206500;PY17X_0204400;PcyM_0206000	1
PF3D7_0110700	440	T	23	23	23	21	T;T;T;T;T;T;T;T;T;T;T;T;T;T;T;T;T;T;T;T;T;T;T	S;S;S;S;S;S;S;S;S;S;S;S;S;T;S;S;S;S;S;S;T;S;S	PF3D7_0110700;PGSY75_0110700;PVVCY_0200280;PPRFG01_0109100;PVP01_0204400;PCOAH_00003730;PKNH_0203200;PmUG01_02013300;PVL_020006800;AK88_05017;PBLACG01_0108300;PCHAS_0201400;C922_04867;PGAL8A_00106500;PBILCG01_0109100;MKS88_000660;PRCDC_0108500;PocGH01_02011600;PBANKA_0203000;PADL01_0108300;PRELSG_0206500;PY17X_0204400;PcyM_0206000	1
PF3D7_0110700	443	T	23	23	23	23	T;T;T;T;T;T;T;T;T;T;T;T;T;T;T;T;T;T;T;T;T;T;T	D;D;D;D;D;D;D;D;D;D;D;D;D;D;D;D;D;D;D;D;D;D;D	PF3D7_0110700;PGSY75_0110700;PVVCY_0200280;PPRFG01_0109100;PVP01_0204400;PCOAH_00003730;PKNH_0203200;PmUG01_02013300;PVL_020006800;AK88_05017;PBLACG01_0108300;PCHAS_0201400;C922_04867;PGAL8A_00106500;PBILCG01_0109100;MKS88_000660;PRCDC_0108500;PocGH01_02011600;PBANKA_0203000;PADL01_0108300;PRELSG_0206500;PY17X_0204400;PcyM_0206000	1
PF3D7_0110800	28	S	22	6	6	17	S;S;N;N;N;G;N;S;N;S;N;N;S;S;N;N;N;N;N;N;N;N	N;N;N;S;H;S;N;N;N;N;N;N;N;N;N;N;H;N;S;N;N;N	PF3D7_0110800;PBLACG01_0108400;PCOAH_00003740;PcyM_0205800;PBANKA_0202900;PocGH01_02011500;PRELSG_0206400;PADL01_0108400;PBILCG01_0109200;PRCDC_0108600;MKS88_000658;AK88_05018;PGSY75_0110800;PPRFG01_0109200;PKNH_0203100;PGAL8A_00106600;PY17X_0204300;C922_04866;PVP01_0204300;PCHAS_0201300;PmUG01_02013200;PVVCY_0200270	0.272727273
PF3D7_0110800	83	S	22	22	22	20	S;S;S;S;S;S;S;S;S;S;S;S;S;S;S;S;S;S;S;S;S;S	E;E;E;E;E;E;D;E;E;E;E;E;E;E;E;D;E;E;E;E;E;E	PF3D7_0110800;PBLACG01_0108400;PCOAH_00003740;PcyM_0205800;PBANKA_0202900;PocGH01_02011500;PRELSG_0206400;PADL01_0108400;PBILCG01_0109200;PRCDC_0108600;MKS88_000658;AK88_05018;PGSY75_0110800;PPRFG01_0109200;PKNH_0203100;PGAL8A_00106600;PY17X_0204300;C922_04866;PVP01_0204300;PCHAS_0201300;PmUG01_02013200;PVVCY_0200270	1
PF3D7_0111000	454	S	23	23	23	22	S;S;S;S;S;S;S;S;S;S;S;S;S;S;S;S;S;S;S;S;S;S;S	S;S;S;S;S;S;S;S;S;S;S;S;P;S;S;S;S;S;S;S;S;S;S	PF3D7_0111000;PVP01_0204100;PY17X_0204100;C922_04864;PGSY75_0111000;PBILCG01_0109400;PmUG01_02013000;PRCDC_0108800;PADL01_0108600;PcyM_0205600;PKNH_0202500;PCHAS_0201100;PocGH01_02011300;PPRFG01_0109400;PRELSG_0206200;MKS88_000656;PCOAH_00003760;PVL_000008100;PBANKA_0202700;AK88_05020;PGAL8A_00106800;PVVCY_0200250;PBLACG01_0108600	1
PF3D7_0111000	455	S	23	22	22	21	S;S;S;S;S;S;S;S;S;S;S;S;P;S;S;S;S;S;S;S;S;S;S	N;N;T;N;N;N;N;N;N;N;N;N;N;N;N;N;N;N;N;T;N;N;N	PF3D7_0111000;PVP01_0204100;PY17X_0204100;C922_04864;PGSY75_0111000;PBILCG01_0109400;PmUG01_02013000;PRCDC_0108800;PADL01_0108600;PcyM_0205600;PKNH_0202500;PCHAS_0201100;PocGH01_02011300;PPRFG01_0109400;PRELSG_0206200;MKS88_000656;PCOAH_00003760;PVL_000008100;PBANKA_0202700;AK88_05020;PGAL8A_00106800;PVVCY_0200250;PBLACG01_0108600	0.956521739
PF3D7_0111000	512	S	23	7	19	9	S;T;T;T;S;S;E;S;S;T;T;T;T;S;N;E;T;T;T;T;N;T;S	N;L;D;L;N;N;N;N;N;L;I;D;A;N;S;N;L;L;D;L;S;D;N	PF3D7_0111000;PVP01_0204100;PY17X_0204100;C922_04864;PGSY75_0111000;PBILCG01_0109400;PmUG01_02013000;PRCDC_0108800;PADL01_0108600;PcyM_0205600;PKNH_0202500;PCHAS_0201100;PocGH01_02011300;PPRFG01_0109400;PRELSG_0206200;MKS88_000656;PCOAH_00003760;PVL_000008100;PBANKA_0202700;AK88_05020;PGAL8A_00106800;PVVCY_0200250;PBLACG01_0108600	0.304347826
PF3D7_0111000	540	S	23	7	8	7	S;R;K;R;S;S;K;S;S;R;R;K;T;S;Q;K;R;R;K;R;Q;K;S	N;H;H;H;N;N;C;N;N;H;H;H;R;N;K;C;H;H;H;H;K;H;N	PF3D7_0111000;PVP01_0204100;PY17X_0204100;C922_04864;PGSY75_0111000;PBILCG01_0109400;PmUG01_02013000;PRCDC_0108800;PADL01_0108600;PcyM_0205600;PKNH_0202500;PCHAS_0201100;PocGH01_02011300;PPRFG01_0109400;PRELSG_0206200;MKS88_000656;PCOAH_00003760;PVL_000008100;PBANKA_0202700;AK88_05020;PGAL8A_00106800;PVVCY_0200250;PBLACG01_0108600	0.304347826
PF3D7_0111000	733	S	23	7	9	14	S;A;-;I;S;S;T;S;S;P;A;-;H;S;L;T;P;A;-;I;L;-;S	P;P;-;P;P;P;K;P;P;P;P;-;R;P;Q;K;P;P;-;P;Q;-;P	PF3D7_0111000;PVP01_0204100;PY17X_0204100;C922_04864;PGSY75_0111000;PBILCG01_0109400;PmUG01_02013000;PRCDC_0108800;PADL01_0108600;PcyM_0205600;PKNH_0202500;PCHAS_0201100;PocGH01_02011300;PPRFG01_0109400;PRELSG_0206200;MKS88_000656;PCOAH_00003760;PVL_000008100;PBANKA_0202700;AK88_05020;PGAL8A_00106800;PVVCY_0200250;PBLACG01_0108600	0.304347826
PF3D7_0111000	745	S	23	8	10	12	S;K;D;K;S;S;F;S;S;K;K;D;S;S;T;F;K;K;D;N;T;D;S	P;L;L;L;P;P;P;P;P;L;L;L;P;P;P;P;L;L;L;L;P;L;P	PF3D7_0111000;PVP01_0204100;PY17X_0204100;C922_04864;PGSY75_0111000;PBILCG01_0109400;PmUG01_02013000;PRCDC_0108800;PADL01_0108600;PcyM_0205600;PKNH_0202500;PCHAS_0201100;PocGH01_02011300;PPRFG01_0109400;PRELSG_0206200;MKS88_000656;PCOAH_00003760;PVL_000008100;PBANKA_0202700;AK88_05020;PGAL8A_00106800;PVVCY_0200250;PBLACG01_0108600	0.347826087
PF3D7_0111000	966	S	23	17	22	23	S;S;T;S;S;T;S;T;S;S;S;S;I;S;S;S;S;S;T;S;S;S;T	D;D;D;D;D;D;D;D;D;D;D;D;D;D;D;D;D;D;D;D;D;D;D	PF3D7_0111000;PVP01_0204100;PY17X_0204100;C922_04864;PGSY75_0111000;PBILCG01_0109400;PmUG01_02013000;PRCDC_0108800;PADL01_0108600;PcyM_0205600;PKNH_0202500;PCHAS_0201100;PocGH01_02011300;PPRFG01_0109400;PRELSG_0206200;MKS88_000656;PCOAH_00003760;PVL_000008100;PBANKA_0202700;AK88_05020;PGAL8A_00106800;PVVCY_0200250;PBLACG01_0108600	0.739130435
PF3D7_0111400	68	T	15	5	6	7	T;T;I;I;-;S;T;-;G;-;-;T;G;-;T	D;D;D;D;-;I;D;-;E;-;-;D;G;-;D	PF3D7_0111400;PBLACG01_0108900;PGSY75_0111400;PADL01_0108900;PmUG01_02012700;PGAL8A_00107100;PRCDC_0109100;PocGH01_02011000;AK88_05023;PVVCY_0200220;PCHAS_0200800;PPRFG01_0109700;PCOAH_00003790;MKS88_000654;PBILCG01_0109700	0.333333333
PF3D7_0111400	121	T	15	7	7	5	T;T;T;T;-;K;T;-;A;-;-;T;A;-;T	D;D;Y;Y;-;N;D;-;N;-;-;D;N;-;D	PF3D7_0111400;PBLACG01_0108900;PGSY75_0111400;PADL01_0108900;PmUG01_02012700;PGAL8A_00107100;PRCDC_0109100;PocGH01_02011000;AK88_05023;PVVCY_0200220;PCHAS_0200800;PPRFG01_0109700;PCOAH_00003790;MKS88_000654;PBILCG01_0109700	0.466666667
PF3D7_0111400	199	T	15	13	13	15	T;T;T;T;T;T;T;T;T;A;A;T;T;T;T	P;P;P;P;P;P;P;P;P;P;P;P;P;P;P	PF3D7_0111400;PBLACG01_0108900;PGSY75_0111400;PADL01_0108900;PmUG01_02012700;PGAL8A_00107100;PRCDC_0109100;PocGH01_02011000;AK88_05023;PVVCY_0200220;PCHAS_0200800;PPRFG01_0109700;PCOAH_00003790;MKS88_000654;PBILCG01_0109700	0.866666667
PF3D7_0111400	207	S	15	7	11	13	S;S;S;S;T;T;S;T;V;I;I;S;V;T;S	S;S;S;S;S;S;S;S;S;N;N;S;S;S;S	PF3D7_0111400;PBLACG01_0108900;PGSY75_0111400;PADL01_0108900;PmUG01_02012700;PGAL8A_00107100;PRCDC_0109100;PocGH01_02011000;AK88_05023;PVVCY_0200220;PCHAS_0200800;PPRFG01_0109700;PCOAH_00003790;MKS88_000654;PBILCG01_0109700	0.466666667
PF3D7_0111400	208	S	15	13	13	15	S;S;S;S;S;S;S;S;S;N;N;S;S;S;S	N;N;N;N;N;N;N;N;N;N;N;N;N;N;N	PF3D7_0111400;PBLACG01_0108900;PGSY75_0111400;PADL01_0108900;PmUG01_02012700;PGAL8A_00107100;PRCDC_0109100;PocGH01_02011000;AK88_05023;PVVCY_0200220;PCHAS_0200800;PPRFG01_0109700;PCOAH_00003790;MKS88_000654;PBILCG01_0109700	0.866666667
PF3D7_0111400	228	S	15	10	10	2	S;S;S;S;S;L;S;S;L;L;L;S;L;S;S	V;I;K;K;N;N;I;N;N;N;N;I;N;N;V	PF3D7_0111400;PBLACG01_0108900;PGSY75_0111400;PADL01_0108900;PmUG01_02012700;PGAL8A_00107100;PRCDC_0109100;PocGH01_02011000;AK88_05023;PVVCY_0200220;PCHAS_0200800;PPRFG01_0109700;PCOAH_00003790;MKS88_000654;PBILCG01_0109700	0.666666667
PF3D7_0111400	345	S	15	10	12	11	S;S;S;S;N;-;S;S;T;S;S;S;T;N;S	E;E;E;E;E;-;D;E;K;E;E;D;E;E;E	PF3D7_0111400;PBLACG01_0108900;PGSY75_0111400;PADL01_0108900;PmUG01_02012700;PGAL8A_00107100;PRCDC_0109100;PocGH01_02011000;AK88_05023;PVVCY_0200220;PCHAS_0200800;PPRFG01_0109700;PCOAH_00003790;MKS88_000654;PBILCG01_0109700	0.666666667
PF3D7_0111400	389	S	15	8	8	9	S;S;S;S;R;-;S;S;C;I;I;S;F;R;S	Y;Y;Y;Y;Y;-;Y;F;C;T;T;Y;C;Y;Y	PF3D7_0111400;PBLACG01_0108900;PGSY75_0111400;PADL01_0108900;PmUG01_02012700;PGAL8A_00107100;PRCDC_0109100;PocGH01_02011000;AK88_05023;PVVCY_0200220;PCHAS_0200800;PPRFG01_0109700;PCOAH_00003790;MKS88_000654;PBILCG01_0109700	0.533333333
PF3D7_0111400	414	S	15	8	13	7	S;S;S;S;T;T;S;S;T;L;L;S;T;T;S	E;E;E;E;N;F;E;H;L;V;V;E;L;N;E	PF3D7_0111400;PBLACG01_0108900;PGSY75_0111400;PADL01_0108900;PmUG01_02012700;PGAL8A_00107100;PRCDC_0109100;PocGH01_02011000;AK88_05023;PVVCY_0200220;PCHAS_0200800;PPRFG01_0109700;PCOAH_00003790;MKS88_000654;PBILCG01_0109700	0.533333333
PF3D7_0111400	443	T	15	3	4	7	T;N;N;N;N;N;N;N;A;S;T;T;G;N;N	D;D;D;D;G;N;D;T;G;G;G;D;G;G;D	PF3D7_0111400;PBLACG01_0108900;PGSY75_0111400;PADL01_0108900;PmUG01_02012700;PGAL8A_00107100;PRCDC_0109100;PocGH01_02011000;AK88_05023;PVVCY_0200220;PCHAS_0200800;PPRFG01_0109700;PCOAH_00003790;MKS88_000654;PBILCG01_0109700	0.2
PF3D7_0111400	461	S	15	8	8	7	S;S;S;S;G;S;S;C;F;G;G;S;F;G;S	T;P;T;T;L;S;T;R;A;E;E;T;T;L;T	PF3D7_0111400;PBLACG01_0108900;PGSY75_0111400;PADL01_0108900;PmUG01_02012700;PGAL8A_00107100;PRCDC_0109100;PocGH01_02011000;AK88_05023;PVVCY_0200220;PCHAS_0200800;PPRFG01_0109700;PCOAH_00003790;MKS88_000654;PBILCG01_0109700	0.533333333
PF3D7_0111400	490	S	15	7	15	7	S;S;S;S;T;T;S;T;T;T;T;S;T;T;S	Y;Y;Y;Y;E;E;Y;E;E;E;E;Y;E;E;Y	PF3D7_0111400;PBLACG01_0108900;PGSY75_0111400;PADL01_0108900;PmUG01_02012700;PGAL8A_00107100;PRCDC_0109100;PocGH01_02011000;AK88_05023;PVVCY_0200220;PCHAS_0200800;PPRFG01_0109700;PCOAH_00003790;MKS88_000654;PBILCG01_0109700	0.466666667
PF3D7_0111500	204	S	23	4	4	6	S;L;L;-;A;S;S;E;A;-;-;-;L;-;H;E;-;P;L;L;S;P;A	G;Q;Q;-;G;G;G;E;E;E;-;-;Q;E;R;E;-;Q;P;Q;G;Q;G	PF3D7_0111500;PCOAH_00003800;AK88_04324;PCHAS_0200700;PRCDC_0109200;PADL01_0109000;PGSY75_0111500;PmUG01_02012600;PBILCG01_0109800;PRELSG_0205800;PVVCY_0200210;PBANKA_0202300;PKNH_0202100;PGAL8A_00107200;PocGH01_02010900;MKS88_000653;PY17X_0203700;PVP01_0203700;C922_04860;PcyM_0205000;PPRFG01_0109800;PVL_020006400;PBLACG01_0109000	0.173913043
PF3D7_0111500	212	S	23	23	23	23	S;S;S;S;S;S;S;S;S;S;S;S;S;S;S;S;S;S;S;S;S;S;S	F;F;F;F;F;F;F;F;F;F;F;F;F;F;F;F;F;F;F;F;F;F;F	PF3D7_0111500;PCOAH_00003800;AK88_04324;PCHAS_0200700;PRCDC_0109200;PADL01_0109000;PGSY75_0111500;PmUG01_02012600;PBILCG01_0109800;PRELSG_0205800;PVVCY_0200210;PBANKA_0202300;PKNH_0202100;PGAL8A_00107200;PocGH01_02010900;MKS88_000653;PY17X_0203700;PVP01_0203700;C922_04860;PcyM_0205000;PPRFG01_0109800;PVL_020006400;PBLACG01_0109000	1
PF3D7_0111500	330	T	23	22	22	23	T;T;T;T;T;T;T;T;T;T;T;I;T;T;T;T;T;T;T;T;T;T;T	H;H;H;H;H;H;H;H;H;H;H;H;H;H;H;H;H;H;H;H;H;H;H	PF3D7_0111500;PCOAH_00003800;AK88_04324;PCHAS_0200700;PRCDC_0109200;PADL01_0109000;PGSY75_0111500;PmUG01_02012600;PBILCG01_0109800;PRELSG_0205800;PVVCY_0200210;PBANKA_0202300;PKNH_0202100;PGAL8A_00107200;PocGH01_02010900;MKS88_000653;PY17X_0203700;PVP01_0203700;C922_04860;PcyM_0205000;PPRFG01_0109800;PVL_020006400;PBLACG01_0109000	0.956521739
PF3D7_0111600	83	S	22	12	12	9	S;S;E;S;S;S;S;A;A;S;S;S;S;D;E;S;F;D;S;C;E;C	D;D;T;N;D;N;N;N;N;D;N;D;D;D;N;D;S;N;N;S;N;D	PF3D7_0111600;PBLACG01_0109100;PCOAH_00003810;PY17X_0203600;PRCDC_0109300;PCHAS_0200600;PBANKA_0202200;PVL_020006300;PVP01_0203600;PBILCG01_0109900;PVVCY_0200200;PGSY75_0111600;PADL01_0109100;C922_04859;AK88_04323;PPRFG01_0109900;PocGH01_02010800;PKNH_0202000;PmUG01_02012500;PGAL8A_00107300;PcyM_0204900;PRELSG_0205700	0.545454545
PF3D7_0111800	77	S	24	11	18	2	S;T;S;S;S;T;S;T;T;S;-;T;S;-;T;A;S;S;S;S;A;T;H;-	Y;F;F;F;F;F;F;F;F;F;F;F;F;F;F;F;F;-;F;F;F;F;F;Y	PF3D7_0111800;PVP01_0203400;PBILCG01_0110100;PADL01_0109300;PPRFG01_0110100;PcyM_0204700;PGSY75_0111800;C922_04857;PKNH_0201800;PCHAS_0200400;PGAL8A_00107500;AK88_04321;PY17X_0203400;PRELSG_0205500;PVL_020006100;MKS88_000651;PBANKA_0202000;PBLACG01_0109300;PRCDC_0109500;PVVCY_0200180;PmUG01_02012300;PCOAH_00003830;PocGH01_02010600;AK88_04320	0.458333333
PF3D7_0111800	123	S	24	4	4	2	S;K;S;N;S;K;N;K;K;I;K;K;I;K;K;K;I;-;S;I;K;K;R;-	Y;F;F;F;F;F;F;F;F;F;F;F;F;F;F;F;F;-;F;F;F;F;F;Y	PF3D7_0111800;PVP01_0203400;PBILCG01_0110100;PADL01_0109300;PPRFG01_0110100;PcyM_0204700;PGSY75_0111800;C922_04857;PKNH_0201800;PCHAS_0200400;PGAL8A_00107500;AK88_04321;PY17X_0203400;PRELSG_0205500;PVL_020006100;MKS88_000651;PBANKA_0202000;PBLACG01_0109300;PRCDC_0109500;PVVCY_0200180;PmUG01_02012300;PCOAH_00003830;PocGH01_02010600;AK88_04320	0.166666667
PF3D7_0111800	550	S	24	7	7	8	S;V;S;S;S;V;S;V;I;I;I;-;I;I;V;L;I;S;S;V;L;V;I;V	A;A;I;A;V;T;A;D;A;T;I;-;T;I;A;T;T;S;V;T;T;A;I;A	PF3D7_0111800;PVP01_0203400;PBILCG01_0110100;PADL01_0109300;PPRFG01_0110100;PcyM_0204700;PGSY75_0111800;C922_04857;PKNH_0201800;PCHAS_0200400;PGAL8A_00107500;AK88_04321;PY17X_0203400;PRELSG_0205500;PVL_020006100;MKS88_000651;PBANKA_0202000;PBLACG01_0109300;PRCDC_0109500;PVVCY_0200180;PmUG01_02012300;PCOAH_00003830;PocGH01_02010600;AK88_04320	0.291666667
PF3D7_0111800	578	S	24	11	18	18	S;T;S;S;S;T;S;T;T;-;S;-;-;S;T;S;-;S;S;-;S;T;Y;T	N;N;N;N;N;N;N;N;N;-;N;-;-;N;N;N;-;N;N;-;N;N;G;N	PF3D7_0111800;PVP01_0203400;PBILCG01_0110100;PADL01_0109300;PPRFG01_0110100;PcyM_0204700;PGSY75_0111800;C922_04857;PKNH_0201800;PCHAS_0200400;PGAL8A_00107500;AK88_04321;PY17X_0203400;PRELSG_0205500;PVL_020006100;MKS88_000651;PBANKA_0202000;PBLACG01_0109300;PRCDC_0109500;PVVCY_0200180;PmUG01_02012300;PCOAH_00003830;PocGH01_02010600;AK88_04320	0.458333333
PF3D7_0111800	587	S	24	15	15	14	S;S;S;S;S;S;S;N;S;-;N;-;-;N;S;S;-;S;S;-;S;N;S;S	S;S;T;S;T;S;S;S;S;-;F;-;-;F;S;S;-;S;T;-;S;S;S;S	PF3D7_0111800;PVP01_0203400;PBILCG01_0110100;PADL01_0109300;PPRFG01_0110100;PcyM_0204700;PGSY75_0111800;C922_04857;PKNH_0201800;PCHAS_0200400;PGAL8A_00107500;AK88_04321;PY17X_0203400;PRELSG_0205500;PVL_020006100;MKS88_000651;PBANKA_0202000;PBLACG01_0109300;PRCDC_0109500;PVVCY_0200180;PmUG01_02012300;PCOAH_00003830;PocGH01_02010600;AK88_04320	0.625
PF3D7_0111900	75	S	22	7	13	17	S;A;T;S;R;S;A;R;T;R;S;T;T;T;A;R;R;S;T;S;A;S	N;N;N;N;D;N;N;H;N;D;N;N;N;N;N;D;D;N;N;N;N;N	PF3D7_0111900;PCOAH_00003840;PRELSG_0205400;PBLACG01_0109400;PVVCY_0200170;PADL01_0109400;PKNH_0201700;PocGH01_02010500;C922_04856;PBANKA_0201900;PBILCG01_0110200;AK88_04319;PcyM_0204600;PmUG01_02012200;PVP01_0203300;PY17X_0203300;PCHAS_0200300;PPRFG01_0110200;PGAL8A_00107600;PGSY75_0111900;PVL_020005900;PRCDC_0109600	0.318181818
PF3D7_0112200	2	T	13	10	10	6	T;-;T;T;T;-;T;T;T;-;T;T;T	T;-;M;M;T;-;K;T;T;-;T;T;K	PF3D7_0112200;PcyM_0204200;PVP01_0203000;C922_04853;PGSY75_0112200;PVL_020005600;PmUG01_02011900;PocGH01_02010200;PPRFG01_0110600;PBLACG01_0109800;PADL01_0109800;PRCDC_0109900;MKS88_000648	0.769230769
PF3D7_0112200	11	S	13	5	5	10	S;G;G;G;S;-;L;L;S;-;S;S;L	N;N;N;D;N;-;N;N;N;-;N;N;N	PF3D7_0112200;PcyM_0204200;PVP01_0203000;C922_04853;PGSY75_0112200;PVL_020005600;PmUG01_02011900;PocGH01_02010200;PPRFG01_0110600;PBLACG01_0109800;PADL01_0109800;PRCDC_0109900;MKS88_000648	0.384615385
PF3D7_0112200	78	S	13	2	2	5	S;C;C;C;Y;-;Y;R;S;-;Y;Y;Y	E;S;S;S;E;-;S;N;E;-;E;E;S	PF3D7_0112200;PcyM_0204200;PVP01_0203000;C922_04853;PGSY75_0112200;PVL_020005600;PmUG01_02011900;PocGH01_02010200;PPRFG01_0110600;PBLACG01_0109800;PADL01_0109800;PRCDC_0109900;MKS88_000648	0.153846154
PF3D7_0112200	86	S	13	5	5	7	S;K;K;K;S;-;K;R;S;-;S;S;K	S;S;S;C;S;-;K;K;S;-;S;S;K	PF3D7_0112200;PcyM_0204200;PVP01_0203000;C922_04853;PGSY75_0112200;PVL_020005600;PmUG01_02011900;PocGH01_02010200;PPRFG01_0110600;PBLACG01_0109800;PADL01_0109800;PRCDC_0109900;MKS88_000648	0.384615385
PF3D7_0112200	97	S	13	11	11	5	S;S;S;S;S;-;S;S;S;-;S;S;S	N;K;K;R;N;-;K;K;N;-;N;N;K	PF3D7_0112200;PcyM_0204200;PVP01_0203000;C922_04853;PGSY75_0112200;PVL_020005600;PmUG01_02011900;PocGH01_02010200;PPRFG01_0110600;PBLACG01_0109800;PADL01_0109800;PRCDC_0109900;MKS88_000648	0.846153846
PF3D7_0112200	163	S	13	7	7	12	S;V;A;V;S;-;V;S;S;S;S;S;V	F;F;F;F;F;-;F;F;F;F;F;F;F	PF3D7_0112200;PcyM_0204200;PVP01_0203000;C922_04853;PGSY75_0112200;PVL_020005600;PmUG01_02011900;PocGH01_02010200;PPRFG01_0110600;PBLACG01_0109800;PADL01_0109800;PRCDC_0109900;MKS88_000648	0.538461538
PF3D7_0112200	235	S	13	9	9	6	S;S;S;S;S;-;Y;C;S;S;S;S;Y	S;L;L;L;S;-;L;S;S;S;S;L;L	PF3D7_0112200;PcyM_0204200;PVP01_0203000;C922_04853;PGSY75_0112200;PVL_020005600;PmUG01_02011900;PocGH01_02010200;PPRFG01_0110600;PBLACG01_0109800;PADL01_0109800;PRCDC_0109900;MKS88_000648	0.692307692
PF3D7_0112200	236	S	13	6	6	3	S;L;L;L;S;-;L;S;S;S;S;L;L	Q;N;N;N;H;-;Y;H;Q;H;H;Q;Y	PF3D7_0112200;PcyM_0204200;PVP01_0203000;C922_04853;PGSY75_0112200;PVL_020005600;PmUG01_02011900;PocGH01_02010200;PPRFG01_0110600;PBLACG01_0109800;PADL01_0109800;PRCDC_0109900;MKS88_000648	0.461538462
PF3D7_0112200	238	T	13	9	9	6	T;T;T;T;T;-;V;I;T;T;T;T;V	E;V;P;L;E;-;L;P;E;E;E;E;L	PF3D7_0112200;PcyM_0204200;PVP01_0203000;C922_04853;PGSY75_0112200;PVL_020005600;PmUG01_02011900;PocGH01_02010200;PPRFG01_0110600;PBLACG01_0109800;PADL01_0109800;PRCDC_0109900;MKS88_000648	0.692307692
PF3D7_0112200	244	S	13	5	5	11	S;E;E;E;S;-;K;K;S;S;N;S;K	R;R;R;R;R;-;R;R;R;K;R;R;R	PF3D7_0112200;PcyM_0204200;PVP01_0203000;C922_04853;PGSY75_0112200;PVL_020005600;PmUG01_02011900;PocGH01_02010200;PPRFG01_0110600;PBLACG01_0109800;PADL01_0109800;PRCDC_0109900;MKS88_000648	0.384615385
PF3D7_0112200	249	S	13	9	9	7	S;S;S;S;S;-;K;A;S;S;S;S;K	I;V;V;V;-;-;I;I;I;I;-;I;I	PF3D7_0112200;PcyM_0204200;PVP01_0203000;C922_04853;PGSY75_0112200;PVL_020005600;PmUG01_02011900;PocGH01_02010200;PPRFG01_0110600;PBLACG01_0109800;PADL01_0109800;PRCDC_0109900;MKS88_000648	0.692307692
PF3D7_0112200	257	S	13	4	4	6	S;M;M;M;Y;-;G;-;S;S;Y;S;-	S;-;-;-;S;-;-;-;S;S;S;S;-	PF3D7_0112200;PcyM_0204200;PVP01_0203000;C922_04853;PGSY75_0112200;PVL_020005600;PmUG01_02011900;PocGH01_02010200;PPRFG01_0110600;PBLACG01_0109800;PADL01_0109800;PRCDC_0109900;MKS88_000648	0.307692308
PF3D7_0112200	258	S	13	6	6	5	S;-;-;-;S;-;-;-;S;S;S;S;-	S;-;-;-;S;-;-;-;S;P;S;S;-	PF3D7_0112200;PcyM_0204200;PVP01_0203000;C922_04853;PGSY75_0112200;PVL_020005600;PmUG01_02011900;PocGH01_02010200;PPRFG01_0110600;PBLACG01_0109800;PADL01_0109800;PRCDC_0109900;MKS88_000648	0.461538462
PF3D7_0112200	259	S	13	5	5	7	S;-;-;-;S;-;-;-;S;P;S;S;-	G;-;-;-;G;-;-;E;G;G;G;G;G	PF3D7_0112200;PcyM_0204200;PVP01_0203000;C922_04853;PGSY75_0112200;PVL_020005600;PmUG01_02011900;PocGH01_02010200;PPRFG01_0110600;PBLACG01_0109800;PADL01_0109800;PRCDC_0109900;MKS88_000648	0.384615385
PF3D7_0112200	543	T	13	6	6	6	T;-;-;-;T;-;-;-;T;T;T;T;-	S;-;-;-;S;-;-;-;S;S;S;S;-	PF3D7_0112200;PcyM_0204200;PVP01_0203000;C922_04853;PGSY75_0112200;PVL_020005600;PmUG01_02011900;PocGH01_02010200;PPRFG01_0110600;PBLACG01_0109800;PADL01_0109800;PRCDC_0109900;MKS88_000648	0.461538462
PF3D7_0112200	544	S	13	6	6	6	S;-;-;-;S;-;-;-;S;S;S;S;-	H;-;-;-;H;-;-;-;H;H;H;H;-	PF3D7_0112200;PcyM_0204200;PVP01_0203000;C922_04853;PGSY75_0112200;PVL_020005600;PmUG01_02011900;PocGH01_02010200;PPRFG01_0110600;PBLACG01_0109800;PADL01_0109800;PRCDC_0109900;MKS88_000648	0.461538462
PF3D7_0112200	590	S	13	12	12	10	S;S;S;S;S;-;S;S;S;S;S;S;S	G;G;G;G;G;-;D;G;G;G;G;G;D	PF3D7_0112200;PcyM_0204200;PVP01_0203000;C922_04853;PGSY75_0112200;PVL_020005600;PmUG01_02011900;PocGH01_02010200;PPRFG01_0110600;PBLACG01_0109800;PADL01_0109800;PRCDC_0109900;MKS88_000648	0.923076923
PF3D7_0112200	611	S	13	6	6	10	S;V;V;V;S;-;F;I;S;S;S;S;F	N;N;D;D;N;-;N;N;N;N;N;N;N	PF3D7_0112200;PcyM_0204200;PVP01_0203000;C922_04853;PGSY75_0112200;PVL_020005600;PmUG01_02011900;PocGH01_02010200;PPRFG01_0110600;PBLACG01_0109800;PADL01_0109800;PRCDC_0109900;MKS88_000648	0.461538462
PF3D7_0112200	613	S	13	7	7	6	S;C;C;Y;S;-;S;F;S;C;S;S;S	T;S;S;S;T;-;R;A;T;T;T;T;R	PF3D7_0112200;PcyM_0204200;PVP01_0203000;C922_04853;PGSY75_0112200;PVL_020005600;PmUG01_02011900;PocGH01_02010200;PPRFG01_0110600;PBLACG01_0109800;PADL01_0109800;PRCDC_0109900;MKS88_000648	0.538461538
PF3D7_0112200	614	T	13	6	9	6	T;S;S;S;T;-;R;A;T;T;T;T;R	Y;N;N;N;Y;-;N;N;Y;Y;Y;Y;N	PF3D7_0112200;PcyM_0204200;PVP01_0203000;C922_04853;PGSY75_0112200;PVL_020005600;PmUG01_02011900;PocGH01_02010200;PPRFG01_0110600;PBLACG01_0109800;PADL01_0109800;PRCDC_0109900;MKS88_000648	0.461538462
PF3D7_0112200	619	S	13	7	7	8	S;S;S;S;A;-;N;-;S;S;A;S;N	S;S;S;S;N;-;-;-;S;S;S;S;-	PF3D7_0112200;PcyM_0204200;PVP01_0203000;C922_04853;PGSY75_0112200;PVL_020005600;PmUG01_02011900;PocGH01_02010200;PPRFG01_0110600;PBLACG01_0109800;PADL01_0109800;PRCDC_0109900;MKS88_000648	0.538461538
PF3D7_0112200	641	S	13	6	6	6	S;-;-;-;S;-;-;-;S;S;S;S;-	N;-;-;-;N;-;-;-;N;N;N;N;-	PF3D7_0112200;PcyM_0204200;PVP01_0203000;C922_04853;PGSY75_0112200;PVL_020005600;PmUG01_02011900;PocGH01_02010200;PPRFG01_0110600;PBLACG01_0109800;PADL01_0109800;PRCDC_0109900;MKS88_000648	0.461538462
PF3D7_0112200	972	T	13	6	6	9	T;-;-;-;T;-;-;-;T;T;T;T;-	I;M;M;T;I;M;I;I;I;I;I;I;I	PF3D7_0112200;PcyM_0204200;PVP01_0203000;C922_04853;PGSY75_0112200;PVL_020005600;PmUG01_02011900;PocGH01_02010200;PPRFG01_0110600;PBLACG01_0109800;PADL01_0109800;PRCDC_0109900;MKS88_000648	0.461538462
PF3D7_0112200	1007	T	13	6	6	13	T;N;N;D;T;N;N;N;T;T;T;T;N	E;E;E;E;E;E;E;E;E;E;E;E;E	PF3D7_0112200;PcyM_0204200;PVP01_0203000;C922_04853;PGSY75_0112200;PVL_020005600;PmUG01_02011900;PocGH01_02010200;PPRFG01_0110600;PBLACG01_0109800;PADL01_0109800;PRCDC_0109900;MKS88_000648	0.461538462
PF3D7_0112200	1009	S	13	5	5	6	S;G;G;G;S;G;N;N;S;S;S;N;N	V;G;G;G;V;G;D;Y;V;V;V;V;D	PF3D7_0112200;PcyM_0204200;PVP01_0203000;C922_04853;PGSY75_0112200;PVL_020005600;PmUG01_02011900;PocGH01_02010200;PPRFG01_0110600;PBLACG01_0109800;PADL01_0109800;PRCDC_0109900;MKS88_000648	0.384615385
PF3D7_0112200	1011	S	13	10	10	11	S;C;S;S;S;S;S;P;S;C;S;S;S	F;F;S;F;F;S;F;F;F;F;F;F;F	PF3D7_0112200;PcyM_0204200;PVP01_0203000;C922_04853;PGSY75_0112200;PVL_020005600;PmUG01_02011900;PocGH01_02010200;PPRFG01_0110600;PBLACG01_0109800;PADL01_0109800;PRCDC_0109900;MKS88_000648	0.769230769
PF3D7_0112200	1016	S	13	5	5	6	S;N;N;N;S;N;N;N;S;G;S;S;N	I;T;T;T;I;T;V;F;I;I;I;I;V	PF3D7_0112200;PcyM_0204200;PVP01_0203000;C922_04853;PGSY75_0112200;PVL_020005600;PmUG01_02011900;PocGH01_02010200;PPRFG01_0110600;PBLACG01_0109800;PADL01_0109800;PRCDC_0109900;MKS88_000648	0.384615385
PF3D7_0112200	1049	S	13	4	4	4	S;-;-;-;-;-;-;-;S;S;-;S;-	N;-;-;-;-;-;-;-;N;N;-;N;-	PF3D7_0112200;PcyM_0204200;PVP01_0203000;C922_04853;PGSY75_0112200;PVL_020005600;PmUG01_02011900;PocGH01_02010200;PPRFG01_0110600;PBLACG01_0109800;PADL01_0109800;PRCDC_0109900;MKS88_000648	0.307692308
PF3D7_0112200	1119	S	13	11	11	5	S;S;S;S;S;-;S;N;S;S;S;S;S	S;Q;Q;E;S;-;T;N;S;P;S;S;T	PF3D7_0112200;PcyM_0204200;PVP01_0203000;C922_04853;PGSY75_0112200;PVL_020005600;PmUG01_02011900;PocGH01_02010200;PPRFG01_0110600;PBLACG01_0109800;PADL01_0109800;PRCDC_0109900;MKS88_000648	0.846153846
PF3D7_0112200	1120	S	13	5	7	8	S;Q;Q;E;S;-;T;N;S;P;S;S;T	S;T;T;T;S;-;S;L;S;S;S;S;S	PF3D7_0112200;PcyM_0204200;PVP01_0203000;C922_04853;PGSY75_0112200;PVL_020005600;PmUG01_02011900;PocGH01_02010200;PPRFG01_0110600;PBLACG01_0109800;PADL01_0109800;PRCDC_0109900;MKS88_000648	0.384615385
PF3D7_0112200	1121	S	13	8	11	4	S;T;T;T;S;-;S;L;S;S;S;S;S	M;L;L;L;L;-;L;L;M;M;L;M;L	PF3D7_0112200;PcyM_0204200;PVP01_0203000;C922_04853;PGSY75_0112200;PVL_020005600;PmUG01_02011900;PocGH01_02010200;PPRFG01_0110600;PBLACG01_0109800;PADL01_0109800;PRCDC_0109900;MKS88_000648	0.615384615
PF3D7_0112200	1129	S	13	6	6	6	S;-;-;-;S;-;-;-;S;S;S;S;-	N;-;-;-;N;-;-;-;N;N;N;N;-	PF3D7_0112200;PcyM_0204200;PVP01_0203000;C922_04853;PGSY75_0112200;PVL_020005600;PmUG01_02011900;PocGH01_02010200;PPRFG01_0110600;PBLACG01_0109800;PADL01_0109800;PRCDC_0109900;MKS88_000648	0.461538462
PF3D7_0112200	1136	S	13	8	8	6	S;Y;S;H;N;-;S;S;S;N;S;S;S	N;P;P;P;N;-;G;G;N;N;N;N;G	PF3D7_0112200;PcyM_0204200;PVP01_0203000;C922_04853;PGSY75_0112200;PVL_020005600;PmUG01_02011900;PocGH01_02010200;PPRFG01_0110600;PBLACG01_0109800;PADL01_0109800;PRCDC_0109900;MKS88_000648	0.615384615
PF3D7_0112200	1499	T	13	6	6	6	T;D;D;D;T;-;N;N;T;T;T;T;N	Q;E;E;E;Q;-;E;E;Q;Q;Q;Q;E	PF3D7_0112200;PcyM_0204200;PVP01_0203000;C922_04853;PGSY75_0112200;PVL_020005600;PmUG01_02011900;PocGH01_02010200;PPRFG01_0110600;PBLACG01_0109800;PADL01_0109800;PRCDC_0109900;MKS88_000648	0.461538462
PF3D7_0112200	1510	S	13	6	6	8	S;F;-;F;S;-;V;K;S;S;S;S;V	D;D;-;D;D;-;K;K;D;D;D;D;K	PF3D7_0112200;PcyM_0204200;PVP01_0203000;C922_04853;PGSY75_0112200;PVL_020005600;PmUG01_02011900;PocGH01_02010200;PPRFG01_0110600;PBLACG01_0109800;PADL01_0109800;PRCDC_0109900;MKS88_000648	0.461538462
PF3D7_0112200	1514	S	13	6	6	3	S;G;D;G;F;-;S;K;S;S;F;S;S	A;E;N;E;S;-;N;Y;A;S;S;A;N	PF3D7_0112200;PcyM_0204200;PVP01_0203000;C922_04853;PGSY75_0112200;PVL_020005600;PmUG01_02011900;PocGH01_02010200;PPRFG01_0110600;PBLACG01_0109800;PADL01_0109800;PRCDC_0109900;MKS88_000648	0.461538462
PF3D7_0112200	1523	S	13	8	8	8	S;P;L;P;S;-;S;S;S;S;P;S;S	L;-;P;T;L;-;L;E;L;L;L;L;L	PF3D7_0112200;PcyM_0204200;PVP01_0203000;C922_04853;PGSY75_0112200;PVL_020005600;PmUG01_02011900;PocGH01_02010200;PPRFG01_0110600;PBLACG01_0109800;PADL01_0109800;PRCDC_0109900;MKS88_000648	0.615384615
PF3D7_0112200	1525	S	13	6	8	6	S;I;T;T;S;-;P;G;S;S;S;S;P	S;G;G;G;S;-;I;T;S;S;S;S;I	PF3D7_0112200;PcyM_0204200;PVP01_0203000;C922_04853;PGSY75_0112200;PVL_020005600;PmUG01_02011900;PocGH01_02010200;PPRFG01_0110600;PBLACG01_0109800;PADL01_0109800;PRCDC_0109900;MKS88_000648	0.461538462
PF3D7_0113000	83	S	3	3	3	3	S;S;S	N;N;N	PF3D7_0113000;PPRFG01_0111400;PGSY75_0000600A	1
PF3D7_0113000	98	S	3	2	2	3	S;S;L	S;S;S	PF3D7_0113000;PPRFG01_0111400;PGSY75_0000600A	0.666666667
PF3D7_0113000	116	S	3	3	3	2	S;S;S	A;V;A	PF3D7_0113000;PPRFG01_0111400;PGSY75_0000600A	1
PF3D7_0113000	168	S	3	2	2	3	S;S;N	E;E;E	PF3D7_0113000;PPRFG01_0111400;PGSY75_0000600A	0.666666667
PF3D7_0113000	172	S	3	3	3	3	S;S;S	L;L;L	PF3D7_0113000;PPRFG01_0111400;PGSY75_0000600A	1
PF3D7_0113000	193	Y	3	3	3	3	Y;Y;Y	E;E;E	PF3D7_0113000;PPRFG01_0111400;PGSY75_0000600A	1
PF3D7_0113000	244	S	3	2	2	3	S;S;D	E;E;E	PF3D7_0113000;PPRFG01_0111400;PGSY75_0000600A	0.666666667
PF3D7_0113000	259	T	3	3	3	3	T;T;T	L;L;L	PF3D7_0113000;PPRFG01_0111400;PGSY75_0000600A	1
PF3D7_0113000	479	S	3	2	2	3	S;S;-	E;E;E	PF3D7_0113000;PPRFG01_0111400;PGSY75_0000600A	0.666666667
PF3D7_0113000	514	T	3	2	2	3	T;T;-	E;E;E	PF3D7_0113000;PPRFG01_0111400;PGSY75_0000600A	0.666666667
PF3D7_0113200	131	S	7	7	7	7	S;S;S;S;S;S;S	G;G;G;G;G;G;G	PF3D7_0113200;PBLACG01_0023800;PADL01_0110800;PGSY75_0113200;PBILCG01_0111000;PPRFG01_0111600;PRCDC_0111500	1
PF3D7_0113200	138	S	7	2	2	6	S;V;L;L;V;S;V	S;T;S;S;S;S;S	PF3D7_0113200;PBLACG01_0023800;PADL01_0110800;PGSY75_0113200;PBILCG01_0111000;PPRFG01_0111600;PRCDC_0111500	0.285714286
PF3D7_0113200	156	S	7	7	7	7	S;S;S;S;S;S;S	L;L;L;L;L;L;L	PF3D7_0113200;PBLACG01_0023800;PADL01_0110800;PGSY75_0113200;PBILCG01_0111000;PPRFG01_0111600;PRCDC_0111500	1
PF3D7_0113200	180	S	7	6	6	4	S;N;S;S;S;S;S	V;V;I;I;V;I;V	PF3D7_0113200;PBLACG01_0023800;PADL01_0110800;PGSY75_0113200;PBILCG01_0111000;PPRFG01_0111600;PRCDC_0111500	0.857142857
PF3D7_0113200	188	S	7	7	7	5	S;S;S;S;S;S;S	I;I;S;C;I;I;I	PF3D7_0113200;PBLACG01_0023800;PADL01_0110800;PGSY75_0113200;PBILCG01_0111000;PPRFG01_0111600;PRCDC_0111500	1
PF3D7_0113200	190	S	7	5	5	6	S;N;S;S;N;S;S	N;N;N;N;N;S;N	PF3D7_0113200;PBLACG01_0023800;PADL01_0110800;PGSY75_0113200;PBILCG01_0111000;PPRFG01_0111600;PRCDC_0111500	0.714285714
PF3D7_0113200	191	S	7	2	2	2	S;N;N;N;N;S;N	S;N;N;N;N;N;S	PF3D7_0113200;PBLACG01_0023800;PADL01_0110800;PGSY75_0113200;PBILCG01_0111000;PPRFG01_0111600;PRCDC_0111500	0.285714286
PF3D7_0113200	283	T	7	7	7	3	T;T;T;T;T;T;T	E;Q;Q;Q;Q;E;E	PF3D7_0113200;PBLACG01_0023800;PADL01_0110800;PGSY75_0113200;PBILCG01_0111000;PPRFG01_0111600;PRCDC_0111500	1
PF3D7_0113200	299	S	7	7	7	7	S;S;S;S;S;S;S	Q;Q;Q;Q;Q;Q;Q	PF3D7_0113200;PBLACG01_0023800;PADL01_0110800;PGSY75_0113200;PBILCG01_0111000;PPRFG01_0111600;PRCDC_0111500	1
PF3D7_0113200	309	S	7	5	5	3	S;-;S;S;-;S;S	R;-;I;I;-;R;R	PF3D7_0113200;PBLACG01_0023800;PADL01_0110800;PGSY75_0113200;PBILCG01_0111000;PPRFG01_0111600;PRCDC_0111500	0.714285714
PF3D7_0113200	339	S	7	6	6	6	S;S;S;S;-;S;S	Q;Q;Q;Q;-;Q;Q	PF3D7_0113200;PBLACG01_0023800;PADL01_0110800;PGSY75_0113200;PBILCG01_0111000;PPRFG01_0111600;PRCDC_0111500	0.857142857
PF3D7_0113200	342	S	7	6	6	6	S;S;S;S;-;S;S	Y;Y;Y;Y;-;Y;Y	PF3D7_0113200;PBLACG01_0023800;PADL01_0110800;PGSY75_0113200;PBILCG01_0111000;PPRFG01_0111600;PRCDC_0111500	0.857142857
PF3D7_0113200	365	S	7	2	2	2	S;-;-;-;-;S;-	G;D;-;-;E;D;G	PF3D7_0113200;PBLACG01_0023800;PADL01_0110800;PGSY75_0113200;PBILCG01_0111000;PPRFG01_0111600;PRCDC_0111500	0.285714286
PF3D7_0113200	367	Y	7	2	2	2	Y;-;-;-;T;Y;-	G;D;-;-;E;D;G	PF3D7_0113200;PBLACG01_0023800;PADL01_0110800;PGSY75_0113200;PBILCG01_0111000;PPRFG01_0111600;PRCDC_0111500	0.285714286
PF3D7_0113200	393	S	7	7	7	7	S;S;S;S;S;S;S	L;L;L;L;L;L;L	PF3D7_0113200;PBLACG01_0023800;PADL01_0110800;PGSY75_0113200;PBILCG01_0111000;PPRFG01_0111600;PRCDC_0111500	1
PF3D7_0113200	397	Y	7	7	7	7	Y;Y;Y;Y;Y;Y;Y	N;N;N;N;N;N;N	PF3D7_0113200;PBLACG01_0023800;PADL01_0110800;PGSY75_0113200;PBILCG01_0111000;PPRFG01_0111600;PRCDC_0111500	1
PF3D7_0113200	415	T	7	5	5	5	T;T;I;I;T;T;T	N;N;K;K;N;N;N	PF3D7_0113200;PBLACG01_0023800;PADL01_0110800;PGSY75_0113200;PBILCG01_0111000;PPRFG01_0111600;PRCDC_0111500	0.714285714
PF3D7_0113900	92	S	6	3	3	5	S;S;N;N;H;S	E;K;E;E;E;E	PF3D7_0113900;PRCDC_0112100;PADL01_0111400;PBILCG01_0111600;PGSY75_0113900;PPRFG01_0112200	0.5
PF3D7_0114000	135	S	6	5	5	5	S;-;S;S;S;S	E;-;E;E;E;E	PF3D7_0114000;PBILCG01_0203400;PGSY75_0114000;PRCDC_0112200;PADL01_0111500;PPRFG01_0112300	0.833333333
PF3D7_0114000	410	S	6	5	5	5	S;-;S;S;S;S	E;-;E;E;E;E	PF3D7_0114000;PBILCG01_0203400;PGSY75_0114000;PRCDC_0112200;PADL01_0111500;PPRFG01_0112300	0.833333333
PF3D7_0114000	530	S	6	4	4	5	S;-;S;S;S;-	E;-;E;E;E;E	PF3D7_0114000;PBILCG01_0203400;PGSY75_0114000;PRCDC_0112200;PADL01_0111500;PPRFG01_0112300	0.666666667
PF3D7_0114000	545	S	6	5	5	5	S;-;S;S;S;S	E;-;E;E;E;E	PF3D7_0114000;PBILCG01_0203400;PGSY75_0114000;PRCDC_0112200;PADL01_0111500;PPRFG01_0112300	0.833333333
PF3D7_0114000	635	S	6	1	1	2	S;-;-;-;-;V	E;-;-;-;-;E	PF3D7_0114000;PBILCG01_0203400;PGSY75_0114000;PRCDC_0112200;PADL01_0111500;PPRFG01_0112300	0.166666667
PF3D7_0114000	695	S	6	4	4	4	S;-;S;-;S;S	E;-;E;-;E;E	PF3D7_0114000;PBILCG01_0203400;PGSY75_0114000;PRCDC_0112200;PADL01_0111500;PPRFG01_0112300	0.666666667
PF3D7_0114000	885	S	6	1	1	1	S;-;-;-;-;P	D;-;-;-;-;Y	PF3D7_0114000;PBILCG01_0203400;PGSY75_0114000;PRCDC_0112200;PADL01_0111500;PPRFG01_0112300	0.166666667
PF3D7_0114000	990	T	6	2	2	5	T;-;N;T;N;I	D;-;D;D;D;D	PF3D7_0114000;PBILCG01_0203400;PGSY75_0114000;PRCDC_0112200;PADL01_0111500;PPRFG01_0112300	0.333333333
PF3D7_0114100	58	T	4	3	3	2	T;T;T;N	F;T;L;F	PF3D7_0114100;PRCDC_0112300;PPRFG01_0112400;PBILCG01_0203300	0.75
PF3D7_0114100	78	S	4	3	3	4	S;S;D;S	L;L;L;L	PF3D7_0114100;PRCDC_0112300;PPRFG01_0112400;PBILCG01_0203300	0.75
PF3D7_0114100	81	S	4	3	3	4	S;S;S;N	L;L;L;L	PF3D7_0114100;PRCDC_0112300;PPRFG01_0112400;PBILCG01_0203300	0.75
PF3D7_0114100	219	T	4	3	3	2	T;T;N;T	S;F;F;S	PF3D7_0114100;PRCDC_0112300;PPRFG01_0112400;PBILCG01_0203300	0.75
PF3D7_0114500	65	S	4	4	4	2	S;S;S;S	L;M;M;L	PF3D7_0114500;PBILCG01_0323700;PRCDC_0112700;PPRFG01_0423300	1
PF3D7_0115000	987	S	4	1	1	2	S;-;-;-	X;G;N;X	PF3D7_0115000;PADL01_0800100;MKS88_000617;PRCDC_0800200	0.25
PF3D7_0201500	167	T	6	1	1	2	T;-;-;-;-;-	R;T;T;T;T;R	PF3D7_0201500;PRCDC_0200600;PPRFG01_0201600;PGSY75_0201500;PADL01_0200300;PBILCG01_0204500	0.166666667
PF3D7_0201500	171	T	6	5	5	6	T;T;T;T;T;R	N;N;N;N;N;N	PF3D7_0201500;PRCDC_0200600;PPRFG01_0201600;PGSY75_0201500;PADL01_0200300;PBILCG01_0204500	0.833333333
PF3D7_0201500	175	T	6	5	5	6	T;T;T;T;T;K	D;D;D;D;D;D	PF3D7_0201500;PRCDC_0200600;PPRFG01_0201600;PGSY75_0201500;PADL01_0200300;PBILCG01_0204500	0.833333333
PF3D7_0201500	184	S	6	4	4	6	S;G;S;I;S;S	I;I;I;I;I;I	PF3D7_0201500;PRCDC_0200600;PPRFG01_0201600;PGSY75_0201500;PADL01_0200300;PBILCG01_0204500	0.666666667
PF3D7_0201800	144	S	7	7	7	3	S;S;S;S;S;S;S	N;D;D;N;D;D;N	PF3D7_0201800;PRCDC_0200900;PPRFG01_0201900;PADL01_0200600;PBANKA_0214800;PVVCY_0201480;PGSY75_0201800	1
PF3D7_0201800	165	S	7	3	3	5	S;S;S;F;-;-;F	N;N;N;N;-;-;N	PF3D7_0201800;PRCDC_0200900;PPRFG01_0201900;PADL01_0200600;PBANKA_0214800;PVVCY_0201480;PGSY75_0201800	0.428571429
PF3D7_0201800	209	S	7	5	5	3	S;S;S;S;N;M;S	I;L;L;I;F;L;I	PF3D7_0201800;PRCDC_0200900;PPRFG01_0201900;PADL01_0200600;PBANKA_0214800;PVVCY_0201480;PGSY75_0201800	0.714285714
PF3D7_0201900	73	S	5	5	5	5	S;S;S;S;S	R;R;R;R;R	PF3D7_0201900;PRCDC_0201000;PADL01_0200700;PBILCG01_0204600;PGSY75_0000800A	1
PF3D7_0201900	145	S	5	2	5	5	S;S;T;T;T	L;L;L;L;L	PF3D7_0201900;PRCDC_0201000;PADL01_0200700;PBILCG01_0204600;PGSY75_0000800A	0.4
PF3D7_0201900	208	S	5	3	3	5	S;S;P;S;P	V;V;V;V;V	PF3D7_0201900;PRCDC_0201000;PADL01_0200700;PBILCG01_0204600;PGSY75_0000800A	0.6
PF3D7_0201900	1327	T	5	1	1	1	T;-;K;-;-		PF3D7_0201900;PRCDC_0201000;PADL01_0200700;PBILCG01_0204600;PGSY75_0000800A	0.2
PF3D7_0201900	1340	T	5	1	1	1	T;-;L;-;-		PF3D7_0201900;PRCDC_0201000;PADL01_0200700;PBILCG01_0204600;PGSY75_0000800A	0.2
PF3D7_0201900	1353	T	5	1	1	1	T;-;K;-;-		PF3D7_0201900;PRCDC_0201000;PADL01_0200700;PBILCG01_0204600;PGSY75_0000800A	0.2
PF3D7_0201900	1360	S	5	1	1	1	S;-;M;-;-		PF3D7_0201900;PRCDC_0201000;PADL01_0200700;PBILCG01_0204600;PGSY75_0000800A	0.2
PF3D7_0201900	1366	T	5	1	1	1	T;-;-;-;-		PF3D7_0201900;PRCDC_0201000;PADL01_0200700;PBILCG01_0204600;PGSY75_0000800A	0.2
PF3D7_0201900	1457	T	5	1	1	1	T;-;K;-;-		PF3D7_0201900;PRCDC_0201000;PADL01_0200700;PBILCG01_0204600;PGSY75_0000800A	0.2
PF3D7_0201900	1503	S	5	1	1	1	S;-;N;-;-		PF3D7_0201900;PRCDC_0201000;PADL01_0200700;PBILCG01_0204600;PGSY75_0000800A	0.2
PF3D7_0201900	1548	T	5	1	1	1	T;-;-;-;-		PF3D7_0201900;PRCDC_0201000;PADL01_0200700;PBILCG01_0204600;PGSY75_0000800A	0.2
PF3D7_0201900	1704	T	5	1	1	1	T;-;-;-;-		PF3D7_0201900;PRCDC_0201000;PADL01_0200700;PBILCG01_0204600;PGSY75_0000800A	0.2
PF3D7_0201900	1769	T	5	1	1	1	T;-;K;-;-		PF3D7_0201900;PRCDC_0201000;PADL01_0200700;PBILCG01_0204600;PGSY75_0000800A	0.2
PF3D7_0201900	1984	S	5	1	1	1	S;-;-;-;-		PF3D7_0201900;PRCDC_0201000;PADL01_0200700;PBILCG01_0204600;PGSY75_0000800A	0.2
PF3D7_0201900	2422	S	5	3	3	1	S;S;S;-;-		PF3D7_0201900;PRCDC_0201000;PADL01_0200700;PBILCG01_0204600;PGSY75_0000800A	0.6
PF3D7_0201900	2426	S	5	3	3	1	S;S;S;-;-		PF3D7_0201900;PRCDC_0201000;PADL01_0200700;PBILCG01_0204600;PGSY75_0000800A	0.6
PF3D7_0201900	2427	S	5	3	3	1	S;S;S;-;-		PF3D7_0201900;PRCDC_0201000;PADL01_0200700;PBILCG01_0204600;PGSY75_0000800A	0.6
PF3D7_0202000	188	S	6	1	5	6	S;T;T;T;T;N	E;E;E;E;E;E	PF3D7_0202000;PPRFG01_0202100;PGSY75_0202000;PADL01_0200800;PBILCG01_0204700;PRCDC_0201100	0.166666667
PF3D7_0202000	193	Y	6	6	6	6	Y;Y;Y;Y;Y;Y	T;T;T;T;T;T	PF3D7_0202000;PPRFG01_0202100;PGSY75_0202000;PADL01_0200800;PBILCG01_0204700;PRCDC_0201100	1
PF3D7_0202000	199	S	6	6	6	6	S;S;S;S;S;S	Q;Q;Q;Q;Q;Q	PF3D7_0202000;PPRFG01_0202100;PGSY75_0202000;PADL01_0200800;PBILCG01_0204700;PRCDC_0201100	1
PF3D7_0202000	344	S	6	5	5	6	S;S;S;S;S;N	S;S;S;S;S;S	PF3D7_0202000;PPRFG01_0202100;PGSY75_0202000;PADL01_0200800;PBILCG01_0204700;PRCDC_0201100	0.833333333
PF3D7_0202000	345	S	6	6	6	3	S;S;S;S;S;S	F;F;Y;Y;Y;F	PF3D7_0202000;PPRFG01_0202100;PGSY75_0202000;PADL01_0200800;PBILCG01_0204700;PRCDC_0201100	1
PF3D7_0202000	347	S	6	4	5	6	S;S;S;G;T;S	S;S;S;S;S;S	PF3D7_0202000;PPRFG01_0202100;PGSY75_0202000;PADL01_0200800;PBILCG01_0204700;PRCDC_0201100	0.666666667
PF3D7_0202000	348	S	6	6	6	6	S;S;S;S;S;S	V;V;V;V;V;V	PF3D7_0202000;PPRFG01_0202100;PGSY75_0202000;PADL01_0200800;PBILCG01_0204700;PRCDC_0201100	1
PF3D7_0202000	403	S	6	4	4	3	S;S;-;K;S;S	V;V;-;K;V;F	PF3D7_0202000;PPRFG01_0202100;PGSY75_0202000;PADL01_0200800;PBILCG01_0204700;PRCDC_0201100	0.666666667
PF3D7_0202000	406	S	6	5	5	5	S;S;-;S;S;S	K;K;-;K;K;K	PF3D7_0202000;PPRFG01_0202100;PGSY75_0202000;PADL01_0200800;PBILCG01_0204700;PRCDC_0201100	0.833333333
PF3D7_0202000	411	S	6	2	2	2	S;S;-;D;D;K	H;H;-;S;G;E	PF3D7_0202000;PPRFG01_0202100;PGSY75_0202000;PADL01_0200800;PBILCG01_0204700;PRCDC_0201100	0.333333333
PF3D7_0202000	430	S	6	6	6	3	S;S;S;S;S;S	V;V;I;I;V;F	PF3D7_0202000;PPRFG01_0202100;PGSY75_0202000;PADL01_0200800;PBILCG01_0204700;PRCDC_0201100	1
PF3D7_0202000	433	S	6	6	6	6	S;S;S;S;S;S	K;K;K;K;K;K	PF3D7_0202000;PPRFG01_0202100;PGSY75_0202000;PADL01_0200800;PBILCG01_0204700;PRCDC_0201100	1
PF3D7_0202000	436	S	6	6	6	3	S;S;S;S;S;S	V;V;N;N;N;V	PF3D7_0202000;PPRFG01_0202100;PGSY75_0202000;PADL01_0200800;PBILCG01_0204700;PRCDC_0201100	1
PF3D7_0202000	451	S	6	4	4	4	S;S;-;-;S;S	K;K;-;-;K;K	PF3D7_0202000;PPRFG01_0202100;PGSY75_0202000;PADL01_0200800;PBILCG01_0204700;PRCDC_0201100	0.666666667
PF3D7_0202000	454	T	6	4	4	4	T;T;-;-;T;T	N;N;-;-;N;N	PF3D7_0202000;PPRFG01_0202100;PGSY75_0202000;PADL01_0200800;PBILCG01_0204700;PRCDC_0201100	0.666666667
PF3D7_0202000	472	S	6	5	5	4	S;S;L;S;S;S	K;K;S;S;K;K	PF3D7_0202000;PPRFG01_0202100;PGSY75_0202000;PADL01_0200800;PBILCG01_0204700;PRCDC_0201100	0.833333333
PF3D7_0202000	494	S	6	4	4	2	S;S;F;F;S;S	T;T;S;S;N;S	PF3D7_0202000;PPRFG01_0202100;PGSY75_0202000;PADL01_0200800;PBILCG01_0204700;PRCDC_0201100	0.666666667
PF3D7_0202000	496	S	6	6	6	2	S;S;S;S;S;S	A;A;S;S;S;S	PF3D7_0202000;PPRFG01_0202100;PGSY75_0202000;PADL01_0200800;PBILCG01_0204700;PRCDC_0201100	1
PF3D7_0202000	501	S	6	5	5	6	S;S;S;L;S;S	T;T;T;T;T;T	PF3D7_0202000;PPRFG01_0202100;PGSY75_0202000;PADL01_0200800;PBILCG01_0204700;PRCDC_0201100	0.833333333
PF3D7_0202000	502	T	6	6	6	6	T;T;T;T;T;T	N;N;N;N;N;N	PF3D7_0202000;PPRFG01_0202100;PGSY75_0202000;PADL01_0200800;PBILCG01_0204700;PRCDC_0201100	1
PF3D7_0202000	506	T	6	6	6	6	T;T;T;T;T;T	P;P;P;P;P;P	PF3D7_0202000;PPRFG01_0202100;PGSY75_0202000;PADL01_0200800;PBILCG01_0204700;PRCDC_0201100	1
PF3D7_0202000	513	T	6	4	4	3	T;T;H;H;T;T	Q;Q;K;K;E;Q	PF3D7_0202000;PPRFG01_0202100;PGSY75_0202000;PADL01_0200800;PBILCG01_0204700;PRCDC_0201100	0.666666667
PF3D7_0202000	524	S	6	5	5	5	S;S;S;S;N;S	T;T;T;A;T;T	PF3D7_0202000;PPRFG01_0202100;PGSY75_0202000;PADL01_0200800;PBILCG01_0204700;PRCDC_0201100	0.833333333
PF3D7_0202000	525	T	6	5	5	4	T;T;T;A;T;T	N;N;N;N;T;T	PF3D7_0202000;PPRFG01_0202100;PGSY75_0202000;PADL01_0200800;PBILCG01_0204700;PRCDC_0201100	0.833333333
PF3D7_0202000	529	T	6	3	3	3	T;T;A;A;-;T	N;N;T;T;-;N	PF3D7_0202000;PPRFG01_0202100;PGSY75_0202000;PADL01_0200800;PBILCG01_0204700;PRCDC_0201100	0.5
PF3D7_0202000	540	T	6	5	5	5	T;T;T;T;-;T	K;K;K;K;-;K	PF3D7_0202000;PPRFG01_0202100;PGSY75_0202000;PADL01_0200800;PBILCG01_0204700;PRCDC_0201100	0.833333333
PF3D7_0202000	544	T	6	6	6	6	T;T;T;T;T;T	K;K;K;K;K;K	PF3D7_0202000;PPRFG01_0202100;PGSY75_0202000;PADL01_0200800;PBILCG01_0204700;PRCDC_0201100	1
PF3D7_0202000	548	S	6	5	5	6	S;S;S;S;N;S	T;T;T;T;T;T	PF3D7_0202000;PPRFG01_0202100;PGSY75_0202000;PADL01_0200800;PBILCG01_0204700;PRCDC_0201100	0.833333333
PF3D7_0202000	550	S	6	3	5	3	S;S;T;T;A;S	K;K;E;E;E;K	PF3D7_0202000;PPRFG01_0202100;PGSY75_0202000;PADL01_0200800;PBILCG01_0204700;PRCDC_0201100	0.5
PF3D7_0202000	558	S	6	6	6	6	S;S;S;S;S;S	T;T;T;T;T;T	PF3D7_0202000;PPRFG01_0202100;PGSY75_0202000;PADL01_0200800;PBILCG01_0204700;PRCDC_0201100	1
PF3D7_0202000	559	T	6	6	6	3	T;T;T;T;T;T	S;S;T;T;T;S	PF3D7_0202000;PPRFG01_0202100;PGSY75_0202000;PADL01_0200800;PBILCG01_0204700;PRCDC_0201100	1
PF3D7_0202000	578	S	6	3	3	2	S;-;S;-;P;S	T;-;G;-;G;T	PF3D7_0202000;PPRFG01_0202100;PGSY75_0202000;PADL01_0200800;PBILCG01_0204700;PRCDC_0201100	0.5
PF3D7_0202000	579	T	6	2	2	2	T;-;G;-;G;T	S;-;A;-;T;S	PF3D7_0202000;PPRFG01_0202100;PGSY75_0202000;PADL01_0200800;PBILCG01_0204700;PRCDC_0201100	0.333333333
PF3D7_0202000	584	T	6	4	4	5	T;-;T;-;T;T	K;K;K;K;P;K	PF3D7_0202000;PPRFG01_0202100;PGSY75_0202000;PADL01_0200800;PBILCG01_0204700;PRCDC_0201100	0.666666667
PF3D7_0202000	588	S	6	5	5	4	S;S;S;S;P;S	T;T;T;G;G;T	PF3D7_0202000;PPRFG01_0202100;PGSY75_0202000;PADL01_0200800;PBILCG01_0204700;PRCDC_0201100	0.833333333
PF3D7_0202000	589	T	6	4	4	4	T;T;T;G;G;T	T;T;T;A;-;T	PF3D7_0202000;PPRFG01_0202100;PGSY75_0202000;PADL01_0200800;PBILCG01_0204700;PRCDC_0201100	0.666666667
PF3D7_0202000	594	T	6	6	6	5	T;T;T;T;T;T	K;K;K;K;P;K	PF3D7_0202000;PPRFG01_0202100;PGSY75_0202000;PADL01_0200800;PBILCG01_0204700;PRCDC_0201100	1
PF3D7_0202000	598	S	6	5	5	5	S;S;S;S;P;S	T;T;T;T;G;T	PF3D7_0202000;PPRFG01_0202100;PGSY75_0202000;PADL01_0200800;PBILCG01_0204700;PRCDC_0201100	0.833333333
PF3D7_0202000	599	T	6	5	5	6	T;T;T;T;G;T	T;T;T;T;T;T	PF3D7_0202000;PPRFG01_0202100;PGSY75_0202000;PADL01_0200800;PBILCG01_0204700;PRCDC_0201100	0.833333333
PF3D7_0202000	603	S	6	2	2	6	S;S;K;K;-;V	T;T;T;T;T;T	PF3D7_0202000;PPRFG01_0202100;PGSY75_0202000;PADL01_0200800;PBILCG01_0204700;PRCDC_0201100	0.333333333
PF3D7_0202000	604	T	6	6	6	3	T;T;T;T;T;T	T;T;K;K;T;A	PF3D7_0202000;PPRFG01_0202100;PGSY75_0202000;PADL01_0200800;PBILCG01_0204700;PRCDC_0201100	1
PF3D7_0202000	605	T	6	3	3	1	T;T;K;K;T;A	G;T;P;P;P;P	PF3D7_0202000;PPRFG01_0202100;PGSY75_0202000;PADL01_0200800;PBILCG01_0204700;PRCDC_0201100	0.5
PF3D7_0202000	608	T	6	3	3	1	T;A;K;T;A;T	T;P;G;G;P;P	PF3D7_0202000;PPRFG01_0202100;PGSY75_0202000;PADL01_0200800;PBILCG01_0204700;PRCDC_0201100	0.5
PF3D7_0202000	609	T	6	1	1	6	T;P;G;G;P;P	G;G;G;G;G;G	PF3D7_0202000;PPRFG01_0202100;PGSY75_0202000;PADL01_0200800;PBILCG01_0204700;PRCDC_0201100	0.166666667
PF3D7_0202000	634	S	6	6	6	6	S;S;S;S;S;S	R;R;R;R;R;R	PF3D7_0202000;PPRFG01_0202100;PGSY75_0202000;PADL01_0200800;PBILCG01_0204700;PRCDC_0201100	1
PF3D7_0202100	145	S	6	6	6	4	S;S;S;S;S;S	S;S;N;S;N;S	PF3D7_0202100;PPRFG01_0202200;PADL01_0200900;PBILCG01_0204800;PGSY75_0202100;PRCDC_0201200	1
PF3D7_0202200	142	S	6	5	5	5	S;S;S;S;S;-	I;I;S;I;I;I	PF3D7_0202200;PRCDC_0201300;PGSY75_0202200;PADL01_0201000;PBILCG01_0204900;PPRFG01_0202300	0.833333333
PF3D7_0202200	151	S	6	4	4	5	S;S;L;S;S;-	I;I;S;I;I;I	PF3D7_0202200;PRCDC_0201300;PGSY75_0202200;PADL01_0201000;PBILCG01_0204900;PPRFG01_0202300	0.666666667
PF3D7_0202200	160	S	6	3	3	5	S;S;N;N;S;-	I;I;S;I;I;I	PF3D7_0202200;PRCDC_0201300;PGSY75_0202200;PADL01_0201000;PBILCG01_0204900;PPRFG01_0202300	0.5
PF3D7_0202200	168	T	6	4	4	5	T;T;T;T;I;-	I;I;S;I;I;I	PF3D7_0202200;PRCDC_0201300;PGSY75_0202200;PADL01_0201000;PBILCG01_0204900;PPRFG01_0202300	0.666666667
PF3D7_0202400	45	T	4	3	3	3	T;T;-;T	Y;Y;-;Y	PF3D7_0202400;PRCDC_0201500;PGSY75_0202400;PPRFG01_0202500	0.75
PF3D7_0202400	59	T	4	3	3	3	T;T;-;T	P;P;-;P	PF3D7_0202400;PRCDC_0201500;PGSY75_0202400;PPRFG01_0202500	0.75
PF3D7_0202400	64	S	4	3	3	3	S;S;-;S	Q;Q;-;Q	PF3D7_0202400;PRCDC_0201500;PGSY75_0202400;PPRFG01_0202500	0.75
PF3D7_0202400	158	S	4	2	2	4	S;Y;N;S	I;I;I;I	PF3D7_0202400;PRCDC_0201500;PGSY75_0202400;PPRFG01_0202500	0.5
PF3D7_0202400	174	S	4	3	3	4	S;S;N;S	N;N;N;N	PF3D7_0202400;PRCDC_0201500;PGSY75_0202400;PPRFG01_0202500	0.75
PF3D7_0202400	259	T	4	4	4	3	T;T;T;T	M;M;T;M	PF3D7_0202400;PRCDC_0201500;PGSY75_0202400;PPRFG01_0202500	1
PF3D7_0202400	297	S	4	3	3	3	S;S;R;S	K;K;N;K	PF3D7_0202400;PRCDC_0201500;PGSY75_0202400;PPRFG01_0202500	0.75
PF3D7_0202400	332	T	4	3	3	3	T;T;E;T	T;T;V;T	PF3D7_0202400;PRCDC_0201500;PGSY75_0202400;PPRFG01_0202500	0.75
PF3D7_0202400	442	S	4	2	2	2	S;-;-;S	E;-;-;E	PF3D7_0202400;PRCDC_0201500;PGSY75_0202400;PPRFG01_0202500	0.5
PF3D7_0202400	470	T	4	4	4	4	T;T;T;T	E;E;E;E	PF3D7_0202400;PRCDC_0201500;PGSY75_0202400;PPRFG01_0202500	1
PF3D7_0202400	477	T	4	3	3	4	T;T;K;T	E;E;E;E	PF3D7_0202400;PRCDC_0201500;PGSY75_0202400;PPRFG01_0202500	0.75
PF3D7_0202400	490	T	4	2	2	2	T;-;-;T	D;-;-;D	PF3D7_0202400;PRCDC_0201500;PGSY75_0202400;PPRFG01_0202500	0.5
PF3D7_0202400	505	T	4	2	2	2	T;-;-;T	D;-;-;D	PF3D7_0202400;PRCDC_0201500;PGSY75_0202400;PPRFG01_0202500	0.5
PF3D7_0202400	534	T	4	2	2	2	T;-;-;T	D;-;-;D	PF3D7_0202400;PRCDC_0201500;PGSY75_0202400;PPRFG01_0202500	0.5
PF3D7_0202400	536	Y	4	2	2	2	Y;-;-;Y	E;-;-;E	PF3D7_0202400;PRCDC_0201500;PGSY75_0202400;PPRFG01_0202500	0.5
PF3D7_0202400	540	T	4	2	2	2	T;-;-;T	D;-;-;D	PF3D7_0202400;PRCDC_0201500;PGSY75_0202400;PPRFG01_0202500	0.5
PF3D7_0202400	543	S	4	2	2	2	S;-;-;S	D;-;-;D	PF3D7_0202400;PRCDC_0201500;PGSY75_0202400;PPRFG01_0202500	0.5
PF3D7_0202400	563	T	4	2	3	4	T;S;E;T	E;E;E;E	PF3D7_0202400;PRCDC_0201500;PGSY75_0202400;PPRFG01_0202500	0.5
PF3D7_0202400	616	T	4	2	2	2	T;-;-;T	D;-;-;D	PF3D7_0202400;PRCDC_0201500;PGSY75_0202400;PPRFG01_0202500	0.5
PF3D7_0202400	626	T	4	2	2	2	T;-;-;T	D;-;-;D	PF3D7_0202400;PRCDC_0201500;PGSY75_0202400;PPRFG01_0202500	0.5
PF3D7_0202400	911	Y	4	2	2	2	Y;-;-;Y	N;-;-;N	PF3D7_0202400;PRCDC_0201500;PGSY75_0202400;PPRFG01_0202500	0.5
PF3D7_0202400	914	S	4	2	2	2	S;-;-;S	P;-;-;P	PF3D7_0202400;PRCDC_0201500;PGSY75_0202400;PPRFG01_0202500	0.5
PF3D7_0202400	935	Y	4	2	2	2	Y;-;-;Y	N;-;-;N	PF3D7_0202400;PRCDC_0201500;PGSY75_0202400;PPRFG01_0202500	0.5
PF3D7_0202400	938	S	4	2	2	2	S;-;-;S	P;-;-;P	PF3D7_0202400;PRCDC_0201500;PGSY75_0202400;PPRFG01_0202500	0.5
PF3D7_0202400	986	S	4	4	4	4	S;S;S;S	L;L;L;L	PF3D7_0202400;PRCDC_0201500;PGSY75_0202400;PPRFG01_0202500	1
PF3D7_0202500	98	S	13	6	6	6	S;K;-;Q;S;-;K;Q;S;S;S;K;S	I;Q;-;R;I;-;P;P;I;I;I;Q;I	PF3D7_0202500;AK88_01323;PocGH01_04027300;PKNH_0418600;PGSY75_0202500;MKS88_001236;PcyM_0422500;PCOAH_00008160;PBILCG01_0205200;PADL01_0201300;PPRFG01_0202600;PVP01_0422600;PRCDC_0201600	0.461538462
PF3D7_0202500	100	S	13	6	6	6	S;Q;-;P;S;-;P;P;S;S;S;P;S	S;N;-;T;S;-;-;-;S;S;S;K;S	PF3D7_0202500;AK88_01323;PocGH01_04027300;PKNH_0418600;PGSY75_0202500;MKS88_001236;PcyM_0422500;PCOAH_00008160;PBILCG01_0205200;PADL01_0201300;PPRFG01_0202600;PVP01_0422600;PRCDC_0201600	0.461538462
PF3D7_0202500	101	S	13	6	7	7	S;N;-;T;S;-;-;-;S;S;S;K;S	T;A;-;T;T;-;-;-;T;T;T;G;T	PF3D7_0202500;AK88_01323;PocGH01_04027300;PKNH_0418600;PGSY75_0202500;MKS88_001236;PcyM_0422500;PCOAH_00008160;PBILCG01_0205200;PADL01_0201300;PPRFG01_0202600;PVP01_0422600;PRCDC_0201600	0.461538462
PF3D7_0202500	102	T	13	7	7	5	T;A;-;T;T;-;-;-;T;T;T;G;T	I;P;Q;T;I;-;-;R;I;M;M;I;I	PF3D7_0202500;AK88_01323;PocGH01_04027300;PKNH_0418600;PGSY75_0202500;MKS88_001236;PcyM_0422500;PCOAH_00008160;PBILCG01_0205200;PADL01_0201300;PPRFG01_0202600;PVP01_0422600;PRCDC_0201600	0.538461538
PF3D7_0202500	104	Y	13	6	6	6	Y;A;N;R;Y;-;A;T;Y;Y;Y;N;Y	R;Q;K;T;R;-;K;T;R;R;R;S;R	PF3D7_0202500;AK88_01323;PocGH01_04027300;PKNH_0418600;PGSY75_0202500;MKS88_001236;PcyM_0422500;PCOAH_00008160;PBILCG01_0205200;PADL01_0201300;PPRFG01_0202600;PVP01_0422600;PRCDC_0201600	0.461538462
PF3D7_0202600	294	S	9	9	9	9	S;S;S;S;S;S;S;S;S	D;D;D;D;D;D;D;D;D	PF3D7_0202600;PRCDC_0201700;PPRFG01_0202700.1;PBILCG01_0205300;PGSY75_0202600;PPRFG01_0202700.2;PGSY75_0202600;PRCDC_0201700;PADL01_0201400	1
PF3D7_0202600	336	S	9	9	9	9	S;S;S;S;S;S;S;S;S	N;N;N;N;N;N;N;N;N	PF3D7_0202600;PRCDC_0201700;PPRFG01_0202700.1;PBILCG01_0205300;PGSY75_0202600;PPRFG01_0202700.2;PGSY75_0202600;PRCDC_0201700;PADL01_0201400	1
PF3D7_0202600	357	S	9	9	9	9	S;S;S;S;S;S;S;S;S	D;D;D;D;D;D;D;D;D	PF3D7_0202600;PRCDC_0201700;PPRFG01_0202700.1;PBILCG01_0205300;PGSY75_0202600;PPRFG01_0202700.2;PGSY75_0202600;PRCDC_0201700;PADL01_0201400	1
PF3D7_0202600	379	Y	9	9	9	9	Y;Y;Y;Y;Y;Y;Y;Y;Y	N;N;N;N;N;N;N;N;N	PF3D7_0202600;PRCDC_0201700;PPRFG01_0202700.1;PBILCG01_0205300;PGSY75_0202600;PPRFG01_0202700.2;PGSY75_0202600;PRCDC_0201700;PADL01_0201400	1
PF3D7_0202600	418	S	9	9	9	7	S;S;S;S;S;S;S;S;S	N;K;N;N;N;N;N;K;N	PF3D7_0202600;PRCDC_0201700;PPRFG01_0202700.1;PBILCG01_0205300;PGSY75_0202600;PPRFG01_0202700.2;PGSY75_0202600;PRCDC_0201700;PADL01_0201400	1
PF3D7_0202600	434	S	9	9	9	9	S;S;S;S;S;S;S;S;S	N;N;N;N;N;N;N;N;N	PF3D7_0202600;PRCDC_0201700;PPRFG01_0202700.1;PBILCG01_0205300;PGSY75_0202600;PPRFG01_0202700.2;PGSY75_0202600;PRCDC_0201700;PADL01_0201400	1
PF3D7_0202600	437	S	9	9	9	8	S;S;S;S;S;S;S;S;S	E;E;E;K;E;E;E;E;E	PF3D7_0202600;PRCDC_0201700;PPRFG01_0202700.1;PBILCG01_0205300;PGSY75_0202600;PPRFG01_0202700.2;PGSY75_0202600;PRCDC_0201700;PADL01_0201400	1
PF3D7_0202600	514	S	9	3	3	4	S;R;S;R;R;S;R;R;R	G;G;A;G;D;A;D;G;D	PF3D7_0202600;PRCDC_0201700;PPRFG01_0202700.1;PBILCG01_0205300;PGSY75_0202600;PPRFG01_0202700.2;PGSY75_0202600;PRCDC_0201700;PADL01_0201400	0.333333333
PF3D7_0202600	704	S	9	5	5	9	S;S;S;N;N;S;N;S;N	E;E;E;E;E;E;E;E;E	PF3D7_0202600;PRCDC_0201700;PPRFG01_0202700.1;PBILCG01_0205300;PGSY75_0202600;PPRFG01_0202700.2;PGSY75_0202600;PRCDC_0201700;PADL01_0201400	0.555555556
PF3D7_0202600	750	S	9	8	8	6	S;S;S;C;S;S;S;S;S	N;N;N;N;K;N;K;N;K	PF3D7_0202600;PRCDC_0201700;PPRFG01_0202700.1;PBILCG01_0205300;PGSY75_0202600;PPRFG01_0202700.2;PGSY75_0202600;PRCDC_0201700;PADL01_0201400	0.888888889
PF3D7_0202600	777	S	9	6	6	9	S;S;S;S;P;S;P;S;P	K;K;K;K;K;K;K;K;K	PF3D7_0202600;PRCDC_0201700;PPRFG01_0202700.1;PBILCG01_0205300;PGSY75_0202600;PPRFG01_0202700.2;PGSY75_0202600;PRCDC_0201700;PADL01_0201400	0.666666667
PF3D7_0202600	807	S	9	8	8	9	S;S;S;S;S;S;S;S;Y	E;E;E;E;E;E;E;E;E	PF3D7_0202600;PRCDC_0201700;PPRFG01_0202700.1;PBILCG01_0205300;PGSY75_0202600;PPRFG01_0202700.2;PGSY75_0202600;PRCDC_0201700;PADL01_0201400	0.888888889
PF3D7_0202600	833	S	9	7	9	9	S;S;S;S;T;S;T;S;S	Y;Y;Y;Y;Y;Y;Y;Y;Y	PF3D7_0202600;PRCDC_0201700;PPRFG01_0202700.1;PBILCG01_0205300;PGSY75_0202600;PPRFG01_0202700.2;PGSY75_0202600;PRCDC_0201700;PADL01_0201400	0.777777778
PF3D7_0202600	1058	S	9	9	9	9	S;S;S;S;S;S;S;S;S	F;F;F;F;F;F;F;F;F	PF3D7_0202600;PRCDC_0201700;PPRFG01_0202700.1;PBILCG01_0205300;PGSY75_0202600;PPRFG01_0202700.2;PGSY75_0202600;PRCDC_0201700;PADL01_0201400	1
PF3D7_0202600	1077	S	9	9	9	9	S;S;S;S;S;S;S;S;S	I;I;I;I;I;I;I;I;I	PF3D7_0202600;PRCDC_0201700;PPRFG01_0202700.1;PBILCG01_0205300;PGSY75_0202600;PPRFG01_0202700.2;PGSY75_0202600;PRCDC_0201700;PADL01_0201400	1
PF3D7_0202600	1079	S	9	9	9	9	S;S;S;S;S;S;S;S;S	S;S;S;S;S;S;S;S;S	PF3D7_0202600;PRCDC_0201700;PPRFG01_0202700.1;PBILCG01_0205300;PGSY75_0202600;PPRFG01_0202700.2;PGSY75_0202600;PRCDC_0201700;PADL01_0201400	1
PF3D7_0202600	1080	S	9	9	9	9	S;S;S;S;S;S;S;S;S	N;N;N;N;N;N;N;N;N	PF3D7_0202600;PRCDC_0201700;PPRFG01_0202700.1;PBILCG01_0205300;PGSY75_0202600;PPRFG01_0202700.2;PGSY75_0202600;PRCDC_0201700;PADL01_0201400	1
PF3D7_0202600	1085	S	9	7	7	7	S;S;S;S;F;S;F;S;S	I;I;I;M;I;I;I;I;N	PF3D7_0202600;PRCDC_0201700;PPRFG01_0202700.1;PBILCG01_0205300;PGSY75_0202600;PPRFG01_0202700.2;PGSY75_0202600;PRCDC_0201700;PADL01_0201400	0.777777778
PF3D7_0202600	1178	S	9	9	9	9	S;S;S;S;S;S;S;S;S	N;N;N;N;N;N;N;N;N	PF3D7_0202600;PRCDC_0201700;PPRFG01_0202700.1;PBILCG01_0205300;PGSY75_0202600;PPRFG01_0202700.2;PGSY75_0202600;PRCDC_0201700;PADL01_0201400	1
PF3D7_0203000	23	S	12	8	10	4	S;S;S;S;S;S;S;T;S;T;F;N	N;E;K;E;E;E;E;N;E;N;K;N	PF3D7_0203000;PocGH01_04026800;PGAL8A_00021300;PRCDC_0202100;PADL01_0201800;PBILCG01_0205700;PPRFG01_0203100;PVVCY_0300180;PGSY75_0203000;PBANKA_0301000;PRELSG_0418900;PY17X_0301500	0.666666667
PF3D7_0203000	143	S	12	9	11	12	S;S;T;S;S;S;S;S;S;S;T;A	L;L;L;L;L;L;L;L;L;L;L;L	PF3D7_0203000;PocGH01_04026800;PGAL8A_00021300;PRCDC_0202100;PADL01_0201800;PBILCG01_0205700;PPRFG01_0203100;PVVCY_0300180;PGSY75_0203000;PBANKA_0301000;PRELSG_0418900;PY17X_0301500	0.75
PF3D7_0203000	153	S	12	7	8	12	S;S;Y;S;S;S;S;I;S;T;Y;N	K;K;K;K;K;K;K;K;K;K;K;K	PF3D7_0203000;PocGH01_04026800;PGAL8A_00021300;PRCDC_0202100;PADL01_0201800;PBILCG01_0205700;PPRFG01_0203100;PVVCY_0300180;PGSY75_0203000;PBANKA_0301000;PRELSG_0418900;PY17X_0301500	0.583333333
PF3D7_0203000	279	S	12	8	9	12	S;T;S;S;S;S;S;E;S;E;S;E	K;K;K;K;K;K;K;K;K;K;K;K	PF3D7_0203000;PocGH01_04026800;PGAL8A_00021300;PRCDC_0202100;PADL01_0201800;PBILCG01_0205700;PPRFG01_0203100;PVVCY_0300180;PGSY75_0203000;PBANKA_0301000;PRELSG_0418900;PY17X_0301500	0.666666667
PF3D7_0203000	487	T	12	6	6	4	T;D;E;T;T;T;T;N;T;E;E;E	E;N;N;Q;Q;Q;Q;E;Q;E;N;E	PF3D7_0203000;PocGH01_04026800;PGAL8A_00021300;PRCDC_0202100;PADL01_0201800;PBILCG01_0205700;PPRFG01_0203100;PVVCY_0300180;PGSY75_0203000;PBANKA_0301000;PRELSG_0418900;PY17X_0301500	0.5
PF3D7_0203000	969	S	12	6	6	4	S;E;N;S;S;S;S;L;S;L;N;L	L;E;I;F;F;F;F;L;F;L;K;L	PF3D7_0203000;PocGH01_04026800;PGAL8A_00021300;PRCDC_0202100;PADL01_0201800;PBILCG01_0205700;PPRFG01_0203100;PVVCY_0300180;PGSY75_0203000;PBANKA_0301000;PRELSG_0418900;PY17X_0301500	0.5
PF3D7_0203000	983	S	12	4	6	7	S;N;E;T;S;T;S;K;S;K;E;R	L;L;L;I;I;I;I;L;I;L;L;L	PF3D7_0203000;PocGH01_04026800;PGAL8A_00021300;PRCDC_0202100;PADL01_0201800;PBILCG01_0205700;PPRFG01_0203100;PVVCY_0300180;PGSY75_0203000;PBANKA_0301000;PRELSG_0418900;PY17X_0301500	0.333333333
PF3D7_0203000	1143	S	12	7	7	2	S;S;D;S;S;S;S;N;S;N;D;N	N;R;D;K;K;R;K;G;K;D;E;N	PF3D7_0203000;PocGH01_04026800;PGAL8A_00021300;PRCDC_0202100;PADL01_0201800;PBILCG01_0205700;PPRFG01_0203100;PVVCY_0300180;PGSY75_0203000;PBANKA_0301000;PRELSG_0418900;PY17X_0301500	0.583333333
PF3D7_0203000	1156	S	12	6	8	11	S;D;T;S;S;S;S;D;S;D;T;D	L;L;L;L;L;L;L;M;L;L;L;L	PF3D7_0203000;PocGH01_04026800;PGAL8A_00021300;PRCDC_0202100;PADL01_0201800;PBILCG01_0205700;PPRFG01_0203100;PVVCY_0300180;PGSY75_0203000;PBANKA_0301000;PRELSG_0418900;PY17X_0301500	0.5
PF3D7_0203000	1234	S	12	6	6	4	S;A;I;S;S;S;S;I;S;I;V;I	E;N;Q;N;N;N;N;E;N;E;H;E	PF3D7_0203000;PocGH01_04026800;PGAL8A_00021300;PRCDC_0202100;PADL01_0201800;PBILCG01_0205700;PPRFG01_0203100;PVVCY_0300180;PGSY75_0203000;PBANKA_0301000;PRELSG_0418900;PY17X_0301500	0.5
PF3D7_0203000	1427	S	12	9	9	4	S;S;S;S;S;S;S;G;S;G;S;G	E;N;S;N;N;N;N;E;N;E;S;E	PF3D7_0203000;PocGH01_04026800;PGAL8A_00021300;PRCDC_0202100;PADL01_0201800;PBILCG01_0205700;PPRFG01_0203100;PVVCY_0300180;PGSY75_0203000;PBANKA_0301000;PRELSG_0418900;PY17X_0301500	0.75
PF3D7_0203000	1469	S	12	3	5	4	S;K;E;S;T;A;S;N;T;N;E;N	I;V;Q;D;E;N;D;I;E;I;Q;I	PF3D7_0203000;PocGH01_04026800;PGAL8A_00021300;PRCDC_0202100;PADL01_0201800;PBILCG01_0205700;PPRFG01_0203100;PVVCY_0300180;PGSY75_0203000;PBANKA_0301000;PRELSG_0418900;PY17X_0301500	0.25
PF3D7_0203000	1706	S	12	6	6	3	S;E;N;S;S;S;S;E;S;E;N;E	N;E;E;Q;Q;Q;Q;K;Q;N;E;N	PF3D7_0203000;PocGH01_04026800;PGAL8A_00021300;PRCDC_0202100;PADL01_0201800;PBILCG01_0205700;PPRFG01_0203100;PVVCY_0300180;PGSY75_0203000;PBANKA_0301000;PRELSG_0418900;PY17X_0301500	0.5
PF3D7_0203000	1807	S	12	11	11	3	S;S;S;S;S;S;S;S;S;P;S;S	N;D;E;D;D;D;D;D;D;N;E;N	PF3D7_0203000;PocGH01_04026800;PGAL8A_00021300;PRCDC_0202100;PADL01_0201800;PBILCG01_0205700;PPRFG01_0203100;PVVCY_0300180;PGSY75_0203000;PBANKA_0301000;PRELSG_0418900;PY17X_0301500	0.916666667
PF3D7_0203000	1810	Y	12	6	6	10	Y;S;S;Y;Y;Y;Y;N;Y;N;S;N	N;N;N;N;N;N;N;D;N;D;N;N	PF3D7_0203000;PocGH01_04026800;PGAL8A_00021300;PRCDC_0202100;PADL01_0201800;PBILCG01_0205700;PPRFG01_0203100;PVVCY_0300180;PGSY75_0203000;PBANKA_0301000;PRELSG_0418900;PY17X_0301500	0.5
PF3D7_0203000	1906	S	12	5	5	8	S;W;K;S;S;S;S;N;L;N;K;N	I;-;-;I;I;I;I;I;I;M;-;I	PF3D7_0203000;PocGH01_04026800;PGAL8A_00021300;PRCDC_0202100;PADL01_0201800;PBILCG01_0205700;PPRFG01_0203100;PVVCY_0300180;PGSY75_0203000;PBANKA_0301000;PRELSG_0418900;PY17X_0301500	0.416666667
PF3D7_0203100	3	S	8	6	6	8	S;S;S;S;S;P;P;S	V;V;V;V;V;V;V;V	PF3D7_0203100;PcyM_0421900;MKS88_001230;PPRFG01_0203200;PmUG01_04029300;PocGH01_04026700;PVP01_0422000;AK88_01329	0.75
PF3D7_0203100	432	S	8	2	2	4	S;-;-;S;-;-;-;-	A;A;E;K;E;-;A;A	PF3D7_0203100;PcyM_0421900;MKS88_001230;PPRFG01_0203200;PmUG01_04029300;PocGH01_04026700;PVP01_0422000;AK88_01329	0.25
PF3D7_0203100	547	S	8	2	2	4	S;-;-;S;-;-;-;-	S;S;A;P;A;P;S;S	PF3D7_0203100;PcyM_0421900;MKS88_001230;PPRFG01_0203200;PmUG01_04029300;PocGH01_04026700;PVP01_0422000;AK88_01329	0.25
PF3D7_0203100	555	S	8	2	2	4	S;N;N;S;N;N;N;N	F;F;M;L;M;L;F;F	PF3D7_0203100;PcyM_0421900;MKS88_001230;PPRFG01_0203200;PmUG01_04029300;PocGH01_04026700;PVP01_0422000;AK88_01329	0.25
PF3D7_0203100	612	S	8	5	5	4	S;V;S;S;S;S;L;L	P;P;F;F;F;L;P;P	PF3D7_0203100;PcyM_0421900;MKS88_001230;PPRFG01_0203200;PmUG01_04029300;PocGH01_04026700;PVP01_0422000;AK88_01329	0.625
PF3D7_0203100	808	S	8	2	2	4	S;V;K;S;K;K;A;-	Q;Q;I;E;I;K;Q;Q	PF3D7_0203100;PcyM_0421900;MKS88_001230;PPRFG01_0203200;PmUG01_04029300;PocGH01_04026700;PVP01_0422000;AK88_01329	0.25
PF3D7_0203100	846	S	8	2	2	4	S;-;-;S;-;-;-;-	Q;Q;I;E;I;K;Q;Q	PF3D7_0203100;PcyM_0421900;MKS88_001230;PPRFG01_0203200;PmUG01_04029300;PocGH01_04026700;PVP01_0422000;AK88_01329	0.25
PF3D7_0203100	873	S	8	4	4	4	S;H;S;S;S;K;H;-	Q;Q;I;E;I;K;Q;Q	PF3D7_0203100;PcyM_0421900;MKS88_001230;PPRFG01_0203200;PmUG01_04029300;PocGH01_04026700;PVP01_0422000;AK88_01329	0.5
PF3D7_0203100	928	S	8	3	3	4	S;S;N;S;N;N;P;-	Q;Q;I;E;I;K;Q;Q	PF3D7_0203100;PcyM_0421900;MKS88_001230;PPRFG01_0203200;PmUG01_04029300;PocGH01_04026700;PVP01_0422000;AK88_01329	0.375
PF3D7_0203100	1765	S	8	4	4	2	S;S;C;S;C;N;G;S	E;G;I;I;I;A;G;E	PF3D7_0203100;PcyM_0421900;MKS88_001230;PPRFG01_0203200;PmUG01_04029300;PocGH01_04026700;PVP01_0422000;AK88_01329	0.5
PF3D7_0203100	1846	T	8	2	2	8	T;N;N;T;N;N;N;N	F;F;F;F;F;F;F;F	PF3D7_0203100;PcyM_0421900;MKS88_001230;PPRFG01_0203200;PmUG01_04029300;PocGH01_04026700;PVP01_0422000;AK88_01329	0.25
PF3D7_0203100	2411	S	8	8	8	8	S;S;S;S;S;S;S;S	C;C;C;C;C;C;C;C	PF3D7_0203100;PcyM_0421900;MKS88_001230;PPRFG01_0203200;PmUG01_04029300;PocGH01_04026700;PVP01_0422000;AK88_01329	1
PF3D7_0203100	2460	S	8	5	5	2	S;E;S;S;S;S;E;E	W;G;-;L;-;I;G;W	PF3D7_0203100;PcyM_0421900;MKS88_001230;PPRFG01_0203200;PmUG01_04029300;PocGH01_04026700;PVP01_0422000;AK88_01329	0.625
PF3D7_0203200	27	S	16	7	8	15	S;I;S;T;I;I;L;I;S;S;S;V;I;S;S;I	L;L;L;L;L;L;L;L;L;L;L;S;L;L;L;L	PF3D7_0203200;C922_02865;PBLACG01_0200100;PRELSG_0418700;PCOAH_00008230;PKNH_0417900;AK88_01330;PcyM_0421800;PGSY75_0203200;PBILCG01_0205900;PPRFG01_0203300;PocGH01_04026600;PVL_040016100;PRCDC_0202300;PADL01_0202000;PVP01_0421900	0.4375
PF3D7_0203200	61	S	16	2	2	7	S;-;R;-;-;-;-;-;G;R;S;-;-;N;G;-	D;E;E;-;D;D;D;D;K;E;E;E;D;E;E;D	PF3D7_0203200;C922_02865;PBLACG01_0200100;PRELSG_0418700;PCOAH_00008230;PKNH_0417900;AK88_01330;PcyM_0421800;PGSY75_0203200;PBILCG01_0205900;PPRFG01_0203300;PocGH01_04026600;PVL_040016100;PRCDC_0202300;PADL01_0202000;PVP01_0421900	0.125
PF3D7_0203200	76	S	16	4	4	3	S;-;N;-;-;-;-;-;N;S;S;-;-;S;N;-	G;A;I;S;E;V;A;A;I;I;I;A;G;I;I;G	PF3D7_0203200;C922_02865;PBLACG01_0200100;PRELSG_0418700;PCOAH_00008230;PKNH_0417900;AK88_01330;PcyM_0421800;PGSY75_0203200;PBILCG01_0205900;PPRFG01_0203300;PocGH01_04026600;PVL_040016100;PRCDC_0202300;PADL01_0202000;PVP01_0421900	0.25
PF3D7_0203200	213	S	16	16	16	10	S;S;S;S;S;S;S;S;S;S;S;S;S;S;S;S	D;D;E;E;D;D;D;D;E;D;E;D;D;E;E;D	PF3D7_0203200;C922_02865;PBLACG01_0200100;PRELSG_0418700;PCOAH_00008230;PKNH_0417900;AK88_01330;PcyM_0421800;PGSY75_0203200;PBILCG01_0205900;PPRFG01_0203300;PocGH01_04026600;PVL_040016100;PRCDC_0202300;PADL01_0202000;PVP01_0421900	1
PF3D7_0203300	3	S	23	7	7	9	S;S;S;-;G;S;G;E;G;D;E;E;G;E;K;E;-;C;S;S;E;S;G	N;D;D;T;N;N;N;S;N;K;T;P;N;D;N;S;T;D;D;D;N;D;N	PF3D7_0203300;PGSY75_0203300;PBLACG01_0200200;PVVCY_0300200;PcyM_0421700;AK88_01331;C922_02864;PmUG01_04029100;PVP01_0421800;PCOAH_00008240;PY17X_0301700;PBANKA_0301200;PKNH_0417800;PGAL8A_00021000;PocGH01_04026500;MKS88_001228;PCHAS_0303400;PBILCG01_0206000;PPRFG01_0203400;PRCDC_0202400;PRELSG_0418600;PADL01_0202100;PVL_040016000	0.304347826
PF3D7_0203400	25	S	23	23	23	13	S;S;S;S;S;S;S;S;S;S;S;S;S;S;S;S;S;S;S;S;S;S;S	S;T;S;T;S;T;S;T;T;S;S;T;S;T;S;T;S;T;S;S;T;S;S	PF3D7_0203400;AK88_01332;PADL01_0202200;PVP01_0421700;PBANKA_0301300;PVVCY_0300210;PmUG01_04029000;PKNH_0417700;PCHAS_0303500;PGSY75_0203400;PBLACG01_0200300;C922_02863;PRCDC_0202500;PCOAH_00008250;PocGH01_04026400;PcyM_0421600;PPRFG01_0203500;PRELSG_0418500;MKS88_001227;PBILCG01_0206100;PVL_040015900;PGAL8A_00020900;PY17X_0301800	1
PF3D7_0203400	26	S	23	13	23	8	S;T;S;T;S;T;S;T;T;S;S;T;S;T;S;T;S;T;S;S;T;S;S	L;V;V;V;L;L;L;V;L;V;V;V;V;V;L;V;V;V;L;V;V;V;L	PF3D7_0203400;AK88_01332;PADL01_0202200;PVP01_0421700;PBANKA_0301300;PVVCY_0300210;PmUG01_04029000;PKNH_0417700;PCHAS_0303500;PGSY75_0203400;PBLACG01_0200300;C922_02863;PRCDC_0202500;PCOAH_00008250;PocGH01_04026400;PcyM_0421600;PPRFG01_0203500;PRELSG_0418500;MKS88_001227;PBILCG01_0206100;PVL_040015900;PGAL8A_00020900;PY17X_0301800	0.565217391
PF3D7_0203400	28	S	23	23	23	23	S;S;S;S;S;S;S;S;S;S;S;S;S;S;S;S;S;S;S;S;S;S;S	F;F;F;F;F;F;F;F;F;F;F;F;F;F;F;F;F;F;F;F;F;F;F	PF3D7_0203400;AK88_01332;PADL01_0202200;PVP01_0421700;PBANKA_0301300;PVVCY_0300210;PmUG01_04029000;PKNH_0417700;PCHAS_0303500;PGSY75_0203400;PBLACG01_0200300;C922_02863;PRCDC_0202500;PCOAH_00008250;PocGH01_04026400;PcyM_0421600;PPRFG01_0203500;PRELSG_0418500;MKS88_001227;PBILCG01_0206100;PVL_040015900;PGAL8A_00020900;PY17X_0301800	1
PF3D7_0203400	41	S	23	14	14	5	S;N;S;N;R;R;S;N;R;S;S;S;S;S;R;S;S;S;S;S;N;S;R	V;K;N;R;V;V;N;K;V;N;N;K;N;K;N;K;N;N;N;N;R;D;V	PF3D7_0203400;AK88_01332;PADL01_0202200;PVP01_0421700;PBANKA_0301300;PVVCY_0300210;PmUG01_04029000;PKNH_0417700;PCHAS_0303500;PGSY75_0203400;PBLACG01_0200300;C922_02863;PRCDC_0202500;PCOAH_00008250;PocGH01_04026400;PcyM_0421600;PPRFG01_0203500;PRELSG_0418500;MKS88_001227;PBILCG01_0206100;PVL_040015900;PGAL8A_00020900;PY17X_0301800	0.608695652
PF3D7_0203400	86	S	23	23	23	23	S;S;S;S;S;S;S;S;S;S;S;S;S;S;S;S;S;S;S;S;S;S;S	S;S;S;S;S;S;S;S;S;S;S;S;S;S;S;S;S;S;S;S;S;S;S	PF3D7_0203400;AK88_01332;PADL01_0202200;PVP01_0421700;PBANKA_0301300;PVVCY_0300210;PmUG01_04029000;PKNH_0417700;PCHAS_0303500;PGSY75_0203400;PBLACG01_0200300;C922_02863;PRCDC_0202500;PCOAH_00008250;PocGH01_04026400;PcyM_0421600;PPRFG01_0203500;PRELSG_0418500;MKS88_001227;PBILCG01_0206100;PVL_040015900;PGAL8A_00020900;PY17X_0301800	1
PF3D7_0203400	87	S	23	23	23	21	S;S;S;S;S;S;S;S;S;S;S;S;S;S;S;S;S;S;S;S;S;S;S	I;S;I;I;I;I;I;I;I;I;I;I;I;I;I;I;I;I;S;I;I;I;I	PF3D7_0203400;AK88_01332;PADL01_0202200;PVP01_0421700;PBANKA_0301300;PVVCY_0300210;PmUG01_04029000;PKNH_0417700;PCHAS_0303500;PGSY75_0203400;PBLACG01_0200300;C922_02863;PRCDC_0202500;PCOAH_00008250;PocGH01_04026400;PcyM_0421600;PPRFG01_0203500;PRELSG_0418500;MKS88_001227;PBILCG01_0206100;PVL_040015900;PGAL8A_00020900;PY17X_0301800	1
PF3D7_0203600	172	S	22	7	7	3	S;-;S;S;-;-;-;-;-;-;-;S;-;-;S;-;-;S;S;-;-;-	T;C;Y;Y;G;S;V;S;S;G;G;Y;G;G;Y;G;G;Y;Y;T;-;T	PF3D7_0203600;PBANKA_0301400;PPRFG01_0203700;PADL01_0202400;PVL_040015700;PmUG01_04028800;PocGH01_04026200;PY17X_0302000;PCHAS_0303600;PCOAH_00008270;PVP01_0421500;PGSY75_0203600;C922_02861;PcyM_0421400;PRCDC_0202700;PKNH_0417500;AK88_01334;PBILCG01_0206300;PBLACG01_0200500;PGAL8A_00020700;PVVCY_0300230;PRELSG_0418300	0.318181818
PF3D7_0203600	180	S	22	7	7	3	S;-;S;S;-;-;-;-;-;-;-;S;-;-;S;-;-;S;S;-;-;-	T;C;Y;Y;G;S;V;S;S;G;G;Y;G;G;Y;G;G;Y;Y;T;-;T	PF3D7_0203600;PBANKA_0301400;PPRFG01_0203700;PADL01_0202400;PVL_040015700;PmUG01_04028800;PocGH01_04026200;PY17X_0302000;PCHAS_0303600;PCOAH_00008270;PVP01_0421500;PGSY75_0203600;C922_02861;PcyM_0421400;PRCDC_0202700;PKNH_0417500;AK88_01334;PBILCG01_0206300;PBLACG01_0200500;PGAL8A_00020700;PVVCY_0300230;PRELSG_0418300	0.318181818
PF3D7_0203600	218	T	22	7	7	3	T;-;T;T;-;-;-;-;-;-;-;T;-;-;T;-;-;T;T;-;-;-	T;C;Y;Y;G;S;V;S;S;G;G;Y;G;G;Y;G;G;Y;Y;T;-;T	PF3D7_0203600;PBANKA_0301400;PPRFG01_0203700;PADL01_0202400;PVL_040015700;PmUG01_04028800;PocGH01_04026200;PY17X_0302000;PCHAS_0303600;PCOAH_00008270;PVP01_0421500;PGSY75_0203600;C922_02861;PcyM_0421400;PRCDC_0202700;PKNH_0417500;AK88_01334;PBILCG01_0206300;PBLACG01_0200500;PGAL8A_00020700;PVVCY_0300230;PRELSG_0418300	0.318181818
PF3D7_0203600	230	S	22	7	7	3	S;-;S;S;-;-;-;-;-;-;-;S;-;-;S;-;-;S;S;-;-;-	T;C;Y;Y;G;S;V;S;S;G;G;Y;G;G;Y;G;G;Y;Y;T;-;T	PF3D7_0203600;PBANKA_0301400;PPRFG01_0203700;PADL01_0202400;PVL_040015700;PmUG01_04028800;PocGH01_04026200;PY17X_0302000;PCHAS_0303600;PCOAH_00008270;PVP01_0421500;PGSY75_0203600;C922_02861;PcyM_0421400;PRCDC_0202700;PKNH_0417500;AK88_01334;PBILCG01_0206300;PBLACG01_0200500;PGAL8A_00020700;PVVCY_0300230;PRELSG_0418300	0.318181818
PF3D7_0203600	232	S	22	6	6	3	S;-;S;S;-;-;-;-;-;-;-;S;-;-;S;-;-;N;S;-;-;-	T;C;Y;Y;G;S;V;S;S;G;G;Y;G;G;Y;G;G;Y;Y;T;-;T	PF3D7_0203600;PBANKA_0301400;PPRFG01_0203700;PADL01_0202400;PVL_040015700;PmUG01_04028800;PocGH01_04026200;PY17X_0302000;PCHAS_0303600;PCOAH_00008270;PVP01_0421500;PGSY75_0203600;C922_02861;PcyM_0421400;PRCDC_0202700;PKNH_0417500;AK88_01334;PBILCG01_0206300;PBLACG01_0200500;PGAL8A_00020700;PVVCY_0300230;PRELSG_0418300	0.272727273
PF3D7_0203600	261	S	22	2	2	3	S;-;S;-;-;-;-;-;-;-;-;-;-;-;-;-;-;-;-;-;-;-	T;C;Y;Y;G;S;V;S;S;G;G;Y;G;G;Y;G;G;Y;Y;T;-;T	PF3D7_0203600;PBANKA_0301400;PPRFG01_0203700;PADL01_0202400;PVL_040015700;PmUG01_04028800;PocGH01_04026200;PY17X_0302000;PCHAS_0303600;PCOAH_00008270;PVP01_0421500;PGSY75_0203600;C922_02861;PcyM_0421400;PRCDC_0202700;PKNH_0417500;AK88_01334;PBILCG01_0206300;PBLACG01_0200500;PGAL8A_00020700;PVVCY_0300230;PRELSG_0418300	0.090909091
PF3D7_0203600	262	S	22	2	2	3	S;-;S;-;-;-;-;-;-;-;-;-;-;-;-;-;-;-;-;-;-;-	T;C;Y;Y;G;S;V;S;S;G;G;Y;G;G;Y;G;G;Y;Y;T;-;T	PF3D7_0203600;PBANKA_0301400;PPRFG01_0203700;PADL01_0202400;PVL_040015700;PmUG01_04028800;PocGH01_04026200;PY17X_0302000;PCHAS_0303600;PCOAH_00008270;PVP01_0421500;PGSY75_0203600;C922_02861;PcyM_0421400;PRCDC_0202700;PKNH_0417500;AK88_01334;PBILCG01_0206300;PBLACG01_0200500;PGAL8A_00020700;PVVCY_0300230;PRELSG_0418300	0.090909091
PF3D7_0203700	172	T	24	11	22	23	T;T;S;S;T;T;S;N;T;S;S;S;T;S;T;T;T;S;S;S;-;T;T;S	G;G;G;G;G;G;G;G;G;G;G;G;G;G;G;G;G;G;G;G;-;G;G;G	PF3D7_0203700;PBLACG01_0200600;PKNH_0417400;PVL_040015600;PVVCY_0300240;PBILCG01_0206400;PCOAH_00008280;PRELSG_0418200;PRCDC_0202800;PocGH01_04026100;MKS88_001224;PGAL8A_00020600;PBANKA_0301500;PmUG01_04028700;PPRFG01_0203800;PGSY75_0203700;PY17X_0302100;PcyM_0421300;PVP01_0421400;AK88_01335;MKS88_001225;PCHAS_0303700;PADL01_0202500;C922_02860	0.458333333
PF3D7_0203700	360	S	24	7	7	6	S;S;E;N;D;S;-;K;S;K;-;N;D;E;S;S;G;-;N;E;-;D;S;D	D;V;E;D;D;V;-;Y;V;Y;-;-;E;Y;V;V;E;-;D;E;-;D;V;D	PF3D7_0203700;PBLACG01_0200600;PKNH_0417400;PVL_040015600;PVVCY_0300240;PBILCG01_0206400;PCOAH_00008280;PRELSG_0418200;PRCDC_0202800;PocGH01_04026100;MKS88_001224;PGAL8A_00020600;PBANKA_0301500;PmUG01_04028700;PPRFG01_0203800;PGSY75_0203700;PY17X_0302100;PcyM_0421300;PVP01_0421400;AK88_01335;MKS88_001225;PCHAS_0303700;PADL01_0202500;C922_02860	0.291666667
PF3D7_0204200	117	S	23	16	17	19	S;S;N;S;S;N;N;S;S;N;N;T;S;N;S;S;S;S;S;S;S;S;S	E;E;E;E;E;V;E;E;E;I;V;E;E;V;E;E;E;E;E;E;E;E;E	PF3D7_0204200;PcyM_0420700;PRELSG_0417700;PmUG01_04028200;PPRFG01_0204300;PY17X_0302600;C922_02855;PBLACG01_0201100;PBILCG01_0206900;PBANKA_0302000;PCHAS_0304200;PocGH01_04025600;MKS88_001219;PVVCY_0300290;PADL01_0203000;PGSY75_0204200;PVP01_0420900;PKNH_0416900;PGAL8A_00020100;PVL_000186500;PRCDC_0203300;PCOAH_00008330;AK88_01340	0.695652174
PF3D7_0204200	125	S	23	14	14	23	S;N;N;S;S;S;H;S;S;S;S;N;S;S;S;S;N;N;S;N;S;H;N	W;W;W;W;W;W;W;W;W;W;W;W;W;W;W;W;W;W;W;W;W;W;W	PF3D7_0204200;PcyM_0420700;PRELSG_0417700;PmUG01_04028200;PPRFG01_0204300;PY17X_0302600;C922_02855;PBLACG01_0201100;PBILCG01_0206900;PBANKA_0302000;PCHAS_0304200;PocGH01_04025600;MKS88_001219;PVVCY_0300290;PADL01_0203000;PGSY75_0204200;PVP01_0420900;PKNH_0416900;PGAL8A_00020100;PVL_000186500;PRCDC_0203300;PCOAH_00008330;AK88_01340	0.608695652
PF3D7_0204200	131	S	23	14	14	2	S;P;A;A;S;S;S;S;S;P;P;G;A;P;S;S;S;S;A;S;S;S;S	T;N;N;S;N;N;N;N;N;N;N;N;S;N;N;N;N;N;N;N;N;N;T	PF3D7_0204200;PcyM_0420700;PRELSG_0417700;PmUG01_04028200;PPRFG01_0204300;PY17X_0302600;C922_02855;PBLACG01_0201100;PBILCG01_0206900;PBANKA_0302000;PCHAS_0304200;PocGH01_04025600;MKS88_001219;PVVCY_0300290;PADL01_0203000;PGSY75_0204200;PVP01_0420900;PKNH_0416900;PGAL8A_00020100;PVL_000186500;PRCDC_0203300;PCOAH_00008330;AK88_01340	0.608695652
PF3D7_0204200	177	S	23	23	23	17	S;S;S;S;S;S;S;S;S;S;S;S;S;S;S;S;S;S;S;S;S;S;S	K;K;K;R;K;R;K;K;K;R;R;K;R;R;K;K;K;K;K;K;K;K;K	PF3D7_0204200;PcyM_0420700;PRELSG_0417700;PmUG01_04028200;PPRFG01_0204300;PY17X_0302600;C922_02855;PBLACG01_0201100;PBILCG01_0206900;PBANKA_0302000;PCHAS_0304200;PocGH01_04025600;MKS88_001219;PVVCY_0300290;PADL01_0203000;PGSY75_0204200;PVP01_0420900;PKNH_0416900;PGAL8A_00020100;PVL_000186500;PRCDC_0203300;PCOAH_00008330;AK88_01340	1
PF3D7_0204200	268	S	23	14	15	3	S;S;R;S;S;A;K;S;S;A;A;S;S;A;S;S;L;S;S;L;S;S;T	S;K;K;K;K;K;S;K;K;K;K;K;K;K;K;K;K;K;K;K;K;K;S	PF3D7_0204200;PcyM_0420700;PRELSG_0417700;PmUG01_04028200;PPRFG01_0204300;PY17X_0302600;C922_02855;PBLACG01_0201100;PBILCG01_0206900;PBANKA_0302000;PCHAS_0304200;PocGH01_04025600;MKS88_001219;PVVCY_0300290;PADL01_0203000;PGSY75_0204200;PVP01_0420900;PKNH_0416900;PGAL8A_00020100;PVL_000186500;PRCDC_0203300;PCOAH_00008330;AK88_01340	0.608695652
PF3D7_0204500	7	S	23	6	6	8	S;H;E;S;Q;K;S;Q;N;N;S;E;S;Q;Q;Q;R;N;E;S;Q;E;N	I;L;I;L;L;L;L;L;I;L;L;I;L;L;L;L;L;I;I;L;L;I;I	PF3D7_0204500;C922_02852;PVVCY_0300320;PPRFG01_0204600;PVL_000186200;PGAL8A_00019800;PGSY75_0204500;PcyM_0420300;PmUG01_04027900;PRELSG_0417400;PBLACG01_0201400;PCHAS_0304500;PADL01_0203300;PVP01_0420600;PCOAH_00008360;AK88_01343;PRCDC_0203600;PocGH01_04025300;PBANKA_0302300;PBILCG01_0207200;PKNH_0416400;PY17X_0302900;MKS88_001216	0.260869565
PF3D7_0204700	4	S	23	15	15	15	S;S;L;D;S;S;S;S;S;G;D;L;S;S;S;S;N;S;L;S;S;L;S	S;S;R;Q;S;S;S;S;S;S;D;R;G;S;S;S;S;S;R;G;S;R;S	PF3D7_0204700;PmUG01_04027700;PY17X_0303100;PGAL8A_00019600;PVL_040015100;PVP01_0420400;PocGH01_04025100;PADL01_0203500;PcyM_0420100;C922_02850;PRELSG_0417200;PBANKA_0302500;AK88_01345;PRCDC_0203800;PGSY75_0204700;PBILCG01_0207400;PKNH_0416200;MKS88_001213;PCHAS_0304700;PCOAH_00008380;PBLACG01_0201600;PVVCY_0300340;PPRFG01_0204800	0.652173913
PF3D7_0204700	5	S	23	15	15	14	S;S;R;Q;S;S;S;S;S;S;D;R;G;S;S;S;S;S;R;G;S;R;S	K;K;M;D;K;K;K;K;K;K;N;M;S;K;K;K;N;K;M;S;K;M;K	PF3D7_0204700;PmUG01_04027700;PY17X_0303100;PGAL8A_00019600;PVL_040015100;PVP01_0420400;PocGH01_04025100;PADL01_0203500;PcyM_0420100;C922_02850;PRELSG_0417200;PBANKA_0302500;AK88_01345;PRCDC_0203800;PGSY75_0204700;PBILCG01_0207400;PKNH_0416200;MKS88_001213;PCHAS_0304700;PCOAH_00008380;PBLACG01_0201600;PVVCY_0300340;PPRFG01_0204800	0.652173913
PF3D7_0204700	10	S	23	21	22	9	S;S;S;M;S;S;S;S;S;S;T;S;S;S;S;S;S;S;S;S;S;S;S	E;G;R;E;S;S;S;E;S;-;E;R;S;E;E;E;S;G;R;S;E;R;E	PF3D7_0204700;PmUG01_04027700;PY17X_0303100;PGAL8A_00019600;PVL_040015100;PVP01_0420400;PocGH01_04025100;PADL01_0203500;PcyM_0420100;C922_02850;PRELSG_0417200;PBANKA_0302500;AK88_01345;PRCDC_0203800;PGSY75_0204700;PBILCG01_0207400;PKNH_0416200;MKS88_001213;PCHAS_0304700;PCOAH_00008380;PBLACG01_0201600;PVVCY_0300340;PPRFG01_0204800	0.913043478
PF3D7_0204700	502	S	23	21	21	9	S;S;S;A;S;S;S;S;S;S;E;S;S;S;S;S;S;S;S;S;S;S;S	V;A;K;A;A;A;A;V;A;A;A;R;A;V;V;V;V;A;R;V;V;R;V	PF3D7_0204700;PmUG01_04027700;PY17X_0303100;PGAL8A_00019600;PVL_040015100;PVP01_0420400;PocGH01_04025100;PADL01_0203500;PcyM_0420100;C922_02850;PRELSG_0417200;PBANKA_0302500;AK88_01345;PRCDC_0203800;PGSY75_0204700;PBILCG01_0207400;PKNH_0416200;MKS88_001213;PCHAS_0304700;PCOAH_00008380;PBLACG01_0201600;PVVCY_0300340;PPRFG01_0204800	0.913043478
PF3D7_0205100	57	T	8	6	6	8	T;T;I;T;T;T;I;T	S;S;S;S;S;S;S;S	PF3D7_0205100;PGSY75_0205100;PmUG01_04027300;PPRFG01_0205200;PRCDC_0204200;PBILCG01_0207800;MKS88_001208;PADL01_0203900	0.75
PF3D7_0205100	58	S	8	8	8	6	S;S;S;S;S;S;S;S	D;D;E;D;D;D;E;D	PF3D7_0205100;PGSY75_0205100;PmUG01_04027300;PPRFG01_0205200;PRCDC_0204200;PBILCG01_0207800;MKS88_001208;PADL01_0203900	1
PF3D7_0205100	585	S	8	6	6	6	S;S;V;S;S;S;V;S	I;I;L;I;I;I;L;I	PF3D7_0205100;PGSY75_0205100;PmUG01_04027300;PPRFG01_0205200;PRCDC_0204200;PBILCG01_0207800;MKS88_001208;PADL01_0203900	0.75
PF3D7_0205100	607	S	8	6	6	5	S;S;Q;S;S;S;Q;S	D;D;R;N;D;D;R;D	PF3D7_0205100;PGSY75_0205100;PmUG01_04027300;PPRFG01_0205200;PRCDC_0204200;PBILCG01_0207800;MKS88_001208;PADL01_0203900	0.75
PF3D7_0205800	118	S	23	18	19	16	S;S;S;S;S;S;S;N;S;S;S;N;S;S;T;N;S;S;N;S;S;S;S	E;D;E;D;E;E;E;E;D;E;E;E;E;E;E;E;D;D;E;D;E;D;E	PF3D7_0205800;PBLACG01_0202500;PRELSG_0416100;PRCDC_0204900;PcyM_0419100;PVP01_0419300;PVL_000104200;PY17X_0304100;PKNH_0415100;PocGH01_04024000;MKS88_001200;PVVCY_0300440;PmUG01_04026600;C922_02839;PBANKA_0303500;PCHAS_0305700;PPRFG01_0205900;PBILCG01_0208500;PGAL8A_00018500;PGSY75_0205800;PCOAH_00008490;PADL01_0204600;AK88_01356	0.782608696
PF3D7_0205900	10	S	23	21	21	22	S;S;S;S;S;S;S;S;S;S;S;S;S;S;S;S;S;S;-;S;S;S;L	I;I;I;I;I;I;I;I;I;I;I;I;I;I;I;I;I;I;-;I;I;I;I	PF3D7_0205900;PVL_000104100;PBANKA_0303600;C922_02838;PBILCG01_0208600;PmUG01_04026500;PGAL8A_00018400;PRCDC_0205000;PGSY75_0205900;MKS88_001199;PCOAH_00008500;AK88_01357;PY17X_0304200;PKNH_0415000;PPRFG01_0206000;PBLACG01_0202600;PcyM_0419000;PVVCY_0300450;PocGH01_04023900;PVP01_0419200;PADL01_0204700;PCHAS_0305800;PRELSG_0416000	0.913043478
PF3D7_0205900	28	S	23	7	7	23	S;L;L;L;S;V;A;S;S;V;L;L;L;L;S;S;L;L;L;L;S;L;A	K;K;K;K;K;K;K;K;K;K;K;K;K;K;K;K;K;K;K;K;K;K;K	PF3D7_0205900;PVL_000104100;PBANKA_0303600;C922_02838;PBILCG01_0208600;PmUG01_04026500;PGAL8A_00018400;PRCDC_0205000;PGSY75_0205900;MKS88_001199;PCOAH_00008500;AK88_01357;PY17X_0304200;PKNH_0415000;PPRFG01_0206000;PBLACG01_0202600;PcyM_0419000;PVVCY_0300450;PocGH01_04023900;PVP01_0419200;PADL01_0204700;PCHAS_0305800;PRELSG_0416000	0.304347826
PF3D7_0205900	648	T	23	5	7	19	T;V;G;S;T;I;-;T;A;I;S;V;G;V;T;T;V;G;F;V;A;G;-	K;K;N;K;K;K;K;K;K;K;K;K;N;K;K;K;K;N;K;K;K;N;K	PF3D7_0205900;PVL_000104100;PBANKA_0303600;C922_02838;PBILCG01_0208600;PmUG01_04026500;PGAL8A_00018400;PRCDC_0205000;PGSY75_0205900;MKS88_001199;PCOAH_00008500;AK88_01357;PY17X_0304200;PKNH_0415000;PPRFG01_0206000;PBLACG01_0202600;PcyM_0419000;PVVCY_0300450;PocGH01_04023900;PVP01_0419200;PADL01_0204700;PCHAS_0305800;PRELSG_0416000	0.217391304
PF3D7_0205900	654	S	23	12	13	9	S;P;S;S;S;A;A;S;S;A;P;P;S;L;S;S;P;S;T;P;S;S;V	N;L;A;V;N;S;N;N;N;S;T;V;A;T;N;N;V;A;P;L;N;A;N	PF3D7_0205900;PVL_000104100;PBANKA_0303600;C922_02838;PBILCG01_0208600;PmUG01_04026500;PGAL8A_00018400;PRCDC_0205000;PGSY75_0205900;MKS88_001199;PCOAH_00008500;AK88_01357;PY17X_0304200;PKNH_0415000;PPRFG01_0206000;PBLACG01_0202600;PcyM_0419000;PVVCY_0300450;PocGH01_04023900;PVP01_0419200;PADL01_0204700;PCHAS_0305800;PRELSG_0416000	0.52173913
PF3D7_0205900	964	S	23	5	12	17	S;A;T;A;S;T;A;S;Q;T;A;A;T;A;S;S;A;T;T;A;Q;T;A	I;I;I;I;I;A;V;I;I;A;I;I;I;I;I;I;I;T;V;I;I;N;I	PF3D7_0205900;PVL_000104100;PBANKA_0303600;C922_02838;PBILCG01_0208600;PmUG01_04026500;PGAL8A_00018400;PRCDC_0205000;PGSY75_0205900;MKS88_001199;PCOAH_00008500;AK88_01357;PY17X_0304200;PKNH_0415000;PPRFG01_0206000;PBLACG01_0202600;PcyM_0419000;PVVCY_0300450;PocGH01_04023900;PVP01_0419200;PADL01_0204700;PCHAS_0305800;PRELSG_0416000	0.217391304
PF3D7_0206000	879	S	24	7	7	6	S;-;S;I;I;C;N;-;C;L;-;S;-;-;-;S;S;S;S;-;-;I;-;I	E;G;D;E;E;G;G;T;G;D;-;D;G;G;G;D;D;D;D;G;G;E;E;E	PF3D7_0206000;AK88_01358;PADL01_0204800;PY17X_0304300;PBANKA_0303700;MKS88_001198;PGAL8A_00018300;PocGH01_04023800;PmUG01_04026400;PBLACG01_0202700;AK88_01359;PPRFG01_0206100;C922_02837;PVP01_0419100;PCOAH_00008510;PRCDC_0205100;PGSY75_0206000;PRELSG_0415900;PBILCG01_0208700;PKNH_0414900;PVL_000104000;PVVCY_0300460;PcyM_0418900;PCHAS_0305900	0.291666667
PF3D7_0206000	991	S	24	8	8	3	S;S;D;E;-;G;-;S;G;D;-;S;S;P;S;S;D;-;N;S;P;-;P;-	A;K;V;V;V;L;L;T;L;V;-;V;I;I;I;V;V;L;V;V;I;A;M;A	PF3D7_0206000;AK88_01358;PADL01_0204800;PY17X_0304300;PBANKA_0303700;MKS88_001198;PGAL8A_00018300;PocGH01_04023800;PmUG01_04026400;PBLACG01_0202700;AK88_01359;PPRFG01_0206100;C922_02837;PVP01_0419100;PCOAH_00008510;PRCDC_0205100;PGSY75_0206000;PRELSG_0415900;PBILCG01_0208700;PKNH_0414900;PVL_000104000;PVVCY_0300460;PcyM_0418900;PCHAS_0305900	0.333333333
PF3D7_0206000	1057	S	24	5	5	3	S;-;P;-;-;-;K;-;-;S;-;S;-;-;-;L;S;E;S;-;-;A;-;A	E;A;-;D;-;Q;N;H;Q;-;-;-;-;A;T;-;-;-;-;A;A;E;A;E	PF3D7_0206000;AK88_01358;PADL01_0204800;PY17X_0304300;PBANKA_0303700;MKS88_001198;PGAL8A_00018300;PocGH01_04023800;PmUG01_04026400;PBLACG01_0202700;AK88_01359;PPRFG01_0206100;C922_02837;PVP01_0419100;PCOAH_00008510;PRCDC_0205100;PGSY75_0206000;PRELSG_0415900;PBILCG01_0208700;PKNH_0414900;PVL_000104000;PVVCY_0300460;PcyM_0418900;PCHAS_0305900	0.208333333
PF3D7_0206000	1094	S	24	7	7	2	S;V;S;V;V;I;N;G;I;N;-;S;I;I;I;S;S;S;S;I;I;G;I;G	G;S;N;E;K;N;N;T;N;N;-;N;S;A;C;N;N;N;N;S;A;D;C;G	PF3D7_0206000;AK88_01358;PADL01_0204800;PY17X_0304300;PBANKA_0303700;MKS88_001198;PGAL8A_00018300;PocGH01_04023800;PmUG01_04026400;PBLACG01_0202700;AK88_01359;PPRFG01_0206100;C922_02837;PVP01_0419100;PCOAH_00008510;PRCDC_0205100;PGSY75_0206000;PRELSG_0415900;PBILCG01_0208700;PKNH_0414900;PVL_000104000;PVVCY_0300460;PcyM_0418900;PCHAS_0305900	0.291666667
PF3D7_0206000	1104	S	24	6	6	3	S;D;S;G;G;R;G;E;R;S;-;S;Q;A;Q;S;N;G;S;Q;A;G;E;G	R;K;S;H;H;S;K;N;S;L;-;L;K;K;K;L;S;N;W;K;K;R;K;R	PF3D7_0206000;AK88_01358;PADL01_0204800;PY17X_0304300;PBANKA_0303700;MKS88_001198;PGAL8A_00018300;PocGH01_04023800;PmUG01_04026400;PBLACG01_0202700;AK88_01359;PPRFG01_0206100;C922_02837;PVP01_0419100;PCOAH_00008510;PRCDC_0205100;PGSY75_0206000;PRELSG_0415900;PBILCG01_0208700;PKNH_0414900;PVL_000104000;PVVCY_0300460;PcyM_0418900;PCHAS_0305900	0.25
PF3D7_0206000	1111	S	24	15	22	23	S;S;S;T;T;T;S;C;T;S;-;S;S;S;S;S;S;S;S;T;S;T;S;T	K;K;K;K;K;K;K;K;K;K;-;K;K;K;K;K;K;K;K;K;K;K;K;K	PF3D7_0206000;AK88_01358;PADL01_0204800;PY17X_0304300;PBANKA_0303700;MKS88_001198;PGAL8A_00018300;PocGH01_04023800;PmUG01_04026400;PBLACG01_0202700;AK88_01359;PPRFG01_0206100;C922_02837;PVP01_0419100;PCOAH_00008510;PRCDC_0205100;PGSY75_0206000;PRELSG_0415900;PBILCG01_0208700;PKNH_0414900;PVL_000104000;PVVCY_0300460;PcyM_0418900;PCHAS_0305900	0.625
PF3D7_0206000	1415	S	24	11	11	20	S;A;S;S;S;P;P;A;P;S;-;S;P;A;A;S;S;P;S;A;A;S;A;S	E;E;E;K;E;E;K;E;E;E;-;E;E;E;E;E;E;K;E;E;E;E;E;E	PF3D7_0206000;AK88_01358;PADL01_0204800;PY17X_0304300;PBANKA_0303700;MKS88_001198;PGAL8A_00018300;PocGH01_04023800;PmUG01_04026400;PBLACG01_0202700;AK88_01359;PPRFG01_0206100;C922_02837;PVP01_0419100;PCOAH_00008510;PRCDC_0205100;PGSY75_0206000;PRELSG_0415900;PBILCG01_0208700;PKNH_0414900;PVL_000104000;PVVCY_0300460;PcyM_0418900;PCHAS_0305900	0.458333333
PF3D7_0206000	1483	S	24	11	23	5	S;T;S;T;T;T;S;T;T;S;-;S;T;T;T;S;S;S;S;T;T;S;T;S	N;S;S;N;N;S;T;S;S;S;-;P;S;S;T;P;S;S;P;S;S;N;S;N	PF3D7_0206000;AK88_01358;PADL01_0204800;PY17X_0304300;PBANKA_0303700;MKS88_001198;PGAL8A_00018300;PocGH01_04023800;PmUG01_04026400;PBLACG01_0202700;AK88_01359;PPRFG01_0206100;C922_02837;PVP01_0419100;PCOAH_00008510;PRCDC_0205100;PGSY75_0206000;PRELSG_0415900;PBILCG01_0208700;PKNH_0414900;PVL_000104000;PVVCY_0300460;PcyM_0418900;PCHAS_0305900	0.458333333
PF3D7_0206200	29	S	22	11	22	14	S;S;T;S;T;T;S;T;S;S;T;S;S;T;T;S;S;S;T;T;T;T	Y;G;Y;F;Y;Y;F;Y;F;Y;Y;F;F;Y;Y;F;Y;K;Y;Y;Y;Y	PF3D7_0206200;PGAL8A_00018100;PVP01_0418900;PBILCG01_0208900;AK88_01361;C922_02835;PPRFG01_0206300;PBANKA_0303900;PBLACG01_0202900;PmUG01_04026200;PocGH01_04023600;PADL01_0205000;PGSY75_0206200;PVVCY_0300480;PCHAS_0306100;PRCDC_0205300;MKS88_001196;PRELSG_0415700;PKNH_0414700;PCOAH_00008530;PY17X_0304500;PcyM_0418700	0.5
PF3D7_0206200	36	S	22	7	7	9	S;L;A;S;F;L;S;V;S;L;L;S;S;V;V;S;L;L;F;F;V;L	S;K;S;S;S;G;S;N;S;D;S;N;N;N;N;S;D;K;T;T;D;S	PF3D7_0206200;PGAL8A_00018100;PVP01_0418900;PBILCG01_0208900;AK88_01361;C922_02835;PPRFG01_0206300;PBANKA_0303900;PBLACG01_0202900;PmUG01_04026200;PocGH01_04023600;PADL01_0205000;PGSY75_0206200;PVVCY_0300480;PCHAS_0306100;PRCDC_0205300;MKS88_001196;PRELSG_0415700;PKNH_0414700;PCOAH_00008530;PY17X_0304500;PcyM_0418700	0.318181818
PF3D7_0206200	45	S	22	22	22	9	S;S;S;S;S;S;S;S;S;S;S;S;S;S;S;S;S;S;S;S;S;S	S;S;S;N;S;S;N;K;N;G;G;N;N;K;K;N;G;S;S;S;K;S	PF3D7_0206200;PGAL8A_00018100;PVP01_0418900;PBILCG01_0208900;AK88_01361;C922_02835;PPRFG01_0206300;PBANKA_0303900;PBLACG01_0202900;PmUG01_04026200;PocGH01_04023600;PADL01_0205000;PGSY75_0206200;PVVCY_0300480;PCHAS_0306100;PRCDC_0205300;MKS88_001196;PRELSG_0415700;PKNH_0414700;PCOAH_00008530;PY17X_0304500;PcyM_0418700	1
PF3D7_0206200	48	S	22	7	7	15	S;K;K;S;K;N;S;K;S;N;K;S;S;K;K;S;N;K;K;K;K;K	K;R;K;K;K;K;K;R;K;N;K;K;K;R;K;K;N;R;K;K;R;K	PF3D7_0206200;PGAL8A_00018100;PVP01_0418900;PBILCG01_0208900;AK88_01361;C922_02835;PPRFG01_0206300;PBANKA_0303900;PBLACG01_0202900;PmUG01_04026200;PocGH01_04023600;PADL01_0205000;PGSY75_0206200;PVVCY_0300480;PCHAS_0306100;PRCDC_0205300;MKS88_001196;PRELSG_0415700;PKNH_0414700;PCOAH_00008530;PY17X_0304500;PcyM_0418700	0.318181818
PF3D7_0206200	301	T	22	6	22	22	T;S;S;T;S;S;S;S;T;S;S;T;T;S;S;T;S;S;S;S;S;S	Y;Y;Y;Y;Y;Y;Y;Y;Y;Y;Y;Y;Y;Y;Y;Y;Y;Y;Y;Y;Y;Y	PF3D7_0206200;PGAL8A_00018100;PVP01_0418900;PBILCG01_0208900;AK88_01361;C922_02835;PPRFG01_0206300;PBANKA_0303900;PBLACG01_0202900;PmUG01_04026200;PocGH01_04023600;PADL01_0205000;PGSY75_0206200;PVVCY_0300480;PCHAS_0306100;PRCDC_0205300;MKS88_001196;PRELSG_0415700;PKNH_0414700;PCOAH_00008530;PY17X_0304500;PcyM_0418700	0.272727273
PF3D7_0206200	548	Y	22	22	22	22	Y;Y;Y;Y;Y;Y;Y;Y;Y;Y;Y;Y;Y;Y;Y;Y;Y;Y;Y;Y;Y;Y	K;K;K;K;K;K;K;K;K;K;K;K;K;K;K;K;K;K;K;K;K;K	PF3D7_0206200;PGAL8A_00018100;PVP01_0418900;PBILCG01_0208900;AK88_01361;C922_02835;PPRFG01_0206300;PBANKA_0303900;PBLACG01_0202900;PmUG01_04026200;PocGH01_04023600;PADL01_0205000;PGSY75_0206200;PVVCY_0300480;PCHAS_0306100;PRCDC_0205300;MKS88_001196;PRELSG_0415700;PKNH_0414700;PCOAH_00008530;PY17X_0304500;PcyM_0418700	1
PF3D7_0206200	557	T	22	22	22	9	T;T;T;T;T;T;T;T;T;T;T;T;T;T;T;T;T;T;T;T;T;T	V;V;V;M;V;V;I;M;M;I;A;I;I;M;M;I;I;V;V;V;M;V	PF3D7_0206200;PGAL8A_00018100;PVP01_0418900;PBILCG01_0208900;AK88_01361;C922_02835;PPRFG01_0206300;PBANKA_0303900;PBLACG01_0202900;PmUG01_04026200;PocGH01_04023600;PADL01_0205000;PGSY75_0206200;PVVCY_0300480;PCHAS_0306100;PRCDC_0205300;MKS88_001196;PRELSG_0415700;PKNH_0414700;PCOAH_00008530;PY17X_0304500;PcyM_0418700	1
PF3D7_0206700	178	S	23	23	23	11	S;S;S;S;S;S;S;S;S;S;S;S;S;S;S;S;S;S;S;S;S;S;S	S;S;S;P;A;A;S;A;A;A;A;S;P;A;A;A;S;S;S;S;A;S;S	PF3D7_0206700;PVL_040014000;PCOAH_00008570;PPRFG01_0206700;PCHAS_0306500;PGSY75_0206700;PGAL8A_00017800;PocGH01_04023200;PVVCY_0300530;PADL01_0205400;PBLACG01_0203300;AK88_01365;PRCDC_0205700;PBANKA_0304300;MKS88_001191;PmUG01_04025800;PBILCG01_0209300;PVP01_0418500;C922_02831;PcyM_0418000;PY17X_0304900;PKNH_0414300;PRELSG_0415400	1
PF3D7_0206700	464	S	23	12	19	4	S;S;S;S;-;T;T;T;-;T;S;S;S;-;T;T;S;S;S;S;E;S;T	K;G;G;Q;-;Q;E;K;-;K;Q;G;Q;-;E;E;Q;G;S;G;L;G;K	PF3D7_0206700;PVL_040014000;PCOAH_00008570;PPRFG01_0206700;PCHAS_0306500;PGSY75_0206700;PGAL8A_00017800;PocGH01_04023200;PVVCY_0300530;PADL01_0205400;PBLACG01_0203300;AK88_01365;PRCDC_0205700;PBANKA_0304300;MKS88_001191;PmUG01_04025800;PBILCG01_0209300;PVP01_0418500;C922_02831;PcyM_0418000;PY17X_0304900;PKNH_0414300;PRELSG_0415400	0.52173913
PF3D7_0206800	114	S	7	4	6	3	S;T;S;S;T;P;S	T;D;S;D;D;T;T	PF3D7_0206800;PBLACG01_0203400;PADL01_0205500;PGSY75_0206800;PRCDC_0205800;PBILCG01_0209400;PPRFG01_0206800	0.571428571
PF3D7_0206800	119	S	7	4	5	5	S;K;S;Q;T;S;S	E;Q;Q;E;E;E;E	PF3D7_0206800;PBLACG01_0203400;PADL01_0205500;PGSY75_0206800;PRCDC_0205800;PBILCG01_0209400;PPRFG01_0206800	0.571428571
PF3D7_0206800	151	S	7	1	1	2	S;-;A;N;P;-;-	E;Q;S;S;Q;-;E	PF3D7_0206800;PBLACG01_0203400;PADL01_0205500;PGSY75_0206800;PRCDC_0205800;PBILCG01_0209400;PPRFG01_0206800	0.142857143
PF3D7_0206800	157	S	7	2	2	2	S;Q;S;P;P;-;-	E;Q;S;S;Q;-;E	PF3D7_0206800;PBLACG01_0203400;PADL01_0205500;PGSY75_0206800;PRCDC_0205800;PBILCG01_0209400;PPRFG01_0206800	0.285714286
PF3D7_0206800	222	T	7	2	3	6	T;N;S;-;T;P;P	S;D;S;S;S;S;S	PF3D7_0206800;PBLACG01_0203400;PADL01_0205500;PGSY75_0206800;PRCDC_0205800;PBILCG01_0209400;PPRFG01_0206800	0.285714286
PF3D7_0206800	223	S	7	6	6	5	S;D;S;S;S;S;S	E;D;E;E;E;K;E	PF3D7_0206800;PBLACG01_0203400;PADL01_0205500;PGSY75_0206800;PRCDC_0205800;PBILCG01_0209400;PPRFG01_0206800	0.857142857
PF3D7_0207000	85	S	9	5	6	6	S;T;I;A;P;S;S;S;S	E;E;A;D;D;E;E;E;E	PF3D7_0207000;PADL01_0205700;PocGH01_04023000;PcyM_0417800;PGSY75_0207000;PBILCG01_0209600;PPRFG01_0207000;PRCDC_0206000;PBLACG01_0203700	0.555555556
PF3D7_0207100	211	S	22	13	13	2	S;S;S;S;K;F;-;S;S;S;K;-;R;S;S;S;S;K;S;-;S;F	K;H;F;F;Q;S;-;Q;H;Q;Q;-;Q;P;F;F;Q;Q;F;-;F;K	PF3D7_0207100;AK88_03804;PBILCG01_0209700;PPRFG01_0207100;PVVCY_0300550;PocGH01_04022900;PRELSG_0415000;PVL_040013700;PVP01_0418200;PKNH_0414000;PBANKA_0304500;PGAL8A_00017400;PCOAH_00008590;PcyM_0417700;PBLACG01_0203800;PGSY75_0207100;C922_02828;PCHAS_0306700;PRCDC_0206100;MKS88_001189;PADL01_0205800;PmUG01_04025500	0.590909091
PF3D7_0207100	851	S	22	16	16	22	S;S;S;S;N;R;L;S;S;S;N;F;S;S;S;S;S;N;S;S;S;S	N;N;N;N;N;N;N;N;N;N;N;N;N;N;N;N;N;N;N;N;N;N	PF3D7_0207100;AK88_03804;PBILCG01_0209700;PPRFG01_0207100;PVVCY_0300550;PocGH01_04022900;PRELSG_0415000;PVL_040013700;PVP01_0418200;PKNH_0414000;PBANKA_0304500;PGAL8A_00017400;PCOAH_00008590;PcyM_0417700;PBLACG01_0203800;PGSY75_0207100;C922_02828;PCHAS_0306700;PRCDC_0206100;MKS88_001189;PADL01_0205800;PmUG01_04025500	0.727272727
PF3D7_0207100	904	S	22	5	5	10	S;G;S;S;-;-;-;G;G;G;-;-;G;G;S;N;G;-;S;-;N;-	G;G;S;N;S;-;-;G;G;G;G;-;G;G;S;S;D;S;N;G;S;G	PF3D7_0207100;AK88_03804;PBILCG01_0209700;PPRFG01_0207100;PVVCY_0300550;PocGH01_04022900;PRELSG_0415000;PVL_040013700;PVP01_0418200;PKNH_0414000;PBANKA_0304500;PGAL8A_00017400;PCOAH_00008590;PcyM_0417700;PBLACG01_0203800;PGSY75_0207100;C922_02828;PCHAS_0306700;PRCDC_0206100;MKS88_001189;PADL01_0205800;PmUG01_04025500	0.227272727
PF3D7_0207100	916	T	22	7	9	16	T;M;T;T;E;-;-;A;A;T;-;-;M;R;T;M;T;E;T;S;M;S	N;N;N;N;D;-;-;N;N;N;D;-;N;N;N;N;N;D;N;N;N;N	PF3D7_0207100;AK88_03804;PBILCG01_0209700;PPRFG01_0207100;PVVCY_0300550;PocGH01_04022900;PRELSG_0415000;PVL_040013700;PVP01_0418200;PKNH_0414000;PBANKA_0304500;PGAL8A_00017400;PCOAH_00008590;PcyM_0417700;PBLACG01_0203800;PGSY75_0207100;C922_02828;PCHAS_0306700;PRCDC_0206100;MKS88_001189;PADL01_0205800;PmUG01_04025500	0.318181818
PF3D7_0207100	1679	S	22	9	9	5	S;P;S;S;P;S;R;P;P;S;P;H;P;P;S;S;P;P;S;P;S;P	L;H;A;A;V;H;L;R;R;R;V;L;R;S;P;A;R;V;A;L;A;L	PF3D7_0207100;AK88_03804;PBILCG01_0209700;PPRFG01_0207100;PVVCY_0300550;PocGH01_04022900;PRELSG_0415000;PVL_040013700;PVP01_0418200;PKNH_0414000;PBANKA_0304500;PGAL8A_00017400;PCOAH_00008590;PcyM_0417700;PBLACG01_0203800;PGSY75_0207100;C922_02828;PCHAS_0306700;PRCDC_0206100;MKS88_001189;PADL01_0205800;PmUG01_04025500	0.409090909
PF3D7_0207400	84	S	24	5	5	7	S;N;S;-;-;D;N;D;V;P;A;S;A;-;-;S;S;N;F;-;-;E;-;-	N;G;N;N;N;A;R;A;D;K;Q;K;Q;-;-;K;K;R;N;-;A;N;-;N	PF3D7_0207400;PcyM_0417400;PADL01_0206100;PVVCY_0300580;PCHAS_0307000;PVL_040013400;MKS88_001186;PVP01_0417900;C922_02825;PBLACG01_0204100;PCOAH_00008610;PPRFG01_0207400;PVL_040013300;AK88_03807;PGAL8A_00017100;PRCDC_0206400;PGSY75_0207400;PmUG01_04025200;PBILCG01_0210000;PRELSG_0414700;PKNH_0413700;PBANKA_0304800;PY17X_0305300;PocGH01_04022600	0.208333333
PF3D7_0207400	687	S	24	21	21	3	S;S;S;S;S;S;S;S;S;S;S;S;S;S;A;S;S;S;S;A;S;S;A;S	I;V;V;V;V;V;V;V;A;V;V;V;V;V;L;V;V;V;V;L;V;V;I;I	PF3D7_0207400;PcyM_0417400;PADL01_0206100;PVVCY_0300580;PCHAS_0307000;PVL_040013400;MKS88_001186;PVP01_0417900;C922_02825;PBLACG01_0204100;PCOAH_00008610;PPRFG01_0207400;PVL_040013300;AK88_03807;PGAL8A_00017100;PRCDC_0206400;PGSY75_0207400;PmUG01_04025200;PBILCG01_0210000;PRELSG_0414700;PKNH_0413700;PBANKA_0304800;PY17X_0305300;PocGH01_04022600	0.875
PF3D7_0207500	103	T	30	8	10	14	T;K;D;T;G;G;G;K;Q;T;Q;T;G;S;I;V;-;T;-;S;G;Q;Q;E;V;T;T;-;-;T	V;V;A;G;A;T;D;K;V;V;V;D;G;V;V;V;-;V;-;S;V;V;G;A;V;V;D;-;Q;V	PF3D7_0207500;AK88_03808;PKNH_0413400;PBANKA_0304900;PVL_040013200;PVP01_0417700;PVL_040013100;PCOAH_00008610;PcyM_0417300;PBLACG01_0204200;C922_02824;PCHAS_0307100;PVP01_0417900;PGSY75_0207900;PBILCG01_0210100;PmUG01_04025100;PGSY75_0207500;PPRFG01_0207500;PcyM_0417200;PY17X_0305600;PcyM_0417100;PVP01_0417800;PocGH01_04022500;PKNH_0413600;MKS88_001186;PRCDC_0206500;PVVCY_0300590;PKNH_0413500;Poc…	0.266666667
PF3D7_0207500	458	S	30	12	12	12	S;P;Q;E;S;S;S;P;P;S;P;E;S;K;S;P;S;S;S;Q;G;P;P;P;P;S;E;-;Y;S	D;K;E;E;D;D;E;K;N;D;K;G;E;E;D;N;D;D;D;D;E;K;K;K;N;D;G;-;D;D	PF3D7_0207500;AK88_03808;PKNH_0413400;PBANKA_0304900;PVL_040013200;PVP01_0417700;PVL_040013100;PCOAH_00008610;PcyM_0417300;PBLACG01_0204200;C922_02824;PCHAS_0307100;PVP01_0417900;PGSY75_0207900;PBILCG01_0210100;PmUG01_04025100;PGSY75_0207500;PPRFG01_0207500;PcyM_0417200;PY17X_0305600;PcyM_0417100;PVP01_0417800;PocGH01_04022500;PKNH_0413600;MKS88_001186;PRCDC_0206500;PVVCY_0300590;PKNH_0413500;Poc…	0.4
PF3D7_0207600	168	S	30	8	8	5	S;K;-;S;-;K;Y;I;E;S;-;A;H;H;E;S;S;Q;-;H;Y;-;S;K;S;S;A;Q;H;Y	A;K;-;K;E;K;A;Q;I;N;-;K;Q;A;Q;E;K;N;N;Q;A;-;E;N;R;S;Q;K;Q;A	PF3D7_0207600;PcyM_0416600;AK88_03809;PPRFG01_0207600;PRELSG_0414600;PKNH_0413200;AK88_03808;PVP01_0417700;PKNH_0413100;PBLACG01_0204300;PcyM_0416800;PRCDC_0206600;PVVCY_0300590;MKS88_001186;PcyM_0416700;PBANKA_0305000;PADL01_0206300;PVL_040012900;PGAL8A_00017000;PBANKA_0304900;PCOAH_00008610;PVL_040013000;PY17X_0305600;PVP01_0417600;PVVCY_0300600;PGSY75_0001100;PCHAS_0307200;PcyM_0416400;PCHAS_0…	0.266666667
PF3D7_0207600	183	S	30	5	5	5	S;-;-;S;-;-;-;-;-;S;-;S;-;-;-;-;P;-;-;-;-;-;-;-;-;S;-;-;-;-	A;K;-;K;E;K;A;Q;I;N;-;K;Q;A;Q;E;K;N;N;Q;A;-;E;N;R;S;Q;K;Q;A	PF3D7_0207600;PcyM_0416600;AK88_03809;PPRFG01_0207600;PRELSG_0414600;PKNH_0413200;AK88_03808;PVP01_0417700;PKNH_0413100;PBLACG01_0204300;PcyM_0416800;PRCDC_0206600;PVVCY_0300590;MKS88_001186;PcyM_0416700;PBANKA_0305000;PADL01_0206300;PVL_040012900;PGAL8A_00017000;PBANKA_0304900;PCOAH_00008610;PVL_040013000;PY17X_0305600;PVP01_0417600;PVVCY_0300600;PGSY75_0001100;PCHAS_0307200;PcyM_0416400;PCHAS_0…	0.166666667
PF3D7_0207600	258	T	30	4	5	17	T;E;-;T;K;N;E;D;E;T;K;P;P;T;P;E;E;E;N;P;E;K;D;S;E;K;E;E;P;E	G;N;-;G;T;N;G;K;G;G;A;G;G;G;G;N;G;G;E;G;G;A;D;D;E;G;E;G;G;G	PF3D7_0207600;PcyM_0416600;AK88_03809;PPRFG01_0207600;PRELSG_0414600;PKNH_0413200;AK88_03808;PVP01_0417700;PKNH_0413100;PBLACG01_0204300;PcyM_0416800;PRCDC_0206600;PVVCY_0300590;MKS88_001186;PcyM_0416700;PBANKA_0305000;PADL01_0206300;PVL_040012900;PGAL8A_00017000;PBANKA_0304900;PCOAH_00008610;PVL_040013000;PY17X_0305600;PVP01_0417600;PVVCY_0300600;PGSY75_0001100;PCHAS_0307200;PcyM_0416400;PCHAS_0…	0.133333333
PF3D7_0207600	332	S	30	9	10	4	S;N;N;S;D;N;A;S;K;S;N;S;N;S;R;D;S;K;N;N;A;N;N;T;N;S;N;E;N;S	E;D;D;D;V;D;D;G;N;D;D;D;A;D;D;D;D;D;A;A;D;D;D;D;D;D;E;E;A;E	PF3D7_0207600;PcyM_0416600;AK88_03809;PPRFG01_0207600;PRELSG_0414600;PKNH_0413200;AK88_03808;PVP01_0417700;PKNH_0413100;PBLACG01_0204300;PcyM_0416800;PRCDC_0206600;PVVCY_0300590;MKS88_001186;PcyM_0416700;PBANKA_0305000;PADL01_0206300;PVL_040012900;PGAL8A_00017000;PBANKA_0304900;PCOAH_00008610;PVL_040013000;PY17X_0305600;PVP01_0417600;PVVCY_0300600;PGSY75_0001100;PCHAS_0307200;PcyM_0416400;PCHAS_0…	0.3
PF3D7_0207600	391	T	30	6	6	16	T;G;-;T;A;G;G;K;A;T;G;T;A;G;A;G;T;G;E;A;G;M;G;G;G;T;A;G;A;A	Q;E;-;E;A;E;Q;A;Q;E;C;E;Q;Q;Q;Q;E;Q;S;Q;Q;E;Q;Q;Q;E;Q;E;Q;Q	PF3D7_0207600;PcyM_0416600;AK88_03809;PPRFG01_0207600;PRELSG_0414600;PKNH_0413200;AK88_03808;PVP01_0417700;PKNH_0413100;PBLACG01_0204300;PcyM_0416800;PRCDC_0206600;PVVCY_0300590;MKS88_001186;PcyM_0416700;PBANKA_0305000;PADL01_0206300;PVL_040012900;PGAL8A_00017000;PBANKA_0304900;PCOAH_00008610;PVL_040013000;PY17X_0305600;PVP01_0417600;PVVCY_0300600;PGSY75_0001100;PCHAS_0307200;PcyM_0416400;PCHAS_0…	0.2
PF3D7_0207600	407	S	30	22	25	29	S;A;-;S;S;T;A;S;T;S;S;S;S;S;S;S;S;A;T;S;S;S;S;A;S;S;S;S;S;S	I;I;-;I;I;I;I;I;I;I;I;I;I;I;I;I;I;I;I;I;I;I;I;I;I;I;I;I;I;I	PF3D7_0207600;PcyM_0416600;AK88_03809;PPRFG01_0207600;PRELSG_0414600;PKNH_0413200;AK88_03808;PVP01_0417700;PKNH_0413100;PBLACG01_0204300;PcyM_0416800;PRCDC_0206600;PVVCY_0300590;MKS88_001186;PcyM_0416700;PBANKA_0305000;PADL01_0206300;PVL_040012900;PGAL8A_00017000;PBANKA_0304900;PCOAH_00008610;PVL_040013000;PY17X_0305600;PVP01_0417600;PVVCY_0300600;PGSY75_0001100;PCHAS_0307200;PcyM_0416400;PCHAS_0…	0.733333333
PF3D7_0207600	460	Y	30	14	14	17	Y;H;K;Y;H;Q;F;Y;H;Y;H;Y;V;H;Y;Y;Y;H;H;A;C;H;Y;H;Y;Y;Y;Y;V;Y	E;E;N;E;E;E;E;Q;Q;E;Q;E;Q;Q;E;K;E;Q;E;E;E;Q;K;Q;K;E;K;E;E;E	PF3D7_0207600;PcyM_0416600;AK88_03809;PPRFG01_0207600;PRELSG_0414600;PKNH_0413200;AK88_03808;PVP01_0417700;PKNH_0413100;PBLACG01_0204300;PcyM_0416800;PRCDC_0206600;PVVCY_0300590;MKS88_001186;PcyM_0416700;PBANKA_0305000;PADL01_0206300;PVL_040012900;PGAL8A_00017000;PBANKA_0304900;PCOAH_00008610;PVL_040013000;PY17X_0305600;PVP01_0417600;PVVCY_0300600;PGSY75_0001100;PCHAS_0307200;PcyM_0416400;PCHAS_0…	0.466666667
PF3D7_0207600	731	S	30	27	27	24	S;S;-;S;S;S;S;S;S;S;-;S;S;S;S;S;S;S;S;S;S;-;S;S;S;S;S;S;S;S	V;A;-;V;V;V;V;V;I;V;-;V;V;V;V;V;V;V;V;V;V;-;V;V;V;V;V;A;V;V	PF3D7_0207600;PcyM_0416600;AK88_03809;PPRFG01_0207600;PRELSG_0414600;PKNH_0413200;AK88_03808;PVP01_0417700;PKNH_0413100;PBLACG01_0204300;PcyM_0416800;PRCDC_0206600;PVVCY_0300590;MKS88_001186;PcyM_0416700;PBANKA_0305000;PADL01_0206300;PVL_040012900;PGAL8A_00017000;PBANKA_0304900;PCOAH_00008610;PVL_040013000;PY17X_0305600;PVP01_0417600;PVVCY_0300600;PGSY75_0001100;PCHAS_0307200;PcyM_0416400;PCHAS_0…	0.9
PF3D7_0207600	788	S	30	26	26	27	S;S;-;S;S;S;S;S;S;S;-;S;S;S;S;S;S;N;S;S;S;-;S;S;S;S;S;S;S;S	W;W;-;W;W;W;W;W;W;W;-;W;W;W;W;W;W;W;W;W;W;-;W;W;W;W;W;W;W;W	PF3D7_0207600;PcyM_0416600;AK88_03809;PPRFG01_0207600;PRELSG_0414600;PKNH_0413200;AK88_03808;PVP01_0417700;PKNH_0413100;PBLACG01_0204300;PcyM_0416800;PRCDC_0206600;PVVCY_0300590;MKS88_001186;PcyM_0416700;PBANKA_0305000;PADL01_0206300;PVL_040012900;PGAL8A_00017000;PBANKA_0304900;PCOAH_00008610;PVL_040013000;PY17X_0305600;PVP01_0417600;PVVCY_0300600;PGSY75_0001100;PCHAS_0307200;PcyM_0416400;PCHAS_0…	0.866666667
PF3D7_0207600	866	S	30	8	8	4	S;G;-;S;P;C;K;K;K;S;-;S;D;F;E;-;S;V;S;D;K;-;A;S;D;S;D;V;D;F	D;G;-;E;K;H;H;N;N;K;-;E;E;D;-;-;E;S;K;E;P;-;D;Q;-;E;-;S;E;D	PF3D7_0207600;PcyM_0416600;AK88_03809;PPRFG01_0207600;PRELSG_0414600;PKNH_0413200;AK88_03808;PVP01_0417700;PKNH_0413100;PBLACG01_0204300;PcyM_0416800;PRCDC_0206600;PVVCY_0300590;MKS88_001186;PcyM_0416700;PBANKA_0305000;PADL01_0206300;PVL_040012900;PGAL8A_00017000;PBANKA_0304900;PCOAH_00008610;PVL_040013000;PY17X_0305600;PVP01_0417600;PVVCY_0300600;PGSY75_0001100;PCHAS_0307200;PcyM_0416400;PCHAS_0…	0.266666667
PF3D7_0208100	277	S	25	15	15	1	S;N;S;N;S;S;S;S;S;S;I;-;L;I;N;S;S;I;S;S;S;I;S;S;-		PF3D7_0208100;PGAL8A_00016900;C922_02815;PRELSG_0414500;PKNH_0413000;PADL01_0206800;PBLACG01_0204700;PmUG01_04024000;AK88_03816;PRCDC_0207000;PVVCY_0300620;AK88_03817;MKS88_001178;PBANKA_0305200;PGSY75_0208100;PcyM_0415500;PVL_040012200;PY17X_0305800;PPRFG01_0208100.1;PCOAH_00008620;PBILCG01_0210700;PCHAS_0307400;PocGH01_04021900;PVP01_0416700;PGSY75_0208100	0.6
PF3D7_0208100	291	S	25	12	14	1	S;N;S;N;S;S;N;N;S;S;A;-;-;T;S;S;S;T;S;S;N;A;N;S;-		PF3D7_0208100;PGAL8A_00016900;C922_02815;PRELSG_0414500;PKNH_0413000;PADL01_0206800;PBLACG01_0204700;PmUG01_04024000;AK88_03816;PRCDC_0207000;PVVCY_0300620;AK88_03817;MKS88_001178;PBANKA_0305200;PGSY75_0208100;PcyM_0415500;PVL_040012200;PY17X_0305800;PPRFG01_0208100.1;PCOAH_00008620;PBILCG01_0210700;PCHAS_0307400;PocGH01_04021900;PVP01_0416700;PGSY75_0208100	0.48
PF3D7_0208100	400	S	25	18	18	1	S;S;S;S;P;S;S;S;S;S;A;-;S;A;S;S;S;A;S;S;S;A;S;S;-		PF3D7_0208100;PGAL8A_00016900;C922_02815;PRELSG_0414500;PKNH_0413000;PADL01_0206800;PBLACG01_0204700;PmUG01_04024000;AK88_03816;PRCDC_0207000;PVVCY_0300620;AK88_03817;MKS88_001178;PBANKA_0305200;PGSY75_0208100;PcyM_0415500;PVL_040012200;PY17X_0305800;PPRFG01_0208100.1;PCOAH_00008620;PBILCG01_0210700;PCHAS_0307400;PocGH01_04021900;PVP01_0416700;PGSY75_0208100	0.72
PF3D7_0208100	432	S	25	23	23	1	S;S;S;S;S;S;S;S;S;S;S;-;S;S;S;S;S;S;S;S;S;S;S;S;-		PF3D7_0208100;PGAL8A_00016900;C922_02815;PRELSG_0414500;PKNH_0413000;PADL01_0206800;PBLACG01_0204700;PmUG01_04024000;AK88_03816;PRCDC_0207000;PVVCY_0300620;AK88_03817;MKS88_001178;PBANKA_0305200;PGSY75_0208100;PcyM_0415500;PVL_040012200;PY17X_0305800;PPRFG01_0208100.1;PCOAH_00008620;PBILCG01_0210700;PCHAS_0307400;PocGH01_04021900;PVP01_0416700;PGSY75_0208100	0.92
PF3D7_0208100	594	S	25	21	22	1	S;S;T;S;S;S;S;S;C;S;S;-;S;S;S;S;S;S;S;S;S;S;S;S;-		PF3D7_0208100;PGAL8A_00016900;C922_02815;PRELSG_0414500;PKNH_0413000;PADL01_0206800;PBLACG01_0204700;PmUG01_04024000;AK88_03816;PRCDC_0207000;PVVCY_0300620;AK88_03817;MKS88_001178;PBANKA_0305200;PGSY75_0208100;PcyM_0415500;PVL_040012200;PY17X_0305800;PPRFG01_0208100.1;PCOAH_00008620;PBILCG01_0210700;PCHAS_0307400;PocGH01_04021900;PVP01_0416700;PGSY75_0208100	0.84
PF3D7_0208100	629	S	25	8	8	1	S;K;K;D;H;S;S;H;K;S;E;-;H;D;S;K;N;S;S;Q;S;E;K;N;-		PF3D7_0208100;PGAL8A_00016900;C922_02815;PRELSG_0414500;PKNH_0413000;PADL01_0206800;PBLACG01_0204700;PmUG01_04024000;AK88_03816;PRCDC_0207000;PVVCY_0300620;AK88_03817;MKS88_001178;PBANKA_0305200;PGSY75_0208100;PcyM_0415500;PVL_040012200;PY17X_0305800;PPRFG01_0208100.1;PCOAH_00008620;PBILCG01_0210700;PCHAS_0307400;PocGH01_04021900;PVP01_0416700;PGSY75_0208100	0.32
PF3D7_0208100	739	S	25	3	5	1	S;Y;I;Y;T;N;N;V;N;S;R;-;V;-;N;I;I;I;S;T;N;R;G;I;-		PF3D7_0208100;PGAL8A_00016900;C922_02815;PRELSG_0414500;PKNH_0413000;PADL01_0206800;PBLACG01_0204700;PmUG01_04024000;AK88_03816;PRCDC_0207000;PVVCY_0300620;AK88_03817;MKS88_001178;PBANKA_0305200;PGSY75_0208100;PcyM_0415500;PVL_040012200;PY17X_0305800;PPRFG01_0208100.1;PCOAH_00008620;PBILCG01_0210700;PCHAS_0307400;PocGH01_04021900;PVP01_0416700;PGSY75_0208100	0.12
PF3D7_0208100	748	S	25	5	5	1	S;C;D;C;E;R;S;D;D;S;C;-;D;C;R;D;E;C;S;D;S;C;D;E;-		PF3D7_0208100;PGAL8A_00016900;C922_02815;PRELSG_0414500;PKNH_0413000;PADL01_0206800;PBLACG01_0204700;PmUG01_04024000;AK88_03816;PRCDC_0207000;PVVCY_0300620;AK88_03817;MKS88_001178;PBANKA_0305200;PGSY75_0208100;PcyM_0415500;PVL_040012200;PY17X_0305800;PPRFG01_0208100.1;PCOAH_00008620;PBILCG01_0210700;PCHAS_0307400;PocGH01_04021900;PVP01_0416700;PGSY75_0208100	0.2
PF3D7_0208100	772	S	25	7	7	1	S;N;E;N;E;S;S;E;E;S;E;-;E;K;S;E;E;K;S;E;S;E;E;E;-		PF3D7_0208100;PGAL8A_00016900;C922_02815;PRELSG_0414500;PKNH_0413000;PADL01_0206800;PBLACG01_0204700;PmUG01_04024000;AK88_03816;PRCDC_0207000;PVVCY_0300620;AK88_03817;MKS88_001178;PBANKA_0305200;PGSY75_0208100;PcyM_0415500;PVL_040012200;PY17X_0305800;PPRFG01_0208100.1;PCOAH_00008620;PBILCG01_0210700;PCHAS_0307400;PocGH01_04021900;PVP01_0416700;PGSY75_0208100	0.28
PF3D7_0208100	792	S	25	7	7	1	S;D;D;D;D;S;S;N;D;S;K;-;N;N;S;D;D;N;S;D;S;K;-;D;-		PF3D7_0208100;PGAL8A_00016900;C922_02815;PRELSG_0414500;PKNH_0413000;PADL01_0206800;PBLACG01_0204700;PmUG01_04024000;AK88_03816;PRCDC_0207000;PVVCY_0300620;AK88_03817;MKS88_001178;PBANKA_0305200;PGSY75_0208100;PcyM_0415500;PVL_040012200;PY17X_0305800;PPRFG01_0208100.1;PCOAH_00008620;PBILCG01_0210700;PCHAS_0307400;PocGH01_04021900;PVP01_0416700;PGSY75_0208100	0.28
PF3D7_0208100	798	S	25	9	20	1	S;S;T;L;T;S;S;S;T;S;T;-;S;T;S;T;T;T;S;T;E;T;-;T;-		PF3D7_0208100;PGAL8A_00016900;C922_02815;PRELSG_0414500;PKNH_0413000;PADL01_0206800;PBLACG01_0204700;PmUG01_04024000;AK88_03816;PRCDC_0207000;PVVCY_0300620;AK88_03817;MKS88_001178;PBANKA_0305200;PGSY75_0208100;PcyM_0415500;PVL_040012200;PY17X_0305800;PPRFG01_0208100.1;PCOAH_00008620;PBILCG01_0210700;PCHAS_0307400;PocGH01_04021900;PVP01_0416700;PGSY75_0208100	0.36
PF3D7_0208100	950	S	25	5	6	1	S;N;E;L;E;-;S;R;E;S;D;-;R;D;-;K;T;D;S;E;L;D;E;S;-		PF3D7_0208100;PGAL8A_00016900;C922_02815;PRELSG_0414500;PKNH_0413000;PADL01_0206800;PBLACG01_0204700;PmUG01_04024000;AK88_03816;PRCDC_0207000;PVVCY_0300620;AK88_03817;MKS88_001178;PBANKA_0305200;PGSY75_0208100;PcyM_0415500;PVL_040012200;PY17X_0305800;PPRFG01_0208100.1;PCOAH_00008620;PBILCG01_0210700;PCHAS_0307400;PocGH01_04021900;PVP01_0416700;PGSY75_0208100	0.2
PF3D7_0208100	974	S	25	13	13	1	S;S;S;E;S;S;S;Q;R;S;N;-;Q;-;S;S;G;C;S;S;S;S;M;G;-		PF3D7_0208100;PGAL8A_00016900;C922_02815;PRELSG_0414500;PKNH_0413000;PADL01_0206800;PBLACG01_0204700;PmUG01_04024000;AK88_03816;PRCDC_0207000;PVVCY_0300620;AK88_03817;MKS88_001178;PBANKA_0305200;PGSY75_0208100;PcyM_0415500;PVL_040012200;PY17X_0305800;PPRFG01_0208100.1;PCOAH_00008620;PBILCG01_0210700;PCHAS_0307400;PocGH01_04021900;PVP01_0416700;PGSY75_0208100	0.52
PF3D7_0208100	982	S	25	3	3	1	S;G;-;-;-;F;P;V;-;S;-;-;V;-;F;-;-;-;S;-;P;-;-;-;-		PF3D7_0208100;PGAL8A_00016900;C922_02815;PRELSG_0414500;PKNH_0413000;PADL01_0206800;PBLACG01_0204700;PmUG01_04024000;AK88_03816;PRCDC_0207000;PVVCY_0300620;AK88_03817;MKS88_001178;PBANKA_0305200;PGSY75_0208100;PcyM_0415500;PVL_040012200;PY17X_0305800;PPRFG01_0208100.1;PCOAH_00008620;PBILCG01_0210700;PCHAS_0307400;PocGH01_04021900;PVP01_0416700;PGSY75_0208100	0.12
PF3D7_0208100	991	S	25	9	9	1	S;G;G;-;S;S;S;E;G;S;-;-;E;E;S;G;G;-;S;S;S;-;G;G;-		PF3D7_0208100;PGAL8A_00016900;C922_02815;PRELSG_0414500;PKNH_0413000;PADL01_0206800;PBLACG01_0204700;PmUG01_04024000;AK88_03816;PRCDC_0207000;PVVCY_0300620;AK88_03817;MKS88_001178;PBANKA_0305200;PGSY75_0208100;PcyM_0415500;PVL_040012200;PY17X_0305800;PPRFG01_0208100.1;PCOAH_00008620;PBILCG01_0210700;PCHAS_0307400;PocGH01_04021900;PVP01_0416700;PGSY75_0208100	0.36
PF3D7_0208100	1042	S	25	22	22	1	S;S;S;S;S;S;S;S;S;S;S;-;S;L;S;S;S;S;S;S;S;S;S;S;-		PF3D7_0208100;PGAL8A_00016900;C922_02815;PRELSG_0414500;PKNH_0413000;PADL01_0206800;PBLACG01_0204700;PmUG01_04024000;AK88_03816;PRCDC_0207000;PVVCY_0300620;AK88_03817;MKS88_001178;PBANKA_0305200;PGSY75_0208100;PcyM_0415500;PVL_040012200;PY17X_0305800;PPRFG01_0208100.1;PCOAH_00008620;PBILCG01_0210700;PCHAS_0307400;PocGH01_04021900;PVP01_0416700;PGSY75_0208100	0.88
PF3D7_0208100	1163	Y	25	3	3	1	Y;-;S;-;-;S;S;S;M;Y;S;-;S;S;S;V;A;S;Y;-;L;S;S;A;-		PF3D7_0208100;PGAL8A_00016900;C922_02815;PRELSG_0414500;PKNH_0413000;PADL01_0206800;PBLACG01_0204700;PmUG01_04024000;AK88_03816;PRCDC_0207000;PVVCY_0300620;AK88_03817;MKS88_001178;PBANKA_0305200;PGSY75_0208100;PcyM_0415500;PVL_040012200;PY17X_0305800;PPRFG01_0208100.1;PCOAH_00008620;PBILCG01_0210700;PCHAS_0307400;PocGH01_04021900;PVP01_0416700;PGSY75_0208100	0.12
PF3D7_0208100	1165	T	25	7	17	1	T;S;E;S;-;T;T;S;A;T;S;-;S;S;T;-;S;S;T;-;T;S;S;N;-		PF3D7_0208100;PGAL8A_00016900;C922_02815;PRELSG_0414500;PKNH_0413000;PADL01_0206800;PBLACG01_0204700;PmUG01_04024000;AK88_03816;PRCDC_0207000;PVVCY_0300620;AK88_03817;MKS88_001178;PBANKA_0305200;PGSY75_0208100;PcyM_0415500;PVL_040012200;PY17X_0305800;PPRFG01_0208100.1;PCOAH_00008620;PBILCG01_0210700;PCHAS_0307400;PocGH01_04021900;PVP01_0416700;PGSY75_0208100	0.28
PF3D7_0208100	1169	T	25	11	21	1	T;S;T;S;A;T;T;S;S;T;S;-;S;S;T;T;T;S;T;I;T;S;S;T;-		PF3D7_0208100;PGAL8A_00016900;C922_02815;PRELSG_0414500;PKNH_0413000;PADL01_0206800;PBLACG01_0204700;PmUG01_04024000;AK88_03816;PRCDC_0207000;PVVCY_0300620;AK88_03817;MKS88_001178;PBANKA_0305200;PGSY75_0208100;PcyM_0415500;PVL_040012200;PY17X_0305800;PPRFG01_0208100.1;PCOAH_00008620;PBILCG01_0210700;PCHAS_0307400;PocGH01_04021900;PVP01_0416700;PGSY75_0208100	0.44
PF3D7_0208100	1201	S	25	5	5	1	S;-;-;-;-;S;S;-;-;N;N;-;-;N;S;-;-;N;S;-;P;N;-;-;-		PF3D7_0208100;PGAL8A_00016900;C922_02815;PRELSG_0414500;PKNH_0413000;PADL01_0206800;PBLACG01_0204700;PmUG01_04024000;AK88_03816;PRCDC_0207000;PVVCY_0300620;AK88_03817;MKS88_001178;PBANKA_0305200;PGSY75_0208100;PcyM_0415500;PVL_040012200;PY17X_0305800;PPRFG01_0208100.1;PCOAH_00008620;PBILCG01_0210700;PCHAS_0307400;PocGH01_04021900;PVP01_0416700;PGSY75_0208100	0.2
PF3D7_0208100	1240	S	25	10	10	1	S;K;S;E;R;N;K;-;S;S;-;-;-;E;N;S;S;N;S;S;S;-;-;S;-		PF3D7_0208100;PGAL8A_00016900;C922_02815;PRELSG_0414500;PKNH_0413000;PADL01_0206800;PBLACG01_0204700;PmUG01_04024000;AK88_03816;PRCDC_0207000;PVVCY_0300620;AK88_03817;MKS88_001178;PBANKA_0305200;PGSY75_0208100;PcyM_0415500;PVL_040012200;PY17X_0305800;PPRFG01_0208100.1;PCOAH_00008620;PBILCG01_0210700;PCHAS_0307400;PocGH01_04021900;PVP01_0416700;PGSY75_0208100	0.4
PF3D7_0208100	1252	S	25	6	7	1	S;-;-;-;-;S;S;-;-;S;-;-;-;L;S;-;-;-;S;-;T;-;-;-;-		PF3D7_0208100;PGAL8A_00016900;C922_02815;PRELSG_0414500;PKNH_0413000;PADL01_0206800;PBLACG01_0204700;PmUG01_04024000;AK88_03816;PRCDC_0207000;PVVCY_0300620;AK88_03817;MKS88_001178;PBANKA_0305200;PGSY75_0208100;PcyM_0415500;PVL_040012200;PY17X_0305800;PPRFG01_0208100.1;PCOAH_00008620;PBILCG01_0210700;PCHAS_0307400;PocGH01_04021900;PVP01_0416700;PGSY75_0208100	0.24
PF3D7_0208100	1255	Y	25	5	5	1	Y;-;-;-;-;S;Y;-;-;Y;-;-;-;P;S;-;-;-;Y;-;Y;-;-;-;-		PF3D7_0208100;PGAL8A_00016900;C922_02815;PRELSG_0414500;PKNH_0413000;PADL01_0206800;PBLACG01_0204700;PmUG01_04024000;AK88_03816;PRCDC_0207000;PVVCY_0300620;AK88_03817;MKS88_001178;PBANKA_0305200;PGSY75_0208100;PcyM_0415500;PVL_040012200;PY17X_0305800;PPRFG01_0208100.1;PCOAH_00008620;PBILCG01_0210700;PCHAS_0307400;PocGH01_04021900;PVP01_0416700;PGSY75_0208100	0.2
PF3D7_0208100	1298	S	25	11	11	1	S;-;V;N;R;S;S;N;L;S;S;-;N;G;S;R;R;S;S;R;S;S;S;R;-		PF3D7_0208100;PGAL8A_00016900;C922_02815;PRELSG_0414500;PKNH_0413000;PADL01_0206800;PBLACG01_0204700;PmUG01_04024000;AK88_03816;PRCDC_0207000;PVVCY_0300620;AK88_03817;MKS88_001178;PBANKA_0305200;PGSY75_0208100;PcyM_0415500;PVL_040012200;PY17X_0305800;PPRFG01_0208100.1;PCOAH_00008620;PBILCG01_0210700;PCHAS_0307400;PocGH01_04021900;PVP01_0416700;PGSY75_0208100	0.44
PF3D7_0208100	1319	S	25	7	7	1	S;-;L;-;D;S;S;-;V;S;D;-;-;-;S;L;L;D;S;D;S;D;-;L;-		PF3D7_0208100;PGAL8A_00016900;C922_02815;PRELSG_0414500;PKNH_0413000;PADL01_0206800;PBLACG01_0204700;PmUG01_04024000;AK88_03816;PRCDC_0207000;PVVCY_0300620;AK88_03817;MKS88_001178;PBANKA_0305200;PGSY75_0208100;PcyM_0415500;PVL_040012200;PY17X_0305800;PPRFG01_0208100.1;PCOAH_00008620;PBILCG01_0210700;PCHAS_0307400;PocGH01_04021900;PVP01_0416700;PGSY75_0208100	0.28
PF3D7_0208100	1502	S	25	12	14	1	S;T;P;T;S;S;S;P;P;S;S;-;P;S;S;P;P;S;S;P;S;S;P;P;-		PF3D7_0208100;PGAL8A_00016900;C922_02815;PRELSG_0414500;PKNH_0413000;PADL01_0206800;PBLACG01_0204700;PmUG01_04024000;AK88_03816;PRCDC_0207000;PVVCY_0300620;AK88_03817;MKS88_001178;PBANKA_0305200;PGSY75_0208100;PcyM_0415500;PVL_040012200;PY17X_0305800;PPRFG01_0208100.1;PCOAH_00008620;PBILCG01_0210700;PCHAS_0307400;PocGH01_04021900;PVP01_0416700;PGSY75_0208100	0.48
PF3D7_0208100	1514	T	25	11	13	1	T;E;R;E;-;T;T;S;R;T;T;-;S;T;N;G;R;T;T;R;T;T;T;K;-		PF3D7_0208100;PGAL8A_00016900;C922_02815;PRELSG_0414500;PKNH_0413000;PADL01_0206800;PBLACG01_0204700;PmUG01_04024000;AK88_03816;PRCDC_0207000;PVVCY_0300620;AK88_03817;MKS88_001178;PBANKA_0305200;PGSY75_0208100;PcyM_0415500;PVL_040012200;PY17X_0305800;PPRFG01_0208100.1;PCOAH_00008620;PBILCG01_0210700;PCHAS_0307400;PocGH01_04021900;PVP01_0416700;PGSY75_0208100	0.44
PF3D7_0208100	1516	S	25	7	7	1	S;N;N;N;-;S;S;I;N;S;K;-;I;K;S;-;M;K;S;-;S;K;K;M;-		PF3D7_0208100;PGAL8A_00016900;C922_02815;PRELSG_0414500;PKNH_0413000;PADL01_0206800;PBLACG01_0204700;PmUG01_04024000;AK88_03816;PRCDC_0207000;PVVCY_0300620;AK88_03817;MKS88_001178;PBANKA_0305200;PGSY75_0208100;PcyM_0415500;PVL_040012200;PY17X_0305800;PPRFG01_0208100.1;PCOAH_00008620;PBILCG01_0210700;PCHAS_0307400;PocGH01_04021900;PVP01_0416700;PGSY75_0208100	0.28
PF3D7_0208100	1519	S	25	11	11	1	S;P;-;S;N;S;S;A;Q;S;P;-;A;P;S;N;D;S;S;N;S;S;S;D;-		PF3D7_0208100;PGAL8A_00016900;C922_02815;PRELSG_0414500;PKNH_0413000;PADL01_0206800;PBLACG01_0204700;PmUG01_04024000;AK88_03816;PRCDC_0207000;PVVCY_0300620;AK88_03817;MKS88_001178;PBANKA_0305200;PGSY75_0208100;PcyM_0415500;PVL_040012200;PY17X_0305800;PPRFG01_0208100.1;PCOAH_00008620;PBILCG01_0210700;PCHAS_0307400;PocGH01_04021900;PVP01_0416700;PGSY75_0208100	0.44
PF3D7_0208100	1529	T	25	7	7	1	T;H;P;Q;P;T;T;-;P;T;K;-;-;K;T;H;P;K;T;L;T;K;N;P;-		PF3D7_0208100;PGAL8A_00016900;C922_02815;PRELSG_0414500;PKNH_0413000;PADL01_0206800;PBLACG01_0204700;PmUG01_04024000;AK88_03816;PRCDC_0207000;PVVCY_0300620;AK88_03817;MKS88_001178;PBANKA_0305200;PGSY75_0208100;PcyM_0415500;PVL_040012200;PY17X_0305800;PPRFG01_0208100.1;PCOAH_00008620;PBILCG01_0210700;PCHAS_0307400;PocGH01_04021900;PVP01_0416700;PGSY75_0208100	0.28
PF3D7_0208100	1530	S	25	10	10	1	S;R;G;G;G;S;S;S;V;S;K;-;S;K;S;G;G;K;S;G;S;K;S;G;-		PF3D7_0208100;PGAL8A_00016900;C922_02815;PRELSG_0414500;PKNH_0413000;PADL01_0206800;PBLACG01_0204700;PmUG01_04024000;AK88_03816;PRCDC_0207000;PVVCY_0300620;AK88_03817;MKS88_001178;PBANKA_0305200;PGSY75_0208100;PcyM_0415500;PVL_040012200;PY17X_0305800;PPRFG01_0208100.1;PCOAH_00008620;PBILCG01_0210700;PCHAS_0307400;PocGH01_04021900;PVP01_0416700;PGSY75_0208100	0.4
PF3D7_0208100	1622	S	25	3	6	1	S;N;I;N;G;I;I;N;I;S;I;I;N;I;I;M;T;I;S;T;I;-;N;T;-		PF3D7_0208100;PGAL8A_00016900;C922_02815;PRELSG_0414500;PKNH_0413000;PADL01_0206800;PBLACG01_0204700;PmUG01_04024000;AK88_03816;PRCDC_0207000;PVVCY_0300620;AK88_03817;MKS88_001178;PBANKA_0305200;PGSY75_0208100;PcyM_0415500;PVL_040012200;PY17X_0305800;PPRFG01_0208100.1;PCOAH_00008620;PBILCG01_0210700;PCHAS_0307400;PocGH01_04021900;PVP01_0416700;PGSY75_0208100	0.12
PF3D7_0208100	1630	S	25	7	8	1	S;E;G;Q;G;S;S;Q;G;S;Q;G;Q;Q;S;G;G;Q;S;N;S;Q;T;G;-		PF3D7_0208100;PGAL8A_00016900;C922_02815;PRELSG_0414500;PKNH_0413000;PADL01_0206800;PBLACG01_0204700;PmUG01_04024000;AK88_03816;PRCDC_0207000;PVVCY_0300620;AK88_03817;MKS88_001178;PBANKA_0305200;PGSY75_0208100;PcyM_0415500;PVL_040012200;PY17X_0305800;PPRFG01_0208100.1;PCOAH_00008620;PBILCG01_0210700;PCHAS_0307400;PocGH01_04021900;PVP01_0416700;PGSY75_0208100	0.28
PF3D7_0208200	2	S	23	9	9	11	S;A;A;E;S;E;S;E;S;S;S;E;A;S;S;E;E;E;A;A;A;S;A	N;T;T;E;N;K;N;N;N;N;T;E;T;N;N;N;N;T;T;T;T;N;T	PF3D7_0208200;AK88_03818;PVL_040012100;MKS88_001177;PRCDC_0207100;PY17X_0305900;PGSY75_0208200;PVVCY_0300630;PPRFG01_0208200;PBILCG01_0210800;PRELSG_0414400;PmUG01_04023900;C922_02814;PGAL8A_00016800;PADL01_0206900;PCHAS_0307500;PBANKA_0305300;PocGH01_04021800;PcyM_0415400;PVP01_0416600;PCOAH_00008630;PBLACG01_0204800;PKNH_0412900	0.391304348
PF3D7_0208400	557	S	16	12	12	5	S;S;S;S;-;-;-;-;S;S;S;S;S;S;S;S	G;F;A;G;-;-;-;-;G;A;A;A;G;A;D;G	PF3D7_0208400;PocGH01_04021600;PcyM_0415200;PRCDC_0207300;PVVCY_0300650;PBANKA_0305500;PCHAS_0307700;PY17X_0306100;PBLACG01_0205000;PVP01_0416400;PCOAH_00008650;AK88_03820;PBILCG01_0211000;C922_02812;PGSY75_0208400;PPRFG01_0208400	0.75
PF3D7_0208400	684	S	16	7	7	6	S;H;P;S;-;-;-;-;N;P;S;S;S;P;S;S	Y;W;S;Y;-;-;-;-;Y;P;S;W;Y;S;Y;Y	PF3D7_0208400;PocGH01_04021600;PcyM_0415200;PRCDC_0207300;PVVCY_0300650;PBANKA_0305500;PCHAS_0307700;PY17X_0306100;PBLACG01_0205000;PVP01_0416400;PCOAH_00008650;AK88_03820;PBILCG01_0211000;C922_02812;PGSY75_0208400;PPRFG01_0208400	0.4375
PF3D7_0208400	706	S	16	10	10	4	S;W;S;S;-;-;-;-;S;S;S;S;S;S;-;S	V;L;Y;V;-;-;-;-;L;Y;Y;Y;V;Y;-;V	PF3D7_0208400;PocGH01_04021600;PcyM_0415200;PRCDC_0207300;PVVCY_0300650;PBANKA_0305500;PCHAS_0307700;PY17X_0306100;PBLACG01_0205000;PVP01_0416400;PCOAH_00008650;AK88_03820;PBILCG01_0211000;C922_02812;PGSY75_0208400;PPRFG01_0208400	0.625
PF3D7_0208400	710	S	16	10	10	11	S;-;S;S;-;-;-;-;S;S;S;S;S;S;-;S	N;N;N;N;-;-;-;-;N;N;N;N;N;N;-;N	PF3D7_0208400;PocGH01_04021600;PcyM_0415200;PRCDC_0207300;PVVCY_0300650;PBANKA_0305500;PCHAS_0307700;PY17X_0306100;PBLACG01_0205000;PVP01_0416400;PCOAH_00008650;AK88_03820;PBILCG01_0211000;C922_02812;PGSY75_0208400;PPRFG01_0208400	0.625
PF3D7_0208400	713	S	16	10	10	5	S;S;S;S;-;-;-;-;S;S;S;S;L;S;-;S	I;D;W;I;-;-;-;-;I;W;W;W;I;W;-;I	PF3D7_0208400;PocGH01_04021600;PcyM_0415200;PRCDC_0207300;PVVCY_0300650;PBANKA_0305500;PCHAS_0307700;PY17X_0306100;PBLACG01_0205000;PVP01_0416400;PCOAH_00008650;AK88_03820;PBILCG01_0211000;C922_02812;PGSY75_0208400;PPRFG01_0208400	0.625
PF3D7_0208400	1437	S	16	6	6	7	S;S;V;S;-;-;-;-;S;A;V;V;S;V;F;S	N;P;S;N;-;-;-;-;N;N;T;S;N;H;N;N	PF3D7_0208400;PocGH01_04021600;PcyM_0415200;PRCDC_0207300;PVVCY_0300650;PBANKA_0305500;PCHAS_0307700;PY17X_0306100;PBLACG01_0205000;PVP01_0416400;PCOAH_00008650;AK88_03820;PBILCG01_0211000;C922_02812;PGSY75_0208400;PPRFG01_0208400	0.375
PF3D7_0208400	1758	S	16	9	9	7	S;S;S;S;-;-;-;-;S;S;P;S;S;F;Y;S	N;N;Q;N;D;D;D;D;K;R;N;H;N;Q;N;N	PF3D7_0208400;PocGH01_04021600;PcyM_0415200;PRCDC_0207300;PVVCY_0300650;PBANKA_0305500;PCHAS_0307700;PY17X_0306100;PBLACG01_0205000;PVP01_0416400;PCOAH_00008650;AK88_03820;PBILCG01_0211000;C922_02812;PGSY75_0208400;PPRFG01_0208400	0.5625
PF3D7_0208400	1954	S	16	10	11	5	S;S;Y;T;A;A;A;A;S;S;S;S;S;S;S;S	E;A;S;Q;L;L;L;L;E;S;S;S;E;S;E;E	PF3D7_0208400;PocGH01_04021600;PcyM_0415200;PRCDC_0207300;PVVCY_0300650;PBANKA_0305500;PCHAS_0307700;PY17X_0306100;PBLACG01_0205000;PVP01_0416400;PCOAH_00008650;AK88_03820;PBILCG01_0211000;C922_02812;PGSY75_0208400;PPRFG01_0208400	0.625
PF3D7_0208400	1957	S	16	5	5	5	S;I;L;C;M;I;I;I;S;L;L;L;S;L;S;S	C;L;L;C;F;F;F;F;C;L;L;L;C;L;S;C	PF3D7_0208400;PocGH01_04021600;PcyM_0415200;PRCDC_0207300;PVVCY_0300650;PBANKA_0305500;PCHAS_0307700;PY17X_0306100;PBLACG01_0205000;PVP01_0416400;PCOAH_00008650;AK88_03820;PBILCG01_0211000;C922_02812;PGSY75_0208400;PPRFG01_0208400	0.3125
PF3D7_0208400	1959	S	16	3	6	4	S;K;K;S;N;K;N;K;T;K;K;K;T;K;T;S	D;K;N;D;K;K;K;K;N;N;N;N;D;N;N;D	PF3D7_0208400;PocGH01_04021600;PcyM_0415200;PRCDC_0207300;PVVCY_0300650;PBANKA_0305500;PCHAS_0307700;PY17X_0306100;PBLACG01_0205000;PVP01_0416400;PCOAH_00008650;AK88_03820;PBILCG01_0211000;C922_02812;PGSY75_0208400;PPRFG01_0208400	0.1875
PF3D7_0208700	61	T	25	22	25	25	T;T;T;T;S;T;T;T;T;T;T;T;T;T;T;T;T;T;T;T;T;T;S;S;T	F;F;F;F;F;F;F;F;F;F;F;F;F;F;F;F;F;F;F;F;F;F;F;F;F	PF3D7_0208700;AK88_03822;PGSY75_0208700;PCOAH_00008680;PVL_040011700;PGSY75_0208700;PGAL8A_00016300;PADL01_0207400;PRELSG_0413900;PKNH_0412400;MKS88_001172;PBILCG01_0211300;PocGH01_04021300;PcyM_0414700;C922_02809;PVVCY_0300680;PY17X_0306400;PmUG01_04023400;PRCDC_0207600;PPRFG01_0208700.2;PBLACG01_0205300;PPRFG01_0208700.1;PVP01_0416100;PBANKA_0305800;PCHAS_0308000	0.88
PF3D7_0208700	63	S	25	11	11	6	S;N;S;N;N;S;N;S;N;S;N;S;N;N;S;N;N;N;S;S;S;S;N;N;N	V;V;I;I;I;I;I;I;I;I;I;I;V;I;I;V;V;I;I;I;I;I;I;I;V	PF3D7_0208700;AK88_03822;PGSY75_0208700;PCOAH_00008680;PVL_040011700;PGSY75_0208700;PGAL8A_00016300;PADL01_0207400;PRELSG_0413900;PKNH_0412400;MKS88_001172;PBILCG01_0211300;PocGH01_04021300;PcyM_0414700;C922_02809;PVVCY_0300680;PY17X_0306400;PmUG01_04023400;PRCDC_0207600;PPRFG01_0208700.2;PBLACG01_0205300;PPRFG01_0208700.1;PVP01_0416100;PBANKA_0305800;PCHAS_0308000	0.44
PF3D7_0208900	988	S	23	7	7	2	S;-;-;S;-;S;-;-;-;S;S;-;S;-;-;-;S;-;-;-;-;-;-	A;P;P;G;T;R;T;D;T;G;S;P;R;P;P;G;E;P;P;P;P;P;A	PF3D7_0208900;C922_02807;PVL_040011500;PBILCG01_0211500;PY17X_0306600;PPRFG01_0208900;PCHAS_0308200;PRELSG_0413700;PBANKA_0306000;PBLACG01_0205600;PGSY75_0208900;PVP01_0415900;PRCDC_0207800;PocGH01_04021100;PmUG01_04023200;PGAL8A_00016100;PADL01_0207600;PKNH_0412200;PCOAH_00008700;PcyM_0414400;MKS88_001170;AK88_03825;PVVCY_0300700	0.304347826
PF3D7_0209000	475	S	22	7	7	2	S;S;-;-;-;-;-;S;S;S;-;-;N;N;S;-;-;-;-;-;S;-	M;V;L;I;-;I;V;E;R;V;-;V;I;I;R;-;-;L;-;I;G;M	PF3D7_0209000;PGSY75_0209000;MKS88_001169;C922_02806;PBANKA_0306100;PcyM_0414300;PVP01_0415800;PBLACG01_0205700;PRCDC_0207900;PADL01_0207700;PVVCY_0300710;PVL_040011400;PRELSG_0413600;PGAL8A_00016000;PPRFG01_0209000;PCHAS_0308300;PY17X_0306700;PmUG01_04023100;PocGH01_04021000;AK88_03826;PBILCG01_0211600;PKNH_0412100	0.318181818
PF3D7_0209000	508	T	22	7	7	2	T;T;-;-;-;-;-;T;T;T;-;-;-;-;T;-;-;-;-;-;T;-	M;V;L;I;-;I;V;E;R;V;-;V;I;I;R;-;-;L;-;I;G;M	PF3D7_0209000;PGSY75_0209000;MKS88_001169;C922_02806;PBANKA_0306100;PcyM_0414300;PVP01_0415800;PBLACG01_0205700;PRCDC_0207900;PADL01_0207700;PVVCY_0300710;PVL_040011400;PRELSG_0413600;PGAL8A_00016000;PPRFG01_0209000;PCHAS_0308300;PY17X_0306700;PmUG01_04023100;PocGH01_04021000;AK88_03826;PBILCG01_0211600;PKNH_0412100	0.318181818
PF3D7_0209000	513	S	22	6	6	2	S;S;-;-;-;-;-;Y;S;S;-;-;-;-;S;-;-;-;-;-;S;-	M;V;L;I;-;I;V;E;R;V;-;V;I;I;R;-;-;L;-;I;G;M	PF3D7_0209000;PGSY75_0209000;MKS88_001169;C922_02806;PBANKA_0306100;PcyM_0414300;PVP01_0415800;PBLACG01_0205700;PRCDC_0207900;PADL01_0207700;PVVCY_0300710;PVL_040011400;PRELSG_0413600;PGAL8A_00016000;PPRFG01_0209000;PCHAS_0308300;PY17X_0306700;PmUG01_04023100;PocGH01_04021000;AK88_03826;PBILCG01_0211600;PKNH_0412100	0.272727273
PF3D7_0209000	787	S	22	11	11	21	S;S;S;A;A;A;A;S;S;S;A;A;S;S;S;A;A;S;G;A;S;A	G;G;G;G;G;G;G;G;G;G;G;G;G;N;G;G;G;G;G;G;G;G	PF3D7_0209000;PGSY75_0209000;MKS88_001169;C922_02806;PBANKA_0306100;PcyM_0414300;PVP01_0415800;PBLACG01_0205700;PRCDC_0207900;PADL01_0207700;PVVCY_0300710;PVL_040011400;PRELSG_0413600;PGAL8A_00016000;PPRFG01_0209000;PCHAS_0308300;PY17X_0306700;PmUG01_04023100;PocGH01_04021000;AK88_03826;PBILCG01_0211600;PKNH_0412100	0.5
PF3D7_0209000	1832	T	22	5	5	8	T;T;D;-;-;-;-;K;T;T;-;-;-;-;T;-;-;D;-;-;N;-	K;E;K;E;V;K;K;E;E;E;V;K;S;A;E;V;V;K;E;K;E;K	PF3D7_0209000;PGSY75_0209000;MKS88_001169;C922_02806;PBANKA_0306100;PcyM_0414300;PVP01_0415800;PBLACG01_0205700;PRCDC_0207900;PADL01_0207700;PVVCY_0300710;PVL_040011400;PRELSG_0413600;PGAL8A_00016000;PPRFG01_0209000;PCHAS_0308300;PY17X_0306700;PmUG01_04023100;PocGH01_04021000;AK88_03826;PBILCG01_0211600;PKNH_0412100	0.227272727
PF3D7_0209100	2	S	23	12	12	19	S;N;N;S;S;S;S;S;N;N;N;K;N;S;S;S;S;N;N;N;S;N;S	D;D;D;N;D;D;D;D;D;N;N;D;D;D;D;D;N;D;D;D;D;D;D	PF3D7_0209100;C922_02805;PVP01_0415700;PBANKA_0306200;PocGH01_04020900;PGAL8A_00015900;PRCDC_0208000;PPRFG01_0209100;PmUG01_04023000;PVVCY_0300720;PCHAS_0308400;AK88_03827;MKS88_001168;PGSY75_0209100;PBILCG01_0211700;PADL01_0207800;PY17X_0306800;PKNH_0412000;PVL_040011200;PcyM_0414100;PBLACG01_0205800;PCOAH_00008710;PRELSG_0413500	0.52173913
PF3D7_0209100	12	S	23	21	21	23	S;S;H;S;S;S;S;S;S;S;S;S;S;S;S;S;S;S;H;S;S;S;S	D;D;D;D;D;D;D;D;D;D;D;D;D;D;D;D;D;D;D;D;D;D;D	PF3D7_0209100;C922_02805;PVP01_0415700;PBANKA_0306200;PocGH01_04020900;PGAL8A_00015900;PRCDC_0208000;PPRFG01_0209100;PmUG01_04023000;PVVCY_0300720;PCHAS_0308400;AK88_03827;MKS88_001168;PGSY75_0209100;PBILCG01_0211700;PADL01_0207800;PY17X_0306800;PKNH_0412000;PVL_040011200;PcyM_0414100;PBLACG01_0205800;PCOAH_00008710;PRELSG_0413500	0.913043478
PF3D7_0209100	16	S	23	16	21	10	S;S;S;N;T;S;S;S;T;T;T;S;T;S;S;S;N;S;S;S;S;S;S	K;H;H;S;K;K;K;K;A;S;S;H;A;K;K;K;S;H;H;H;K;H;K	PF3D7_0209100;C922_02805;PVP01_0415700;PBANKA_0306200;PocGH01_04020900;PGAL8A_00015900;PRCDC_0208000;PPRFG01_0209100;PmUG01_04023000;PVVCY_0300720;PCHAS_0308400;AK88_03827;MKS88_001168;PGSY75_0209100;PBILCG01_0211700;PADL01_0207800;PY17X_0306800;PKNH_0412000;PVL_040011200;PcyM_0414100;PBLACG01_0205800;PCOAH_00008710;PRELSG_0413500	0.695652174
PF3D7_0209100	20	S	23	22	23	15	S;S;S;S;T;S;S;S;S;S;S;S;S;S;S;S;S;S;S;S;S;S;S	D;G;G;D;D;E;D;D;D;D;D;G;D;D;D;D;D;G;G;G;D;G;D	PF3D7_0209100;C922_02805;PVP01_0415700;PBANKA_0306200;PocGH01_04020900;PGAL8A_00015900;PRCDC_0208000;PPRFG01_0209100;PmUG01_04023000;PVVCY_0300720;PCHAS_0308400;AK88_03827;MKS88_001168;PGSY75_0209100;PBILCG01_0211700;PADL01_0207800;PY17X_0306800;PKNH_0412000;PVL_040011200;PcyM_0414100;PBLACG01_0205800;PCOAH_00008710;PRELSG_0413500	0.956521739
PF3D7_0209100	27	S	23	6	10	3	S;A;G;I;I;T;S;S;D;K;K;A;D;S;S;S;I;T;G;A;T;A;T	F;D;G;Y;Y;F;Y;Y;Y;Y;Y;E;Y;Y;Y;Y;Y;G;G;D;Y;V;F	PF3D7_0209100;C922_02805;PVP01_0415700;PBANKA_0306200;PocGH01_04020900;PGAL8A_00015900;PRCDC_0208000;PPRFG01_0209100;PmUG01_04023000;PVVCY_0300720;PCHAS_0308400;AK88_03827;MKS88_001168;PGSY75_0209100;PBILCG01_0211700;PADL01_0207800;PY17X_0306800;PKNH_0412000;PVL_040011200;PcyM_0414100;PBLACG01_0205800;PCOAH_00008710;PRELSG_0413500	0.260869565
PF3D7_0209100	36	S	23	15	15	3	S;S;S;N;S;S;S;S;E;D;D;N;E;S;S;S;S;K;S;S;S;N;S	S;E;D;D;D;S;G;G;D;D;D;D;D;A;A;A;D;D;D;D;A;D;S	PF3D7_0209100;C922_02805;PVP01_0415700;PBANKA_0306200;PocGH01_04020900;PGAL8A_00015900;PRCDC_0208000;PPRFG01_0209100;PmUG01_04023000;PVVCY_0300720;PCHAS_0308400;AK88_03827;MKS88_001168;PGSY75_0209100;PBILCG01_0211700;PADL01_0207800;PY17X_0306800;PKNH_0412000;PVL_040011200;PcyM_0414100;PBLACG01_0205800;PCOAH_00008710;PRELSG_0413500	0.652173913
PF3D7_0209100	38	S	23	11	11	9	S;S;S;G;G;N;S;S;D;G;A;N;D;S;S;S;D;N;S;N;S;N;S	E;N;N;Y;I;E;E;E;A;Y;Y;N;A;E;E;E;Y;N;N;N;E;N;E	PF3D7_0209100;C922_02805;PVP01_0415700;PBANKA_0306200;PocGH01_04020900;PGAL8A_00015900;PRCDC_0208000;PPRFG01_0209100;PmUG01_04023000;PVVCY_0300720;PCHAS_0308400;AK88_03827;MKS88_001168;PGSY75_0209100;PBILCG01_0211700;PADL01_0207800;PY17X_0306800;PKNH_0412000;PVL_040011200;PcyM_0414100;PBLACG01_0205800;PCOAH_00008710;PRELSG_0413500	0.47826087
PF3D7_0209100	40	T	23	7	7	17	T;L;L;L;L;L;T;T;L;L;L;L;L;T;T;T;L;I;L;L;T;L;L	K;K;K;Q;T;K;Q;Q;K;Q;K;K;K;K;K;K;Q;K;K;K;K;K;K	PF3D7_0209100;C922_02805;PVP01_0415700;PBANKA_0306200;PocGH01_04020900;PGAL8A_00015900;PRCDC_0208000;PPRFG01_0209100;PmUG01_04023000;PVVCY_0300720;PCHAS_0308400;AK88_03827;MKS88_001168;PGSY75_0209100;PBILCG01_0211700;PADL01_0207800;PY17X_0306800;PKNH_0412000;PVL_040011200;PcyM_0414100;PBLACG01_0205800;PCOAH_00008710;PRELSG_0413500	0.304347826
PF3D7_0209100	61	Y	23	23	23	23	Y;Y;Y;Y;Y;Y;Y;Y;Y;Y;Y;Y;Y;Y;Y;Y;Y;Y;Y;Y;Y;Y;Y	F;F;F;F;F;F;F;F;F;F;F;F;F;F;F;F;F;F;F;F;F;F;F	PF3D7_0209100;C922_02805;PVP01_0415700;PBANKA_0306200;PocGH01_04020900;PGAL8A_00015900;PRCDC_0208000;PPRFG01_0209100;PmUG01_04023000;PVVCY_0300720;PCHAS_0308400;AK88_03827;MKS88_001168;PGSY75_0209100;PBILCG01_0211700;PADL01_0207800;PY17X_0306800;PKNH_0412000;PVL_040011200;PcyM_0414100;PBLACG01_0205800;PCOAH_00008710;PRELSG_0413500	1
PF3D7_0209100	75	S	23	7	7	14	S;I;G;N;M;I;S;S;M;N;N;I;M;S;S;S;N;V;G;I;S;V;I	N;D;E;A;R;N;N;N;N;A;A;N;N;N;N;N;I;N;E;D;N;N;N	PF3D7_0209100;C922_02805;PVP01_0415700;PBANKA_0306200;PocGH01_04020900;PGAL8A_00015900;PRCDC_0208000;PPRFG01_0209100;PmUG01_04023000;PVVCY_0300720;PCHAS_0308400;AK88_03827;MKS88_001168;PGSY75_0209100;PBILCG01_0211700;PADL01_0207800;PY17X_0306800;PKNH_0412000;PVL_040011200;PcyM_0414100;PBLACG01_0205800;PCOAH_00008710;PRELSG_0413500	0.304347826
PF3D7_0209100	177	S	23	14	15	9	S;N;D;S;S;D;S;S;S;S;S;N;S;S;S;S;T;N;D;S;S;N;D	E;Q;R;S;D;E;E;E;D;P;P;Q;D;E;E;E;S;Q;R;Q;E;P;E	PF3D7_0209100;C922_02805;PVP01_0415700;PBANKA_0306200;PocGH01_04020900;PGAL8A_00015900;PRCDC_0208000;PPRFG01_0209100;PmUG01_04023000;PVVCY_0300720;PCHAS_0308400;AK88_03827;MKS88_001168;PGSY75_0209100;PBILCG01_0211700;PADL01_0207800;PY17X_0306800;PKNH_0412000;PVL_040011200;PcyM_0414100;PBLACG01_0205800;PCOAH_00008710;PRELSG_0413500	0.608695652
PF3D7_0209100	218	S	23	12	15	12	S;S;S;K;T;N;S;S;T;K;K;S;T;N;S;N;K;S;S;S;S;S;N	S;K;E;N;S;S;S;S;K;S;S;E;K;S;S;S;N;E;G;E;S;E;S	PF3D7_0209100;C922_02805;PVP01_0415700;PBANKA_0306200;PocGH01_04020900;PGAL8A_00015900;PRCDC_0208000;PPRFG01_0209100;PmUG01_04023000;PVVCY_0300720;PCHAS_0308400;AK88_03827;MKS88_001168;PGSY75_0209100;PBILCG01_0211700;PADL01_0207800;PY17X_0306800;PKNH_0412000;PVL_040011200;PcyM_0414100;PBLACG01_0205800;PCOAH_00008710;PRELSG_0413500	0.52173913
PF3D7_0209100	220	S	23	12	12	9	S;K;E;N;S;S;S;S;K;S;S;E;K;S;S;S;N;E;G;E;S;E;S	E;R;R;I;P;E;E;E;Q;V;M;R;Q;E;E;E;M;I;R;R;E;R;E	PF3D7_0209100;C922_02805;PVP01_0415700;PBANKA_0306200;PocGH01_04020900;PGAL8A_00015900;PRCDC_0208000;PPRFG01_0209100;PmUG01_04023000;PVVCY_0300720;PCHAS_0308400;AK88_03827;MKS88_001168;PGSY75_0209100;PBILCG01_0211700;PADL01_0207800;PY17X_0306800;PKNH_0412000;PVL_040011200;PcyM_0414100;PBLACG01_0205800;PCOAH_00008710;PRELSG_0413500	0.52173913
PF3D7_0209100	637	S	23	23	23	19	S;S;S;S;S;S;S;S;S;S;S;S;S;S;S;S;S;S;S;S;S;S;S	Q;Q;Q;R;Q;Q;Q;Q;Q;R;R;Q;Q;Q;Q;Q;R;Q;Q;Q;Q;Q;Q	PF3D7_0209100;C922_02805;PVP01_0415700;PBANKA_0306200;PocGH01_04020900;PGAL8A_00015900;PRCDC_0208000;PPRFG01_0209100;PmUG01_04023000;PVVCY_0300720;PCHAS_0308400;AK88_03827;MKS88_001168;PGSY75_0209100;PBILCG01_0211700;PADL01_0207800;PY17X_0306800;PKNH_0412000;PVL_040011200;PcyM_0414100;PBLACG01_0205800;PCOAH_00008710;PRELSG_0413500	1
PF3D7_0209200	266	S	24	8	8	2	S;S;G;Y;G;I;G;I;I;S;S;I;I;S;S;I;-;G;I;S;-;-;S;C	N;V;L;I;L;S;L;S;S;L;V;S;S;V;V;S;-;L;S;V;-;-;V;N	PF3D7_0209200;PGSY75_0209200;PCHAS_0308500;PRELSG_0413400;PBANKA_0306300;AK88_03828;PY17X_0306900;PcyM_0414000;PCOAH_00008720;PmUG01_04022900;PBILCG01_0211800;PKNH_0411900;PVP01_0415600;PRCDC_0208100;PADL01_0207900;C922_02804;PGAL8A_00015800;PVVCY_0300730;PVL_040011100;PBLACG01_0205900;PocGH01_04020800;PVL_040011000;PPRFG01_0209200;MKS88_001167	0.333333333
PF3D7_0209600	17	S	23	21	21	7	S;S;S;S;S;S;S;F;S;S;S;S;S;S;S;-;S;S;S;S;S;S;S	N;E;D;E;E;N;D;E;N;N;N;E;N;E;E;-;E;E;D;E;E;E;N	PF3D7_0209600;PcyM_0413500;PmUG01_04022500;PVL_040010600;PY17X_0307300;PPRFG01_0209600;PRELSG_0413000;PBANKA_0306700;PBLACG01_0206300;PADL01_0208300;PBILCG01_0212200;C922_02800;PGSY75_0209600;PCHAS_0308900;PocGH01_04020400;PGAL8A_00015400;PCOAH_00008760;PKNH_0411500;MKS88_001163;PVP01_0415200;PVVCY_0300770;AK88_03832;PRCDC_0208500	0.913043478
PF3D7_0209600	29	S	23	14	14	22	S;P;S;P;H;S;S;S;S;S;S;P;S;S;S;S;P;P;S;P;H;P;S	E;E;E;E;E;E;E;E;E;E;E;E;E;E;E;E;E;E;E;E;G;E;E	PF3D7_0209600;PcyM_0413500;PmUG01_04022500;PVL_040010600;PY17X_0307300;PPRFG01_0209600;PRELSG_0413000;PBANKA_0306700;PBLACG01_0206300;PADL01_0208300;PBILCG01_0212200;C922_02800;PGSY75_0209600;PCHAS_0308900;PocGH01_04020400;PGAL8A_00015400;PCOAH_00008760;PKNH_0411500;MKS88_001163;PVP01_0415200;PVVCY_0300770;AK88_03832;PRCDC_0208500	0.608695652
PF3D7_0209600	39	S	23	11	11	7	S;A;A;A;N;S;S;S;S;S;S;V;S;S;A;A;A;V;A;A;S;A;S	I;V;M;V;V;I;V;V;I;I;I;E;I;V;V;L;V;V;M;V;V;V;I	PF3D7_0209600;PcyM_0413500;PmUG01_04022500;PVL_040010600;PY17X_0307300;PPRFG01_0209600;PRELSG_0413000;PBANKA_0306700;PBLACG01_0206300;PADL01_0208300;PBILCG01_0212200;C922_02800;PGSY75_0209600;PCHAS_0308900;PocGH01_04020400;PGAL8A_00015400;PCOAH_00008760;PKNH_0411500;MKS88_001163;PVP01_0415200;PVVCY_0300770;AK88_03832;PRCDC_0208500	0.47826087
PF3D7_0209600	110	S	23	2	2	23	S;F;F;F;E;S;F;E;L;L;L;F;L;E;F;F;F;F;F;F;E;F;L	Y;Y;Y;Y;Y;Y;Y;Y;Y;Y;Y;Y;Y;Y;Y;Y;Y;Y;Y;Y;Y;Y;Y	PF3D7_0209600;PcyM_0413500;PmUG01_04022500;PVL_040010600;PY17X_0307300;PPRFG01_0209600;PRELSG_0413000;PBANKA_0306700;PBLACG01_0206300;PADL01_0208300;PBILCG01_0212200;C922_02800;PGSY75_0209600;PCHAS_0308900;PocGH01_04020400;PGAL8A_00015400;PCOAH_00008760;PKNH_0411500;MKS88_001163;PVP01_0415200;PVVCY_0300770;AK88_03832;PRCDC_0208500	0.086956522
PF3D7_0209600	191	S	23	7	7	8	S;-;D;-;-;S;-;-;S;S;S;-;S;-;-;-;-;-;D;-;-;-;S	E;-;E;-;-;E;-;-;E;E;V;-;E;-;-;-;-;-;E;-;-;-;E	PF3D7_0209600;PcyM_0413500;PmUG01_04022500;PVL_040010600;PY17X_0307300;PPRFG01_0209600;PRELSG_0413000;PBANKA_0306700;PBLACG01_0206300;PADL01_0208300;PBILCG01_0212200;C922_02800;PGSY75_0209600;PCHAS_0308900;PocGH01_04020400;PGAL8A_00015400;PCOAH_00008760;PKNH_0411500;MKS88_001163;PVP01_0415200;PVVCY_0300770;AK88_03832;PRCDC_0208500	0.304347826
PF3D7_0209600	240	S	23	5	5	4	S;-;-;-;-;S;-;-;S;-;S;-;-;-;-;-;-;-;-;-;-;-;S	C;-;-;-;-;C;-;-;Y;D;C;-;D;-;-;-;-;-;-;-;-;-;C	PF3D7_0209600;PcyM_0413500;PmUG01_04022500;PVL_040010600;PY17X_0307300;PPRFG01_0209600;PRELSG_0413000;PBANKA_0306700;PBLACG01_0206300;PADL01_0208300;PBILCG01_0212200;C922_02800;PGSY75_0209600;PCHAS_0308900;PocGH01_04020400;PGAL8A_00015400;PCOAH_00008760;PKNH_0411500;MKS88_001163;PVP01_0415200;PVVCY_0300770;AK88_03832;PRCDC_0208500	0.217391304
PF3D7_0209600	246	S	23	2	2	7	S;-;-;-;-;S;-;-;Y;Y;Y;-;Y;-;-;-;-;-;-;-;-;-;Y	K;-;-;-;-;K;-;-;K;K;K;-;K;-;-;-;-;-;-;-;-;-;K	PF3D7_0209600;PcyM_0413500;PmUG01_04022500;PVL_040010600;PY17X_0307300;PPRFG01_0209600;PRELSG_0413000;PBANKA_0306700;PBLACG01_0206300;PADL01_0208300;PBILCG01_0212200;C922_02800;PGSY75_0209600;PCHAS_0308900;PocGH01_04020400;PGAL8A_00015400;PCOAH_00008760;PKNH_0411500;MKS88_001163;PVP01_0415200;PVVCY_0300770;AK88_03832;PRCDC_0208500	0.086956522
PF3D7_0209600	250	S	23	7	7	6	S;-;-;-;-;S;-;-;S;S;S;-;S;-;-;-;-;-;-;-;-;-;S	K;-;-;-;-;Q;-;-;K;K;K;-;K;-;-;-;-;-;-;-;-;-;K	PF3D7_0209600;PcyM_0413500;PmUG01_04022500;PVL_040010600;PY17X_0307300;PPRFG01_0209600;PRELSG_0413000;PBANKA_0306700;PBLACG01_0206300;PADL01_0208300;PBILCG01_0212200;C922_02800;PGSY75_0209600;PCHAS_0308900;PocGH01_04020400;PGAL8A_00015400;PCOAH_00008760;PKNH_0411500;MKS88_001163;PVP01_0415200;PVVCY_0300770;AK88_03832;PRCDC_0208500	0.304347826
PF3D7_0209600	269	T	23	3	3	7	T;-;-;-;-;T;-;-;V;V;V;-;V;-;-;-;-;-;-;-;-;-;T	F;-;-;-;-;F;-;-;F;F;F;-;F;-;-;-;-;-;-;-;-;-;F	PF3D7_0209600;PcyM_0413500;PmUG01_04022500;PVL_040010600;PY17X_0307300;PPRFG01_0209600;PRELSG_0413000;PBANKA_0306700;PBLACG01_0206300;PADL01_0208300;PBILCG01_0212200;C922_02800;PGSY75_0209600;PCHAS_0308900;PocGH01_04020400;PGAL8A_00015400;PCOAH_00008760;PKNH_0411500;MKS88_001163;PVP01_0415200;PVVCY_0300770;AK88_03832;PRCDC_0208500	0.130434783
PF3D7_0209600	403	S	23	23	23	23	S;S;S;S;S;S;S;S;S;S;S;S;S;S;S;S;S;S;S;S;S;S;S	D;D;D;D;D;D;D;D;D;D;D;D;D;D;D;D;D;D;D;D;D;D;D	PF3D7_0209600;PcyM_0413500;PmUG01_04022500;PVL_040010600;PY17X_0307300;PPRFG01_0209600;PRELSG_0413000;PBANKA_0306700;PBLACG01_0206300;PADL01_0208300;PBILCG01_0212200;C922_02800;PGSY75_0209600;PCHAS_0308900;PocGH01_04020400;PGAL8A_00015400;PCOAH_00008760;PKNH_0411500;MKS88_001163;PVP01_0415200;PVVCY_0300770;AK88_03832;PRCDC_0208500	1
PF3D7_0209800	3	S	23	9	16	16	S;S;S;A;T;T;T;T;T;S;G;-;S;S;-;-;T;A;S;S;T;S;-	M;M;M;I;M;I;I;M;M;I;I;M;M;I;M;M;M;I;M;M;M;M;M	PF3D7_0209800;PPRFG01_0209800;PBLACG01_0206500;PY17X_0307400;PVP01_0415000;MKS88_001162;PmUG01_04022400;PcyM_0413300;PVL_000115400;PRELSG_0412800;PVVCY_0300780;PCHAS_0309000;PGSY75_0209800;PGAL8A_00015200;AK88_03834;PCOAH_00008780;PKNH_0411300;PBANKA_0306800;PADL01_0208500;PRCDC_0208700;PocGH01_04020200;PBILCG01_0212400;C922_02798	0.391304348
PF3D7_0209800	48	S	23	23	23	23	S;S;S;S;S;S;S;S;S;S;S;S;S;S;S;S;S;S;S;S;S;S;S	Y;Y;Y;Y;Y;Y;Y;Y;Y;Y;Y;Y;Y;Y;Y;Y;Y;Y;Y;Y;Y;Y;Y	PF3D7_0209800;PPRFG01_0209800;PBLACG01_0206500;PY17X_0307400;PVP01_0415000;MKS88_001162;PmUG01_04022400;PcyM_0413300;PVL_000115400;PRELSG_0412800;PVVCY_0300780;PCHAS_0309000;PGSY75_0209800;PGAL8A_00015200;AK88_03834;PCOAH_00008780;PKNH_0411300;PBANKA_0306800;PADL01_0208500;PRCDC_0208700;PocGH01_04020200;PBILCG01_0212400;C922_02798	1
PF3D7_0209800	54	T	23	23	23	23	T;T;T;T;T;T;T;T;T;T;T;T;T;T;T;T;T;T;T;T;T;T;T	G;G;G;G;G;G;G;G;G;G;G;G;G;G;G;G;G;G;G;G;G;G;G	PF3D7_0209800;PPRFG01_0209800;PBLACG01_0206500;PY17X_0307400;PVP01_0415000;MKS88_001162;PmUG01_04022400;PcyM_0413300;PVL_000115400;PRELSG_0412800;PVVCY_0300780;PCHAS_0309000;PGSY75_0209800;PGAL8A_00015200;AK88_03834;PCOAH_00008780;PKNH_0411300;PBANKA_0306800;PADL01_0208500;PRCDC_0208700;PocGH01_04020200;PBILCG01_0212400;C922_02798	1
PF3D7_0209800	71	S	23	23	23	23	S;S;S;S;S;S;S;S;S;S;S;S;S;S;S;S;S;S;S;S;S;S;S	E;E;E;E;E;E;E;E;E;E;E;E;E;E;E;E;E;E;E;E;E;E;E	PF3D7_0209800;PPRFG01_0209800;PBLACG01_0206500;PY17X_0307400;PVP01_0415000;MKS88_001162;PmUG01_04022400;PcyM_0413300;PVL_000115400;PRELSG_0412800;PVVCY_0300780;PCHAS_0309000;PGSY75_0209800;PGAL8A_00015200;AK88_03834;PCOAH_00008780;PKNH_0411300;PBANKA_0306800;PADL01_0208500;PRCDC_0208700;PocGH01_04020200;PBILCG01_0212400;C922_02798	1
PF3D7_0209800	73	S	23	23	23	23	S;S;S;S;S;S;S;S;S;S;S;S;S;S;S;S;S;S;S;S;S;S;S	G;G;G;G;G;G;G;G;G;G;G;G;G;G;G;G;G;G;G;G;G;G;G	PF3D7_0209800;PPRFG01_0209800;PBLACG01_0206500;PY17X_0307400;PVP01_0415000;MKS88_001162;PmUG01_04022400;PcyM_0413300;PVL_000115400;PRELSG_0412800;PVVCY_0300780;PCHAS_0309000;PGSY75_0209800;PGAL8A_00015200;AK88_03834;PCOAH_00008780;PKNH_0411300;PBANKA_0306800;PADL01_0208500;PRCDC_0208700;PocGH01_04020200;PBILCG01_0212400;C922_02798	1
PF3D7_0209800	79	S	23	23	23	23	S;S;S;S;S;S;S;S;S;S;S;S;S;S;S;S;S;S;S;S;S;S;S	E;E;E;E;E;E;E;E;E;E;E;E;E;E;E;E;E;E;E;E;E;E;E	PF3D7_0209800;PPRFG01_0209800;PBLACG01_0206500;PY17X_0307400;PVP01_0415000;MKS88_001162;PmUG01_04022400;PcyM_0413300;PVL_000115400;PRELSG_0412800;PVVCY_0300780;PCHAS_0309000;PGSY75_0209800;PGAL8A_00015200;AK88_03834;PCOAH_00008780;PKNH_0411300;PBANKA_0306800;PADL01_0208500;PRCDC_0208700;PocGH01_04020200;PBILCG01_0212400;C922_02798	1
PF3D7_0209800	93	T	23	23	23	23	T;T;T;T;T;T;T;T;T;T;T;T;T;T;T;T;T;T;T;T;T;T;T	D;D;D;D;D;D;D;D;D;D;D;D;D;D;D;D;D;D;D;D;D;D;D	PF3D7_0209800;PPRFG01_0209800;PBLACG01_0206500;PY17X_0307400;PVP01_0415000;MKS88_001162;PmUG01_04022400;PcyM_0413300;PVL_000115400;PRELSG_0412800;PVVCY_0300780;PCHAS_0309000;PGSY75_0209800;PGAL8A_00015200;AK88_03834;PCOAH_00008780;PKNH_0411300;PBANKA_0306800;PADL01_0208500;PRCDC_0208700;PocGH01_04020200;PBILCG01_0212400;C922_02798	1
PF3D7_0209800	119	T	23	23	23	21	T;T;T;T;T;T;T;T;T;T;T;T;T;T;T;T;T;T;T;T;T;T;T	N;N;N;N;N;N;N;N;N;N;-;-;N;N;N;N;N;N;N;N;N;N;N	PF3D7_0209800;PPRFG01_0209800;PBLACG01_0206500;PY17X_0307400;PVP01_0415000;MKS88_001162;PmUG01_04022400;PcyM_0413300;PVL_000115400;PRELSG_0412800;PVVCY_0300780;PCHAS_0309000;PGSY75_0209800;PGAL8A_00015200;AK88_03834;PCOAH_00008780;PKNH_0411300;PBANKA_0306800;PADL01_0208500;PRCDC_0208700;PocGH01_04020200;PBILCG01_0212400;C922_02798	1
PF3D7_0209800	152	T	23	23	23	23	T;T;T;T;T;T;T;T;T;T;T;T;T;T;T;T;T;T;T;T;T;T;T	R;R;R;R;R;R;R;R;R;R;R;R;R;R;R;R;R;R;R;R;R;R;R	PF3D7_0209800;PPRFG01_0209800;PBLACG01_0206500;PY17X_0307400;PVP01_0415000;MKS88_001162;PmUG01_04022400;PcyM_0413300;PVL_000115400;PRELSG_0412800;PVVCY_0300780;PCHAS_0309000;PGSY75_0209800;PGAL8A_00015200;AK88_03834;PCOAH_00008780;PKNH_0411300;PBANKA_0306800;PADL01_0208500;PRCDC_0208700;PocGH01_04020200;PBILCG01_0212400;C922_02798	1
PF3D7_0209800	167	S	23	23	23	23	S;S;S;S;S;S;S;S;S;S;S;S;S;S;S;S;S;S;S;S;S;S;S	K;K;K;K;K;K;K;K;K;K;K;K;K;K;K;K;K;K;K;K;K;K;K	PF3D7_0209800;PPRFG01_0209800;PBLACG01_0206500;PY17X_0307400;PVP01_0415000;MKS88_001162;PmUG01_04022400;PcyM_0413300;PVL_000115400;PRELSG_0412800;PVVCY_0300780;PCHAS_0309000;PGSY75_0209800;PGAL8A_00015200;AK88_03834;PCOAH_00008780;PKNH_0411300;PBANKA_0306800;PADL01_0208500;PRCDC_0208700;PocGH01_04020200;PBILCG01_0212400;C922_02798	1
PF3D7_0209800	240	S	23	19	19	23	S;S;S;G;S;S;S;S;S;S;G;G;S;S;S;S;S;G;S;S;S;S;S	D;D;D;D;D;D;D;D;D;D;D;D;D;D;D;D;D;D;D;D;D;D;D	PF3D7_0209800;PPRFG01_0209800;PBLACG01_0206500;PY17X_0307400;PVP01_0415000;MKS88_001162;PmUG01_04022400;PcyM_0413300;PVL_000115400;PRELSG_0412800;PVVCY_0300780;PCHAS_0309000;PGSY75_0209800;PGAL8A_00015200;AK88_03834;PCOAH_00008780;PKNH_0411300;PBANKA_0306800;PADL01_0208500;PRCDC_0208700;PocGH01_04020200;PBILCG01_0212400;C922_02798	0.826086957
PF3D7_0209800	339	T	23	23	23	23	T;T;T;T;T;T;T;T;T;T;T;T;T;T;T;T;T;T;T;T;T;T;T	E;E;E;E;E;E;E;E;E;E;E;E;E;E;E;E;E;E;E;E;E;E;E	PF3D7_0209800;PPRFG01_0209800;PBLACG01_0206500;PY17X_0307400;PVP01_0415000;MKS88_001162;PmUG01_04022400;PcyM_0413300;PVL_000115400;PRELSG_0412800;PVVCY_0300780;PCHAS_0309000;PGSY75_0209800;PGAL8A_00015200;AK88_03834;PCOAH_00008780;PKNH_0411300;PBANKA_0306800;PADL01_0208500;PRCDC_0208700;PocGH01_04020200;PBILCG01_0212400;C922_02798	1
PF3D7_0209800	374	S	23	23	23	23	S;S;S;S;S;S;S;S;S;S;S;S;S;S;S;S;S;S;S;S;S;S;S	T;T;T;T;T;T;T;T;T;T;T;T;T;T;T;T;T;T;T;T;T;T;T	PF3D7_0209800;PPRFG01_0209800;PBLACG01_0206500;PY17X_0307400;PVP01_0415000;MKS88_001162;PmUG01_04022400;PcyM_0413300;PVL_000115400;PRELSG_0412800;PVVCY_0300780;PCHAS_0309000;PGSY75_0209800;PGAL8A_00015200;AK88_03834;PCOAH_00008780;PKNH_0411300;PBANKA_0306800;PADL01_0208500;PRCDC_0208700;PocGH01_04020200;PBILCG01_0212400;C922_02798	1
PF3D7_0209800	399	S	23	23	23	23	S;S;S;S;S;S;S;S;S;S;S;S;S;S;S;S;S;S;S;S;S;S;S	D;D;D;D;D;D;D;D;D;D;D;D;D;D;D;D;D;D;D;D;D;D;D	PF3D7_0209800;PPRFG01_0209800;PBLACG01_0206500;PY17X_0307400;PVP01_0415000;MKS88_001162;PmUG01_04022400;PcyM_0413300;PVL_000115400;PRELSG_0412800;PVVCY_0300780;PCHAS_0309000;PGSY75_0209800;PGAL8A_00015200;AK88_03834;PCOAH_00008780;PKNH_0411300;PBANKA_0306800;PADL01_0208500;PRCDC_0208700;PocGH01_04020200;PBILCG01_0212400;C922_02798	1
PF3D7_0209800	401	S	23	23	23	23	S;S;S;S;S;S;S;S;S;S;S;S;S;S;S;S;S;S;S;S;S;S;S	Y;Y;Y;Y;Y;Y;Y;Y;Y;Y;Y;Y;Y;Y;Y;Y;Y;Y;Y;Y;Y;Y;Y	PF3D7_0209800;PPRFG01_0209800;PBLACG01_0206500;PY17X_0307400;PVP01_0415000;MKS88_001162;PmUG01_04022400;PcyM_0413300;PVL_000115400;PRELSG_0412800;PVVCY_0300780;PCHAS_0309000;PGSY75_0209800;PGAL8A_00015200;AK88_03834;PCOAH_00008780;PKNH_0411300;PBANKA_0306800;PADL01_0208500;PRCDC_0208700;PocGH01_04020200;PBILCG01_0212400;C922_02798	1
PF3D7_0209800	443	S	23	23	23	23	S;S;S;S;S;S;S;S;S;S;S;S;S;S;S;S;S;S;S;S;S;S;S	E;E;E;E;E;E;E;E;E;E;E;E;E;E;E;E;E;E;E;E;E;E;E	PF3D7_0209800;PPRFG01_0209800;PBLACG01_0206500;PY17X_0307400;PVP01_0415000;MKS88_001162;PmUG01_04022400;PcyM_0413300;PVL_000115400;PRELSG_0412800;PVVCY_0300780;PCHAS_0309000;PGSY75_0209800;PGAL8A_00015200;AK88_03834;PCOAH_00008780;PKNH_0411300;PBANKA_0306800;PADL01_0208500;PRCDC_0208700;PocGH01_04020200;PBILCG01_0212400;C922_02798	1
PF3D7_0210100	96	S	25	21	21	1	S;S;S;S;S;V;S;S;M;S;S;M;S;S;M;S;S;S;S;S;S;S;S;S;S		PF3D7_0210100;PRELSG_0412600;C922_02796;PRCDC_0209000;PVL_000115200;PBLACG01_0206800;PKNH_0411100;PADL01_0208800;PGSY75_0210100;PCOAH_00008800;PGSY75_0210100;PPRFG01_0210100.2;PBANKA_0307000;PBILCG01_0212700;PRCDC_0209000;PocGH01_04020000;PY17X_0307600;AK88_03836;PGAL8A_00015000;PVP01_0414800;PPRFG01_0210100.1;PmUG01_04022200;PCHAS_0309200;PVVCY_0300800;PcyM_0413100	0.84
PF3D7_0210200	18	S	18	11	17	11	S;S;T;T;S;S;S;P;S;S;S;T;S;T;T;S;T;S	D;D;E;E;D;D;D;E;D;D;D;E;D;E;E;D;E;D	PF3D7_0210200;PBLACG01_0207000;PVL_000115100;PVP01_0414700;PocGH01_04019900;PBANKA_0307100;PVVCY_0300810;AK88_03837;PGAL8A_00014900;MKS88_001161;PY17X_0307700;PcyM_0413000;PmUG01_04022100;PCOAH_00008810;PKNH_0411000;PCHAS_0309300;C922_02795;PGSY75_0210200	0.611111111
PF3D7_0210200	597	S	18	2	2	2	S;S;-;-;-;-;-;-;N;-;-;-;-;-;-;-;-;K	I;G;L;L;N;N;N;-;N;A;N;P;A;S;D;N;P;I	PF3D7_0210200;PBLACG01_0207000;PVL_000115100;PVP01_0414700;PocGH01_04019900;PBANKA_0307100;PVVCY_0300810;AK88_03837;PGAL8A_00014900;MKS88_001161;PY17X_0307700;PcyM_0413000;PmUG01_04022100;PCOAH_00008810;PKNH_0411000;PCHAS_0309300;C922_02795;PGSY75_0210200	0.111111111
PF3D7_0210200	1845	S	18	3	3	3	S;S;G;G;G;K;K;E;F;-;K;G;-;E;G;K;G;S	S;S;A;E;T;D;D;K;N;D;D;K;D;K;K;D;K;S	PF3D7_0210200;PBLACG01_0207000;PVL_000115100;PVP01_0414700;PocGH01_04019900;PBANKA_0307100;PVVCY_0300810;AK88_03837;PGAL8A_00014900;MKS88_001161;PY17X_0307700;PcyM_0413000;PmUG01_04022100;PCOAH_00008810;PKNH_0411000;PCHAS_0309300;C922_02795;PGSY75_0210200	0.166666667
PF3D7_0210200	1846	S	18	3	4	3	S;S;A;E;T;D;D;K;N;D;D;K;D;K;K;D;K;S	H;H;G;Q;G;S;S;R;E;-;S;Q;-;Q;K;S;L;H	PF3D7_0210200;PBLACG01_0207000;PVL_000115100;PVP01_0414700;PocGH01_04019900;PBANKA_0307100;PVVCY_0300810;AK88_03837;PGAL8A_00014900;MKS88_001161;PY17X_0307700;PcyM_0413000;PmUG01_04022100;PCOAH_00008810;PKNH_0411000;PCHAS_0309300;C922_02795;PGSY75_0210200	0.166666667
PF3D7_0210200	1848	T	18	8	8	3	T;T;A;Q;T;T;T;H;Y;Q;T;P;Q;P;E;T;P;T	E;E;D;R;V;N;N;Q;-;R;N;R;R;R;K;N;R;E	PF3D7_0210200;PBLACG01_0207000;PVL_000115100;PVP01_0414700;PocGH01_04019900;PBANKA_0307100;PVVCY_0300810;AK88_03837;PGAL8A_00014900;MKS88_001161;PY17X_0307700;PcyM_0413000;PmUG01_04022100;PCOAH_00008810;PKNH_0411000;PCHAS_0309300;C922_02795;PGSY75_0210200	0.444444444
PF3D7_0210200	1893	T	18	1	2	3	T;E;-;-;-;-;-;-;G;-;-;-;-;-;-;-;-;S	N;N;-;-;-;-;-;-;E;-;-;-;-;-;-;-;-;N	PF3D7_0210200;PBLACG01_0207000;PVL_000115100;PVP01_0414700;PocGH01_04019900;PBANKA_0307100;PVVCY_0300810;AK88_03837;PGAL8A_00014900;MKS88_001161;PY17X_0307700;PcyM_0413000;PmUG01_04022100;PCOAH_00008810;PKNH_0411000;PCHAS_0309300;C922_02795;PGSY75_0210200	0.055555556
PF3D7_0210200	1896	T	18	3	4	2	T;K;-;-;G;N;N;A;R;E;-;T;E;S;T;N;G;R	C;Y;-;-;-;-;-;-;E;-;-;-;-;-;-;-;-;C	PF3D7_0210200;PBLACG01_0207000;PVL_000115100;PVP01_0414700;PocGH01_04019900;PBANKA_0307100;PVVCY_0300810;AK88_03837;PGAL8A_00014900;MKS88_001161;PY17X_0307700;PcyM_0413000;PmUG01_04022100;PCOAH_00008810;PKNH_0411000;PCHAS_0309300;C922_02795;PGSY75_0210200	0.166666667
PF3D7_0210200	2186	S	18	4	4	12	S;S;H;Y;C;C;C;Y;S;C;C;Y;C;Y;Y;C;Y;S	I;M;V;V;I;I;I;I;E;T;I;I;T;I;I;I;I;I	PF3D7_0210200;PBLACG01_0207000;PVL_000115100;PVP01_0414700;PocGH01_04019900;PBANKA_0307100;PVVCY_0300810;AK88_03837;PGAL8A_00014900;MKS88_001161;PY17X_0307700;PcyM_0413000;PmUG01_04022100;PCOAH_00008810;PKNH_0411000;PCHAS_0309300;C922_02795;PGSY75_0210200	0.222222222
PF3D7_0210200	2394	S	18	3	3	4	S;S;-;-;-;-;-;-;E;-;-;-;-;-;-;-;-;S	K;K;-;-;-;-;-;-;K;-;-;-;-;-;-;-;-;K	PF3D7_0210200;PBLACG01_0207000;PVL_000115100;PVP01_0414700;PocGH01_04019900;PBANKA_0307100;PVVCY_0300810;AK88_03837;PGAL8A_00014900;MKS88_001161;PY17X_0307700;PcyM_0413000;PmUG01_04022100;PCOAH_00008810;PKNH_0411000;PCHAS_0309300;C922_02795;PGSY75_0210200	0.166666667
PF3D7_0210300	258	S	23	23	23	7	S;S;S;S;S;S;S;S;S;S;S;S;S;S;S;S;S;S;S;S;S;S;S	L;F;F;F;L;L;F;L;F;F;F;F;F;F;L;M;F;F;F;F;L;F;L	PF3D7_0210300;PVP01_0414600;PBANKA_0307200;PCOAH_00008820;PRCDC_0209200;PGSY75_0210300;PRELSG_0412400;PPRFG01_0210300;MKS88_001158;AK88_03838;PocGH01_04019800;PY17X_0307800;C922_02794;PmUG01_04022000;PBLACG01_0207100;PGAL8A_00014800;PKNH_0410900;PVVCY_0300820;PcyM_0412900;PVL_040010400;PADL01_0209000;PCHAS_0309400;PBILCG01_0212900	1
PF3D7_0210300	263	S	23	23	23	21	S;S;S;S;S;S;S;S;S;S;S;S;S;S;S;S;S;S;S;S;S;S;S	N;N;N;N;N;N;N;N;N;N;N;N;N;N;N;N;N;S;N;N;N;S;N	PF3D7_0210300;PVP01_0414600;PBANKA_0307200;PCOAH_00008820;PRCDC_0209200;PGSY75_0210300;PRELSG_0412400;PPRFG01_0210300;MKS88_001158;AK88_03838;PocGH01_04019800;PY17X_0307800;C922_02794;PmUG01_04022000;PBLACG01_0207100;PGAL8A_00014800;PKNH_0410900;PVVCY_0300820;PcyM_0412900;PVL_040010400;PADL01_0209000;PCHAS_0309400;PBILCG01_0212900	1
PF3D7_0210300	269	S	23	23	23	13	S;S;S;S;S;S;S;S;S;S;S;S;S;S;S;S;S;S;S;S;S;S;S	F;L;F;L;F;F;Y;F;F;L;Y;F;L;F;F;Y;L;F;L;L;F;F;F	PF3D7_0210300;PVP01_0414600;PBANKA_0307200;PCOAH_00008820;PRCDC_0209200;PGSY75_0210300;PRELSG_0412400;PPRFG01_0210300;MKS88_001158;AK88_03838;PocGH01_04019800;PY17X_0307800;C922_02794;PmUG01_04022000;PBLACG01_0207100;PGAL8A_00014800;PKNH_0410900;PVVCY_0300820;PcyM_0412900;PVL_040010400;PADL01_0209000;PCHAS_0309400;PBILCG01_0212900	1
PF3D7_0210600	235	S	23	19	23	14	S;S;S;S;S;S;S;S;T;S;S;S;S;T;S;S;S;S;S;S;T;T;S	N;N;N;N;S;N;N;S;N;N;T;S;N;N;N;S;S;S;N;N;S;N;S	PF3D7_0210600;PocGH01_04019500;PmUG01_04021700;PBLACG01_0207400;AK88_03841;PGSY75_0210600;PPRFG01_0210600;PKNH_0410600;PVVCY_0300850;PADL01_0209300;PcyM_0412600;PVP01_0414300;PGAL8A_00014500;PBANKA_0307500;PBILCG01_0213200;PCOAH_00008850;C922_02791;PVL_040010100;PRCDC_0209500;MKS88_001155;PY17X_0308100;PCHAS_0309700;PRELSG_0412100	0.826086957
PF3D7_0210600	381	T	23	8	8	7	T;A;A;T;A;T;T;A;K;T;A;A;N;K;T;A;A;A;T;A;K;K;T	P;S;S;P;S;P;P;S;S;P;S;S;S;S;P;S;S;S;P;S;S;S;S	PF3D7_0210600;PocGH01_04019500;PmUG01_04021700;PBLACG01_0207400;AK88_03841;PGSY75_0210600;PPRFG01_0210600;PKNH_0410600;PVVCY_0300850;PADL01_0209300;PcyM_0412600;PVP01_0414300;PGAL8A_00014500;PBANKA_0307500;PBILCG01_0213200;PCOAH_00008850;C922_02791;PVL_040010100;PRCDC_0209500;MKS88_001155;PY17X_0308100;PCHAS_0309700;PRELSG_0412100	0.347826087
PF3D7_0210600	393	S	23	22	22	15	S;S;S;S;S;S;S;S;S;S;S;S;S;S;F;S;S;S;S;S;S;S;S	R;R;H;R;R;R;R;R;Q;R;R;R;H;Q;R;R;R;R;R;H;Q;Q;H	PF3D7_0210600;PocGH01_04019500;PmUG01_04021700;PBLACG01_0207400;AK88_03841;PGSY75_0210600;PPRFG01_0210600;PKNH_0410600;PVVCY_0300850;PADL01_0209300;PcyM_0412600;PVP01_0414300;PGAL8A_00014500;PBANKA_0307500;PBILCG01_0213200;PCOAH_00008850;C922_02791;PVL_040010100;PRCDC_0209500;MKS88_001155;PY17X_0308100;PCHAS_0309700;PRELSG_0412100	0.956521739
PF3D7_0210600	397	S	23	23	23	7	S;S;S;S;S;S;S;S;S;S;S;S;S;S;S;S;S;S;S;S;S;S;S	N;T;K;N;T;N;N;T;K;N;T;T;M;K;N;T;T;T;N;K;K;K;M	PF3D7_0210600;PocGH01_04019500;PmUG01_04021700;PBLACG01_0207400;AK88_03841;PGSY75_0210600;PPRFG01_0210600;PKNH_0410600;PVVCY_0300850;PADL01_0209300;PcyM_0412600;PVP01_0414300;PGAL8A_00014500;PBANKA_0307500;PBILCG01_0213200;PCOAH_00008850;C922_02791;PVL_040010100;PRCDC_0209500;MKS88_001155;PY17X_0308100;PCHAS_0309700;PRELSG_0412100	1
PF3D7_0210600	400	S	23	23	23	10	S;S;S;S;S;S;S;S;S;S;S;S;S;S;S;S;S;S;S;S;S;S;S	M;M;M;M;I;M;M;I;I;M;I;I;I;I;M;I;I;I;M;M;I;I;I	PF3D7_0210600;PocGH01_04019500;PmUG01_04021700;PBLACG01_0207400;AK88_03841;PGSY75_0210600;PPRFG01_0210600;PKNH_0410600;PVVCY_0300850;PADL01_0209300;PcyM_0412600;PVP01_0414300;PGAL8A_00014500;PBANKA_0307500;PBILCG01_0213200;PCOAH_00008850;C922_02791;PVL_040010100;PRCDC_0209500;MKS88_001155;PY17X_0308100;PCHAS_0309700;PRELSG_0412100	1
PF3D7_0210600	416	S	23	23	23	7	S;S;S;S;S;S;S;S;S;S;S;S;S;S;S;S;S;S;S;S;S;S;S	D;N;N;D;N;D;D;N;N;D;N;N;N;N;D;N;N;N;D;N;N;N;N	PF3D7_0210600;PocGH01_04019500;PmUG01_04021700;PBLACG01_0207400;AK88_03841;PGSY75_0210600;PPRFG01_0210600;PKNH_0410600;PVVCY_0300850;PADL01_0209300;PcyM_0412600;PVP01_0414300;PGAL8A_00014500;PBANKA_0307500;PBILCG01_0213200;PCOAH_00008850;C922_02791;PVL_040010100;PRCDC_0209500;MKS88_001155;PY17X_0308100;PCHAS_0309700;PRELSG_0412100	1
PF3D7_0210600	424	Y	23	9	9	4	Y;H;Y;H;H;Y;Y;H;K;Y;H;H;Y;K;H;H;H;H;Y;Y;K;K;Y	M;A;T;T;T;T;M;T;P;T;T;T;R;T;M;T;T;T;M;T;T;A;K	PF3D7_0210600;PocGH01_04019500;PmUG01_04021700;PBLACG01_0207400;AK88_03841;PGSY75_0210600;PPRFG01_0210600;PKNH_0410600;PVVCY_0300850;PADL01_0209300;PcyM_0412600;PVP01_0414300;PGAL8A_00014500;PBANKA_0307500;PBILCG01_0213200;PCOAH_00008850;C922_02791;PVL_040010100;PRCDC_0209500;MKS88_001155;PY17X_0308100;PCHAS_0309700;PRELSG_0412100	0.391304348
PF3D7_0210600	427	S	23	9	9	7	S;E;S;S;D;S;S;G;D;S;D;A;N;D;S;D;A;A;S;S;D;D;H	G;T;P;G;P;G;G;A;N;G;P;A;V;N;G;P;A;A;G;P;N;N;V	PF3D7_0210600;PocGH01_04019500;PmUG01_04021700;PBLACG01_0207400;AK88_03841;PGSY75_0210600;PPRFG01_0210600;PKNH_0410600;PVVCY_0300850;PADL01_0209300;PcyM_0412600;PVP01_0414300;PGAL8A_00014500;PBANKA_0307500;PBILCG01_0213200;PCOAH_00008850;C922_02791;PVL_040010100;PRCDC_0209500;MKS88_001155;PY17X_0308100;PCHAS_0309700;PRELSG_0412100	0.391304348
PF3D7_0210600	445	S	23	22	22	22	S;S;S;S;S;S;S;S;S;S;S;S;S;S;S;S;S;S;-;S;S;S;S	D;D;D;D;D;D;D;D;D;D;D;D;D;D;D;D;D;D;-;D;D;D;D	PF3D7_0210600;PocGH01_04019500;PmUG01_04021700;PBLACG01_0207400;AK88_03841;PGSY75_0210600;PPRFG01_0210600;PKNH_0410600;PVVCY_0300850;PADL01_0209300;PcyM_0412600;PVP01_0414300;PGAL8A_00014500;PBANKA_0307500;PBILCG01_0213200;PCOAH_00008850;C922_02791;PVL_040010100;PRCDC_0209500;MKS88_001155;PY17X_0308100;PCHAS_0309700;PRELSG_0412100	0.956521739
PF3D7_0210700	136	S	22	4	4	3	S;S;N;N;N;N;N;S;N;N;N;N;N;N;N;N;N;N;N;N;S;N	N;-;-;-;-;-;-;-;-;-;-;-;-;-;-;-;-;-;-;N;-;N	PF3D7_0210700;PBILCG01_0213300;C922_02790;PVVCY_0300860;PRELSG_0412000;PY17X_0308200;PBANKA_0307600;PRCDC_0209600;PmUG01_04021600;PGAL8A_00014400;PCHAS_0309800;PGSY75_0210700;PADL01_0209400;PVP01_0414200;PVL_040010000;PBLACG01_0207500;PocGH01_04019400;AK88_03842;PcyM_0412500;PCOAH_00008860;PPRFG01_0210700;PKNH_0410500	0.181818182
PF3D7_0210700	219	T	22	15	18	8	T;T;T;M;T;M;M;T;T;T;M;T;T;T;T;T;S;T;T;S;T;S	H;D;H;D;D;D;D;D;D;D;D;D;D;H;H;D;D;H;H;H;D;H	PF3D7_0210700;PBILCG01_0213300;C922_02790;PVVCY_0300860;PRELSG_0412000;PY17X_0308200;PBANKA_0307600;PRCDC_0209600;PmUG01_04021600;PGAL8A_00014400;PCHAS_0309800;PGSY75_0210700;PADL01_0209400;PVP01_0414200;PVL_040010000;PBLACG01_0207500;PocGH01_04019400;AK88_03842;PcyM_0412500;PCOAH_00008860;PPRFG01_0210700;PKNH_0410500	0.681818182
PF3D7_0210900	13	S	23	23	23	23	S;S;S;S;S;S;S;S;S;S;S;S;S;S;S;S;S;S;S;S;S;S;S	C;C;C;C;C;C;C;C;C;C;C;C;C;C;C;C;C;C;C;C;C;C;C	PF3D7_0210900;PBILCG01_0213500;PGSY75_0210900;C922_02788;PCHAS_0310000;PKNH_0410300;PY17X_0308400;PocGH01_04019200;PBANKA_0307800;AK88_03844;PVP01_0414000;PVL_040009800;PRCDC_0209800;PcyM_0412200;PGAL8A_00014100;MKS88_001152;PmUG01_04021400;PCOAH_00008880;PPRFG01_0210900;PADL01_0209600;PBLACG01_0207700;PRELSG_0411700;PVVCY_0300880	1
PF3D7_0210900	30	S	23	18	18	11	S;S;S;S;G;S;G;G;G;S;S;S;S;S;S;S;S;S;S;S;S;S;G	F;L;L;I;F;F;F;F;F;L;L;L;L;L;F;F;F;L;L;L;L;F;F	PF3D7_0210900;PBILCG01_0213500;PGSY75_0210900;C922_02788;PCHAS_0310000;PKNH_0410300;PY17X_0308400;PocGH01_04019200;PBANKA_0307800;AK88_03844;PVP01_0414000;PVL_040009800;PRCDC_0209800;PcyM_0412200;PGAL8A_00014100;MKS88_001152;PmUG01_04021400;PCOAH_00008880;PPRFG01_0210900;PADL01_0209600;PBLACG01_0207700;PRELSG_0411700;PVVCY_0300880	0.782608696
PF3D7_0210900	46	S	23	7	7	21	S;S;S;K;G;R;G;N;G;K;K;K;S;K;N;N;N;K;S;S;S;N;G	F;F;F;F;F;F;F;F;F;F;F;F;F;F;Y;F;F;F;F;F;F;Y;F	PF3D7_0210900;PBILCG01_0213500;PGSY75_0210900;C922_02788;PCHAS_0310000;PKNH_0410300;PY17X_0308400;PocGH01_04019200;PBANKA_0307800;AK88_03844;PVP01_0414000;PVL_040009800;PRCDC_0209800;PcyM_0412200;PGAL8A_00014100;MKS88_001152;PmUG01_04021400;PCOAH_00008880;PPRFG01_0210900;PADL01_0209600;PBLACG01_0207700;PRELSG_0411700;PVVCY_0300880	0.304347826
PF3D7_0210900	54	S	23	9	9	5	S;S;S;L;G;L;G;L;G;L;L;L;S;L;S;L;L;L;S;S;S;S;G	S;H;H;T;S;T;S;T;S;T;T;T;H;T;L;T;T;T;H;H;L;I;S	PF3D7_0210900;PBILCG01_0213500;PGSY75_0210900;C922_02788;PCHAS_0310000;PKNH_0410300;PY17X_0308400;PocGH01_04019200;PBANKA_0307800;AK88_03844;PVP01_0414000;PVL_040009800;PRCDC_0209800;PcyM_0412200;PGAL8A_00014100;MKS88_001152;PmUG01_04021400;PCOAH_00008880;PPRFG01_0210900;PADL01_0209600;PBLACG01_0207700;PRELSG_0411700;PVVCY_0300880	0.391304348
PF3D7_0210900	66	S	23	17	18	10	S;S;S;S;P;S;P;S;P;T;S;S;S;S;S;S;S;S;S;S;S;L;P	R;G;G;K;R;K;R;R;R;K;K;K;G;K;R;R;R;K;G;G;G;R;R	PF3D7_0210900;PBILCG01_0213500;PGSY75_0210900;C922_02788;PCHAS_0310000;PKNH_0410300;PY17X_0308400;PocGH01_04019200;PBANKA_0307800;AK88_03844;PVP01_0414000;PVL_040009800;PRCDC_0209800;PcyM_0412200;PGAL8A_00014100;MKS88_001152;PmUG01_04021400;PCOAH_00008880;PPRFG01_0210900;PADL01_0209600;PBLACG01_0207700;PRELSG_0411700;PVVCY_0300880	0.739130435
PF3D7_0210900	73	S	23	17	18	5	S;S;S;P;S;S;S;S;S;S;P;P;S;P;A;S;S;S;S;S;S;T;S	R;G;G;G;R;G;R;G;R;G;G;G;G;G;G;G;G;G;G;G;G;G;R	PF3D7_0210900;PBILCG01_0213500;PGSY75_0210900;C922_02788;PCHAS_0310000;PKNH_0410300;PY17X_0308400;PocGH01_04019200;PBANKA_0307800;AK88_03844;PVP01_0414000;PVL_040009800;PRCDC_0209800;PcyM_0412200;PGAL8A_00014100;MKS88_001152;PmUG01_04021400;PCOAH_00008880;PPRFG01_0210900;PADL01_0209600;PBLACG01_0207700;PRELSG_0411700;PVVCY_0300880	0.739130435
PF3D7_0210900	75	S	23	21	21	21	S;S;S;S;S;S;S;S;S;S;S;S;S;S;S;S;S;S;S;S;S;N;N	F;F;F;F;F;F;F;F;F;F;F;F;F;F;Y;F;F;F;F;F;F;Y;F	PF3D7_0210900;PBILCG01_0213500;PGSY75_0210900;C922_02788;PCHAS_0310000;PKNH_0410300;PY17X_0308400;PocGH01_04019200;PBANKA_0307800;AK88_03844;PVP01_0414000;PVL_040009800;PRCDC_0209800;PcyM_0412200;PGAL8A_00014100;MKS88_001152;PmUG01_04021400;PCOAH_00008880;PPRFG01_0210900;PADL01_0209600;PBLACG01_0207700;PRELSG_0411700;PVVCY_0300880	0.913043478
PF3D7_0210900	109	T	23	6	12	10	T;T;S;P;S;P;S;A;S;P;P;P;T;P;N;T;T;P;T;S;S;N;-	S;G;G;N;S;N;S;S;S;N;N;N;G;N;S;S;S;N;G;G;G;S;S	PF3D7_0210900;PBILCG01_0213500;PGSY75_0210900;C922_02788;PCHAS_0310000;PKNH_0410300;PY17X_0308400;PocGH01_04019200;PBANKA_0307800;AK88_03844;PVP01_0414000;PVL_040009800;PRCDC_0209800;PcyM_0412200;PGAL8A_00014100;MKS88_001152;PmUG01_04021400;PCOAH_00008880;PPRFG01_0210900;PADL01_0209600;PBLACG01_0207700;PRELSG_0411700;PVVCY_0300880	0.260869565
PF3D7_0210900	111	S	23	13	16	10	S;S;S;A;N;T;N;S;N;S;S;S;S;T;N;S;S;T;S;S;S;N;-	S;G;G;N;S;N;S;S;S;N;N;N;G;N;S;S;S;N;G;G;G;S;S	PF3D7_0210900;PBILCG01_0213500;PGSY75_0210900;C922_02788;PCHAS_0310000;PKNH_0410300;PY17X_0308400;PocGH01_04019200;PBANKA_0307800;AK88_03844;PVP01_0414000;PVL_040009800;PRCDC_0209800;PcyM_0412200;PGAL8A_00014100;MKS88_001152;PmUG01_04021400;PCOAH_00008880;PPRFG01_0210900;PADL01_0209600;PBLACG01_0207700;PRELSG_0411700;PVVCY_0300880	0.565217391
PF3D7_0210900	114	S	23	23	23	12	S;S;S;S;S;S;S;S;S;S;S;S;S;S;S;S;S;S;S;S;S;S;S	R;R;R;R;R;H;R;P;R;H;H;H;R;H;H;H;H;Q;R;R;R;H;R	PF3D7_0210900;PBILCG01_0213500;PGSY75_0210900;C922_02788;PCHAS_0310000;PKNH_0410300;PY17X_0308400;PocGH01_04019200;PBANKA_0307800;AK88_03844;PVP01_0414000;PVL_040009800;PRCDC_0209800;PcyM_0412200;PGAL8A_00014100;MKS88_001152;PmUG01_04021400;PCOAH_00008880;PPRFG01_0210900;PADL01_0209600;PBLACG01_0207700;PRELSG_0411700;PVVCY_0300880	1
PF3D7_0210900	123	S	23	8	8	16	S;S;S;P;S;P;N;P;N;P;P;P;S;P;P;P;P;P;S;S;S;P;G	Y;F;F;Y;Y;Y;Y;Y;Y;Y;Y;Y;F;Y;Y;Y;Y;Y;F;F;F;F;Y	PF3D7_0210900;PBILCG01_0213500;PGSY75_0210900;C922_02788;PCHAS_0310000;PKNH_0410300;PY17X_0308400;PocGH01_04019200;PBANKA_0307800;AK88_03844;PVP01_0414000;PVL_040009800;PRCDC_0209800;PcyM_0412200;PGAL8A_00014100;MKS88_001152;PmUG01_04021400;PCOAH_00008880;PPRFG01_0210900;PADL01_0209600;PBLACG01_0207700;PRELSG_0411700;PVVCY_0300880	0.347826087
PF3D7_0210900	139	S	23	7	13	19	S;S;S;T;G;T;G;V;G;T;T;T;S;T;I;I;I;-;S;S;S;I;G	Y;Y;F;Y;Y;Y;Y;F;Y;Y;Y;Y;Y;Y;Y;Y;Y;-;Y;F;Y;Y;Y	PF3D7_0210900;PBILCG01_0213500;PGSY75_0210900;C922_02788;PCHAS_0310000;PKNH_0410300;PY17X_0308400;PocGH01_04019200;PBANKA_0307800;AK88_03844;PVP01_0414000;PVL_040009800;PRCDC_0209800;PcyM_0412200;PGAL8A_00014100;MKS88_001152;PmUG01_04021400;PCOAH_00008880;PPRFG01_0210900;PADL01_0209600;PBLACG01_0207700;PRELSG_0411700;PVVCY_0300880	0.304347826
PF3D7_0210900	145	S	23	7	9	9	S;S;S;A;-;A;I;I;I;A;A;A;S;A;T;I;I;A;S;S;S;T;G	N;K;N;S;-;S;N;N;N;S;S;S;K;S;N;K;K;R;K;N;K;N;N	PF3D7_0210900;PBILCG01_0213500;PGSY75_0210900;C922_02788;PCHAS_0310000;PKNH_0410300;PY17X_0308400;PocGH01_04019200;PBANKA_0307800;AK88_03844;PVP01_0414000;PVL_040009800;PRCDC_0209800;PcyM_0412200;PGAL8A_00014100;MKS88_001152;PmUG01_04021400;PCOAH_00008880;PPRFG01_0210900;PADL01_0209600;PBLACG01_0207700;PRELSG_0411700;PVVCY_0300880	0.304347826
PF3D7_0210900	152	S	23	7	7	23	S;S;S;I;L;I;V;I;V;I;V;V;S;I;I;V;V;I;S;S;S;I;L	F;F;F;F;F;F;F;F;F;F;F;F;F;F;F;F;F;F;F;F;F;F;F	PF3D7_0210900;PBILCG01_0213500;PGSY75_0210900;C922_02788;PCHAS_0310000;PKNH_0410300;PY17X_0308400;PocGH01_04019200;PBANKA_0307800;AK88_03844;PVP01_0414000;PVL_040009800;PRCDC_0209800;PcyM_0412200;PGAL8A_00014100;MKS88_001152;PmUG01_04021400;PCOAH_00008880;PPRFG01_0210900;PADL01_0209600;PBLACG01_0207700;PRELSG_0411700;PVVCY_0300880	0.304347826
PF3D7_0210900	158	T	23	10	17	19	T;T;T;S;T;S;T;P;T;S;S;S;T;S;P;P;P;S;T;T;T;P;G	S;S;S;S;S;H;S;S;S;S;S;S;S;S;A;S;S;H;S;S;S;A;S	PF3D7_0210900;PBILCG01_0213500;PGSY75_0210900;C922_02788;PCHAS_0310000;PKNH_0410300;PY17X_0308400;PocGH01_04019200;PBANKA_0307800;AK88_03844;PVP01_0414000;PVL_040009800;PRCDC_0209800;PcyM_0412200;PGAL8A_00014100;MKS88_001152;PmUG01_04021400;PCOAH_00008880;PPRFG01_0210900;PADL01_0209600;PBLACG01_0207700;PRELSG_0411700;PVVCY_0300880	0.434782609
PF3D7_0210900	174	S	23	3	3	3	S;Q;P;Q;K;Q;K;Q;K;Q;P;P;S;Q;Q;P;P;H;S;P;P;Q;K	G;A;A;V;L;A;V;V;V;V;V;V;A;V;V;V;V;V;A;A;G;V;G	PF3D7_0210900;PBILCG01_0213500;PGSY75_0210900;C922_02788;PCHAS_0310000;PKNH_0410300;PY17X_0308400;PocGH01_04019200;PBANKA_0307800;AK88_03844;PVP01_0414000;PVL_040009800;PRCDC_0209800;PcyM_0412200;PGAL8A_00014100;MKS88_001152;PmUG01_04021400;PCOAH_00008880;PPRFG01_0210900;PADL01_0209600;PBLACG01_0207700;PRELSG_0411700;PVVCY_0300880	0.130434783
PF3D7_0210900	186	S	23	23	23	23	S;S;S;S;S;S;S;S;S;S;S;S;S;S;S;S;S;S;S;S;S;S;S	L;L;L;L;L;L;L;L;L;L;L;L;L;L;L;L;L;L;L;L;L;L;L	PF3D7_0210900;PBILCG01_0213500;PGSY75_0210900;C922_02788;PCHAS_0310000;PKNH_0410300;PY17X_0308400;PocGH01_04019200;PBANKA_0307800;AK88_03844;PVP01_0414000;PVL_040009800;PRCDC_0209800;PcyM_0412200;PGAL8A_00014100;MKS88_001152;PmUG01_04021400;PCOAH_00008880;PPRFG01_0210900;PADL01_0209600;PBLACG01_0207700;PRELSG_0411700;PVVCY_0300880	1
PF3D7_0210900	193	T	23	16	19	14	T;T;T;T;A;T;V;T;V;T;T;T;T;T;T;S;S;T;T;T;T;S;A	F;F;F;V;F;V;F;F;F;V;V;V;F;V;F;Y;Y;V;F;F;F;F;F	PF3D7_0210900;PBILCG01_0213500;PGSY75_0210900;C922_02788;PCHAS_0310000;PKNH_0410300;PY17X_0308400;PocGH01_04019200;PBANKA_0307800;AK88_03844;PVP01_0414000;PVL_040009800;PRCDC_0209800;PcyM_0412200;PGAL8A_00014100;MKS88_001152;PmUG01_04021400;PCOAH_00008880;PPRFG01_0210900;PADL01_0209600;PBLACG01_0207700;PRELSG_0411700;PVVCY_0300880	0.695652174
PF3D7_0210900	198	T	23	8	10	12	T;T;T;T;G;N;G;S;G;N;N;N;T;S;N;A;A;N;T;T;T;N;G	N;K;K;N;N;N;N;N;N;K;N;N;K;N;K;K;K;N;K;K;K;K;N	PF3D7_0210900;PBILCG01_0213500;PGSY75_0210900;C922_02788;PCHAS_0310000;PKNH_0410300;PY17X_0308400;PocGH01_04019200;PBANKA_0307800;AK88_03844;PVP01_0414000;PVL_040009800;PRCDC_0209800;PcyM_0412200;PGAL8A_00014100;MKS88_001152;PmUG01_04021400;PCOAH_00008880;PPRFG01_0210900;PADL01_0209600;PBLACG01_0207700;PRELSG_0411700;PVVCY_0300880	0.347826087
PF3D7_0210900	201	S	23	9	12	4	S;S;S;P;I;P;T;P;T;P;P;P;S;P;P;S;S;P;S;S;S;P;T	S;K;K;T;S;T;S;T;N;T;T;T;K;T;K;L;L;T;K;K;K;K;S	PF3D7_0210900;PBILCG01_0213500;PGSY75_0210900;C922_02788;PCHAS_0310000;PKNH_0410300;PY17X_0308400;PocGH01_04019200;PBANKA_0307800;AK88_03844;PVP01_0414000;PVL_040009800;PRCDC_0209800;PcyM_0412200;PGAL8A_00014100;MKS88_001152;PmUG01_04021400;PCOAH_00008880;PPRFG01_0210900;PADL01_0209600;PBLACG01_0207700;PRELSG_0411700;PVVCY_0300880	0.391304348
PF3D7_0210900	247	S	23	23	23	23	S;S;S;S;S;S;S;S;S;S;S;S;S;S;S;S;S;S;S;S;S;S;S	K;K;K;K;K;K;K;K;K;K;K;K;K;K;K;K;K;K;K;K;K;K;K	PF3D7_0210900;PBILCG01_0213500;PGSY75_0210900;C922_02788;PCHAS_0310000;PKNH_0410300;PY17X_0308400;PocGH01_04019200;PBANKA_0307800;AK88_03844;PVP01_0414000;PVL_040009800;PRCDC_0209800;PcyM_0412200;PGAL8A_00014100;MKS88_001152;PmUG01_04021400;PCOAH_00008880;PPRFG01_0210900;PADL01_0209600;PBLACG01_0207700;PRELSG_0411700;PVVCY_0300880	1
PF3D7_0210900	254	S	23	23	23	23	S;S;S;S;S;S;S;S;S;S;S;S;S;S;S;S;S;S;S;S;S;S;S	L;L;L;L;L;L;L;L;L;L;L;L;L;L;L;L;L;L;L;L;L;L;L	PF3D7_0210900;PBILCG01_0213500;PGSY75_0210900;C922_02788;PCHAS_0310000;PKNH_0410300;PY17X_0308400;PocGH01_04019200;PBANKA_0307800;AK88_03844;PVP01_0414000;PVL_040009800;PRCDC_0209800;PcyM_0412200;PGAL8A_00014100;MKS88_001152;PmUG01_04021400;PCOAH_00008880;PPRFG01_0210900;PADL01_0209600;PBLACG01_0207700;PRELSG_0411700;PVVCY_0300880	1
PF3D7_0210900	260	S	23	23	23	23	S;S;S;S;S;S;S;S;S;S;S;S;S;S;S;S;S;S;S;S;S;S;S	P;P;P;P;P;P;P;P;P;P;P;P;P;P;P;P;P;P;P;P;P;P;P	PF3D7_0210900;PBILCG01_0213500;PGSY75_0210900;C922_02788;PCHAS_0310000;PKNH_0410300;PY17X_0308400;PocGH01_04019200;PBANKA_0307800;AK88_03844;PVP01_0414000;PVL_040009800;PRCDC_0209800;PcyM_0412200;PGAL8A_00014100;MKS88_001152;PmUG01_04021400;PCOAH_00008880;PPRFG01_0210900;PADL01_0209600;PBLACG01_0207700;PRELSG_0411700;PVVCY_0300880	1
PF3D7_0210900	268	T	23	23	23	23	T;T;T;T;T;T;T;T;T;T;T;T;T;T;T;T;T;T;T;T;T;T;T	E;E;E;E;E;E;E;E;E;E;E;E;E;E;E;E;E;E;E;E;E;E;E	PF3D7_0210900;PBILCG01_0213500;PGSY75_0210900;C922_02788;PCHAS_0310000;PKNH_0410300;PY17X_0308400;PocGH01_04019200;PBANKA_0307800;AK88_03844;PVP01_0414000;PVL_040009800;PRCDC_0209800;PcyM_0412200;PGAL8A_00014100;MKS88_001152;PmUG01_04021400;PCOAH_00008880;PPRFG01_0210900;PADL01_0209600;PBLACG01_0207700;PRELSG_0411700;PVVCY_0300880	1
PF3D7_0210900	275	S	23	23	23	23	S;S;S;S;S;S;S;S;S;S;S;S;S;S;S;S;S;S;S;S;S;S;S	L;L;L;L;L;L;L;L;L;L;L;L;L;L;L;L;L;L;L;L;L;L;L	PF3D7_0210900;PBILCG01_0213500;PGSY75_0210900;C922_02788;PCHAS_0310000;PKNH_0410300;PY17X_0308400;PocGH01_04019200;PBANKA_0307800;AK88_03844;PVP01_0414000;PVL_040009800;PRCDC_0209800;PcyM_0412200;PGAL8A_00014100;MKS88_001152;PmUG01_04021400;PCOAH_00008880;PPRFG01_0210900;PADL01_0209600;PBLACG01_0207700;PRELSG_0411700;PVVCY_0300880	1
PF3D7_0211200	228	T	23	7	7	9	T;K;K;T;K;T;T;K;K;T;T;K;T;K;K;K;K;K;K;K;K;K;K	H;N;Q;L;H;L;L;H;H;L;L;Q;L;H;H;H;Y;N;Q;Y;H;Q;H	PF3D7_0211200;PRELSG_0408900;PBANKA_0308000;PRCDC_0210100;C922_02786;PBILCG01_0213900;PBLACG01_0208100;PcyM_0411900;PCOAH_00008900;PPRFG01_0211300;PADL01_0210000;PCHAS_0310200;PGSY75_0211200;AK88_03846;PVL_040009600;PVP01_0413800;PmUG01_04021200;PGAL8A_00401800;PY17X_0308600;MKS88_001150;PKNH_0410100;PVVCY_0300900;PocGH01_04019000	0.304347826
PF3D7_0211700	385	S	19	6	7	8	S;S;S;C;-;-;C;F;C;T;S;-;-;E;S;C;C;S;C	P;S;S;P;-;-;P;P;P;S;S;-;-;-;S;P;P;S;P	PF3D7_0211700;PBLACG01_0208600;PPRFG01_0211800;C922_02780;PY17X_0309100;PBANKA_0308500;PVP01_0413200;PcyM_0411300;PVL_040009000;PRCDC_0210600;PGSY75_0211700;PCHAS_0310700;PVVCY_0300950;PocGH01_04018400;PADL01_0210500;AK88_04851;PKNH_0409500;PBILCG01_0214400;PCOAH_00008960	0.315789474
PF3D7_0211700	435	S	19	5	5	8	S;S;S;E;-;-;E;E;E;I;-;-;-;K;S;E;E;S;E	P;C;N;P;-;-;P;P;P;N;-;-;-;S;I;P;P;S;P	PF3D7_0211700;PBLACG01_0208600;PPRFG01_0211800;C922_02780;PY17X_0309100;PBANKA_0308500;PVP01_0413200;PcyM_0411300;PVL_040009000;PRCDC_0210600;PGSY75_0211700;PCHAS_0310700;PVVCY_0300950;PocGH01_04018400;PADL01_0210500;AK88_04851;PKNH_0409500;PBILCG01_0214400;PCOAH_00008960	0.263157895
PF3D7_0211700	447	S	19	15	15	9	S;S;S;S;S;S;S;S;S;S;R;-;-;F;S;S;S;S;S	N;S;C;N;N;N;K;N;K;C;S;-;-;N;S;N;N;S;N	PF3D7_0211700;PBLACG01_0208600;PPRFG01_0211800;C922_02780;PY17X_0309100;PBANKA_0308500;PVP01_0413200;PcyM_0411300;PVL_040009000;PRCDC_0210600;PGSY75_0211700;PCHAS_0310700;PVVCY_0300950;PocGH01_04018400;PADL01_0210500;AK88_04851;PKNH_0409500;PBILCG01_0214400;PCOAH_00008960	0.789473684
PF3D7_0211700	459	S	19	8	8	2	S;S;S;P;-;E;P;P;P;S;S;-;-;S;S;A;-;S;-	G;I;I;E;-;I;E;E;E;I;I;I;I;A;I;E;E;I;G	PF3D7_0211700;PBLACG01_0208600;PPRFG01_0211800;C922_02780;PY17X_0309100;PBANKA_0308500;PVP01_0413200;PcyM_0411300;PVL_040009000;PRCDC_0210600;PGSY75_0211700;PCHAS_0310700;PVVCY_0300950;PocGH01_04018400;PADL01_0210500;AK88_04851;PKNH_0409500;PBILCG01_0214400;PCOAH_00008960	0.421052632
PF3D7_0211800	8	T	23	2	2	17	T;I;K;I;Q;E;Q;Q;Q;E;E;E;T;E;E;Q;Q;I;K;I;E;I;Q	V;V;I;V;V;I;V;V;V;V;V;V;V;V;I;L;V;V;I;V;I;V;V	PF3D7_0211800;PBILCG01_0214500;PmUG01_04020500;PADL01_0210600;C922_02779;PocGH01_04018300;PVL_040008900;PcyM_0411200;AK88_04852;PY17X_0309200;PVVCY_0300960;PCHAS_0310800;PPRFG01_0211900;PBANKA_0308600;PGAL8A_00402500;PKNH_0409400;PCOAH_00008970;PGSY75_0211800;MKS88_001143;PBLACG01_0208700;PRELSG_0408200;PRCDC_0210700;PVP01_0413100	0.086956522
PF3D7_0211800	51	S	23	11	18	8	S;S;S;S;T;S;T;T;T;N;N;N;S;N;S;T;T;G;S;S;S;S;T	D;E;E;E;D;E;D;D;D;E;E;E;E;E;E;D;D;E;E;E;E;E;D	PF3D7_0211800;PBILCG01_0214500;PmUG01_04020500;PADL01_0210600;C922_02779;PocGH01_04018300;PVL_040008900;PcyM_0411200;AK88_04852;PY17X_0309200;PVVCY_0300960;PCHAS_0310800;PPRFG01_0211900;PBANKA_0308600;PGAL8A_00402500;PKNH_0409400;PCOAH_00008970;PGSY75_0211800;MKS88_001143;PBLACG01_0208700;PRELSG_0408200;PRCDC_0210700;PVP01_0413100	0.47826087
PF3D7_0211800	483	S	23	23	23	23	S;S;S;S;S;S;S;S;S;S;S;S;S;S;S;S;S;S;S;S;S;S;S	E;E;E;E;E;E;E;E;E;E;E;E;E;E;E;E;E;E;E;E;E;E;E	PF3D7_0211800;PBILCG01_0214500;PmUG01_04020500;PADL01_0210600;C922_02779;PocGH01_04018300;PVL_040008900;PcyM_0411200;AK88_04852;PY17X_0309200;PVVCY_0300960;PCHAS_0310800;PPRFG01_0211900;PBANKA_0308600;PGAL8A_00402500;PKNH_0409400;PCOAH_00008970;PGSY75_0211800;MKS88_001143;PBLACG01_0208700;PRELSG_0408200;PRCDC_0210700;PVP01_0413100	1
PF3D7_0212100	80	S	2	2	2	2	S;S	D;D	PF3D7_0212100;PRCDC_0211000	1
PF3D7_0212100	467	S	2	2	2	2	S;S	L;L	PF3D7_0212100;PRCDC_0211000	1
PF3D7_0212100	469	S	2	2	2	2	S;S	H;H	PF3D7_0212100;PRCDC_0211000	1
PF3D7_0212100	531	S	2	2	2	2	S;S	V;V	PF3D7_0212100;PRCDC_0211000	1
PF3D7_0212100	623	T	2	2	2	2	T;T	I;I	PF3D7_0212100;PRCDC_0211000	1
PF3D7_0212100	634	S	2	2	2	2	S;S	T;T	PF3D7_0212100;PRCDC_0211000	1
PF3D7_0212100	781	S	2	2	2	2	S;S	N;N	PF3D7_0212100;PRCDC_0211000	1
PF3D7_0212100	813	T	2	2	2	2	T;T	I;I	PF3D7_0212100;PRCDC_0211000	1
PF3D7_0212100	1002	T	2	2	2	2	T;T	I;I	PF3D7_0212100;PRCDC_0211000	1
PF3D7_0212100	1007	S	2	2	2	2	S;S	I;I	PF3D7_0212100;PRCDC_0211000	1
PF3D7_0212100	1013	T	2	2	2	2	T;T	V;V	PF3D7_0212100;PRCDC_0211000	1
PF3D7_0212100	1158	S	2	2	2	2	S;S	K;K	PF3D7_0212100;PRCDC_0211000	1
PF3D7_0212100	1160	S	2	2	2	2	S;S	T;T	PF3D7_0212100;PRCDC_0211000	1
PF3D7_0212100	1452	S	2	2	2	2	S;S	G;G	PF3D7_0212100;PRCDC_0211000	1
PF3D7_0212100	1473	S	2	2	2	2	S;S	N;N	PF3D7_0212100;PRCDC_0211000	1
PF3D7_0212100	1745	S	2	2	2	2	S;S	I;I	PF3D7_0212100;PRCDC_0211000	1
PF3D7_0212100	1752	S	2	2	2	2	S;S	P;P	PF3D7_0212100;PRCDC_0211000	1
PF3D7_0212100	1785	S	2	2	2	2	S;S	N;N	PF3D7_0212100;PRCDC_0211000	1
PF3D7_0212100	1801	S	2	2	2	2	S;S	S;S	PF3D7_0212100;PRCDC_0211000	1
PF3D7_0212100	1817	S	2	1	1	2	S;A	N;N	PF3D7_0212100;PRCDC_0211000	0.5
PF3D7_0212100	1835	S	2	2	2	2	S;S	Q;Q	PF3D7_0212100;PRCDC_0211000	1
PF3D7_0212300	66	S	23	23	23	23	S;S;S;S;S;S;S;S;S;S;S;S;S;S;S;S;S;S;S;S;S;S;S	V;V;V;V;V;V;V;V;V;V;V;V;V;V;V;V;V;V;V;V;V;V;V	PF3D7_0212300;PmUG01_04020000;PVVCY_0301010;C922_02774;PRCDC_0211200;PKNH_0408900;PRELSG_0407700;PGAL8A_00403000;PADL01_0211100;MKS88_001138;AK88_04857;PCOAH_00009020;PCHAS_0311300;PocGH01_04017800;PPRFG01_0212400;PBLACG01_0209200;PVL_000109500;PY17X_0309700;PcyM_0410700;PVP01_0412600;PGSY75_0212300;PBANKA_0309100;PBILCG01_0215000	1
PF3D7_0212300	107	S	23	23	23	23	S;S;S;S;S;S;S;S;S;S;S;S;S;S;S;S;S;S;S;S;S;S;S	I;I;I;I;I;I;I;I;I;I;I;I;I;I;I;I;I;I;I;I;I;I;I	PF3D7_0212300;PmUG01_04020000;PVVCY_0301010;C922_02774;PRCDC_0211200;PKNH_0408900;PRELSG_0407700;PGAL8A_00403000;PADL01_0211100;MKS88_001138;AK88_04857;PCOAH_00009020;PCHAS_0311300;PocGH01_04017800;PPRFG01_0212400;PBLACG01_0209200;PVL_000109500;PY17X_0309700;PcyM_0410700;PVP01_0412600;PGSY75_0212300;PBANKA_0309100;PBILCG01_0215000	1
PF3D7_0212300	118	T	23	23	23	23	T;T;T;T;T;T;T;T;T;T;T;T;T;T;T;T;T;T;T;T;T;T;T	S;S;S;S;S;S;S;S;S;S;S;S;S;S;S;S;S;S;S;S;S;S;S	PF3D7_0212300;PmUG01_04020000;PVVCY_0301010;C922_02774;PRCDC_0211200;PKNH_0408900;PRELSG_0407700;PGAL8A_00403000;PADL01_0211100;MKS88_001138;AK88_04857;PCOAH_00009020;PCHAS_0311300;PocGH01_04017800;PPRFG01_0212400;PBLACG01_0209200;PVL_000109500;PY17X_0309700;PcyM_0410700;PVP01_0412600;PGSY75_0212300;PBANKA_0309100;PBILCG01_0215000	1
PF3D7_0212300	169	T	23	23	23	23	T;T;T;T;T;T;T;T;T;T;T;T;T;T;T;T;T;T;T;T;T;T;T	V;V;V;V;V;V;V;V;V;V;V;V;V;V;V;V;V;V;V;V;V;V;V	PF3D7_0212300;PmUG01_04020000;PVVCY_0301010;C922_02774;PRCDC_0211200;PKNH_0408900;PRELSG_0407700;PGAL8A_00403000;PADL01_0211100;MKS88_001138;AK88_04857;PCOAH_00009020;PCHAS_0311300;PocGH01_04017800;PPRFG01_0212400;PBLACG01_0209200;PVL_000109500;PY17X_0309700;PcyM_0410700;PVP01_0412600;PGSY75_0212300;PBANKA_0309100;PBILCG01_0215000	1
PF3D7_0212300	353	Y	23	23	23	23	Y;Y;Y;Y;Y;Y;Y;Y;Y;Y;Y;Y;Y;Y;Y;Y;Y;Y;Y;Y;Y;Y;Y	K;K;K;K;K;K;K;K;K;K;K;K;K;K;K;K;K;K;K;K;K;K;K	PF3D7_0212300;PmUG01_04020000;PVVCY_0301010;C922_02774;PRCDC_0211200;PKNH_0408900;PRELSG_0407700;PGAL8A_00403000;PADL01_0211100;MKS88_001138;AK88_04857;PCOAH_00009020;PCHAS_0311300;PocGH01_04017800;PPRFG01_0212400;PBLACG01_0209200;PVL_000109500;PY17X_0309700;PcyM_0410700;PVP01_0412600;PGSY75_0212300;PBANKA_0309100;PBILCG01_0215000	1
PF3D7_0212300	367	S	23	19	19	23	S;S;L;S;S;S;S;S;S;S;S;S;L;S;S;S;S;L;S;S;S;L;S	L;L;L;L;L;L;L;L;L;L;L;L;L;L;L;L;L;L;L;L;L;L;L	PF3D7_0212300;PmUG01_04020000;PVVCY_0301010;C922_02774;PRCDC_0211200;PKNH_0408900;PRELSG_0407700;PGAL8A_00403000;PADL01_0211100;MKS88_001138;AK88_04857;PCOAH_00009020;PCHAS_0311300;PocGH01_04017800;PPRFG01_0212400;PBLACG01_0209200;PVL_000109500;PY17X_0309700;PcyM_0410700;PVP01_0412600;PGSY75_0212300;PBANKA_0309100;PBILCG01_0215000	0.826086957
PF3D7_0212300	382	S	23	23	23	23	S;S;S;S;S;S;S;S;S;S;S;S;S;S;S;S;S;S;S;S;S;S;S	L;L;L;L;L;L;L;L;L;L;L;L;L;L;L;L;L;L;L;L;L;L;L	PF3D7_0212300;PmUG01_04020000;PVVCY_0301010;C922_02774;PRCDC_0211200;PKNH_0408900;PRELSG_0407700;PGAL8A_00403000;PADL01_0211100;MKS88_001138;AK88_04857;PCOAH_00009020;PCHAS_0311300;PocGH01_04017800;PPRFG01_0212400;PBLACG01_0209200;PVL_000109500;PY17X_0309700;PcyM_0410700;PVP01_0412600;PGSY75_0212300;PBANKA_0309100;PBILCG01_0215000	1
PF3D7_0212300	390	S	23	23	23	23	S;S;S;S;S;S;S;S;S;S;S;S;S;S;S;S;S;S;S;S;S;S;S	Q;Q;Q;Q;Q;Q;Q;Q;Q;Q;Q;Q;Q;Q;Q;Q;Q;Q;Q;Q;Q;Q;Q	PF3D7_0212300;PmUG01_04020000;PVVCY_0301010;C922_02774;PRCDC_0211200;PKNH_0408900;PRELSG_0407700;PGAL8A_00403000;PADL01_0211100;MKS88_001138;AK88_04857;PCOAH_00009020;PCHAS_0311300;PocGH01_04017800;PPRFG01_0212400;PBLACG01_0209200;PVL_000109500;PY17X_0309700;PcyM_0410700;PVP01_0412600;PGSY75_0212300;PBANKA_0309100;PBILCG01_0215000	1
PF3D7_0212300	422	S	23	23	23	23	S;S;S;S;S;S;S;S;S;S;S;S;S;S;S;S;S;S;S;S;S;S;S	D;D;D;D;D;D;D;D;D;D;D;D;D;D;D;D;D;D;D;D;D;D;D	PF3D7_0212300;PmUG01_04020000;PVVCY_0301010;C922_02774;PRCDC_0211200;PKNH_0408900;PRELSG_0407700;PGAL8A_00403000;PADL01_0211100;MKS88_001138;AK88_04857;PCOAH_00009020;PCHAS_0311300;PocGH01_04017800;PPRFG01_0212400;PBLACG01_0209200;PVL_000109500;PY17X_0309700;PcyM_0410700;PVP01_0412600;PGSY75_0212300;PBANKA_0309100;PBILCG01_0215000	1
PF3D7_0212400	136	S	22	3	8	15	S;Q;T;A;N;T;A;N;N;Q;D;T;S;T;M;N;D;S;A;A;T;A	D;E;D;D;E;D;D;E;E;E;D;D;D;D;D;D;D;G;E;D;D;D	PF3D7_0212400;PmUG01_04019900;PVVCY_0301020;PKNH_0408800;PBLACG01_0209300;PCOAH_00009030;AK88_04858;PGAL8A_00403100;PRELSG_0407600;MKS88_001137;PGSY75_0212400;PcyM_0410600;PPRFG01_0212500;PCHAS_0311400;PBANKA_0309200;PBILCG01_0215100;PADL01_0211200;PocGH01_04017700;C922_02773;PVL_000109400;PY17X_0309800;PVP01_0412500	0.136363636
PF3D7_0212400	1053	S	22	6	6	4	S;-;-;-;S;-;E;-;-;-;S;G;S;-;-;S;S;V;G;G;-;G	E;Y;Q;D;R;-;Q;N;N;Y;R;E;R;Q;Q;R;R;F;D;E;Q;E	PF3D7_0212400;PmUG01_04019900;PVVCY_0301020;PKNH_0408800;PBLACG01_0209300;PCOAH_00009030;AK88_04858;PGAL8A_00403100;PRELSG_0407600;MKS88_001137;PGSY75_0212400;PcyM_0410600;PPRFG01_0212500;PCHAS_0311400;PBANKA_0309200;PBILCG01_0215100;PADL01_0211200;PocGH01_04017700;C922_02773;PVL_000109400;PY17X_0309800;PVP01_0412500	0.272727273
PF3D7_0212400	1093	S	22	7	10	18	S;T;S;A;S;A;A;E;M;T;L;A;A;S;S;S;L;T;A;A;S;A	N;N;N;N;N;N;N;N;N;N;D;N;D;N;N;D;D;N;N;N;N;N	PF3D7_0212400;PmUG01_04019900;PVVCY_0301020;PKNH_0408800;PBLACG01_0209300;PCOAH_00009030;AK88_04858;PGAL8A_00403100;PRELSG_0407600;MKS88_001137;PGSY75_0212400;PcyM_0410600;PPRFG01_0212500;PCHAS_0311400;PBANKA_0309200;PBILCG01_0215100;PADL01_0211200;PocGH01_04017700;C922_02773;PVL_000109400;PY17X_0309800;PVP01_0412500	0.318181818
PF3D7_0212400	1173	S	22	6	6	7	S;E;E;D;S;D;D;D;D;E;S;D;S;E;E;S;S;-;D;D;-;D	R;K;E;R;E;Q;R;I;K;K;E;R;E;E;E;E;E;K;R;R;-;R	PF3D7_0212400;PmUG01_04019900;PVVCY_0301020;PKNH_0408800;PBLACG01_0209300;PCOAH_00009030;AK88_04858;PGAL8A_00403100;PRELSG_0407600;MKS88_001137;PGSY75_0212400;PcyM_0410600;PPRFG01_0212500;PCHAS_0311400;PBANKA_0309200;PBILCG01_0215100;PADL01_0211200;PocGH01_04017700;C922_02773;PVL_000109400;PY17X_0309800;PVP01_0412500	0.272727273
PF3D7_0212400	2619	S	22	13	17	22	S;T;H;S;S;S;S;S;S;T;T;S;S;S;P;S;T;S;S;P;P;P	D;D;D;D;D;D;D;D;D;D;D;D;D;D;D;D;D;D;D;D;D;D	PF3D7_0212400;PmUG01_04019900;PVVCY_0301020;PKNH_0408800;PBLACG01_0209300;PCOAH_00009030;AK88_04858;PGAL8A_00403100;PRELSG_0407600;MKS88_001137;PGSY75_0212400;PcyM_0410600;PPRFG01_0212500;PCHAS_0311400;PBANKA_0309200;PBILCG01_0215100;PADL01_0211200;PocGH01_04017700;C922_02773;PVL_000109400;PY17X_0309800;PVP01_0412500	0.590909091
PF3D7_0212400	2646	S	22	11	11	6	S;A;S;S;S;Y;N;N;S;A;S;S;S;S;N;S;S;G;C;R;F;R	P;K;G;S;N;P;A;L;S;K;D;P;D;D;E;D;D;E;P;P;K;P	PF3D7_0212400;PmUG01_04019900;PVVCY_0301020;PKNH_0408800;PBLACG01_0209300;PCOAH_00009030;AK88_04858;PGAL8A_00403100;PRELSG_0407600;MKS88_001137;PGSY75_0212400;PcyM_0410600;PPRFG01_0212500;PCHAS_0311400;PBANKA_0309200;PBILCG01_0215100;PADL01_0211200;PocGH01_04017700;C922_02773;PVL_000109400;PY17X_0309800;PVP01_0412500	0.5
PF3D7_0212400	2659	S	22	6	9	8	S;T;-;G;S;A;A;-;-;T;S;T;S;-;-;S;S;V;P;A;-;A	A;S;-;A;I;A;A;-;-;S;I;A;I;-;-;I;I;V;A;A;L;A	PF3D7_0212400;PmUG01_04019900;PVVCY_0301020;PKNH_0408800;PBLACG01_0209300;PCOAH_00009030;AK88_04858;PGAL8A_00403100;PRELSG_0407600;MKS88_001137;PGSY75_0212400;PcyM_0410600;PPRFG01_0212500;PCHAS_0311400;PBANKA_0309200;PBILCG01_0215100;PADL01_0211200;PocGH01_04017700;C922_02773;PVL_000109400;PY17X_0309800;PVP01_0412500	0.272727273
PF3D7_0212400	2698	S	22	2	2	9	S;D;-;D;N;E;E;-;-;D;N;E;S;-;-;N;N;A;E;E;-;E	W;-;-;W;I;W;W;-;-;-;I;W;I;-;-;I;I;W;W;W;-;W	PF3D7_0212400;PmUG01_04019900;PVVCY_0301020;PKNH_0408800;PBLACG01_0209300;PCOAH_00009030;AK88_04858;PGAL8A_00403100;PRELSG_0407600;MKS88_001137;PGSY75_0212400;PcyM_0410600;PPRFG01_0212500;PCHAS_0311400;PBANKA_0309200;PBILCG01_0215100;PADL01_0211200;PocGH01_04017700;C922_02773;PVL_000109400;PY17X_0309800;PVP01_0412500	0.090909091
PF3D7_0212400	3181	S	22	9	10	3	S;S;N;S;S;G;T;D;D;S;N;S;S;N;N;S;N;S;R;H;G;H	Q;R;K;R;H;S;S;E;K;R;E;S;E;K;K;D;E;E;G;Q;K;Q	PF3D7_0212400;PmUG01_04019900;PVVCY_0301020;PKNH_0408800;PBLACG01_0209300;PCOAH_00009030;AK88_04858;PGAL8A_00403100;PRELSG_0407600;MKS88_001137;PGSY75_0212400;PcyM_0410600;PPRFG01_0212500;PCHAS_0311400;PBANKA_0309200;PBILCG01_0215100;PADL01_0211200;PocGH01_04017700;C922_02773;PVL_000109400;PY17X_0309800;PVP01_0412500	0.409090909
PF3D7_0212400	3458	S	22	8	8	3	S;Y;F;G;S;S;G;F;F;Y;S;C;S;F;F;S;S;S;F;E;F;E	E;Y;F;Y;F;Y;Y;-;-;Y;F;Y;F;F;Y;F;F;R;Y;E;Y;E	PF3D7_0212400;PmUG01_04019900;PVVCY_0301020;PKNH_0408800;PBLACG01_0209300;PCOAH_00009030;AK88_04858;PGAL8A_00403100;PRELSG_0407600;MKS88_001137;PGSY75_0212400;PcyM_0410600;PPRFG01_0212500;PCHAS_0311400;PBANKA_0309200;PBILCG01_0215100;PADL01_0211200;PocGH01_04017700;C922_02773;PVL_000109400;PY17X_0309800;PVP01_0412500	0.363636364
PF3D7_0212400	3507	S	22	12	12	2	S;S;-;E;S;E;D;S;S;S;S;A;S;-;S;S;S;S;E;-;A;-	M;N;-;E;-;G;G;-;-;N;N;G;T;-;-;T;N;-;-;I;-;M	PF3D7_0212400;PmUG01_04019900;PVVCY_0301020;PKNH_0408800;PBLACG01_0209300;PCOAH_00009030;AK88_04858;PGAL8A_00403100;PRELSG_0407600;MKS88_001137;PGSY75_0212400;PcyM_0410600;PPRFG01_0212500;PCHAS_0311400;PBANKA_0309200;PBILCG01_0215100;PADL01_0211200;PocGH01_04017700;C922_02773;PVL_000109400;PY17X_0309800;PVP01_0412500	0.545454545
PF3D7_0212400	3515	S	22	3	3	2	S;N;-;-;N;-;-;-;-;N;H;-;S;-;-;S;N;-;-;-;-;-	M;N;-;E;-;G;G;-;-;N;N;G;T;-;-;T;N;-;-;I;-;M	PF3D7_0212400;PmUG01_04019900;PVVCY_0301020;PKNH_0408800;PBLACG01_0209300;PCOAH_00009030;AK88_04858;PGAL8A_00403100;PRELSG_0407600;MKS88_001137;PGSY75_0212400;PcyM_0410600;PPRFG01_0212500;PCHAS_0311400;PBANKA_0309200;PBILCG01_0215100;PADL01_0211200;PocGH01_04017700;C922_02773;PVL_000109400;PY17X_0309800;PVP01_0412500	0.136363636
PF3D7_0212400	3522	S	22	6	6	2	S;N;-;-;S;-;-;-;-;N;S;-;S;-;-;S;S;-;-;-;-;-	M;N;-;E;-;G;G;-;-;N;N;G;T;-;-;T;N;-;-;I;-;M	PF3D7_0212400;PmUG01_04019900;PVVCY_0301020;PKNH_0408800;PBLACG01_0209300;PCOAH_00009030;AK88_04858;PGAL8A_00403100;PRELSG_0407600;MKS88_001137;PGSY75_0212400;PcyM_0410600;PPRFG01_0212500;PCHAS_0311400;PBANKA_0309200;PBILCG01_0215100;PADL01_0211200;PocGH01_04017700;C922_02773;PVL_000109400;PY17X_0309800;PVP01_0412500	0.272727273
PF3D7_0212400	3528	S	22	6	6	2	S;N;-;-;S;-;-;-;-;N;S;-;S;-;-;S;S;-;-;-;-;-	M;N;-;E;-;G;G;-;-;N;N;G;T;-;-;T;N;-;-;I;-;M	PF3D7_0212400;PmUG01_04019900;PVVCY_0301020;PKNH_0408800;PBLACG01_0209300;PCOAH_00009030;AK88_04858;PGAL8A_00403100;PRELSG_0407600;MKS88_001137;PGSY75_0212400;PcyM_0410600;PPRFG01_0212500;PCHAS_0311400;PBANKA_0309200;PBILCG01_0215100;PADL01_0211200;PocGH01_04017700;C922_02773;PVL_000109400;PY17X_0309800;PVP01_0412500	0.272727273
PF3D7_0212400	3964	S	22	21	22	20	S;S;S;S;S;S;S;S;S;S;S;S;S;S;S;S;S;S;T;S;S;S	D;E;D;D;D;D;D;D;D;E;D;D;D;D;D;D;D;D;D;D;D;D	PF3D7_0212400;PmUG01_04019900;PVVCY_0301020;PKNH_0408800;PBLACG01_0209300;PCOAH_00009030;AK88_04858;PGAL8A_00403100;PRELSG_0407600;MKS88_001137;PGSY75_0212400;PcyM_0410600;PPRFG01_0212500;PCHAS_0311400;PBANKA_0309200;PBILCG01_0215100;PADL01_0211200;PocGH01_04017700;C922_02773;PVL_000109400;PY17X_0309800;PVP01_0412500	0.954545455
PF3D7_0212500	6	S	22	7	7	14	S;S;G;A;S;D;D;R;R;K;S;S;-;R;R;S;S;-;G;K;K;K	E;E;G;E;E;E;E;G;E;A;E;E;-;E;E;E;D;-;G;E;G;E	PF3D7_0212500;PPRFG01_0212600;PVL_000109300;PCHAS_0311500;PADL01_0211300;PmUG01_04019800;MKS88_001136;C922_02772;AK88_04859;PocGH01_04017600;PY17X_0309900;PRCDC_0211400;PBLACG01_0209500;PKNH_0408700;PCOAH_00009040;PGSY75_0212500;PBLACG01_0209400;PVL_000109200;PVP01_0412400;PGAL8A_00403200;PcyM_0410500;PRELSG_0407500	0.318181818
PF3D7_0212500	45	S	22	11	17	2	S;S;S;A;S;T;T;S;A;T;V;S;-;S;T;S;S;-;S;T;S;T	G;D;E;-;D;H;H;D;D;D;-;D;-;D;D;D;D;-;D;N;D;G	PF3D7_0212500;PPRFG01_0212600;PVL_000109300;PCHAS_0311500;PADL01_0211300;PmUG01_04019800;MKS88_001136;C922_02772;AK88_04859;PocGH01_04017600;PY17X_0309900;PRCDC_0211400;PBLACG01_0209500;PKNH_0408700;PCOAH_00009040;PGSY75_0212500;PBLACG01_0209400;PVL_000109200;PVP01_0412400;PGAL8A_00403200;PcyM_0410500;PRELSG_0407500	0.5
PF3D7_0212500	49	Y	22	7	7	5	Y;Y;S;I;Y;R;R;S;S;Y;I;Y;-;S;S;Y;Y;-;S;I;S;I	R;E;P;N;G;S;S;R;H;N;S;E;-;R;H;E;E;-;P;K;R;R	PF3D7_0212500;PPRFG01_0212600;PVL_000109300;PCHAS_0311500;PADL01_0211300;PmUG01_04019800;MKS88_001136;C922_02772;AK88_04859;PocGH01_04017600;PY17X_0309900;PRCDC_0211400;PBLACG01_0209500;PKNH_0408700;PCOAH_00009040;PGSY75_0212500;PBLACG01_0209400;PVL_000109200;PVP01_0412400;PGAL8A_00403200;PcyM_0410500;PRELSG_0407500	0.318181818
PF3D7_0212500	52	S	22	16	16	2	S;S;S;S;S;S;S;S;S;E;-;S;-;S;S;S;S;-;S;K;S;K	Y;E;E;E;K;N;N;E;E;E;-;E;-;E;E;E;E;-;E;D;E;Y	PF3D7_0212500;PPRFG01_0212600;PVL_000109300;PCHAS_0311500;PADL01_0211300;PmUG01_04019800;MKS88_001136;C922_02772;AK88_04859;PocGH01_04017600;PY17X_0309900;PRCDC_0211400;PBLACG01_0209500;PKNH_0408700;PCOAH_00009040;PGSY75_0212500;PBLACG01_0209400;PVL_000109200;PVP01_0412400;PGAL8A_00403200;PcyM_0410500;PRELSG_0407500	0.727272727
PF3D7_0212500	76	S	22	6	6	3	S;S;-;-;S;-;-;-;-;-;-;S;-;-;-;S;S;-;-;-;-;-	N;E;E;E;E;S;S;D;E;E;-;E;-;E;E;E;E;-;E;N;E;N	PF3D7_0212500;PPRFG01_0212600;PVL_000109300;PCHAS_0311500;PADL01_0211300;PmUG01_04019800;MKS88_001136;C922_02772;AK88_04859;PocGH01_04017600;PY17X_0309900;PRCDC_0211400;PBLACG01_0209500;PKNH_0408700;PCOAH_00009040;PGSY75_0212500;PBLACG01_0209400;PVL_000109200;PVP01_0412400;PGAL8A_00403200;PcyM_0410500;PRELSG_0407500	0.272727273
PF3D7_0212500	96	T	22	9	9	4	T;T;G;A;I;-;-;T;T;G;V;T;-;T;T;I;T;-;G;N;T;N	E;-;-;E;-;-;-;-;-;-;G;-;-;-;-;-;-;-;-;E;-;E	PF3D7_0212500;PPRFG01_0212600;PVL_000109300;PCHAS_0311500;PADL01_0211300;PmUG01_04019800;MKS88_001136;C922_02772;AK88_04859;PocGH01_04017600;PY17X_0309900;PRCDC_0211400;PBLACG01_0209500;PKNH_0408700;PCOAH_00009040;PGSY75_0212500;PBLACG01_0209400;PVL_000109200;PVP01_0412400;PGAL8A_00403200;PcyM_0410500;PRELSG_0407500	0.409090909
PF3D7_0212500	113	S	22	9	10	4	S;S;H;L;S;S;S;Y;H;R;T;S;-;Y;Y;S;-;-;H;S;Y;S	E;D;K;K;D;S;S;K;K;E;R;D;-;K;K;D;-;-;K;E;K;E	PF3D7_0212500;PPRFG01_0212600;PVL_000109300;PCHAS_0311500;PADL01_0211300;PmUG01_04019800;MKS88_001136;C922_02772;AK88_04859;PocGH01_04017600;PY17X_0309900;PRCDC_0211400;PBLACG01_0209500;PKNH_0408700;PCOAH_00009040;PGSY75_0212500;PBLACG01_0209400;PVL_000109200;PVP01_0412400;PGAL8A_00403200;PcyM_0410500;PRELSG_0407500	0.409090909
PF3D7_0212500	172	S	22	20	20	20	S;S;S;S;S;S;S;S;S;S;S;S;S;S;S;S;-;-;S;S;S;S	I;I;I;I;I;I;I;I;I;I;I;I;I;I;I;I;-;-;I;I;I;I	PF3D7_0212500;PPRFG01_0212600;PVL_000109300;PCHAS_0311500;PADL01_0211300;PmUG01_04019800;MKS88_001136;C922_02772;AK88_04859;PocGH01_04017600;PY17X_0309900;PRCDC_0211400;PBLACG01_0209500;PKNH_0408700;PCOAH_00009040;PGSY75_0212500;PBLACG01_0209400;PVL_000109200;PVP01_0412400;PGAL8A_00403200;PcyM_0410500;PRELSG_0407500	0.909090909
PF3D7_0212500	218	S	22	8	9	2	S;S;-;T;K;S;S;S;L;S;S;N;N;-;-;K;-;-;-;E;S;E	N;-;-;-;-;-;-;-;-;-;-;-;-;-;-;-;-;-;-;K;-;N	PF3D7_0212500;PPRFG01_0212600;PVL_000109300;PCHAS_0311500;PADL01_0211300;PmUG01_04019800;MKS88_001136;C922_02772;AK88_04859;PocGH01_04017600;PY17X_0309900;PRCDC_0211400;PBLACG01_0209500;PKNH_0408700;PCOAH_00009040;PGSY75_0212500;PBLACG01_0209400;PVL_000109200;PVP01_0412400;PGAL8A_00403200;PcyM_0410500;PRELSG_0407500	0.363636364
PF3D7_0212500	254	S	22	10	10	3	S;S;A;S;S;Y;Y;A;V;S;S;S;S;A;A;P;-;-;A;S;A;S	S;T;P;K;Q;P;P;P;P;S;K;T;Q;P;P;Q;-;-;P;I;P;S	PF3D7_0212500;PPRFG01_0212600;PVL_000109300;PCHAS_0311500;PADL01_0211300;PmUG01_04019800;MKS88_001136;C922_02772;AK88_04859;PocGH01_04017600;PY17X_0309900;PRCDC_0211400;PBLACG01_0209500;PKNH_0408700;PCOAH_00009040;PGSY75_0212500;PBLACG01_0209400;PVL_000109200;PVP01_0412400;PGAL8A_00403200;PcyM_0410500;PRELSG_0407500	0.454545455
PF3D7_0212500	286	S	22	6	6	5	S;S;-;-;S;-;-;-;-;-;-;S;S;-;-;S;-;-;-;-;-;-	L;E;-;M;E;L;L;-;-;Q;M;E;E;-;-;E;-;-;-;L;-;L	PF3D7_0212500;PPRFG01_0212600;PVL_000109300;PCHAS_0311500;PADL01_0211300;PmUG01_04019800;MKS88_001136;C922_02772;AK88_04859;PocGH01_04017600;PY17X_0309900;PRCDC_0211400;PBLACG01_0209500;PKNH_0408700;PCOAH_00009040;PGSY75_0212500;PBLACG01_0209400;PVL_000109200;PVP01_0412400;PGAL8A_00403200;PcyM_0410500;PRELSG_0407500	0.272727273
PF3D7_0212500	295	T	22	5	6	5	T;T;-;-;T;-;-;-;-;-;-;T;T;-;-;S;-;-;-;-;-;-	L;E;-;M;E;L;L;-;-;Q;M;E;E;-;-;E;-;-;-;L;-;L	PF3D7_0212500;PPRFG01_0212600;PVL_000109300;PCHAS_0311500;PADL01_0211300;PmUG01_04019800;MKS88_001136;C922_02772;AK88_04859;PocGH01_04017600;PY17X_0309900;PRCDC_0211400;PBLACG01_0209500;PKNH_0408700;PCOAH_00009040;PGSY75_0212500;PBLACG01_0209400;PVL_000109200;PVP01_0412400;PGAL8A_00403200;PcyM_0410500;PRELSG_0407500	0.227272727
PF3D7_0212500	481	S	22	18	18	18	S;S;S;S;S;L;L;S;S;S;S;S;S;S;S;S;-;-;S;S;S;S	G;G;G;S;G;G;G;G;G;G;N;G;G;G;G;G;-;-;G;G;G;G	PF3D7_0212500;PPRFG01_0212600;PVL_000109300;PCHAS_0311500;PADL01_0211300;PmUG01_04019800;MKS88_001136;C922_02772;AK88_04859;PocGH01_04017600;PY17X_0309900;PRCDC_0211400;PBLACG01_0209500;PKNH_0408700;PCOAH_00009040;PGSY75_0212500;PBLACG01_0209400;PVL_000109200;PVP01_0412400;PGAL8A_00403200;PcyM_0410500;PRELSG_0407500	0.818181818
PF3D7_0212500	550	S	22	8	14	19	S;S;G;S;S;A;A;T;T;T;S;S;S;T;T;S;-;-;G;A;T;V	E;E;E;E;E;E;E;D;E;E;E;E;E;E;E;E;-;-;E;E;E;E	PF3D7_0212500;PPRFG01_0212600;PVL_000109300;PCHAS_0311500;PADL01_0211300;PmUG01_04019800;MKS88_001136;C922_02772;AK88_04859;PocGH01_04017600;PY17X_0309900;PRCDC_0211400;PBLACG01_0209500;PKNH_0408700;PCOAH_00009040;PGSY75_0212500;PBLACG01_0209400;PVL_000109200;PVP01_0412400;PGAL8A_00403200;PcyM_0410500;PRELSG_0407500	0.363636364
PF3D7_0212500	984	S	22	3	6	3	S;S;D;Q;T;E;E;D;D;N;P;S;T;D;D;T;-;-;D;E;D;E	I;F;P;Y;F;N;N;T;T;F;Y;F;F;A;T;F;-;-;P;I;P;I	PF3D7_0212500;PPRFG01_0212600;PVL_000109300;PCHAS_0311500;PADL01_0211300;PmUG01_04019800;MKS88_001136;C922_02772;AK88_04859;PocGH01_04017600;PY17X_0309900;PRCDC_0211400;PBLACG01_0209500;PKNH_0408700;PCOAH_00009040;PGSY75_0212500;PBLACG01_0209400;PVL_000109200;PVP01_0412400;PGAL8A_00403200;PcyM_0410500;PRELSG_0407500	0.136363636
PF3D7_0212500	1299	S	22	6	6	6	S;S;-;-;S;-;-;-;-;-;-;S;S;-;-;S;-;-;-;-;-;-	F;T;T;F;T;F;F;T;R;-;F;T;T;T;T;T;-;-;T;L;V;F	PF3D7_0212500;PPRFG01_0212600;PVL_000109300;PCHAS_0311500;PADL01_0211300;PmUG01_04019800;MKS88_001136;C922_02772;AK88_04859;PocGH01_04017600;PY17X_0309900;PRCDC_0211400;PBLACG01_0209500;PKNH_0408700;PCOAH_00009040;PGSY75_0212500;PBLACG01_0209400;PVL_000109200;PVP01_0412400;PGAL8A_00403200;PcyM_0410500;PRELSG_0407500	0.272727273
PF3D7_0212500	1320	S	22	4	4	2	S;S;-;-;G;-;-;-;-;-;-;S;S;-;-;G;-;-;-;-;-;-	N;D;E;-;E;D;D;E;E;-;-;D;D;E;D;D;-;-;E;D;E;N	PF3D7_0212500;PPRFG01_0212600;PVL_000109300;PCHAS_0311500;PADL01_0211300;PmUG01_04019800;MKS88_001136;C922_02772;AK88_04859;PocGH01_04017600;PY17X_0309900;PRCDC_0211400;PBLACG01_0209500;PKNH_0408700;PCOAH_00009040;PGSY75_0212500;PBLACG01_0209400;PVL_000109200;PVP01_0412400;PGAL8A_00403200;PcyM_0410500;PRELSG_0407500	0.181818182
PF3D7_0212500	1586	S	22	6	6	4	S;S;-;I;S;F;F;Y;F;-;I;S;S;F;L;S;-;-;-;L;L;L	N;E;-;P;E;G;G;G;N;-;S;E;E;D;D;E;-;-;-;N;D;N	PF3D7_0212500;PPRFG01_0212600;PVL_000109300;PCHAS_0311500;PADL01_0211300;PmUG01_04019800;MKS88_001136;C922_02772;AK88_04859;PocGH01_04017600;PY17X_0309900;PRCDC_0211400;PBLACG01_0209500;PKNH_0408700;PCOAH_00009040;PGSY75_0212500;PBLACG01_0209400;PVL_000109200;PVP01_0412400;PGAL8A_00403200;PcyM_0410500;PRELSG_0407500	0.272727273
PF3D7_0212500	1815	S	22	11	12	2	S;S;-;S;S;Y;Y;I;S;P;S;S;S;S;T;S;-;I;L;N;S;N	A;P;-;M;P;P;P;P;P;S;M;P;P;P;P;P;-;P;P;S;P;A	PF3D7_0212500;PPRFG01_0212600;PVL_000109300;PCHAS_0311500;PADL01_0211300;PmUG01_04019800;MKS88_001136;C922_02772;AK88_04859;PocGH01_04017600;PY17X_0309900;PRCDC_0211400;PBLACG01_0209500;PKNH_0408700;PCOAH_00009040;PGSY75_0212500;PBLACG01_0209400;PVL_000109200;PVP01_0412400;PGAL8A_00403200;PcyM_0410500;PRELSG_0407500	0.5
PF3D7_0212500	1818	S	22	7	8	4	S;S;-;V;S;I;I;A;A;I;V;S;S;S;T;S;-;A;A;N;A;N	F;L;-;F;L;L;L;V;A;L;F;L;L;V;A;L;-;L;L;L;G;F	PF3D7_0212500;PPRFG01_0212600;PVL_000109300;PCHAS_0311500;PADL01_0211300;PmUG01_04019800;MKS88_001136;C922_02772;AK88_04859;PocGH01_04017600;PY17X_0309900;PRCDC_0211400;PBLACG01_0209500;PKNH_0408700;PCOAH_00009040;PGSY75_0212500;PBLACG01_0209400;PVL_000109200;PVP01_0412400;PGAL8A_00403200;PcyM_0410500;PRELSG_0407500	0.318181818
PF3D7_0212500	1952	S	22	12	12	4	S;S;-;M;N;M;M;S;S;G;I;S;S;S;S;S;-;S;S;I;S;M	F;Q;-;S;P;F;F;N;N;G;N;Q;S;N;N;P;-;N;N;Y;N;F	PF3D7_0212500;PPRFG01_0212600;PVL_000109300;PCHAS_0311500;PADL01_0211300;PmUG01_04019800;MKS88_001136;C922_02772;AK88_04859;PocGH01_04017600;PY17X_0309900;PRCDC_0211400;PBLACG01_0209500;PKNH_0408700;PCOAH_00009040;PGSY75_0212500;PBLACG01_0209400;PVL_000109200;PVP01_0412400;PGAL8A_00403200;PcyM_0410500;PRELSG_0407500	0.545454545
PF3D7_0212500	2047	S	22	3	3	4	S;S;-;N;N;N;N;E;D;G;N;N;S;N;D;N;-;E;E;N;G;N	N;G;-;G;G;S;S;A;E;G;V;G;G;N;E;G;-;E;-;N;E;N	PF3D7_0212500;PPRFG01_0212600;PVL_000109300;PCHAS_0311500;PADL01_0211300;PmUG01_04019800;MKS88_001136;C922_02772;AK88_04859;PocGH01_04017600;PY17X_0309900;PRCDC_0211400;PBLACG01_0209500;PKNH_0408700;PCOAH_00009040;PGSY75_0212500;PBLACG01_0209400;PVL_000109200;PVP01_0412400;PGAL8A_00403200;PcyM_0410500;PRELSG_0407500	0.136363636
PF3D7_0212500	2189	S	22	20	20	12	S;S;-;S;S;S;S;S;S;S;S;S;S;S;S;S;-;S;S;S;S;S	V;I;-;I;I;V;V;V;V;I;I;I;I;V;V;I;-;V;V;V;V;V	PF3D7_0212500;PPRFG01_0212600;PVL_000109300;PCHAS_0311500;PADL01_0211300;PmUG01_04019800;MKS88_001136;C922_02772;AK88_04859;PocGH01_04017600;PY17X_0309900;PRCDC_0211400;PBLACG01_0209500;PKNH_0408700;PCOAH_00009040;PGSY75_0212500;PBLACG01_0209400;PVL_000109200;PVP01_0412400;PGAL8A_00403200;PcyM_0410500;PRELSG_0407500	0.909090909
PF3D7_0212500	2192	S	22	16	18	16	S;S;-;C;S;T;T;S;S;S;C;S;S;S;S;S;-;S;S;S;S;S	K;K;-;N;K;K;K;N;N;K;N;K;K;K;K;K;-;K;K;K;K;K	PF3D7_0212500;PPRFG01_0212600;PVL_000109300;PCHAS_0311500;PADL01_0211300;PmUG01_04019800;MKS88_001136;C922_02772;AK88_04859;PocGH01_04017600;PY17X_0309900;PRCDC_0211400;PBLACG01_0209500;PKNH_0408700;PCOAH_00009040;PGSY75_0212500;PBLACG01_0209400;PVL_000109200;PVP01_0412400;PGAL8A_00403200;PcyM_0410500;PRELSG_0407500	0.727272727
PF3D7_0212500	2790	Y	22	6	6	5	Y;Y;-;K;Y;K;K;A;K;V;K;Y;Y;T;T;Y;-;-;L;K;R;K	E;T;-;D;T;D;D;E;G;-;N;T;T;R;E;T;-;-;K;D;E;E	PF3D7_0212500;PPRFG01_0212600;PVL_000109300;PCHAS_0311500;PADL01_0211300;PmUG01_04019800;MKS88_001136;C922_02772;AK88_04859;PocGH01_04017600;PY17X_0309900;PRCDC_0211400;PBLACG01_0209500;PKNH_0408700;PCOAH_00009040;PGSY75_0212500;PBLACG01_0209400;PVL_000109200;PVP01_0412400;PGAL8A_00403200;PcyM_0410500;PRELSG_0407500	0.272727273
PF3D7_0212500	2791	T	22	6	6	11	T;T;-;D;T;D;D;E;G;-;N;T;T;R;E;T;-;-;K;D;E;E	E;D;-;E;D;E;E;E;G;-;E;D;D;E;G;D;-;-;E;E;E;E	PF3D7_0212500;PPRFG01_0212600;PVL_000109300;PCHAS_0311500;PADL01_0211300;PmUG01_04019800;MKS88_001136;C922_02772;AK88_04859;PocGH01_04017600;PY17X_0309900;PRCDC_0211400;PBLACG01_0209500;PKNH_0408700;PCOAH_00009040;PGSY75_0212500;PBLACG01_0209400;PVL_000109200;PVP01_0412400;PGAL8A_00403200;PcyM_0410500;PRELSG_0407500	0.272727273
PF3D7_0212500	2811	T	22	5	9	2	T;T;-;-;T;-;-;S;S;-;-;T;S;P;S;T;-;-;G;-;P;-	Q;Y;-;E;Y;Y;Y;T;A;-;N;Y;Y;T;T;Y;-;-;D;-;A;Q	PF3D7_0212500;PPRFG01_0212600;PVL_000109300;PCHAS_0311500;PADL01_0211300;PmUG01_04019800;MKS88_001136;C922_02772;AK88_04859;PocGH01_04017600;PY17X_0309900;PRCDC_0211400;PBLACG01_0209500;PKNH_0408700;PCOAH_00009040;PGSY75_0212500;PBLACG01_0209400;PVL_000109200;PVP01_0412400;PGAL8A_00403200;PcyM_0410500;PRELSG_0407500	0.227272727
PF3D7_0212500	2813	T	22	4	5	2	T;T;-;-;Q;-;-;A;P;-;-;T;Q;R;T;Q;-;-;S;-;A;-	Q;Y;-;E;Y;Y;Y;T;A;-;N;Y;Y;T;T;Y;-;-;D;-;A;Q	PF3D7_0212500;PPRFG01_0212600;PVL_000109300;PCHAS_0311500;PADL01_0211300;PmUG01_04019800;MKS88_001136;C922_02772;AK88_04859;PocGH01_04017600;PY17X_0309900;PRCDC_0211400;PBLACG01_0209500;PKNH_0408700;PCOAH_00009040;PGSY75_0212500;PBLACG01_0209400;PVL_000109200;PVP01_0412400;PGAL8A_00403200;PcyM_0410500;PRELSG_0407500	0.181818182
PF3D7_0212500	2820	S	22	6	6	2	S;S;-;-;S;-;-;-;-;-;-;S;S;-;-;S;-;-;-;-;-;-	Q;Y;-;E;Y;Y;Y;T;A;-;N;Y;Y;T;T;Y;-;-;D;-;A;Q	PF3D7_0212500;PPRFG01_0212600;PVL_000109300;PCHAS_0311500;PADL01_0211300;PmUG01_04019800;MKS88_001136;C922_02772;AK88_04859;PocGH01_04017600;PY17X_0309900;PRCDC_0211400;PBLACG01_0209500;PKNH_0408700;PCOAH_00009040;PGSY75_0212500;PBLACG01_0209400;PVL_000109200;PVP01_0412400;PGAL8A_00403200;PcyM_0410500;PRELSG_0407500	0.272727273
PF3D7_0212500	2950	S	22	12	12	3	S;S;-;H;S;S;S;S;S;Q;N;S;S;N;S;S;-;-;A;K;S;K	S;H;-;M;H;I;I;E;E;V;I;H;H;E;E;H;-;-;E;S;E;S	PF3D7_0212500;PPRFG01_0212600;PVL_000109300;PCHAS_0311500;PADL01_0211300;PmUG01_04019800;MKS88_001136;C922_02772;AK88_04859;PocGH01_04017600;PY17X_0309900;PRCDC_0211400;PBLACG01_0209500;PKNH_0408700;PCOAH_00009040;PGSY75_0212500;PBLACG01_0209400;PVL_000109200;PVP01_0412400;PGAL8A_00403200;PcyM_0410500;PRELSG_0407500	0.545454545
PF3D7_0212500	3052	S	22	6	6	8	S;S;-;N;S;D;D;D;D;E;N;S;S;D;D;S;-;-;D;D;D;N	S;S;-;G;S;T;T;V;V;T;G;S;S;V;V;S;-;-;V;S;V;S	PF3D7_0212500;PPRFG01_0212600;PVL_000109300;PCHAS_0311500;PADL01_0211300;PmUG01_04019800;MKS88_001136;C922_02772;AK88_04859;PocGH01_04017600;PY17X_0309900;PRCDC_0211400;PBLACG01_0209500;PKNH_0408700;PCOAH_00009040;PGSY75_0212500;PBLACG01_0209400;PVL_000109200;PVP01_0412400;PGAL8A_00403200;PcyM_0410500;PRELSG_0407500	0.272727273
PF3D7_0212500	3098	T	22	3	3	3	T;T;-;-;N;-;-;-;-;-;-;T;N;-;-;-;-;-;-;-;-;-	E;R;-;G;K;D;D;R;R;A;G;R;K;R;R;K;-;-;R;E;R;E	PF3D7_0212500;PPRFG01_0212600;PVL_000109300;PCHAS_0311500;PADL01_0211300;PmUG01_04019800;MKS88_001136;C922_02772;AK88_04859;PocGH01_04017600;PY17X_0309900;PRCDC_0211400;PBLACG01_0209500;PKNH_0408700;PCOAH_00009040;PGSY75_0212500;PBLACG01_0209400;PVL_000109200;PVP01_0412400;PGAL8A_00403200;PcyM_0410500;PRELSG_0407500	0.136363636
PF3D7_0212500	3130	S	22	3	3	3	S;S;-;-;N;-;-;-;-;-;-;S;N;-;-;N;-;-;-;-;-;-	E;R;-;G;K;D;D;R;R;A;G;R;K;R;R;K;-;-;R;E;R;E	PF3D7_0212500;PPRFG01_0212600;PVL_000109300;PCHAS_0311500;PADL01_0211300;PmUG01_04019800;MKS88_001136;C922_02772;AK88_04859;PocGH01_04017600;PY17X_0309900;PRCDC_0211400;PBLACG01_0209500;PKNH_0408700;PCOAH_00009040;PGSY75_0212500;PBLACG01_0209400;PVL_000109200;PVP01_0412400;PGAL8A_00403200;PcyM_0410500;PRELSG_0407500	0.136363636
PF3D7_0212500	3152	S	22	6	6	3	S;S;-;-;S;-;-;-;-;-;-;S;S;-;-;S;-;-;-;-;-;-	E;R;-;G;K;D;D;R;R;A;G;R;K;R;R;K;-;-;R;E;R;E	PF3D7_0212500;PPRFG01_0212600;PVL_000109300;PCHAS_0311500;PADL01_0211300;PmUG01_04019800;MKS88_001136;C922_02772;AK88_04859;PocGH01_04017600;PY17X_0309900;PRCDC_0211400;PBLACG01_0209500;PKNH_0408700;PCOAH_00009040;PGSY75_0212500;PBLACG01_0209400;PVL_000109200;PVP01_0412400;PGAL8A_00403200;PcyM_0410500;PRELSG_0407500	0.272727273
PF3D7_0212500	3155	S	22	6	6	3	S;S;-;-;S;-;-;-;-;-;-;S;S;-;-;S;-;-;-;-;-;-	E;R;-;G;K;D;D;R;R;A;G;R;K;R;R;K;-;-;R;E;R;E	PF3D7_0212500;PPRFG01_0212600;PVL_000109300;PCHAS_0311500;PADL01_0211300;PmUG01_04019800;MKS88_001136;C922_02772;AK88_04859;PocGH01_04017600;PY17X_0309900;PRCDC_0211400;PBLACG01_0209500;PKNH_0408700;PCOAH_00009040;PGSY75_0212500;PBLACG01_0209400;PVL_000109200;PVP01_0412400;PGAL8A_00403200;PcyM_0410500;PRELSG_0407500	0.272727273
PF3D7_0212500	3172	S	22	6	6	3	S;S;-;-;S;-;-;-;-;-;-;S;S;-;-;S;-;-;-;-;-;-	E;R;-;G;K;D;D;R;R;A;G;R;K;R;R;K;-;-;R;E;R;E	PF3D7_0212500;PPRFG01_0212600;PVL_000109300;PCHAS_0311500;PADL01_0211300;PmUG01_04019800;MKS88_001136;C922_02772;AK88_04859;PocGH01_04017600;PY17X_0309900;PRCDC_0211400;PBLACG01_0209500;PKNH_0408700;PCOAH_00009040;PGSY75_0212500;PBLACG01_0209400;PVL_000109200;PVP01_0412400;PGAL8A_00403200;PcyM_0410500;PRELSG_0407500	0.272727273
PF3D7_0212500	3626	T	22	7	7	2	T;T;-;-;T;-;-;D;-;T;-;T;T;-;-;T;-;-;-;-;R;-	Y;N;-;Q;N;D;D;T;E;-;K;N;N;A;-;N;-;-;A;E;G;Y	PF3D7_0212500;PPRFG01_0212600;PVL_000109300;PCHAS_0311500;PADL01_0211300;PmUG01_04019800;MKS88_001136;C922_02772;AK88_04859;PocGH01_04017600;PY17X_0309900;PRCDC_0211400;PBLACG01_0209500;PKNH_0408700;PCOAH_00009040;PGSY75_0212500;PBLACG01_0209400;PVL_000109200;PVP01_0412400;PGAL8A_00403200;PcyM_0410500;PRELSG_0407500	0.318181818
PF3D7_0212500	3628	S	22	5	5	2	S;S;-;-;S;-;-;G;-;-;-;-;S;-;-;S;-;-;-;-;A;-	Y;N;-;Q;N;D;D;T;E;-;K;N;N;A;-;N;-;-;A;E;G;Y	PF3D7_0212500;PPRFG01_0212600;PVL_000109300;PCHAS_0311500;PADL01_0211300;PmUG01_04019800;MKS88_001136;C922_02772;AK88_04859;PocGH01_04017600;PY17X_0309900;PRCDC_0211400;PBLACG01_0209500;PKNH_0408700;PCOAH_00009040;PGSY75_0212500;PBLACG01_0209400;PVL_000109200;PVP01_0412400;PGAL8A_00403200;PcyM_0410500;PRELSG_0407500	0.227272727
PF3D7_0212500	3630	S	22	5	5	2	S;S;-;-;S;-;-;-;-;-;-;-;S;-;-;S;-;-;-;-;E;-	Y;N;-;Q;N;D;D;T;E;-;K;N;N;A;-;N;-;-;A;E;G;Y	PF3D7_0212500;PPRFG01_0212600;PVL_000109300;PCHAS_0311500;PADL01_0211300;PmUG01_04019800;MKS88_001136;C922_02772;AK88_04859;PocGH01_04017600;PY17X_0309900;PRCDC_0211400;PBLACG01_0209500;PKNH_0408700;PCOAH_00009040;PGSY75_0212500;PBLACG01_0209400;PVL_000109200;PVP01_0412400;PGAL8A_00403200;PcyM_0410500;PRELSG_0407500	0.227272727
PF3D7_0212700	12	S	23	7	7	8	S;S;K;R;G;R;K;R;R;R;K;S;R;R;K;K;K;S;S;S;K;S;R	S;D;L;V;S;S;S;S;S;R;L;D;S;V;T;N;F;D;D;D;T;D;S	PF3D7_0212700;PADL01_0211500;PGAL8A_00403400;MKS88_001134;C922_02769;AK88_04861;PVVCY_0301050;PKNH_0408500;PcyM_0410300;PVL_000098200;PRELSG_0407300;PPRFG01_0212800;PVP01_0412200;PmUG01_04019600;PBANKA_0309600;PCHAS_0311700;PocGH01_04017400;PBLACG01_0209700;PRCDC_0211600;PGSY75_0212700;PY17X_0310100;PBILCG01_0215400;PCOAH_00009060	0.304347826
PF3D7_0212800	174	S	19	7	7	3	S;S;G;Q;Q;E;R;S;-;S;Q;H;H;S;S;-;E;S;E	I;N;I;V;V;M;V;N;N;N;V;V;V;N;N;-;V;N;I	PF3D7_0212800;PGSY75_0212800;PCHAS_0311800;PKNH_0408400;PCOAH_00009070;PY17X_0310200;PVP01_0412100;PPRFG01_0212900;PRELSG_0407200;PBLACG01_0209800;AK88_04862;C922_02768;PcyM_0410200;PADL01_0211600;PBILCG01_0215500;PVL_000095800;PVVCY_0301060;PRCDC_0211700;PBANKA_0309700	0.368421053
PF3D7_0212800	711	S	19	7	7	3	S;S;-;-;-;-;-;S;-;S;-;-;-;S;S;-;-;S;-	I;G;L;L;L;T;L;L;I;L;L;L;L;V;L;E;L;L;I	PF3D7_0212800;PGSY75_0212800;PCHAS_0311800;PKNH_0408400;PCOAH_00009070;PY17X_0310200;PVP01_0412100;PPRFG01_0212900;PRELSG_0407200;PBLACG01_0209800;AK88_04862;C922_02768;PcyM_0410200;PADL01_0211600;PBILCG01_0215500;PVL_000095800;PVVCY_0301060;PRCDC_0211700;PBANKA_0309700	0.368421053
PF3D7_0212800	714	S	19	2	2	3	S;L;-;-;-;-;-;S;-;L;-;-;-;L;F;-;-;N;-	I;G;L;L;L;T;L;L;I;L;L;L;L;V;L;E;L;L;I	PF3D7_0212800;PGSY75_0212800;PCHAS_0311800;PKNH_0408400;PCOAH_00009070;PY17X_0310200;PVP01_0412100;PPRFG01_0212900;PRELSG_0407200;PBLACG01_0209800;AK88_04862;C922_02768;PcyM_0410200;PADL01_0211600;PBILCG01_0215500;PVL_000095800;PVVCY_0301060;PRCDC_0211700;PBANKA_0309700	0.105263158
PF3D7_0212800	788	S	19	1	1	11	S;-;-;-;-;-;-;-;-;-;-;-;-;K;K;-;-;-;-	D;D;D;V;D;E;E;D;E;D;G;N;D;D;H;E;D;D;D	PF3D7_0212800;PGSY75_0212800;PCHAS_0311800;PKNH_0408400;PCOAH_00009070;PY17X_0310200;PVP01_0412100;PPRFG01_0212900;PRELSG_0407200;PBLACG01_0209800;AK88_04862;C922_02768;PcyM_0410200;PADL01_0211600;PBILCG01_0215500;PVL_000095800;PVVCY_0301060;PRCDC_0211700;PBANKA_0309700	0.052631579
PF3D7_0212900	2	S	22	15	15	5	S;S;N;S;I;S;S;S;S;S;E;S;I;N;S;R;S;S;N;S;S;S	E;T;T;A;S;E;E;T;T;T;S;T;M;T;T;I;T;T;-;E;T;E	PF3D7_0212900;PCOAH_00009080;PmUG01_04019400;PRELSG_0407100;PBANKA_0309800;PPRFG01_0213000;PBILCG01_0215600;PcyM_0410000;C922_02767;PVP01_0412000;PY17X_0310300;PVL_000095900;PVVCY_0301070;MKS88_001133;PKNH_0408300;PCHAS_0311900;PocGH01_04017200;PGAL8A_00403600;PADL01_0211700;PBLACG01_0209900;AK88_04863;PRCDC_0211800	0.681818182
PF3D7_0212900	21	S	22	9	10	7	S;G;S;N;E;S;S;E;G;G;G;G;R;S;G;G;T;S;S;S;G;S	D;Q;A;E;-;D;D;Q;Q;Q;K;Q;-;A;Q;Y;A;D;D;D;Q;D	PF3D7_0212900;PCOAH_00009080;PmUG01_04019400;PRELSG_0407100;PBANKA_0309800;PPRFG01_0213000;PBILCG01_0215600;PcyM_0410000;C922_02767;PVP01_0412000;PY17X_0310300;PVL_000095900;PVVCY_0301070;MKS88_001133;PKNH_0408300;PCHAS_0311900;PocGH01_04017200;PGAL8A_00403600;PADL01_0211700;PBLACG01_0209900;AK88_04863;PRCDC_0211800	0.409090909
PF3D7_0212900	41	T	22	6	9	4	T;S;E;D;-;T;T;-;-;E;S;E;-;E;-;D;S;V;T;T;-;T	H;G;Q;A;-;Q;H;-;-;G;G;G;-;Q;-;G;A;E;Q;H;-;H	PF3D7_0212900;PCOAH_00009080;PmUG01_04019400;PRELSG_0407100;PBANKA_0309800;PPRFG01_0213000;PBILCG01_0215600;PcyM_0410000;C922_02767;PVP01_0412000;PY17X_0310300;PVL_000095900;PVVCY_0301070;MKS88_001133;PKNH_0408300;PCHAS_0311900;PocGH01_04017200;PGAL8A_00403600;PADL01_0211700;PBLACG01_0209900;AK88_04863;PRCDC_0211800	0.272727273
PF3D7_0212900	79	S	22	19	19	5	S;A;S;S;S;S;S;S;S;S;S;S;S;S;A;S;S;S;S;S;A;S	V;K;K;K;I;V;V;K;R;K;D;K;I;K;K;I;I;K;I;V;K;V	PF3D7_0212900;PCOAH_00009080;PmUG01_04019400;PRELSG_0407100;PBANKA_0309800;PPRFG01_0213000;PBILCG01_0215600;PcyM_0410000;C922_02767;PVP01_0412000;PY17X_0310300;PVL_000095900;PVVCY_0301070;MKS88_001133;PKNH_0408300;PCHAS_0311900;PocGH01_04017200;PGAL8A_00403600;PADL01_0211700;PBLACG01_0209900;AK88_04863;PRCDC_0211800	0.863636364
PF3D7_0212900	151	S	22	19	20	22	S;S;S;S;S;S;S;S;T;S;N;S;S;S;S;S;S;S;S;S;N;S	K;K;K;K;K;K;K;K;K;K;K;K;K;K;K;K;K;K;K;K;K;K	PF3D7_0212900;PCOAH_00009080;PmUG01_04019400;PRELSG_0407100;PBANKA_0309800;PPRFG01_0213000;PBILCG01_0215600;PcyM_0410000;C922_02767;PVP01_0412000;PY17X_0310300;PVL_000095900;PVVCY_0301070;MKS88_001133;PKNH_0408300;PCHAS_0311900;PocGH01_04017200;PGAL8A_00403600;PADL01_0211700;PBLACG01_0209900;AK88_04863;PRCDC_0211800	0.863636364
PF3D7_0213100	213	S	23	23	23	23	S;S;S;S;S;S;S;S;S;S;S;S;S;S;S;S;S;S;S;S;S;S;S	P;P;P;P;P;P;P;P;P;P;P;P;P;P;P;P;P;P;P;P;P;P;P	PF3D7_0213100;PCOAH_00009190;PY17X_0310500;MKS88_001131;PPRFG01_0213200;AK88_04865;PRELSG_0406900;PocGH01_04017000;PRCDC_0212000;PGAL8A_00403800;PVP01_0411800;PVL_000096200;PVVCY_0301090;PcyM_0409800;PBLACG01_0210100;PGSY75_0213100;PmUG01_04019200;C922_02765;PCHAS_0312100;PBILCG01_0215800;PKNH_0407900;PBANKA_0310000;PADL01_0211900	1
PF3D7_0213100	229	T	23	17	17	23	T;T;P;T;T;T;A;T;T;A;T;T;P;T;T;T;T;T;P;T;T;P;T	H;H;H;H;H;H;H;H;H;H;H;H;H;H;H;H;H;H;H;H;H;H;H	PF3D7_0213100;PCOAH_00009190;PY17X_0310500;MKS88_001131;PPRFG01_0213200;AK88_04865;PRELSG_0406900;PocGH01_04017000;PRCDC_0212000;PGAL8A_00403800;PVP01_0411800;PVL_000096200;PVVCY_0301090;PcyM_0409800;PBLACG01_0210100;PGSY75_0213100;PmUG01_04019200;C922_02765;PCHAS_0312100;PBILCG01_0215800;PKNH_0407900;PBANKA_0310000;PADL01_0211900	0.739130435
PF3D7_0213100	253	T	23	23	23	23	T;T;T;T;T;T;T;T;T;T;T;T;T;T;T;T;T;T;T;T;T;T;T	G;G;G;G;G;G;G;G;G;G;G;G;G;G;G;G;G;G;G;G;G;G;G	PF3D7_0213100;PCOAH_00009190;PY17X_0310500;MKS88_001131;PPRFG01_0213200;AK88_04865;PRELSG_0406900;PocGH01_04017000;PRCDC_0212000;PGAL8A_00403800;PVP01_0411800;PVL_000096200;PVVCY_0301090;PcyM_0409800;PBLACG01_0210100;PGSY75_0213100;PmUG01_04019200;C922_02765;PCHAS_0312100;PBILCG01_0215800;PKNH_0407900;PBANKA_0310000;PADL01_0211900	1
PF3D7_0213500	11	S	23	13	13	23	S;S;A;A;S;A;S;S;S;A;A;A;S;A;S;S;S;A;S;A;A;S;S	E;E;E;E;E;E;E;E;E;E;E;E;E;E;E;E;E;E;E;E;E;E;E	PF3D7_0213500;PVVCY_0301130;PmUG01_04018800;PVP01_0411400;PRCDC_0212400;PKNH_0407500;PBILCG01_0216200;PRELSG_0406500;PPRFG01_0213600;PCOAH_00009220;AK88_04868;PcyM_0409400;PY17X_0310900;C922_02762;PADL01_0212300;PGSY75_0213500;PGAL8A_00404200;PVL_000088800;PCHAS_0312500;MKS88_001128;PocGH01_04016600;PBLACG01_0210500;PBANKA_0310400	0.565217391
PF3D7_0213500	189	S	23	7	8	11	S;P;N;P;S;P;P;L;S;P;P;P;P;P;S;S;S;P;P;N;T;S;P	Q;Q;E;E;Q;E;P;E;Q;E;E;E;Q;E;Q;Q;K;E;Q;E;Q;Q;Q	PF3D7_0213500;PVVCY_0301130;PmUG01_04018800;PVP01_0411400;PRCDC_0212400;PKNH_0407500;PBILCG01_0216200;PRELSG_0406500;PPRFG01_0213600;PCOAH_00009220;AK88_04868;PcyM_0409400;PY17X_0310900;C922_02762;PADL01_0212300;PGSY75_0213500;PGAL8A_00404200;PVL_000088800;PCHAS_0312500;MKS88_001128;PocGH01_04016600;PBLACG01_0210500;PBANKA_0310400	0.304347826
PF3D7_0213500	225	S	23	8	8	12	S;K;N;G;S;D;S;K;S;D;N;D;K;D;S;S;K;G;K;N;S;S;K	L;N;V;P;L;L;L;I;L;L;L;L;N;L;L;L;I;P;N;V;A;L;N	PF3D7_0213500;PVVCY_0301130;PmUG01_04018800;PVP01_0411400;PRCDC_0212400;PKNH_0407500;PBILCG01_0216200;PRELSG_0406500;PPRFG01_0213600;PCOAH_00009220;AK88_04868;PcyM_0409400;PY17X_0310900;C922_02762;PADL01_0212300;PGSY75_0213500;PGAL8A_00404200;PVL_000088800;PCHAS_0312500;MKS88_001128;PocGH01_04016600;PBLACG01_0210500;PBANKA_0310400	0.347826087
PF3D7_0213500	428	S	23	22	22	16	S;S;S;S;S;S;S;S;S;S;S;S;S;S;S;S;S;S;S;S;-;S;S	L;I;L;L;L;L;L;L;L;L;L;L;I;L;I;I;L;L;I;L;-;L;I	PF3D7_0213500;PVVCY_0301130;PmUG01_04018800;PVP01_0411400;PRCDC_0212400;PKNH_0407500;PBILCG01_0216200;PRELSG_0406500;PPRFG01_0213600;PCOAH_00009220;AK88_04868;PcyM_0409400;PY17X_0310900;C922_02762;PADL01_0212300;PGSY75_0213500;PGAL8A_00404200;PVL_000088800;PCHAS_0312500;MKS88_001128;PocGH01_04016600;PBLACG01_0210500;PBANKA_0310400	0.956521739
PF3D7_0213700	104	S	23	23	23	23	S;S;S;S;S;S;S;S;S;S;S;S;S;S;S;S;S;S;S;S;S;S;S	P;P;P;P;P;P;P;P;P;P;P;P;P;P;P;P;P;P;P;P;P;P;P	PF3D7_0213700;PCOAH_00009240;PKNH_0407300;PVVCY_0301150;PPRFG01_0213800;PADL01_0212500;PBILCG01_0216400;PRELSG_0406300;PGSY75_0213700;AK88_05080;PCHAS_0312700;PcyM_0408900;PGAL8A_00404400;PRCDC_0212600;PmUG01_04018600;MKS88_001126;PY17X_0311100;PVL_000088600;PBANKA_0310600;C922_02760;PocGH01_04016400;PVP01_0411200;PBLACG01_0210700	1
PF3D7_0213700	112	S	23	7	7	17	S;A;A;A;S;S;S;A;S;A;A;A;A;S;A;A;A;A;A;A;A;A;S	N;N;N;S;N;N;N;N;N;N;S;N;S;N;S;S;N;N;N;N;S;N;N	PF3D7_0213700;PCOAH_00009240;PKNH_0407300;PVVCY_0301150;PPRFG01_0213800;PADL01_0212500;PBILCG01_0216400;PRELSG_0406300;PGSY75_0213700;AK88_05080;PCHAS_0312700;PcyM_0408900;PGAL8A_00404400;PRCDC_0212600;PmUG01_04018600;MKS88_001126;PY17X_0311100;PVL_000088600;PBANKA_0310600;C922_02760;PocGH01_04016400;PVP01_0411200;PBLACG01_0210700	0.304347826
PF3D7_0214100	156	S	24	21	21	5	S;S;-;S;S;S;S;S;S;S;N;S;S;N;S;S;S;S;S;S;S;S;S;S	Q;K;-;Q;Q;K;K;K;K;K;K;R;K;K;K;K;K;K;K;K;K;Q;K;Q	PF3D7_0214100;PADL01_0212900;PVL_040008400;PY17X_0311500;PBANKA_0311000;PBLACG01_0211100;PocGH01_04016000;PBILCG01_0216800;PRCDC_0213000;C922_02756;PGAL8A_00404800;PKNH_0406700;PCOAH_00009280;PRELSG_0405900;PPRFG01_0214200;MKS88_001122;PcyM_0408500;PVP01_0410800;PVL_040008300;AK88_05076;PmUG01_04018200;PVVCY_0301190;PGSY75_0214100;PCHAS_0313100	0.875
PF3D7_0214100	223	S	24	23	23	23	S;S;-;S;S;S;S;S;S;S;S;S;S;S;S;S;S;S;S;S;S;S;S;S	H;H;-;H;H;H;H;H;H;H;H;H;H;H;H;H;H;H;H;H;H;H;H;H	PF3D7_0214100;PADL01_0212900;PVL_040008400;PY17X_0311500;PBANKA_0311000;PBLACG01_0211100;PocGH01_04016000;PBILCG01_0216800;PRCDC_0213000;C922_02756;PGAL8A_00404800;PKNH_0406700;PCOAH_00009280;PRELSG_0405900;PPRFG01_0214200;MKS88_001122;PcyM_0408500;PVP01_0410800;PVL_040008300;AK88_05076;PmUG01_04018200;PVVCY_0301190;PGSY75_0214100;PCHAS_0313100	0.958333333
PF3D7_0214100	471	S	24	16	16	23	S;S;-;E;E;S;A;S;S;S;S;S;S;S;S;E;S;S;S;S;E;E;S;E	E;E;-;E;E;E;E;E;E;E;E;E;E;E;E;E;E;E;E;E;E;E;E;E	PF3D7_0214100;PADL01_0212900;PVL_040008400;PY17X_0311500;PBANKA_0311000;PBLACG01_0211100;PocGH01_04016000;PBILCG01_0216800;PRCDC_0213000;C922_02756;PGAL8A_00404800;PKNH_0406700;PCOAH_00009280;PRELSG_0405900;PPRFG01_0214200;MKS88_001122;PcyM_0408500;PVP01_0410800;PVL_040008300;AK88_05076;PmUG01_04018200;PVVCY_0301190;PGSY75_0214100;PCHAS_0313100	0.666666667
PF3D7_0214100	482	S	24	15	15	23	S;N;-;C;C;S;S;S;S;S;N;S;S;N;S;S;S;S;S;S;S;C;N;C	G;G;-;G;G;G;G;G;G;G;G;G;G;G;G;G;G;G;G;G;G;G;G;G	PF3D7_0214100;PADL01_0212900;PVL_040008400;PY17X_0311500;PBANKA_0311000;PBLACG01_0211100;PocGH01_04016000;PBILCG01_0216800;PRCDC_0213000;C922_02756;PGAL8A_00404800;PKNH_0406700;PCOAH_00009280;PRELSG_0405900;PPRFG01_0214200;MKS88_001122;PcyM_0408500;PVP01_0410800;PVL_040008300;AK88_05076;PmUG01_04018200;PVVCY_0301190;PGSY75_0214100;PCHAS_0313100	0.625
PF3D7_0214100	615	S	24	5	5	2	S;N;-;-;-;N;N;N;S;P;-;A;A;-;S;-;A;S;S;P;-;-;N;-	Q;N;-;H;H;N;D;N;N;-;D;-;-;D;N;D;A;S;A;A;D;H;N;Q	PF3D7_0214100;PADL01_0212900;PVL_040008400;PY17X_0311500;PBANKA_0311000;PBLACG01_0211100;PocGH01_04016000;PBILCG01_0216800;PRCDC_0213000;C922_02756;PGAL8A_00404800;PKNH_0406700;PCOAH_00009280;PRELSG_0405900;PPRFG01_0214200;MKS88_001122;PcyM_0408500;PVP01_0410800;PVL_040008300;AK88_05076;PmUG01_04018200;PVVCY_0301190;PGSY75_0214100;PCHAS_0313100	0.208333333
PF3D7_0214100	624	T	24	7	7	5	T;T;-;M;M;T;K;T;T;G;M;L;V;L;T;L;V;V;V;V;L;M;T;M	Q;N;-;Q;Q;N;L;N;N;I;G;V;I;S;N;G;I;I;I;V;G;Q;N;Q	PF3D7_0214100;PADL01_0212900;PVL_040008400;PY17X_0311500;PBANKA_0311000;PBLACG01_0211100;PocGH01_04016000;PBILCG01_0216800;PRCDC_0213000;C922_02756;PGAL8A_00404800;PKNH_0406700;PCOAH_00009280;PRELSG_0405900;PPRFG01_0214200;MKS88_001122;PcyM_0408500;PVP01_0410800;PVL_040008300;AK88_05076;PmUG01_04018200;PVVCY_0301190;PGSY75_0214100;PCHAS_0313100	0.291666667
PF3D7_0214100	663	S	24	6	6	5	S;S;-;E;E;S;N;S;L;K;N;K;K;N;S;E;K;K;K;K;E;-;S;D	D;G;-;D;D;G;G;G;G;G;N;E;E;N;G;N;G;G;G;G;N;D;G;D	PF3D7_0214100;PADL01_0212900;PVL_040008400;PY17X_0311500;PBANKA_0311000;PBLACG01_0211100;PocGH01_04016000;PBILCG01_0216800;PRCDC_0213000;C922_02756;PGAL8A_00404800;PKNH_0406700;PCOAH_00009280;PRELSG_0405900;PPRFG01_0214200;MKS88_001122;PcyM_0408500;PVP01_0410800;PVL_040008300;AK88_05076;PmUG01_04018200;PVVCY_0301190;PGSY75_0214100;PCHAS_0313100	0.25
PF3D7_0214100	672	S	24	8	8	11	S;C;-;D;S;S;G;S;S;E;-;K;S;-;S;-;K;K;K;A;-;G;S;G	S;S;-;S;S;S;V;S;S;Q;-;H;Q;-;S;-;Q;Q;Q;T;-;S;S;S	PF3D7_0214100;PADL01_0212900;PVL_040008400;PY17X_0311500;PBANKA_0311000;PBLACG01_0211100;PocGH01_04016000;PBILCG01_0216800;PRCDC_0213000;C922_02756;PGAL8A_00404800;PKNH_0406700;PCOAH_00009280;PRELSG_0405900;PPRFG01_0214200;MKS88_001122;PcyM_0408500;PVP01_0410800;PVL_040008300;AK88_05076;PmUG01_04018200;PVVCY_0301190;PGSY75_0214100;PCHAS_0313100	0.333333333
PF3D7_0214100	673	S	24	11	12	16	S;S;-;S;S;S;V;S;S;Q;-;H;Q;-;S;-;Q;Q;Q;T;-;S;S;S	G;G;-;-;-;G;G;G;G;G;-;G;A;-;G;-;G;G;G;G;-;G;G;G	PF3D7_0214100;PADL01_0212900;PVL_040008400;PY17X_0311500;PBANKA_0311000;PBLACG01_0211100;PocGH01_04016000;PBILCG01_0216800;PRCDC_0213000;C922_02756;PGAL8A_00404800;PKNH_0406700;PCOAH_00009280;PRELSG_0405900;PPRFG01_0214200;MKS88_001122;PcyM_0408500;PVP01_0410800;PVL_040008300;AK88_05076;PmUG01_04018200;PVVCY_0301190;PGSY75_0214100;PCHAS_0313100	0.458333333
PF3D7_0214100	686	S	24	3	4	3	S;N;-;D;D;K;K;N;S;K;-;K;K;-;S;D;K;K;K;T;D;D;N;D	M;D;-;I;M;D;K;C;G;G;-;G;G;-;G;K;G;G;G;G;K;A;D;M	PF3D7_0214100;PADL01_0212900;PVL_040008400;PY17X_0311500;PBANKA_0311000;PBLACG01_0211100;PocGH01_04016000;PBILCG01_0216800;PRCDC_0213000;C922_02756;PGAL8A_00404800;PKNH_0406700;PCOAH_00009280;PRELSG_0405900;PPRFG01_0214200;MKS88_001122;PcyM_0408500;PVP01_0410800;PVL_040008300;AK88_05076;PmUG01_04018200;PVVCY_0301190;PGSY75_0214100;PCHAS_0313100	0.125
PF3D7_0214100	690	T	24	12	12	4	T;T;-;T;T;T;I;T;T;P;-;R;R;-;T;V;G;A;A;T;V;T;T;T	I;D;-;I;I;D;S;D;D;G;-;D;D;-;D;D;D;D;D;D;D;T;D;I	PF3D7_0214100;PADL01_0212900;PVL_040008400;PY17X_0311500;PBANKA_0311000;PBLACG01_0211100;PocGH01_04016000;PBILCG01_0216800;PRCDC_0213000;C922_02756;PGAL8A_00404800;PKNH_0406700;PCOAH_00009280;PRELSG_0405900;PPRFG01_0214200;MKS88_001122;PcyM_0408500;PVP01_0410800;PVL_040008300;AK88_05076;PmUG01_04018200;PVVCY_0301190;PGSY75_0214100;PCHAS_0313100	0.5
PF3D7_0214100	705	S	24	4	4	12	S;N;-;-;-;N;S;S;N;-;-;-;-;-;S;N;-;G;G;G;N;-;N;-	N;N;-;N;N;N;E;N;N;T;N;F;F;N;H;E;S;G;G;M;E;N;N;N	PF3D7_0214100;PADL01_0212900;PVL_040008400;PY17X_0311500;PBANKA_0311000;PBLACG01_0211100;PocGH01_04016000;PBILCG01_0216800;PRCDC_0213000;C922_02756;PGAL8A_00404800;PKNH_0406700;PCOAH_00009280;PRELSG_0405900;PPRFG01_0214200;MKS88_001122;PcyM_0408500;PVP01_0410800;PVL_040008300;AK88_05076;PmUG01_04018200;PVVCY_0301190;PGSY75_0214100;PCHAS_0313100	0.166666667
PF3D7_0214100	713	S	24	6	6	10	S;S;-;D;D;S;R;S;C;G;R;R;G;R;S;R;G;G;G;G;R;D;S;D	S;E;-;S;S;E;T;E;E;R;D;S;S;D;E;A;A;S;S;S;A;S;E;S	PF3D7_0214100;PADL01_0212900;PVL_040008400;PY17X_0311500;PBANKA_0311000;PBLACG01_0211100;PocGH01_04016000;PBILCG01_0216800;PRCDC_0213000;C922_02756;PGAL8A_00404800;PKNH_0406700;PCOAH_00009280;PRELSG_0405900;PPRFG01_0214200;MKS88_001122;PcyM_0408500;PVP01_0410800;PVL_040008300;AK88_05076;PmUG01_04018200;PVVCY_0301190;PGSY75_0214100;PCHAS_0313100	0.25
PF3D7_0214100	764	S	24	23	23	23	S;S;-;S;S;S;S;S;S;S;S;S;S;S;S;S;S;S;S;S;S;S;S;S	F;F;-;F;F;F;F;F;F;F;F;F;F;F;F;F;F;F;F;F;F;F;F;F	PF3D7_0214100;PADL01_0212900;PVL_040008400;PY17X_0311500;PBANKA_0311000;PBLACG01_0211100;PocGH01_04016000;PBILCG01_0216800;PRCDC_0213000;C922_02756;PGAL8A_00404800;PKNH_0406700;PCOAH_00009280;PRELSG_0405900;PPRFG01_0214200;MKS88_001122;PcyM_0408500;PVP01_0410800;PVL_040008300;AK88_05076;PmUG01_04018200;PVVCY_0301190;PGSY75_0214100;PCHAS_0313100	0.958333333
PF3D7_0214100	874	S	24	17	21	23	S;S;-;T;T;S;S;S;S;S;S;S;S;S;S;S;S;C;C;S;S;T;S;T	L;L;-;L;L;L;L;L;L;L;L;L;L;L;L;L;L;L;L;L;L;L;L;L	PF3D7_0214100;PADL01_0212900;PVL_040008400;PY17X_0311500;PBANKA_0311000;PBLACG01_0211100;PocGH01_04016000;PBILCG01_0216800;PRCDC_0213000;C922_02756;PGAL8A_00404800;PKNH_0406700;PCOAH_00009280;PRELSG_0405900;PPRFG01_0214200;MKS88_001122;PcyM_0408500;PVP01_0410800;PVL_040008300;AK88_05076;PmUG01_04018200;PVVCY_0301190;PGSY75_0214100;PCHAS_0313100	0.708333333
PF3D7_0214100	1029	T	24	9	11	13	T;T;-;-;-;T;-;T;T;-;S;-;-;S;T;T;-;-;-;-;T;-;T;-	M;M;-;V;T;I;-;I;T;M;-;M;M;-;I;M;M;M;-;M;M;M;M;M	PF3D7_0214100;PADL01_0212900;PVL_040008400;PY17X_0311500;PBANKA_0311000;PBLACG01_0211100;PocGH01_04016000;PBILCG01_0216800;PRCDC_0213000;C922_02756;PGAL8A_00404800;PKNH_0406700;PCOAH_00009280;PRELSG_0405900;PPRFG01_0214200;MKS88_001122;PcyM_0408500;PVP01_0410800;PVL_040008300;AK88_05076;PmUG01_04018200;PVVCY_0301190;PGSY75_0214100;PCHAS_0313100	0.375
PF3D7_0214100	1030	S	24	5	5	13	S;S;-;-;-;G;-;G;S;-;F;-;-;F;S;G;-;-;-;-;G;-;S;-	M;M;-;V;T;I;-;I;T;M;-;M;M;-;I;M;M;M;-;M;M;M;M;M	PF3D7_0214100;PADL01_0212900;PVL_040008400;PY17X_0311500;PBANKA_0311000;PBLACG01_0211100;PocGH01_04016000;PBILCG01_0216800;PRCDC_0213000;C922_02756;PGAL8A_00404800;PKNH_0406700;PCOAH_00009280;PRELSG_0405900;PPRFG01_0214200;MKS88_001122;PcyM_0408500;PVP01_0410800;PVL_040008300;AK88_05076;PmUG01_04018200;PVVCY_0301190;PGSY75_0214100;PCHAS_0313100	0.208333333
PF3D7_0214100	1054	T	24	6	6	5	T;T;-;E;E;T;Q;M;T;M;Q;M;M;Q;T;H;M;-;-;M;H;D;T;E	M;-;-;M;M;-;-;Q;-;P;-;P;P;-;-;-;P;-;-;A;-;M;-;M	PF3D7_0214100;PADL01_0212900;PVL_040008400;PY17X_0311500;PBANKA_0311000;PBLACG01_0211100;PocGH01_04016000;PBILCG01_0216800;PRCDC_0213000;C922_02756;PGAL8A_00404800;PKNH_0406700;PCOAH_00009280;PRELSG_0405900;PPRFG01_0214200;MKS88_001122;PcyM_0408500;PVP01_0410800;PVL_040008300;AK88_05076;PmUG01_04018200;PVVCY_0301190;PGSY75_0214100;PCHAS_0313100	0.25
PF3D7_0214100	1076	T	24	18	20	18	T;T;-;T;T;T;T;T;T;T;S;T;T;S;T;A;T;T;-;T;A;T;T;T	Q;Q;-;Q;Q;Q;Q;Q;Q;Q;Q;H;H;Q;Q;P;Q;Q;-;Q;P;Q;Q;Q	PF3D7_0214100;PADL01_0212900;PVL_040008400;PY17X_0311500;PBANKA_0311000;PBLACG01_0211100;PocGH01_04016000;PBILCG01_0216800;PRCDC_0213000;C922_02756;PGAL8A_00404800;PKNH_0406700;PCOAH_00009280;PRELSG_0405900;PPRFG01_0214200;MKS88_001122;PcyM_0408500;PVP01_0410800;PVL_040008300;AK88_05076;PmUG01_04018200;PVVCY_0301190;PGSY75_0214100;PCHAS_0313100	0.75
PF3D7_0214100	1088	S	24	22	22	4	S;S;-;S;S;S;S;S;S;S;S;S;S;S;S;S;S;S;-;S;S;S;S;S	T;I;-;T;I;I;F;V;I;F;F;F;F;F;I;F;F;F;-;F;F;T;I;T	PF3D7_0214100;PADL01_0212900;PVL_040008400;PY17X_0311500;PBANKA_0311000;PBLACG01_0211100;PocGH01_04016000;PBILCG01_0216800;PRCDC_0213000;C922_02756;PGAL8A_00404800;PKNH_0406700;PCOAH_00009280;PRELSG_0405900;PPRFG01_0214200;MKS88_001122;PcyM_0408500;PVP01_0410800;PVL_040008300;AK88_05076;PmUG01_04018200;PVVCY_0301190;PGSY75_0214100;PCHAS_0313100	0.916666667
PF3D7_0214100	1178	T	24	7	8	4	T;T;G;V;G;T;S;T;T;G;Q;G;G;Q;T;L;G;G;-;G;L;G;T;G	P;S;G;S;L;S;P;S;S;G;S;G;G;T;S;T;G;G;-;G;T;P;S;P	PF3D7_0214100;PADL01_0212900;PVL_040008400;PY17X_0311500;PBANKA_0311000;PBLACG01_0211100;PocGH01_04016000;PBILCG01_0216800;PRCDC_0213000;C922_02756;PGAL8A_00404800;PKNH_0406700;PCOAH_00009280;PRELSG_0405900;PPRFG01_0214200;MKS88_001122;PcyM_0408500;PVP01_0410800;PVL_040008300;AK88_05076;PmUG01_04018200;PVVCY_0301190;PGSY75_0214100;PCHAS_0313100	0.291666667
PF3D7_0214100	1186	S	24	22	22	23	S;S;S;S;S;S;S;S;S;S;S;S;P;S;S;S;S;S;-;S;S;S;S;S	Y;Y;Y;Y;Y;Y;Y;Y;Y;Y;Y;Y;Y;Y;Y;Y;Y;Y;-;Y;Y;Y;Y;Y	PF3D7_0214100;PADL01_0212900;PVL_040008400;PY17X_0311500;PBANKA_0311000;PBLACG01_0211100;PocGH01_04016000;PBILCG01_0216800;PRCDC_0213000;C922_02756;PGAL8A_00404800;PKNH_0406700;PCOAH_00009280;PRELSG_0405900;PPRFG01_0214200;MKS88_001122;PcyM_0408500;PVP01_0410800;PVL_040008300;AK88_05076;PmUG01_04018200;PVVCY_0301190;PGSY75_0214100;PCHAS_0313100	0.916666667
PF3D7_0214100	1217	S	24	11	16	23	S;S;T;S;S;S;L;S;S;G;L;T;A;L;S;T;A;T;-;A;T;S;S;S	N;N;N;N;N;N;N;N;N;N;N;N;N;N;N;N;N;N;-;N;N;N;N;N	PF3D7_0214100;PADL01_0212900;PVL_040008400;PY17X_0311500;PBANKA_0311000;PBLACG01_0211100;PocGH01_04016000;PBILCG01_0216800;PRCDC_0213000;C922_02756;PGAL8A_00404800;PKNH_0406700;PCOAH_00009280;PRELSG_0405900;PPRFG01_0214200;MKS88_001122;PcyM_0408500;PVP01_0410800;PVL_040008300;AK88_05076;PmUG01_04018200;PVVCY_0301190;PGSY75_0214100;PCHAS_0313100	0.458333333
PF3D7_0214100	1225	S	24	13	14	18	S;S;R;S;S;S;S;S;S;R;P;R;R;P;S;S;R;R;-;R;S;T;S;S	S;S;S;S;S;S;N;S;S;G;S;N;S;S;S;N;S;S;-;S;N;S;S;S	PF3D7_0214100;PADL01_0212900;PVL_040008400;PY17X_0311500;PBANKA_0311000;PBLACG01_0211100;PocGH01_04016000;PBILCG01_0216800;PRCDC_0213000;C922_02756;PGAL8A_00404800;PKNH_0406700;PCOAH_00009280;PRELSG_0405900;PPRFG01_0214200;MKS88_001122;PcyM_0408500;PVP01_0410800;PVL_040008300;AK88_05076;PmUG01_04018200;PVVCY_0301190;PGSY75_0214100;PCHAS_0313100	0.541666667
PF3D7_0214100	1226	S	24	18	18	23	S;S;S;S;S;S;N;S;S;G;S;N;S;S;S;N;S;S;-;S;N;S;S;S	F;F;F;F;F;F;F;F;F;F;F;F;F;F;F;F;F;F;-;F;F;F;F;F	PF3D7_0214100;PADL01_0212900;PVL_040008400;PY17X_0311500;PBANKA_0311000;PBLACG01_0211100;PocGH01_04016000;PBILCG01_0216800;PRCDC_0213000;C922_02756;PGAL8A_00404800;PKNH_0406700;PCOAH_00009280;PRELSG_0405900;PPRFG01_0214200;MKS88_001122;PcyM_0408500;PVP01_0410800;PVL_040008300;AK88_05076;PmUG01_04018200;PVVCY_0301190;PGSY75_0214100;PCHAS_0313100	0.75
PF3D7_0214100	1235	S	24	1	3	21	S;P;P;P;P;P;P;P;P;P;A;P;P;P;P;T;P;P;-;P;T;P;P;P	P;P;P;P;P;P;P;P;P;P;P;P;P;P;P;N;P;P;-;P;N;P;P;P	PF3D7_0214100;PADL01_0212900;PVL_040008400;PY17X_0311500;PBANKA_0311000;PBLACG01_0211100;PocGH01_04016000;PBILCG01_0216800;PRCDC_0213000;C922_02756;PGAL8A_00404800;PKNH_0406700;PCOAH_00009280;PRELSG_0405900;PPRFG01_0214200;MKS88_001122;PcyM_0408500;PVP01_0410800;PVL_040008300;AK88_05076;PmUG01_04018200;PVVCY_0301190;PGSY75_0214100;PCHAS_0313100	0.041666667
PF3D7_0214100	1243	S	24	16	18	11	S;S;P;S;S;S;S;S;S;S;P;S;S;P;S;T;S;P;-;P;T;S;S;S	V;I;V;V;V;I;I;I;I;I;T;I;V;I;I;V;S;V;-;V;V;V;I;V	PF3D7_0214100;PADL01_0212900;PVL_040008400;PY17X_0311500;PBANKA_0311000;PBLACG01_0211100;PocGH01_04016000;PBILCG01_0216800;PRCDC_0213000;C922_02756;PGAL8A_00404800;PKNH_0406700;PCOAH_00009280;PRELSG_0405900;PPRFG01_0214200;MKS88_001122;PcyM_0408500;PVP01_0410800;PVL_040008300;AK88_05076;PmUG01_04018200;PVVCY_0301190;PGSY75_0214100;PCHAS_0313100	0.666666667
PF3D7_0214100	1247	T	24	8	13	5	T;T;N;P;S;T;T;T;T;N;S;N;N;S;T;S;N;N;-;N;S;P;T;P	M;A;S;M;M;A;S;A;A;P;A;P;P;S;A;A;P;S;-;Q;A;M;A;M	PF3D7_0214100;PADL01_0212900;PVL_040008400;PY17X_0311500;PBANKA_0311000;PBLACG01_0211100;PocGH01_04016000;PBILCG01_0216800;PRCDC_0213000;C922_02756;PGAL8A_00404800;PKNH_0406700;PCOAH_00009280;PRELSG_0405900;PPRFG01_0214200;MKS88_001122;PcyM_0408500;PVP01_0410800;PVL_040008300;AK88_05076;PmUG01_04018200;PVVCY_0301190;PGSY75_0214100;PCHAS_0313100	0.333333333
PF3D7_0214100	1252	Y	24	7	7	2	Y;Y;F;F;F;Y;F;Y;Y;F;Q;F;F;Q;Y;I;F;F;-;F;I;F;Y;F	T;Q;Q;N;I;Q;Q;Q;Q;Q;P;Q;Q;P;Q;H;Q;Q;-;Q;H;N;Q;T	PF3D7_0214100;PADL01_0212900;PVL_040008400;PY17X_0311500;PBANKA_0311000;PBLACG01_0211100;PocGH01_04016000;PBILCG01_0216800;PRCDC_0213000;C922_02756;PGAL8A_00404800;PKNH_0406700;PCOAH_00009280;PRELSG_0405900;PPRFG01_0214200;MKS88_001122;PcyM_0408500;PVP01_0410800;PVL_040008300;AK88_05076;PmUG01_04018200;PVVCY_0301190;PGSY75_0214100;PCHAS_0313100	0.291666667
PF3D7_0214300	330	S	5	3	3	4	S;S;F;-;S	I;I;I;-;I	PF3D7_0214300;PRCDC_0213200;PGSY75_0214300;PGSY75_0214300;PPRFG01_0214400	0.6
PF3D7_0214300	1141	S	5	3	3	2	S;S;-;R;S	D;A;-;G;D	PF3D7_0214300;PRCDC_0213200;PGSY75_0214300;PGSY75_0214300;PPRFG01_0214400	0.6
PF3D7_0214300	1144	T	5	3	3	4	T;T;-;I;T	L;L;-;L;L	PF3D7_0214300;PRCDC_0213200;PGSY75_0214300;PGSY75_0214300;PPRFG01_0214400	0.6
PF3D7_0214300	1153	S	5	4	4	4	S;S;-;S;S	Q;Q;-;Q;Q	PF3D7_0214300;PRCDC_0213200;PGSY75_0214300;PGSY75_0214300;PPRFG01_0214400	0.8
PF3D7_0214300	1252	S	5	4	4	3	S;S;-;S;S	D;D;-;Y;D	PF3D7_0214300;PRCDC_0213200;PGSY75_0214300;PGSY75_0214300;PPRFG01_0214400	0.8
PF3D7_0214300	1274	S	5	3	3	4	S;S;-;R;S	S;S;-;S;S	PF3D7_0214300;PRCDC_0213200;PGSY75_0214300;PGSY75_0214300;PPRFG01_0214400	0.6
PF3D7_0214300	2020	S	5	3	4	4	S;S;-;T;S	F;F;-;F;F	PF3D7_0214300;PRCDC_0213200;PGSY75_0214300;PGSY75_0214300;PPRFG01_0214400	0.6
PF3D7_0214300	2194	S	5	4	4	4	S;S;-;S;S	I;I;-;I;I	PF3D7_0214300;PRCDC_0213200;PGSY75_0214300;PGSY75_0214300;PPRFG01_0214400	0.8
PF3D7_0214300	2249	S	5	2	2	2	S;I;-;-;S	D;Y;-;-;D	PF3D7_0214300;PRCDC_0213200;PGSY75_0214300;PGSY75_0214300;PPRFG01_0214400	0.4
PF3D7_0214300	2363	S	5	2	2	2	S;I;-;-;S	D;Y;-;-;D	PF3D7_0214300;PRCDC_0213200;PGSY75_0214300;PGSY75_0214300;PPRFG01_0214400	0.4
PF3D7_0214400	194	S	22	6	10	3	S;A;S;T;G;T;S;K;K;A;A;G;G;S;S;G;R;K;K;T;S;T	A;E;E;E;E;E;E;K;K;E;E;E;D;E;E;E;E;E;E;A;E;A	PF3D7_0214400;PKNH_0406400;PVVCY_0301210;PBILCG01_0217100;PVL_040008000;PRCDC_0213300;PPRFG01_0214500;MKS88_001119;PmUG01_04017900;PCOAH_00009310;AK88_05073;PcyM_0408100;C922_02753;PCHAS_0313300;PBANKA_0311200;PVP01_0410500;PocGH01_04015700;PGAL8A_00405100;PRELSG_0405600;PADL01_0213200;PY17X_0311700;PGSY75_0214400	0.272727273
PF3D7_0214400	313	S	22	6	6	6	S;-;D;S;-;S;S;S;S;-;-;-;-;E;E;-;-;-;-;D;-;-	T;G;N;T;G;T;T;C;C;G;A;R;G;N;N;G;E;S;F;T;N;T	PF3D7_0214400;PKNH_0406400;PVVCY_0301210;PBILCG01_0217100;PVL_040008000;PRCDC_0213300;PPRFG01_0214500;MKS88_001119;PmUG01_04017900;PCOAH_00009310;AK88_05073;PcyM_0408100;C922_02753;PCHAS_0313300;PBANKA_0311200;PVP01_0410500;PocGH01_04015700;PGAL8A_00405100;PRELSG_0405600;PADL01_0213200;PY17X_0311700;PGSY75_0214400	0.272727273
PF3D7_0214400	591	S	22	15	15	21	S;A;S;S;A;S;S;S;S;A;A;A;A;S;S;A;S;S;S;S;S;S	L;L;L;L;L;L;L;L;L;L;L;L;L;L;L;L;Q;L;L;L;L;L	PF3D7_0214400;PKNH_0406400;PVVCY_0301210;PBILCG01_0217100;PVL_040008000;PRCDC_0213300;PPRFG01_0214500;MKS88_001119;PmUG01_04017900;PCOAH_00009310;AK88_05073;PcyM_0408100;C922_02753;PCHAS_0313300;PBANKA_0311200;PVP01_0410500;PocGH01_04015700;PGAL8A_00405100;PRELSG_0405600;PADL01_0213200;PY17X_0311700;PGSY75_0214400	0.681818182
PF3D7_0214600	576	S	2	1	1	2	S;N	N;N	PF3D7_0214600;PPRFG01_0214700	0.5
PF3D7_0214600	1445	S	2	2	2	2	S;S	N;N	PF3D7_0214600;PPRFG01_0214700	1
PF3D7_0214700	16	S	23	23	23	7	S;S;S;S;S;S;S;S;S;S;S;S;S;S;S;S;S;S;S;S;S;S;S	S;-;-;-;S;-;S;L;S;-;-;-;-;-;S;L;-;-;-;-;S;-;S	PF3D7_0214700;PCOAH_00009340;PcyM_0407800;PmUG01_04017600;PBLACG01_0211500;PY17X_0312000;PADL01_0213500;PRELSG_0405300;PBILCG01_0217400;PVVCY_0301240;PCHAS_0313600;PocGH01_04015400;C922_02750;PBANKA_0311500;PRCDC_0213600;PGAL8A_00405400;MKS88_001116;PVP01_0410200;AK88_05070;PKNH_0406100;PPRFG01_0214800;PVL_040007700;PGSY75_0214700	1
PF3D7_0214700	17	S	23	7	7	7	S;-;-;-;S;-;S;L;S;-;-;-;-;-;S;L;-;-;-;-;S;-;S	N;-;-;-;N;-;N;S;N;-;-;-;-;-;N;S;-;-;-;-;N;-;N	PF3D7_0214700;PCOAH_00009340;PcyM_0407800;PmUG01_04017600;PBLACG01_0211500;PY17X_0312000;PADL01_0213500;PRELSG_0405300;PBILCG01_0217400;PVVCY_0301240;PCHAS_0313600;PocGH01_04015400;C922_02750;PBANKA_0311500;PRCDC_0213600;PGAL8A_00405400;MKS88_001116;PVP01_0410200;AK88_05070;PKNH_0406100;PPRFG01_0214800;PVL_040007700;PGSY75_0214700	0.304347826
PF3D7_0214700	24	S	23	3	3	7	S;E;E;E;E;E;E;E;E;E;E;N;E;E;S;E;E;E;E;E;S;E;E	H;N;N;K;H;T;H;N;H;T;T;N;D;T;H;N;K;N;N;N;H;N;H	PF3D7_0214700;PCOAH_00009340;PcyM_0407800;PmUG01_04017600;PBLACG01_0211500;PY17X_0312000;PADL01_0213500;PRELSG_0405300;PBILCG01_0217400;PVVCY_0301240;PCHAS_0313600;PocGH01_04015400;C922_02750;PBANKA_0311500;PRCDC_0213600;PGAL8A_00405400;MKS88_001116;PVP01_0410200;AK88_05070;PKNH_0406100;PPRFG01_0214800;PVL_040007700;PGSY75_0214700	0.130434783
PF3D7_0214700	27	T	23	23	23	4	T;T;T;T;T;T;T;T;T;T;T;T;T;T;T;T;T;T;T;T;T;T;T	K;R;R;R;N;K;N;S;N;N;N;R;R;K;N;G;R;R;R;R;N;R;K	PF3D7_0214700;PCOAH_00009340;PcyM_0407800;PmUG01_04017600;PBLACG01_0211500;PY17X_0312000;PADL01_0213500;PRELSG_0405300;PBILCG01_0217400;PVVCY_0301240;PCHAS_0313600;PocGH01_04015400;C922_02750;PBANKA_0311500;PRCDC_0213600;PGAL8A_00405400;MKS88_001116;PVP01_0410200;AK88_05070;PKNH_0406100;PPRFG01_0214800;PVL_040007700;PGSY75_0214700	1
PF3D7_0214700	39	S	23	9	9	3	S;P;P;P;S;R;S;S;S;R;R;P;P;R;S;S;P;F;P;L;S;Y;S	R;H;Y;D;Q;Y;R;-;Q;Y;Y;D;H;Y;Q;I;D;H;H;H;Q;H;R	PF3D7_0214700;PCOAH_00009340;PcyM_0407800;PmUG01_04017600;PBLACG01_0211500;PY17X_0312000;PADL01_0213500;PRELSG_0405300;PBILCG01_0217400;PVVCY_0301240;PCHAS_0313600;PocGH01_04015400;C922_02750;PBANKA_0311500;PRCDC_0213600;PGAL8A_00405400;MKS88_001116;PVP01_0410200;AK88_05070;PKNH_0406100;PPRFG01_0214800;PVL_040007700;PGSY75_0214700	0.391304348
PF3D7_0214700	147	S	23	22	22	10	S;S;S;S;S;S;S;S;S;S;S;S;S;S;S;S;-;S;S;S;S;S;S	L;K;Q;L;L;I;L;L;M;I;I;L;Q;I;L;L;-;Q;K;Q;L;Q;L	PF3D7_0214700;PCOAH_00009340;PcyM_0407800;PmUG01_04017600;PBLACG01_0211500;PY17X_0312000;PADL01_0213500;PRELSG_0405300;PBILCG01_0217400;PVVCY_0301240;PCHAS_0313600;PocGH01_04015400;C922_02750;PBANKA_0311500;PRCDC_0213600;PGAL8A_00405400;MKS88_001116;PVP01_0410200;AK88_05070;PKNH_0406100;PPRFG01_0214800;PVL_040007700;PGSY75_0214700	0.956521739
PF3D7_0214700	163	S	23	7	21	23	S;T;T;K;S;T;S;T;S;T;T;T;T;T;S;T;K;T;T;T;S;T;S	L;L;L;L;L;L;L;L;L;L;L;L;L;L;L;L;L;L;L;L;L;L;L	PF3D7_0214700;PCOAH_00009340;PcyM_0407800;PmUG01_04017600;PBLACG01_0211500;PY17X_0312000;PADL01_0213500;PRELSG_0405300;PBILCG01_0217400;PVVCY_0301240;PCHAS_0313600;PocGH01_04015400;C922_02750;PBANKA_0311500;PRCDC_0213600;PGAL8A_00405400;MKS88_001116;PVP01_0410200;AK88_05070;PKNH_0406100;PPRFG01_0214800;PVL_040007700;PGSY75_0214700	0.304347826
PF3D7_0214800	656	S	17	4	7	12	S;C;T;C;N;T;C;N;C;T;S;L;S;C;C;S;C	A;A;A;V;D;A;A;D;A;A;A;A;P;A;A;E;A	PF3D7_0214800;PKNH_0406000;PCHAS_0313700;PocGH01_04015300;PADL01_0213600;PVVCY_0301250;PVP01_0410100;PBLACG01_0211600;PCOAH_00009350;PBANKA_0311600;C922_02749;PGAL8A_00405500;PRELSG_0405200;AK88_05069;PcyM_0407600;PPRFG01_0214900;PVL_040007600	0.235294118
PF3D7_0214800	665	S	17	10	10	13	S;S;D;E;S;D;S;S;N;D;S;D;D;S;S;S;S	P;P;P;Q;S;P;P;S;P;P;P;P;P;P;P;S;P	PF3D7_0214800;PKNH_0406000;PCHAS_0313700;PocGH01_04015300;PADL01_0213600;PVVCY_0301250;PVP01_0410100;PBLACG01_0211600;PCOAH_00009350;PBANKA_0311600;C922_02749;PGAL8A_00405500;PRELSG_0405200;AK88_05069;PcyM_0407600;PPRFG01_0214900;PVL_040007600	0.588235294
PF3D7_0214800	666	S	17	4	4	17	S;P;P;Q;S;P;P;S;P;P;P;P;P;P;P;S;P	E;E;E;E;E;E;E;E;E;E;E;E;E;E;E;E;E	PF3D7_0214800;PKNH_0406000;PCHAS_0313700;PocGH01_04015300;PADL01_0213600;PVVCY_0301250;PVP01_0410100;PBLACG01_0211600;PCOAH_00009350;PBANKA_0311600;C922_02749;PGAL8A_00405500;PRELSG_0405200;AK88_05069;PcyM_0407600;PPRFG01_0214900;PVL_040007600	0.235294118
PF3D7_0214800	697	S	17	17	17	17	S;S;S;S;S;S;S;S;S;S;S;S;S;S;S;S;S	D;D;D;D;D;D;D;D;D;D;D;D;D;D;D;D;D	PF3D7_0214800;PKNH_0406000;PCHAS_0313700;PocGH01_04015300;PADL01_0213600;PVVCY_0301250;PVP01_0410100;PBLACG01_0211600;PCOAH_00009350;PBANKA_0311600;C922_02749;PGAL8A_00405500;PRELSG_0405200;AK88_05069;PcyM_0407600;PPRFG01_0214900;PVL_040007600	1
PF3D7_0214800	702	S	17	17	17	11	S;S;S;S;S;S;S;S;S;S;S;S;S;S;S;S;S	P;P;H;P;R;H;P;R;P;H;P;P;P;P;P;R;P	PF3D7_0214800;PKNH_0406000;PCHAS_0313700;PocGH01_04015300;PADL01_0213600;PVVCY_0301250;PVP01_0410100;PBLACG01_0211600;PCOAH_00009350;PBANKA_0311600;C922_02749;PGAL8A_00405500;PRELSG_0405200;AK88_05069;PcyM_0407600;PPRFG01_0214900;PVL_040007600	1
PF3D7_0214800	706	S	17	17	17	14	S;S;S;S;S;S;S;S;S;S;S;S;S;S;S;S;S	T;T;T;T;K;T;T;K;T;T;T;T;T;T;T;N;T	PF3D7_0214800;PKNH_0406000;PCHAS_0313700;PocGH01_04015300;PADL01_0213600;PVVCY_0301250;PVP01_0410100;PBLACG01_0211600;PCOAH_00009350;PBANKA_0311600;C922_02749;PGAL8A_00405500;PRELSG_0405200;AK88_05069;PcyM_0407600;PPRFG01_0214900;PVL_040007600	1
PF3D7_0214800	835	T	17	3	3	17	T;I;I;I;A;I;I;T;I;I;I;I;I;I;I;T;I	Q;Q;Q;Q;Q;Q;Q;Q;Q;Q;Q;Q;Q;Q;Q;Q;Q	PF3D7_0214800;PKNH_0406000;PCHAS_0313700;PocGH01_04015300;PADL01_0213600;PVVCY_0301250;PVP01_0410100;PBLACG01_0211600;PCOAH_00009350;PBANKA_0311600;C922_02749;PGAL8A_00405500;PRELSG_0405200;AK88_05069;PcyM_0407600;PPRFG01_0214900;PVL_040007600	0.176470588
PF3D7_0214800	863	S	17	7	8	9	S;P;K;N;I;K;S;T;P;K;S;V;K;S;S;S;S	S;S;K;D;K;K;S;K;S;K;S;S;S;T;S;K;S	PF3D7_0214800;PKNH_0406000;PCHAS_0313700;PocGH01_04015300;PADL01_0213600;PVVCY_0301250;PVP01_0410100;PBLACG01_0211600;PCOAH_00009350;PBANKA_0311600;C922_02749;PGAL8A_00405500;PRELSG_0405200;AK88_05069;PcyM_0407600;PPRFG01_0214900;PVL_040007600	0.411764706
PF3D7_0214800	905	S	17	11	14	8	S;S;T;D;S;T;S;S;S;T;S;D;N;S;S;S;S	Q;Q;N;K;M;N;Q;M;Q;N;Q;S;L;Q;Q;M;Q	PF3D7_0214800;PKNH_0406000;PCHAS_0313700;PocGH01_04015300;PADL01_0213600;PVVCY_0301250;PVP01_0410100;PBLACG01_0211600;PCOAH_00009350;PBANKA_0311600;C922_02749;PGAL8A_00405500;PRELSG_0405200;AK88_05069;PcyM_0407600;PPRFG01_0214900;PVL_040007600	0.647058824
PF3D7_0214800	1054	S	17	4	4	3	S;N;-;G;S;-;N;S;N;-;N;-;-;N;N;S;N	A;E;-;E;G;-;A;E;Q;-;G;-;-;D;E;G;A	PF3D7_0214800;PKNH_0406000;PCHAS_0313700;PocGH01_04015300;PADL01_0213600;PVVCY_0301250;PVP01_0410100;PBLACG01_0211600;PCOAH_00009350;PBANKA_0311600;C922_02749;PGAL8A_00405500;PRELSG_0405200;AK88_05069;PcyM_0407600;PPRFG01_0214900;PVL_040007600	0.235294118
PF3D7_0214800	1098	S	17	16	16	14	S;S;S;S;S;S;S;S;S;S;S;S;S;S;S;A;S	I;I;I;I;M;I;I;M;I;I;I;I;I;I;I;M;I	PF3D7_0214800;PKNH_0406000;PCHAS_0313700;PocGH01_04015300;PADL01_0213600;PVVCY_0301250;PVP01_0410100;PBLACG01_0211600;PCOAH_00009350;PBANKA_0311600;C922_02749;PGAL8A_00405500;PRELSG_0405200;AK88_05069;PcyM_0407600;PPRFG01_0214900;PVL_040007600	0.941176471
PF3D7_0214800	1102	S	17	5	6	9	S;F;I;T;S;I;F;S;F;I;F;S;L;F;F;S;F	H;H;Q;H;K;Q;H;K;H;Q;H;N;N;H;H;K;H	PF3D7_0214800;PKNH_0406000;PCHAS_0313700;PocGH01_04015300;PADL01_0213600;PVVCY_0301250;PVP01_0410100;PBLACG01_0211600;PCOAH_00009350;PBANKA_0311600;C922_02749;PGAL8A_00405500;PRELSG_0405200;AK88_05069;PcyM_0407600;PPRFG01_0214900;PVL_040007600	0.294117647
PF3D7_0214900	272	S	17	7	7	3	S;-;S;S;E;S;D;E;-;G;E;S;S;-;E;S;V	E;-;D;D;D;D;D;E;-;D;D;D;D;D;G;D;E	PF3D7_0214900;PVP01_0410000;PPRFG01_0215000;PBLACG01_0211700;PmUG01_04017400;PGSY75_0214900;AK88_05068;PRELSG_0405100;PVL_040007500;PGAL8A_00405600;PKNH_0405900;PADL01_0213700;PBILCG01_0217600;C922_02748;PcyM_0407400;PRCDC_0213800;PCOAH_00009360	0.411764706
PF3D7_0214900	864	S	17	16	16	12	S;S;S;S;S;S;S;S;-;S;S;S;S;S;S;S;S	E;E;E;E;S;E;E;S;-;S;E;E;E;Q;E;E;E	PF3D7_0214900;PVP01_0410000;PPRFG01_0215000;PBLACG01_0211700;PmUG01_04017400;PGSY75_0214900;AK88_05068;PRELSG_0405100;PVL_040007500;PGAL8A_00405600;PKNH_0405900;PADL01_0213700;PBILCG01_0217600;C922_02748;PcyM_0407400;PRCDC_0213800;PCOAH_00009360	0.941176471
PF3D7_0215000	38	S	22	7	9	7	S;S;K;K;A;K;K;S;S;S;N;K;S;T;N;T;N;K;K;K;S;K	E;D;V;V;E;V;V;D;N;D;E;V;D;D;E;E;E;V;L;V;N;E	PF3D7_0215000;PRCDC_0213900;MKS88_001112;C922_02747;PBANKA_0311800;AK88_03043;PVP01_0409900;PBLACG01_0211800;PADL01_0213800;PPRFG01_0215100;PVVCY_0301270;PCOAH_00009370;PBILCG01_0217700;PRELSG_0405000;PGAL8A_00405700;PY17X_0312300;PCHAS_0313900;PmUG01_04017300;PocGH01_04015100;PKNH_0405800;PGSY75_0215000;PcyM_0407300	0.318181818
PF3D7_0215100	210	S	22	9	9	22	S;Y;Y;Y;S;Y;S;S;Y;Y;Y;Y;Y;S;S;Y;Y;S;Y;S;S;Y	F;F;F;F;F;F;F;F;F;F;F;F;F;F;F;F;F;F;F;F;F;F	PF3D7_0215100;PKNH_0405700;PVVCY_0301280;PVL_040007400;PRELSG_0404900;PY17X_0312400;PADL01_0213900;PGSY75_0215100;PCOAH_00009380;PmUG01_04017200;PCHAS_0314000;PcyM_0407200;C922_02746;PRCDC_0214000;PBLACG01_0211900;PVP01_0409800;MKS88_001110;PPRFG01_0215200;PBANKA_0311900;PGAL8A_00405800;PBILCG01_0217800;PocGH01_04015000	0.409090909
PF3D7_0215100	222	S	22	22	22	8	S;S;S;S;S;S;S;S;S;S;S;S;S;S;S;S;S;S;S;S;S;S	K;K;N;K;N;N;P;P;K;S;N;K;K;P;P;K;S;P;N;N;P;K	PF3D7_0215100;PKNH_0405700;PVVCY_0301280;PVL_040007400;PRELSG_0404900;PY17X_0312400;PADL01_0213900;PGSY75_0215100;PCOAH_00009380;PmUG01_04017200;PCHAS_0314000;PcyM_0407200;C922_02746;PRCDC_0214000;PBLACG01_0211900;PVP01_0409800;MKS88_001110;PPRFG01_0215200;PBANKA_0311900;PGAL8A_00405800;PBILCG01_0217800;PocGH01_04015000	1
PF3D7_0215100	235	S	22	22	22	22	S;S;S;S;S;S;S;S;S;S;S;S;S;S;S;S;S;S;S;S;S;S	G;G;G;G;G;G;G;G;G;G;G;G;G;G;G;G;G;G;G;G;G;G	PF3D7_0215100;PKNH_0405700;PVVCY_0301280;PVL_040007400;PRELSG_0404900;PY17X_0312400;PADL01_0213900;PGSY75_0215100;PCOAH_00009380;PmUG01_04017200;PCHAS_0314000;PcyM_0407200;C922_02746;PRCDC_0214000;PBLACG01_0211900;PVP01_0409800;MKS88_001110;PPRFG01_0215200;PBANKA_0311900;PGAL8A_00405800;PBILCG01_0217800;PocGH01_04015000	1
PF3D7_0215100	288	S	22	12	12	18	S;N;A;N;S;A;S;S;N;S;A;N;N;S;S;N;S;S;A;S;S;S	I;I;V;I;I;V;I;I;I;I;V;I;I;I;I;I;I;I;V;I;I;I	PF3D7_0215100;PKNH_0405700;PVVCY_0301280;PVL_040007400;PRELSG_0404900;PY17X_0312400;PADL01_0213900;PGSY75_0215100;PCOAH_00009380;PmUG01_04017200;PCHAS_0314000;PcyM_0407200;C922_02746;PRCDC_0214000;PBLACG01_0211900;PVP01_0409800;MKS88_001110;PPRFG01_0215200;PBANKA_0311900;PGAL8A_00405800;PBILCG01_0217800;PocGH01_04015000	0.545454545
PF3D7_0215300	784	S	7	7	7	5	S;S;S;S;S;S;S	Q;Q;E;Q;K;Q;Q	PF3D7_0215300;PBILCG01_0218000;PADL01_0214100;PGSY75_0215300;PBLACG01_0212100;PPRFG01_0215400;PRCDC_0214200	1
PF3D7_0215300	829	S	7	5	5	7	S;S;L;L;S;S;S	I;I;I;I;I;I;I	PF3D7_0215300;PBILCG01_0218000;PADL01_0214100;PGSY75_0215300;PBLACG01_0212100;PPRFG01_0215400;PRCDC_0214200	0.714285714
PF3D7_0215300	855	S	7	6	7	7	S;S;S;S;T;S;S	T;T;T;T;T;T;T	PF3D7_0215300;PBILCG01_0218000;PADL01_0214100;PGSY75_0215300;PBLACG01_0212100;PPRFG01_0215400;PRCDC_0214200	0.857142857
PF3D7_0215400	283	S	19	9	9	7	S;A;A;S;D;D;S;S;S;S;A;D;D;N;A;S;S;A;S	D;N;P;D;K;R;D;D;D;N;H;K;K;N;H;N;D;Q;D	PF3D7_0215400;PcyM_0406900;PVP01_0409600;PRCDC_0214300;PVVCY_0301300;PCHAS_0314200;PGSY75_0215400;PPRFG01_0215500;PADL01_0214200;PGAL8A_00406000;C922_02744;PY17X_0312600;PBANKA_0312100;PmUG01_04017000;PKNH_0405500;PRELSG_0404700;PBILCG01_0218100;AK88_03040;PBLACG01_0212200	0.473684211
PF3D7_0215400	286	S	19	13	14	7	S;T;S;S;Q;Q;S;S;S;S;S;Q;Q;Q;S;S;S;S;S	D;T;A;D;K;K;D;D;D;S;T;K;K;N;A;S;D;A;D	PF3D7_0215400;PcyM_0406900;PVP01_0409600;PRCDC_0214300;PVVCY_0301300;PCHAS_0314200;PGSY75_0215400;PPRFG01_0215500;PADL01_0214200;PGAL8A_00406000;C922_02744;PY17X_0312600;PBANKA_0312100;PmUG01_04017000;PKNH_0405500;PRELSG_0404700;PBILCG01_0218100;AK88_03040;PBLACG01_0212200	0.684210526
PF3D7_0215400	294	S	19	14	19	8	S;T;T;S;S;S;S;S;S;S;T;S;S;S;T;S;S;T;S	V;A;A;V;T;T;V;V;V;M;V;T;T;T;E;T;V;A;V	PF3D7_0215400;PcyM_0406900;PVP01_0409600;PRCDC_0214300;PVVCY_0301300;PCHAS_0314200;PGSY75_0215400;PPRFG01_0215500;PADL01_0214200;PGAL8A_00406000;C922_02744;PY17X_0312600;PBANKA_0312100;PmUG01_04017000;PKNH_0405500;PRELSG_0404700;PBILCG01_0218100;AK88_03040;PBLACG01_0212200	0.736842105
PF3D7_0215400	297	S	19	16	16	18	S;S;S;S;D;D;S;S;S;S;S;S;S;S;G;S;S;S;S	N;N;N;N;N;N;N;N;N;N;D;N;N;N;N;N;N;N;N	PF3D7_0215400;PcyM_0406900;PVP01_0409600;PRCDC_0214300;PVVCY_0301300;PCHAS_0314200;PGSY75_0215400;PPRFG01_0215500;PADL01_0214200;PGAL8A_00406000;C922_02744;PY17X_0312600;PBANKA_0312100;PmUG01_04017000;PKNH_0405500;PRELSG_0404700;PBILCG01_0218100;AK88_03040;PBLACG01_0212200	0.842105263
PF3D7_0215400	305	S	19	7	7	13	S;K;K;S;Q;Q;S;S;S;K;K;K;K;K;K;K;S;K;S	S;S;S;S;N;N;S;S;S;N;S;N;N;S;S;N;S;S;S	PF3D7_0215400;PcyM_0406900;PVP01_0409600;PRCDC_0214300;PVVCY_0301300;PCHAS_0314200;PGSY75_0215400;PPRFG01_0215500;PADL01_0214200;PGAL8A_00406000;C922_02744;PY17X_0312600;PBANKA_0312100;PmUG01_04017000;PKNH_0405500;PRELSG_0404700;PBILCG01_0218100;AK88_03040;PBLACG01_0212200	0.368421053
PF3D7_0215400	306	S	19	13	13	19	S;S;S;S;N;N;S;S;S;N;S;N;N;S;S;N;S;S;S	E;E;E;E;E;E;E;E;E;E;E;E;E;E;E;E;E;E;E	PF3D7_0215400;PcyM_0406900;PVP01_0409600;PRCDC_0214300;PVVCY_0301300;PCHAS_0314200;PGSY75_0215400;PPRFG01_0215500;PADL01_0214200;PGAL8A_00406000;C922_02744;PY17X_0312600;PBANKA_0312100;PmUG01_04017000;PKNH_0405500;PRELSG_0404700;PBILCG01_0218100;AK88_03040;PBLACG01_0212200	0.684210526
PF3D7_0215400	472	S	19	7	8	10	S;N;N;S;N;N;S;S;T;G;N;N;N;S;N;E;S;N;S	N;G;A;N;D;D;N;N;N;N;V;D;N;D;E;N;N;E;N	PF3D7_0215400;PcyM_0406900;PVP01_0409600;PRCDC_0214300;PVVCY_0301300;PCHAS_0314200;PGSY75_0215400;PPRFG01_0215500;PADL01_0214200;PGAL8A_00406000;C922_02744;PY17X_0312600;PBANKA_0312100;PmUG01_04017000;PKNH_0405500;PRELSG_0404700;PBILCG01_0218100;AK88_03040;PBLACG01_0212200	0.368421053
PF3D7_0215400	678	S	19	8	8	5	S;-;-;S;S;S;N;S;N;E;-;N;S;N;V;E;S;-;S	M;-;-;I;-;-;M;I;M;E;-;-;-;-;-;K;M;-;M	PF3D7_0215400;PcyM_0406900;PVP01_0409600;PRCDC_0214300;PVVCY_0301300;PCHAS_0314200;PGSY75_0215400;PPRFG01_0215500;PADL01_0214200;PGAL8A_00406000;C922_02744;PY17X_0312600;PBANKA_0312100;PmUG01_04017000;PKNH_0405500;PRELSG_0404700;PBILCG01_0218100;AK88_03040;PBLACG01_0212200	0.421052632
PF3D7_0215500	439	Y	5	3	3	4	Y;Y;F;S;Y	D;D;D;N;D	PF3D7_0215500;PRCDC_0214400;PVL_000196300;PCHAS_0314300;PPRFG01_0215600	0.6
PF3D7_0215500	463	S	5	4	4	3	S;S;P;S;S	M;M;W;E;M	PF3D7_0215500;PRCDC_0214400;PVL_000196300;PCHAS_0314300;PPRFG01_0215600	0.8
PF3D7_0215600	75	S	14	1	1	3	S;Y;D;H;Q;-;K;-;Y;H;Y;Q;-;-	N;H;H;H;D;N;R;-;H;H;H;D;D;N	PF3D7_0215600;PRCDC_0214500;PPRFG01_0215700;PcyM_0406700;PBANKA_0312300;PBLACG01_0212400;PocGH01_04014600;PGSY75_0215600;PVL_000196400;PBILCG01_0218300;PVP01_0409400;PY17X_0312800;PCHAS_0314400;PADL01_0214400	0.071428571
PF3D7_0215600	164	S	14	6	6	3	S;S;S;Q;-;S;-;S;A;S;A;E;E;N	M;I;I;K;-;I;V;M;E;I;E;S;N;M	PF3D7_0215600;PRCDC_0214500;PPRFG01_0215700;PcyM_0406700;PBANKA_0312300;PBLACG01_0212400;PocGH01_04014600;PGSY75_0215600;PVL_000196400;PBILCG01_0218300;PVP01_0409400;PY17X_0312800;PCHAS_0314400;PADL01_0214400	0.428571429
PF3D7_0215700	21	S	23	7	7	16	S;I;S;L;N;N;L;L;K;S;S;L;K;L;L;L;S;S;I;S;L;I;N	E;E;D;E;A;E;E;E;E;D;D;E;E;E;E;E;D;D;E;D;E;E;E	PF3D7_0215700;PVVCY_0301330;PBILCG01_0218400;PCOAH_00009420;PocGH01_04014500;PGAL8A_00406300;PcyM_0406600;C922_02741;PmUG01_04016700;PGSY75_0215700;PADL01_0214500;PBANKA_0312400;MKS88_001104;PKNH_0405200;PVP01_0409300;AK88_03037;PRCDC_0214600;PBLACG01_0212500;PCHAS_0314500;PPRFG01_0215800;PVL_000196500;PY17X_0312900;PRELSG_0404400	0.304347826
PF3D7_0215800	13	S	23	23	23	23	S;S;S;S;S;S;S;S;S;S;S;S;S;S;S;S;S;S;S;S;S;S;S	D;D;D;D;D;D;D;D;D;D;D;D;D;D;D;D;D;D;D;D;D;D;D	PF3D7_0215800;C922_02740;PKNH_0405100;PY17X_0313000;PADL01_0214600;PPRFG01_0215900;PRCDC_0214700;PRELSG_0404300;PBILCG01_0218500;PCHAS_0314600;PBANKA_0312500;AK88_03036;PVVCY_0301340;PGSY75_0215800;PmUG01_04016600;PGAL8A_00406400;PVP01_0409200;PcyM_0406500;PocGH01_04014400;PVL_000196600;MKS88_001103;PCOAH_00009430;PBLACG01_0212600	1
PF3D7_0215800	37	S	23	8	11	13	S;G;G;I;S;S;S;T;S;I;I;G;I;S;T;E;G;G;S;D;T;G;S	S;S;S;S;S;P;T;F;T;S;S;S;S;S;L;-;G;G;S;G;L;S;S	PF3D7_0215800;C922_02740;PKNH_0405100;PY17X_0313000;PADL01_0214600;PPRFG01_0215900;PRCDC_0214700;PRELSG_0404300;PBILCG01_0218500;PCHAS_0314600;PBANKA_0312500;AK88_03036;PVVCY_0301340;PGSY75_0215800;PmUG01_04016600;PGAL8A_00406400;PVP01_0409200;PcyM_0406500;PocGH01_04014400;PVL_000196600;MKS88_001103;PCOAH_00009430;PBLACG01_0212600	0.347826087
PF3D7_0215800	76	S	23	8	9	7	S;A;A;P;S;S;S;S;S;P;P;A;P;S;A;A;G;A;T;G;A;A;S	L;G;A;S;L;L;L;L;I;S;S;G;S;L;S;A;G;G;Q;G;S;D;L	PF3D7_0215800;C922_02740;PKNH_0405100;PY17X_0313000;PADL01_0214600;PPRFG01_0215900;PRCDC_0214700;PRELSG_0404300;PBILCG01_0218500;PCHAS_0314600;PBANKA_0312500;AK88_03036;PVVCY_0301340;PGSY75_0215800;PmUG01_04016600;PGAL8A_00406400;PVP01_0409200;PcyM_0406500;PocGH01_04014400;PVL_000196600;MKS88_001103;PCOAH_00009430;PBLACG01_0212600	0.347826087
PF3D7_0215800	79	S	23	9	15	11	S;V;A;T;S;S;S;S;S;T;T;P;T;S;T;S;A;A;-;A;T;A;S	D;Q;P;D;D;D;D;Q;D;D;D;P;D;D;N;E;P;P;G;P;N;P;D	PF3D7_0215800;C922_02740;PKNH_0405100;PY17X_0313000;PADL01_0214600;PPRFG01_0215900;PRCDC_0214700;PRELSG_0404300;PBILCG01_0218500;PCHAS_0314600;PBANKA_0312500;AK88_03036;PVVCY_0301340;PGSY75_0215800;PmUG01_04016600;PGAL8A_00406400;PVP01_0409200;PcyM_0406500;PocGH01_04014400;PVL_000196600;MKS88_001103;PCOAH_00009430;PBLACG01_0212600	0.391304348
PF3D7_0215800	417	S	23	6	7	6	S;-;-;K;S;S;S;-;T;R;K;-;K;S;-;-;-;-;-;-;-;-;S	G;-;-;E;A;P;P;-;G;G;V;-;G;G;-;-;-;-;-;-;-;-;G	PF3D7_0215800;C922_02740;PKNH_0405100;PY17X_0313000;PADL01_0214600;PPRFG01_0215900;PRCDC_0214700;PRELSG_0404300;PBILCG01_0218500;PCHAS_0314600;PBANKA_0312500;AK88_03036;PVVCY_0301340;PGSY75_0215800;PmUG01_04016600;PGAL8A_00406400;PVP01_0409200;PcyM_0406500;PocGH01_04014400;PVL_000196600;MKS88_001103;PCOAH_00009430;PBLACG01_0212600	0.260869565
PF3D7_0215800	419	S	23	7	7	11	S;-;-;R;S;S;S;-;S;K;K;-;K;S;-;-;-;-;-;-;-;-;S	N;-;-;N;N;N;N;-;N;N;N;-;N;N;-;-;-;-;-;-;-;-;N	PF3D7_0215800;C922_02740;PKNH_0405100;PY17X_0313000;PADL01_0214600;PPRFG01_0215900;PRCDC_0214700;PRELSG_0404300;PBILCG01_0218500;PCHAS_0314600;PBANKA_0312500;AK88_03036;PVVCY_0301340;PGSY75_0215800;PmUG01_04016600;PGAL8A_00406400;PVP01_0409200;PcyM_0406500;PocGH01_04014400;PVL_000196600;MKS88_001103;PCOAH_00009430;PBLACG01_0212600	0.304347826
PF3D7_0215800	463	S	23	7	9	16	S;P;T;K;C;S;S;V;F;K;K;T;K;C;E;I;S;S;N;S;E;P;S	N;L;N;N;N;N;N;K;N;N;N;S;N;N;N;K;P;T;N;P;N;N;N	PF3D7_0215800;C922_02740;PKNH_0405100;PY17X_0313000;PADL01_0214600;PPRFG01_0215900;PRCDC_0214700;PRELSG_0404300;PBILCG01_0218500;PCHAS_0314600;PBANKA_0312500;AK88_03036;PVVCY_0301340;PGSY75_0215800;PmUG01_04016600;PGAL8A_00406400;PVP01_0409200;PcyM_0406500;PocGH01_04014400;PVL_000196600;MKS88_001103;PCOAH_00009430;PBLACG01_0212600	0.304347826
PF3D7_0216000	1813	T	23	13	15	7	T;-;T;R;S;T;T;I;S;T;T;T;T;T;I;I;R;T;I;T;I;T;T	D;-;D;N;N;N;D;V;N;Y;N;E;N;I;V;V;N;N;D;D;V;D;D	PF3D7_0216000;PVL_000093300;C922_02738;PGSY75_0216000;PRELSG_0404100;PBLACG01_0212800;MKS88_001101;PVVCY_0301360;PGAL8A_00406600;PBILCG01_0218700;PRCDC_0214900;PcyM_0406300;PPRFG01_0216100;PocGH01_04014200;PBANKA_0312700;PCHAS_0314800;PADL01_0214800;PKNH_0404900;AK88_03034;PVP01_0409000;PY17X_0313200;PCOAH_00009450;PmUG01_04016400	0.565217391
PF3D7_0216000	1816	S	23	6	9	3	S;-;G;S;M;T;C;E;I;S;S;G;S;V;T;K;S;G;G;G;T;G;C	T;-;I;P;H;P;T;P;H;P;P;V;P;C;N;P;P;I;V;P;N;V;T	PF3D7_0216000;PVL_000093300;C922_02738;PGSY75_0216000;PRELSG_0404100;PBLACG01_0212800;MKS88_001101;PVVCY_0301360;PGAL8A_00406600;PBILCG01_0218700;PRCDC_0214900;PcyM_0406300;PPRFG01_0216100;PocGH01_04014200;PBANKA_0312700;PCHAS_0314800;PADL01_0214800;PKNH_0404900;AK88_03034;PVP01_0409000;PY17X_0313200;PCOAH_00009450;PmUG01_04016400	0.260869565
PF3D7_0216000	1906	S	23	5	5	5	S;-;P;P;S;P;C;-;S;P;S;P;S;P;Y;-;P;P;P;P;Y;P;C	I;-;-;L;L;L;I;-;L;L;L;T;L;E;I;-;L;A;A;L;I;P;I	PF3D7_0216000;PVL_000093300;C922_02738;PGSY75_0216000;PRELSG_0404100;PBLACG01_0212800;MKS88_001101;PVVCY_0301360;PGAL8A_00406600;PBILCG01_0218700;PRCDC_0214900;PcyM_0406300;PPRFG01_0216100;PocGH01_04014200;PBANKA_0312700;PCHAS_0314800;PADL01_0214800;PKNH_0404900;AK88_03034;PVP01_0409000;PY17X_0313200;PCOAH_00009450;PmUG01_04016400	0.217391304
PF3D7_0216400	207	S	23	10	10	10	S;S;I;S;G;G;G;S;G;G;S;S;I;-;S;-;S;S;M;S;-;M;G	N;N;K;N;N;G;G;N;K;K;S;N;Q;-;G;-;N;N;K;N;-;Q;N	PF3D7_0216400;PGSY75_0216400;PY17X_0313600;PBILCG01_0219100;C922_02734;PVP01_0408600;PVL_040007000;PmUG01_04016000;AK88_03031;PcyM_0405800;PRCDC_0215300;PPRFG01_0216500;PCHAS_0315200;PCOAH_00009500;PocGH01_04013800;PRELSG_0403700;MKS88_001097;PADL01_0215200;PBANKA_0313100;PBLACG01_0213200;PGAL8A_00407000;PVVCY_0301400;PKNH_0404500	0.434782609
PF3D7_0216400	221	T	23	23	23	19	T;T;T;T;T;T;T;T;T;T;T;T;T;T;T;T;T;T;T;T;T;T;T	I;I;F;I;I;I;I;I;I;I;I;I;F;I;I;I;I;I;F;I;I;F;I	PF3D7_0216400;PGSY75_0216400;PY17X_0313600;PBILCG01_0219100;C922_02734;PVP01_0408600;PVL_040007000;PmUG01_04016000;AK88_03031;PcyM_0405800;PRCDC_0215300;PPRFG01_0216500;PCHAS_0315200;PCOAH_00009500;PocGH01_04013800;PRELSG_0403700;MKS88_001097;PADL01_0215200;PBANKA_0313100;PBLACG01_0213200;PGAL8A_00407000;PVVCY_0301400;PKNH_0404500	1
PF3D7_0216400	474	S	23	23	23	22	S;S;S;S;S;S;S;S;S;S;S;S;S;S;S;S;S;S;S;S;S;S;S	I;I;I;I;I;I;I;I;V;I;I;I;I;I;I;I;I;I;I;I;I;I;I	PF3D7_0216400;PGSY75_0216400;PY17X_0313600;PBILCG01_0219100;C922_02734;PVP01_0408600;PVL_040007000;PmUG01_04016000;AK88_03031;PcyM_0405800;PRCDC_0215300;PPRFG01_0216500;PCHAS_0315200;PCOAH_00009500;PocGH01_04013800;PRELSG_0403700;MKS88_001097;PADL01_0215200;PBANKA_0313100;PBLACG01_0213200;PGAL8A_00407000;PVVCY_0301400;PKNH_0404500	1
PF3D7_0216400	506	S	23	20	20	17	S;S;S;S;A;A;A;S;S;S;S;S;S;S;S;S;S;S;S;S;S;S;S	E;D;E;D;E;E;E;E;E;E;D;D;E;E;E;E;E;D;E;D;E;E;E	PF3D7_0216400;PGSY75_0216400;PY17X_0313600;PBILCG01_0219100;C922_02734;PVP01_0408600;PVL_040007000;PmUG01_04016000;AK88_03031;PcyM_0405800;PRCDC_0215300;PPRFG01_0216500;PCHAS_0315200;PCOAH_00009500;PocGH01_04013800;PRELSG_0403700;MKS88_001097;PADL01_0215200;PBANKA_0313100;PBLACG01_0213200;PGAL8A_00407000;PVVCY_0301400;PKNH_0404500	0.869565217
PF3D7_0216600	675	S	23	23	23	15	S;S;S;S;S;S;S;S;S;S;S;S;S;S;S;S;S;S;S;S;S;S;S	E;E;E;E;G;E;E;G;G;E;E;E;P;G;G;G;E;E;E;E;G;E;E	PF3D7_0216600;PADL01_0215400;PBILCG01_0219300;PCHAS_0315400;PcyM_0405600;PRELSG_0403400;MKS88_001095;PVL_040006800;PCOAH_00009520;PGAL8A_00407300;PVVCY_0301420;PBANKA_0313300;PocGH01_04013600;PVP01_0408400;PKNH_0404300;C922_02732;PY17X_0313800;PGSY75_0216600;PRCDC_0215500;PBLACG01_0213400;AK88_03029;PPRFG01_0216700;PmUG01_04015800	1
PF3D7_0216600	677	S	23	15	17	3	S;S;S;N;S;T;N;S;S;S;N;N;S;S;S;T;N;S;S;S;S;S;N	S;L;L;K;T;G;S;A;L;G;K;K;G;A;A;A;K;L;L;L;G;L;S	PF3D7_0216600;PADL01_0215400;PBILCG01_0219300;PCHAS_0315400;PcyM_0405600;PRELSG_0403400;MKS88_001095;PVL_040006800;PCOAH_00009520;PGAL8A_00407300;PVVCY_0301420;PBANKA_0313300;PocGH01_04013600;PVP01_0408400;PKNH_0404300;C922_02732;PY17X_0313800;PGSY75_0216600;PRCDC_0215500;PBLACG01_0213400;AK88_03029;PPRFG01_0216700;PmUG01_04015800	0.652173913
PF3D7_0216700	34	S	23	23	23	20	S;S;S;S;S;S;S;S;S;S;S;S;S;S;S;S;S;S;S;S;S;S;S	I;I;I;I;I;I;I;I;I;I;I;I;I;I;I;I;I;L;I;V;I;L;I	PF3D7_0216700;PcyM_0405400;C922_02731;PmUG01_04015700;PRCDC_0215600;PRELSG_0403300;PADL01_0215500;PBLACG01_0213500;PRCDC_0215600;PGAL8A_00407400;PBANKA_0313400;PCHAS_0315500;PKNH_0404200;PY17X_0313900;PPRFG01_0216800.2;PBILCG01_0219400;MKS88_001094;AK88_03028;PVP01_0408300;PocGH01_04013500;PPRFG01_0216800.1;PCOAH_00009530;PGSY75_0216700	1
PF3D7_0216700	54	S	23	23	23	23	S;S;S;S;S;S;S;S;S;S;S;S;S;S;S;S;S;S;S;S;S;S;S	L;L;L;L;L;L;L;L;L;L;L;L;L;L;L;L;L;L;L;L;L;L;L	PF3D7_0216700;PcyM_0405400;C922_02731;PmUG01_04015700;PRCDC_0215600;PRELSG_0403300;PADL01_0215500;PBLACG01_0213500;PRCDC_0215600;PGAL8A_00407400;PBANKA_0313400;PCHAS_0315500;PKNH_0404200;PY17X_0313900;PPRFG01_0216800.2;PBILCG01_0219400;MKS88_001094;AK88_03028;PVP01_0408300;PocGH01_04013500;PPRFG01_0216800.1;PCOAH_00009530;PGSY75_0216700	1
PF3D7_0216700	77	S	23	11	11	13	S;R;R;K;S;M;N;S;S;I;S;S;R;S;S;S;K;R;R;I;S;R;S	L;T;I;S;L;I;L;L;L;K;L;L;T;L;L;L;S;T;T;L;L;T;L	PF3D7_0216700;PcyM_0405400;C922_02731;PmUG01_04015700;PRCDC_0215600;PRELSG_0403300;PADL01_0215500;PBLACG01_0213500;PRCDC_0215600;PGAL8A_00407400;PBANKA_0313400;PCHAS_0315500;PKNH_0404200;PY17X_0313900;PPRFG01_0216800.2;PBILCG01_0219400;MKS88_001094;AK88_03028;PVP01_0408300;PocGH01_04013500;PPRFG01_0216800.1;PCOAH_00009530;PGSY75_0216700	0.47826087
PF3D7_0216700	169	S	23	9	10	7	S;-;-;-;S;N;S;S;S;N;N;D;-;N;S;S;T;-;-;L;S;-;S	D;-;-;-;D;G;D;H;D;E;D;G;-;D;H;H;E;-;-;P;H;-;D	PF3D7_0216700;PcyM_0405400;C922_02731;PmUG01_04015700;PRCDC_0215600;PRELSG_0403300;PADL01_0215500;PBLACG01_0213500;PRCDC_0215600;PGAL8A_00407400;PBANKA_0313400;PCHAS_0315500;PKNH_0404200;PY17X_0313900;PPRFG01_0216800.2;PBILCG01_0219400;MKS88_001094;AK88_03028;PVP01_0408300;PocGH01_04013500;PPRFG01_0216800.1;PCOAH_00009530;PGSY75_0216700	0.391304348
PF3D7_0216700	249	S	23	13	15	20	S;T;I;S;S;S;S;S;S;S;C;C;N;C;S;S;S;N;T;K;S;N;S	Y;Y;Y;F;Y;Y;Y;Y;Y;Y;Y;Y;Y;Y;Y;Y;F;Y;Y;C;Y;Y;Y	PF3D7_0216700;PcyM_0405400;C922_02731;PmUG01_04015700;PRCDC_0215600;PRELSG_0403300;PADL01_0215500;PBLACG01_0213500;PRCDC_0215600;PGAL8A_00407400;PBANKA_0313400;PCHAS_0315500;PKNH_0404200;PY17X_0313900;PPRFG01_0216800.2;PBILCG01_0219400;MKS88_001094;AK88_03028;PVP01_0408300;PocGH01_04013500;PPRFG01_0216800.1;PCOAH_00009530;PGSY75_0216700	0.565217391
PF3D7_0216700	471	S	23	9	9	20	S;E;E;R;S;N;S;-;S;N;Y;Y;E;Y;S;S;R;E;E;S;S;E;S	Y;Y;Y;Y;Y;Y;Y;-;Y;F;Y;Y;Y;Y;Y;X;Y;Y;Y;Y;Y;Y;Y	PF3D7_0216700;PcyM_0405400;C922_02731;PmUG01_04015700;PRCDC_0215600;PRELSG_0403300;PADL01_0215500;PBLACG01_0213500;PRCDC_0215600;PGAL8A_00407400;PBANKA_0313400;PCHAS_0315500;PKNH_0404200;PY17X_0313900;PPRFG01_0216800.2;PBILCG01_0219400;MKS88_001094;AK88_03028;PVP01_0408300;PocGH01_04013500;PPRFG01_0216800.1;PCOAH_00009530;PGSY75_0216700	0.391304348
PF3D7_0216700	682	S	23	7	8	10	S;K;K;K;L;T;S;-;L;S;N;S;K;N;S;-;K;K;K;K;S;K;S	L;I;R;V;L;L;L;-;L;L;N;N;L;N;H;-;V;M;L;E;H;L;L	PF3D7_0216700;PcyM_0405400;C922_02731;PmUG01_04015700;PRCDC_0215600;PRELSG_0403300;PADL01_0215500;PBLACG01_0213500;PRCDC_0215600;PGAL8A_00407400;PBANKA_0313400;PCHAS_0315500;PKNH_0404200;PY17X_0313900;PPRFG01_0216800.2;PBILCG01_0219400;MKS88_001094;AK88_03028;PVP01_0408300;PocGH01_04013500;PPRFG01_0216800.1;PCOAH_00009530;PGSY75_0216700	0.304347826
[truncated: 24,779 more rows]
