# Supplementary material for: Phosphorylation in the Plasmodium falciparum Proteome: A Meta-Analysis of Publicly Available Data Sets
Source: J Proteome Res. 2024 Oct 30;23(12):5326–41. doi: 10.1021/acs.jproteome.4c00418 (PMC11629380; doi:10.1021/acs.jproteome.4c00418)
Supplement: Supplementary file 5 — pr4c00418_si_005.txt [file pr4c00418_si_005.txt]

Protein	PF3D7	PVP01	PRCDC	PBLACG01	PRELSG	PPRFG01	PKNH	PmUG01	PCOAH	PVL	PBILCG01	PocGH01	C922	PBANKA	PCHAS	PVVCY	PGSY75	AK88	PcyM	PADL01	PGAL8A	MKS88	PY17X	Cluster
PF3D7_0102200	1	0	0.4	0	0	1	0	0	0	0	0.466666666666667	0	0	0	0	0	0.4	0	0	0.466666666666667	0	0	0	Cluster1
PF3D7_0102500	1	0	0.8	0	0	1	0	0	0	0	0.8	0	0	0	0	0	0.6	0	0	0.6	0	0	0	Cluster3
PF3D7_0102600	1	0	1	1	0	1	0	0	0	0	0.5	0	0	0	0	0	0.5	0	0	0	0	0	0	Cluster3
PF3D7_0102800	1	0.5	1	1	0.5	1	1	0.5	0.5	0	1	0.5	0.5	0	0	0	1	0.5	0.5	0.5	0	0.5	0	Cluster2
PF3D7_0102900	1	1	1	1	1	1	1	1	1	0	1	1	1	1	1	1	1	1	1	1	1	1	1	Cluster5
PF3D7_0103000	1	0.5	1	1	0.5	1	0.5	0	0.5	0	1	0	0.5	0.5	0.5	0.5	1	0.5	0.5	1	0.5	0	0.5	Cluster2
PF3D7_0103100	1	0	0.384615384615385	0.153846153846154	0	0.846153846153846	0	0	0	0	0.461538461538462	0.153846153846154	0	0	0	0	0.307692307692308	0	0.0769230769230769	0.384615384615385	0	0	0	Cluster1
PF3D7_0103200	1	0.166666666666667	0.833333333333333	0.5	0.333333333333333	1	0.166666666666667	0.166666666666667	0.166666666666667	0	0.666666666666667	0.166666666666667	0	0.166666666666667	0.166666666666667	0	0.666666666666667	0.166666666666667	0	0.833333333333333	0.333333333333333	0.166666666666667	0.166666666666667	Cluster3
PF3D7_0103300	1	0	1	0.5	0	1	0	0	0	0	0.25	0.25	0	0	0	0	0.25	0	0	0.25	0	0	0	Cluster1
PF3D7_0103400	1	0	1	0.333333333333333	0.333333333333333	1	0	0.666666666666667	0	0	1	0.333333333333333	0	0	0.333333333333333	0	0.666666666666667	0	0	0.666666666666667	0.333333333333333	0.666666666666667	0	Cluster3
PF3D7_0103500	1	1	1	0	1	1	1	1	1	0	0	1	1	1	1	1	1	1	1	1	1	0	1	Cluster5
PF3D7_0103900	1	0	1	1	0	1	0	1	0	0	1	0	0	0	0	0	1	1	0	1	0	1	0	Cluster2
PF3D7_0104100	1	0	1	1	0	1	0	0	0	0	1	0	0	1	1	0	1	0	0	1	0	0	1	Cluster3
PF3D7_0104300	1	0.197530864197531	0.91358024691358	0.716049382716049	0.160493827160494	0.987654320987654	0.209876543209877	0	0.197530864197531	0	0.753086419753086	0	0.160493827160494	0	0.172839506172839	0	0.481481481481481	0	0.185185185185185	0.654320987654321	0.148148148148148	0	0.148148148148148	Cluster3
PF3D7_0104800	1	0.214285714285714	0.928571428571429	0.785714285714286	0.142857142857143	1	0.142857142857143	0.285714285714286	0.214285714285714	0.214285714285714	0.714285714285714	0.214285714285714	0.214285714285714	0	0.142857142857143	0.142857142857143	0.928571428571429	0.285714285714286	0.285714285714286	0.928571428571429	0.142857142857143	0.285714285714286	0.0714285714285714	Cluster2
PF3D7_0105200	1	0	1	1	0	1	0	0	0	0	1	0	0	0	0	0	1	0	0	1	0	0	0	Cluster3
PF3D7_0105600	1	0.2	1	1	0.4	1	0.2	0.2	0.2	0	0.8	0.2	0.2	0.2	0.2	0.2	1	0.2	0.2	1	0.2	0.2	0.2	Cluster2
PF3D7_0105700	1	0	0.962962962962963	0	0	0.962962962962963	0	0	0	0	0.777777777777778	0	0	0	0	0	0	0	0	0.62962962962963	0	0	0	Cluster1
PF3D7_0105800	1	0.413793103448276	1	0.96551724137931	0.655172413793103	1	0.413793103448276	0.586206896551724	0.379310344827586	0.413793103448276	1	0.586206896551724	0.413793103448276	0.620689655172414	0.586206896551724	0.586206896551724	0.931034482758621	0.413793103448276	0.413793103448276	0.96551724137931	0.689655172413793	0.586206896551724	0.620689655172414	Cluster4
PF3D7_0106000	1	0	0.75	0	0	0.75	0	0	0	0	0	0.25	0	0	0	0	0	0	0	0	0.25	0	0	Cluster1
PF3D7_0106100	1	0.428571428571429	0.857142857142857	0.857142857142857	0.571428571428571	1	0.571428571428571	0.428571428571429	0.285714285714286	0.571428571428571	0.857142857142857	0.428571428571429	0.285714285714286	0.428571428571429	0.428571428571429	0.428571428571429	0.857142857142857	0.285714285714286	0.285714285714286	0.857142857142857	0.571428571428571	0.428571428571429	0.285714285714286	Cluster2
PF3D7_0106300	1	0.363636363636364	0.954545454545455	0.863636363636364	0.272727272727273	1	0.318181818181818	0.454545454545455	0.363636363636364	0.363636363636364	0.772727272727273	0.363636363636364	0.454545454545455	0.409090909090909	0.409090909090909	0.409090909090909	0.772727272727273	0.409090909090909	0.409090909090909	0.772727272727273	0.318181818181818	0.454545454545455	0.454545454545455	Cluster2
PF3D7_0106400	1	0	1	1	0	1	0	1	0	0	1	0	0	0	0	0	1	0	0	1	1	1	0	Cluster2
PF3D7_0106500	1	0	0.833333333333333	0.666666666666667	0	1	0	0	0	0	0.666666666666667	0	0	0	0	0	0	0	0	0	0	0	0	Cluster1
PF3D7_0106700	1	0.375	1	1	0.375	1	0.375	0.25	0.375	0	1	0.375	0.375	0.5	0.5	0.5	0.875	0.25	0.25	0.75	0.375	0.25	0.5	Cluster2
PF3D7_0106800	1	0	1	0.5	0.5	1	0.5	0	0.5	0	1	0.5	0.5	0	0	0	0.5	0	0.5	0.5	0	0.5	0	Cluster2
PF3D7_0107000	1	1	1	1	0.5	1	1	1	1	1	1	1	1	1	1	1	1	1	1	1	1	0	1	Cluster5
PF3D7_0107500	1	0.473684210526316	0.894736842105263	0.842105263157895	0.315789473684211	1	0.473684210526316	0.368421052631579	0.473684210526316	0.473684210526316	0.736842105263158	0.421052631578947	0.421052631578947	0	0.105263157894737	0.0526315789473684	0.631578947368421	0.473684210526316	0.421052631578947	0.684210526315789	0.315789473684211	0	0.157894736842105	Cluster2
PF3D7_0107800	1	0	0.714285714285714	0.571428571428571	0.142857142857143	1	0.142857142857143	0.285714285714286	0.142857142857143	0	0.571428571428571	0	0.142857142857143	0.285714285714286	0.285714285714286	0.285714285714286	0.571428571428571	0.142857142857143	0.142857142857143	0.571428571428571	0.142857142857143	0.285714285714286	0.285714285714286	Cluster3
PF3D7_0108300	1	0	0	0	0	0	0	0	0	0	0.72	0	0	0	0	0	0	0	0	0	0	0	0	Cluster1
PF3D7_0108500	1	0	1	0.666666666666667	0	1	0	0	0.333333333333333	0	0.333333333333333	0	0	0	0.333333333333333	0	0	0	0	0.666666666666667	0	0	0	Cluster1
PF3D7_0108700	1	0	0.916666666666667	0.75	0	1	0	0	0	0	0.75	0	0	0	0	0	0.541666666666667	0	0	0.5	0	0	0	Cluster3
PF3D7_0108800	1	0.5	1	1	0.5	1	0.5	0.5	0.5	0	1	0.5	0.5	0.5	0.5	0.5	0.5	0.5	0.5	0.5	0.5	0	0.5	Cluster2
PF3D7_0109000	1	0.5	0.9375	1	0.5	1	0.4375	0.75	0.375	0	1	0.6875	0.5	0.5625	0.625	0.625	1	0	0.4375	1	0.625	0.75	0.625	Cluster4
PF3D7_0109400	1	0	0.5	0.5	0	1	0	0.5	0	0	0.5	0	0	0	0	0	0	0	0	0.5	0	0.5	0	Cluster1
PF3D7_0109500	1	0	1	1	0	1	0	0	0	0	1	0	0	0	0	0	1	0	0	1	0	0	0	Cluster3
PF3D7_0109600	1	0.5	1	1	0	1	0.5	0	0.5	0.5	1	0	0.5	0	0	0	0.5	0.5	0	0.5	0	0	0	Cluster2
PF3D7_0110100	1	0	0.4	0.4	0.4	0.6	0	0	0	0	0.6	0	0	0	0	0	0.2	0	0	0.2	0.4	0	0	Cluster1
PF3D7_0110400	1	0.333333333333333	1	1	0.333333333333333	1	0.333333333333333	0.166666666666667	0.333333333333333	0	1	0.166666666666667	0.333333333333333	0.166666666666667	0.166666666666667	0.166666666666667	0.833333333333333	0.333333333333333	0.333333333333333	0.833333333333333	0.333333333333333	0.166666666666667	0.166666666666667	Cluster2
PF3D7_0110500	1	0	0	0	0	1	0	0	0	0	0	0	0	0.0384615384615385	0.0384615384615385	0.0384615384615385	0	0	0	0	0	0	0	Cluster1
PF3D7_0110600	1	0.27027027027027	0.918918918918919	0.675675675675676	0.189189189189189	1	0.324324324324324	0.297297297297297	0.189189189189189	0.27027027027027	0.72972972972973	0.216216216216216	0.27027027027027	0.243243243243243	0.189189189189189	0.189189189189189	0.702702702702703	0.27027027027027	0.27027027027027	0.675675675675676	0.216216216216216	0.297297297297297	0.189189189189189	Cluster2
PF3D7_0110700	1	0.785714285714286	1	1	0.857142857142857	1	0.785714285714286	0.785714285714286	0.785714285714286	0.785714285714286	1	0.714285714285714	0.785714285714286	0.785714285714286	0.785714285714286	0.785714285714286	1	0.785714285714286	0.785714285714286	1	0.857142857142857	0.785714285714286	0.785714285714286	Cluster5
PF3D7_0110800	1	0.5	1	1	0.5	1	0.5	0.5	0.5	0	0.5	0.5	0.5	0.5	0.5	0.5	1	0.5	0.5	1	0.5	0.5	0.5	Cluster4
PF3D7_0111000	1	0.428571428571429	0.857142857142857	0.857142857142857	0.428571428571429	1	0.428571428571429	0.428571428571429	0.428571428571429	0.428571428571429	0.857142857142857	0.285714285714286	0.428571428571429	0.285714285714286	0.428571428571429	0.428571428571429	1	0.428571428571429	0.428571428571429	1	0.428571428571429	0.428571428571429	0.285714285714286	Cluster2
PF3D7_0111400	1	0	0.916666666666667	0.916666666666667	0	1	0	0.25	0.166666666666667	0	0.916666666666667	0.5	0	0	0.166666666666667	0.0833333333333333	0.833333333333333	0.166666666666667	0	0.833333333333333	0.25	0.25	0	Cluster3
PF3D7_0111500	1	0.666666666666667	0.666666666666667	0.666666666666667	0.666666666666667	1	0.666666666666667	0.666666666666667	0.666666666666667	0.666666666666667	0.666666666666667	0.666666666666667	0.666666666666667	0.333333333333333	0.666666666666667	0.666666666666667	1	0.666666666666667	0.666666666666667	1	0.666666666666667	0.666666666666667	0.666666666666667	Cluster4
PF3D7_0111600	1	0	1	1	0	1	0	1	0	0	1	0	0	1	1	1	1	0	0	1	0	0	1	Cluster2
PF3D7_0111800	1	0.2	1	0.8	0.2	1	0.2	0.4	0	0.2	1	0.2	0	0.2	0.2	0.2	0.8	0	0.2	0.8	0.2	0.4	0.2	Cluster2
PF3D7_0111900	1	0	1	1	0	1	0	0	0	0	1	0	0	0	0	0	1	0	0	1	0	0	0	Cluster3
PF3D7_0112200	1	0.263157894736842	0.921052631578947	0.710526315789474	0	1	0	0.263157894736842	0	0.0263157894736842	0	0.184210526315789	0.236842105263158	0	0	0	0.842105263157895	0	0.184210526315789	0.815789473684211	0	0.263157894736842	0	Cluster3
PF3D7_0113000	1	0	0	0	0	1	0	0	0	0	0	0	0	0	0	0	0.5	0	0	0	0	0	0	Cluster1
PF3D7_0113200	1	0	0.764705882352941	0.588235294117647	0	1	0	0	0	0	0.529411764705882	0	0	0	0	0	0.705882352941177	0	0	0.705882352941177	0	0	0	Cluster3
PF3D7_0113900	1	0	1	0	0	1	0	0	0	0	0	0	0	0	0	0	0	0	0	0	0	0	0	Cluster1
PF3D7_0114000	1	0	0.625	0	0	0.5	0	0	0	0	0	0	0	0	0	0	0.625	0	0	0.625	0	0	0	Cluster1
PF3D7_0114100	1	0	1	0	0	0.5	0	0	0	0	0.5	0	0	0	0	0	0	0	0	0	0	0	0	Cluster1
PF3D7_0114500	1	0	1	0	0	1	0	0	0	0	1	0	0	0	0	0	0	0	0	0	0	0	0	Cluster1
PF3D7_0115000	1	0	0	0	0	0	0	0	0	0	0	0	0	0	0	0	0	0	0	0	0	0	0	Cluster1
PF3D7_0201500	1	0	0.5	0	0	0.75	0	0	0	0	0.25	0	0	0	0	0	0.5	0	0	0.75	0	0	0	Cluster1
PF3D7_0201800	1	0	1	0	0	1	0	0	0	0	0	0	0	0.333333333333333	0	0.333333333333333	0.666666666666667	0	0	0.666666666666667	0	0	0	Cluster1
PF3D7_0201900	1	0	0.352941176470588	0	0	0	0	0	0	0	0.117647058823529	0	0	0	0	0	0.0588235294117647	0	0	0.235294117647059	0	0	0	Cluster1
PF3D7_0202000	1	0	0.866666666666667	0	0	0.866666666666667	0	0	0	0	0.622222222222222	0	0	0	0	0	0.644444444444444	0	0	0.577777777777778	0	0	0	Cluster1
PF3D7_0202100	1	0	1	0	0	1	0	0	0	0	1	0	0	0	0	0	1	0	0	1	0	0	0	Cluster3
PF3D7_0202200	1	0	1	0	0	0	0	0	0	0	0.75	0	0	0	0	0	0.5	0	0	0.75	0	0	0	Cluster1
PF3D7_0202400	1	0	0.4	0	0	1	0	0	0	0	0	0	0	0	0	0	0.12	0	0	0	0	0	0	Cluster1
PF3D7_0202500	1	0	1	0	0	1	0.2	0	0	0	1	0	0	0	0	0	1	0	0	1	0	0	0	Cluster3
PF3D7_0202600	1	0	0.947368421052632	0	0	1	0	0	0	0	0.842105263157895	0	0	0	0	0	0.736842105263158	0	0	0.789473684210526	0	0	0	Cluster3
PF3D7_0203000	1	0	0.9375	0	0.1875	1	0	0	0	0	0.875	0.375	0	0.0625	0	0.125	0.875	0	0	0.9375	0.25	0	0.0625	Cluster3
PF3D7_0203100	1	0.0769230769230769	0	0	0	1	0	0.384615384615385	0	0	0	0.230769230769231	0	0	0	0	0	0.230769230769231	0.307692307692308	0	0	0.384615384615385	0	Cluster1
PF3D7_0203200	1	0.25	0.75	0.5	0.25	1	0.25	0	0.25	0.25	0.75	0.25	0.25	0	0	0	0.5	0.25	0.25	0.5	0	0	0	Cluster3
PF3D7_0203300	1	0	1	1	0	1	0	0	0	0	0	0	0	0	0	0	1	1	0	1	0	0	0	Cluster3
PF3D7_0203400	1	0.666666666666667	1	1	0.833333333333333	1	0.666666666666667	1	0.833333333333333	0.666666666666667	1	0.833333333333333	0.833333333333333	0.833333333333333	0.666666666666667	0.666666666666667	1	0.666666666666667	0.833333333333333	1	1	1	0.833333333333333	Cluster5
PF3D7_0203600	1	0	0.714285714285714	0.714285714285714	0	1	0	0	0	0	0.571428571428571	0	0	0	0	0	0.714285714285714	0	0	0.714285714285714	0	0	0	Cluster3
PF3D7_0203700	1	0	1	1	0	1	0	0	0	0	1	0	0	0.5	0.5	0.5	1	0	0	1	0	0	0.5	Cluster3
PF3D7_0204200	1	0.6	1	1	0.2	1	0.8	0.8	0.8	0.6	1	0.4	0.4	0.4	0.4	0.4	1	0.6	0.6	1	0.8	0.8	0.6	Cluster4
PF3D7_0204500	1	0	0	1	0	1	0	0	0	0	1	0	0	0	0	0	1	0	0	1	0	0	0	Cluster3
PF3D7_0204700	1	1	1	1	0	1	0.75	1	0.75	1	1	1	0.75	0.5	0.5	0.5	1	0.75	1	1	0	1	0.5	Cluster5
PF3D7_0205100	1	0	1	0	0	1	0	0.25	0	0	1	0	0	0	0	0	1	0	0	1	0	0.25	0	Cluster3
PF3D7_0205800	1	1	1	1	1	1	1	1	1	1	1	1	1	0	0	0	1	1	1	1	0	1	0	Cluster5
PF3D7_0205900	1	0.2	1	1	0	1	0.2	0.2	0.2	0.2	1	0	0.4	0.4	0.4	0.4	0.6	0.2	0.2	0.6	0.2	0.2	0.4	Cluster2
PF3D7_0206000	1	0.125	0.875	0.625	0.5	1	0.125	0	0.25	0.125	0.875	0.125	0.25	0.125	0.25	0.25	0.75	0	0.125	0.75	0.25	0	0.125	Cluster3
PF3D7_0206200	1	0.428571428571429	1	1	0.571428571428571	0.857142857142857	0.428571428571429	0.571428571428571	0.428571428571429	0	1	0.428571428571429	0.428571428571429	0.428571428571429	0.428571428571429	0.428571428571429	1	0.428571428571429	0.428571428571429	1	0.571428571428571	0.571428571428571	0.428571428571429	Cluster4
PF3D7_0206700	1	1	1	1	0.5	1	1	0.5	1	1	1	0.5	1	0.5	0.5	0.5	0.5	1	1	0.5	0.5	0.5	0.5	Cluster5
PF3D7_0206800	1	0	0.333333333333333	0	0	0.5	0	0	0	0	0.333333333333333	0	0	0	0	0	0.333333333333333	0	0	0.666666666666667	0	0	0	Cluster1
PF3D7_0207000	1	0	1	1	0	1	0	0	0	0	1	0	0	0	0	0	0	0	0	0	0	0	0	Cluster3
PF3D7_0207100	1	0.4	1	1	0	1	0.8	0.2	0.2	0.4	1	0.2	0.6	0	0	0	0.6	0.4	0.4	0.6	0	0.2	0	Cluster2
PF3D7_0207400	1	0.5	1	0.5	0	1	0.5	0.5	0.5	0.5	0.5	0.5	0.5	0.5	0.5	0.5	1	0.5	0.5	1	0	0.5	0	Cluster2
PF3D7_0207500	1	0	1	1	0	1	0	0	0	0.5	0.5	0	0	0.5	0.5	0.5	0	0	0	1	0	0	0	Cluster3
PF3D7_0207600	1	0.2	0.8	1	0.3	1	0.2	0	0.3	0	0	0.5	0	0.3	0.3	0.3	0.9	0	0	0.8	0.3	0.5	0.5	Cluster2
PF3D7_0208100	1	0.272727272727273	0.96969696969697	0.818181818181818	0.151515151515152	1	0.242424242424242	0.212121212121212	0.272727272727273	0.242424242424242	0.727272727272727	0.272727272727273	0.242424242424242	0.121212121212121	0.242424242424242	0.181818181818182	0	0	0.272727272727273	0.757575757575758	0.181818181818182	0.181818181818182	0.242424242424242	Cluster2
PF3D7_0208200	1	0	1	1	1	1	0	0	0	0	1	0	0	0	0	0	1	0	0	1	1	0	0	Cluster3
PF3D7_0208400	1	0.6	0.8	0.8	0	1	0	0	0.6	0	0.8	0.5	0.5	0	0	0	0.4	0.7	0.5	0	0	0	0	Cluster2
PF3D7_0208700	1	0	1	1	0.5	1	1	0.5	0.5	0	1	0.5	1	0	0.5	0.5	1	0.5	0.5	1	0.5	0.5	0.5	Cluster4
PF3D7_0208900	1	0	1	1	0	1	0	0	0	0	1	0	0	0	0	0	1	0	0	1	0	0	0	Cluster3
PF3D7_0209000	1	0	1	0.6	0.2	1	0	0.2	0	0	0.8	0	0	0	0	0	1	0	0	1	0.2	0.2	0	Cluster3
PF3D7_0209100	1	0.5	1	0.928571428571429	0.642857142857143	1	0.428571428571429	0.357142857142857	0.428571428571429	0.5	1	0.5	0.571428571428571	0.428571428571429	0.428571428571429	0.428571428571429	0.928571428571429	0.428571428571429	0.571428571428571	0.928571428571429	0.571428571428571	0.357142857142857	0.428571428571429	Cluster4
PF3D7_0209200	1	0	1	1	0	1	0	1	0	0	1	0	0	0	0	0	1	0	0	1	0	0	0	Cluster3
PF3D7_0209600	1	0.2	0.8	0.7	0.4	1	0.2	0.3	0.2	0.2	0.7	0.3	0.2	0.3	0.4	0.3	0.6	0.2	0.2	0.6	0.2	0.3	0.2	Cluster2
PF3D7_0209800	1	0.9375	1	1	1	1	0.9375	0.9375	0.9375	0.9375	1	0.9375	0.9375	0.875	0.875	0.875	1	0.9375	0.9375	1	1	0.9375	0.875	Cluster5
PF3D7_0210100	1	1	0	0	1	0	1	1	1	1	1	1	1	1	1	1	0	1	1	1	1	0	1	Cluster5
PF3D7_0210200	1	0	0	0.777777777777778	0	0	0.111111111111111	0.111111111111111	0	0	0	0.222222222222222	0	0.222222222222222	0.222222222222222	0.222222222222222	0.666666666666667	0	0.111111111111111	0	0.222222222222222	0.111111111111111	0.222222222222222	Cluster1
PF3D7_0210600	1	0.666666666666667	0.888888888888889	0.888888888888889	0.888888888888889	1	0.666666666666667	0.888888888888889	0.666666666666667	0.666666666666667	0.777777777777778	0.666666666666667	0.666666666666667	0.555555555555556	0.555555555555556	0.555555555555556	1	0.666666666666667	0.666666666666667	1	0.777777777777778	0.888888888888889	0.555555555555556	Cluster4
PF3D7_0210700	1	0.5	1	0.5	0.5	1	0	0.5	0	0.5	1	0	0.5	0	0	0	0.5	0.5	0.5	0.5	0.5	0	0	Cluster2
PF3D7_0210900	1	0.52	1	0.92	0.4	1	0.52	0.6	0.52	0.52	0.96	0.52	0.52	0.44	0.48	0.36	0.92	0.52	0.48	0.92	0.52	0.6	0.44	Cluster4
PF3D7_0211200	1	0	1	1	0	1	0	0	0	0	1	0	0	0	0	0	1	0	0	1	0	0	0	Cluster3
PF3D7_0211700	1	0.25	0.5	1	0	1	0.25	0	0.25	0.25	1	0.25	0.25	0.25	0	0	0.5	0.25	0.25	1	0	0	0.25	Cluster3
PF3D7_0211800	1	0.333333333333333	0.666666666666667	0.666666666666667	0.666666666666667	1	0.333333333333333	0.666666666666667	0.333333333333333	0.333333333333333	0.666666666666667	0.666666666666667	0.333333333333333	0.333333333333333	0.333333333333333	0.333333333333333	0.333333333333333	0.333333333333333	0.333333333333333	0.666666666666667	0.666666666666667	0.666666666666667	0.333333333333333	Cluster2
PF3D7_0212100	1	0	0.952380952380952	0	0	0	0	0	0	0	0	0	0	0	0	0	0	0	0	0	0	0	0	Cluster1
PF3D7_0212300	1	1	1	1	1	1	1	1	1	1	1	1	1	0.888888888888889	0.888888888888889	0.888888888888889	1	1	1	1	1	1	0.888888888888889	Cluster5
PF3D7_0212400	1	0.0666666666666667	0	0.8	0.266666666666667	0.933333333333333	0.266666666666667	0.2	0.2	0.0666666666666667	0.866666666666667	0.4	0.0666666666666667	0.2	0.266666666666667	0.2	0.6	0.133333333333333	0.266666666666667	0.6	0.2	0.2	0.133333333333333	Cluster2
PF3D7_0212500	1	0.179487179487179	0.897435897435897	0	0.153846153846154	1	0.256410256410256	0.153846153846154	0.230769230769231	0	0	0.205128205128205	0.256410256410256	0	0.179487179487179	0	0.743589743589744	0.230769230769231	0.282051282051282	0.769230769230769	0.153846153846154	0.153846153846154	0.205128205128205	Cluster1
PF3D7_0212700	1	0	1	1	0	1	0	0	0	0	1	0	0	0	0	0	1	0	0	1	0	0	0	Cluster3
PF3D7_0212800	1	0	0.5	0.5	0	0.75	0	0	0	0	0.5	0	0	0	0	0	0.5	0	0	0.5	0	0	0	Cluster1
PF3D7_0212900	1	0.6	1	1	0.6	1	0.4	0.6	0.4	0.6	1	0.6	0.4	0.4	0.4	0.4	0	0.2	0.6	0.8	0.8	0.6	0.2	Cluster4
PF3D7_0213100	1	1	1	1	0.666666666666667	1	1	1	1	1	1	1	1	0.666666666666667	0.666666666666667	0.666666666666667	1	1	1	1	0.666666666666667	1	0.666666666666667	Cluster5
PF3D7_0213500	1	0.25	1	1	0.5	1	0.25	0.25	0.25	0.25	0.75	0.25	0.25	0.5	0.5	0.5	1	0.25	0.25	1	0.75	0.25	0.5	Cluster2
PF3D7_0213700	1	0.5	1	1	0.5	1	0.5	0.5	0.5	0.5	1	0.5	0.5	0.5	0.5	0.5	1	0.5	0.5	1	0.5	0.5	0.5	Cluster4
PF3D7_0214100	1	0.344827586206897	0.862068965517241	0.827586206896552	0.241379310344828	0.96551724137931	0.344827586206897	0.310344827586207	0.379310344827586	0	0.827586206896552	0.413793103448276	0.344827586206897	0.448275862068966	0.413793103448276	0.379310344827586	0.827586206896552	0.379310344827586	0.379310344827586	0.793103448275862	0.241379310344828	0.310344827586207	0.413793103448276	Cluster2
PF3D7_0214300	1	0	0.8	0	0	1	0	0	0	0	0	0	0	0	0	0	0	0	0	0	0	0	0	Cluster1
PF3D7_0214400	1	0	0.666666666666667	0	0.333333333333333	1	0	0.666666666666667	0	0	0.666666666666667	0.333333333333333	0	0.666666666666667	0.666666666666667	0.666666666666667	0.333333333333333	0	0	0.333333333333333	0.333333333333333	0.666666666666667	0.666666666666667	Cluster2
PF3D7_0214600	1	0	0	0	0	0.5	0	0	0	0	0	0	0	0	0	0	0	0	0	0	0	0	0	Cluster1
PF3D7_0214700	1	0.428571428571429	1	0.857142857142857	0.571428571428571	1	0.428571428571429	0.428571428571429	0.428571428571429	0.428571428571429	0.857142857142857	0.428571428571429	0.428571428571429	0.428571428571429	0.428571428571429	0.428571428571429	0.857142857142857	0.428571428571429	0.428571428571429	0.857142857142857	0.571428571428571	0.285714285714286	0.428571428571429	Cluster2
PF3D7_0214800	1	0.583333333333333	0	0.833333333333333	0.416666666666667	0.916666666666667	0.5	0	0.416666666666667	0.583333333333333	0	0.333333333333333	0.666666666666667	0.333333333333333	0.333333333333333	0.333333333333333	0	0.583333333333333	0.583333333333333	0.75	0.416666666666667	0	0	Cluster2
PF3D7_0214900	1	0.5	1	1	0.5	1	0.5	0.5	0.5	0	1	0	0.5	0	0	0	1	0.5	0.5	1	0.5	0	0	Cluster2
PF3D7_0215000	1	0	1	1	0	1	0	0	0	0	1	0	0	0	0	0	1	0	0	1	0	0	0	Cluster3
PF3D7_0215100	1	0.5	1	1	1	1	0.5	0.75	0.5	0.5	1	0.75	0.5	0.5	0.5	0.5	1	0	0.5	1	1	0.75	0.5	Cluster4
PF3D7_0215300	1	0	1	0.666666666666667	0	1	0	0	0	0	1	0	0	0	0	0	0.666666666666667	0	0	0.666666666666667	0	0	0	Cluster3
PF3D7_0215400	1	0.375	1	1	0.5	1	0.25	0.5	0	0	1	0	0.375	0.375	0.25	0.25	0.875	0.375	0.25	0.75	0.5	0	0.25	Cluster2
PF3D7_0215500	1	0	1	0	0	1	0	0	0	0	0	0	0	0	0.5	0	0	0	0	0	0	0	0	Cluster1
PF3D7_0215600	1	0	0.5	0.5	0	0.5	0	0	0	0	0.5	0	0	0	0	0	0.5	0	0	0	0	0	0	Cluster1
PF3D7_0215700	1	0	1	1	0	1	0	0	0	0	1	0	0	0	0	0	1	0	0	1	0	0	0	Cluster3
PF3D7_0215800	1	0.285714285714286	1	1	0.428571428571429	1	0.142857142857143	0.142857142857143	0.142857142857143	0.285714285714286	0.714285714285714	0.285714285714286	0.142857142857143	0.142857142857143	0.142857142857143	0.142857142857143	0.857142857142857	0.142857142857143	0.285714285714286	0.857142857142857	0.285714285714286	0.142857142857143	0.142857142857143	Cluster2
PF3D7_0216000	1	0.333333333333333	1	0.333333333333333	0.333333333333333	1	0.333333333333333	0.333333333333333	0.333333333333333	0	0.666666666666667	0.333333333333333	0.333333333333333	0	0	0	0.333333333333333	0	0.333333333333333	0.333333333333333	0.333333333333333	0.333333333333333	0	Cluster2
PF3D7_0216400	1	0.5	1	1	0.75	1	0.75	1	0.75	0.5	1	1	0.5	0.75	0.75	0.75	1	0.75	0.75	1	0.75	1	0.75	Cluster5
PF3D7_0216600	1	1	1	1	0.5	1	1	0.5	1	1	1	1	0.5	0.5	0.5	0.5	1	1	1	1	1	0.5	0.5	Cluster5
PF3D7_0216700	1	0.3	0.8	0.5	0.4	1	0.3	0.4	0.3	0	0.7	0.5	0.3	0.4	0.4	0	0.9	0.3	0.3	0.8	0.6	0.4	0.4	Cluster2
PF3D7_0216800	1	0.2	1	1	0.4	1	0.2	0.4	0.2	0.2	0.8	0.4	0.2	0.2	0.2	0.2	0.2	0.2	0.2	0.4	0.2	0.4	0.2	Cluster2
PF3D7_0216900	1	1	1	1	1	1	1	1	1	1	1	1	1	0	0	0	1	1	1	1	1	1	0	Cluster5
PF3D7_0217500	1	0.875	0.9375	0.9375	0.8125	1	0.875	0.8125	0	0.875	0.9375	0.5625	0.875	0.75	0.625	0.6875	0	0.875	0.875	0.9375	0.75	0.8125	0.6875	Cluster5
PF3D7_0217600	1	0.266666666666667	0	0	0	1	0.266666666666667	0	0.266666666666667	0.266666666666667	0	0.266666666666667	0.266666666666667	0.0666666666666667	0	0.0666666666666667	0	0.0666666666666667	0.266666666666667	0	0	0	0.133333333333333	Cluster1
PF3D7_0217700	1	0	1	1	0	1	0	0	0	0	1	0	0	0	0	0	1	0	0	1	0	0	0	Cluster3
PF3D7_0217800	1	1	1	1	1	1	1	1	1	1	1	1	1	1	1	1	0	1	1	1	1	1	1	Cluster5
PF3D7_0217900	1	0	1	1	0	1	0	0	0	0	1	0	0	0	0	0	0.5	0	0	0.5	0.5	0	0	Cluster3
PF3D7_0218100	1	0	1	1	0	1	0	0	0	0	1	0	0	0	0	0	1	0	0	1	0	0	0	Cluster3
PF3D7_0218200	1	0	1	0	0	1	0	0	0	0	0.833333333333333	0	0	0	0	0	1	0	0	1	0	0	0	Cluster3
PF3D7_0218400	1	0	0	0	0	1	0	0	0	0	0	0	0	0	0	0	1	0	0	1	0	0	0	Cluster1
PF3D7_0218500	1	0.5	1	1	0.5	1	0.5	1	0.5	0.5	1	0.5	0.5	0	0.5	0.5	1	0.5	0.5	1	0.5	0	0.5	Cluster4
PF3D7_0218600	1	0.3125	0	0.8125	0.3125	0.9375	0.25	0.3125	0.3125	0.3125	0.8125	0.25	0.375	0	0.25	0	0	0.3125	0.375	0.75	0	0.3125	0	Cluster2
PF3D7_0218700	1	0.714285714285714	1	0.857142857142857	0.857142857142857	1	0.857142857142857	0.714285714285714	0.857142857142857	0	0.857142857142857	0.571428571428571	0.857142857142857	0.857142857142857	0.857142857142857	0.714285714285714	1	0.714285714285714	0.857142857142857	1	0.857142857142857	0.714285714285714	0.857142857142857	Cluster5
PF3D7_0219200	1	1	1	1	1	1	1	1	0	0	1	1	0	1	1	1	1	0	1	1	1	0	1	Cluster5
PF3D7_0219400	1	0.333333333333333	1	1	0.333333333333333	0.666666666666667	0.666666666666667	0.666666666666667	0.666666666666667	0	1	0	0.333333333333333	0.333333333333333	0	0	0.666666666666667	0.666666666666667	0.333333333333333	1	0.666666666666667	0.666666666666667	0.333333333333333	Cluster2
PF3D7_0219600	1	0.428571428571429	0.928571428571429	0.857142857142857	0.321428571428571	1	0.392857142857143	0.428571428571429	0.464285714285714	0	0.857142857142857	0.464285714285714	0.464285714285714	0.25	0.285714285714286	0.285714285714286	0.821428571428571	0.464285714285714	0.464285714285714	0.785714285714286	0.25	0.428571428571429	0.357142857142857	Cluster2
PF3D7_0219700	1	0	1	1	0	1	0	1	0	0	0	0	0	0	0	0	1	0	0	1	0	1	0	Cluster3
PF3D7_0220000	1	0	1	0.818181818181818	0	1	0	0	0	0	0	0	0	0	0	0	0.818181818181818	0	0	0.818181818181818	0	0	0	Cluster3
PF3D7_0220100	1	0	1	0	0	1	0	0	0	0	0	0	0	0	0	0	1	0	0	1	0	0	0	Cluster3
PF3D7_0220200	1	0	1	1	0	1	0	0	0	0	0	0	0	0	0	0	1	0	0	1	0	0	0	Cluster3
PF3D7_0220600	1	0	0.75	0.75	0	0	0	0	0	0	0	0	0	0	0	0	0.75	0	0	0.75	0	0	0	Cluster1
PF3D7_0220800	1	0	0.666666666666667	0.666666666666667	0	1	0	0	0	0	0	0	0	0	0	0	0.666666666666667	0	0	0.666666666666667	0	0	0.333333333333333	Cluster3
PF3D7_0221200	1	0	1	0	0	1	0	0	0	0	0	0	0	0	0	0	0	0	0	0.333333333333333	0	0	0	Cluster1
PF3D7_0301200	1	0	1	1	0	1	0	0	0	0	1	0	0	0	0	0	1	0	0	1	0	0	0	Cluster3
PF3D7_0301300	1	0	1	1	0	1	0	0	0	0	1	0	0	0	0	0	0.5	0	0	0.5	0	0	0	Cluster3
PF3D7_0301600	1	0	0.75	0.75	0	0	0	0	0	0	0	0	0	0	0	0	0	0	0	0.25	0	0	0	Cluster1
PF3D7_0301700	1	0	1	1	0	1	0	0	0	0	0	0	0	0	0	0	1	0	0	0	0	0	0	Cluster3
PF3D7_0301800	1	0	1	1	0	1	0	0	0	0	1	0	0	0	0	0	0	0	0	0	0	0	0	Cluster3
PF3D7_0302000	1	0.5	1	1	1	0	0.5	0.5	1	0.5	1	0.5	0.5	0.5	0.5	0.5	1	0.5	0.5	1	1	0.5	0.5	Cluster4
PF3D7_0302100	1	0.37037037037037	1	0.962962962962963	0.296296296296296	1	0.296296296296296	0.333333333333333	0.37037037037037	0.37037037037037	0.962962962962963	0.333333333333333	0.296296296296296	0.333333333333333	0.296296296296296	0.333333333333333	0.814814814814815	0.407407407407407	0.407407407407407	0.814814814814815	0.185185185185185	0.333333333333333	0.333333333333333	Cluster2
PF3D7_0302200	1	0	1	0.846153846153846	0	0.923076923076923	0	0.230769230769231	0	0	0	0	0	0	0	0	0	0	0	0.846153846153846	0	0	0	Cluster1
PF3D7_0302500	1	0	0.733333333333333	0.8	0.333333333333333	0.933333333333333	0	0	0	0	0.733333333333333	0	0	0	0	0	0	0	0	0.8	0.266666666666667	0	0	Cluster3
PF3D7_0302600	1	1	0	1	0	1	1	0	1	0	1	0	0	0	0	0	1	1	0	1	0	0	0	Cluster2
PF3D7_0302800	1	0	1	0	0	1	0	0	0	0	0	0	0	0	0	0	0	0	0	0	0	0	0	Cluster1
PF3D7_0302900	1	0.875	1	0.875	0.875	1	0.75	0.75	0.875	0.75	1	0.625	0.875	0.5	0.625	0.5	0.875	0.875	0.875	0.875	0.875	0.75	0.625	Cluster5
PF3D7_0303000	1	0.5	1	1	0.5	1	0.375	0.625	0.5	0.5	0.875	0.625	0.5	0.5	0.5	0.5	0.875	0.5	0.375	0.875	0.25	0.625	0.5	Cluster4
PF3D7_0303100	1	0.0526315789473684	1	0.631578947368421	0	0.947368421052632	0.0526315789473684	0.105263157894737	0.0526315789473684	0.105263157894737	0.684210526315789	0	0.0526315789473684	0	0	0.0526315789473684	0.526315789473684	0	0.0526315789473684	0.421052631578947	0.105263157894737	0.105263157894737	0	Cluster3
PF3D7_0303200	1	0.613636363636364	0.954545454545455	0.886363636363636	0.454545454545455	1	0.590909090909091	0.568181818181818	0.590909090909091	0.613636363636364	0.954545454545455	0.522727272727273	0.613636363636364	0.5	0.5	0.5	0.954545454545455	0.590909090909091	0.613636363636364	0.931818181818182	0.454545454545455	0	0.477272727272727	Cluster4
PF3D7_0303300	1	1	1	1	1	1	1	1	1	1	1	0.666666666666667	1	0.333333333333333	0.333333333333333	0.333333333333333	1	1	1	1	1	1	0.333333333333333	Cluster5
PF3D7_0303400	1	0.5	1	0.75	0.5	1	0.5	0.5	0.5	0.5	1	0.5	0.5	0.25	0.25	0.25	0.75	0.25	0.25	0.75	0.5	0	0.25	Cluster2
PF3D7_0303500	1	0.260869565217391	1	0.695652173913043	0.391304347826087	1	0.304347826086957	0.391304347826087	0.304347826086957	0.260869565217391	0.826086956521739	0	0.347826086956522	0.130434782608696	0	0	0.652173913043478	0	0.347826086956522	0.695652173913043	0.347826086956522	0	0.130434782608696	Cluster2
PF3D7_0303800	1	0.5	1	1	1	1	0.5	0.5	0.5	0.5	1	0.5	0.5	1	1	1	1	0.5	0.5	1	1	0.5	1	Cluster5
PF3D7_0304100	1	0.230769230769231	0.846153846153846	0.692307692307692	0.384615384615385	0.923076923076923	0.230769230769231	0.307692307692308	0.230769230769231	0.230769230769231	0.769230769230769	0.153846153846154	0.153846153846154	0.307692307692308	0.307692307692308	0.384615384615385	0.769230769230769	0.230769230769231	0.230769230769231	0.769230769230769	0.384615384615385	0.307692307692308	0.384615384615385	Cluster2
PF3D7_0304200	1	1	1	1	0.75	1	1	1	1	1	1	1	1	1	1	1	1	1	1	1	0.75	1	1	Cluster5
PF3D7_0304300	1	0	1	1	0	1	0	0	0	0	1	0	0	0	0	0	1	0	0	1	0	0	0	Cluster3
PF3D7_0304800	1	0	1	1	0	1	0	0	0	0	1	0	0	0.333333333333333	0.333333333333333	0.333333333333333	1	0	0	0.333333333333333	0	0	0.333333333333333	Cluster3
PF3D7_0305100	1	0	0	0	0	1	0	0	0.363636363636364	0	0	0	0	0	0	0	0.545454545454545	0.181818181818182	0	0	0	0.363636363636364	0	Cluster1
PF3D7_0305200	1	0.111111111111111	0	0.888888888888889	0	1	0	0.111111111111111	0.111111111111111	0	0.777777777777778	0	0.111111111111111	0.222222222222222	0.111111111111111	0.111111111111111	0.333333333333333	0.111111111111111	0.111111111111111	0.777777777777778	0	0.111111111111111	0	Cluster3
PF3D7_0305300	1	0.235294117647059	0.941176470588235	0.941176470588235	0.294117647058824	1	0.294117647058824	0.470588235294118	0.294117647058824	0.235294117647059	0.941176470588235	0.352941176470588	0.235294117647059	0.235294117647059	0.176470588235294	0.235294117647059	0.764705882352941	0.294117647058824	0.294117647058824	0.764705882352941	0.176470588235294	0.470588235294118	0.235294117647059	Cluster2
PF3D7_0305500	1	0.127272727272727	0.872727272727273	0.727272727272727	0.109090909090909	1	0.127272727272727	0.181818181818182	0.109090909090909	0.0181818181818182	0.818181818181818	0.145454545454545	0.109090909090909	0.0545454545454545	0.0727272727272727	0.0727272727272727	0	0.109090909090909	0.109090909090909	0.709090909090909	0.163636363636364	0.181818181818182	0.0727272727272727	Cluster3
PF3D7_0305600	1	0.384615384615385	0.923076923076923	0.692307692307692	0.230769230769231	1	0.307692307692308	0.230769230769231	0.307692307692308	0	0.692307692307692	0.153846153846154	0.230769230769231	0.230769230769231	0.230769230769231	0.230769230769231	0.384615384615385	0.307692307692308	0.307692307692308	0.384615384615385	0.230769230769231	0.230769230769231	0.153846153846154	Cluster2
PF3D7_0305700	1	0.666666666666667	1	1	1	1	0.666666666666667	0.666666666666667	0.666666666666667	0	1	0.666666666666667	0.666666666666667	0.333333333333333	0.333333333333333	0.333333333333333	1	0.333333333333333	0.666666666666667	1	0.666666666666667	0.666666666666667	0.333333333333333	Cluster4
PF3D7_0306100	1	0	1	1	0	1	0	0	0	0	0.888888888888889	0	0	0.111111111111111	0.111111111111111	0.111111111111111	1	0	0	1	0	0	0.111111111111111	Cluster3
PF3D7_0306200	1	1	1	1	0.5	1	0.5	0.5	0.5	1	1	0.5	0.5	0.5	0.5	0.5	1	0.5	0.5	1	0.5	0	0.5	Cluster4
PF3D7_0306700	1	0	1	1	0	1	0	0	0	0	0	0	0	0	0	0	1	0	0	1	0	0	0	Cluster3
PF3D7_0306900	1	1	1	1	1	1	1	1	1	0.6	1	1	1	1	1	1	1	1	1	1	1	1	1	Cluster5
PF3D7_0307100	1	0.6	1	1	0.8	1	0.8	0.8	0.8	0.6	1	0.8	0.6	0.8	0.8	0.8	1	0.6	0.6	1	0.8	0.8	0.8	Cluster5
PF3D7_0307200	1	0	1	0	0	1	0	0	0	0	1	0	0	0	0	0	0	0	0	0	0	0	0	Cluster1
PF3D7_0307300	1	1	1	1	0.75	1	1	1	1	1	1	0.5	1	1	1	0.75	1	1	1	1	0.75	1	1	Cluster5
PF3D7_0307500	1	0.25	0	0.75	0	1	0	0.25	0.25	0.25	0.75	0.5	0.25	0.5	0.5	0.5	0.25	0	0.25	0.25	0.25	0	0.5	Cluster2
PF3D7_0307600	1	0	1	1	0.666666666666667	1	0.666666666666667	0	0.666666666666667	0	1	0	0	0.666666666666667	0.666666666666667	0.666666666666667	1	0	0	1	0.666666666666667	0	0	Cluster2
PF3D7_0307700	1	0.35	0.925	0.825	0.425	0.975	0.4	0	0.35	0	0.75	0.4	0.3	0.275	0.3	0.325	0	0.325	0.325	0.75	0.4	0	0.275	Cluster2
PF3D7_0307900	1	0.166666666666667	1	0.5	0	1	0.166666666666667	0.166666666666667	0.166666666666667	0	0.833333333333333	0	0.166666666666667	0	0	0	0.333333333333333	0.166666666666667	0.333333333333333	0.333333333333333	0	0.166666666666667	0.333333333333333	Cluster3
PF3D7_0308000	1	0	1	1	0	1	0	0	0	0	1	0	0	0	0	0	1	0	0	1	0	0	0	Cluster3
PF3D7_0308100	1	0.228571428571429	0.885714285714286	0.628571428571429	0.2	1	0.228571428571429	0	0.171428571428571	0.228571428571429	0.714285714285714	0.171428571428571	0	0	0.228571428571429	0.228571428571429	0.657142857142857	0.228571428571429	0.285714285714286	0.685714285714286	0.257142857142857	0	0.171428571428571	Cluster3
PF3D7_0308300	1	0.28	0.96	0.88	0.24	1	0.24	0.24	0.32	0.28	0.88	0.16	0.32	0	0	0	0.8	0	0.32	0.8	0.12	0.24	0	Cluster2
PF3D7_0308600	1	0.666666666666667	1	1	1	1	0.666666666666667	0.666666666666667	0.333333333333333	0.666666666666667	1	0.333333333333333	0.333333333333333	1	1	1	0.666666666666667	1	0.333333333333333	1	1	0.666666666666667	1	Cluster5
PF3D7_0308700	1	0.166666666666667	1	0.666666666666667	0.166666666666667	1	0.166666666666667	0	0.333333333333333	0.166666666666667	0.833333333333333	0.166666666666667	0.166666666666667	0	0	0	0.833333333333333	0	0.166666666666667	0.833333333333333	0.166666666666667	0	0.166666666666667	Cluster3
PF3D7_0308900	1	0.466666666666667	0.933333333333333	0.933333333333333	0.533333333333333	1	0.466666666666667	0.4	0.466666666666667	0.466666666666667	0.866666666666667	0.4	0.466666666666667	0.533333333333333	0.533333333333333	0.533333333333333	0.733333333333333	0.533333333333333	0.533333333333333	0.733333333333333	0.533333333333333	0.4	0.466666666666667	Cluster4
PF3D7_0309000	1	0.2	1	0.6	0	0.8	0.2	0.2	0.2	0.2	0.6	0	0.2	0	0	0	0.6	0.2	0.2	0.6	0	0.2	0	Cluster3
PF3D7_0309200	1	0.4	0.8	0.866666666666667	0.333333333333333	1	0.4	0.333333333333333	0.4	0.466666666666667	0.8	0	0	0.333333333333333	0.266666666666667	0.266666666666667	0.733333333333333	0.333333333333333	0.4	0.8	0.333333333333333	0	0.333333333333333	Cluster2
PF3D7_0309300	1	0.333333333333333	0.666666666666667	0.833333333333333	0	1	0.333333333333333	0.333333333333333	0.166666666666667	0.333333333333333	0.666666666666667	0.166666666666667	0.166666666666667	0	0	0	0.666666666666667	0.166666666666667	0.166666666666667	0.666666666666667	0	0.333333333333333	0	Cluster3
PF3D7_0309500	1	0.75	0.875	0.875	0.625	1	0.75	0.625	0.75	0.75	1	0.75	0.75	0.625	0.625	0.625	1	0.875	0.75	1	0.625	0.625	0.625	Cluster5
PF3D7_0309600	1	1	1	1	1	1	1	1	1	0	1	1	1	1	1	1	1	1	1	1	1	1	1	Cluster5
PF3D7_0310100	1	1	1	1	1	1	1	0	1	0	1	0	1	0	0	0	0	1	1	1	1	0	1	Cluster4
PF3D7_0310200	1	0	0.818181818181818	0.727272727272727	0	0.909090909090909	0	0	0	0	0	0	0	0	0	0	0.636363636363636	0	0	0.636363636363636	0	0	0	Cluster3
PF3D7_0310300	1	0	0.9375	0.875	0.0625	1	0	0.0625	0	0	0.875	0.125	0	0	0.0625	0	0.875	0	0.0625	0.875	0.1875	0.0625	0	Cluster3
PF3D7_0310400	1	0	0.5	0	0	1	0	0	0	0	0	0	0.5	0	0	0	0	0	0.5	0	0	0	0	Cluster1
PF3D7_0310500	1	0.2	0.8	0.8	0	1	0.333333333333333	0	0.2	0.2	0.8	0.266666666666667	0.266666666666667	0	0	0	0.8	0.2	0.2	0.8	0.333333333333333	0	0	Cluster3
PF3D7_0310800	1	0	1	1	1	1	0	1	0	0	1	1	0	0	0	0	1	0	0	1	1	0	0	Cluster2
PF3D7_0310900	1	0	0.925925925925926	1	0.62962962962963	1	0	0.62962962962963	0	0.62962962962963	0.888888888888889	0.518518518518518	0	0	0.37037037037037	0.37037037037037	0.925925925925926	0	0	0.888888888888889	0.62962962962963	0.62962962962963	0	Cluster2
PF3D7_0311100	1	0.333333333333333	0.933333333333333	1	0.333333333333333	1	0.4	0.333333333333333	0.333333333333333	0.333333333333333	0.933333333333333	0.333333333333333	0.4	0.466666666666667	0.466666666666667	0.466666666666667	0.866666666666667	0.4	0.4	0.8	0.2	0.333333333333333	0.466666666666667	Cluster2
PF3D7_0311300	1	0.363636363636364	0.954545454545455	0.772727272727273	0.590909090909091	1	0.272727272727273	0.5	0.363636363636364	0.363636363636364	0.818181818181818	0.409090909090909	0.272727272727273	0.409090909090909	0.318181818181818	0.318181818181818	0.136363636363636	0.363636363636364	0.272727272727273	0.636363636363636	0.5	0.5	0.409090909090909	Cluster2
PF3D7_0311400	1	0	1	1	0	1	0.25	0	0	0	0.75	0	0	0	0	0	0.75	0	0	0.75	0	0	0	Cluster3
PF3D7_0312300	1	0	1	1	0	1	0	0	0	0	1	0	0	1	1	1	1	0	0	1	0	0	1	Cluster2
PF3D7_0312400	1	0.4	1	1	0.8	1	0.4	0.8	0.4	0.4	0.2	0.6	0.4	0.2	0.4	0.4	1	0.6	0.4	1	0.6	0.8	0.4	Cluster4
PF3D7_0312500	1	0	1	0.777777777777778	0	0.888888888888889	0.111111111111111	0.111111111111111	0.111111111111111	0	0.555555555555556	0	0	0.111111111111111	0.111111111111111	0.111111111111111	0.777777777777778	0.111111111111111	0	0.777777777777778	0.111111111111111	0.111111111111111	0.111111111111111	Cluster3
PF3D7_0312800	1	1	1	1	1	1	1	0.5	1	1	1	1	1	0.5	0.5	0.5	1	1	1	1	1	0.5	0.5	Cluster5
PF3D7_0313000	1	0	1	0.857142857142857	0	1	0	0	0	0	0.857142857142857	0	0	0.285714285714286	0.285714285714286	0.285714285714286	0.714285714285714	0.142857142857143	0	0.857142857142857	0	0	0	Cluster3
PF3D7_0313400	1	0	0.666666666666667	1	0.333333333333333	1	0.333333333333333	0	0.333333333333333	0	0.666666666666667	0	0.333333333333333	0.333333333333333	0	0	0.666666666666667	0.333333333333333	0.333333333333333	1	0	0	0	Cluster3
PF3D7_0313600	1	0.333333333333333	1	1	0.666666666666667	1	0.333333333333333	0	0	0.666666666666667	1	0.333333333333333	0.333333333333333	0.333333333333333	0.333333333333333	0.333333333333333	1	0.666666666666667	0.333333333333333	1	0.333333333333333	0.666666666666667	0.333333333333333	Cluster2
PF3D7_0314100	1	0.8	0	1	0.8	0	1	0.8	0.8	0	1	1	0.8	0.8	0.8	0.8	0	0.8	0.8	1	0.8	0.8	0.8	Cluster5
PF3D7_0314300	1	0	1	1	0	1	1	0	1	0	1	0	1	0	0	0	0	1	1	1	0	0	0	Cluster2
PF3D7_0314600	1	0	1	1	0	1	0	0	0	0	1	0	0	0.5	0.5	0.5	1	0	0	1	0	0	0	Cluster3
PF3D7_0314700	1	0	0.875	1	0	1	0	0	0	0	0.75	0	0	0.25	0.125	0.25	0.75	0	0	0.75	0	0	0.25	Cluster3
PF3D7_0314800	1	0	1	0	0	1	0.3	0.4	0	0	1	0.3	0.4	0.3	0	0	0	0.4	0	1	0	0.4	0.3	Cluster3
PF3D7_0314900	1	0	1	1	0	1	0	0	0	0	1	0	0	0	0	0	1	0	0	1	0	0	0	Cluster3
PF3D7_0315000	1	1	1	1	1	1	1	1	1	0	1	1	1	1	1	1	1	1	1	1	1	1	1	Cluster5
PF3D7_0315100	1	0.666666666666667	1	1	0.666666666666667	1	0.666666666666667	0.666666666666667	0.666666666666667	0.666666666666667	1	0.666666666666667	0.666666666666667	1	1	1	1	0.666666666666667	0.666666666666667	1	0.666666666666667	0.666666666666667	1	Cluster5
PF3D7_0315600	1	0	1	0.6	0.6	1	0	0	0	0	0.8	0.2	0	0	0	0	0	0	0	0.2	0.4	0	0	Cluster1
PF3D7_0315700	1	1	1	1	0	1	1	1	1	0	1	1	1	0	0	0	1	1	1	1	0	1	0	Cluster4
PF3D7_0315800	1	0	1	1	0	1	1	1	0	0	1	0	0	0	0	0	1	0	0	1	0	1	0	Cluster2
PF3D7_0316200	1	0	1	0	0	0	0.333333333333333	0.666666666666667	0	0	0	0	0	0	0	0	0	0	0	0	0	0.666666666666667	0	Cluster1
PF3D7_0316300	1	0	1	1	0	1	0	0.5	0	0	1	0	0	0	0.5	0.5	1	0	0	1	0	0.5	0	Cluster3
PF3D7_0316500	1	0.666666666666667	1	1	0.666666666666667	0.333333333333333	0.666666666666667	0.666666666666667	0.666666666666667	0.666666666666667	1	0.333333333333333	0.666666666666667	0.666666666666667	0.666666666666667	0.666666666666667	0.666666666666667	0.666666666666667	0.666666666666667	0.666666666666667	0.666666666666667	0.666666666666667	0.666666666666667	Cluster4
PF3D7_0316600	1	0.666666666666667	1	1	0.333333333333333	1	0.666666666666667	0.333333333333333	0.666666666666667	0.666666666666667	0.666666666666667	0.666666666666667	0	0.333333333333333	0.333333333333333	0.333333333333333	0.666666666666667	0.666666666666667	0.666666666666667	0.666666666666667	0.333333333333333	0.333333333333333	0.333333333333333	Cluster4
PF3D7_0316700	1	0.6	1	1	0.6	1	0.4	0.4	0.6	0.6	1	0.4	0.4	0.8	0.6	0.6	1	0.6	0.6	1	0.6	0.4	0.8	Cluster4
PF3D7_0316800	1	0.666666666666667	1	1	0.666666666666667	1	0.666666666666667	0.666666666666667	0.666666666666667	0.666666666666667	1	0.666666666666667	0.666666666666667	0.666666666666667	0.666666666666667	0.666666666666667	1	0.666666666666667	0.666666666666667	1	0.666666666666667	0.666666666666667	0.666666666666667	Cluster4
PF3D7_0316900	1	0.166666666666667	1	0.5	0	1	0.333333333333333	0.333333333333333	0.333333333333333	0.166666666666667	0.833333333333333	0.666666666666667	0.166666666666667	0	0	0	0.833333333333333	0.333333333333333	0.166666666666667	0.666666666666667	0.166666666666667	0.333333333333333	0.166666666666667	Cluster2
PF3D7_0317200	1	0.384615384615385	0.961538461538462	0.846153846153846	0.307692307692308	1	0.384615384615385	0.307692307692308	0.346153846153846	0	0.923076923076923	0.153846153846154	0.346153846153846	0.346153846153846	0.5	0.346153846153846	0.884615384615385	0.346153846153846	0.346153846153846	0.884615384615385	0.269230769230769	0.307692307692308	0.307692307692308	Cluster2
PF3D7_0317300	1	0.232558139534884	0	0.837209302325581	0	0.976744186046512	0.255813953488372	0	0.255813953488372	0.0697674418604651	0	0	0	0	0	0	0.697674418604651	0	0.255813953488372	0.720930232558139	0	0	0	Cluster1
PF3D7_0317400	1	0.5	1	0.5	0.25	0.75	0.5	0.25	0.5	0.25	0.5	0.75	0.25	0	0	0	0.5	0.5	0.5	0.5	0.25	0.5	0	Cluster2
PF3D7_0317500	1	0.428571428571429	0.857142857142857	0.714285714285714	0.285714285714286	1	0.285714285714286	0.285714285714286	0.428571428571429	0.428571428571429	1	0.285714285714286	0.428571428571429	0.285714285714286	0.285714285714286	0.285714285714286	1	0.428571428571429	0.428571428571429	1	0.285714285714286	0.285714285714286	0.285714285714286	Cluster2
PF3D7_0317600	1	1	1	1	0.666666666666667	1	1	1	1	0	0.666666666666667	0.666666666666667	1	0.666666666666667	0.666666666666667	0.333333333333333	1	0.666666666666667	1	1	0.666666666666667	1	0.666666666666667	Cluster5
PF3D7_0317700	1	0.2	0.8	0.72	0.16	1	0.24	0.08	0.2	0.2	0.8	0.12	0.2	0.12	0.12	0.12	0	0.12	0.2	0.56	0	0.08	0.12	Cluster3
PF3D7_0317800	1	0	1	1	0	1	0	0.5	0	0	1	0	0	0.5	0	0	1	0	0	1	0	0.5	0.5	Cluster3
PF3D7_0318200	1	0.657894736842105	1	0.921052631578947	0.657894736842105	1	0.657894736842105	0.710526315789474	0.657894736842105	0	0.947368421052632	0.605263157894737	0.684210526315789	0.526315789473684	0.578947368421053	0.578947368421053	0.894736842105263	0.684210526315789	0.657894736842105	0.894736842105263	0.631578947368421	0.684210526315789	0.552631578947368	Cluster4
PF3D7_0318300	1	0	1	1	0	1	0	0	0	0	1	0	0	0	0	0	1	0	0	1	0	0	0	Cluster3
PF3D7_0318500	1	0.12	0.96	0	0.2	1	0.04	0.12	0.12	0	0.76	0.16	0.16	0	0	0.16	0.64	0.08	0.16	0	0.2	0.12	0.16	Cluster1
PF3D7_0318600	1	0	1	1	0	1	0	0	0	0	1	0	0	0	0	0	1	0	0	1	0	0	0	Cluster3
PF3D7_0318700	1	0	1	0.833333333333333	0.333333333333333	1	0	0.333333333333333	0	0	0.833333333333333	0.666666666666667	0	0	0	0	0.666666666666667	0	0	0.666666666666667	0.666666666666667	0.333333333333333	0	Cluster3
PF3D7_0319000	1	0.5625	1	0.9375	0.6875	1	0.625	0.5625	0.6875	0.5625	0.9375	0.6875	0.625	0.5	0.5625	0.5625	0.9375	0.625	0.625	1	0.75	0.5625	0.5625	Cluster4
PF3D7_0319100	1	0	1	1	0	1	0	0	0	0	1	0	0	0	0	0	1	0	0	1	0	0	0	Cluster3
PF3D7_0319200	1	0	1	1	0	1	0	0	0	0	1	0	0	0	0	0	1	0	0	1	0	0	0	Cluster3
PF3D7_0319400	1	0.333333333333333	0.888888888888889	0.777777777777778	0.444444444444444	1	0.333333333333333	0.666666666666667	0.333333333333333	0.333333333333333	0.888888888888889	0.333333333333333	0.333333333333333	0	0.222222222222222	0.222222222222222	0.666666666666667	0.333333333333333	0	0.555555555555556	0.444444444444444	0.666666666666667	0.222222222222222	Cluster2
PF3D7_0319500	1	0.375	1	0.875	0.25	1	0.375	0.5	0.375	0.375	0.625	0.125	0.375	0.125	0.125	0.125	0.875	0.375	0.375	0.875	0.25	0.5	0.125	Cluster2
PF3D7_0319600	1	0.333333333333333	1	1	0.333333333333333	1	0.333333333333333	0.333333333333333	0.333333333333333	0.333333333333333	1	0.666666666666667	0.333333333333333	0.333333333333333	0.333333333333333	0.333333333333333	1	0.333333333333333	0.333333333333333	1	0.333333333333333	0.333333333333333	0.333333333333333	Cluster2
PF3D7_0319700	1	0.0555555555555556	0.833333333333333	0.888888888888889	0.277777777777778	1	0.0555555555555556	0.166666666666667	0.0555555555555556	0.0555555555555556	0	0.222222222222222	0	0.0555555555555556	0.111111111111111	0.166666666666667	0.944444444444444	0.0555555555555556	0.0555555555555556	0	0.222222222222222	0.166666666666667	0.166666666666667	Cluster3
PF3D7_0319900	1	0.666666666666667	0.666666666666667	0.666666666666667	0	0.666666666666667	0	0	0.333333333333333	0.666666666666667	0.666666666666667	0	0.666666666666667	0	0	0	0.333333333333333	0.333333333333333	0.666666666666667	0.333333333333333	0	0	0	Cluster2
PF3D7_0320000	1	0.8	1	1	1	1	0.8	0.9	0.8	0.8	1	0.9	0.8	0.8	0.8	0.8	1	0.8	0.8	1	0.9	0.9	0.8	Cluster5
PF3D7_0320100	1	1	1	1	1	1	1	1	0	1	1	1	1	1	1	0	1	1	1	1	1	0	1	Cluster5
PF3D7_0320400	1	1	1	1	0	1	0	1	1	1	1	1	1	0	0	0	1	1	1	1	1	1	0	Cluster4
PF3D7_0320700	1	0	1	1	0	1	0	0	0	0	1	0	0	0	0	0	1	0	0	1	0	0	0	Cluster3
PF3D7_0320800	1	0.666666666666667	1	1	1	1	0.666666666666667	0.666666666666667	1	0	1	0.666666666666667	0.666666666666667	0.666666666666667	0.666666666666667	0.666666666666667	1	0.666666666666667	0.666666666666667	1	0.666666666666667	0.666666666666667	0.666666666666667	Cluster4
PF3D7_0320900	1	1	1	1	1	1	1	1	1	1	1	1	1	0.75	1	1	1	1	1	1	1	1	1	Cluster5
PF3D7_0321100	1	0	0.833333333333333	0.833333333333333	0	1	0	0	0	0	0	0	0	0	0	0	0	0	0	0.75	0	0	0	Cluster1
PF3D7_0321500	1	0	0.8	0.8	0	1	0	0	0	0	1	0	0	0	0	0	0.6	0	0	0.6	0	0	0	Cluster3
PF3D7_0321600	1	0.222222222222222	0.777777777777778	0.666666666666667	0.333333333333333	0.777777777777778	0.222222222222222	0.222222222222222	0.222222222222222	0.222222222222222	0.555555555555556	0.222222222222222	0.222222222222222	0.111111111111111	0.222222222222222	0.111111111111111	0.444444444444444	0.111111111111111	0.222222222222222	0.333333333333333	0.222222222222222	0	0.111111111111111	Cluster4
PF3D7_0321700	1	0.0909090909090909	0	0.545454545454545	0	0	0.0909090909090909	0	0.0909090909090909	0.181818181818182	0.545454545454545	0.181818181818182	0.181818181818182	0	0.0909090909090909	0	0	0.0909090909090909	0.181818181818182	0.545454545454545	0	0	0	Cluster1
PF3D7_0321800	1	0	0.952380952380952	0	0.19047619047619	0	0	0	0.380952380952381	0.380952380952381	0.904761904761905	0.333333333333333	0.285714285714286	0	0.19047619047619	0.19047619047619	0.571428571428571	0	0.380952380952381	0.857142857142857	0.0952380952380952	0	0	Cluster3
PF3D7_0321900	1	0.222222222222222	1	1	0.333333333333333	1	0.222222222222222	0.333333333333333	0.222222222222222	0	1	0.111111111111111	0.222222222222222	0.111111111111111	0.111111111111111	0.111111111111111	0	0	0.222222222222222	0.888888888888889	0.222222222222222	0.333333333333333	0.111111111111111	Cluster2
PF3D7_0322000	1	0.8	1	1	0.6	1	0.8	0.8	0.8	0.8	1	0.8	0.8	0.8	0.8	0.8	1	0	0.8	1	0.8	0.8	0.8	Cluster5
PF3D7_0322100	1	1	1	0.666666666666667	0.666666666666667	1	0.666666666666667	0.666666666666667	0.666666666666667	0.666666666666667	1	0.666666666666667	1	0.666666666666667	0.666666666666667	0.666666666666667	1	1	1	1	0.333333333333333	0.666666666666667	0.666666666666667	Cluster5
PF3D7_0322300	1	0	1	1	0	1	0	0	0	0	1	0	0	0	0	0	1	0	0	1	0	0	0	Cluster3
PF3D7_0322400	1	0	1	0	0	1	0	0	0	0	0.5	0	0	0.25	0.25	0	0.5	0	0	0.5	0	0	0.25	Cluster1
PF3D7_0322600	1	0.6	0.8	0.8	0.6	1	0.6	0	0.6	0	1	0.6	0.8	0.6	0.4	0	1	0.8	0.8	1	0	0	0	Cluster2
PF3D7_0322700	1	0	1	1	0	0	0	0	0	0	1	0	0	0	1	1	0	0	0	0	0	0	0	Cluster1
PF3D7_0322900	1	0.666666666666667	1	1	0.916666666666667	1	0.666666666666667	0.916666666666667	0.666666666666667	0.666666666666667	1	0.833333333333333	0.666666666666667	0.75	0.833333333333333	0.833333333333333	0.916666666666667	0.666666666666667	0.666666666666667	0.916666666666667	0.916666666666667	0.916666666666667	0.75	Cluster5
PF3D7_0323000	1	1	1	1	0	1	1	0	0	1	1	0	0	1	1	1	1	0	1	1	0	0	1	Cluster4
PF3D7_0323100	1	0.263157894736842	0.947368421052632	0.578947368421053	0.157894736842105	0.947368421052632	0.315789473684211	0.315789473684211	0	0.263157894736842	0.736842105263158	0.315789473684211	0.263157894736842	0.157894736842105	0.210526315789474	0	0.684210526315789	0.157894736842105	0.315789473684211	0.578947368421053	0.210526315789474	0	0	Cluster2
PF3D7_0323500	1	0.5	1	1	0.5	1	0.5	1	0.5	0.5	1	0.5	0.5	0.5	0.5	0.5	1	0.5	0.5	1	0.5	1	0.5	Cluster4
PF3D7_0323600	1	0	1	1	0	1	0.333333333333333	0.333333333333333	0.333333333333333	0.333333333333333	0.333333333333333	0	0.666666666666667	0	0	0	0.333333333333333	0	0.333333333333333	0.333333333333333	0	0.333333333333333	0	Cluster3
PF3D7_0323700	1	0.388888888888889	0.944444444444444	0.944444444444444	0.444444444444444	0.944444444444444	0.333333333333333	0.444444444444444	0.388888888888889	0.388888888888889	0.944444444444444	0.5	0	0.333333333333333	0.388888888888889	0.333333333333333	0.944444444444444	0.388888888888889	0.388888888888889	0.944444444444444	0.444444444444444	0.444444444444444	0.333333333333333	Cluster2
PF3D7_0323800	1	0	0.909090909090909	1	0.272727272727273	1	0	0	0	0	0.909090909090909	0	0	0	0	0	0	0	0	0.818181818181818	0.0909090909090909	0	0	Cluster3
PF3D7_0324100	1	0	0.666666666666667	0	0	0	0	0	0	0	0	0	0	0	0	0	0	0	0	0	0	0	0	Cluster1
PF3D7_0401600	1	0	1	0	0	1	0	0	0	0	0	0	0	0	0	0	0	0	0	1	0	0	0	Cluster1
PF3D7_0401800	1	0	0.935483870967742	0.516129032258065	0	0.967741935483871	0	0	0	0	0	0	0	0	0	0	0.548387096774194	0	0	0.612903225806452	0	0	0	Cluster1
PF3D7_0401900	1	0	1	0	0	1	0	0	0	0	0	0	0	0	0	0	0	0	0	0	0	0	0	Cluster1
PF3D7_0402000	1	0	0.666666666666667	1	0	0.666666666666667	0	0	0	0	0	0	0	0	0	0	0	0	0	0.666666666666667	0	0	0	Cluster1
PF3D7_0402100	1	0	0.9	0.8	0	1	0	0	0	0	0.7	0	0	0	0	0	0.5	0	0	0.6	0	0	0	Cluster3
PF3D7_0402300	1	0	0	0	0	1	0	0	0	0	1	0	0	0	0	0	1	0	0	1	0	0	0	Cluster3
PF3D7_0402400	1	0	1	0.833333333333333	0	1	0	0	0	0	1	0	0	0	0	0	0.833333333333333	0	0	0.833333333333333	0	0	0	Cluster3
PF3D7_0402900	1	0	1	1	0	1	0	0	0	0	1	0	0	0	0	0	0	0	0	1	0	0	0	Cluster3
PF3D7_0403200	1	0	1	0	0	1	0	0	0	0	0	0	0	0	0	0	0	0	0	0	0	0	0	Cluster1
PF3D7_0403400	1	0	1	1	0	1	0	0	0	0	1	0	0	0	0	0	0.333333333333333	0	0	0.333333333333333	0	0	0	Cluster3
PF3D7_0403600	1	0	1	1	0	1	0	0	0	0	1	0	0	0	0	0	1	0	0	0.833333333333333	0	0	0	Cluster3
PF3D7_0403700	1	0.125	1	0.375	0.125	1	0.125	0	0.125	0	0.25	0.25	0.125	0.125	0.125	0.125	0.5	0.125	0.125	0.75	0.125	0	0.125	Cluster3
PF3D7_0403800	1	0.285714285714286	1	0.785714285714286	0.142857142857143	1	0.285714285714286	0.428571428571429	0.285714285714286	0	0.714285714285714	0.357142857142857	0.214285714285714	0	0.0714285714285714	0.142857142857143	0.785714285714286	0.214285714285714	0.285714285714286	0.714285714285714	0.0714285714285714	0.428571428571429	0.0714285714285714	Cluster2
PF3D7_0403900	1	0.111111111111111	1	1	0.111111111111111	1	0.111111111111111	0.333333333333333	0.111111111111111	0	0.666666666666667	0.222222222222222	0.111111111111111	0.111111111111111	0.111111111111111	0.111111111111111	0.888888888888889	0.111111111111111	0.111111111111111	0.888888888888889	0.111111111111111	0.333333333333333	0.111111111111111	Cluster3
PF3D7_0404000	1	0	1	1	1	1	0	0	0	0	1	0	0	0	0	0	1	0	0	1	0	0	0	Cluster3
PF3D7_0404100	1	0	0	0	0	0	0	0	0	0	0	0	0	0	0	0	0	0	0	0	0	0	0	Cluster1
PF3D7_0404600	1	0	0	0	0	0	0	0	0	0	0	0	0	0	0	0	0	0	0	0.307692307692308	0	0	0	Cluster1
PF3D7_0404700	1	0	1	1	0	1	0	0	0	0	1	0	0	0	0	0	0	0	0	0	0	0	0	Cluster3
PF3D7_0404900	1	0	1	0	0	1	0	0	0	0	0	0	0	0	0	0	0	0	0	0	0	0	0	Cluster1
PF3D7_0405100	1	0.5	0.666666666666667	0.833333333333333	0.166666666666667	1	0.5	0.333333333333333	0.5	0.5	0.833333333333333	0.5	0.666666666666667	0.5	0.5	0.5	0.833333333333333	0.666666666666667	0.666666666666667	0.833333333333333	0.333333333333333	0.333333333333333	0.5	Cluster4
PF3D7_0405200	1	0.333333333333333	1	1	0.666666666666667	1	0.333333333333333	0.666666666666667	0.333333333333333	0.333333333333333	0.666666666666667	0.666666666666667	0.333333333333333	0.666666666666667	0.666666666666667	0.666666666666667	0	0.333333333333333	0.333333333333333	1	0.666666666666667	0.666666666666667	0.666666666666667	Cluster4
PF3D7_0405400	1	0.578947368421053	0.947368421052632	0.473684210526316	0.631578947368421	0.947368421052632	0.578947368421053	0.631578947368421	0.578947368421053	0.578947368421053	0.894736842105263	0.578947368421053	0.578947368421053	0.315789473684211	0.315789473684211	0.368421052631579	0.684210526315789	0.578947368421053	0.578947368421053	0.684210526315789	0.578947368421053	0.631578947368421	0.315789473684211	Cluster4
PF3D7_0405700	1	0.0833333333333333	0.916666666666667	0.833333333333333	0.333333333333333	1	0.333333333333333	0.333333333333333	0.333333333333333	0.166666666666667	0.75	0.25	0.416666666666667	0.166666666666667	0.0833333333333333	0.166666666666667	0.666666666666667	0.333333333333333	0.333333333333333	0.75	0.25	0.333333333333333	0.166666666666667	Cluster2
PF3D7_0405900	1	1	1	1	0	1	0	0	0	0	1	0	0	0	0	0	1	0	0	1	0	0	0	Cluster3
PF3D7_0406000	1	0.25	1	0.75	0.25	1	0.25	0.5	0.25	0.5	0.75	0.25	0.25	0.5	0.5	0.5	0.75	0.25	0.25	0.5	0.25	0.5	0.5	Cluster2
PF3D7_0406100	1	0.875	1	1	0.875	1	0.875	0.875	0.875	0.875	1	0.625	0.875	0.875	0.875	0.875	1	0.875	0.75	1	0.875	0.875	0.875	Cluster5
PF3D7_0406200	1	0.166666666666667	1	1	0.333333333333333	1	0.166666666666667	0.166666666666667	0	0.166666666666667	0.666666666666667	0	0.166666666666667	0	0	0	0.833333333333333	0.166666666666667	0	1	0.333333333333333	0.166666666666667	0	Cluster3
PF3D7_0406400	1	0	1	0	0	1	0	0	0	0	0	0	0	0	0	0	0	0	0	1	0	0	0	Cluster1
PF3D7_0406500	1	0	0.857142857142857	0	0	1	0.142857142857143	0	0.142857142857143	0	0	0.142857142857143	0.142857142857143	0.0714285714285714	0	0	0	0	0.142857142857143	0	0	0	0.0714285714285714	Cluster1
PF3D7_0407200	1	0	1	1	0	1	0	0	0	0	0	0	0	0	0	0	1	0	0	1	0	0	0	Cluster3
PF3D7_0407300	1	0	1	1	0.333333333333333	1	0	0	0	0	1	0	0	0	0	0	1	0	0	1	0	0	0	Cluster3
PF3D7_0407700	1	0.45	0.9	0.9	0.3	0.95	0.4	0.5	0.45	0.45	0.85	0.4	0.45	0.4	0.45	0.45	0.8	0.45	0.5	0.85	0.3	0.5	0.4	Cluster2
PF3D7_0407800	1	0.206896551724138	0	0	0.149425287356322	0	0	0	0.183908045977011	0	0.0804597701149425	0	0.183908045977011	0.172413793103448	0.137931034482759	0	0	0.172413793103448	0.229885057471264	0.689655172413793	0.241379310344828	0	0.149425287356322	Cluster1
PF3D7_0407900	1	0.25	1	1	0.25	1	0.25	0.25	0.25	0.25	0	0.25	0.25	0.25	0.25	0.25	1	0.25	0.25	1	0.25	0.25	0.25	Cluster2
PF3D7_0408100	1	0	0.25	0.5	0	0.75	0	0	0	0	0	0	0	0	0	0	0.5	0	0	0.5	0	0	0.25	Cluster1
PF3D7_0408200	1	0.333333333333333	1	1	0.666666666666667	1	0.333333333333333	0.666666666666667	0.333333333333333	0.333333333333333	0	0.333333333333333	0.333333333333333	0.333333333333333	0	0	1	0.333333333333333	0.333333333333333	1	0.666666666666667	0.666666666666667	0	Cluster2
PF3D7_0408300	1	0.230769230769231	1	0.923076923076923	0.384615384615385	1	0.230769230769231	0.230769230769231	0.230769230769231	0	0	0.384615384615385	0.307692307692308	0.307692307692308	0.307692307692308	0.307692307692308	1	0.307692307692308	0.307692307692308	0.923076923076923	0.307692307692308	0.230769230769231	0.307692307692308	Cluster2
PF3D7_0408500	1	0.1875	0.8125	0.8125	0.3125	0.9375	0.1875	0.125	0.25	0	0	0.125	0.1875	0.125	0.125	0.125	0.75	0.1875	0.125	0.75	0.3125	0.125	0.125	Cluster3
PF3D7_0408700	1	0	1	0	1	1	0	0	0	0	0	1	0	0	1	0	1	0	0	1	1	0	0	Cluster2
PF3D7_0409100	1	0.5	1	1	1	1	0.5	0.5	0.5	0.5	0	0.5	0.5	0.5	0.5	0.5	1	0.5	0.5	1	1	0.5	0.5	Cluster4
PF3D7_0409200	1	1	1	1	1	1	0	1	0	1	0	1	1	0	0	0	1	0	0	1	1	1	0	Cluster4
PF3D7_0409300	1	0	1	1	0	1	0	0.5	0	0	0	0	0	0.5	0.5	0.5	1	0	0	1	0	0.5	0.5	Cluster3
PF3D7_0409400	1	0	0	0	0	1	0	0	0	0	0	1	0	1	1	1	0	0	0	0	0	0	1	Cluster1
PF3D7_0409600	1	0.166666666666667	0.888888888888889	0.722222222222222	0.222222222222222	1	0.222222222222222	0.277777777777778	0.166666666666667	0.222222222222222	0	0.277777777777778	0.222222222222222	0.166666666666667	0.166666666666667	0.166666666666667	0.611111111111111	0.277777777777778	0.277777777777778	0.611111111111111	0.166666666666667	0.277777777777778	0.222222222222222	Cluster2
PF3D7_0409800	1	0	0.5	0.666666666666667	0	1	0	0.166666666666667	0.166666666666667	0	0	0.166666666666667	0	0	0	0	0.833333333333333	0	0	0.666666666666667	0	0.166666666666667	0	Cluster3
PF3D7_0410300	1	0	1	1	0	1	0	0.25	0	0	0	0	0	0	0	0	1	0	0	1	0	0.25	0	Cluster3
PF3D7_0410500	1	0	1	1	1	1	0	1	0	0	0	1	0	1	1	1	1	0	0	1	1	1	1	Cluster4
PF3D7_0410600	1	0.75	1	0.75	0.75	1	0.75	0.5	0.5	0.75	0	0.75	0.5	0.5	0.5	0.5	0.75	0.5	0.75	0.75	0.75	0.5	0.5	Cluster4
PF3D7_0410800	1	0	0	0.785714285714286	0	0	0	0	0	0	0	0	0	0	0	0	0.785714285714286	0	0	0.785714285714286	0	0	0	Cluster1
PF3D7_0410900	1	0.0909090909090909	0.818181818181818	0	0.272727272727273	1	0.0909090909090909	0.181818181818182	0.0909090909090909	0.0909090909090909	0	0.181818181818182	0.181818181818182	0.0909090909090909	0	0	0.818181818181818	0.0909090909090909	0.0909090909090909	0.818181818181818	0.181818181818182	0.181818181818182	0.0909090909090909	Cluster1
PF3D7_0411000	1	0	0	1	0	1	0	0	0	0	0	0	0	0	0	0	1	0	0	0	0	0	0	Cluster1
PF3D7_0411100	1	0	1	1	0	1	0	0	0	0	0	0	0	0	0	0	1	0	0	1	0	0	0	Cluster3
PF3D7_0411300	1	0	0.9	0.9	0	0.9	0	0.2	0	0	0	0	0.1	0.1	0.1	0.2	0.9	0	0	0.9	0	0	0	Cluster3
PF3D7_0411800	1	0	0.875	0.625	0	0.875	0	0	0	0	0	0	0	0	0	0	0.5	0	0	0	0	0	0	Cluster1
PF3D7_0411900	1	0.307692307692308	1	0.692307692307692	0.307692307692308	1	0.307692307692308	0.384615384615385	0.307692307692308	0.307692307692308	0	0.307692307692308	0.307692307692308	0.307692307692308	0.307692307692308	0.307692307692308	0.615384615384615	0.307692307692308	0.384615384615385	0.615384615384615	0	0.384615384615385	0.307692307692308	Cluster2
PF3D7_0412000	1	1	0	0	0	1	1	1	1	1	0	0	1	0	1	1	1	1	1	0	0	1	0	Cluster4
PF3D7_0412400	1	0	0.5	0	0	0	0	0	0	0	0	0	0	0	0	0	0	0	0	0	0	0	0	Cluster1
PF3D7_0413100	1	0	0	0	0	1	0	0	0	0	0	0	0	0	0	0	0	0	0	0	0	0	0	Cluster1
PF3D7_0413600	1	0.75	1	1	1	1	0.75	0.75	0.75	0	0	0.75	0.75	0.75	0.75	0.75	0	0.75	0.75	1	0.75	0.75	0.75	Cluster5
PF3D7_0413700	1	0.5	0.75	1	0.75	1	0.75	0.75	0.75	0	0	0.5	0.75	0.25	0	0.25	0	0.75	0.75	0.75	0.5	0.75	0.25	Cluster4
PF3D7_0413900	1	0.416666666666667	0.916666666666667	0.916666666666667	0.416666666666667	1	0.416666666666667	0.5	0.333333333333333	0	0	0.333333333333333	0.25	0.583333333333333	0.416666666666667	0.416666666666667	1	0.25	0.25	1	0.416666666666667	0.5	0.5	Cluster2
PF3D7_0414000	1	1	1	1	1	1	1	1	1	0	0	1	1	1	1	1	1	1	1	1	1	1	1	Cluster5
PF3D7_0414600	1	0.5	1	1	0.5	1	0.5	0.5	0.5	0.5	1	1	0.5	0.5	0.5	0.5	1	0.5	0.5	1	0.5	0.5	0.5	Cluster4
PF3D7_0414900	1	0.888888888888889	1	1	0.888888888888889	0	0.888888888888889	0.888888888888889	0.888888888888889	0.888888888888889	1	0.777777777777778	0.333333333333333	0.777777777777778	0.777777777777778	0.777777777777778	1	0.777777777777778	0.888888888888889	1	0.888888888888889	0.888888888888889	0.777777777777778	Cluster5
PF3D7_0415000	1	0.333333333333333	1	1	0.666666666666667	0	0.333333333333333	0.333333333333333	0.333333333333333	0.333333333333333	1	0.666666666666667	0.666666666666667	0.333333333333333	0.666666666666667	0.333333333333333	1	0.333333333333333	0.333333333333333	1	0.666666666666667	0.333333333333333	0.333333333333333	Cluster4
PF3D7_0415200	1	0.176470588235294	0.941176470588235	0.647058823529412	0.235294117647059	0.647058823529412	0.117647058823529	0	0.117647058823529	0	0	0.176470588235294	0	0.235294117647059	0	0	0	0.117647058823529	0.117647058823529	0	0	0	0.294117647058824	Cluster1
PF3D7_0415300	1	0.263157894736842	1	1	0.368421052631579	1	0.263157894736842	0.315789473684211	0.263157894736842	0.263157894736842	0.947368421052632	0.263157894736842	0.263157894736842	0.157894736842105	0.157894736842105	0.157894736842105	0.894736842105263	0.263157894736842	0.263157894736842	0.894736842105263	0.421052631578947	0.315789473684211	0.105263157894737	Cluster2
PF3D7_0415400	1	1	1	1	1	1	0.6	1	0.8	1	1	0.8	1	0.8	0.8	0.8	1	0.8	1	1	1	1	0.4	Cluster5
PF3D7_0415500	1	0.333333333333333	1	1	0	1	0	0	0.333333333333333	0.333333333333333	1	0.333333333333333	0.333333333333333	0	0	0	0.666666666666667	0.333333333333333	0.333333333333333	0.666666666666667	0	0	0	Cluster3
PF3D7_0415800	1	0.181818181818182	0.909090909090909	0.636363636363636	0.0909090909090909	1	0.0909090909090909	0.181818181818182	0.0909090909090909	0.181818181818182	0.727272727272727	0.181818181818182	0.0909090909090909	0	0	0	0.727272727272727	0	0.0909090909090909	0.727272727272727	0.272727272727273	0.181818181818182	0	Cluster3
PF3D7_0416000	1	0.0769230769230769	1	0.923076923076923	0	1	0	0.153846153846154	0.0769230769230769	0.0769230769230769	0.923076923076923	0.230769230769231	0.0769230769230769	0	0	0	0.769230769230769	0.0769230769230769	0	0.769230769230769	0	0	0	Cluster3
PF3D7_0416200	1	0.333333333333333	0.833333333333333	1	0.333333333333333	1	0.333333333333333	0.333333333333333	0.333333333333333	0.333333333333333	1	0.333333333333333	0.333333333333333	0.5	0.333333333333333	0.5	1	0.333333333333333	0.333333333333333	1	0.333333333333333	0.333333333333333	0.5	Cluster2
PF3D7_0416300	1	0.166666666666667	0.166666666666667	0.5	0	1	0.166666666666667	0	0	0.166666666666667	0.5	0.166666666666667	0.166666666666667	0	0	0	0.666666666666667	0	0.166666666666667	0.5	0	0	0	Cluster1
PF3D7_0416400	1	0.137931034482759	1	0.896551724137931	0.0344827586206897	1	0.0689655172413793	0.103448275862069	0.103448275862069	0	0.931034482758621	0.137931034482759	0.103448275862069	0.0344827586206897	0.103448275862069	0.103448275862069	0.827586206896552	0.103448275862069	0.0689655172413793	0.827586206896552	0.0344827586206897	0.103448275862069	0	Cluster3
PF3D7_0416500	1	0	1	1	0	1	0	0	0	0	0.333333333333333	0	0	0	0	0	0.666666666666667	0	0	0.666666666666667	0	0	0	Cluster3
PF3D7_0416800	1	1	1	1	1	1	1	1	1	1	1	1	1	0.875	0.875	0.875	1	1	1	1	1	1	0.875	Cluster5
PF3D7_0416900	1	0	0.833333333333333	0.333333333333333	0	0.833333333333333	0	0.5	0	0	0.333333333333333	0.166666666666667	0	0	0	0	0.5	0	0	0.5	0	0.5	0	Cluster1
PF3D7_0417300	1	0	1	1	0	1	0	0	0	0	1	0.5	0	0	0	0	0	0	0	0	0.5	0	0	Cluster3
PF3D7_0417400	1	0	0	0	0	1	0.0588235294117647	0.117647058823529	0.0588235294117647	0	0	0.0588235294117647	0.0588235294117647	0	0	0	0	0.0588235294117647	0.117647058823529	0	0	0.0588235294117647	0	Cluster1
PF3D7_0417600	1	0	0.857142857142857	0.285714285714286	0.285714285714286	1	0.285714285714286	0	0.285714285714286	0.285714285714286	1	0.285714285714286	0.285714285714286	0	0.285714285714286	0.285714285714286	0.857142857142857	0	0.285714285714286	0.857142857142857	0.285714285714286	0	0.285714285714286	Cluster2
PF3D7_0417800	1	0.25	1	1	0.375	1	0.25	0.375	0.25	0.25	1	0.375	0.25	0.375	0.375	0.375	1	0.25	0.25	1	0.375	0.375	0.375	Cluster2
PF3D7_0418000	1	0	1	0	1	1	0	1	0	0	1	1	0	0	0	0	0	0	0	0	0	1	1	Cluster2
PF3D7_0418100	1	0	1	1	0.25	1	0	0	0	0	1	0	0	0	0	0	0.75	0	0	0.75	0.25	0	0	Cluster3
PF3D7_0418300	1	0	0.666666666666667	1	0	1	0	0	0	0	0.833333333333333	0	0	0	0	0	0.833333333333333	0	0	0.833333333333333	0	0	0	Cluster3
PF3D7_0418600	1	0	0.892857142857143	0.928571428571429	0.160714285714286	0.982142857142857	0	0.375	0	0	0.892857142857143	0	0	0	0.196428571428571	0	0.910714285714286	0	0	0.892857142857143	0.214285714285714	0.375	0	Cluster3
PF3D7_0418700	1	0	0.833333333333333	0.333333333333333	0.333333333333333	1	0	0.166666666666667	0	0	0.666666666666667	0.333333333333333	0	0	0	0	0.666666666666667	0	0	0.666666666666667	0	0.166666666666667	0	Cluster3
PF3D7_0419500	1	0.571428571428571	1	0.714285714285714	0.285714285714286	1	0.571428571428571	0.285714285714286	0.571428571428571	0.571428571428571	0.714285714285714	0.571428571428571	0.571428571428571	0.142857142857143	0.285714285714286	0.285714285714286	0.857142857142857	0.428571428571429	0.571428571428571	0.857142857142857	0.285714285714286	0.285714285714286	0.142857142857143	Cluster2
PF3D7_0419600	1	0.25	0.875	0.875	0.25	1	0.25	0.25	0.25	0.25	0.75	0.125	0.25	0.25	0.25	0.25	0.875	0.25	0.25	0.75	0.25	0.25	0.125	Cluster2
PF3D7_0419800	1	0	1	1	0	1	0	0	0	0	1	0	0	0	0.25	0.25	1	0	0	1	0	0	0	Cluster3
PF3D7_0419900	1	0.166666666666667	0	0.595238095238095	0	1	0.166666666666667	0	0.19047619047619	0.19047619047619	0.619047619047619	0.214285714285714	0.214285714285714	0	0	0	0	0.166666666666667	0.261904761904762	0	0	0	0	Cluster1
PF3D7_0420000	1	0	0	0.551724137931034	0	0	0	0	0	0	0	0	0	0	0	0	0	0	0	0	0	0	0	Cluster1
PF3D7_0420300	1	0	0.959183673469388	0	0	1	0.510204081632653	0	0	0.510204081632653	0	0	0.510204081632653	0	0	0	0.897959183673469	0.551020408163265	0	0.877551020408163	0	0	0	Cluster3
PF3D7_0420600	1	0.642857142857143	0	0	0.5	0	0.5	0.571428571428571	0.5	0	0	0.571428571428571	0.571428571428571	0.428571428571429	0.5	0.428571428571429	0	0.571428571428571	0.571428571428571	0	0.571428571428571	0	0.5	Cluster1
PF3D7_0420700	1	0	0.5	0.5	0	1	0	0	0	0	0.5	0	0	0	0	0	0	0	0	0.5	0	0	0	Cluster1
PF3D7_0420900	1	0	0	0	0	0.5	0	0	0	0	0.5	0	0	0	0	0	0	0	0	0.5	0	0	0	Cluster1
PF3D7_0421300	1	0	0.5	0	0	0.5	0	0	0	0	1	0	0	0	0	0	0	0	0	0	0	0	0	Cluster1
PF3D7_0422200	1	0.388888888888889	0.944444444444444	0.944444444444444	0.222222222222222	0.944444444444444	0.277777777777778	0.388888888888889	0.333333333333333	0	0.833333333333333	0.222222222222222	0.111111111111111	0.222222222222222	0.222222222222222	0.222222222222222	0.555555555555556	0.277777777777778	0.444444444444444	0.833333333333333	0.333333333333333	0.388888888888889	0.222222222222222	Cluster2
PF3D7_0422300	1	0.875	1	1	1	1	0.875	0.875	0.875	0.75	1	0.875	0.875	0.875	0.875	0.875	1	0.875	0.875	1	1	0.875	0.875	Cluster5
PF3D7_0422400	1	1	1	1	1	1	1	1	1	0.5	1	1	1	1	1	1	0	1	1	1	1	1	1	Cluster5
PF3D7_0422500	1	0.3	0.8	0.7	0.2	1	0.3	0.5	0.2	0.3	0.5	0.2	0.3	0.2	0.3	0.3	0.7	0.3	0.4	0.7	0.2	0.5	0.2	Cluster2
PF3D7_0423000	1	0	1	1	0	1	0	0	0	0	1	0	0	0	0	0	1	0	0	1	0	0	0	Cluster3
PF3D7_0423500	1	0.375	0.875	1	0.375	1	0.375	0.5	0.375	0	0.875	0.75	0.375	0.25	0.25	0.25	0.875	0.375	0.375	0.875	0.375	0.5	0.25	Cluster2
PF3D7_0423600	1	0.333333333333333	0.916666666666667	0	0	1	0	0	0.166666666666667	0	0.666666666666667	0.166666666666667	0	0	0	0	0.5	0	0	0.5	0.166666666666667	0	0	Cluster1
PF3D7_0423700	1	0	0.8	0.6	0	1	0	0	0	0	0.4	0	0	0	0	0	0.6	0	0	0.6	0	0	0	Cluster3
PF3D7_0424100	1	0	0	0	0	1	0	0	0	0	0	0	0	0	0	0	1	0	0	1	0	0	0	Cluster1
PF3D7_0424200	1	0	1	0	0	1	0	0	0	0	0	0	0	0	0	0	0	0	0	0.5	0	0	0	Cluster1
PF3D7_0424400	1	0	1	0	0	1	0	0	0	0	0	0	0	0	0	0	1	0	0	1	0	0	0	Cluster3
PF3D7_0424500	1	0	0.75	0	0	1	0	0	0	0	0	0	0	0	0	0	0.75	0	0	0.75	0	0	0	Cluster1
PF3D7_0424600	1	0	0.625	0.625	0	0.875	0	0	0	0	0	0	0	0	0	0	0.625	0	0	0.625	0	0	0	Cluster1
PF3D7_0424700	1	0	0.777777777777778	0	0	0.666666666666667	0	0	0	0	0	0	0	0	0	0	0.555555555555556	0	0	0.666666666666667	0	0	0	Cluster1
PF3D7_0424800	1	0	0	0	0	1	0	0	0	0	0	0	0	0	0	0	0	0	0	0	0	0	0	Cluster1
PF3D7_0425100	1	0	0	0	0	1	0	0	0	0	0	0	0	0	0	0	0	0	0	0	0	0	0	Cluster1
PF3D7_0500800	1	0	0.607843137254902	0	0	0.96078431372549	0	0	0	0	0	0	0	0	0	0	0	0	0	0	0	0	0	Cluster1
PF3D7_0501000	1	0	1	0.666666666666667	0	1	0	0	0	0	0	0	0	0	0	0	0.666666666666667	0	0	0.666666666666667	0	0	0	Cluster3
PF3D7_0501100	1	0	1	1	0	1	0	0	0	0	0	0	1	0	0	0	1	0	0	1	0	0	0	Cluster3
PF3D7_0501200	1	0	0.833333333333333	0.833333333333333	0	1	0	0	0	0	0	0	0	0	0	0	0	0	0	0.75	0	0	0	Cluster1
PF3D7_0501300	1	0	0.625	0	0	1	0	0	0	0	0	0	0	0	0	0	0	0	0	0.625	0	0	0	Cluster1
PF3D7_0501400	1	0	0.125	0	0	0.75	0	0	0	0	0.125	0	0	0	0	0	0	0	0	0.5625	0	0	0	Cluster1
PF3D7_0501500	1	0	0.5	0	0	1	0	0	0	0	1	0	0	0	0	0	1	0	0	1	0	0	0	Cluster3
PF3D7_0501600	1	0	1	0	0	1	0.333333333333333	0	0.333333333333333	0	1	0	0	0	0	0	1	0	0	1	0	0	0	Cluster3
PF3D7_0501800	1	0.125	0.791666666666667	0.708333333333333	0.166666666666667	0.958333333333333	0.0833333333333333	0.25	0.125	0.0833333333333333	0.791666666666667	0.208333333333333	0.125	0.166666666666667	0.125	0.125	0.791666666666667	0.125	0.125	0.708333333333333	0.125	0.125	0.208333333333333	Cluster3
PF3D7_0502000	1	0.5	1	0.5	0	1	0	0	0	0	0.5	0	0	0.5	0	0	0.5	0	0	0.5	0	0	0	Cluster3
PF3D7_0502100	1	0	1	0.75	0	1	0	0.25	0	0	1	0	0	0	0	0	1	0	0	1	0	0.25	0	Cluster3
PF3D7_0503200	1	0.5	1	0.9	0.5	1	0.6	0.5	0.6	0.5	1	0.5	0.6	0.5	0.5	0.5	1	0.6	0.6	0.9	0.4	0.5	0.5	Cluster4
PF3D7_0503300	1	0.827586206896552	0.931034482758621	1	0.827586206896552	0.96551724137931	0.793103448275862	0.827586206896552	0.793103448275862	0	0.96551724137931	0.862068965517241	0.758620689655172	0.724137931034483	0.793103448275862	0.793103448275862	1	0.793103448275862	0.827586206896552	1	0.758620689655172	0.827586206896552	0.758620689655172	Cluster5
PF3D7_0503400	1	1	1	0	1	1	1	1	1	1	1	1	1	1	0	1	1	1	1	1	0	1	1	Cluster5
PF3D7_0503500	1	0	1	0.75	0.5	1	0.25	0.5	0.25	0	1	0.25	0.25	0	0.25	0.25	1	0.25	0	1	0.25	0.5	0	Cluster2
PF3D7_0503800	1	1	1	0.5	1	1	1	0.5	1	1	1	1	1	1	1	1	1	1	1	1	1	0.5	1	Cluster5
PF3D7_0504000	1	0.216216216216216	0.918918918918919	0.864864864864865	0.189189189189189	1	0.243243243243243	0.162162162162162	0.243243243243243	0.216216216216216	0.810810810810811	0.189189189189189	0.216216216216216	0.0810810810810811	0.162162162162162	0.108108108108108	0.837837837837838	0.243243243243243	0.243243243243243	0.837837837837838	0.189189189189189	0.162162162162162	0.0810810810810811	Cluster2
PF3D7_0504100	1	0.666666666666667	1	0.666666666666667	0.333333333333333	1	0.666666666666667	0.333333333333333	0.666666666666667	0.666666666666667	1	0.333333333333333	0.333333333333333	0.333333333333333	0.333333333333333	0.333333333333333	1	0.666666666666667	0.666666666666667	1	0.666666666666667	0.333333333333333	0.333333333333333	Cluster4
PF3D7_0504700	1	0	0	0	0	1	0	0	0	0	0	0	0	0	0	0	0.8	0	0	0	0	0	0	Cluster1
PF3D7_0504800	1	0.17	0	0.65	0	0.95	0.17	0	0.15	0.1	0.72	0.25	0.17	0	0.11	0.11	0.66	0.15	0.18	0.64	0.21	0	0.09	Cluster3
PF3D7_0505000	1	0.307692307692308	0.692307692307692	0.461538461538462	0.153846153846154	0.846153846153846	0.307692307692308	0.307692307692308	0.307692307692308	0	0	0.153846153846154	0.230769230769231	0.0769230769230769	0.153846153846154	0.153846153846154	0.461538461538462	0	0.307692307692308	0	0.153846153846154	0.307692307692308	0.0769230769230769	Cluster1
PF3D7_0505100	1	0.2	0.9	0	0	0	0	0	0.2	0	0.9	0.1	0.1	0	0	0.1	0.6	0.2	0.1	0.6	0	0	0	Cluster1
PF3D7_0505200	1	1	1	1	1	1	1	1	1	0	1	1	1	1	1	1	1	1	1	1	1	1	1	Cluster5
PF3D7_0505300	1	0	1	1	0	1	0	0	0	0	1	0	0	0	0	0	1	0	0	1	0	0	0	Cluster3
PF3D7_0505500	1	0.3125	0.9375	0.75	0.375	1	0.3125	0.4375	0.4375	0	0.75	0.4375	0.375	0.25	0.25	0.25	0.6875	0.375	0.3125	0.6875	0.375	0.4375	0.25	Cluster2
PF3D7_0505600	1	0.25	0.75	0.5	0.25	1	0.25	0.25	0.25	0.25	0.75	0.25	0.25	0.25	0.25	0.25	0.5	0.25	0.25	0.5	0.25	0.25	0.25	Cluster2
PF3D7_0505700	1	0	0.875	0.875	0	1	0	0	0	0	0.875	0	0	0.125	0.125	0.125	0.875	0	0	0.75	0	0	0.125	Cluster3
PF3D7_0505800	1	0.5	1	1	0.5	1	0.5	0.5	0.5	0.5	1	0.5	0.5	0.5	0.25	0.25	0.75	0.5	0.5	0.75	0.5	0.5	0.5	Cluster4
PF3D7_0505900	1	0.666666666666667	1	1	0	1	0.666666666666667	0	0.666666666666667	0.666666666666667	1	0.333333333333333	0.333333333333333	0.333333333333333	0.333333333333333	0.333333333333333	0.666666666666667	0.666666666666667	0.666666666666667	0.333333333333333	0	0	0.333333333333333	Cluster2
PF3D7_0506100	1	0.5	1	0.5	0	1	0	0	0.5	1	0.5	0	0.5	0	0	0	0.5	0	0	0.5	0	0	0	Cluster3
PF3D7_0506500	1	0	1	0	0	1	0	0	0	0	0	0	0	0	0	0	0	0	0	0	0	0	0	Cluster1
PF3D7_0506700	1	0	1	0.666666666666667	0	1	0	0	0	0	0.666666666666667	0.333333333333333	0	0	0	0	0.333333333333333	0	0	0.333333333333333	0	0	0	Cluster3
PF3D7_0506800	1	0	1	0.75	0.5	1	0	0.25	0	0	0.75	0.5	0	0.25	0.25	0.25	0.75	0	0	0.75	0.25	0.25	0.25	Cluster3
PF3D7_0506900	1	0.222222222222222	0.777777777777778	0.833333333333333	0.166666666666667	0.972222222222222	0.194444444444444	0.25	0.138888888888889	0	0.75	0.138888888888889	0.222222222222222	0.138888888888889	0.166666666666667	0.194444444444444	0.722222222222222	0.166666666666667	0.194444444444444	0.805555555555556	0.111111111111111	0.25	0.111111111111111	Cluster3
PF3D7_0507100	1	1	1	1	0.833333333333333	1	0.916666666666667	1	1	1	1	0.916666666666667	1	0.833333333333333	0.833333333333333	0.75	0.916666666666667	1	1	0.916666666666667	0.75	1	0.833333333333333	Cluster5
PF3D7_0507500	1	0	0	1	0	1	0	0	0	0	0	0	0	0	0	0	1	0	0	0	0	0	0	Cluster1
PF3D7_0507600	1	0.555555555555556	0.777777777777778	0.666666666666667	0.222222222222222	1	0.333333333333333	0.222222222222222	0.555555555555556	0	0.888888888888889	0.333333333333333	0.333333333333333	0.111111111111111	0.111111111111111	0.111111111111111	0.444444444444444	0.555555555555556	0.555555555555556	0.444444444444444	0.222222222222222	0.222222222222222	0.111111111111111	Cluster2
PF3D7_0507700	1	0	1	1	0	1	0.25	0.25	0	0	0.5	0.25	0	0.25	0.25	0.25	0.5	0.25	0	0.5	0	0.25	0	Cluster3
PF3D7_0507800	1	0.15	0.7	0.65	0.15	0.8	0.15	0.25	0.15	0	0.75	0.15	0.2	0.15	0.15	0.2	0.6	0.15	0.2	0.6	0.15	0.25	0.15	Cluster3
PF3D7_0508000	1	0.25	1	1	0.25	1	0.25	0.5	0.25	0.25	1	0.25	0.25	0.25	0.25	0.25	1	0.25	0.25	1	0	0.5	0.25	Cluster2
PF3D7_0508100	1	0.125	1	0.875	0	1	0.125	0	0.125	0.125	0.75	0	0.125	0	0	0	0.625	0	0.125	0.625	0	0	0	Cluster3
PF3D7_0508300	1	0.5	1	1	1	1	0.5	1	0.5	0.5	1	1	0.5	0.5	0.5	0.5	1	0.5	0.5	1	1	1	0.5	Cluster4
PF3D7_0508400	1	0	1	1	0	1	0	0	0	0	1	0	0	0	0	0	1	0	0	1	0	0	0	Cluster3
PF3D7_0508500	1	0.125	0.75	0.5	0.125	1	0.125	0.25	0.125	0.125	0.625	0.125	0.125	0.125	0.25	0.25	0.75	0.125	0.125	0.75	0.125	0.25	0.125	Cluster3
PF3D7_0508600	1	0.428571428571429	0.857142857142857	1	0.285714285714286	1	0.285714285714286	0	0.428571428571429	0	0	0.285714285714286	0.428571428571429	0.428571428571429	0.428571428571429	0.428571428571429	0.857142857142857	0	0	0	0.285714285714286	0.428571428571429	0.428571428571429	Cluster2
PF3D7_0508700	1	0.2	0.9	0.8	0.25	0.95	0.15	0.15	0.2	0.05	0.85	0.1	0.15	0.15	0.1	0.1	0.65	0.15	0.2	0.65	0.35	0.1	0.2	Cluster3
PF3D7_0508900	1	0	0.887096774193548	0	0	0.967741935483871	0	0	0	0	0.17741935483871	0	0	0	0	0	0.370967741935484	0	0	0	0	0	0	Cluster1
PF3D7_0509000	1	0.666666666666667	1	1	0.666666666666667	1	0.666666666666667	1	0.666666666666667	0.666666666666667	1	0.666666666666667	0.666666666666667	0.666666666666667	0.666666666666667	0.666666666666667	0	0.666666666666667	0.666666666666667	1	0.666666666666667	1	0.666666666666667	Cluster5
PF3D7_0509100	1	0.2	1	1	0.1	1	0.3	0.1	0.2	0.2	1	0	0.2	0.1	0.1	0.1	1	0.1	0.2	0.9	0.1	0.1	0.2	Cluster3
PF3D7_0509300	1	0	1	1	0	1	0	0	0	0	1	0	0	0	0	0	0	0	0	0	0	0	0	Cluster3
PF3D7_0509400	1	0.214285714285714	1	0.928571428571429	0.214285714285714	1	0.0714285714285714	0.0714285714285714	0	0	0.857142857142857	0.285714285714286	0	0.142857142857143	0.142857142857143	0.142857142857143	0	0.142857142857143	0.142857142857143	0.857142857142857	0.285714285714286	0.0714285714285714	0.142857142857143	Cluster3
PF3D7_0509500	1	0.25	0.5	0.75	0.25	1	0.25	0.25	0.25	0	0.25	0.25	0.25	0.25	0.25	0.25	0.5	0.25	0.25	1	0.25	0.25	0.25	Cluster2
PF3D7_0509800	1	0.555555555555556	0.888888888888889	0.833333333333333	0.333333333333333	1	0.333333333333333	0.444444444444444	0.277777777777778	0	0.944444444444444	0.166666666666667	0.444444444444444	0.388888888888889	0.333333333333333	0.333333333333333	0.833333333333333	0	0.388888888888889	0.833333333333333	0.333333333333333	0.444444444444444	0.333333333333333	Cluster2
PF3D7_0509900	1	0.5	0.5	0.5	0.5	1	0.5	0.5	0.5	0	0	0	0.5	0	0	0	0.5	0.5	0.5	0.5	0.5	0.5	0	Cluster2
PF3D7_0510100	1	0.113636363636364	0.954545454545455	0.795454545454545	0.181818181818182	0.977272727272727	0.0909090909090909	0.159090909090909	0.113636363636364	0	0.863636363636364	0.113636363636364	0.0909090909090909	0.0909090909090909	0.113636363636364	0.0909090909090909	0.772727272727273	0.0681818181818182	0.113636363636364	0.75	0.25	0.159090909090909	0.0909090909090909	Cluster3
PF3D7_0510200	1	0.4	1	0.8	0.4	1	0.6	0.4	0.4	0	0.8	0.6	0.4	0.8	0.8	0.8	1	0.4	0.4	1	0.4	0.4	0.6	Cluster4
PF3D7_0510400	1	0.333333333333333	1	1	0.333333333333333	1	0.333333333333333	0.666666666666667	0.333333333333333	0	1	0.666666666666667	0.333333333333333	0.666666666666667	0.666666666666667	0.666666666666667	1	0	0.333333333333333	1	0.333333333333333	0.666666666666667	0.666666666666667	Cluster2
PF3D7_0510500	1	0.5	1	0.833333333333333	0.333333333333333	1	0.333333333333333	0.333333333333333	0.166666666666667	0	0.666666666666667	0.333333333333333	0.333333333333333	0.333333333333333	0.333333333333333	0.333333333333333	0.833333333333333	0.333333333333333	0.333333333333333	0.833333333333333	0.333333333333333	0.333333333333333	0.5	Cluster2
PF3D7_0511000	1	1	1	1	1	1	1	1	1	1	1	1	1	1	1	1	1	0.666666666666667	1	1	1	1	1	Cluster5
PF3D7_0511300	1	0.333333333333333	0	0	0	0	0.333333333333333	0	0.333333333333333	0	0	0	0	0	0	0	0	0	0.333333333333333	0	0	0	0	Cluster1
PF3D7_0511500	1	0.246753246753247	0	0.714285714285714	0	0	0.246753246753247	0	0.181818181818182	0	0	0.194805194805195	0	0	0	0	0	0	0	0	0	0	0	Cluster1
PF3D7_0511600	1	0	1	1	0	1	0	0	0	0	1	0	0	0	0	0	1	0	0	1	0	0	0	Cluster3
PF3D7_0511800	1	0.8	1	1	0.8	1	0.8	0.8	0.8	0	0.8	0.8	0.8	0.8	0.8	0.8	1	0.8	0.8	1	0.8	0.8	0.8	Cluster5
PF3D7_0512000	1	1	1	1	1	1	1	1	1	1	1	1	0.5	1	1	1	1	1	1	1	1	1	1	Cluster5
PF3D7_0512200	1	0	1	1	0	1	0	0	0.5	0	1	0.5	0.5	0.5	0.5	0.5	0.5	0.5	0.5	1	0	0	0.5	Cluster2
PF3D7_0512300	1	1	1	1	1	1	1	1	1	1	1	1	1	1	1	1	1	1	1	1	0.666666666666667	1	1	Cluster5
PF3D7_0512600	1	0.666666666666667	1	1	0.666666666666667	1	0.666666666666667	0.833333333333333	0.666666666666667	0.666666666666667	1	0.666666666666667	0.666666666666667	0.833333333333333	0.833333333333333	0.833333333333333	1	0.666666666666667	0.666666666666667	1	0.666666666666667	0.833333333333333	0.666666666666667	Cluster5
PF3D7_0513100	1	0.5	1	1	0.5	1	0.5	0.5	0.5	0.5	1	1	0.5	0.5	0.5	0.5	1	0.5	0.5	1	1	0.5	0.5	Cluster4
PF3D7_0513200	1	0	0	0	0	1	0	0	0	0.166666666666667	0	0.166666666666667	0	0.166666666666667	0.166666666666667	0.166666666666667	0	0	0	0	0	0	0.166666666666667	Cluster1
PF3D7_0513300	1	0.8	1	1	0.8	1	0.8	0.8	0.8	0.8	1	0.8	0.8	0.8	1	0.8	1	0.8	0.8	1	0.8	0.8	0.8	Cluster5
PF3D7_0513600	1	0.272727272727273	0.727272727272727	0.545454545454545	0.181818181818182	0.909090909090909	0.0909090909090909	0.272727272727273	0.272727272727273	0.272727272727273	0.454545454545455	0	0.272727272727273	0.0909090909090909	0	0	0.727272727272727	0.272727272727273	0.181818181818182	0.636363636363636	0.0909090909090909	0.272727272727273	0.0909090909090909	Cluster3
PF3D7_0513800	1	0.75	0	1	0.75	1	0.75	0.75	0.75	0.75	1	0.75	0.75	0.75	0.75	0.75	1	0.75	1	1	0.75	0.75	0.75	Cluster5
PF3D7_0514100	1	0	1	0.666666666666667	0	1	0	0	0	0	1	0	0	0	0	0	0.666666666666667	0	0	0.666666666666667	0.333333333333333	0	0	Cluster3
PF3D7_0514900	1	0.333333333333333	0.833333333333333	0.666666666666667	0.333333333333333	1	0	0	0.333333333333333	0.333333333333333	0.833333333333333	0.166666666666667	0.333333333333333	0.166666666666667	0	0	0.666666666666667	0	0.166666666666667	0.666666666666667	0.333333333333333	0	0.166666666666667	Cluster3
PF3D7_0515000	1	0.25	0.875	0.625	0.375	1	0.25	0.375	0.25	0.25	0.75	0.375	0.25	0.25	0.25	0.25	0.625	0.25	0.25	0.375	0.375	0.375	0.375	Cluster2
PF3D7_0515300	1	0.142857142857143	0.857142857142857	0.642857142857143	0.285714285714286	0.928571428571429	0.0714285714285714	0.142857142857143	0.142857142857143	0.142857142857143	0.428571428571429	0.0714285714285714	0.0714285714285714	0.0714285714285714	0.285714285714286	0.214285714285714	0.357142857142857	0.0714285714285714	0.0714285714285714	0.357142857142857	0.214285714285714	0.142857142857143	0.0714285714285714	Cluster4
PF3D7_0515400	1	0.285714285714286	0.857142857142857	0.714285714285714	0.142857142857143	1	0.142857142857143	0.142857142857143	0.142857142857143	0.285714285714286	0.714285714285714	0.285714285714286	0.285714285714286	0.285714285714286	0.285714285714286	0.428571428571429	0	0.142857142857143	0.285714285714286	0.571428571428571	0.142857142857143	0.142857142857143	0.285714285714286	Cluster2
PF3D7_0515600	1	0.333333333333333	1	0.904761904761905	0.428571428571429	1	0	0.619047619047619	0	0.333333333333333	1	0.523809523809524	0.333333333333333	0.238095238095238	0.285714285714286	0.238095238095238	0.952380952380952	0.333333333333333	0.333333333333333	0.952380952380952	0.333333333333333	0.619047619047619	0.238095238095238	Cluster2
PF3D7_0515700	1	0.863636363636364	1	1	0.863636363636364	1	0.863636363636364	0.863636363636364	0.863636363636364	0.863636363636364	0.954545454545455	0.909090909090909	0.863636363636364	0.909090909090909	0.909090909090909	0.863636363636364	1	0.863636363636364	0.863636363636364	1	0.909090909090909	0.863636363636364	0.909090909090909	Cluster5
PF3D7_0516100	1	0	0.5	0.5	0	1	0	0	0	0	0.5	0	0	0	0	0	0	0	0	0	0	0	0	Cluster1
PF3D7_0516200	1	0.8	1	1	1	1	1	1	1	0.8	1	0.4	0.2	0.8	0.8	0.8	1	0.8	0.8	1	1	1	0.8	Cluster5
PF3D7_0516300	1	1	1	1	0	1	1	1	0	1	1	1	1	1	0	0	1	1	1	1	0	1	1	Cluster5
PF3D7_0516400	1	0.454545454545455	0.909090909090909	1	0.727272727272727	1	0.454545454545455	0.545454545454545	0.454545454545455	0.454545454545455	0.818181818181818	0.636363636363636	0.454545454545455	0.636363636363636	0.636363636363636	0.636363636363636	0.818181818181818	0.454545454545455	0.454545454545455	0.909090909090909	0.727272727272727	0.545454545454545	0.727272727272727	Cluster4
PF3D7_0516600	1	0	0	0	0	1	0	1	0	0	0	1	1	0	0	0	0	0	1	0	0	1	0	Cluster1
PF3D7_0516700	1	0.142857142857143	1	1	0	1	0.428571428571429	0.285714285714286	0.142857142857143	0.142857142857143	1	0.142857142857143	0.285714285714286	0.428571428571429	0.285714285714286	0.428571428571429	1	0.428571428571429	0.285714285714286	1	0.285714285714286	0.285714285714286	0.428571428571429	Cluster2
PF3D7_0516800	1	0	0	0	0	0	0	0	0	0	0.80952380952381	0	0	0	0	0	0	0	0	0	0	0	0	Cluster1
PF3D7_0516900	1	0.857142857142857	1	0.857142857142857	1	1	0.857142857142857	0.857142857142857	0.857142857142857	0.857142857142857	0.857142857142857	1	0.857142857142857	1	1	1	1	0.857142857142857	0.857142857142857	1	1	0.857142857142857	1	Cluster5
PF3D7_0517000	1	1	1	1	1	1	1	1	1	1	1	1	1	0.666666666666667	0.666666666666667	0.666666666666667	1	1	1	1	1	1	0.666666666666667	Cluster5
PF3D7_0517300	1	0.857142857142857	1	0	0.857142857142857	1	0.904761904761905	0.857142857142857	0.904761904761905	0	1	0.857142857142857	0.857142857142857	0.80952380952381	0.80952380952381	0.80952380952381	1	0.857142857142857	0.857142857142857	1	0.904761904761905	0.857142857142857	0.80952380952381	Cluster5
PF3D7_0517400	1	0.684210526315789	1	0.947368421052632	0.842105263157895	1	0.631578947368421	0.684210526315789	0.631578947368421	0.684210526315789	0.947368421052632	0.631578947368421	0.684210526315789	0.789473684210526	0.842105263157895	0.842105263157895	1	0.631578947368421	0.631578947368421	1	0.789473684210526	0.684210526315789	0.842105263157895	Cluster5
PF3D7_0517700	1	0.9	1	1	0.7	1	0.9	0.8	0.8	0.9	1	0.7	0.9	0.8	0.8	0.8	0.9	0.9	0.9	0.9	0.7	0.8	0.7	Cluster5
PF3D7_0517900	1	0	1	1	0	1	0	0	0	0	1	0	0	0	0	0	1	0	0	1	0	0	0	Cluster3
PF3D7_0518000	1	1	1	1	1	1	1	1	1	0	1	0.5	1	1	1	1	1	1	1	1	0.5	0	1	Cluster5
PF3D7_0518500	1	0.6	0.866666666666667	0.933333333333333	0.533333333333333	1	0.733333333333333	0.333333333333333	0.666666666666667	0.666666666666667	0.866666666666667	0.466666666666667	0.6	0.333333333333333	0.333333333333333	0.333333333333333	0.933333333333333	0.733333333333333	0.666666666666667	0.933333333333333	0.533333333333333	0.333333333333333	0.333333333333333	Cluster4
PF3D7_0518600	1	0	1	1	0	1	0	0	0	0	1	0	0	0.666666666666667	0.333333333333333	0.333333333333333	1	0	0	1	0	0	0.666666666666667	Cluster3
PF3D7_0518700	1	0	1	1	0	1	0	0	0	0	1	0	0	0	0	0	1	0	0	1	0	0	0	Cluster3
PF3D7_0519400	1	0.8	1	0.8	0.4	1	0.8	0.8	0.8	0.8	0.8	0.6	0.8	0.6	0.4	0.6	0.8	0.8	0.8	0.8	0.6	0.6	0.6	Cluster4
PF3D7_0519500	1	0.285714285714286	1	0.714285714285714	0.142857142857143	1	0.285714285714286	0.142857142857143	0.428571428571429	0.428571428571429	0.571428571428571	0.285714285714286	0.285714285714286	0.142857142857143	0	0	0.714285714285714	0.428571428571429	0.285714285714286	0.428571428571429	0.142857142857143	0.142857142857143	0	Cluster2
PF3D7_0519600	1	0.111111111111111	0.777777777777778	0.777777777777778	0.111111111111111	0.888888888888889	0.111111111111111	0.111111111111111	0	0.111111111111111	0.777777777777778	0	0.111111111111111	0.222222222222222	0.222222222222222	0.222222222222222	0.777777777777778	0.111111111111111	0.111111111111111	0.777777777777778	0.111111111111111	0.111111111111111	0.333333333333333	Cluster3
PF3D7_0519700	1	0.727272727272727	1	1	0.727272727272727	1	0.727272727272727	0.818181818181818	0.727272727272727	0.727272727272727	1	0.272727272727273	0.454545454545455	0.636363636363636	0.636363636363636	0.636363636363636	1	0.727272727272727	0.727272727272727	1	0.454545454545455	0.545454545454545	0.636363636363636	Cluster4
PF3D7_0519800	1	0	1	1	0.625	1	0	0.75	0	0	1	0	0	0	0	0	0.75	0	0	0.875	0	0.75	0	Cluster3
PF3D7_0520100	1	0	1	1	0	1	0	0	0	0	1	0	0	0	0	0	1	0	0	1	0	0	0.25	Cluster3
PF3D7_0520200	1	0	0.625	0.375	0	1	0	0	0	0.125	0.625	0	0	0	0	0	0.75	0	0	0.625	0	0	0	Cluster3
PF3D7_0520600	1	0	1	1	0	1	0	0	0	0	1	0	0	0	0	0	1	0	0	1	0	0	0	Cluster3
PF3D7_0520700	1	0	0.6	1	0	1	0	0	0	0	0.8	0.2	0	0	0	0	1	0	0	1	0	0	0	Cluster3
PF3D7_0520900	1	0.857142857142857	1	1	1	0.857142857142857	0.714285714285714	0.857142857142857	0.857142857142857	0.857142857142857	1	0.714285714285714	0.857142857142857	0.714285714285714	0.714285714285714	0.714285714285714	1	0.857142857142857	0.857142857142857	1	0.857142857142857	0.857142857142857	0.714285714285714	Cluster5
PF3D7_0521000	1	0.269230769230769	0.923076923076923	1	0.307692307692308	1	0.153846153846154	0	0	0.230769230769231	0.846153846153846	0	0	0	0	0	0.923076923076923	0	0	0.961538461538462	0.307692307692308	0	0	Cluster3
PF3D7_0521200	1	1	1	1	1	1	1	1	1	1	1	1	1	0.666666666666667	0.666666666666667	0.666666666666667	1	1	1	1	1	1	1	Cluster5
PF3D7_0521300	1	0	0	0	0	1	0	1	0	0	0	0	0	0	0	0	0	0	0	0	0	1	0	Cluster1
PF3D7_0521700	1	0.25	1	1	0.25	1	0.25	0.25	0.25	0.25	1	0.25	0.25	0.25	0.25	0.25	1	0.25	0.25	1	0.25	0.25	0.25	Cluster2
PF3D7_0521900	1	0.428571428571429	0	0	0	1	0	0	0.428571428571429	0.142857142857143	0	0.571428571428571	0	0	0	0	0	0.428571428571429	0	0	0	0	0	Cluster1
PF3D7_0522000	1	0	1	1	1	1	0	0	0	0	1	0	0	0	0	0	1	0	0	1	0	0	0	Cluster3
PF3D7_0522100	1	0.4	1	0.866666666666667	0.333333333333333	1	0.4	0.2	0.4	0.4	1	0.2	0.4	0.4	0.333333333333333	0.333333333333333	1	0.4	0.466666666666667	1	0.4	0.2	0.333333333333333	Cluster2
PF3D7_0522200	1	0	1	0	1	1	0	0	0	0	0	0	0	0	0	0	0	0	0	0	1	0	0	Cluster1
PF3D7_0522400	1	0.292682926829268	0.886178861788618	0.829268292682927	0	0.967479674796748	0	0	0	0.276422764227642	0.51219512195122	0	0	0	0	0	0.788617886178862	0.260162601626016	0.292682926829268	0.772357723577236	0	0	0	Cluster3
PF3D7_0522600	1	0.3	1	1	0.4	1	0.3	0.2	0.2	0.3	0.9	0.2	0.3	0.3	0.3	0.4	0.9	0.4	0.2	0.9	0.4	0.2	0.3	Cluster2
PF3D7_0522800	1	1	1	1	1	1	1	1	1	1	0	0	1	0	0	0	1	1	1	1	1	1	0	Cluster5
PF3D7_0522900	1	0	0.916666666666667	0.916666666666667	0.333333333333333	1	0	0	0	0	0.5	0	0	0	0	0	0.916666666666667	0	0	0.916666666666667	0	0	0	Cluster3
PF3D7_0523000	1	0.541666666666667	0.958333333333333	0.875	0.666666666666667	1	0.541666666666667	0.583333333333333	0.541666666666667	0.541666666666667	0.916666666666667	0.708333333333333	0.625	0.625	0.583333333333333	0.541666666666667	0.916666666666667	0.541666666666667	0.541666666666667	0.916666666666667	0.666666666666667	0.583333333333333	0.583333333333333	Cluster4
PF3D7_0523400	1	0.75	1	1	0.875	1	0.75	0.75	0.75	0.75	1	0.75	0.75	0.875	0.875	0.75	0.875	0.875	0.75	0.875	0.75	0.75	0.875	Cluster5
PF3D7_0523800	1	0.5	1	1	0.5	1	0.5	0.5	0.5	0.5	0	1	0.5	0.5	0.5	0.5	1	0.5	0.5	1	0.5	0.5	0.5	Cluster4
PF3D7_0523900	1	0.142857142857143	0.857142857142857	1	0.142857142857143	1	0.428571428571429	0.142857142857143	0.428571428571429	0.142857142857143	0	0.142857142857143	0.142857142857143	0.285714285714286	0.285714285714286	0.285714285714286	1	0.142857142857143	0.142857142857143	1	0.142857142857143	0.142857142857143	0.285714285714286	Cluster2
PF3D7_0524000	1	0.583333333333333	1	1	0.75	1	0.583333333333333	0.666666666666667	0.583333333333333	0.583333333333333	0	0.5	0.583333333333333	0.583333333333333	0.583333333333333	0.583333333333333	1	0.583333333333333	0.583333333333333	1	0.75	0.666666666666667	0.583333333333333	Cluster4
PF3D7_0524100	1	0.5	1	0.666666666666667	0.166666666666667	1	0.666666666666667	0.166666666666667	0.333333333333333	0.5	0.666666666666667	0.166666666666667	0.333333333333333	0	0	0	0.666666666666667	0.333333333333333	0.666666666666667	0.333333333333333	0	0.166666666666667	0	Cluster2
PF3D7_0524200	1	1	1	1	0	1	1	1	1	0	1	1	0	1	1	1	1	0	1	1	0	0	1	Cluster4
PF3D7_0524400	1	1	1	1	1	1	1	1	1	0	1	1	1	1	1	1	1	1	1	1	1	1	1	Cluster5
PF3D7_0524500	1	0.5	0.5	0.5	0.5	1	0.5	0.5	0.5	0.5	1	0	0.5	0	0	0	0.5	0.5	0.5	0.5	0	0.5	0	Cluster2
PF3D7_0524800	1	1	1	1	1	0	1	0	1	1	1	0	1	0	0	0	1	0	1	1	1	0	0	Cluster4
PF3D7_0525000	1	0.333333333333333	1	0.666666666666667	0.666666666666667	1	0.666666666666667	0.333333333333333	0	0.333333333333333	0	0.333333333333333	0.333333333333333	0.333333333333333	0.333333333333333	0.666666666666667	0.666666666666667	0.333333333333333	0.333333333333333	0.666666666666667	0.666666666666667	0.333333333333333	0.333333333333333	Cluster2
PF3D7_0525100	1	0.444444444444444	0.888888888888889	0.777777777777778	0.666666666666667	1	0.333333333333333	0.555555555555556	0.555555555555556	0.444444444444444	0.888888888888889	0.333333333333333	0.666666666666667	0.333333333333333	0.333333333333333	0.333333333333333	0.777777777777778	0.444444444444444	0.444444444444444	0.777777777777778	0.555555555555556	0.555555555555556	0.444444444444444	Cluster4
PF3D7_0525200	1	0.5	1	1	0.25	1	0.5	0.5	0.25	0.5	1	0.25	0.25	0	0	0	1	0.25	0.5	1	0.25	0.5	0	Cluster2
PF3D7_0525300	1	0	0	0	1	1	0	1	0	0	0	1	0	0	0	0	1	0	0	0	1	1	0	Cluster1
PF3D7_0525500	1	0	1	0	0	0	0	0	0	0	0	0	0	0	0	0	0	0	0	0	0	0	0	Cluster1
PF3D7_0525800	1	0.588235294117647	1	1	0.294117647058824	1	0.588235294117647	0.529411764705882	0.588235294117647	0.588235294117647	1	0.588235294117647	0.529411764705882	0.411764705882353	0.352941176470588	0.294117647058824	1	0.588235294117647	0.647058823529412	1	0.235294117647059	0.529411764705882	0.352941176470588	Cluster4
PF3D7_0526200	1	0.411764705882353	0	0.705882352941177	0.294117647058824	1	0.411764705882353	0.294117647058824	0.411764705882353	0.411764705882353	0.705882352941177	0.235294117647059	0.470588235294118	0.235294117647059	0.294117647058824	0.352941176470588	0.705882352941177	0.411764705882353	0.411764705882353	0.588235294117647	0.352941176470588	0.294117647058824	0.352941176470588	Cluster2
PF3D7_0526400	1	0	1	1	0	1	0	1	0	0	1	0	0	0	0	0	1	0	0	1	0	1	0	Cluster3
PF3D7_0526500	1	0.181818181818182	0.909090909090909	0.636363636363636	0.0909090909090909	1	0.0909090909090909	0	0.181818181818182	0.181818181818182	0.727272727272727	0.0909090909090909	0.181818181818182	0	0	0	0.727272727272727	0.0909090909090909	0.181818181818182	0.727272727272727	0.181818181818182	0	0.0909090909090909	Cluster3
PF3D7_0526600	1	0	1	0	0	1	0	0	0	0	0	0	0	0	0	0	0	0	0	1	0	0	0	Cluster1
PF3D7_0526800	1	0.461538461538462	1	0.923076923076923	0.538461538461538	1	0.461538461538462	0.538461538461538	0.384615384615385	0.461538461538462	0.923076923076923	0.538461538461538	0.461538461538462	0.384615384615385	0.307692307692308	0.307692307692308	0.923076923076923	0.461538461538462	0.461538461538462	1	0.615384615384615	0.538461538461538	0.384615384615385	Cluster4
PF3D7_0527000	1	0.666666666666667	1	1	0.733333333333333	1	0.666666666666667	0.666666666666667	0.666666666666667	0	1	0.733333333333333	0.666666666666667	0.533333333333333	0.733333333333333	0.733333333333333	0.933333333333333	0.6	0.666666666666667	0.933333333333333	0.733333333333333	0.666666666666667	0.533333333333333	Cluster4
PF3D7_0527200	1	0.666666666666667	0.888888888888889	0.555555555555556	0.555555555555556	1	0.555555555555556	0.555555555555556	0.444444444444444	0.666666666666667	0.666666666666667	0.333333333333333	0.444444444444444	0.444444444444444	0.444444444444444	0.333333333333333	0.555555555555556	0.555555555555556	0.666666666666667	0.555555555555556	0.555555555555556	0	0.555555555555556	Cluster4
PF3D7_0527400	1	0	1	0	0.5	1	0	0	0	0	1	0	0	0	0	0	0	0	0	1	0.5	0	0	Cluster3
PF3D7_0527500	1	0.857142857142857	1	1	0.857142857142857	1	0.857142857142857	0.857142857142857	0.857142857142857	0.857142857142857	1	0.714285714285714	0.857142857142857	0.857142857142857	0.714285714285714	0.714285714285714	1	0.857142857142857	0.857142857142857	1	0.857142857142857	0.857142857142857	0.714285714285714	Cluster5
PF3D7_0527600	1	0.181818181818182	1	0.909090909090909	0.363636363636364	1	0.181818181818182	0.272727272727273	0.181818181818182	0.181818181818182	0.909090909090909	0	0	0.363636363636364	0.363636363636364	0	0.818181818181818	0	0.181818181818182	0.909090909090909	0.363636363636364	0.272727272727273	0.272727272727273	Cluster2
PF3D7_0527900	1	0.666666666666667	1	1	0.5	1	0.833333333333333	0.666666666666667	0.833333333333333	0.666666666666667	0.833333333333333	0.666666666666667	0.666666666666667	0.5	0.5	0.5	0.666666666666667	0.833333333333333	0.666666666666667	1	0.666666666666667	0.666666666666667	0.5	Cluster4
PF3D7_0528100	1	0.777777777777778	0.888888888888889	0.888888888888889	0.777777777777778	1	0.777777777777778	0.888888888888889	0.777777777777778	0	0.888888888888889	0.777777777777778	0.777777777777778	0.555555555555556	0.555555555555556	0.555555555555556	1	0.777777777777778	0.777777777777778	1	0.888888888888889	0	0.555555555555556	Cluster4
PF3D7_0528200	1	0.75	1	1	0.75	1	0.75	0.75	0.75	0	1	0.75	0.75	0.75	0.75	0.75	1	0.75	0.75	1	0.75	0.75	0.75	Cluster5
PF3D7_0528400	1	0.375	1	0.9375	0.3125	1	0.4375	0.5625	0.4375	0.125	0.25	0.5	0.4375	0.25	0.1875	0.1875	0.5625	0.4375	0.4375	1	0.5	0.5625	0.1875	Cluster2
PF3D7_0528500	1	0	1	1	0	1	0	1	0	0	1	0	0	0	0	0	1	0	0	1	0	1	0	Cluster3
PF3D7_0528600	1	0	1	1	0	1	0	1	0	0	1	1	0	0	0	0	1	0	0	1	1	1	0	Cluster2
PF3D7_0528800	1	0	1	0	0	1	0	0	0	0	1	0	0	0	0	0	0	0	0	1	0	0	0	Cluster3
PF3D7_0529400	1	0.56	0.82	0	0.56	0.98	0.58	0.56	0.54	0.56	0	0.5	0.6	0	0.5	0.52	0.66	0.58	0.56	0.76	0.56	0.56	0.54	Cluster4
PF3D7_0529500	1	0.5	1	1	0.5	1	0.75	0.5	0.75	0.5	0	0.75	0.5	0.5	0.5	0.5	1	0.75	0.5	1	0.75	0.5	0.5	Cluster4
PF3D7_0529800	1	0.448979591836735	0.938775510204082	0.918367346938776	0	0.979591836734694	0.428571428571429	0.510204081632653	0.448979591836735	0.448979591836735	0	0.448979591836735	0.428571428571429	0.326530612244898	0.306122448979592	0.306122448979592	0.877551020408163	0.408163265306122	0.428571428571429	0.897959183673469	0.408163265306122	0.510204081632653	0.36734693877551	Cluster2
PF3D7_0530000	1	0	1	0.666666666666667	0.333333333333333	1	0	0	0	0	0	0	0	0	0	0	0.666666666666667	0	0	0.666666666666667	0	0	0	Cluster3
PF3D7_0530100	1	0	1	0	0	1	0	0	0	0	0	0	0	0	0.5	0.5	0	0.5	0	0	0	0	0	Cluster1
PF3D7_0530300	1	0.153846153846154	0	0.653846153846154	0	0.961538461538462	0	0	0	0.153846153846154	0	0	0.230769230769231	0	0	0	0.730769230769231	0.153846153846154	0.192307692307692	0.730769230769231	0.115384615384615	0	0	Cluster1
PF3D7_0530600	1	0.222222222222222	0.666666666666667	0.666666666666667	0.333333333333333	0.777777777777778	0.333333333333333	0.333333333333333	0.222222222222222	0.222222222222222	0	0.222222222222222	0.222222222222222	0.222222222222222	0.333333333333333	0.333333333333333	0.666666666666667	0.222222222222222	0.111111111111111	0.666666666666667	0.222222222222222	0.333333333333333	0.222222222222222	Cluster2
PF3D7_0530700	1	1	1	1	0	0	1	0	1	0	0	1	1	1	1	1	0	1	1	0	0	0	1	Cluster4
PF3D7_0530900	1	0.357142857142857	1	0.928571428571429	0.357142857142857	1	0.428571428571429	0.5	0.5	0.357142857142857	0	0.571428571428571	0.5	0.214285714285714	0.285714285714286	0.285714285714286	0.928571428571429	0.428571428571429	0.428571428571429	0.857142857142857	0.428571428571429	0.5	0.214285714285714	Cluster2
PF3D7_0531100	1	0	0.941176470588235	0	0	0.941176470588235	0	0	0	0	0	0	0	0	0	0	0.764705882352941	0	0	0.764705882352941	0	0	0	Cluster1
PF3D7_0531300	1	0	1	0	0	1	0	1	0	0	0	0	0	0	0	0	1	0	0	1	1	1	0	Cluster2
PF3D7_0532100	1	0	1	1	0	1	0	0	0	0	0.5	0	0	0	0	0	1	0	0	1	0	0	0	Cluster3
PF3D7_0532300	1	0	0.666666666666667	0.5	0	1	0	0	0	0	0.5	0	0	0	0	0	0.333333333333333	0	0	0.166666666666667	0	0	0	Cluster1
PF3D7_0532400	1	0	0.666666666666667	0.333333333333333	0	1	0	0	0	0	0.666666666666667	0	0	0	0	0	0.333333333333333	0	0	0.333333333333333	0	0	0	Cluster1
PF3D7_0532500	1	0	1	1	0	1	0	0	0	0	1	0	0	0	0	0	0	0	0	1	0	0	0	Cluster3
PF3D7_0601500	1	0	1	0	0	0	0	0	0	0	0	0	0	0	0	0	0	0	0	0	0	0	0	Cluster1
PF3D7_0601600	1	0	0	0	0	1	0	0	0	0	1	0	0	0	0	0	0	0	0	0	0	0	0	Cluster1
PF3D7_0601900	1	0	1	0.888888888888889	0	1	0	0	0	0	0.888888888888889	0	0	0	0	0	0.888888888888889	0	0	1	0	0	0	Cluster3
PF3D7_0602000	1	0.333333333333333	1	0.777777777777778	0.555555555555556	1	0.444444444444444	0.222222222222222	0.444444444444444	0.333333333333333	0.888888888888889	0.333333333333333	0.444444444444444	0.333333333333333	0.333333333333333	0.333333333333333	0.888888888888889	0.444444444444444	0.444444444444444	0.888888888888889	0.555555555555556	0.222222222222222	0.333333333333333	Cluster2
PF3D7_0602100	1	0.25	1	0.75	0.25	1	0.5	0.5	0.25	0.25	1	0.25	0.25	0	0	0	1	0.25	0.25	1	0.25	0.5	0	Cluster2
PF3D7_0602200	1	0	1	0.5	0.5	1	0.5	0	0.5	0	1	0	0.5	0.5	0.5	0.5	1	0.5	0.5	1	0.5	0	0.5	Cluster2
PF3D7_0602600	1	0.333333333333333	1	0.888888888888889	0.555555555555556	1	0.444444444444444	0.666666666666667	0.444444444444444	0.333333333333333	0.888888888888889	0.666666666666667	0.333333333333333	0.666666666666667	0.666666666666667	0.666666666666667	0.777777777777778	0.333333333333333	0.333333333333333	0.777777777777778	0.666666666666667	0.666666666666667	0.666666666666667	Cluster4
PF3D7_0602900	1	0	1	1	0.5	1	0	1	0	0	1	0.5	0	0	0	0	1	0	1	1	0.5	1	0	Cluster2
PF3D7_0603000	1	0.666666666666667	1	0.666666666666667	0.333333333333333	1	0.666666666666667	0.333333333333333	0.666666666666667	0.666666666666667	1	0.333333333333333	0.666666666666667	0	0	0	1	0	0.666666666666667	0	0.333333333333333	0.333333333333333	0	Cluster2
PF3D7_0603100	1	0.5	1	0.75	0.5	1	0.25	0	0	0.5	0.5	0	0.25	0	0	0	0.5	0	0.25	0.5	0.5	0	0	Cluster3
PF3D7_0603400	1	0.0384615384615385	0.807692307692308	0.615384615384615	0.115384615384615	1	0.115384615384615	0.115384615384615	0.0384615384615385	0.0384615384615385	0.730769230769231	0.0769230769230769	0.153846153846154	0.0769230769230769	0.115384615384615	0.0769230769230769	0.730769230769231	0.115384615384615	0.0769230769230769	0.653846153846154	0.153846153846154	0.115384615384615	0.0769230769230769	Cluster3
PF3D7_0603600	1	0	0	1	0	1	0.25	0	0	0.25	1	0	0	0	0	0	0.75	0.25	0	1	0	0	0	Cluster3
PF3D7_0603800	1	0.571428571428571	1	1	0.285714285714286	1	0.571428571428571	0.428571428571429	0.428571428571429	0	0.857142857142857	0.285714285714286	0.571428571428571	0.142857142857143	0.285714285714286	0.285714285714286	0.714285714285714	0.428571428571429	0.571428571428571	0.714285714285714	0.285714285714286	0.428571428571429	0.142857142857143	Cluster2
PF3D7_0603900	1	1	0.5	0	1	1	0.5	0.5	1	1	0.5	0.5	0.5	0.5	0.5	0.5	0.5	1	1	0.5	0.5	0.5	0.5	Cluster4
PF3D7_0604000	1	0.6	0.8	1	0.6	1	0.6	0	0.6	0.6	1	0.6	0.6	0	0	0	1	0.6	0.6	1	0.8	0	0	Cluster2
PF3D7_0604100	1	0	0	0.941176470588235	0	0	0	0	0	0	0.764705882352941	0	0	0	0	0	0.823529411764706	0	0	0.823529411764706	0	0	0	Cluster3
PF3D7_0604300	1	0	0.857142857142857	0.857142857142857	0	0	0	0	0	0	0.714285714285714	0	0	0.142857142857143	0	0	0.857142857142857	0	0	0.857142857142857	0	0	0.142857142857143	Cluster3
PF3D7_0604500	1	0	0.960526315789474	0	0	0	0	0	0	0	0	0	0	0	0	0	0	0	0	0	0	0	0	Cluster1
PF3D7_0605100	1	0	1	1	0	1	0	0	0.777777777777778	0.888888888888889	1	0.666666666666667	0.777777777777778	0	0	0	0.777777777777778	0.555555555555556	0	0.888888888888889	0	0	0	Cluster2
PF3D7_0605500	1	0	1	0.857142857142857	0	1	0.142857142857143	0.142857142857143	0.142857142857143	0	0.857142857142857	0.142857142857143	0.142857142857143	0	0	0	1	0	0.142857142857143	0.857142857142857	0.142857142857143	0.142857142857143	0	Cluster3
PF3D7_0605600	1	0	0.75	1	0	1	0	0	0	0	1	0	0	0	0.25	0.25	0	0	0	1	0	0	0	Cluster3
PF3D7_0605800	1	0.166666666666667	0.833333333333333	0.5	0.166666666666667	1	0.166666666666667	0.166666666666667	0.166666666666667	0.166666666666667	0.666666666666667	0	0	0.166666666666667	0.166666666666667	0.166666666666667	0.5	0	0	0.333333333333333	0	0.166666666666667	0	Cluster3
PF3D7_0605900	1	0	1	1	0.5	1	0.5	0.5	0.5	0	1	0.5	1	0.5	0	0	0.5	0.5	0.5	0.5	0.5	0.5	0.5	Cluster2
PF3D7_0606000	1	0	0.90625	0.828125	0	1	0	0	0	0	0.78125	0	0	0	0	0	0.84375	0	0.4375	0.84375	0	0	0	Cluster3
PF3D7_0606100	1	0.454545454545455	0.909090909090909	0.818181818181818	0	1	0.363636363636364	0.454545454545455	0.363636363636364	0.454545454545455	0.909090909090909	0.454545454545455	0.454545454545455	0.363636363636364	0.454545454545455	0.454545454545455	0.909090909090909	0.363636363636364	0.454545454545455	0.909090909090909	0	0.454545454545455	0.454545454545455	Cluster2
PF3D7_0606500	1	0.571428571428571	1	1	0.571428571428571	1	0.571428571428571	0.571428571428571	0.571428571428571	0.571428571428571	0.857142857142857	0.571428571428571	0.571428571428571	0.428571428571429	0.428571428571429	0.428571428571429	1	0.571428571428571	0.714285714285714	1	0.571428571428571	0.571428571428571	0.571428571428571	Cluster4
PF3D7_0606600	1	0.194444444444444	0	0	0	0	0.222222222222222	0.305555555555556	0.25	0.194444444444444	0	0.25	0.194444444444444	0	0	0	0.777777777777778	0.194444444444444	0.222222222222222	0	0	0.305555555555556	0	Cluster1
PF3D7_0606700	1	0.294117647058824	0.705882352941177	0.529411764705882	0.294117647058824	1	0.294117647058824	0.294117647058824	0.294117647058824	0.294117647058824	0.705882352941177	0.352941176470588	0.294117647058824	0.235294117647059	0.235294117647059	0.294117647058824	0.588235294117647	0.294117647058824	0.352941176470588	0.588235294117647	0.294117647058824	0.294117647058824	0.294117647058824	Cluster2
PF3D7_0606800	1	0	1	1	1	1	0	0	0	0	1	0	0	0	0	0	1	0	0	1	0	0	0	Cluster3
PF3D7_0606900	1	0	1	1	1	1	0	1	0	0	1	1	0	0	0	0	0	0	0	0	1	1	0	Cluster2
PF3D7_0607000	1	0.222222222222222	1	1	0.222222222222222	1	0.444444444444444	0.444444444444444	0.333333333333333	0.222222222222222	1	0.222222222222222	0.444444444444444	0.222222222222222	0.222222222222222	0.222222222222222	0.888888888888889	0.444444444444444	0.444444444444444	1	0.222222222222222	0.444444444444444	0.222222222222222	Cluster2
PF3D7_0607200	1	0.2	1	0.8	0.4	1	0.2	0.4	0.2	0.2	0.8	0.2	0.2	0.2	0.2	0.2	0.6	0	0.2	0.6	0.4	0.4	0.2	Cluster2
PF3D7_0607400	1	0	1	0	0	1	0	0	0	0	0	0	0	0	0	0	0	0	0	0	0	0	0	Cluster1
PF3D7_0607600	1	0.333333333333333	0.888888888888889	0.777777777777778	0.333333333333333	1	0.333333333333333	0.666666666666667	0.444444444444444	0	0.777777777777778	0.333333333333333	0.333333333333333	0.333333333333333	0.333333333333333	0.222222222222222	0	0.333333333333333	0.444444444444444	0.777777777777778	0.222222222222222	0.666666666666667	0.333333333333333	Cluster2
PF3D7_0607700	1	0.133333333333333	0.933333333333333	0.8	0.0666666666666667	0.933333333333333	0.333333333333333	0.133333333333333	0.2	0.2	0.733333333333333	0.0666666666666667	0.266666666666667	0.0666666666666667	0.133333333333333	0.133333333333333	0.6	0.266666666666667	0.266666666666667	0.666666666666667	0.133333333333333	0.133333333333333	0.133333333333333	Cluster3
PF3D7_0608100	1	0	1	1	0	1	0	0	0	0	1	0	0	0	0	0	1	0	0	1	0	0	0	Cluster3
PF3D7_0608500	1	1	1	1	0.5	1	1	1	1	0	1	1	1	1	1	1	1	1	1	1	0.5	0	1	Cluster5
PF3D7_0608600	1	0	1	0.928571428571429	0	0.928571428571429	0	0	0	0	0.928571428571429	0.642857142857143	0	0	0	0	1	0	0	1	0	0	0	Cluster3
PF3D7_0608700	1	1	1	1	0.666666666666667	1	1	1	1	0	1	1	1	0.666666666666667	0.666666666666667	0.666666666666667	1	1	1	1	0.666666666666667	1	0.666666666666667	Cluster5
PF3D7_0608800	1	1	1	1	0.5	1	1	1	1	1	1	1	1	0.333333333333333	0.5	0.5	1	1	1	1	0.5	1	0.5	Cluster5
PF3D7_0608900	1	0	0.5	1	0	1	0	0	0	0	1	0	0	0	0	0	0.5	0	0	1	0	0	0	Cluster3
PF3D7_0609000	1	0.166666666666667	0	0.625	0	0.916666666666667	0.166666666666667	0	0.208333333333333	0.125	0	0.125	0.208333333333333	0	0	0	0	0.166666666666667	0.166666666666667	0	0	0	0	Cluster1
PF3D7_0609100	1	0	1	1	0	1	0	0.5	0	0	1	0.5	0.5	0	0	0	0	0.5	0.5	1	0	0	0	Cluster3
PF3D7_0609300	1	0.2	1	1	0.2	1	0	0.2	0.2	0.2	1	0.2	0	0	0	0	0.6	0	0	0.6	0	0.2	0	Cluster3
PF3D7_0609700	1	0.375	0.9	0.85	0	1	0.3	0.3	0.325	0.375	0.8	0.375	0.275	0.175	0	0.225	0.8	0.25	0.35	0.825	0.225	0.025	0.15	Cluster2
PF3D7_0609800	1	0.5	1	1	0.75	1	0.5	0.5	0.75	0.5	1	0.75	0.5	0.75	0.75	0.75	0	0.75	0.75	1	0.75	0.5	0.75	Cluster4
PF3D7_0609900	1	0.2	0	0.8	0	1	0	0	0.2	0	0.6	0	0	0	0	0	0	0.2	0.4	0.8	0	0	0	Cluster1
PF3D7_0610200	1	0.111111111111111	0.666666666666667	0.555555555555556	0	0.666666666666667	0.111111111111111	0	0.111111111111111	0.111111111111111	0.666666666666667	0	0.222222222222222	0	0	0	0	0	0.333333333333333	0.555555555555556	0	0.111111111111111	0	Cluster1
PF3D7_0610400	1	1	1	1	1	1	1	1	1	1	1	1	1	1	1	1	1	0	1	1	1	1	1	Cluster5
PF3D7_0610600	1	0	0.857142857142857	1	0.571428571428571	1	0	0	0	0	0.857142857142857	0	0	0	0	0	0.857142857142857	0	0	0.857142857142857	0.428571428571429	0	0	Cluster3
PF3D7_0610800	1	1	1	1	1	1	1	1	1	1	1	1	1	0.5	0.5	0.5	1	1	1	1	1	1	0.5	Cluster5
PF3D7_0610900	1	0.333333333333333	1	0.925925925925926	0.444444444444444	1	0.518518518518518	0.37037037037037	0.518518518518518	0.333333333333333	0.962962962962963	0.296296296296296	0.444444444444444	0.333333333333333	0.259259259259259	0.259259259259259	0.888888888888889	0.407407407407407	0.444444444444444	0.888888888888889	0.407407407407407	0.37037037037037	0.296296296296296	Cluster2
PF3D7_0611400	1	0.25	1	0.9375	0.25	1	0.25	0.25	0.25	0.25	0.0625	0.3125	0.25	0.25	0.25	0.25	1	0.3125	0.25	1	0.3125	0.25	0.25	Cluster2
PF3D7_0611600	1	0	1	0.942857142857143	0.342857142857143	1	0	0	0	0	0.914285714285714	0	0	0	0	0.314285714285714	0.914285714285714	0	0	0.885714285714286	0.457142857142857	0.342857142857143	0	Cluster3
PF3D7_0612000	1	0	1	1	0	1	0	0	0	0	1	0	0	0	0	0	1	0	0	1	0	0	0	Cluster3
PF3D7_0612100	1	0	1	1	0	1	0	0	0	0	1	0	0	0	0	0	1	0	0	1	0	0	0	Cluster3
PF3D7_0612200	1	0.28	0	0.84	0	1	0.28	0	0.28	0	0.84	0.16	0	0	0	0	0.8	0.28	0.24	0.8	0.08	0.2	0	Cluster3
PF3D7_0612600	1	0	1	1	1	1	0	1	0	0	1	1	0	1	1	1	1	0	0	1	1	1	0	Cluster4
PF3D7_0612900	1	0.5	1	1	0.5	1	0.5	0.5	0.5	0.5	1	0.5	0.5	0.5	0.5	0.5	1	0.5	0.5	1	0.5	0.5	0.5	Cluster4
PF3D7_0613100	1	1	1	1	0	1	1	0	1	1	1	1	1	0	1	1	1	1	1	1	0	0	0	Cluster4
PF3D7_0613300	1	0.2	0.8	0.8	0.2	0.8	0.2	0.2	0.2	0.2	0.6	0.4	0.2	0	0	0	0.8	0.4	0.4	0.8	0.2	0.2	0	Cluster2
PF3D7_0613500	1	0.454545454545455	0.909090909090909	0.909090909090909	0.363636363636364	1	0.454545454545455	0.636363636363636	0.454545454545455	0.454545454545455	0.818181818181818	0.272727272727273	0.454545454545455	0.454545454545455	0.363636363636364	0.454545454545455	0.727272727272727	0.454545454545455	0.454545454545455	0.727272727272727	0.363636363636364	0.636363636363636	0.272727272727273	Cluster2
PF3D7_0613600	1	0.2	0.8	0.6	0	1	0.2	0	0	0.2	0.6	0.4	0	0	0	0	0.8	0	0	0.8	0	0	0	Cluster3
PF3D7_0613700	1	0.333333333333333	1	0.666666666666667	0.5	1	0.333333333333333	0.5	0.333333333333333	0.333333333333333	0.666666666666667	0.333333333333333	0.666666666666667	0.333333333333333	0.5	0.5	0.666666666666667	0.333333333333333	0.333333333333333	0.5	0.5	0.5	0.166666666666667	Cluster2
PF3D7_0613800	1	0	0	0.552631578947368	0	0	0	0	0	0	0	0	0	0	0	0	0	0	0	0	0	0	0	Cluster1
PF3D7_0613900	1	0.170212765957447	0.872340425531915	0.574468085106383	0.0425531914893617	0.957446808510638	0.127659574468085	0	0.170212765957447	0.170212765957447	0.659574468085106	0.0851063829787234	0.170212765957447	0.170212765957447	0.127659574468085	0.148936170212766	0	0.148936170212766	0.170212765957447	0.680851063829787	0.0425531914893617	0	0	Cluster3
PF3D7_0614100	1	0	1	1	0	1	0	0	0	0	1	0	0	0	0	0	1	0	0	0	0	0	0	Cluster3
PF3D7_0614200	1	0	1	0	0	1	0	0	0	0	1	0	0	0	0	0	1	0	0	1	0	0	0	Cluster3
PF3D7_0614300	1	0.266666666666667	0.955555555555556	0.866666666666667	0.377777777777778	0.977777777777778	0.311111111111111	0.422222222222222	0.222222222222222	0.288888888888889	0.955555555555556	0.333333333333333	0.266666666666667	0.0444444444444444	0.0666666666666667	0.0222222222222222	0.911111111111111	0.222222222222222	0.244444444444444	0.911111111111111	0.311111111111111	0.422222222222222	0.0444444444444444	Cluster2
PF3D7_0614400	1	0	1	1	0	1	0	1	0	0	1	1	0	1	1	1	1	0	0	1	1	1	1	Cluster4
PF3D7_0614500	1	1	1	1	0.833333333333333	1	1	1	1	0	1	1	1	1	1	1	1	1	1	1	0.833333333333333	1	1	Cluster5
PF3D7_0614700	1	0	1	1	0	1	0	1	0	0	1	0	0	0	0	0	0.666666666666667	0	0	1	0	1	0	Cluster3
PF3D7_0614800	1	0	1	1	0	1	0	0	0	0	0	0	0	0	0	0	1	0	0	1	0	0	0	Cluster3
PF3D7_0614900	1	0	1	1	0.666666666666667	1	0	0.333333333333333	0.333333333333333	0	1	0.666666666666667	0.333333333333333	0	0	0	1	0.333333333333333	0.333333333333333	1	0.666666666666667	0.333333333333333	0	Cluster2
PF3D7_0615000	1	0	1	1	0	1	0.25	0.25	0.25	0	1	0	0.25	0	0	0	1	0.25	0.25	1	0	0.25	0	Cluster3
PF3D7_0615400	1	0.181818181818182	0	0.745454545454545	0	0.963636363636364	0.181818181818182	0	0.181818181818182	0	0	0	0.2	0	0	0	0	0	0	0.672727272727273	0	0	0	Cluster1
PF3D7_0615500	1	1	1	1	1	1	1	1	1	0	1	1	1	1	1	1	1	1	1	1	1	1	1	Cluster5
PF3D7_0615600	1	0	0.25	0.166666666666667	0.166666666666667	1	0	0	0	0	0.166666666666667	0	0	0.25	0.166666666666667	0.25	0.0833333333333333	0	0.0833333333333333	0.166666666666667	0	0	0.0833333333333333	Cluster1
PF3D7_0615800	1	0	1	1	0.2	1	0	0.4	0	0	0.6	0	0	0	0	0	0.6	0	0	0.4	0.4	0.4	0	Cluster3
PF3D7_0615900	1	0.375	0.75	0.5	0.375	0.75	0.375	0.25	0.25	0.25	0.25	0.375	0.25	0	0	0	0.375	0.25	0.25	0.375	0.375	0	0	Cluster1
PF3D7_0616000	1	0	1	1	0	1	0	0	0	0	0	0	0	0	0	0	1	0	0	1	0	0	0	Cluster3
PF3D7_0616100	1	0	1	1	0	1	0	0	0	0	1	0	0	0	1	0	1	0	0	1	0	0	0	Cluster3
PF3D7_0616200	1	0.75	0.916666666666667	0.833333333333333	0.666666666666667	0.916666666666667	0.75	0.666666666666667	0.75	0	0.833333333333333	0.666666666666667	0.833333333333333	0.666666666666667	0.666666666666667	0.583333333333333	0.833333333333333	0.75	0.75	0.833333333333333	0.666666666666667	0.666666666666667	0.666666666666667	Cluster4
PF3D7_0616300	1	0	1	1	0	1	0	0	0	0	1	0	0	0	0	0	1	0	0	1	0	0	0	Cluster3
PF3D7_0616600	1	0.4	1	1	0.4	1	0	0.2	0.4	0	0.6	0.2	0	0.2	0.2	0	0.8	0	0	0.8	0	0.2	0.2	Cluster3
PF3D7_0616900	1	0	0.923076923076923	0.615384615384615	0.307692307692308	1	0	0	0.153846153846154	0.230769230769231	0.692307692307692	0	0	0.230769230769231	0.230769230769231	0	0.615384615384615	0	0.0769230769230769	0.615384615384615	0.307692307692308	0	0	Cluster3
PF3D7_0617100	1	0.7	1	1	0.4	1	0.7	0.3	0.6	0.7	0.9	0.7	0.7	0.3	0.2	0.2	1	0.6	0.7	0.9	0.5	0.3	0.2	Cluster4
PF3D7_0617200	1	0.75	1	0.875	0.75	1	0.75	0.625	0.75	0.75	1	0.75	0.625	0.625	0.5625	0.6875	0.9375	0.75	0.75	0.9375	0.8125	0.625	0.625	Cluster5
PF3D7_0617300	1	0.5	1	1	0.5	1	0.5	0.5	0.5	0.5	1	0.5	0.5	0.5	0.5	0.5	1	0.5	0.5	1	0.5	0.5	0.5	Cluster4
PF3D7_0617400	1	0	0	0	0	0	0	0	0	0	0	0	0	0	0	0	0	0	0	1	0	0	0	Cluster1
PF3D7_0617800	1	1	1	1	0.666666666666667	1	1	1	1	1	1	1	1	1	1	1	0	1	1	1	0.666666666666667	1	1	Cluster5
PF3D7_0617900	1	1	1	1	1	0	1	1	1	1	1	1	1	1	1	1	1	1	1	1	1	1	1	Cluster5
PF3D7_0618000	1	0.210526315789474	1	0.921052631578947	0.394736842105263	1	0.236842105263158	0.394736842105263	0.289473684210526	0.210526315789474	0.921052631578947	0	0.315789473684211	0.210526315789474	0.236842105263158	0.210526315789474	0.868421052631579	0.289473684210526	0.263157894736842	0.894736842105263	0.342105263157895	0.394736842105263	0.289473684210526	Cluster2
PF3D7_0618200	1	0.75	1	1	0.75	1	0.75	0.75	0.75	0.75	1	0.75	0.75	0.5	0.25	0.5	1	0.25	0.75	1	0.75	0.75	0.5	Cluster4
PF3D7_0618300	1	0.75	1	1	1	1	0.75	1	0.75	0.75	1	0.5	0.75	0.75	0.75	0.75	1	0.75	0.75	1	0.75	1	0.75	Cluster5
PF3D7_0618600	1	0	1	1	1	1	1	0	1	0	1	0	0	0	0	0	1	1	1	1	1	0	0	Cluster2
PF3D7_0618700	1	0.333333333333333	1	1	0	1	0	0	0	0.333333333333333	1	0	0.333333333333333	0	0.333333333333333	0.666666666666667	1	0.333333333333333	0.333333333333333	1	0	0	0.333333333333333	Cluster2
PF3D7_0618900	1	0.2	1	0.6	0	1	0.2	0	0	0	1	0.2	0	0.2	0	0.2	0.8	0	0	0.8	0	0.2	0	Cluster3
PF3D7_0619000	1	0.15	0.65	0.15	0.25	0.8	0.15	0.1	0.15	0.15	0.5	0.15	0.15	0.1	0.1	0.15	0.5	0.15	0.15	0.55	0.2	0.1	0.1	Cluster1
PF3D7_0619200	1	0	1	1	0	1	0	0	0.25	0	1	0.5	0	0	0.5	0.5	1	0.25	0.5	1	0	0	0.5	Cluster2
PF3D7_0619300	1	0	0.928571428571429	0.642857142857143	0	0.928571428571429	0	0	0	0	0.928571428571429	0	0	0	0.142857142857143	0.142857142857143	0.928571428571429	0.214285714285714	0	0.857142857142857	0	0	0	Cluster3
PF3D7_0619400	1	0.789473684210526	1	1	0.789473684210526	1	0.789473684210526	0.789473684210526	0.789473684210526	0.789473684210526	1	0.789473684210526	0.789473684210526	0.789473684210526	0.789473684210526	0.789473684210526	1	0.789473684210526	0.789473684210526	1	0.789473684210526	0.789473684210526	0.789473684210526	Cluster5
PF3D7_0619700	1	0	1	0.8	0	1	0.2	0.4	0.2	0	0.8	0.2	0.2	0	0	0	1	0.2	0.2	1	0	0.4	0	Cluster3
PF3D7_0619800	1	0	1	1	0	1	0	0	0	0	0	0	0	0	1	1	1	0	0	1	0	0	0	Cluster3
PF3D7_0619900	1	0.333333333333333	1	1	0.333333333333333	1	0.333333333333333	0.333333333333333	0.333333333333333	0.333333333333333	0.666666666666667	0.333333333333333	0.333333333333333	0.666666666666667	0.333333333333333	0.333333333333333	1	0.333333333333333	0.333333333333333	1	0.666666666666667	0.333333333333333	0.333333333333333	Cluster2
PF3D7_0620300	1	0	1	1	0	1	0	0	0	0	1	0	0	0	0	0	1	0	0	1	0	0	0	Cluster3
PF3D7_0620500	1	0	1	1	1	1	0	0	0	0	1	1	0	1	1	1	1	0	0	1	1	0	1	Cluster2
PF3D7_0620700	1	0	0	1	0	1	0	0	0	0	0	0	0	1	1	1	0	0	0	0	0	0	1	Cluster1
PF3D7_0621100	1	0.444444444444444	1	0.888888888888889	0.444444444444444	1	0.444444444444444	0.444444444444444	0.555555555555556	0.444444444444444	0.888888888888889	0.555555555555556	0.444444444444444	0.333333333333333	0.333333333333333	0.333333333333333	0.888888888888889	0.444444444444444	0.444444444444444	0.888888888888889	0.444444444444444	0.444444444444444	0.333333333333333	Cluster2
PF3D7_0621200	1	0.5	1	1	1	1	0.25	0.5	0.5	0.5	1	0.25	0.5	0.25	0.25	0.25	1	0.5	0.5	1	0.75	0.5	0.25	Cluster4
PF3D7_0621400	1	0	1	1	1	1	0	0	0	0	1	0	0	1	1	1	1	0	0	1	1	0	1	Cluster2
PF3D7_0621800	1	1	1	1	1	1	1	1	1	1	1	1	0.8	1	1	1	0.6	1	1	1	1	1	1	Cluster5
PF3D7_0621900	1	0.5	1	0.875	0.25	1	0.5	0.25	0.5	0.5	1	0	0.5	0.25	0.25	0.25	0.75	0.375	0.5	0.75	0.25	0.25	0.25	Cluster2
PF3D7_0622100	1	0	0.666666666666667	0.666666666666667	0	1	0.333333333333333	0	0.333333333333333	0.333333333333333	0.333333333333333	0.333333333333333	0.333333333333333	0.333333333333333	0.333333333333333	0.333333333333333	0.333333333333333	0.333333333333333	0	0.333333333333333	0	0	0.333333333333333	Cluster1
PF3D7_0622200	1	0.333333333333333	0.333333333333333	0.666666666666667	0.666666666666667	1	0.333333333333333	0.666666666666667	0.333333333333333	0.333333333333333	0.666666666666667	0	0.333333333333333	0.333333333333333	0.333333333333333	0.333333333333333	0.666666666666667	0.333333333333333	0.333333333333333	0.666666666666667	0.333333333333333	0.666666666666667	0.333333333333333	Cluster2
PF3D7_0622300	1	0	1	0.5	0	1	0	0	0	0	0.5	0	0	0	0	0	0.25	0	0	0.25	0	0	0	Cluster1
PF3D7_0622500	1	0	1	1	1	1	0	1	0	0	1	1	0	1	1	1	1	0	0	1	1	1	1	Cluster4
PF3D7_0622800	1	0.142857142857143	0.857142857142857	0.714285714285714	0.142857142857143	0.857142857142857	0.285714285714286	0.428571428571429	0.285714285714286	0.142857142857143	1	0.285714285714286	0.285714285714286	0.142857142857143	0.428571428571429	0.142857142857143	0.714285714285714	0.142857142857143	0.142857142857143	0.857142857142857	0.142857142857143	0.428571428571429	0.142857142857143	Cluster2
PF3D7_0622900	1	0	1	0.538461538461538	0	1	0	0	0	0	0.692307692307692	0	0	0	0	0	0.538461538461538	0	0	0	0	0	0	Cluster3
PF3D7_0623000	1	0	1	1	0	1	0.5	0	0	0	1	0	0	0	0	0.5	1	0	0	1	0	0	0	Cluster3
PF3D7_0623100	1	0.586206896551724	0.96551724137931	0.862068965517241	0.551724137931034	1	0.482758620689655	0.482758620689655	0.517241379310345	0.586206896551724	0.931034482758621	0.482758620689655	0.482758620689655	0.482758620689655	0.448275862068966	0.413793103448276	0	0.551724137931034	0.620689655172414	0.896551724137931	0.517241379310345	0.482758620689655	0.413793103448276	Cluster4
PF3D7_0623600	1	0.5	1	1	0.5	1	0.5	0.5	0.5	0	1	0.5	0.5	0.5	0.5	0.5	0	0.5	0.5	1	0.5	0.5	0.5	Cluster4
PF3D7_0623800	1	0.0833333333333333	0.875	0.791666666666667	0.208333333333333	0.958333333333333	0.0833333333333333	0	0.125	0	0	0.125	0.125	0.25	0.208333333333333	0.208333333333333	0.75	0.0833333333333333	0.0833333333333333	0.791666666666667	0.208333333333333	0	0.25	Cluster3
PF3D7_0623900	1	0	1	1	0	1	0	0	0	0	1	0	0	0	0	0	0	0	0	0	0	0	0	Cluster3
PF3D7_0624000	1	0.75	1	1	0.75	1	0.75	1	0.75	0.75	1	0.75	0.75	0.75	0.75	0.75	1	0.75	0.75	1	0.5	1	0.75	Cluster5
PF3D7_0624200	1	0.25	1	0.5	0.5	1	0.25	0.25	0.25	0.25	0.75	0.25	0.25	0.25	0.25	0.25	0.5	0.25	0.25	0.5	0.25	0.25	0.25	Cluster2
PF3D7_0624600	1	0.418181818181818	0.963636363636364	0.945454545454545	0.363636363636364	1	0.381818181818182	0.4	0	0.418181818181818	0.927272727272727	0.381818181818182	0.436363636363636	0.363636363636364	0.418181818181818	0.418181818181818	0.854545454545454	0.436363636363636	0.436363636363636	0.854545454545454	0.345454545454545	0.4	0.363636363636364	Cluster2
PF3D7_0624800	1	0	1	1	0	1	0	0	0	0	1	0	0	0	0	0	0	0	0	1	0	0	0	Cluster3
PF3D7_0625000	1	0	1	1	0	1	0	1	0	0	1	0.5	0	0	0.5	0	1	0	0	1	0.5	1	0	Cluster2
PF3D7_0625200	1	0	0.666666666666667	0.777777777777778	0	1	0	0	0	0	0.777777777777778	0	0	0	0	0	0.777777777777778	0	0	0.666666666666667	0	0	0	Cluster3
PF3D7_0625600	1	0	1	1	0	1	0	0	0	0	1	0	1	0	0	0	1	0	0	1	0	0	0	Cluster3
PF3D7_0625800	1	0	1	1	0	1	0	0	0	0	1	0	0.333333333333333	0	0	0	1	0	0	1	0	0	0	Cluster3
PF3D7_0626000	1	0	0	0	0	0	0	0	0	0	0	0	0	0	0	0	0	0	0	0	0	0	0	Cluster1
PF3D7_0626400	1	0.19047619047619	0.952380952380952	0.904761904761905	0.142857142857143	0.952380952380952	0.19047619047619	0.142857142857143	0.19047619047619	0.19047619047619	0	0.142857142857143	0	0.142857142857143	0.142857142857143	0.0952380952380952	0.857142857142857	0.19047619047619	0.19047619047619	0.80952380952381	0.142857142857143	0.142857142857143	0.0952380952380952	Cluster3
PF3D7_0626500	1	0.5	1	0.5	0.5	1	0.5	0.5	0.5	0.5	0.5	0.5	0.5	0.5	0.5	0.5	0.5	0.5	0.5	0.5	0.5	0.5	0.5	Cluster4
PF3D7_0626800	1	1	0.888888888888889	1	0.777777777777778	1	1	0.777777777777778	1	1	1	0.777777777777778	1	0.777777777777778	0.888888888888889	0.888888888888889	1	1	1	1	0.888888888888889	0.777777777777778	0.777777777777778	Cluster5
PF3D7_0627100	1	0.285714285714286	0.761904761904762	0.714285714285714	0.285714285714286	0.952380952380952	0.238095238095238	0.19047619047619	0.238095238095238	0.285714285714286	0.666666666666667	0.380952380952381	0.285714285714286	0.333333333333333	0.333333333333333	0.285714285714286	0.761904761904762	0.285714285714286	0.285714285714286	0.761904761904762	0.238095238095238	0.19047619047619	0.285714285714286	Cluster2
PF3D7_0627300	1	0.25	1	1	0	1	0.25	0.5	0.25	0.25	1	0.25	0	0.25	0.25	0.25	0.75	0.25	0.25	0.75	0	0.5	0.25	Cluster2
PF3D7_0627500	1	0.75	0.75	0.75	0	1	0.75	0.75	0.75	0.75	0.75	0.75	0.75	0.75	0.75	0.75	0.75	0.75	0.75	0.75	0.5	0.75	0.75	Cluster4
PF3D7_0627600	1	0	1	1	1	1	0	1	0	0	1	0	1	0	0	0	1	0	0	1	0	1	0	Cluster2
PF3D7_0627700	1	0.222222222222222	0.888888888888889	0.888888888888889	0.555555555555556	0.888888888888889	0.111111111111111	0.444444444444444	0.222222222222222	0.222222222222222	0.888888888888889	0.444444444444444	0.222222222222222	0.555555555555556	0.555555555555556	0.555555555555556	0.888888888888889	0.222222222222222	0.222222222222222	0.888888888888889	0.555555555555556	0.444444444444444	0.555555555555556	Cluster2
PF3D7_0627800	1	0.1875	0.875	0.8125	0.3125	1	0.125	0.125	0.1875	0.1875	0.875	0.0625	0.1875	0.125	0.125	0.125	0.75	0.1875	0.1875	0.625	0.1875	0.125	0.125	Cluster3
PF3D7_0628100	1	0.228571428571429	0.65	0.542857142857143	0.278571428571429	0.721428571428571	0.192857142857143	0.235714285714286	0.2	0.235714285714286	0.557142857142857	0.228571428571429	0.221428571428571	0.15	0.142857142857143	0.15	0.55	0.207142857142857	0.221428571428571	0.621428571428571	0.264285714285714	0.235714285714286	0.142857142857143	Cluster2
PF3D7_0628200	1	0.354838709677419	0.935483870967742	0.870967741935484	0	1	0.354838709677419	0.354838709677419	0.451612903225806	0.354838709677419	0.870967741935484	0.354838709677419	0.354838709677419	0.290322580645161	0.290322580645161	0	0.838709677419355	0.354838709677419	0.387096774193548	0.838709677419355	0	0.354838709677419	0.290322580645161	Cluster2
PF3D7_0628300	1	0.666666666666667	1	1	0.666666666666667	1	0.666666666666667	0.666666666666667	0.666666666666667	0.666666666666667	1	1	0.333333333333333	0.666666666666667	1	1	1	0.666666666666667	0.666666666666667	1	0	0.666666666666667	0.666666666666667	Cluster4
PF3D7_0628600	1	1	1	1	1	1	1	0	1	1	1	1	1	1	1	1	1	1	1	1	1	1	1	Cluster5
PF3D7_0629100	1	0	1	1	0	1	0.4	0	0.4	0	0.8	0.2	0.4	0.2	0.2	0.2	0.8	0.2	0.4	0.8	0	0	0.2	Cluster3
PF3D7_0629200	1	0	1	1	0	1	0	0	0	0	1	0	0	1	1	1	1	0	0	1	1	0	1	Cluster2
PF3D7_0629400	1	0	1	1	0	1	0	0	0	0	0.666666666666667	0	0	0	0	0	0.333333333333333	0	0	0.333333333333333	0	0	0	Cluster3
PF3D7_0629500	1	0	0.875	0.875	0.125	1	0	0.125	0	0	0.875	0.25	0	0	0	0	0.75	0	0	0.75	0	0.125	0	Cluster3
PF3D7_0629700	1	0.208333333333333	0.888888888888889	0	0.166666666666667	0.986111111111111	0.208333333333333	0.180555555555556	0.194444444444444	0	0.75	0.138888888888889	0	0	0	0	0.666666666666667	0.208333333333333	0	0	0.138888888888889	0.180555555555556	0	Cluster1
PF3D7_0629800	1	0	1	0.75	0	1	0.25	0	0.25	0	0.75	0	0	0	0	0	0.75	0.25	0	0.5	0	0	0	Cluster3
PF3D7_0629900	1	0	1	1	1	1	0	0	0	0	0	0	0	0	0	0	1	0	0	1	0	0	1	Cluster3
PF3D7_0630100	1	0.5	0.5	1	0	1	0	0	0	0.5	1	0.5	0.5	0	0	0	1	0	0	1	0	0	0	Cluster3
PF3D7_0630300	1	0.636363636363636	0.909090909090909	0.909090909090909	0.363636363636364	1	0.454545454545455	0.454545454545455	0.545454545454545	0.636363636363636	0.909090909090909	0.454545454545455	0.545454545454545	0.363636363636364	0.454545454545455	0.454545454545455	0.909090909090909	0.636363636363636	0.545454545454545	0.909090909090909	0.363636363636364	0.454545454545455	0.545454545454545	Cluster4
PF3D7_0630500	1	0	1	1	0	1	0	0	0	0	1	0	0	0	0	0	1	0	0	1	0	0	0	Cluster3
PF3D7_0630600	1	0.2	1	1	0.5	1	0.2	0.4	0.2	0.2	1	0.4	0.2	0.3	0.4	0.4	0.9	0.3	0.3	0.9	0.4	0.4	0.4	Cluster2
PF3D7_0630800	1	0.666666666666667	1	1	0.333333333333333	1	0.666666666666667	0.333333333333333	0.666666666666667	0.666666666666667	1	0.666666666666667	0.666666666666667	0.333333333333333	0.333333333333333	0.333333333333333	1	0	0.666666666666667	1	0.666666666666667	0.333333333333333	0.333333333333333	Cluster4
PF3D7_0630900	1	0.333333333333333	0.666666666666667	0.333333333333333	0	1	0.333333333333333	0	0.333333333333333	0	0.333333333333333	0	0	0	0	0	0.333333333333333	0	0.333333333333333	0.333333333333333	0	0	0	Cluster1
PF3D7_0631000	1	0	1	1	0.25	1	0	0.25	0	0	1	0.25	0	0.5	0.25	0.25	1	0.25	0.25	1	0.25	0.25	0.25	Cluster2
PF3D7_0631100	1	0	0	1	0	0	0	0	0	0	1	0	0	0	0	0	0	0	0	0	0	0	0	Cluster1
PF3D7_0632500	1	0	1	0	0	0	0	0	0	0	0	0	0	0	0	0	0	0	0	0	0	0	0	Cluster1
PF3D7_0632800	1	0	1	0	0	0	0	0	0	0	0	0	0	0	0	0	0	0	0	0	0	0	0	Cluster1
PF3D7_0701900	1	0	0	1	0	1	0	0	0	0	0	0	0	0	0	0	0	0	0	1	0	0	0	Cluster1
PF3D7_0702000	1	0	0	0	0	1	0	0	0	0	0	0	0	0	0	0	0	0	0	0	0	0	0	Cluster1
PF3D7_0702300	1	0	0	0	0	0	0	0	0	0	0	0	0	0	0	0	0	0	0	0.5	0	0	0	Cluster1
PF3D7_0702400	1	0	1	0.4	0	1	0	0	0	0	0	0	0	0	0	0	0.2	0	0	0.2	0	0	0	Cluster1
PF3D7_0702500	1	0	0.892857142857143	0.857142857142857	0	1	0	0	0	0	0	0	0	0	0	0	0.714285714285714	0	0	0.821428571428571	0	0	0	Cluster3
PF3D7_0702600	1	0	1	1	0	1	0	0	0	0	0	0	0	0	0	0	1	0	0	1	0	0	0	Cluster3
PF3D7_0703200	1	0.0769230769230769	0.846153846153846	0.692307692307692	0	1	0.0769230769230769	0	0.0769230769230769	0.0769230769230769	0.769230769230769	0.0769230769230769	0.0769230769230769	0.0769230769230769	0	0	0.461538461538462	0.153846153846154	0.0769230769230769	0.538461538461538	0.0769230769230769	0	0.0769230769230769	Cluster3
PF3D7_0703500	1	0.470588235294118	0.970588235294118	0.852941176470588	0.352941176470588	1	0.411764705882353	0.411764705882353	0.411764705882353	0.470588235294118	0.911764705882353	0.411764705882353	0.5	0.323529411764706	0.352941176470588	0.352941176470588	0.764705882352941	0.470588235294118	0.441176470588235	0.823529411764706	0.323529411764706	0.411764705882353	0.294117647058824	Cluster2
PF3D7_0703600	1	1	1	1	1	1	1	1	1	1	1	0.8	0.8	0.8	0.8	0.8	0.2	0.2	1	1	0.8	1	0.8	Cluster5
PF3D7_0703800	1	0	1	1	0	1	0	0	0	0	0	0	0	0	0.5	0.5	0.5	0	0	0	0	0	0	Cluster1
PF3D7_0703900	1	0.2	0.733333333333333	0.666666666666667	0.133333333333333	1	0.2	0.133333333333333	0.2	0.133333333333333	0.533333333333333	0	0.2	0	0	0	0	0.266666666666667	0.266666666666667	0	0	0.133333333333333	0	Cluster1
PF3D7_0704000	1	0	0.833333333333333	0.166666666666667	0	0	0	0	0	0	0	0.166666666666667	0	0	0.166666666666667	0	0.333333333333333	0	0	0.333333333333333	0	0	0	Cluster1
PF3D7_0704100	1	0	0	0.714285714285714	0	0.967032967032967	0	0	0	0	0	0	0	0	0	0	0.032967032967033	0	0	0	0	0	0	Cluster1
PF3D7_0704200	1	0.142857142857143	1	0.857142857142857	0.285714285714286	1	0.142857142857143	0.142857142857143	0.142857142857143	0.142857142857143	0.714285714285714	0.285714285714286	0.142857142857143	0.285714285714286	0.285714285714286	0.285714285714286	0.714285714285714	0.142857142857143	0.142857142857143	0.857142857142857	0.285714285714286	0.142857142857143	0.285714285714286	Cluster2
PF3D7_0704300	1	0	0.897058823529412	0.808823529411765	0	0.985294117647059	0	0	0	0	0	0	0	0	0	0	0.5	0	0	0.647058823529412	0	0	0	Cluster3
PF3D7_0704400	1	0.181818181818182	1	0.454545454545455	0.272727272727273	0.818181818181818	0.181818181818182	0.272727272727273	0.181818181818182	0	0.636363636363636	0.181818181818182	0.181818181818182	0	0.0909090909090909	0.0909090909090909	0.545454545454545	0.272727272727273	0.181818181818182	0.545454545454545	0.272727272727273	0.272727272727273	0.181818181818182	Cluster3
PF3D7_0704500	1	0.5	0.875	0.875	0	1	0.375	0	0.375	0	0.75	0.375	0.375	0	0	0	0.75	0.375	0.375	0.75	0	0	0	Cluster2
PF3D7_0704600	1	0.212121212121212	0.939393939393939	0.787878787878788	0.121212121212121	0.96969696969697	0.121212121212121	0.121212121212121	0.212121212121212	0.151515151515152	0.818181818181818	0.0909090909090909	0.181818181818182	0.0606060606060606	0.121212121212121	0.121212121212121	0.666666666666667	0.181818181818182	0.212121212121212	0.666666666666667	0.121212121212121	0.121212121212121	0.121212121212121	Cluster3
PF3D7_0704700	1	0.166666666666667	1	1	0	1	0.166666666666667	0.166666666666667	0.333333333333333	0	1	0.166666666666667	0	0	0	0	0	0	0	0.833333333333333	0	0.166666666666667	0	Cluster3
PF3D7_0704800	1	0.125	1	0.791666666666667	0.125	1	0	0.208333333333333	0.145833333333333	0.145833333333333	0.770833333333333	0.208333333333333	0	0	0.145833333333333	0.125	0.8125	0	0	0.833333333333333	0.125	0.208333333333333	0.104166666666667	Cluster3
PF3D7_0704900	1	0.2	1	1	0.6	1	0.2	0.2	0.4	0.2	0.8	0.2	0.2	0.4	0.4	0.4	0.8	0.2	0.4	0.6	0.4	0.2	0.4	Cluster2
PF3D7_0705000	1	0.25	0.75	0.75	0	0.5	0	0	0	0.25	0.75	0.25	0	0	0	0	0.5	0.25	0	0.5	0.75	0	0	Cluster3
PF3D7_0705100	1	0.166666666666667	1	1	0.333333333333333	0.916666666666667	0	0.583333333333333	0.166666666666667	0.166666666666667	0.916666666666667	0.25	0.166666666666667	0	0	0	1	0.25	0.166666666666667	0.916666666666667	0.333333333333333	0.583333333333333	0.166666666666667	Cluster2
PF3D7_0705300	1	0.285714285714286	1	1	0.428571428571429	1	0.285714285714286	0.428571428571429	0.285714285714286	0.285714285714286	1	0.285714285714286	0.285714285714286	0.285714285714286	0.285714285714286	0.285714285714286	1	0.285714285714286	0.285714285714286	1	0.428571428571429	0.428571428571429	0.285714285714286	Cluster2
PF3D7_0705400	1	0.833333333333333	0.833333333333333	1	0.666666666666667	1	0.833333333333333	0.666666666666667	0.833333333333333	0.833333333333333	1	0.666666666666667	0.833333333333333	0.666666666666667	0.666666666666667	0.666666666666667	0.833333333333333	0.833333333333333	0.666666666666667	1	0.833333333333333	0.666666666666667	0.666666666666667	Cluster5
PF3D7_0705500	1	0.311111111111111	0	0.711111111111111	0.311111111111111	0.977777777777778	0.333333333333333	0	0	0	0.8	0	0.377777777777778	0	0	0.222222222222222	0.688888888888889	0	0.355555555555556	0	0	0	0	Cluster1
PF3D7_0706000	1	0.666666666666667	1	0.933333333333333	0.6	1	0.666666666666667	0.6	0.6	0.666666666666667	1	0.6	0.666666666666667	0.666666666666667	0.6	0.6	0.866666666666667	0.666666666666667	0.666666666666667	0.866666666666667	0.666666666666667	0.6	0.533333333333333	Cluster4
PF3D7_0706100	1	0	1	1	0	1	0	0	0	0	1	0	0	0	0	0	1	0	0	1	0	0	0	Cluster3
PF3D7_0706300	1	0	1	0.5	0	1	0	0.5	0	0	0.5	0	0	0	0	0	0.5	0	0	0.5	0	0.5	0	Cluster3
PF3D7_0706400	1	1	1	1	1	1	1	1	1	1	1	1	0	1	1	1	1	1	1	1	1	0	1	Cluster5
PF3D7_0706500	1	0	0.838709677419355	0	0	0.903225806451613	0	0	0	0	0	0	0	0	0	0	0	0	0	0.67741935483871	0	0	0	Cluster1
PF3D7_0707200	1	0.25	0	0.6	0.1	0	0.2	0.1	0.1	0.25	0.7	0.15	0	0	0	0	0.5	0	0.15	0.6	0.1	0.1	0.1	Cluster1
PF3D7_0707300	1	0.375	0.875	0.75	0	1	0	0	0.25	0	0.875	0	0	0	0	0	0.875	0	0	0.875	0	0	0	Cluster3
PF3D7_0707400	1	0	0.5	1	0.5	1	0.5	0	0.5	0	1	0	0.5	0	0	0	0.5	0	0.5	1	0.5	0	0	Cluster2
PF3D7_0707500	1	0.2	1	1	0	1	0.2	0.4	0.2	0.2	0.6	0.4	0.2	0.4	0.4	0.4	0	0	0.2	0	0.4	0.4	0.4	Cluster2
PF3D7_0707600	1	0.142857142857143	1	0.857142857142857	0.428571428571429	1	0.142857142857143	0.428571428571429	0.285714285714286	0	1	0.428571428571429	0.285714285714286	0.428571428571429	0.285714285714286	0.428571428571429	0.857142857142857	0.142857142857143	0.142857142857143	0.857142857142857	0.428571428571429	0.428571428571429	0.428571428571429	Cluster2
PF3D7_0707700	1	0.384615384615385	0.846153846153846	0.923076923076923	0	1	0.153846153846154	0.461538461538462	0.230769230769231	0.384615384615385	0.846153846153846	0.538461538461538	0.307692307692308	0.384615384615385	0.230769230769231	0.230769230769231	0.923076923076923	0.384615384615385	0.384615384615385	0.923076923076923	0.0769230769230769	0.461538461538462	0.384615384615385	Cluster2
PF3D7_0708000	1	0.333333333333333	0.666666666666667	0.666666666666667	0.333333333333333	1	0.333333333333333	0	0.333333333333333	0.333333333333333	0.666666666666667	0	0.333333333333333	0	0	0	0.666666666666667	0.333333333333333	0.333333333333333	0.333333333333333	0	0	0	Cluster3
PF3D7_0708400	1	0.930232558139535	1	0.976744186046512	0.906976744186046	1	0.953488372093023	0.930232558139535	0.930232558139535	0	1	0.906976744186046	0.906976744186046	0.906976744186046	0.906976744186046	0.906976744186046	0.976744186046512	0.930232558139535	0.930232558139535	0.976744186046512	0.906976744186046	0.837209302325581	0.906976744186046	Cluster5
PF3D7_0708500	1	0.185185185185185	0.962962962962963	0.814814814814815	0.148148148148148	0.962962962962963	0.185185185185185	0.111111111111111	0.185185185185185	0.185185185185185	0.814814814814815	0.0740740740740741	0.185185185185185	0.111111111111111	0.0740740740740741	0	0.777777777777778	0.185185185185185	0.185185185185185	0.666666666666667	0.185185185185185	0.148148148148148	0.111111111111111	Cluster3
PF3D7_0708700	1	0	1	1	0	1	0	0	0	0	1	0	0	0	0	0	1	0	0	1	0	0	0	Cluster3
PF3D7_0708800	1	0.777777777777778	1	0.944444444444444	0.944444444444444	1	0.777777777777778	0.777777777777778	0.833333333333333	0.777777777777778	1	0.833333333333333	0.777777777777778	0.722222222222222	0.666666666666667	0.666666666666667	0	0.833333333333333	0.833333333333333	0.833333333333333	0.944444444444444	0.777777777777778	0.611111111111111	Cluster5
PF3D7_0709000	1	0.8	1	1	0.4	1	0.8	0.6	0.8	0.8	1	0.8	0.2	0.4	0.6	0.4	1	0.8	0.8	1	0.8	0.6	0.6	Cluster4
PF3D7_0709300	1	0.125	0.625	0.75	0	1	0.125	0	0.125	0	0.75	0.125	0.125	0	0	0	0.375	0.125	0.125	0.375	0	0	0	Cluster3
PF3D7_0709400	1	0.166666666666667	1	0.75	0.166666666666667	1	0.166666666666667	0.166666666666667	0.166666666666667	0.166666666666667	0	0.0833333333333333	0.166666666666667	0.166666666666667	0.25	0	1	0.166666666666667	0.166666666666667	0.916666666666667	0.166666666666667	0.166666666666667	0.25	Cluster3
PF3D7_0709500	1	0	1	0.5	0	1	0	0	0	0	0.5	0	0	0	0	0	0.5	0	0	0.5	0	0	0	Cluster3
PF3D7_0709600	1	0	1	1	0	0.75	0	0.25	0	0	0.75	0.25	0	0	0	0	1	0	0	1	0.5	0.25	0	Cluster3
PF3D7_0709700	1	0.333333333333333	1	1	0.5	1	0.416666666666667	0.416666666666667	0.333333333333333	0.333333333333333	1	0.5	0.5	0.333333333333333	0.333333333333333	0.25	0.916666666666667	0.416666666666667	0.416666666666667	0.916666666666667	0.416666666666667	0.416666666666667	0.166666666666667	Cluster2
PF3D7_0709900	1	0.4	1	1	0.4	1	0.4	0.4	0.4	0.4	1	0.4	0.4	0.4	0.4	0.4	1	0.2	0.4	1	0.4	0.4	0.4	Cluster2
PF3D7_0710000	1	0	1	0.333333333333333	0.166666666666667	1	0.166666666666667	0.166666666666667	0.333333333333333	0	1	0	0.166666666666667	0	0	0	0.833333333333333	0.166666666666667	0.333333333333333	0.833333333333333	0.166666666666667	0.166666666666667	0	Cluster3
PF3D7_0710200	1	0	0.863636363636364	0	0.136363636363636	0.863636363636364	0	0.0454545454545455	0.0909090909090909	0.136363636363636	0.590909090909091	0.318181818181818	0.136363636363636	0	0	0	0.545454545454545	0	0	0.5	0.181818181818182	0.181818181818182	0	Cluster1
PF3D7_0710400	1	1	1	0	1	1	1	1	1	0	1	1	1	0.5	0.5	0.5	1	1	1	1	0.5	1	0.5	Cluster5
PF3D7_0710600	1	1	1	1	1	1	1	1	1	0	1	1	1	1	1	1	1	1	1	1	1	1	1	Cluster5
PF3D7_0710700	1	0	1	1	0	1	0	1	0	0	1	0	0	0	0	0	1	0	0	1	0	1	0	Cluster3
PF3D7_0710800	1	0.333333333333333	1	1	0	1	0	0	0	0.333333333333333	0.666666666666667	0.666666666666667	0.333333333333333	0	0	0	0.666666666666667	0	0	0.666666666666667	0	0	0	Cluster3
PF3D7_0711000	1	0	1	1	0	1	0	0	0	0	1	0	0	0	0	0	1	0	0	1	0	0	0	Cluster3
PF3D7_0711100	1	1	1	1	0	1	0	1	0	1	0	0	0	1	1	1	1	0	0	1	0	1	1	Cluster4
PF3D7_0711300	1	0	1	1	0	1	0	0	0	0	1	0	0	0	0	0	1	0	0	1	0	0	0	Cluster3
PF3D7_0711400	1	0.16	1	0.84	0.08	0.8	0.2	0.16	0.12	0.16	0.56	0.12	0.2	0.12	0.08	0.08	0.84	0.16	0.2	0.84	0.04	0.2	0.08	Cluster3
PF3D7_0711500	1	0.4375	0.9375	0.90625	0.5	1	0.40625	0.4375	0.40625	0.40625	0.59375	0.46875	0.4375	0.28125	0.3125	0.375	0.9375	0.4375	0.4375	0.9375	0.5	0.4375	0.3125	Cluster2
PF3D7_0712000	1	0	0	0	0	0	0	0	0	0	0.5	0	0	0	0	0	0	0	0	0	0	0	0	Cluster1
PF3D7_0712300	1	0	0.5	0	0	0	0	0	0	0	0.5	0	0	0	0	0	0	0	0	0.5	0	0	0	Cluster1
PF3D7_0712800	1	0	1	0	0	1	0	0	0	0	0	0	0	0	0	0	0	0	0	1	0	0	0	Cluster1
PF3D7_0712900	1	0	1	0	0	1	0	0	0	0	1	0	0	0	0	0	0	0	0	1	0	0	0	Cluster3
PF3D7_0713100	1	0	0	0	0	1	0	0	0	0	0	0	0	0	0	0	0	0	0	0	0	0	0	Cluster1
PF3D7_0713400	1	1	1	1	1	1	1	1	1	0	1	1	1	0.666666666666667	0.333333333333333	0.333333333333333	1	1	1	1	1	1	0.333333333333333	Cluster5
PF3D7_0713500	1	0	1	1	1	1	0	1	0	0	1	0	0	1	0	0	1	0	0	1	1	1	0	Cluster2
PF3D7_0713800	1	0	1	1	0	1	0	0	0	0	1	0	0	0	0	0	1	1	0	1	0	0	0	Cluster3
PF3D7_0714000	1	1	1	1	1	1	1	1	1	1	1	1	0.666666666666667	1	1	1	1	1	1	1	1	1	1	Cluster5
PF3D7_0714200	1	0	0.897435897435897	0.974358974358974	0	0.974358974358974	0	0	0	0	0.974358974358974	0	0	0	0	0	0.948717948717949	0	0	0.974358974358974	0	0	0	Cluster3
PF3D7_0714300	1	0.4	1	1	0.2	1	0.4	0.6	0.6	0.4	0.8	0.6	0.6	0.4	0.4	0.4	1	0.6	0.6	1	0.4	0.6	0.4	Cluster4
PF3D7_0714500	1	0.666666666666667	1	1	0.666666666666667	1	0.833333333333333	0.666666666666667	0.833333333333333	0.666666666666667	1	0.5	0.666666666666667	0.666666666666667	0.666666666666667	0.666666666666667	0.833333333333333	0.833333333333333	0.666666666666667	0.833333333333333	0.666666666666667	0.666666666666667	0.666666666666667	Cluster5
PF3D7_0714600	1	0.5	0.928571428571429	0.857142857142857	0.285714285714286	1	0.571428571428571	0.428571428571429	0.571428571428571	0.5	0.857142857142857	0.285714285714286	0.571428571428571	0.214285714285714	0.214285714285714	0.214285714285714	0.857142857142857	0.571428571428571	0.428571428571429	0.785714285714286	0.285714285714286	0.428571428571429	0.214285714285714	Cluster2
PF3D7_0715200	1	0	0	0	0	0.956521739130435	0	0	0	0	0.782608695652174	0	0	0	0	0	0	0	0	0	0	0	0	Cluster1
PF3D7_0715800	1	0.333333333333333	0.833333333333333	0.666666666666667	0.166666666666667	1	0.333333333333333	0.166666666666667	0.333333333333333	0.333333333333333	0.333333333333333	0	0.333333333333333	0.166666666666667	0.166666666666667	0.166666666666667	0.5	0.333333333333333	0.333333333333333	0.5	0.333333333333333	0.166666666666667	0.166666666666667	Cluster2
PF3D7_0715900	1	0.409090909090909	0.909090909090909	0	0.272727272727273	1	0.409090909090909	0.409090909090909	0.409090909090909	0	0.727272727272727	0.318181818181818	0.409090909090909	0.181818181818182	0.181818181818182	0.181818181818182	0.727272727272727	0.409090909090909	0.363636363636364	0.772727272727273	0.318181818181818	0.409090909090909	0.181818181818182	Cluster2
PF3D7_0716000	1	0.478260869565217	0.91304347826087	0	0.478260869565217	1	0.434782608695652	0.565217391304348	0.478260869565217	0	0.91304347826087	0.478260869565217	0.434782608695652	0.434782608695652	0.434782608695652	0.478260869565217	0.956521739130435	0.478260869565217	0.434782608695652	0.956521739130435	0.478260869565217	0.565217391304348	0.478260869565217	Cluster2
PF3D7_0716100	1	0.333333333333333	1	1	0.5	1	0.166666666666667	0.333333333333333	0.333333333333333	0	0.666666666666667	0.166666666666667	0.333333333333333	0.333333333333333	0.666666666666667	0.666666666666667	0.833333333333333	0.166666666666667	0.333333333333333	1	0.5	0.333333333333333	0.5	Cluster2
PF3D7_0716200	1	0	1	0.5	0	1	0	0	0	0	0.5	0	0	0	0	0	0.5	0	0	0.5	0	0	0	Cluster3
PF3D7_0716300	1	0	1	0.666666666666667	0.666666666666667	1	0	0.666666666666667	0.333333333333333	0	0	0.666666666666667	0.333333333333333	0.333333333333333	0.333333333333333	0.333333333333333	1	0.666666666666667	0.333333333333333	1	0.666666666666667	0.666666666666667	0.333333333333333	Cluster2
PF3D7_0716400	1	0	1	1	0	1	0	0	0	0	1	0	0	0	0	0	1	0	0	1	0	0	0	Cluster3
PF3D7_0716800	1	0.727272727272727	1	1	0.818181818181818	1	0.727272727272727	0.727272727272727	0.818181818181818	0	1	0.636363636363636	0.818181818181818	0.727272727272727	0.727272727272727	0.727272727272727	1	0.818181818181818	0.727272727272727	1	0.818181818181818	0.727272727272727	0.727272727272727	Cluster5
PF3D7_0717100	1	0.2	0.9	0.5	0.3	1	0.1	0.1	0.1	0.2	0.6	0.2	0.1	0.1	0.2	0.1	0.5	0.1	0.2	0.5	0.2	0.1	0.1	Cluster3
PF3D7_0717200	1	0.285714285714286	0.857142857142857	0.571428571428571	0.428571428571429	1	0.285714285714286	0.428571428571429	0.285714285714286	0.285714285714286	0.571428571428571	0.142857142857143	0.428571428571429	0.285714285714286	0.285714285714286	0.285714285714286	0.571428571428571	0.285714285714286	0.428571428571429	0.571428571428571	0.428571428571429	0.428571428571429	0.285714285714286	Cluster2
PF3D7_0717300	1	1	1	1	1	1	1	1	1	1	0.5	1	1	0.5	0.5	0.5	1	1	1	1	1	1	0.5	Cluster5
PF3D7_0717400	1	0	1	0.5	0	1	0	0	0	0	0	0.5	0	0	0	0	0.5	0	0	0.5	0	0	0	Cluster1
PF3D7_0717600	1	0.285714285714286	0.857142857142857	0.857142857142857	0.428571428571429	1	0.285714285714286	0.142857142857143	0.285714285714286	0.285714285714286	0.571428571428571	0.285714285714286	0.285714285714286	0.285714285714286	0.285714285714286	0.285714285714286	0.857142857142857	0.285714285714286	0.285714285714286	0.857142857142857	0.428571428571429	0.142857142857143	0.285714285714286	Cluster2
PF3D7_0717700	1	0.272727272727273	1	0.818181818181818	0.363636363636364	1	0.181818181818182	0.454545454545455	0.181818181818182	0.454545454545455	0.909090909090909	0.454545454545455	0.181818181818182	0.272727272727273	0.272727272727273	0.272727272727273	0.636363636363636	0.181818181818182	0.181818181818182	0.636363636363636	0.363636363636364	0.454545454545455	0.272727272727273	Cluster2
PF3D7_0718000	1	0.5	1	1	0	0	0.5	0.5	0.5	0	0	1	0.5	0	0	0	0	0.5	0.5	0	1	0.5	0	Cluster2
PF3D7_0718100	1	0.111111111111111	0.888888888888889	0.888888888888889	0	1	0	0	0.111111111111111	0.111111111111111	0.222222222222222	0.222222222222222	0.111111111111111	0.222222222222222	0.222222222222222	0	0.888888888888889	0	0.111111111111111	0.777777777777778	0	0	0.222222222222222	Cluster3
PF3D7_0718500	1	1	1	1	1	1	1	1	1	1	1	1	0	1	1	1	1	0	1	1	1	1	1	Cluster5
PF3D7_0718600	1	0	1	1	0	1	0	0	0	0	0	0	0	0	0	0	1	0	0	1	0	0	0	Cluster3
PF3D7_0719000	1	0.5	1	1	0.75	1	0.5	0.75	0.5	0.5	1	0.5	0.5	0.5	0.5	0.5	1	0	0.5	1	0.75	0.75	0.5	Cluster4
PF3D7_0719300	1	0.117647058823529	0.941176470588235	0.941176470588235	0.117647058823529	1	0.0588235294117647	0.294117647058824	0.117647058823529	0.0588235294117647	1	0.176470588235294	0.235294117647059	0.176470588235294	0.235294117647059	0.235294117647059	0.705882352941177	0.117647058823529	0.176470588235294	0.764705882352941	0.0588235294117647	0.352941176470588	0.235294117647059	Cluster3
PF3D7_0719500	1	0	0.714285714285714	0.857142857142857	0	1	0	0.285714285714286	0	0	0.857142857142857	0.142857142857143	0	0.428571428571429	0.285714285714286	0.285714285714286	0.285714285714286	0	0	0.285714285714286	0	0.285714285714286	0.428571428571429	Cluster3
PF3D7_0719600	1	1	1	1	1	1	1	1	1	0	1	1	1	1	1	1	1	1	1	1	1	1	1	Cluster5
PF3D7_0719700	1	1	1	1	0.666666666666667	1	1	1	1	1	1	1	1	1	1	1	1	1	1	1	0.666666666666667	1	1	Cluster5
PF3D7_0719900	1	0.116279069767442	0.813953488372093	0.720930232558139	0.325581395348837	0	0.0930232558139535	0	0.0697674418604651	0	0	0.162790697674419	0.116279069767442	0	0.162790697674419	0	0.744186046511628	0.0930232558139535	0.0930232558139535	0	0.27906976744186	0	0	Cluster1
PF3D7_0720700	1	0.130434782608696	0.91304347826087	0.826086956521739	0.173913043478261	0	0.173913043478261	0	0.217391304347826	0.130434782608696	0.869565217391304	0.173913043478261	0.130434782608696	0	0	0	0	0.173913043478261	0.217391304347826	0	0	0	0	Cluster1
PF3D7_0720900	1	0	0	0.5	0	0	0	0	0	0	0	0	0	0	0	0	0	0	0	0	0	0	0	Cluster1
PF3D7_0721000	1	0	0.9	0.4	0	0.8	0.1	0.3	0.1	0	0.6	0	0.1	0	0.1	0.1	0.4	0.1	0.1	0.4	0	0.3	0.1	Cluster1
PF3D7_0721100	1	0	1	0	0	1	0	0	0	0	0	0	0	0	0	0	0	0	0	0	0	0	0	Cluster1
PF3D7_0721200	1	0.333333333333333	0.666666666666667	0.666666666666667	0.333333333333333	1	0.333333333333333	0.666666666666667	0.333333333333333	0.333333333333333	0.666666666666667	0	0.333333333333333	0	0.333333333333333	0	0.666666666666667	0.333333333333333	0.333333333333333	0.666666666666667	0	0.666666666666667	0	Cluster2
PF3D7_0721800	1	0.5	1	1	1	1	0.5	0.5	0.5	0.5	1	0.5	0.5	0	0	0	1	0.5	0.5	1	1	0	0	Cluster2
PF3D7_0722000	1	0	1	1	0	1	0	0	0	0	1	0	0	0	0	0	1	0.333333333333333	0	1	0	0	0	Cluster3
PF3D7_0722200	1	0.142857142857143	0.714285714285714	0.857142857142857	0.142857142857143	1	0.285714285714286	0	0.285714285714286	0.142857142857143	1	0	0.571428571428571	0	0	0.142857142857143	0.714285714285714	0.142857142857143	0.285714285714286	0.714285714285714	0	0	0	Cluster3
PF3D7_0722400	1	1	1	1	1	1	1	1	1	1	1	0.75	1	0.75	1	1	0	1	1	1	0.75	1	1	Cluster5
PF3D7_0722500	1	0.571428571428571	0.857142857142857	0.857142857142857	0.857142857142857	1	0.571428571428571	1	0.571428571428571	0.571428571428571	0.714285714285714	0.714285714285714	0.571428571428571	0.428571428571429	0.428571428571429	0.428571428571429	0.857142857142857	0	0.571428571428571	0.857142857142857	0.714285714285714	1	0.428571428571429	Cluster4
PF3D7_0722600	1	0.166666666666667	1	0.666666666666667	0.333333333333333	1	0.166666666666667	0	0.166666666666667	0.166666666666667	0.5	0.166666666666667	0.333333333333333	0.5	0.166666666666667	0.166666666666667	0.833333333333333	0	0.333333333333333	0.5	0.333333333333333	0	0	Cluster3
PF3D7_0722900	1	0	1	1	0	1	0	0	0	0	1	0	0	0	0	0	1	0	0	1	0	0	0	Cluster3
PF3D7_0723300	1	0.0833333333333333	0.916666666666667	1	0	1	0	0.0833333333333333	0.0833333333333333	0	0.916666666666667	0.166666666666667	0.0833333333333333	0.166666666666667	0.0833333333333333	0.166666666666667	0.666666666666667	0.166666666666667	0.166666666666667	0.916666666666667	0.333333333333333	0.0833333333333333	0.0833333333333333	Cluster3
PF3D7_0723400	1	0	0	0.857142857142857	0	0.964285714285714	0	0	0	0	0.821428571428571	0	0	0	0	0	0.75	0.0357142857142857	0	0.714285714285714	0	0	0	Cluster3
PF3D7_0723800	1	0.591549295774648	0.985915492957746	0.859154929577465	0	1	0.605633802816901	0	0	0	0.873239436619718	0.619718309859155	0.577464788732394	0	0	0.591549295774648	0	0.591549295774648	0.619718309859155	0	0	0	0.577464788732394	Cluster2
PF3D7_0723900	1	0.272727272727273	0.909090909090909	0.636363636363636	0.227272727272727	0.954545454545455	0.181818181818182	0.227272727272727	0.227272727272727	0	0.636363636363636	0.181818181818182	0.227272727272727	0.227272727272727	0	0.181818181818182	0.590909090909091	0.272727272727273	0.136363636363636	0.681818181818182	0.181818181818182	0.227272727272727	0.181818181818182	Cluster2
PF3D7_0724000	1	0	1	1	0	1	0	0.666666666666667	0	0	0.666666666666667	0	0	0	0	0	1	0	0	0	0	0.666666666666667	0	Cluster3
PF3D7_0724100	1	0.212121212121212	0.848484848484849	0	0	0	0	0.151515151515152	0	0	0.909090909090909	0.212121212121212	0	0	0	0	0.727272727272727	0	0.212121212121212	0	0	0.151515151515152	0	Cluster1
PF3D7_0724200	1	0	1	0	0	1	0	0	0	0	0	0	0	0	0	0	0	0	0	0	0	0	0	Cluster1
PF3D7_0724600	1	0	0.916666666666667	0.833333333333333	0	0	0	0	0	0	0.833333333333333	0	0	0	0	0	0	0	0	0.75	0	0	0	Cluster3
PF3D7_0724700	1	0.148148148148148	1	0.851851851851852	0.0740740740740741	1	0.148148148148148	0.185185185185185	0.148148148148148	0.148148148148148	0.851851851851852	0	0.148148148148148	0.148148148148148	0.148148148148148	0.037037037037037	0.259259259259259	0.185185185185185	0.148148148148148	0.777777777777778	0.148148148148148	0.185185185185185	0.148148148148148	Cluster3
PF3D7_0724800	1	0	1	1	0.333333333333333	1	0	0	0	0	1	0.333333333333333	0	0	0	0	1	0	0	1	0.333333333333333	0	0	Cluster3
PF3D7_0724900	1	1	1	1	1	1	1	1	1	1	1	0	1	0	1	1	1	1	1	1	1	1	1	Cluster5
PF3D7_0725000	1	0.130434782608696	0.826086956521739	0.739130434782609	0.304347826086957	0.956521739130435	0.0869565217391304	0.173913043478261	0.130434782608696	0.130434782608696	0.739130434782609	0.260869565217391	0.130434782608696	0.173913043478261	0.0869565217391304	0.0869565217391304	0.695652173913043	0.130434782608696	0.0869565217391304	0.695652173913043	0.217391304347826	0.173913043478261	0.130434782608696	Cluster3
PF3D7_0725100	1	0	0	0	0	0	0	0	0	0	0	0	0	0	0	0	0.333333333333333	0	0	0.333333333333333	0	0	0	Cluster1
PF3D7_0725200	1	1	1	1	1	1	1	1	1	1	1	1	1	1	1	1	1	1	0.5	1	1	1	1	Cluster5
PF3D7_0725300	1	0	1	0.666666666666667	0	1	0.333333333333333	0	0	0	0	0	0	0	0	0	0	0	0	0	0	0	0	Cluster1
PF3D7_0726100	1	0	0	0	0	0	0	0	0	0	0	0	0	0	0	0	1	0	0	1	0	0	0	Cluster1
PF3D7_0726300	1	0	0	0	0	0	0	0	0	0	0	0	0	0	0	0	0	0	0	0	0	0	0	Cluster1
PF3D7_0726400	1	0.0645161290322581	0	0.612903225806452	0	0	0.0967741935483871	0	0.129032258064516	0.0645161290322581	0	0	0.161290322580645	0	0	0	0	0.193548387096774	0.161290322580645	0	0	0	0	Cluster1
PF3D7_0726500	1	0.288461538461538	0.961538461538462	0.846153846153846	0.288461538461538	1	0.269230769230769	0.365384615384615	0.307692307692308	0.307692307692308	0.807692307692308	0.25	0.0192307692307692	0.134615384615385	0.173076923076923	0.153846153846154	0.846153846153846	0	0.326923076923077	0.826923076923077	0.288461538461538	0.346153846153846	0.153846153846154	Cluster2
PF3D7_0726600	1	0.5	1	1	0	1	0	0	0	0.5	1	0	0	0	0	0.5	1	0	0	1	0	0	0	Cluster3
PF3D7_0727000	1	0	0	1	0	1	0	0	0	0	0	0	0	0	0	0	0	0	0	0	0	0	1	Cluster1
PF3D7_0727400	1	0.75	1	1	0.75	1	0.75	0.875	0.75	0.75	1	0.75	0.75	0.625	0.625	0.625	1	0.75	0.75	1	0.75	0.875	0.625	Cluster5
PF3D7_0727700	1	0	1	1	0	1	0	0	0	0	1	0	0	0	0	0	0	0	0	0	0	0	0	Cluster3
PF3D7_0727800	1	0.25	0.875	0.75	0.125	1	0.25	0.125	0.25	0	0.875	0.25	0.25	0.125	0.25	0.25	0.625	0.25	0.25	0.625	0.25	0.125	0.125	Cluster2
PF3D7_0727900	1	0	0	0	0	1	0.125	0	0.25	0	0	0	0.25	0	0	0	0.375	0	0.25	0.625	0	0.25	0	Cluster1
PF3D7_0728000	1	1	1	1	1	1	1	0.666666666666667	1	0	1	1	1	0.666666666666667	0.666666666666667	0.666666666666667	1	1	1	1	1	0.666666666666667	0.666666666666667	Cluster5
PF3D7_0728100	1	0.1	0	0	0	0	0	0	0	0	0	0.1	0	0	0	0	0	0	0	0	0	0.2	0	Cluster1
PF3D7_0728600	1	0.272727272727273	0.818181818181818	0.772727272727273	0.272727272727273	1	0.227272727272727	0.272727272727273	0.272727272727273	0.227272727272727	0	0.181818181818182	0	0.136363636363636	0.136363636363636	0.136363636363636	0.772727272727273	0.227272727272727	0.272727272727273	0.818181818181818	0.318181818181818	0.318181818181818	0.136363636363636	Cluster2
PF3D7_0728900	1	0.5	1	0.833333333333333	0.5	1	0.5	0.666666666666667	0.333333333333333	0.5	0.666666666666667	0.5	0.5	0.5	0.5	0.5	0.833333333333333	0.5	0.5	0.833333333333333	0.5	0.666666666666667	0.5	Cluster4
PF3D7_0729100	1	0.23943661971831	0.845070422535211	0.76056338028169	0.267605633802817	0.971830985915493	0.211267605633803	0.225352112676056	0.225352112676056	0.23943661971831	0.774647887323944	0.253521126760563	0.23943661971831	0.23943661971831	0.225352112676056	0.211267605633803	0.732394366197183	0.225352112676056	0.225352112676056	0.732394366197183	0.23943661971831	0.225352112676056	0.267605633802817	Cluster2
PF3D7_0729300	1	0.111111111111111	0.888888888888889	1	0.111111111111111	1	0	0	0	0.111111111111111	0.777777777777778	0.111111111111111	0	0.333333333333333	0.333333333333333	0.333333333333333	0.888888888888889	0.111111111111111	0	0.888888888888889	0	0	0.333333333333333	Cluster3
PF3D7_0729400	1	0.25	0.75	1	0.25	1	0.25	0.25	0.5	0.25	1	0.25	0.25	0.5	0.5	0.5	1	0.25	0.25	1	0.25	0.25	0.5	Cluster2
PF3D7_0729500	1	0	0.8	0.8	0.2	1	0	0.4	0	0	0.6	0	0.2	0.4	0.4	0.4	1	0.2	0	1	0.2	0.4	0.4	Cluster2
PF3D7_0729700	1	0	1	1	0	1	0	0	0	0	1	0	0	0	0	0	1	0	0	1	0	0	0	Cluster3
PF3D7_0729900	1	0.5	0.5	0.5	0.5	1	0.5	0.5	0.5	0.5	0.5	0	0	0	0	0	0.5	0.5	0.5	0.5	0.5	0	0	Cluster2
PF3D7_0730200	1	0.5	1	0.5	0.5	1	0.5	0.5	0.5	0.5	1	0.5	0.5	0.5	0.5	0.5	1	0.5	0.5	1	0.5	0.5	0.5	Cluster4
PF3D7_0730300	1	0.428571428571429	0	0	0	0	0.428571428571429	0	0.428571428571429	0.428571428571429	0	0.285714285714286	0.571428571428571	0	0	0	0	0.428571428571429	0.571428571428571	0	0.714285714285714	0.428571428571429	0	Cluster1
PF3D7_0730400	1	0.75	1	1	0.75	1	0.75	0.75	0.75	0.75	0	0.75	0.75	0.5	0.5	0.5	0.75	0.75	0.75	0.75	0.75	0.75	0.5	Cluster4
PF3D7_0730500	1	0	0.875	0.875	0	0.984375	0	0	0	0	0	0	0	0	0	0	0.65625	0	0	0.84375	0	0	0	Cluster3
PF3D7_0730800	1	0	0.8	0.6	0	1	0	0	0	0	0	0	0	0	0	0	0.4	0	0	0.4	0	0	0	Cluster1
PF3D7_0730900	1	0	0.46875	0.375	0	0.9375	0	0	0	0	0	0	0	0	0	0	0.21875	0	0	0.25	0	0	0	Cluster1
PF3D7_0731100	1	0	0.888888888888889	0.888888888888889	0	1	0	0	0	0	0.888888888888889	0	0	0	0	0	0.888888888888889	0	0	1	0	0	0	Cluster3
PF3D7_0731200	1	0	0	0	0	1	0	0	0	0	1	0	0	0	0	0	0	0	0	0	0	0	0	Cluster1
PF3D7_0731300	1	0	1	0	0	1	0	0	0	0	0	0	0	0	0	0	0	0	0	0.6	0	0	0	Cluster1
PF3D7_0731500	1	0	0.571428571428571	0.428571428571429	0	0.428571428571429	0	0	0	0	0.5	0	0	0	0	0	0.214285714285714	0	0	0.357142857142857	0	0	0	Cluster1
PF3D7_0731600	1	0	0.4	0	0	1	0	0	0	0	0.6	0	0	0	0	0	0.6	0	0	0.6	0	0	0	Cluster1
PF3D7_0731800	1	0	1	0	0	1	0	0	0	0	1	0	0	0	0	0	0	0	0	0	0	0	0	Cluster1
PF3D7_0800700	1	0	0	0	0	1	0	0	0	0	0	0	0	0	0	0	0	0	0	0	0	0	0	Cluster1
PF3D7_0801000	1	0	0.8	0.5	0	0.9	0	0	0	0	0.3	0	0	0	0	0	0.5	0	0	0.7	0	0	0	Cluster3
PF3D7_0801300	1	0	1	1	0	1	0	0	0	0	1	0	0	0	0	0	1	0	0	1	0	0	0	Cluster3
PF3D7_0801400	1	0	1	1	0	1	0	0	0	0	1	0	0	0	0	0	1	0	0	1	0	0	0	Cluster3
PF3D7_0801500	1	0.5	1	1	0.5	1	0.5	0.5	0.5	0.5	1	0.5	0.5	0.5	0.5	0.5	1	0.5	0.5	1	0.5	0.5	1	Cluster4
PF3D7_0801700	1	0.192307692307692	0.923076923076923	0	0.0384615384615385	1	0.269230769230769	0	0.307692307692308	0.269230769230769	0.846153846153846	0	0.0769230769230769	0.153846153846154	0.230769230769231	0.115384615384615	0	0	0.307692307692308	0.692307692307692	0.0769230769230769	0	0	Cluster1
PF3D7_0801800	1	0.44	0.96	0.84	0.24	1	0.36	0.44	0.32	0.4	0.84	0.36	0.44	0.24	0.2	0.2	0.8	0.4	0.4	0.8	0.24	0.44	0.24	Cluster2
PF3D7_0802000	1	0.214285714285714	0.785714285714286	0.785714285714286	0.0714285714285714	1	0.214285714285714	0.5	0.285714285714286	0.214285714285714	0.714285714285714	0.142857142857143	0.357142857142857	0.0714285714285714	0.142857142857143	0.0714285714285714	0.714285714285714	0.214285714285714	0.142857142857143	0.714285714285714	0.0714285714285714	0.5	0.0714285714285714	Cluster2
PF3D7_0802100	1	0	0.8	0	0	0	0	0	0	0	0	0	0	0	0	0	0.533333333333333	0	0	0.533333333333333	0	0	0	Cluster1
PF3D7_0802200	1	0.5	1	1	0.5	1	0.5	0.5	0.5	0.5	1	0.5	0.5	0.5	0.5	0.5	1	0.5	0.5	0.5	0.5	0.5	0.5	Cluster4
PF3D7_0802300	1	0.4	1	0.6	0.4	1	0.4	0.4	0.4	0.4	0.8	0.4	0.4	0.4	0.4	0.4	0.8	0.4	0.4	0.8	0.4	0.4	0.4	Cluster2
PF3D7_0802400	1	0.4	1	0.6	0.4	0.8	0.4	0.2	0.4	0	0.4	0	0.4	0	0	0	0.6	0.4	0.4	0.6	0.2	0.2	0	Cluster2
PF3D7_0802500	1	0.25	1	0.25	0.25	1	0.25	0	0.25	0	0.5	0.5	0.25	0.5	0.5	0.5	0.5	0.25	0.25	0.5	0.5	0	0.5	Cluster2
PF3D7_0802600	1	0.178571428571429	0.75	0.678571428571429	0.25	0.964285714285714	0.25	0.285714285714286	0.321428571428571	0.178571428571429	0.785714285714286	0.321428571428571	0.392857142857143	0.0714285714285714	0.0714285714285714	0.107142857142857	0.678571428571429	0.25	0.392857142857143	0.678571428571429	0.25	0.285714285714286	0.0714285714285714	Cluster2
PF3D7_0802800	1	0.75	1	1	0.5	1	0.75	0.5	0.75	0.75	0.75	0.5	0.75	0.75	0.75	0.75	0.75	0.75	0.75	0.75	0.5	0.5	0.5	Cluster4
PF3D7_0803000	1	0.5	0.833333333333333	0.666666666666667	0	1	0.333333333333333	0.166666666666667	0.333333333333333	0.5	0.666666666666667	0.166666666666667	0.333333333333333	0.166666666666667	0.333333333333333	0.333333333333333	0.666666666666667	0.333333333333333	0.333333333333333	0.666666666666667	0	0.166666666666667	0.166666666666667	Cluster2
PF3D7_0803100	1	0.222222222222222	0.888888888888889	0	0	1	0.333333333333333	0	0	0.222222222222222	0	0.222222222222222	0.222222222222222	0	0	0	0	0.222222222222222	0.222222222222222	0	0	0	0	Cluster1
PF3D7_0803200	1	0.266666666666667	0.866666666666667	0.666666666666667	0.4	1	0.266666666666667	0.266666666666667	0.266666666666667	0.266666666666667	0.866666666666667	0.2	0.2	0.266666666666667	0.333333333333333	0.266666666666667	0.6	0.2	0.133333333333333	0.666666666666667	0.4	0.266666666666667	0.266666666666667	Cluster2
PF3D7_0803400	1	0.272727272727273	1	0.818181818181818	0.363636363636364	1	0.272727272727273	0.363636363636364	0.272727272727273	0.272727272727273	0.818181818181818	0.363636363636364	0.454545454545455	0.363636363636364	0.454545454545455	0.454545454545455	0.636363636363636	0.181818181818182	0.454545454545455	0.727272727272727	0.272727272727273	0.363636363636364	0.363636363636364	Cluster2
PF3D7_0803500	1	0	0.909090909090909	0.909090909090909	0.272727272727273	1	0	0.0909090909090909	0	0	0.818181818181818	0	0	0.0909090909090909	0	0	0.636363636363636	0	0.0909090909090909	0.727272727272727	0.272727272727273	0.0909090909090909	0.181818181818182	Cluster3
PF3D7_0803600	1	0.0769230769230769	0.769230769230769	0.461538461538462	0.0769230769230769	0.846153846153846	0.0769230769230769	0	0.0769230769230769	0	0.538461538461538	0	0.153846153846154	0	0	0	0.461538461538462	0	0.0769230769230769	0.461538461538462	0	0	0	Cluster1
PF3D7_0804000	1	0.285714285714286	0.714285714285714	0.428571428571429	0.285714285714286	1	0.285714285714286	0.571428571428571	0.285714285714286	0.142857142857143	0.571428571428571	0.285714285714286	0.285714285714286	0.142857142857143	0.285714285714286	0.285714285714286	0.428571428571429	0.285714285714286	0.285714285714286	0.571428571428571	0.142857142857143	0.571428571428571	0.285714285714286	Cluster2
PF3D7_0804300	1	0	1	1	0	1	0	0	0	0	1	1	0	0	0	0	1	0	0	1	0	0	0	Cluster3
PF3D7_0804500	1	0.253521126760563	0.957746478873239	0.873239436619718	0	0	0.23943661971831	0	0.211267605633803	0.253521126760563	0.816901408450704	0	0.253521126760563	0.253521126760563	0	0.0985915492957746	0	0.253521126760563	0.253521126760563	0.76056338028169	0	0.225352112676056	0.253521126760563	Cluster3
PF3D7_0804600	1	0	0.5	0.5	0	1	0	0	0	0	0.5	0.5	0	0	0	0	0.5	0.5	0	0	0	0	0	Cluster1
PF3D7_0804900	1	0.6	0.8	0.8	0.4	0.9	0.5	0.5	0.5	0.6	0.8	0.5	0.5	0.6	0.4	0.4	0.6	0.5	0.5	0.7	0.4	0.5	0.6	Cluster4
PF3D7_0805500	1	0.2	1	0	0.6	1	0	0	0.2	0.2	1	0.4	0.2	0.2	0.2	0.2	0.8	0	0.2	0.8	0.4	0	0.4	Cluster2
PF3D7_0805600	1	0	1	0.5	0	1	0	0	0	0	1	0.5	0	0	0	0	1	0	0	1	0	0	0	Cluster3
PF3D7_0805700	1	0.289473684210526	0.868421052631579	0.736842105263158	0.394736842105263	1	0.184210526315789	0.236842105263158	0.210526315789474	0	0.921052631578947	0.184210526315789	0.184210526315789	0.157894736842105	0.131578947368421	0.131578947368421	0.815789473684211	0.157894736842105	0.210526315789474	0.842105263157895	0.315789473684211	0.236842105263158	0.184210526315789	Cluster2
PF3D7_0805900	1	0	1	1	0	1	0	0	0	0	1	0	0	0	0	1	1	0	0	1	0	0	0	Cluster3
PF3D7_0806000	1	0	1	1	0	1	0.5	0.5	0	0	1	0.5	0.5	0.5	0.5	0.5	1	0	0	1	1	0.5	0	Cluster2
PF3D7_0806100	1	0	1	0.857142857142857	0	1	0.142857142857143	0	0.142857142857143	0	0.857142857142857	0	0	0.142857142857143	0	0	0.571428571428571	0	0.285714285714286	0.571428571428571	0	0	0	Cluster3
PF3D7_0806300	1	0.333333333333333	0.888888888888889	0.555555555555556	0.333333333333333	0.888888888888889	0.222222222222222	0.333333333333333	0.222222222222222	0.111111111111111	0.555555555555556	0.333333333333333	0.222222222222222	0.333333333333333	0.333333333333333	0.333333333333333	0.666666666666667	0.222222222222222	0.222222222222222	0.666666666666667	0.333333333333333	0.333333333333333	0.333333333333333	Cluster2
PF3D7_0806500	1	0.333333333333333	1	1	0.333333333333333	0.833333333333333	0.333333333333333	0.5	0.333333333333333	0.333333333333333	1	0.5	0.333333333333333	0.5	0.333333333333333	0.333333333333333	1	0.333333333333333	0.333333333333333	1	0.666666666666667	0.5	0.333333333333333	Cluster2
PF3D7_0806600	1	1	1	1	0	1	1	1	0	1	1	1	1	1	1	1	1	1	1	1	1	1	1	Cluster5
PF3D7_0806700	1	0.285714285714286	0.928571428571429	0	0	1	0.285714285714286	0	0.285714285714286	0.285714285714286	0.571428571428571	0.214285714285714	0.285714285714286	0	0.285714285714286	0.142857142857143	0.285714285714286	0.357142857142857	0.285714285714286	0.285714285714286	0.214285714285714	0	0.142857142857143	Cluster1
PF3D7_0806800	1	0.166666666666667	1	0.722222222222222	0.222222222222222	0.944444444444444	0.277777777777778	0.333333333333333	0.222222222222222	0.166666666666667	0.833333333333333	0.388888888888889	0.166666666666667	0.222222222222222	0.222222222222222	0.222222222222222	0.722222222222222	0.222222222222222	0.222222222222222	0.722222222222222	0.277777777777778	0.333333333333333	0.222222222222222	Cluster2
PF3D7_0807100	1	0.5	1	0.5	0	1	0.5	0.5	0.5	0.5	0.5	0.5	0.5	0.5	0.5	0.5	0.5	0.5	0.5	0.5	0.5	0.5	0.5	Cluster4
PF3D7_0807200	1	0.5	1	1	0	1	0.5	0.5	0.5	0	1	0.5	0	0	0	0	1	0	0.5	1	0	0.5	0	Cluster2
PF3D7_0807300	1	1	1	1	1	1	1	1	1	0	1	1	1	1	1	1	1	1	1	1	1	1	1	Cluster5
PF3D7_0807600	1	0.25	0.857142857142857	0.857142857142857	0	1	0	0	0.178571428571429	0.25	0.821428571428571	0.357142857142857	0.142857142857143	0	0.178571428571429	0.178571428571429	0	0.214285714285714	0.25	0	0.321428571428571	0	0.214285714285714	Cluster1
PF3D7_0807700	1	0	1	1	0	1	0	0	0	0	1	0	0	0	0	0	0	0	0	0	0	0	0	Cluster3
PF3D7_0807800	1	0.5	0.5	1	1	1	0.5	0.5	0.5	0.5	1	0.5	0.5	0.5	0.5	0.5	1	0.5	0.5	1	0.5	0	0.5	Cluster4
PF3D7_0807900	1	0.666666666666667	1	1	0.333333333333333	1	0.333333333333333	0.333333333333333	0.666666666666667	0.666666666666667	1	0.666666666666667	0.333333333333333	0	0	0	1	0.666666666666667	0.666666666666667	1	0.333333333333333	0.333333333333333	0	Cluster2
PF3D7_0808100	1	0	0	0.444444444444444	0.111111111111111	0.888888888888889	0	0.333333333333333	0	0	0.555555555555556	0.111111111111111	0	0	0.111111111111111	0	0	0	0	0	0.111111111111111	0.333333333333333	0	Cluster1
PF3D7_0808300	1	0.857142857142857	1	1	0.857142857142857	1	0.857142857142857	0.857142857142857	0.857142857142857	0.857142857142857	0.857142857142857	0.857142857142857	0.857142857142857	0.571428571428571	0.571428571428571	0.571428571428571	0.857142857142857	0.857142857142857	0.857142857142857	0.857142857142857	0.714285714285714	0	0.571428571428571	Cluster5
PF3D7_0808600	1	0	0.5	0	0	0.5	0	0	0	0	0.5	0	0	0	0	0	0	0	0	0.5	0	0	0	Cluster1
PF3D7_0808700	1	0	1	0	0	1	0	0	0	0	1	0	0	0	0	0	0	0	0	1	0	0	0	Cluster3
PF3D7_0809100	1	0	0	0	0	0	0	0	0	0	0	0	0	0	0	0	0	0	0	0	0	0	0	Cluster1
PF3D7_0809200	1	0	1	1	0	1	0	0	0	0	1	0	0	0	0	0	1	0	0	1	0	0	0	Cluster3
PF3D7_0809600	1	0.333333333333333	0	1	0	1	0.333333333333333	0	0.333333333333333	0.333333333333333	0.833333333333333	0.416666666666667	0.333333333333333	0.333333333333333	0	0.25	0.916666666666667	0.25	0.333333333333333	0.916666666666667	0.333333333333333	0	0	Cluster2
PF3D7_0809700	1	0	1	1	0	1	0	0	0	0	1	0	0	0	0	0	1	0	0	1	0	0	0	Cluster3
PF3D7_0809800	1	1	1	0	0	1	0	0	0	1	0	0	0	0	0	0	0	0	1	0	0	0	0	Cluster1
PF3D7_0809900	1	0.333333333333333	1	1	0.166666666666667	1	0.166666666666667	0.166666666666667	0.333333333333333	0.333333333333333	1	0.166666666666667	0.166666666666667	0	0	0	0.833333333333333	0.333333333333333	0.333333333333333	0.833333333333333	0.166666666666667	0.166666666666667	0	Cluster2
PF3D7_0810000	1	0.5	1	1	0.5	1	0.5	0.5	0.5	0.5	1	0.5	0.5	0	0	0	0	0.5	0.5	1	0.5	0	0	Cluster2
PF3D7_0810300	1	0.5	1	1	0.666666666666667	1	0.5	0.5	0.5	0.5	1	0	0.5	0.5	0	0	1	0.5	0.5	1	0.666666666666667	0.5	0.5	Cluster4
PF3D7_0810500	1	0.333333333333333	1	1	1	1	1	0.666666666666667	0.666666666666667	0.666666666666667	1	0.666666666666667	1	0.333333333333333	0.333333333333333	0.666666666666667	0	0.666666666666667	0.666666666666667	1	1	0.666666666666667	0.333333333333333	Cluster4
PF3D7_0810600	1	0.5	1	0.833333333333333	0.5	1	0.416666666666667	0.416666666666667	0.416666666666667	0.5	0.916666666666667	0.666666666666667	0.5	0.583333333333333	0.583333333333333	0.5	0.833333333333333	0.416666666666667	0.5	0.833333333333333	0.5	0.416666666666667	0.583333333333333	Cluster4
PF3D7_0810800	1	0.4	1	1	0.4	1	0.2	0.4	0.4	0.4	1	0.2	0.4	0.2	0.2	0.2	1	0.2	0.4	1	0.2	0.4	0.2	Cluster2
PF3D7_0810900	1	0	0.5	0.5	0	0.5	0	0	0	0	0.5	0	0	0	0	0	0.5	0	0	0.5	0	0	0	Cluster1
PF3D7_0811000	1	0	1	1	1	1	0	0	0	0	1	1	0	1	1	1	1	0	0	1	1	0	1	Cluster2
PF3D7_0811200	1	0	1	0	0	1	0	0	0	0	0	0	0	0	0	0	0	0	0	0	0	0	0	Cluster1
PF3D7_0811300	1	0	0.923076923076923	0.615384615384615	0.0769230769230769	1	0	0	0	0	0.846153846153846	0.307692307692308	0	0	0	0	0.692307692307692	0	0	0.692307692307692	0.0769230769230769	0.0769230769230769	0	Cluster3
PF3D7_0811400	1	0.571428571428571	0.857142857142857	1	0.428571428571429	1	0.571428571428571	0.571428571428571	0.571428571428571	0	1	0.571428571428571	0.571428571428571	0.571428571428571	0.571428571428571	0.571428571428571	1	0.571428571428571	0.571428571428571	1	0.571428571428571	0.571428571428571	0.571428571428571	Cluster4
PF3D7_0811500	1	0	1	0.714285714285714	0	1	0	0.285714285714286	0	0	0.714285714285714	0	0	0.142857142857143	0.142857142857143	0.142857142857143	0.857142857142857	0	0.142857142857143	0.857142857142857	0	0.285714285714286	0.142857142857143	Cluster3
PF3D7_0812100	1	0.2	0.84	0.64	0.12	0.96	0.2	0.16	0.2	0.2	0.28	0.12	0.24	0.12	0.16	0.08	0.56	0.2	0.2	0.6	0.12	0.16	0.16	Cluster3
PF3D7_0812400	1	0.777777777777778	1	1	0.888888888888889	1	0.777777777777778	0.777777777777778	0.777777777777778	0.777777777777778	1	0.777777777777778	0.777777777777778	0.777777777777778	0.777777777777778	0.777777777777778	1	0.777777777777778	0.777777777777778	1	0.888888888888889	0.777777777777778	0.777777777777778	Cluster5
PF3D7_0812500	1	0.306451612903226	0.967741935483871	0.919354838709677	0.225806451612903	1	0.306451612903226	0.338709677419355	0.274193548387097	0.306451612903226	0.903225806451613	0.338709677419355	0.225806451612903	0.17741935483871	0.145161290322581	0.145161290322581	0.935483870967742	0.274193548387097	0.290322580645161	0.935483870967742	0.193548387096774	0.338709677419355	0.17741935483871	Cluster2
PF3D7_0812600	1	0	1	1	0	1	0	0	0	0	1	1	0	0	0	0	0	0	0	1	0	0	0	Cluster3
PF3D7_0812700	1	0.2	0.9	1	0.2	1	0.2	0.3	0.2	0.2	0.9	0.2	0.1	0.3	0.3	0.2	0.7	0.4	0.3	0.7	0.2	0.3	0.3	Cluster2
PF3D7_0812800	1	1	1	1	1	1	1	1	1	1	1	1	1	1	1	1	1	1	1	1	1	0	1	Cluster5
PF3D7_0812900	1	0	1	1	0	1	0	0	0	0	1	1	0	0	0	0	1	0	0	1	0	0	0	Cluster3
PF3D7_0813000	1	0	0.916666666666667	0.875	0	0.958333333333333	0	0	0	0	0.875	0.208333333333333	0	0	0	0	0.875	0.208333333333333	0	0.875	0	0	0	Cluster3
PF3D7_0813100	1	0	0.928571428571429	0.928571428571429	0	1	0	0	0.392857142857143	0	0.964285714285714	0.535714285714286	0	0	0	0	0.785714285714286	0	0	0.857142857142857	0	0	0	Cluster3
PF3D7_0813200	1	0	1	1	0	1	1	0	1	0	1	0	0	0	0	0	1	0	1	1	0	0	0	Cluster2
PF3D7_0813300	1	0.666666666666667	0.916666666666667	0.916666666666667	0.666666666666667	1	0.666666666666667	0.75	0.666666666666667	0.666666666666667	0.833333333333333	0.833333333333333	0.75	0.583333333333333	0.583333333333333	0.5	0.833333333333333	0	0.583333333333333	0.833333333333333	0.666666666666667	0.75	0.583333333333333	Cluster4
PF3D7_0813400	1	0.875	1	0.875	0.625	1	0	0	0	0.5	0.875	0	0	0	0.5	0	0.75	0	0	0.875	0.625	0	0	Cluster2
PF3D7_0813500	1	0.176470588235294	0.882352941176471	0.941176470588235	0.117647058823529	1	0.176470588235294	0.176470588235294	0.117647058823529	0.176470588235294	0.882352941176471	0.117647058823529	0.176470588235294	0.117647058823529	0.0588235294117647	0.117647058823529	0.705882352941177	0.117647058823529	0.176470588235294	0.764705882352941	0.0588235294117647	0.176470588235294	0.0588235294117647	Cluster3
PF3D7_0813600	1	0.166666666666667	1	1	0	1	0.166666666666667	0	0.166666666666667	0.166666666666667	1	0	0.166666666666667	0	0.333333333333333	0.166666666666667	0.5	0	0.166666666666667	0.5	0	0	0	Cluster3
PF3D7_0813900	1	0.5	1	1	0.5	1	0.5	0	0.5	0.5	1	0	0.5	0.5	0.5	0.5	1	0.5	0.5	1	0.5	0	0.5	Cluster2
PF3D7_0814000	1	0.375	1	1	0.5	1	0.375	0.375	0.375	0.375	0.875	0.375	0.375	0.625	0.75	0.75	1	0.375	0.375	1	0.5	0.375	0.625	Cluster4
PF3D7_0814200	1	0.769230769230769	1	1	0.923076923076923	1	0.769230769230769	0.923076923076923	0.769230769230769	0.769230769230769	0	0.846153846153846	0.846153846153846	0.923076923076923	0.923076923076923	0.923076923076923	1	0.769230769230769	0.846153846153846	1	0.923076923076923	0.923076923076923	0.923076923076923	Cluster5
PF3D7_0814400	1	0	1	0	0	1	0	1	0	0	0	1	0	0	0	0	0	0	0	0	1	1	0	Cluster1
PF3D7_0814500	1	0.4	0.6	0.2	0.2	1	0.2	0	0.2	0	0.4	0.4	0.4	0	0	0	0.2	0	0.4	0.2	0.2	0	0	Cluster1
PF3D7_0815100	1	0.5	1	1	0.5	1	0.5	1	0.5	0.5	1	0.5	0.5	0.5	0.5	0.5	1	0.5	0.5	1	0.5	1	0.5	Cluster4
PF3D7_0815200	1	1	1	1	0.833333333333333	1	1	0.833333333333333	0.833333333333333	1	1	0.833333333333333	1	0.833333333333333	1	1	1	0.833333333333333	1	1	0.833333333333333	0.833333333333333	0.666666666666667	Cluster5
PF3D7_0815500	1	1	1	1	0	1	0.5	1	0.5	0	1	1	0.5	1	1	1	1	0.5	0.5	1	0.5	1	1	Cluster5
PF3D7_0815600	1	0.857142857142857	1	1	0.714285714285714	1	0.857142857142857	0.857142857142857	0.857142857142857	0	1	0.857142857142857	0.857142857142857	0.857142857142857	0.857142857142857	0.857142857142857	1	0.857142857142857	0.857142857142857	1	0.714285714285714	0.857142857142857	0.857142857142857	Cluster5
PF3D7_0815800	1	0.0980392156862745	0.901960784313726	0.843137254901961	0.313725490196078	1	0.0392156862745098	0.176470588235294	0.0588235294117647	0	0.882352941176471	0.235294117647059	0.0980392156862745	0.235294117647059	0.215686274509804	0.196078431372549	0.803921568627451	0.0588235294117647	0.0588235294117647	0.803921568627451	0.254901960784314	0.176470588235294	0.196078431372549	Cluster3
PF3D7_0816000	1	0	1	1	1	1	1	1	1	0	0	1	1	1	1	1	1	1	1	1	1	1	1	Cluster5
PF3D7_0816200	1	0	1	1	0	1	0	0	0	0	1	0	0	0	0	0	1	0	1	1	0	0	0	Cluster3
PF3D7_0816400	1	0	1	1	0	1	0	0	0	0	1	0	0	0	0	0	1	0	0	1	0	0	0	Cluster3
PF3D7_0816900	1	0	1	1	0	1	0	0	0	0	1	0	0	0	0	0	1	0	0	1	0	0	0	Cluster3
PF3D7_0817300	1	0	0	0.8	0	0	0	0	0	0	0	0	0	0	0	0	0	0	0	0	0	0	0	Cluster1
PF3D7_0817600	1	0.111111111111111	0.777777777777778	0.888888888888889	0.222222222222222	1	0.111111111111111	0.222222222222222	0.111111111111111	0.111111111111111	1	0.222222222222222	0.222222222222222	0.222222222222222	0.222222222222222	0.222222222222222	0.888888888888889	0.333333333333333	0.222222222222222	0.888888888888889	0.111111111111111	0.222222222222222	0.222222222222222	Cluster2
PF3D7_0817700	1	1	1	1	1	1	1	1	1	1	1	1	1	1	1	1	0	1	1	1	1	1	1	Cluster5
PF3D7_0817900	1	1	1	1	1	1	1	1	1	1	1	1	1	0.666666666666667	0.666666666666667	0.666666666666667	1	1	1	1	1	1	0.666666666666667	Cluster5
PF3D7_0818000	1	0.307692307692308	1	0.884615384615385	0.346153846153846	0.692307692307692	0.269230769230769	0.384615384615385	0.230769230769231	0.346153846153846	0	0.230769230769231	0.307692307692308	0.269230769230769	0.307692307692308	0.307692307692308	0.846153846153846	0.230769230769231	0.269230769230769	0.846153846153846	0.269230769230769	0.384615384615385	0.192307692307692	Cluster2
PF3D7_0818100	1	0.4	1	1	0.2	1	0.2	0.4	0.4	0.4	0	0.2	0.4	0.4	0.2	0.2	1	0.4	0.4	1	0.2	0.4	0.4	Cluster2
PF3D7_0818200	1	1	1	1	1	1	1	1	1	0.8	0	1	1	1	1	1	1	1	1	1	1	1	1	Cluster5
PF3D7_0818500	1	0.5	1	0.75	0.25	1	0.5	0	0.5	0.5	0	0.5	0.75	0.25	0.25	0.25	0.75	0.5	0.5	0.75	0.25	0	0.25	Cluster2
PF3D7_0818700	1	0.454545454545455	0.818181818181818	0.818181818181818	0.363636363636364	1	0.363636363636364	0.545454545454545	0.272727272727273	0.454545454545455	0	0.454545454545455	0.363636363636364	0.272727272727273	0.363636363636364	0.272727272727273	0.818181818181818	0.181818181818182	0.454545454545455	0.818181818181818	0.272727272727273	0.545454545454545	0.272727272727273	Cluster2
PF3D7_0818900	1	1	1	1	1	1	1	0.958333333333333	1	1	1	0.958333333333333	1	0.958333333333333	1	0.625	1	1	1	1	0.916666666666667	0.958333333333333	0.958333333333333	Cluster5
PF3D7_0819000	1	0	0	0	0.25	0	0	0.25	0	0	0	0	0	0.125	0.125	0.125	0	0	0	0	0.125	0	0.125	Cluster1
PF3D7_0819500	1	0.5	1	1	1	1	0.5	0.5	0.5	0.5	1	1	0.5	0	0	0	1	0.5	0.5	1	0.5	0.5	0	Cluster4
PF3D7_0819600	1	0.166666666666667	0.666666666666667	0.666666666666667	0.166666666666667	0.833333333333333	0.166666666666667	0.166666666666667	0.166666666666667	0	0.833333333333333	0.166666666666667	0.166666666666667	0.5	0.333333333333333	0.333333333333333	0.5	0.166666666666667	0.166666666666667	0.5	0.166666666666667	0.166666666666667	0.5	Cluster2
PF3D7_0819700	1	0	0	0	0	0.5	0	0	0	0	0	0	0	0	0	0	0	0	0	0	0	0	0	Cluster1
PF3D7_0820000	1	0	0.821428571428571	0.75	0.142857142857143	0.892857142857143	0.107142857142857	0.142857142857143	0.107142857142857	0	0.678571428571429	0.142857142857143	0.0714285714285714	0.0714285714285714	0.0714285714285714	0.107142857142857	0.785714285714286	0.142857142857143	0.0714285714285714	0.714285714285714	0.107142857142857	0.142857142857143	0.0714285714285714	Cluster3
PF3D7_0820200	1	0	1	0.8	0	1	0	0.2	0	0	1	0.4	0	0	0.2	0	0.6	0	0	0.6	0.2	0.2	0	Cluster3
PF3D7_0820300	1	0	1	1	0	1	0	0	0	0	0	0	0	0	0	0	0	0	0	0	0	0	0	Cluster1
PF3D7_0820500	1	0.333333333333333	0.888888888888889	0.888888888888889	0.111111111111111	1	0.222222222222222	0.333333333333333	0.333333333333333	0.333333333333333	0.888888888888889	0.222222222222222	0.333333333333333	0.222222222222222	0	0	0.888888888888889	0.333333333333333	0.333333333333333	0.888888888888889	0.111111111111111	0.333333333333333	0	Cluster2
PF3D7_0820900	1	0.0714285714285714	0	0	0	0	0	0.0714285714285714	0.142857142857143	0.0714285714285714	0	0.0714285714285714	0.214285714285714	0.0714285714285714	0	0	0.357142857142857	0.142857142857143	0	0	0.142857142857143	0.0714285714285714	0.142857142857143	Cluster1
PF3D7_0821000	1	0.5	1	0.833333333333333	0.333333333333333	1	0.666666666666667	0.5	0.833333333333333	0.5	0.833333333333333	0	0.666666666666667	0.5	0.5	0.5	0.833333333333333	0.666666666666667	0.666666666666667	0.833333333333333	0.333333333333333	0.5	0.5	Cluster4
PF3D7_0821100	1	0	0	0.666666666666667	0	1	0	0	0.166666666666667	0.166666666666667	0.833333333333333	0	0.166666666666667	0	0.166666666666667	0	0.166666666666667	0.166666666666667	0.333333333333333	0.166666666666667	0	0	0	Cluster1
PF3D7_0821300	1	0	0.6	0.6	0	0.8	0	0	0	0	0.6	0	0	0	0.2	0	0.2	0	0	0.6	0	0	0	Cluster1
PF3D7_0821400	1	0.5	1	0.916666666666667	0	1	0.666666666666667	0.5	0.666666666666667	0.5	1	0.416666666666667	0.583333333333333	0.416666666666667	0.416666666666667	0.25	0.75	0.166666666666667	0.583333333333333	1	0	0.5	0.416666666666667	Cluster2
PF3D7_0821500	1	0	1	1	0	1	0	0	0	0	0	0	0	0	0	0	1	0	0	1	0	0	0	Cluster3
PF3D7_0821600	1	1	1	1	0	1	0	0	0	1	1	0	0	0	1	1	1	1	0	1	0	0	0	Cluster2
PF3D7_0821800	1	0.666666666666667	1	1	0.5	1	0.833333333333333	0.5	0.666666666666667	0.666666666666667	1	0.666666666666667	0.666666666666667	0.333333333333333	0.166666666666667	0.166666666666667	1	0.666666666666667	0.666666666666667	1	0.5	0	0.333333333333333	Cluster4
PF3D7_0822400	1	1	1	1	0	1	0	0	0	1	1	0	0	0	0	0	1	1	0	1	0	0	0	Cluster2
PF3D7_0822600	1	0.75	1	1	1	1	1	0.75	0.75	0.75	1	1	0.75	0.75	1	1	1	0.75	1	1	1	0.75	0.75	Cluster5
PF3D7_0822800	1	0	1	1	0	1	0	0	0	0	1	1	0	0	0	0	1	0	0	1	0	0	0	Cluster3
PF3D7_0822900	1	0.352941176470588	0.952941176470588	0.882352941176471	0.305882352941176	0.988235294117647	0.364705882352941	0.364705882352941	0	0.352941176470588	0.882352941176471	0.364705882352941	0.364705882352941	0	0.235294117647059	0.223529411764706	0.811764705882353	0.364705882352941	0.352941176470588	0.811764705882353	0.294117647058824	0.364705882352941	0.258823529411765	Cluster2
PF3D7_0823000	1	0.5	1	1	0.5	1	0.5	0.5	0.5	0.5	0	0.5	0.5	0.5	0.5	0.5	0	0.5	0.5	1	0.5	0.5	0.5	Cluster4
PF3D7_0823100	1	1	1	1	0.5	1	1	1	1	1	1	1	1	0.5	0.5	0.5	1	1	1	1	0.5	1	0.5	Cluster5
PF3D7_0823200	1	0.818181818181818	1	1	0.818181818181818	1	0.727272727272727	0.909090909090909	0.818181818181818	0.636363636363636	1	0.636363636363636	0.818181818181818	0.727272727272727	0.818181818181818	0.818181818181818	0.909090909090909	0.727272727272727	0.818181818181818	0.909090909090909	0.818181818181818	0.909090909090909	0.727272727272727	Cluster5
PF3D7_0823300	1	0.238095238095238	0.904761904761905	0.857142857142857	0.333333333333333	1	0.285714285714286	0.285714285714286	0.238095238095238	0.238095238095238	0.857142857142857	0.238095238095238	0.333333333333333	0.238095238095238	0.19047619047619	0.142857142857143	0.857142857142857	0.380952380952381	0.333333333333333	0.857142857142857	0.333333333333333	0.285714285714286	0.19047619047619	Cluster2
PF3D7_0823500	1	1	1	0.5	0.5	1	1	1	1	1	1	0.5	1	0.5	0	0	1	1	1	1	0.5	1	0.5	Cluster5
PF3D7_0823800	1	0.333333333333333	1	1	0.333333333333333	1	0.444444444444444	0.333333333333333	0.444444444444444	0.444444444444444	0.888888888888889	0.222222222222222	0.444444444444444	0.222222222222222	0.444444444444444	0.333333333333333	1	0.444444444444444	0.333333333333333	1	0.555555555555556	0.333333333333333	0.333333333333333	Cluster2
PF3D7_0824200	1	0	1	1	0	1	0	0.5	0	0	1	0	0	0	0	0	0.5	0	0	0.5	0	0.5	0	Cluster3
PF3D7_0824400	1	0.0434782608695652	1	0.652173913043478	0.0434782608695652	1	0.130434782608696	0.217391304347826	0.0869565217391304	0.0434782608695652	0.869565217391304	0.130434782608696	0.0434782608695652	0.0434782608695652	0.0434782608695652	0.0434782608695652	0.826086956521739	0.0869565217391304	0.0869565217391304	0.782608695652174	0.173913043478261	0.217391304347826	0.0434782608695652	Cluster3
PF3D7_0824600	1	0	1	1	1	1	0	1	0	0	1	1	0	0	0	0	1	1	0	1	1	1	0	Cluster2
PF3D7_0824800	1	0	0.947368421052632	0.736842105263158	0	1	0	0.105263157894737	0.157894736842105	0.157894736842105	0.894736842105263	0	0.0526315789473684	0.210526315789474	0.210526315789474	0.210526315789474	0.736842105263158	0.157894736842105	0	0.736842105263158	0.105263157894737	0.105263157894737	0.210526315789474	Cluster3
PF3D7_0824900	1	0.2	0.8	0.6	0	1	0.4	0	0.4	0.2	0.6	0.2	0	0.2	0.2	0.2	0.6	0.2	0.2	0.6	0	0	0.2	Cluster3
PF3D7_0825000	1	0	0.923076923076923	0	0.323076923076923	0	0	0	0	0	0.830769230769231	0	0	0	0	0	0.769230769230769	0	0	0.8	0	0	0	Cluster3
PF3D7_0825300	1	1	1	1	1	1	1	1	1	1	1	1	1	0	0	0	1	1	1	1	1	1	0	Cluster5
PF3D7_0825500	1	0.363636363636364	0.909090909090909	0.727272727272727	0.545454545454545	1	0.363636363636364	0.181818181818182	0.363636363636364	0	0.909090909090909	0.545454545454545	0.363636363636364	0.454545454545455	0.454545454545455	0.454545454545455	0.818181818181818	0.545454545454545	0.363636363636364	0.818181818181818	0.454545454545455	0.181818181818182	0.454545454545455	Cluster2
PF3D7_0825600	1	1	1	1	1	1	1	1	1	0	1	1	1	1	1	1	1	1	1	1	1	1	1	Cluster5
PF3D7_0825900	1	0	0.9375	0.9375	0.5625	1	0	0	0	0	0.875	0	0	0	0	0	0.8125	0	0	0.875	0.5	0	0	Cluster3
PF3D7_0826000	1	0	0	1	0	1	0	0	0	0	0	0	0	0	0	0	0	0	0	0	0	0	0	Cluster1
PF3D7_0826100	1	0.3125	0.979166666666667	0.9375	0.333333333333333	1	0.270833333333333	0.3125	0.3125	0	0.895833333333333	0.291666666666667	0.270833333333333	0.3125	0.3125	0.3125	0.854166666666667	0.3125	0.291666666666667	0.854166666666667	0.354166666666667	0.3125	0.333333333333333	Cluster2
PF3D7_0826300	1	0	1	0.857142857142857	0.142857142857143	1	0	0.142857142857143	0	0	0.571428571428571	0	0	0	0	0	0.571428571428571	0	0	0.571428571428571	0.142857142857143	0.142857142857143	0.142857142857143	Cluster3
PF3D7_0826500	1	0	0.777777777777778	0.777777777777778	0	0.888888888888889	0	0.111111111111111	0.111111111111111	0	0.777777777777778	0	0.222222222222222	0.111111111111111	0.111111111111111	0	0.888888888888889	0.111111111111111	0.111111111111111	0.888888888888889	0	0.111111111111111	0.111111111111111	Cluster3
PF3D7_0826600	1	0	1	1	1	1	1	1	1	0	1	0	1	1	1	1	1	1	1	1	1	1	1	Cluster5
PF3D7_0826700	1	0.916666666666667	1	1	0.916666666666667	1	0.916666666666667	0.833333333333333	0.916666666666667	0.916666666666667	1	0.916666666666667	0.916666666666667	0.75	0.75	0.75	1	0.916666666666667	0.833333333333333	1	1	0.833333333333333	0.75	Cluster5
PF3D7_0826900	1	0	1	0.806451612903226	0.290322580645161	1	0.483870967741935	0.290322580645161	0.451612903225806	0	0.935483870967742	0.387096774193548	0.451612903225806	0	0.290322580645161	0.225806451612903	0.935483870967742	0.387096774193548	0	0.903225806451613	0.290322580645161	0.290322580645161	0	Cluster2
PF3D7_0827000	1	0	0.666666666666667	0.333333333333333	0.166666666666667	1	0	0.166666666666667	0.166666666666667	0	0.5	0.333333333333333	0	0.166666666666667	0.166666666666667	0.166666666666667	0.666666666666667	0.166666666666667	0	0.666666666666667	0.166666666666667	0.166666666666667	0.166666666666667	Cluster3
PF3D7_0827100	1	0	0	0	0	0	0	0	0	0	0	0	0	0	0	0	0	0	0	0	0	0	0	Cluster1
PF3D7_0827300	1	0	0.833333333333333	0.666666666666667	0	1	0	0	0	0	0.833333333333333	0	0	0	0	0	0	0	0	0.833333333333333	0	0	0	Cluster3
PF3D7_0827800	1	0.0454545454545455	0.863636363636364	0	0.136363636363636	0.954545454545455	0.0909090909090909	0.136363636363636	0.0454545454545455	0	0.727272727272727	0.318181818181818	0.0454545454545455	0.0454545454545455	0.0909090909090909	0.0909090909090909	0.772727272727273	0.136363636363636	0.0909090909090909	0.772727272727273	0.0909090909090909	0.136363636363636	0.0909090909090909	Cluster3
PF3D7_0827900	1	0.833333333333333	1	1	0.833333333333333	1	0.833333333333333	0.833333333333333	0.833333333333333	0.833333333333333	1	0.833333333333333	0.833333333333333	0.833333333333333	0.833333333333333	0.833333333333333	1	0.833333333333333	0.666666666666667	1	0.833333333333333	0.833333333333333	0.833333333333333	Cluster5
PF3D7_0828000	1	0	1	1	0	1	0	0	0	0	1	0	0	0	0	0	1	0	0	1	0	0	0	Cluster3
PF3D7_0828300	1	0.333333333333333	0.833333333333333	0.666666666666667	0.333333333333333	1	0.5	0.5	0.5	0.333333333333333	0.666666666666667	0.666666666666667	0.5	0.333333333333333	0.333333333333333	0.166666666666667	0.666666666666667	0.5	0.333333333333333	0.666666666666667	0.166666666666667	0.5	0.333333333333333	Cluster2
PF3D7_0828500	1	0	1	1	1	1	0	0	0	0	1	0	0	0	0	0	1	0	0	1	0	0	0	Cluster3
PF3D7_0828600	1	0	1	0.5	0	1	0.5	0	0	0	0.5	0	0	0	0	0	0	0.5	0	0.5	0	0	0	Cluster1
PF3D7_0828800	1	1	1	0	1	1	0	1	0	1	0	0	1	0	0	0	0	1	1	0	0	0	0	Cluster2
PF3D7_0828900	1	1	1	1	0	1	1	1	1	1	1	1	1	1	1	1	1	1	1	1	0	1	1	Cluster5
PF3D7_0829000	1	0	0.777777777777778	0.555555555555556	0	1	0.111111111111111	0.111111111111111	0.222222222222222	0	0	0	0.222222222222222	0	0	0	0	0.222222222222222	0.333333333333333	0.333333333333333	0	0	0	Cluster1
PF3D7_0829400	1	0.4	1	0.8	0.4	1	0.4	0.2	0.4	0	0.8	0.4	0.4	0.2	0.2	0.2	1	0.4	0.4	1	0.2	0.2	0.2	Cluster2
PF3D7_0830500	1	0.1	0.9	0.1	0	1	0	0.1	0.1	0.1	0.9	0	0	0	0	0	0.8	0.1	0.1	0.8	0	0	0	Cluster3
PF3D7_0830800	1	0	1	0	0	1	0	0	0	0	1	0	0	0	0	0	0	0	0	0	0	0	0	Cluster1
PF3D7_0831000	1	0	1	0	0	1	0	0	0	0	1	0	0	0	0	0	1	0	0	1	0	0	0	Cluster3
PF3D7_0831300	1	0	0.8	0.2	0	1	0	0	0	0	0.6	0	0	0	0	0	0.6	0	0	0.6	0	0	0	Cluster3
PF3D7_0831400	1	0	1	1	0	1	0	0	0	0	1	0	0	0	0	0	1	0	0	0	0	0	0	Cluster3
PF3D7_0831500	1	0	0	0	0	0	0	0	0	0	1	0	0	0	0	0	0	0	0	1	0	0	0	Cluster1
PF3D7_0831600	1	0	1	0.666666666666667	0	1	0	0.166666666666667	0	0	1	0	0	0	0	0	0	0	0	1	0.166666666666667	0	0	Cluster3
PF3D7_0831700	1	0	1	0.875	0	1	0	0	0	0	1	0	0	0	0	0	0	0	0	0.75	0	0	0	Cluster3
PF3D7_0832200	1	0	0	0	0	1	0	0	0	0	0	0	0	0	0	0	0	0	0	0	0	0	0	Cluster1
PF3D7_0901800	1	0	0	0	0	1	0	0	0	0	0	0	0	0	0	0	0	0	0	0	0	0	0	Cluster1
PF3D7_0902100	1	0	0	0	0	1	0	0	0	0	0	0	0	0	0	0	1	0	0	1	0	0	0	Cluster1
PF3D7_0902200	1	0	0.5	1	0	1	0	0	0	0	0.5	0	0	0	0	0	0.5	0	0	0.5	0	0	0	Cluster3
PF3D7_0902800	1	0	1	0	0	1	0	0	0	0	1	0	0	0	0	0	1	0	0	1	0	0	0	Cluster3
PF3D7_0903100	1	0.5	0.5	0.5	0.5	1	0.5	0.5	0.5	0.5	0	0.5	0.5	0.5	0.5	0.5	0.5	0.5	0.5	0.5	0.5	0.5	0.5	Cluster4
PF3D7_0903200	1	0.75	1	1	0.75	1	0.75	0.75	0.75	0.75	1	0.75	0.5	0.5	0.5	0.5	1	0.5	0.75	1	1	0.75	0.5	Cluster4
PF3D7_0903300	1	0	0	0	0	0	0	0	0	0	0.777777777777778	0	0	0	0	0	0.666666666666667	0	0	0.666666666666667	0	0	0	Cluster1
PF3D7_0903400	1	0.333333333333333	0.933333333333333	0.866666666666667	0.266666666666667	1	0.266666666666667	0.333333333333333	0.266666666666667	0.333333333333333	0.933333333333333	0.266666666666667	0.333333333333333	0.133333333333333	0.2	0.2	0.933333333333333	0.333333333333333	0.266666666666667	0.933333333333333	0.4	0.333333333333333	0.2	Cluster2
PF3D7_0903500	1	0	0.866666666666667	0.833333333333333	0	0.933333333333333	0	0	0	0	0.3	0.366666666666667	0	0	0	0	0.9	0	0	0.866666666666667	0	0	0	Cluster3
PF3D7_0903600	1	0.333333333333333	1	0.5	0.666666666666667	0.5	0.333333333333333	0.333333333333333	0.166666666666667	0.333333333333333	1	0.333333333333333	0	0.666666666666667	0.666666666666667	0.666666666666667	0.5	0.166666666666667	0.333333333333333	1	0.5	0.333333333333333	0.666666666666667	Cluster2
PF3D7_0903700	1	0.909090909090909	1	1	0.909090909090909	1	0.909090909090909	1	0.909090909090909	0.909090909090909	1	1	0.909090909090909	0.909090909090909	0.909090909090909	0.909090909090909	0	0.909090909090909	0.909090909090909	1	1	1	0.909090909090909	Cluster5
PF3D7_0904000	1	0	1	1	0.5	1	0	0	0	0	0.5	0.5	0	0	0	0	0.5	0	0	0.5	0	0	0	Cluster3
PF3D7_0904100	1	0.444444444444444	1	0.944444444444444	0.333333333333333	1	0.444444444444444	0.444444444444444	0.5	0.444444444444444	0.833333333333333	0.444444444444444	0.5	0.277777777777778	0.277777777777778	0.277777777777778	0.888888888888889	0.5	0.5	0.888888888888889	0.277777777777778	0.444444444444444	0.277777777777778	Cluster2
PF3D7_0904600	1	0	0	0	0	0	0	0	0	0	0	0	0.333333333333333	0	0	0	0	0	0.333333333333333	0	0	0	0	Cluster1
PF3D7_0904800	1	0.636363636363636	0.909090909090909	0.818181818181818	0.727272727272727	1	0.636363636363636	0.727272727272727	0.636363636363636	0	0.818181818181818	0.727272727272727	0.636363636363636	0.818181818181818	0.818181818181818	0.818181818181818	0.818181818181818	0.636363636363636	0.636363636363636	0.818181818181818	0.636363636363636	0.727272727272727	0.818181818181818	Cluster4
PF3D7_0904900	1	0.27027027027027	0.918918918918919	0.756756756756757	0.189189189189189	0.972972972972973	0.189189189189189	0.189189189189189	0.108108108108108	0	0.837837837837838	0.162162162162162	0.243243243243243	0.0810810810810811	0.135135135135135	0.135135135135135	0.837837837837838	0.189189189189189	0.297297297297297	0.864864864864865	0.135135135135135	0.189189189189189	0.135135135135135	Cluster3
PF3D7_0905100	1	0.222222222222222	1	0.888888888888889	0.333333333333333	1	0.222222222222222	0.333333333333333	0.222222222222222	0.222222222222222	0.888888888888889	0.222222222222222	0.222222222222222	0	0	0	0.888888888888889	0.222222222222222	0.222222222222222	0.888888888888889	0.222222222222222	0.333333333333333	0	Cluster2
PF3D7_0905300	1	0	1	0	0	1	0	0	0	0	0.333333333333333	0	0	0	0	0	0	0	0	0	0	0	0	Cluster1
PF3D7_0905400	1	0.5	1	0.944444444444444	0.388888888888889	1	0.444444444444444	0.444444444444444	0.277777777777778	0.555555555555556	0.888888888888889	0.277777777777778	0.388888888888889	0.388888888888889	0.222222222222222	0.166666666666667	0.944444444444444	0.333333333333333	0.388888888888889	0.944444444444444	0.444444444444444	0.444444444444444	0.222222222222222	Cluster2
PF3D7_0905600	1	0	1	0	0	1	1	0	0	0	1	0	0	0	0	0	1	0	0	1	0	0	0	Cluster3
PF3D7_0905700	1	0.666666666666667	0.666666666666667	1	0.666666666666667	0.666666666666667	0.666666666666667	1	0.666666666666667	0.666666666666667	1	0.666666666666667	0.666666666666667	0.666666666666667	0.666666666666667	0.666666666666667	0.666666666666667	0.666666666666667	0.666666666666667	1	0.666666666666667	1	0.666666666666667	Cluster5
PF3D7_0905800	1	0	0.866666666666667	0.666666666666667	0.533333333333333	1	0	0	0	0	0.733333333333333	0	0	0.0666666666666667	0.133333333333333	0.0666666666666667	0.8	0	0	0.8	0	0	0.0666666666666667	Cluster3
PF3D7_0905900	1	0.333333333333333	1	0.666666666666667	0.333333333333333	1	0.333333333333333	0.333333333333333	0.666666666666667	0.333333333333333	1	0.333333333333333	0.333333333333333	0	0.333333333333333	0.333333333333333	1	0.333333333333333	0.333333333333333	1	0.333333333333333	0.333333333333333	0	Cluster2
PF3D7_0906100	1	0.666666666666667	1	1	0.666666666666667	1	0.666666666666667	0.666666666666667	0.666666666666667	0.666666666666667	1	0.666666666666667	0	0.333333333333333	0.333333333333333	0.333333333333333	1	0.666666666666667	0.666666666666667	1	0.666666666666667	0.666666666666667	0.333333333333333	Cluster4
PF3D7_0906300	1	0.666666666666667	1	1	0.666666666666667	1	0.666666666666667	0.666666666666667	0.666666666666667	0.666666666666667	1	1	0.666666666666667	1	1	0.666666666666667	1	0.666666666666667	0.666666666666667	1	0.333333333333333	0.666666666666667	1	Cluster5
PF3D7_0906400	1	0.5	1	1	0.5	1	0.5	0.5	0.5	0.5	1	0.5	0.5	0.5	0.5	0.5	0.5	0.5	0.5	0.5	0.5	0.5	0.5	Cluster4
PF3D7_0906500	1	0.5	1	1	0	1	0.5	0.5	0.5	0.5	0.5	0.5	0	0	0	0	0.5	0.5	0.5	0.5	0.5	0.5	0	Cluster2
PF3D7_0906600	1	0	0	0	0.25	0.75	0	0.5	0	0	0	0.75	0	0	0	0	0	0	0	0	0.25	0.5	0	Cluster1
PF3D7_0906700	1	0	0.5	0.5	0.5	1	0	0.5	0	0	1	0	0	0	0	0	1	0	0	1	0.5	0.5	0	Cluster3
PF3D7_0906890	1	0	1	1	0	1	0	0	0	0	1	0	0	0	0	0	0	0	0	0	0	0	0	Cluster3
PF3D7_0907100	1	0	1	1	0	1	0	0.5	0	0	0	0	0	0	0	0	0.5	0	0	0.5	0	0.5	0	Cluster3
PF3D7_0907200	1	0.166666666666667	0.833333333333333	0.722222222222222	0.333333333333333	0.888888888888889	0.166666666666667	0.222222222222222	0.166666666666667	0.166666666666667	0.833333333333333	0.166666666666667	0.166666666666667	0.277777777777778	0.166666666666667	0.277777777777778	0.833333333333333	0.222222222222222	0.277777777777778	0.833333333333333	0.277777777777778	0.222222222222222	0.222222222222222	Cluster2
PF3D7_0907300	1	0.75	1	1	0.75	1	0.5	0.75	0.5	0.75	1	0.75	0.75	0.75	0.75	0.75	1	0.75	0.5	1	0.75	0.75	1	Cluster5
PF3D7_0907600	1	0	1	1	0.5	1	0	0.5	0	0	1	0	0.25	0.25	0.25	0.25	0.75	0	0	0.75	0.25	0.5	0.25	Cluster2
PF3D7_0907700	1	0.4	1	1	0.2	1	0.4	0.2	0.4	0.4	1	0.4	0.4	0.2	0.2	0.2	1	0.4	0.4	1	0.2	0.2	0.2	Cluster2
PF3D7_0908200	1	0	1	0	0	1	0	0	0	0	0.666666666666667	0.333333333333333	0	0	0	0	1	0	0	1	0	0	0	Cluster3
PF3D7_0908300	1	1	1	1	1	1	0.666666666666667	1	0.666666666666667	1	1	0.666666666666667	1	0.666666666666667	0.666666666666667	0.666666666666667	1	0.666666666666667	1	1	1	1	0.666666666666667	Cluster5
PF3D7_0908500	1	0.25	0.75	0	0	1	0.5	0	0.25	0.25	0	0	0.25	0	0	0	0.5	0.25	0.25	0.5	0.25	0	0	Cluster1
PF3D7_0908600	1	0.25	1	0.5	0.25	1	0.25	0.25	0.25	0.25	0.75	0.25	0.25	0.25	0.25	0.25	0.5	0.25	0.25	0.5	0.5	0.25	0.25	Cluster2
PF3D7_0908800	1	0	1	1	1	1	0	0	0	0	1	0	0	0	0	0	1	0	0	1	1	0	0	Cluster3
PF3D7_0909000	1	0.333333333333333	1	1	0.333333333333333	1	0.333333333333333	0.666666666666667	0.333333333333333	0.333333333333333	1	0	0.333333333333333	0	0.333333333333333	0	1	0.333333333333333	0.333333333333333	0.666666666666667	0.333333333333333	0.666666666666667	0	Cluster2
PF3D7_0909300	1	1	1	1	1	1	1	1	0	0	1	1	1	1	1	1	1	1	1	1	1	1	1	Cluster5
PF3D7_0909400	1	0.5	1	1	0.25	1	0.25	0	0.25	0.5	1	0.5	0.5	0.25	0.25	0.25	0.75	0.25	0.5	0.75	0.5	0	0.25	Cluster2
PF3D7_0909700	1	0.25	1	0.875	0.375	1	0.25	0.75	0.25	0.375	0.875	0.375	0.25	0.375	0.25	0.375	0.875	0.25	0.25	0.875	0.375	0.75	0.375	Cluster2
PF3D7_0909900	1	0.25	1	0.75	0.25	1	0.25	0.25	0.25	0.25	0.75	0	0.25	0.25	0.25	0.25	0.75	0.25	0.25	0.75	0.5	0.25	0.25	Cluster2
PF3D7_0910100	1	0.4	1	1	1	1	0.8	0.8	0.8	0.4	1	0.8	0.6	0.6	0.6	0.6	1	0.8	0.8	1	0.6	0.8	0.6	Cluster5
PF3D7_0910200	1	0	0	0	0	0	0	0	0	0	0	0	0	0	0	0	0.59375	0	0	0.6875	0	0	0	Cluster1
PF3D7_0910300	1	0	1	1	1	1	0	0	0	0	1	0	0	0	0	0	1	0	0	1	1	0	0	Cluster3
PF3D7_0910400	1	0	1	0.666666666666667	0	1	0	0.333333333333333	0	0	0.333333333333333	0.333333333333333	0	0	0	0	0.666666666666667	0	0	0.666666666666667	0	0.333333333333333	0	Cluster3
PF3D7_0910500	1	0.333333333333333	1	0.833333333333333	0.166666666666667	0	0.166666666666667	0.333333333333333	0.333333333333333	0.333333333333333	1	0.166666666666667	0	0	0	0	0.833333333333333	0.166666666666667	0.333333333333333	0.833333333333333	0.166666666666667	0.333333333333333	0	Cluster2
PF3D7_0910800	1	0	0.833333333333333	0.833333333333333	0.166666666666667	1	0.166666666666667	0.333333333333333	0.333333333333333	0	1	0.5	0.166666666666667	0.166666666666667	0.166666666666667	0.333333333333333	0.833333333333333	0.166666666666667	0.333333333333333	0.833333333333333	0.166666666666667	0	0.333333333333333	Cluster2
PF3D7_0911100	1	0.414634146341463	0.951219512195122	0.853658536585366	0.439024390243902	1	0.390243902439024	0.439024390243902	0.292682926829268	0.414634146341463	0.878048780487805	0.463414634146341	0.341463414634146	0.292682926829268	0.317073170731707	0.317073170731707	0.878048780487805	0.365853658536585	0.414634146341463	0.878048780487805	0.365853658536585	0.439024390243902	0.390243902439024	Cluster2
PF3D7_0911400	1	0	1	0.5	0	1	0	0	0	0	0.5	0	0	0.5	0.5	0.5	0.5	0	0	0.5	0	0	0.5	Cluster3
PF3D7_0911900	1	0.333333333333333	1	1	0.333333333333333	1	0	0.333333333333333	0.333333333333333	0.333333333333333	1	0.333333333333333	0	0.333333333333333	0.333333333333333	0.333333333333333	1	0.333333333333333	0.333333333333333	1	0	0.333333333333333	0	Cluster2
PF3D7_0912000	1	0	0.636363636363636	0.636363636363636	0	1	0	0.0909090909090909	0	0	0.727272727272727	0	0	0	0	0	0.545454545454545	0	0	0.636363636363636	0.0909090909090909	0.0909090909090909	0	Cluster3
PF3D7_0912100	1	0.333333333333333	1	1	0.333333333333333	1	0.333333333333333	0.333333333333333	0.333333333333333	0	1	0	0.333333333333333	0	0	0	1	0	0.333333333333333	1	0.333333333333333	0.333333333333333	0	Cluster2
PF3D7_0912400	1	1	1	0	1	1	1	0	1	1	1	1	1	1	1	1	1	1	1	1	1	0	1	Cluster5
PF3D7_0912500	1	0.384615384615385	0.846153846153846	0.153846153846154	0.384615384615385	1	0.307692307692308	0.230769230769231	0.230769230769231	0.384615384615385	0.769230769230769	0.384615384615385	0.307692307692308	0.230769230769231	0.307692307692308	0.307692307692308	0.846153846153846	0.307692307692308	0.384615384615385	0.846153846153846	0.461538461538462	0.230769230769231	0.384615384615385	Cluster2
PF3D7_0912600	1	1	1	1	1	1	1	1	1	1	1	1	1	0	1	1	1	1	1	1	1	1	0	Cluster5
PF3D7_0912800	1	0	0.428571428571429	0.428571428571429	0	1	0	0	0	0	0.428571428571429	0.142857142857143	0	0	0	0	0	0	0	0.428571428571429	0.142857142857143	0	0	Cluster1
PF3D7_0912900	1	0.5	1	1	0.5	1	0.5	0.5	0.5	0.5	1	0.5	0.5	0.5	0.5	0.5	1	0.5	0.5	1	0.5	0.5	0.5	Cluster4
PF3D7_0913000	1	0	1	1	0	1	0	0	0	0	1	0	0	0	0	0	1	0	0	1	0	0	0	Cluster3
PF3D7_0913200	1	0.416666666666667	0.916666666666667	0.833333333333333	0.416666666666667	0.916666666666667	0.333333333333333	0.416666666666667	0.333333333333333	0.416666666666667	0.75	0.333333333333333	0.416666666666667	0.5	0.5	0.5	0.666666666666667	0.416666666666667	0.416666666666667	0.666666666666667	0.333333333333333	0.416666666666667	0.416666666666667	Cluster2
PF3D7_0913300	1	0.375	1	1	0.5	0.875	0.5	0.625	0.5	0.375	0.75	0.125	0	0.125	0.125	0.125	0.875	0.5	0.5	0.875	0.25	0.625	0.125	Cluster2
PF3D7_0913600	1	0.2	0.6	0.4	0	1	0.2	0	0	0.2	0.4	0.4	0	0	0	0	0.4	0.2	0.2	0.4	0	0	0	Cluster1
PF3D7_0913800	1	0	1	1	0	1	0	0	0	0	1	0	0	0	0	0	1	0	0	1	0	0	0	Cluster3
PF3D7_0913900	1	0.25	1	0.5	0.25	1	0.5	0.25	0.5	0.25	0.5	0.25	0.25	0.5	0.5	0.5	0.5	0.25	0.25	0.5	0.25	0.25	0.5	Cluster2
PF3D7_0914000	1	0	0.5	0.5	0	0.833333333333333	0	0	0	0	0.5	0	0	0	0	0	0	0	0.166666666666667	0.333333333333333	0.166666666666667	0	0	Cluster1
PF3D7_0914100	1	0.25	0.875	0.75	0	1	0.25	0.125	0.25	0.25	0	0.125	0.25	0	0	0	0.625	0.25	0.25	0.625	0	0.125	0	Cluster3
PF3D7_0914200	1	1	1	1	1	1	1	0	1	1	1	1	1	0.5	0.5	0.5	1	1	1	1	0.5	0	0	Cluster5
PF3D7_0914300	1	0	0.75	0.25	0.25	1	0	0	0	0	0.25	0	0	0	0	0	0.25	0	0	0.25	0.25	0	0	Cluster1
PF3D7_0914400	1	0.8125	1	1	0.8125	1	0.8125	0.875	0.8125	0.8125	1	0.875	0.75	0.6875	0.6875	0.6875	1	0.75	0.8125	1	0.875	0.875	0.6875	Cluster5
PF3D7_0914500	1	0	0.739130434782609	0	0	0.91304347826087	0	0	0	0	0.695652173913043	0	0	0	0	0	0	0	0	0.434782608695652	0	0	0	Cluster1
PF3D7_0914600	1	0.333333333333333	1	1	1	1	0.333333333333333	0.666666666666667	0.333333333333333	0.333333333333333	1	0.333333333333333	0.333333333333333	0.333333333333333	0.333333333333333	0.333333333333333	1	0.333333333333333	0.333333333333333	1	1	0.666666666666667	0.333333333333333	Cluster4
PF3D7_0914700	1	0.428571428571429	1	0.857142857142857	0.357142857142857	1	0.357142857142857	0.285714285714286	0.428571428571429	0.428571428571429	0.857142857142857	0.285714285714286	0.357142857142857	0.285714285714286	0.285714285714286	0.285714285714286	0.785714285714286	0.285714285714286	0.428571428571429	0.785714285714286	0.357142857142857	0.285714285714286	0.285714285714286	Cluster2
PF3D7_0914900	1	0	0.9	0.8	0.2	1	0.1	0	0.1	0	0	0.2	0	0.2	0.3	0.3	0.9	0	0.1	0.8	0.3	0	0.3	Cluster3
PF3D7_0915200	1	0	1	1	0	1	0	0	0	0	0.5	0.5	0	0	0	0	0.5	0	0	0.5	0	0	0	Cluster3
PF3D7_0915400	1	0.619047619047619	0.952380952380952	0.904761904761905	0.571428571428571	1	0.619047619047619	0.619047619047619	0.619047619047619	0.619047619047619	0.857142857142857	0.666666666666667	0.619047619047619	0.380952380952381	0.380952380952381	0.380952380952381	0.904761904761905	0.571428571428571	0.523809523809524	0.80952380952381	0.523809523809524	0.619047619047619	0.428571428571429	Cluster4
PF3D7_0916000	1	0.272727272727273	0.909090909090909	0.818181818181818	0.181818181818182	1	0.272727272727273	0.318181818181818	0.318181818181818	0.272727272727273	0.772727272727273	0.272727272727273	0.272727272727273	0.181818181818182	0.181818181818182	0.181818181818182	0.772727272727273	0.272727272727273	0.272727272727273	0.727272727272727	0.181818181818182	0.318181818181818	0.181818181818182	Cluster2
PF3D7_0916200	1	0.5	1	1	0	1	0.5	0	0	0.5	1	0	0.5	0	0	0	1	0	0.5	1	0.5	0	0	Cluster2
PF3D7_0916400	1	0.0555555555555556	0	0.722222222222222	0	0	0.0555555555555556	0	0.111111111111111	0.166666666666667	0	0.0555555555555556	0.0555555555555556	0	0.0555555555555556	0.166666666666667	0	0.0555555555555556	0.0555555555555556	0.611111111111111	0.111111111111111	0	0.0555555555555556	Cluster1
PF3D7_0916600	1	0	1	1	1	1	0	1	0	0	0	1	0	0	0	0	1	0	0	1	1	1	0	Cluster2
PF3D7_0916700	1	0.565217391304348	0.956521739130435	0.956521739130435	0.739130434782609	1	0.565217391304348	0.652173913043478	0.565217391304348	0	0	0.652173913043478	0.565217391304348	0.347826086956522	0.347826086956522	0.347826086956522	0	0.565217391304348	0.565217391304348	0.956521739130435	0.782608695652174	0.652173913043478	0.347826086956522	Cluster4
PF3D7_0917000	1	0.333333333333333	0.952380952380952	0.714285714285714	0.142857142857143	1	0.238095238095238	0.380952380952381	0.285714285714286	0.333333333333333	0.80952380952381	0.428571428571429	0.333333333333333	0.333333333333333	0.333333333333333	0.285714285714286	0.80952380952381	0.285714285714286	0.333333333333333	0.714285714285714	0.142857142857143	0.380952380952381	0.380952380952381	Cluster2
PF3D7_0917100	1	0	1	0	0	1	0	0	0	0	0	0	0	0	0	0	0	0	0	0	0	0	0	Cluster1
PF3D7_0917600	1	0.4	1	0.6	0.6	1	0.2	0.4	0.4	0.2	0.8	0.4	0.4	0.2	0.4	0.4	0.8	0.4	0.4	0.8	0.6	0.4	0.2	Cluster2
PF3D7_0917800	1	0.333333333333333	1	1	0	1	0	0	0	0.333333333333333	1	0	0	0	0	0	1	0.333333333333333	0	1	0	0	0	Cluster3
PF3D7_0917900	1	1	1	1	0.875	1	1	1	0.875	1	1	1	1	0.625	0.75	0.75	0	0.875	1	1	0	1	0.75	Cluster5
PF3D7_0918000	1	1	1	1	1	1	1	1	1	1	1	1	1	1	1	1	0	1	1	1	1	1	1	Cluster5
PF3D7_0918300	1	1	1	1	0.5	1	1	0.5	1	1	1	0.5	1	0.5	1	1	1	1	1	1	0.5	0.5	1	Cluster5
PF3D7_0918400	1	0	1	1	1	1	0	0	0	0	1	0	0	1	0	0	0	0	0	0	0	0	1	Cluster3
PF3D7_0918600	1	0	0.75	1	0	1	0	0	0	0	1	0	0	0	0	0	1	0	0	1	0	0	0	Cluster3
PF3D7_0918700	1	0	0.851851851851852	0	0	0.962962962962963	0	0	0	0	0.851851851851852	0	0	0	0	0	0.814814814814815	0	0	0.814814814814815	0	0	0	Cluster3
PF3D7_0918800	1	0	1	0	0	1	0	0	0	0	0	0	0	0	0	0	0	0	0	0	0	0	0	Cluster1
PF3D7_0918900	1	0.285714285714286	1	0.785714285714286	0.357142857142857	1	0.357142857142857	0.428571428571429	0.285714285714286	0.285714285714286	0.785714285714286	0.428571428571429	0.285714285714286	0.357142857142857	0.357142857142857	0.357142857142857	0.785714285714286	0.285714285714286	0.285714285714286	0.785714285714286	0.357142857142857	0.428571428571429	0.357142857142857	Cluster2
PF3D7_0919000	1	0.9	1	1	1	1	0.9	0.9	0.8	0	1	0.9	0.5	0.8	0.8	0.8	1	0.9	0.9	1	1	0.9	0.8	Cluster5
PF3D7_0919100	1	0.4	1	0.6	0.6	1	0.4	0.8	0.6	0.4	0.8	0.4	0.4	0.4	0.4	0.6	0.8	0.4	0.4	0.8	0.8	0.8	0.4	Cluster4
PF3D7_0919400	1	1	1	1	1	1	1	1	1	0	1	1	1	1	1	1	1	1	1	1	1	1	1	Cluster5
PF3D7_0919700	1	0.5	1	1	1	1	0.5	0.5	0.5	0.5	1	0.5	0.5	1	1	1	1	0.5	0.5	1	1	0.5	1	Cluster5
PF3D7_0919800	1	0.45	0.95	0.85	0.3	1	0.5	0.4	0.45	0.45	0.6	0.45	0.45	0.2	0.25	0.2	0.85	0.4	0.45	0.85	0.4	0.4	0.2	Cluster2
PF3D7_0919900	1	0	0.814814814814815	0	0	1	0	0	0	0.037037037037037	0	0	0	0	0	0	0.555555555555556	0	0	0	0	0	0	Cluster1
PF3D7_0920000	1	0	0	1	0	1	0	0	0	0	0	0	0	0	0	0	1	0	0	1	0	0	0	Cluster3
PF3D7_0920200	1	0	1	1	0	1	0	1	0	0	0	0	0	0	0	0	0	0	0	1	0	1	0	Cluster3
PF3D7_0920400	1	0.142857142857143	1	0.857142857142857	0.285714285714286	1	0.285714285714286	0	0.142857142857143	0	0	0	0.142857142857143	0	0	0	0.571428571428571	0.142857142857143	0	0	0	0	0	Cluster1
PF3D7_0920700	1	0.222222222222222	1	0.777777777777778	0.111111111111111	1	0.222222222222222	0.111111111111111	0.222222222222222	0.222222222222222	0	0.111111111111111	0.222222222222222	0.111111111111111	0.111111111111111	0.111111111111111	0	0.222222222222222	0.222222222222222	0.555555555555556	0.222222222222222	0.111111111111111	0.111111111111111	Cluster1
PF3D7_0920800	1	0.666666666666667	1	1	0.666666666666667	1	0.666666666666667	0.666666666666667	0.666666666666667	0.666666666666667	0	0.666666666666667	0.666666666666667	0.666666666666667	0.666666666666667	0.666666666666667	1	0.666666666666667	0.666666666666667	1	0.666666666666667	0.666666666666667	0.666666666666667	Cluster4
PF3D7_0920900	1	0.25	1	0.25	0	1	0.25	0	0	0.25	0	0	0	0	0	0	0.25	0.25	0	0.25	0.25	0	0	Cluster1
PF3D7_0921000	1	1	1	1	1	1	1	1	1	1	0	1	1	0	0	0	0	1	1	0	1	1	0	Cluster5
PF3D7_0921200	1	0	1	0.5	0	0.875	0.125	0	0.125	0	0	0.25	0	0	0	0	0.375	0.375	0.25	0.375	0.25	0.125	0	Cluster1
PF3D7_0921600	1	0.333333333333333	0.888888888888889	0.666666666666667	0.444444444444444	1	0.222222222222222	0.111111111111111	0.222222222222222	0.222222222222222	0	0.222222222222222	0.222222222222222	0.111111111111111	0	0	0.666666666666667	0.222222222222222	0.222222222222222	0.555555555555556	0.333333333333333	0.111111111111111	0	Cluster4
PF3D7_0921800	1	1	1	1	1	1	1	1	1	1	0	0	1	0	0	0	1	1	1	1	1	1	0	Cluster5
PF3D7_0921900	1	0	1	0.5	0	1	0	0.25	0	0	0	0.25	0	0.25	0.25	0.25	0.75	0	0	0.75	0.25	0	0.25	Cluster3
PF3D7_0922000	1	1	1	1	1	1	1	1	1	1	0	1	1	1	1	0	1	1	1	1	1	0	1	Cluster5
PF3D7_0922100	1	0	0.979591836734694	0.979591836734694	0.469387755102041	1	0.387755102040816	0	0.408163265306122	0	0.938775510204082	0	0	0	0	0	0.918367346938776	0	0.408163265306122	0.918367346938776	0	0	0	Cluster3
PF3D7_0922200	1	0.705882352941177	0.941176470588235	1	0.823529411764706	1	0.705882352941177	0.647058823529412	0.705882352941177	0.705882352941177	0.941176470588235	0.647058823529412	0.705882352941177	0.705882352941177	0.705882352941177	0.705882352941177	0.941176470588235	0.705882352941177	0.705882352941177	0.882352941176471	0.823529411764706	0.647058823529412	0.705882352941177	Cluster5
PF3D7_0922400	1	0	1	0	0	1	0	0	0	0	0	0	0	0	0	0	1	0	0	1	0	0	0	Cluster3
PF3D7_0922500	1	0.947368421052632	1	1	0.894736842105263	1	0.947368421052632	0.894736842105263	0.631578947368421	0.947368421052632	1	0.842105263157895	0.947368421052632	0.842105263157895	0.789473684210526	0.842105263157895	1	0.947368421052632	0.947368421052632	1	0.894736842105263	0.894736842105263	0.842105263157895	Cluster5
PF3D7_0922600	1	0.166666666666667	1	1	0.333333333333333	1	0.333333333333333	0.5	0.333333333333333	0.166666666666667	0.833333333333333	0.5	0	0.5	0.5	0.5	0.833333333333333	0	0.166666666666667	0.833333333333333	0.166666666666667	0	0.5	Cluster2
PF3D7_0922700	1	0.25	1	0.25	0.5	0.75	0.5	0.75	0.25	0.25	0.75	0.25	0.25	0.25	0.25	0.25	0.75	0.75	0.5	0.75	0.5	0.75	0.25	Cluster2
PF3D7_0922800	1	0.235294117647059	0.764705882352941	0.647058823529412	0	0	0.235294117647059	0.117647058823529	0.235294117647059	0.0588235294117647	0	0	0.235294117647059	0	0	0	0.647058823529412	0.235294117647059	0.235294117647059	0	0	0.117647058823529	0	Cluster1
PF3D7_0922900	1	1	1	1	0	1	1	1	1	0	1	0	1	1	1	1	1	0	1	1	0	1	1	Cluster5
PF3D7_0923000	1	1	1	1	1	1	1	1	1	0.5	1	1	1	1	1	1	1	1	1	1	1	1	1	Cluster5
PF3D7_0923400	1	0	0.962962962962963	0.814814814814815	0	1	0	0	0	0	0.814814814814815	0	0	0	0	0	0.740740740740741	0	0	0.740740740740741	0	0	0	Cluster3
PF3D7_0923500	1	0	1	1	0	1	0	0	0	0	1	0	0	0	0	0	1	0	0	1	0	0	0	Cluster3
PF3D7_0923900	1	0.833333333333333	1	0.833333333333333	0.833333333333333	1	0.666666666666667	0.833333333333333	0.666666666666667	0.833333333333333	1	0.833333333333333	0.833333333333333	0.833333333333333	1	1	0	0.833333333333333	0.833333333333333	0.833333333333333	1	0.833333333333333	1	Cluster5
PF3D7_0924000	1	0.3125	0.9375	0.9375	0.3125	1	0.25	0.25	0.375	0.3125	0.9375	0.25	0.3125	0.25	0.25	0.3125	0.75	0.25	0.3125	0.75	0.3125	0.1875	0.25	Cluster2
PF3D7_0924100	1	0	0.75	0.625	0.25	0	0.125	0.125	0.375	0.125	0.5	0.25	0.25	0.25	0.25	0.25	0	0	0.375	0.375	0.125	0.125	0.25	Cluster1
PF3D7_0924200	1	0	0	1	0	1	0	0	0	0	1	0	0	0	0	0	0	0	0	1	0	0	0	Cluster3
PF3D7_0924400	1	0	0	0	0	1	0	0	0	0	0	0	0	0	0	0	0.206896551724138	0	0	0	0	0	0	Cluster1
PF3D7_0924500	1	0.2	0.8	0	0.3	0	0.2	0.2	0.2	0	0.8	0.4	0.2	0.2	0.2	0.2	0.8	0.2	0.2	0.8	0.1	0.2	0.1	Cluster2
PF3D7_0924600	1	0	1	1	0	1	0	0	0	0	0	0	0	0	0	0	0.909090909090909	0	0	1	0	0	0	Cluster3
PF3D7_0924700	1	1	1	1	1	1	1	1	1	1	1	1	0	1	0	0	1	1	1	1	1	1	1	Cluster5
PF3D7_0925400	1	0.333333333333333	1	1	0.666666666666667	1	0.333333333333333	0.666666666666667	0.333333333333333	0.333333333333333	1	0.666666666666667	0.333333333333333	0.333333333333333	0.333333333333333	0.333333333333333	1	0.333333333333333	0.333333333333333	1	0.666666666666667	0.666666666666667	0.333333333333333	Cluster4
PF3D7_0925700	1	0.555555555555556	1	1	0.777777777777778	1	0.777777777777778	0.888888888888889	0.777777777777778	0.555555555555556	1	0.888888888888889	0.777777777777778	0.777777777777778	0.777777777777778	0.777777777777778	1	0.777777777777778	0.777777777777778	1	0.777777777777778	0.888888888888889	0.777777777777778	Cluster5
PF3D7_0925800	1	0	1	0	0	1	0	0	0	0	0	0	0	0	0	0	0.333333333333333	0	0	0.333333333333333	0	0	0	Cluster1
PF3D7_0926000	1	1	0	0	1	0	1	0	0	1	0	0	1	0	0	0	0	1	0	0	0	0	0	Cluster1
PF3D7_0926100	1	0.135135135135135	0.864864864864865	0.621621621621622	0.189189189189189	0.972972972972973	0.162162162162162	0.162162162162162	0.216216216216216	0.108108108108108	0.648648648648649	0.108108108108108	0.0810810810810811	0.189189189189189	0.189189189189189	0.216216216216216	0.243243243243243	0.108108108108108	0.162162162162162	0.567567567567568	0.162162162162162	0.162162162162162	0.189189189189189	Cluster3
PF3D7_0926400	1	0.1	0.9	0.9	0.1	1	0.1	0.1	0	0.1	0.9	0.3	0.1	0.1	0.1	0.1	0.7	0	0.1	0.7	0.2	0.1	0.1	Cluster3
PF3D7_0926500	1	0.230769230769231	0	0.923076923076923	0	1	0.153846153846154	0	0.0769230769230769	0	0.769230769230769	0	0.230769230769231	0.153846153846154	0.153846153846154	0	0.692307692307692	0.230769230769231	0.307692307692308	0.615384615384615	0	0	0	Cluster3
PF3D7_0926700	1	0	1	1	1	1	0	0.5	0	0	1	0	0	0	0.5	0	0.5	0	0	1	0	0.5	0	Cluster3
PF3D7_0926800	1	0	1	0.857142857142857	0	1	0	0	0	0	0.785714285714286	0	0	0	0	0	0	0	0	0.785714285714286	0	0	0	Cluster3
PF3D7_0926900	1	0.5	1	1	0.5	1	0.5	0.5	0.5	0.5	1	0.5	0.5	0.5	0.5	0.5	1	0.5	0.5	1	0.5	0.5	0.5	Cluster4
PF3D7_0927200	1	0	0.933333333333333	0	0	0.933333333333333	0	0	0	0	0.6	0	0	0	0	0	0	0	0	0.666666666666667	0	0	0	Cluster1
PF3D7_0927600	1	0.545454545454545	1	0.863636363636364	0.5	0.954545454545455	0	0.454545454545455	0	0.545454545454545	0.863636363636364	0.545454545454545	0	0.363636363636364	0.409090909090909	0.409090909090909	0.818181818181818	0.5	0.545454545454545	0.818181818181818	0.454545454545455	0.454545454545455	0.363636363636364	Cluster2
PF3D7_0928100	1	0	1	0.75	0	1	0	0	0	0	1	0	0	0	0	0	0	0	0.5	1	0	0	0	Cluster3
PF3D7_0928200	1	0.333333333333333	0.666666666666667	0.333333333333333	0.333333333333333	1	0.333333333333333	0.333333333333333	0.333333333333333	0.333333333333333	1	0.333333333333333	0.333333333333333	0.333333333333333	0.333333333333333	0.333333333333333	0.333333333333333	0	0.333333333333333	0.333333333333333	0.333333333333333	0.333333333333333	0.333333333333333	Cluster2
PF3D7_0928300	1	0	1	1	0	1	0	0	0	0	1	0	0	0	0	0	0	0	0	1	0	0	0	Cluster3
PF3D7_0928400	1	0.333333333333333	1	1	1	1	0.333333333333333	0.666666666666667	0.333333333333333	0.333333333333333	1	1	0.333333333333333	0.666666666666667	0.666666666666667	0.666666666666667	1	0.333333333333333	0.333333333333333	1	1	0.666666666666667	0.666666666666667	Cluster4
PF3D7_0928500	1	0	1	1	0	1	0	1	0	0	1	0	0	1	1	1	1	0	0	1	0	1	1	Cluster2
PF3D7_0928800	1	0.333333333333333	0.666666666666667	0.666666666666667	0.333333333333333	0	0.333333333333333	0	0.333333333333333	0	1	0.333333333333333	0.333333333333333	0.333333333333333	0.333333333333333	0.333333333333333	0	0.333333333333333	0.333333333333333	0	0	0	0.666666666666667	Cluster1
PF3D7_0928900	1	0.5	1	1	0.5	1	0.5	0.5	0.5	0.5	1	0.5	0.5	0.5	0.5	0.5	0.5	0.5	0.5	0.5	0.5	0.5	0.5	Cluster4
PF3D7_0929100	1	0	1	1	0	1	0	0	0	0	1	0	0	0	0	0	1	0	0	1	0	0	0	Cluster3
PF3D7_0929400	1	0.428571428571429	0.857142857142857	0.714285714285714	0.142857142857143	0.857142857142857	0.428571428571429	0.571428571428571	0.428571428571429	0.428571428571429	0.857142857142857	0.142857142857143	0.428571428571429	0.285714285714286	0.428571428571429	0.428571428571429	0	0.428571428571429	0.428571428571429	0.714285714285714	0.142857142857143	0	0.285714285714286	Cluster2
PF3D7_0929700	1	0	1	1	0	1	0	0	0	0	1	0	0	0	0	0	1	0	0	1	1	0	0	Cluster3
PF3D7_0930300	1	0.266666666666667	0.533333333333333	0.533333333333333	0.266666666666667	0.6	0.333333333333333	0.133333333333333	0.333333333333333	0.266666666666667	0.466666666666667	0.4	0.266666666666667	0.2	0.133333333333333	0.2	0.133333333333333	0.266666666666667	0.266666666666667	0.333333333333333	0.133333333333333	0.133333333333333	0.2	Cluster1
PF3D7_0930400	1	0.166666666666667	0.833333333333333	1	0.333333333333333	1	0.166666666666667	0.333333333333333	0.166666666666667	0	0.833333333333333	0.166666666666667	0.333333333333333	0.166666666666667	0.166666666666667	0.166666666666667	1	0.166666666666667	0.166666666666667	1	0.333333333333333	0.333333333333333	0.166666666666667	Cluster2
PF3D7_0930500	1	0.105263157894737	0.947368421052632	0.842105263157895	0.210526315789474	1	0.105263157894737	0	0.105263157894737	0.105263157894737	0.947368421052632	0.263157894736842	0.105263157894737	0	0	0	0.894736842105263	0	0.105263157894737	0.947368421052632	0.210526315789474	0	0	Cluster3
PF3D7_0930600	1	0.272727272727273	1	1	0.454545454545455	1	0.272727272727273	0.363636363636364	0.272727272727273	0.272727272727273	1	0.454545454545455	0.272727272727273	0.272727272727273	0.272727272727273	0.272727272727273	1	0.272727272727273	0.272727272727273	1	0.545454545454545	0	0.272727272727273	Cluster2
PF3D7_0930800	1	0.266666666666667	0.866666666666667	0.755555555555556	0.266666666666667	0.977777777777778	0.288888888888889	0	0.288888888888889	0.266666666666667	0	0.377777777777778	0.244444444444444	0.222222222222222	0	0.222222222222222	0.822222222222222	0.266666666666667	0.288888888888889	0.8	0.222222222222222	0	0	Cluster2
PF3D7_0931100	1	0	1	0	0	1	0	0	0	0	0.75	0	0	0	0	0	0.5	0	0	0.5	0	0	0	Cluster3
PF3D7_0931400	1	0	0.666666666666667	0.5	0.166666666666667	1	0	0	0	0	0.666666666666667	0	0	0	0	0	0.333333333333333	0	0	0.333333333333333	0.166666666666667	0	0	Cluster1
PF3D7_0931500	1	0	1	1	0	1	0	0	0	0	0	0	0	1	0	0	1	0	0	1	0	0	0	Cluster3
PF3D7_0932000	1	0.444444444444444	1	1	0.333333333333333	1	0.444444444444444	0.555555555555556	0.555555555555556	0.444444444444444	0.777777777777778	0.666666666666667	0.444444444444444	0.444444444444444	0.555555555555556	0.333333333333333	0	0.444444444444444	0.555555555555556	1	0.111111111111111	0.444444444444444	0.444444444444444	Cluster4
PF3D7_0932100	1	0.315789473684211	0.947368421052632	0.894736842105263	0.157894736842105	1	0.263157894736842	0.315789473684211	0.263157894736842	0	0.842105263157895	0.210526315789474	0.263157894736842	0.157894736842105	0.105263157894737	0.105263157894737	0.789473684210526	0	0.263157894736842	0.842105263157895	0.105263157894737	0.315789473684211	0.157894736842105	Cluster2
PF3D7_0932200	1	0.6	1	1	1	1	0.6	0.6	0.6	0.2	1	0.8	0.4	0.6	0.6	0.6	1	0.6	0.6	1	0.8	0.6	0.6	Cluster4
PF3D7_0932300	1	0	1	0.5	0	1	0	0	0	0	0.5	0	0	0	0	0	0.75	0	0	0.25	0	0	0	Cluster3
PF3D7_0932800	1	0.6	1	0.8	0.4	1	0.4	0.6	0.4	0.6	1	0.2	0.4	0	0	0	0.8	0.4	0.2	0.8	0.4	0.6	0.2	Cluster2
PF3D7_0933000	1	0.166666666666667	1	1	0.333333333333333	1	0.166666666666667	0.5	0.333333333333333	0.166666666666667	1	0.333333333333333	0.333333333333333	0.333333333333333	0.5	0.333333333333333	0.833333333333333	0.333333333333333	0.333333333333333	0.833333333333333	0.333333333333333	0.5	0.333333333333333	Cluster2
PF3D7_0933100	1	0	0.666666666666667	0.333333333333333	0	1	0	0	0	0	0.666666666666667	0	0	0	0	0	0.333333333333333	0	0	0.333333333333333	0	0	0	Cluster1
PF3D7_0933200	1	0.75	1	1	0.75	1	0.5	0.5	0.75	0.75	1	0.75	0.75	0.75	0.75	0.75	0.5	0.75	0.75	0.75	0.75	0.5	0.75	Cluster5
PF3D7_0933500	1	0.19047619047619	0.904761904761905	0.80952380952381	0.238095238095238	1	0.238095238095238	0.285714285714286	0.19047619047619	0.19047619047619	0.857142857142857	0.19047619047619	0.238095238095238	0.142857142857143	0.142857142857143	0.19047619047619	0.666666666666667	0.19047619047619	0.142857142857143	0.666666666666667	0.238095238095238	0.238095238095238	0.142857142857143	Cluster2
PF3D7_0933700	1	0	1	1	0	1	0	1	0	0	1	0	0	0	0	0	1	0	0	1	0	1	0	Cluster3
PF3D7_0933900	1	0	1	0.666666666666667	0.333333333333333	1	0	0	0	0	0.666666666666667	0	0	0	0	0	0.333333333333333	0	0	0.333333333333333	0	0	0	Cluster3
PF3D7_0934100	1	0.25	1	1	0.25	0.75	0.25	0.25	0.25	0.25	0.75	0.25	0.25	0.25	0.25	0.25	0.75	0.25	0.5	0.75	0.25	0.25	0.5	Cluster2
PF3D7_0934500	1	1	1	1	1	1	1	1	0.5	1	1	1	1	1	1	1	1	0.5	1	1	1	1	1	Cluster5
PF3D7_0934700	1	0	1	1	0.25	1	0.25	0.5	0.25	0	0.75	0.5	0.25	0.25	0.25	0.25	0.75	0.25	0.25	0.75	0.25	0.25	0.25	Cluster2
PF3D7_0934800	1	0.9	1	1	0.6	1	0.8	0.8	0.9	0.9	1	0.8	0.9	0.6	0.6	0.6	1	0.9	0.7	1	0.6	0.8	0.6	Cluster5
PF3D7_0934900	1	0	1	1	0	1	0	0	0	0	1	0	0	0	1	0	0	0	0	0	0	0	0	Cluster3
PF3D7_0935000	1	0	1	1	0	1	0	0	0	0	1	1	0	0	0	0	1	0	0	1	0	0	0	Cluster3
PF3D7_0935200	1	0.3125	0.8125	0.8125	0.1875	0.0625	0.3125	0.4375	0.3125	0	1	0.25	0.375	0.1875	0.3125	0.25	0.5	0.3125	0.375	0.6875	0.1875	0.4375	0.1875	Cluster2
PF3D7_0935400	1	0	1	0	0	1	0	0	0	0	1	0	0	0	0	0	1	0	0	1	0	0	0	Cluster3
PF3D7_0935500	1	0	1	1	0	1	0	0	0	0	1	0	0	0	0	0	1	0	0	1	0	0	0	Cluster3
PF3D7_0935600	1	0	0.7	0.7	0	1	0	0	0	0	0.3	0	0	0	0	0	0.6	0	0	0.6	0	0	0	Cluster3
PF3D7_0935800	1	0	1	0	0	1	0	0	0.333333333333333	0	1	0.333333333333333	0	0	0	0	1	0	0	0.333333333333333	0	0	0	Cluster3
PF3D7_0935900	1	0	0.727272727272727	0.727272727272727	0	1	0	0	0	0	0.727272727272727	0	0	0	0	0	0.727272727272727	0	0	0.727272727272727	0	0	0	Cluster3
PF3D7_0936000	1	0	1	0.75	0	1	0	0	0	0	0.75	0	0	0	0	0	0	0	0	0.75	0	0	0	Cluster3
PF3D7_0936600	1	0	1	1	0	1	0	0	0	0	0	0	0	0	0	0	1	0	0	0.75	0	0	0	Cluster3
PF3D7_0936800	1	0	0.666666666666667	0.666666666666667	0	1	0	0	0	0	0.666666666666667	0	0	0	0	0	0.666666666666667	0	0	0.166666666666667	0	0	0	Cluster3
PF3D7_1001000	1	0	0.666666666666667	0	0	0.666666666666667	0	0	0	0	0	0	0	0	0	0	0	0	0	0	0	0	0	Cluster1
PF3D7_1001400	1	0	1	1	0	1	0	0	0	0	0	0	0	0	0	0	1	0	0	1	0	0	0	Cluster3
PF3D7_1001500	1	0	0.666666666666667	0.666666666666667	0	1	0	0	0	0	0.666666666666667	0	0	0	0	0	0.666666666666667	0	0	0.666666666666667	0	0	0	Cluster3
PF3D7_1001600	1	0	1	0.666666666666667	0	1	0	0	0	0	0.866666666666667	0	0	0	0	0	0.666666666666667	0	0	0.666666666666667	0	0	0	Cluster3
PF3D7_1001700	1	0	1	1	0	1	0	0	0	0	0	0	0	0	0	0	1	0	0	1	0	0	0	Cluster3
PF3D7_1001800	1	0	1	0.5	0	0	0	0	0	0	0	0	0	0	0	0	1	0	0	1	0	0	0	Cluster3
PF3D7_1001900	1	0	0	0	0	0	0	0	0	0	0	0	0	0	0	0	1	0	0	1	0	0	0	Cluster1
PF3D7_1002000	1	0	0.5	0.5	0	1	0	0	0	0	0	0	0	0	0	0	0.5	0	0	0.5	0	0	0	Cluster1
PF3D7_1002100	1	0	0.6875	0.0625	0	0.75	0	0	0	0	0	0	0	0	0	0	0.625	0	0	0.625	0	0	0	Cluster1
PF3D7_1002200	1	0	1	0	0	1	0	0	0	0	0	0	0	0	0	0	0	0	0	0	0	0	0	Cluster1
PF3D7_1002300	1	0	1	1	0	1	0	0	0	0	1	0	0	0	0	0	1	0	0	1	0	0	0	Cluster3
PF3D7_1002400	1	0.863636363636364	1	1	0.954545454545455	1	0.772727272727273	0.909090909090909	0.818181818181818	0.863636363636364	1	0.863636363636364	0.772727272727273	0.954545454545455	0.954545454545455	0.909090909090909	1	0.772727272727273	0.818181818181818	1	0.909090909090909	0.863636363636364	0.954545454545455	Cluster5
PF3D7_1002700	1	0.5	1	1	0.3	0	0.5	0.6	0.5	0	1	0.5	0.6	0.4	0.5	0.4	0.9	0.5	0.6	0.8	0	0.6	0.5	Cluster4
PF3D7_1002800	1	0.285714285714286	1	1	0	1	0.571428571428571	0	0.571428571428571	0.285714285714286	1	0.571428571428571	0.571428571428571	0	0.428571428571429	0	0.857142857142857	0.428571428571429	0.571428571428571	0.857142857142857	0.571428571428571	0	0	Cluster2
PF3D7_1002900	1	0.285714285714286	1	1	0.285714285714286	1	0.285714285714286	0.428571428571429	0.428571428571429	0.285714285714286	1	0.571428571428571	0.142857142857143	0.428571428571429	0.142857142857143	0.142857142857143	1	0.285714285714286	0.142857142857143	1	0.142857142857143	0.428571428571429	0.428571428571429	Cluster2
PF3D7_1003000	1	0.379310344827586	0.96551724137931	0	0	1	0.310344827586207	0	0.275862068965517	0.344827586206897	0.896551724137931	0.275862068965517	0.310344827586207	0.137931034482759	0.172413793103448	0.137931034482759	0.896551724137931	0.310344827586207	0.310344827586207	0.896551724137931	0	0	0.103448275862069	Cluster2
PF3D7_1003400	1	0	0.875	0.875	0	0.875	0	0	0	0	0	0.125	0	0	0	0	0.625	0	0	0.625	0	0	0	Cluster3
PF3D7_1003600	1	0.703703703703704	1	1	0.555555555555556	1	0.703703703703704	0.62962962962963	0.740740740740741	0.777777777777778	0.962962962962963	0.703703703703704	0.666666666666667	0.518518518518518	0.518518518518518	0.555555555555556	1	0.740740740740741	0.777777777777778	1	0.592592592592593	0.62962962962963	0.518518518518518	Cluster4
PF3D7_1003700	1	0.2	1	0.7	0.1	1	0.2	0.1	0.1	0.2	0.8	0	0.2	0.3	0.3	0.3	0.8	0.1	0.3	0.8	0.1	0.1	0.3	Cluster3
PF3D7_1003800	1	0.5	1	1	0.5	1	0.5	0.5	0.5	0.5	1	0.5	0.5	1	1	1	1	0.5	0.5	0.5	0.5	0.5	1	Cluster4
PF3D7_1004000	1	0.833333333333333	1	0.833333333333333	0.833333333333333	1	0.833333333333333	0.833333333333333	0.833333333333333	0.833333333333333	1	0.833333333333333	0.833333333333333	0.833333333333333	0.833333333333333	0.833333333333333	0.833333333333333	0.833333333333333	0.833333333333333	0.833333333333333	0.833333333333333	0.833333333333333	0.833333333333333	Cluster5
PF3D7_1004200	1	0.37037037037037	0.851851851851852	0.740740740740741	0.37037037037037	1	0.333333333333333	0.259259259259259	0.333333333333333	0.407407407407407	0.666666666666667	0.185185185185185	0.37037037037037	0.222222222222222	0.148148148148148	0.148148148148148	0.62962962962963	0.37037037037037	0.37037037037037	0.62962962962963	0.333333333333333	0	0.222222222222222	Cluster2
PF3D7_1004300	1	0.3	0.9	0.633333333333333	0.3	1	0.3	0.5	0.3	0.3	0.866666666666667	0.366666666666667	0.3	0.233333333333333	0.266666666666667	0.2	0.733333333333333	0.266666666666667	0.266666666666667	0.766666666666667	0.333333333333333	0.5	0.233333333333333	Cluster2
PF3D7_1004400	1	0.368421052631579	0.964912280701754	0.859649122807018	0.368421052631579	1	0.368421052631579	0.456140350877193	0.333333333333333	0.368421052631579	0.859649122807018	0.350877192982456	0.350877192982456	0.192982456140351	0.245614035087719	0.245614035087719	0.824561403508772	0.350877192982456	0.368421052631579	0.824561403508772	0.385964912280702	0.456140350877193	0.228070175438596	Cluster2
PF3D7_1005100	1	0	1	1	0	1	0	1	0	0	1	1	0	0	0	0	1	0	0	1	0	1	0	Cluster2
PF3D7_1005500	1	0.0909090909090909	0.909090909090909	0.818181818181818	0.363636363636364	1	0.0909090909090909	0.181818181818182	0.0909090909090909	0.0909090909090909	0.909090909090909	0.181818181818182	0.0909090909090909	0.0909090909090909	0.0909090909090909	0.0909090909090909	0.545454545454545	0.0909090909090909	0.0909090909090909	0.636363636363636	0.363636363636364	0.181818181818182	0.0909090909090909	Cluster3
PF3D7_1005600	1	0.272727272727273	0.909090909090909	0.636363636363636	0.181818181818182	0.909090909090909	0.363636363636364	0.181818181818182	0.272727272727273	0.272727272727273	0.545454545454545	0.181818181818182	0.272727272727273	0.181818181818182	0.0909090909090909	0	0.545454545454545	0.181818181818182	0.272727272727273	0.363636363636364	0.0909090909090909	0.181818181818182	0.181818181818182	Cluster2
PF3D7_1006100	1	1	1	1	1	1	1	1	1	1	1	1	1	0	1	1	0	1	1	1	1	1	1	Cluster5
PF3D7_1006200	1	0.9	1	1	0.8	1	0.9	0.9	0.8	0.9	1	0.9	0.5	0.9	0.9	0.9	1	0.4	0.9	1	0.2	0.9	0.9	Cluster5
PF3D7_1006700	1	0.333333333333333	0	0	0.333333333333333	0	0.333333333333333	0	0.333333333333333	0.333333333333333	0	0.666666666666667	0.333333333333333	0.333333333333333	0	0	0	0.333333333333333	0.333333333333333	0	0	0	0	Cluster1
PF3D7_1006800	1	0.666666666666667	1	1	0.444444444444444	1	0.555555555555556	0.555555555555556	0.333333333333333	0.666666666666667	0.777777777777778	0.555555555555556	0.666666666666667	0.555555555555556	0.666666666666667	0.555555555555556	0.888888888888889	0.333333333333333	0.666666666666667	0.888888888888889	0.555555555555556	0.555555555555556	0.555555555555556	Cluster4
PF3D7_1006900	1	0	1	1	0	1	0	0	0	0	1	0	0	0	0.333333333333333	0	0.666666666666667	0	0	0.666666666666667	0	0	0	Cluster3
PF3D7_1007000	1	0	1	1	0	1	0	0	0	0	1	0	0	0	0.5	0.5	1	0	0	1	0	0	0	Cluster3
PF3D7_1007200	1	0.333333333333333	0.916666666666667	0.666666666666667	0.25	1	0.333333333333333	0.25	0.333333333333333	0.333333333333333	0.666666666666667	0.333333333333333	0.333333333333333	0.25	0.25	0.25	0	0.416666666666667	0.333333333333333	0.833333333333333	0.25	0.25	0.166666666666667	Cluster2
PF3D7_1007400	1	0.6	1	0.6	0.4	1	0.6	0.8	0.6	0.6	1	0.4	0.6	0.4	0.8	0.6	0.4	0.6	0.6	0.4	0.6	0.8	0.4	Cluster4
PF3D7_1007500	1	0	1	1	1	1	0	1	0	0	0	1	0	1	1	1	1	0	0	1	1	1	1	Cluster4
PF3D7_1007700	1	0.619047619047619	0.904761904761905	0.904761904761905	0.619047619047619	1	0	0	0	0.619047619047619	0.952380952380952	0.619047619047619	0.619047619047619	0	0.523809523809524	0.523809523809524	0.857142857142857	0	0	0.80952380952381	0.571428571428571	0	0	Cluster2
PF3D7_1007900	1	0.666666666666667	0.833333333333333	0.666666666666667	0.583333333333333	1	0.666666666666667	0.5	0.666666666666667	0.666666666666667	0.75	0.666666666666667	0.666666666666667	0.666666666666667	0.75	0.75	0.75	0.666666666666667	0.666666666666667	0.75	0.583333333333333	0.5	0.666666666666667	Cluster4
PF3D7_1008000	1	0.261904761904762	0	0.714285714285714	0.142857142857143	1	0.166666666666667	0.166666666666667	0.166666666666667	0.0952380952380952	0	0	0.19047619047619	0	0	0	0	0.19047619047619	0.238095238095238	0.714285714285714	0.119047619047619	0	0.0714285714285714	Cluster1
PF3D7_1008100	1	0.2	0.890909090909091	0.690909090909091	0	1	0.218181818181818	0	0.218181818181818	0.2	0	0	0.236363636363636	0	0	0	0.709090909090909	0.2	0.218181818181818	0	0	0	0	Cluster1
PF3D7_1008400	1	1	1	1	1	1	1	1	1	0	1	1	1	1	1	1	1	1	1	1	1	1	1	Cluster5
PF3D7_1008500	1	0.421052631578947	0.947368421052632	0.842105263157895	0.315789473684211	1	0.421052631578947	0.368421052631579	0.421052631578947	0.421052631578947	0.947368421052632	0.368421052631579	0.368421052631579	0.368421052631579	0.368421052631579	0.421052631578947	0.842105263157895	0.421052631578947	0.421052631578947	0.842105263157895	0.315789473684211	0.368421052631579	0.368421052631579	Cluster2
PF3D7_1008700	1	1	1	1	1	1	1	1	1	1	1	0	1	1	1	1	1	1	1	1	1	1	1	Cluster5
PF3D7_1008800	1	0.9	1	0.9	0.8	1	0.8	0.8	0.8	0.9	1	0	0.8	0.9	0.9	0.9	1	0.8	0.9	1	0.8	0.8	1	Cluster5
PF3D7_1008900	1	0.666666666666667	1	1	0.833333333333333	1	0.666666666666667	0.666666666666667	0.666666666666667	0.666666666666667	1	1	0.666666666666667	0.833333333333333	0.833333333333333	0.833333333333333	1	0.666666666666667	0.666666666666667	1	0.833333333333333	0.666666666666667	0.833333333333333	Cluster5
PF3D7_1009200	1	0	1	0	0	1	0	0	0	0	0	0	0	0	0	0	0	0	0	0	0	0	0	Cluster1
PF3D7_1009400	1	0	0.666666666666667	0.333333333333333	0	1	0.166666666666667	0	0	0	0.333333333333333	0.166666666666667	0	0	0	0	0.5	0	0	0.5	0	0	0	Cluster1
PF3D7_1009500	1	0	1	1	0.5	1	0	0	0	0	0.5	0.5	0.5	0	0	0	0.5	0	0	1	0	0	0.5	Cluster3
PF3D7_1010100	1	0	1	1	0	1	0	0	1	0	0	0	0	0	0	0	0	0	1	0	0	0	0	Cluster1
PF3D7_1010200	1	0.25	0.8125	0.5625	0.125	1	0.1875	0.25	0.125	0.1875	0.6875	0.0625	0.25	0.0625	0.0625	0.0625	0.625	0.125	0.1875	0.625	0.125	0.25	0.0625	Cluster3
PF3D7_1010300	1	0.5	1	1	0	1	0.5	0.5	0.5	0.5	1	0.5	0.5	0.5	0.5	0.5	1	0.5	0.5	1	0	0.5	0.5	Cluster4
PF3D7_1010600	1	0.333333333333333	1	0.666666666666667	0.666666666666667	1	0.666666666666667	0.333333333333333	0	0.333333333333333	0.666666666666667	0.333333333333333	0.333333333333333	0.333333333333333	0.333333333333333	0.333333333333333	0.666666666666667	0.333333333333333	0.333333333333333	0.666666666666667	0.666666666666667	0.333333333333333	0.333333333333333	Cluster2
PF3D7_1010900	1	1	1	1	1	1	1	1	1	0	1	1	1	0	0	0	1	1	1	1	0	1	0	Cluster4
PF3D7_1011000	1	1	1	1	1	1	1	1	1	1	1	1	1	1	1	1	0	1	1	1	1	1	1	Cluster5
PF3D7_1011100	1	0.5	1	0	0	1	0	0	0.5	0.5	1	0	0	0	0	0	1	0.5	0.5	1	0	0	0	Cluster3
PF3D7_1011200	1	0.75	1	0.75	0.75	0.75	0.75	0.75	0.75	0.75	1	0.75	0.75	0.75	0.75	0.75	1	0.75	0.75	1	0.75	0.75	0.75	Cluster5
PF3D7_1011700	1	0.6	1	0.8	0.6	1	0.8	0.8	0.6	0.6	0.8	0.6	0.6	0.6	0.6	0.8	0.8	0.6	0.6	0.8	0.6	0.8	0.8	Cluster4
PF3D7_1011800	1	0.404761904761905	1	0.857142857142857	0.523809523809524	0.976190476190476	0.428571428571429	0.476190476190476	0.428571428571429	0.404761904761905	0.880952380952381	0.285714285714286	0.404761904761905	0.404761904761905	0.357142857142857	0.357142857142857	0.833333333333333	0.404761904761905	0.404761904761905	0.833333333333333	0.476190476190476	0.476190476190476	0.404761904761905	Cluster2
PF3D7_1012000	1	0.285714285714286	1	0.857142857142857	0.285714285714286	1	0.214285714285714	0.357142857142857	0.285714285714286	0.285714285714286	0.928571428571429	0.285714285714286	0.285714285714286	0.285714285714286	0.285714285714286	0.214285714285714	0.785714285714286	0.285714285714286	0.285714285714286	0.785714285714286	0.285714285714286	0.357142857142857	0.285714285714286	Cluster2
PF3D7_1012400	1	0.6	1	1	0.6	1	0.6	0.6	0.6	0.6	1	0.6	0.6	0.6	0.6	0.6	1	0.6	0.6	1	0.6	0.6	0.6	Cluster4
PF3D7_1012600	1	0.333333333333333	1	0.666666666666667	0.333333333333333	1	0.333333333333333	0	0.333333333333333	0.333333333333333	1	0.333333333333333	0.333333333333333	0.333333333333333	0.333333333333333	0.333333333333333	1	0.333333333333333	0.333333333333333	1	0.333333333333333	0	0.333333333333333	Cluster2
PF3D7_1012700	1	0.15	1	1	0.15	1	0.25	0.15	0.2	0.15	0.9	0.15	0.15	0.1	0.05	0.05	0.95	0	0.15	1	0.2	0.15	0.15	Cluster3
PF3D7_1012900	1	1	1	1	1	1	1	1	1	0	1	0.8	1	1	1	1	1	1	1	1	1	1	0.8	Cluster5
PF3D7_1013100	1	0	1	1	0	0.8	0	0	0	0	0.8	0.2	0	0	0	0	0.4	0.2	0.2	0.8	0.2	0	0	Cluster3
PF3D7_1013200	1	0	0.875	0.833333333333333	0.125	0.958333333333333	0	0.0833333333333333	0.0833333333333333	0	0.208333333333333	0.0416666666666667	0.125	0.166666666666667	0.125	0.0416666666666667	0.833333333333333	0	0.166666666666667	0.833333333333333	0.208333333333333	0	0	Cluster3
PF3D7_1013500	1	0.375	1	0.875	0.375	1	0.375	0.4375	0.375	0.375	0.8125	0.3125	0.375	0.3125	0.3125	0.375	1	0.4375	0.375	0.875	0.3125	0.4375	0.3125	Cluster2
PF3D7_1013600	1	0.125	1	0.875	0	1	0	0	0.125	0.125	0.9375	0	0.0625	0	0	0	0.75	0.125	0	0.75	0.0625	0	0	Cluster3
PF3D7_1013900	1	0.111111111111111	0.888888888888889	0.888888888888889	0.111111111111111	1	0.111111111111111	0.111111111111111	0.333333333333333	0.111111111111111	0.888888888888889	0.222222222222222	0.222222222222222	0	0.111111111111111	0	1	0.333333333333333	0.222222222222222	1	0.111111111111111	0.111111111111111	0.111111111111111	Cluster3
PF3D7_1014100	1	0	1	0.5	0	1	0	0	0	0	0.75	0	0.25	0	0	0	0.75	0	0	0.75	0	0	0	Cluster3
PF3D7_1014300	1	0.307692307692308	0.923076923076923	0.846153846153846	0.384615384615385	0	0.307692307692308	0	0	0.307692307692308	0.923076923076923	0	0	0	0.384615384615385	0	0.769230769230769	0	0	0	0.538461538461538	0	0	Cluster3
PF3D7_1014600	1	0.486486486486487	1	0.945945945945946	0.297297297297297	1	0.486486486486487	0.243243243243243	0.486486486486487	0.486486486486487	1	0.486486486486487	0.405405405405405	0.324324324324324	0.27027027027027	0.243243243243243	0.972972972972973	0.486486486486487	0.432432432432432	0.918918918918919	0.324324324324324	0.243243243243243	0.243243243243243	Cluster2
PF3D7_1014800	1	0	1	1	1	1	0	0	0	0	1	0	0	0	0	0	1	0	0	1	0	0	0	Cluster3
PF3D7_1014900	1	0.279279279279279	0.918918918918919	0.630630630630631	0	0.990990990990991	0.297297297297297	0	0	0	0.846846846846847	0	0	0	0	0	0.837837837837838	0	0	0.855855855855856	0	0	0	Cluster3
PF3D7_1015100	1	0.5	1	1	0.5	1	0.5	0.5	0.5	0	1	0.5	0.5	0	0.5	0.5	1	0	0.5	1	0.5	0.5	0.5	Cluster2
PF3D7_1015300	1	0.5	1	1	0.75	1	0.5	0.75	0.5	0	1	0.5	0.5	0.75	0.75	0.25	1	0.5	0.5	1	0.5	0.75	0.75	Cluster4
PF3D7_1015400	1	0	1	0.888888888888889	0	1	0	0	0.333333333333333	0	0.944444444444444	0	0	0.222222222222222	0	0.166666666666667	0.888888888888889	0	0	0.944444444444444	0.277777777777778	0	0	Cluster3
PF3D7_1015600	1	0.75	1	1	0.5	1	0.75	0.75	0.75	0	1	0.75	0.75	0.75	0.75	0.75	1	0.75	0.75	1	0.5	0.75	0.75	Cluster4
PF3D7_1015900	1	1	1	1	0.8	1	1	1	1	0.6	1	1	1	1	1	1	1	1	1	1	0.8	1	1	Cluster5
PF3D7_1016000	1	0.266666666666667	0.933333333333333	1	0.133333333333333	1	0.333333333333333	0.4	0.333333333333333	0.266666666666667	0.933333333333333	0.4	0.333333333333333	0.133333333333333	0.133333333333333	0.2	0.933333333333333	0.2	0.266666666666667	0.933333333333333	0.133333333333333	0.4	0	Cluster2
PF3D7_1016200	1	0	1	1	1	1	0	1	0	0	1	0	0	0	0	0	1	0	0	1	1	1	0	Cluster2
PF3D7_1016300	1	0	0.428571428571429	0	0	0.785714285714286	0	0	0	0	0.357142857142857	0	0	0	0	0	0.0714285714285714	0	0	0.571428571428571	0	0	0	Cluster1
PF3D7_1016400	1	0	0.5	0.5	0	1	0	0	0	0	0.5	0	0	0	0	0	0.5	0	0	0.5	0	0	0	Cluster1
PF3D7_1016500	1	0	1	0.5	0	1	0	0	0.5	0	0	0	0	0	0	0	0.5	0	0	0.5	0	0	0	Cluster1
PF3D7_1016700	1	0	1	0.833333333333333	0	1	0	0	0	0	0	0	0	0	0	0	0.833333333333333	0	0	0.833333333333333	0	0	0	Cluster3
PF3D7_1016900	1	0	1	1	0	1	0	0	0	0	1	0	0	0	0	0	1	0	0	1	0	0	0	Cluster3
PF3D7_1017300	1	0.125	1	0.875	0	1	0	0.125	0.125	0.125	0.875	0.125	0.125	0.25	0.25	0.25	0.75	0.125	0.125	0.75	0.125	0.125	0.25	Cluster3
PF3D7_1017500	1	0	1	0	0	1	0	0	0	0	1	0	0	0	0	0	1	0	0	1	0	0	0	Cluster3
PF3D7_1017600	1	0	1	0.2	0	1	0	0	0	0	0	0	0	0	0	0	0	0	0	0	0	0	0	Cluster1
PF3D7_1017900	1	0	1	1	1	1	0	0	0	0	1	0	0	1	1	1	1	0	0	1	1	0	1	Cluster2
PF3D7_1018200	1	0.120689655172414	0.844827586206897	0.775862068965517	0	0.948275862068966	0.120689655172414	0	0.172413793103448	0	0.672413793103448	0	0	0	0	0	0	0.172413793103448	0	0.655172413793103	0.224137931034483	0	0	Cluster3
PF3D7_1018600	1	0	1	0.923076923076923	0.153846153846154	1	0.0769230769230769	0.230769230769231	0.153846153846154	0	0.538461538461538	0.153846153846154	0.153846153846154	0.0769230769230769	0.0769230769230769	0.0769230769230769	0.846153846153846	0.0769230769230769	0.0769230769230769	0.769230769230769	0.0769230769230769	0.230769230769231	0.0769230769230769	Cluster3
PF3D7_1018800	1	0	1	0.714285714285714	0	1	0.142857142857143	0.142857142857143	0.142857142857143	0	0.714285714285714	0.142857142857143	0	0	0	0	0.714285714285714	0.142857142857143	0	0.714285714285714	0	0	0	Cluster3
PF3D7_1019000	1	0.19047619047619	0.761904761904762	0.857142857142857	0.142857142857143	0.952380952380952	0.380952380952381	0	0	0.19047619047619	0	0	0.238095238095238	0.19047619047619	0.19047619047619	0.19047619047619	0.666666666666667	0.19047619047619	0.238095238095238	0.714285714285714	0.142857142857143	0	0.0952380952380952	Cluster3
PF3D7_1019100	1	0	0.84375	0.78125	0	1	0	0	0	0	0	0	0	0	0	0	0.625	0	0	0.625	0	0	0	Cluster3
PF3D7_1019300	1	0	0	0.818181818181818	0	1	0	0	0	0	0.909090909090909	0	0	0	0	0	0.909090909090909	0	0	0.909090909090909	0	0	0	Cluster3
PF3D7_1019400	1	1	1	0.666666666666667	1	1	1	1	1	0	1	1	1	1	1	1	1	1	0.666666666666667	1	1	1	1	Cluster5
PF3D7_1019500	1	1	1	1	1	1	1	1	1	0	1	1	1	1	1	1	0	0	1	1	1	1	1	Cluster5
PF3D7_1019600	1	0.125	0.9375	0.75	0.25	0.9375	0	0	0.1875	0.125	0	0	0.125	0	0	0	0.5	0.25	0.1875	0	0.1875	0	0	Cluster1
PF3D7_1019700	1	0	0	0.571428571428571	0	0.928571428571429	0	0	0	0	0.357142857142857	0.142857142857143	0	0	0	0	0.428571428571429	0	0	0.428571428571429	0	0	0	Cluster1
PF3D7_1019900	1	0.666666666666667	1	0.833333333333333	0.666666666666667	1	0.666666666666667	0.833333333333333	0.666666666666667	0.666666666666667	0.833333333333333	0.833333333333333	0.666666666666667	0.666666666666667	0.833333333333333	0.666666666666667	0.833333333333333	0.666666666666667	0.666666666666667	0.833333333333333	0.666666666666667	0.833333333333333	0.666666666666667	Cluster5
PF3D7_1020000	1	0	0.666666666666667	0.666666666666667	0	1	0	0	0	0	0.666666666666667	0.333333333333333	0	0	0.333333333333333	0	0.333333333333333	0	0	0.333333333333333	0	0	0.333333333333333	Cluster3
PF3D7_1020300	1	0.25	1	0.5	0.5	1	0.25	0.75	0.25	0.25	0.75	0.5	0.25	0.75	0.75	0.75	0.75	0.25	0.25	0.75	0.5	0.75	0.75	Cluster4
PF3D7_1020400	1	0	1	0	0	1	0	0	0	0	1	0	0	0	0	0	0	0	0	0	0	0	0	Cluster1
PF3D7_1020600	1	0	0	0	0	0	0	0	0	0	0	0	0	0	0	0	0	0	0	0	0	0	0	Cluster1
PF3D7_1020700	1	0.125	0.75	0.75	0.25	0.875	0.125	0.25	0.25	0.125	0.625	0.125	0.125	0.125	0.25	0.25	0	0	0.125	0.75	0.375	0	0.125	Cluster3
PF3D7_1021100	1	0	0.8	0	0	1	0	0	0	0	0	0.2	0.2	0	0.2	0	0.8	0	0.2	0.8	0	0	0	Cluster1
PF3D7_1021200	1	0.375	0.875	0.625	0.375	1	0.375	0.5	0.375	0.375	0.875	0.375	0.375	0.25	0.25	0.25	0.625	0.375	0.375	0.625	0.375	0.5	0.25	Cluster2
PF3D7_1021400	1	1	1	1	1	1	1	1	1	1	1	1	1	1	1	1	1	1	0	1	1	1	1	Cluster5
PF3D7_1021500	1	0	0.666666666666667	0.333333333333333	0	1	0	0.333333333333333	0	0	0.333333333333333	0	0	0	0	0	0.333333333333333	0	0	0.333333333333333	0	0.333333333333333	0	Cluster1
PF3D7_1021700	1	0.247422680412371	0	0.670103092783505	0	0	0.216494845360825	0	0.22680412371134	0	0	0.237113402061856	0.22680412371134	0	0	0	0	0.185567010309278	0.247422680412371	0	0	0	0	Cluster1
PF3D7_1021800	1	0.366666666666667	0.916666666666667	0	0	0.983333333333333	0	0	0	0	0.833333333333333	0	0	0.3	0.3	0	0	0.366666666666667	0	0.833333333333333	0	0.05	0	Cluster1
PF3D7_1021900	1	0.0909090909090909	0.954545454545455	0.909090909090909	0.181818181818182	0.954545454545455	0.0454545454545455	0.227272727272727	0	0	0.727272727272727	0.0454545454545455	0.181818181818182	0.0909090909090909	0.0909090909090909	0.0909090909090909	0	0.181818181818182	0.136363636363636	0	0.136363636363636	0.227272727272727	0	Cluster1
PF3D7_1022000	1	0	1	1	0.166666666666667	1	0	0	0	0	1	0	0	0	0	0	1	0	0	1	0.166666666666667	0	0	Cluster3
PF3D7_1022200	1	1	1	1	0	1	1	1	1	1	1	1	1	1	1	1	1	1	1	1	0	1	1	Cluster5
PF3D7_1022300	1	0	0.5	0.5	0	1	0	0	0	0	0.5	0	0	0	0	0	0.5	0	0	0.5	0	0	0	Cluster1
PF3D7_1022400	1	0.592592592592593	0.981481481481482	0.944444444444444	0.722222222222222	1	0.5	0.574074074074074	0.481481481481481	0.5	0.981481481481482	0.62962962962963	0.574074074074074	0.388888888888889	0.444444444444444	0.444444444444444	0.944444444444444	0.481481481481481	0.574074074074074	0.944444444444444	0.722222222222222	0.574074074074074	0.481481481481481	Cluster4
PF3D7_1022600	1	0.6	1	1	0.4	1	0.8	0.6	0.6	0.6	1	0.8	0.8	0.6	0.6	0.6	1	0.6	0.6	1	0.4	0.6	0.6	Cluster4
PF3D7_1022700	1	0	1	1	0	1	0	0	0	0	1	0	0	0	0	0	0	0	0	0	0	0	0	Cluster3
PF3D7_1023000	1	0.142857142857143	1	1	0.428571428571429	1	0.142857142857143	0.428571428571429	0.285714285714286	0.142857142857143	1	0.571428571428571	0	0.285714285714286	0.285714285714286	0.285714285714286	1	0.142857142857143	0	1	0.428571428571429	0.285714285714286	0.285714285714286	Cluster2
PF3D7_1023100	1	0	0.666666666666667	1	0.333333333333333	1	0	0.333333333333333	0	0	1	0	0	0.333333333333333	0.333333333333333	0.333333333333333	0.666666666666667	0	0	0.666666666666667	0.333333333333333	0.333333333333333	0.333333333333333	Cluster3
PF3D7_1023600	1	1	1	1	1	1	1	1	1	1	1	0	1	0	0	0	1	1	1	1	0	1	0	Cluster4
PF3D7_1023700	1	0	1	1	0	1	0	0	1	0	1	0	0	1	1	1	1	0	0	1	0	0	1	Cluster2
PF3D7_1023900	1	0.388888888888889	0.962962962962963	0.722222222222222	0.37037037037037	1	0.37037037037037	0.314814814814815	0.314814814814815	0.351851851851852	0.907407407407407	0.407407407407407	0.333333333333333	0.277777777777778	0.277777777777778	0.277777777777778	0.907407407407407	0.0925925925925926	0.407407407407407	0.925925925925926	0.333333333333333	0.314814814814815	0.277777777777778	Cluster2
PF3D7_1024800	1	0.181818181818182	0.909090909090909	0.818181818181818	0	0.909090909090909	0.181818181818182	0.181818181818182	0	0.181818181818182	0.818181818181818	0.0909090909090909	0.181818181818182	0.0909090909090909	0.0909090909090909	0.0909090909090909	0.363636363636364	0.272727272727273	0.181818181818182	0.636363636363636	0	0.181818181818182	0.0909090909090909	Cluster3
PF3D7_1025000	1	0.578947368421053	0.973684210526316	0	0.5	1	0.578947368421053	0.473684210526316	0.526315789473684	0	0.842105263157895	0.526315789473684	0.605263157894737	0.421052631578947	0.473684210526316	0.473684210526316	0.815789473684211	0.605263157894737	0.605263157894737	0	0.5	0.473684210526316	0.421052631578947	Cluster4
PF3D7_1025400	1	0	0.666666666666667	0.833333333333333	0.166666666666667	1	0	0	0	0	0.666666666666667	0.166666666666667	0	0	0.166666666666667	0	0.666666666666667	0	0	0.333333333333333	0.166666666666667	0	0	Cluster3
PF3D7_1025500	1	0.4	0	0.6	0.6	1	0.6	0.6	0.6	0.6	0.8	0.6	0.6	0.4	0.4	0.4	0.8	0.6	0.6	0.8	0.6	0.6	0.4	Cluster4
PF3D7_1025600	1	0	1	1	0	1	0	0	0	0	0	0	0	0	0	0	1	0	0	1	0	0	0	Cluster3
PF3D7_1025900	1	0.272727272727273	0.939393939393939	0.787878787878788	0.363636363636364	1	0.363636363636364	0.242424242424242	0.303030303030303	0.0909090909090909	0.818181818181818	0	0.272727272727273	0	0.272727272727273	0	0.666666666666667	0.333333333333333	0.242424242424242	0.696969696969697	0.363636363636364	0	0.272727272727273	Cluster2
PF3D7_1026000	1	0	0.833333333333333	0.5	0	1	0	0	0	0	0	0	0	0	0	0	0	0	0	0.5	0	0	0	Cluster1
PF3D7_1026300	1	0	0	1	0	1	0	0	0	0	0	0	0	0	0	0	1	0	0	1	0	0	0	Cluster3
PF3D7_1026600	1	0	0.916666666666667	0.75	0	1	0	0	0	0	0.777777777777778	0	0	0	0	0	0	0	0	0.694444444444444	0	0	0	Cluster3
PF3D7_1026800	1	0.2	1	1	0.4	1	0.2	0.2	0.2	0	1	0.4	0.2	0.6	0.8	0.8	1	0.2	0.2	1	0.6	0.2	0.8	Cluster2
PF3D7_1027100	1	0.2	0.9	0.7	0.3	1	0.1	0.2	0.2	0.1	0.9	0	0.1	0.2	0.2	0.2	0.9	0.2	0.2	0.8	0.3	0.2	0.2	Cluster2
PF3D7_1027300	1	0.214285714285714	1	0.857142857142857	0.142857142857143	1	0.142857142857143	0.142857142857143	0.285714285714286	0.214285714285714	0.928571428571429	0.142857142857143	0.0714285714285714	0.285714285714286	0.214285714285714	0.142857142857143	0	0.0714285714285714	0.142857142857143	0.928571428571429	0.142857142857143	0.142857142857143	0.285714285714286	Cluster3
PF3D7_1027700	1	0.8	0.7	1	0.8	1	0.7	0.9	0	0.4	0.9	0.8	0.8	0.8	0.9	0.9	1	0.8	0.8	1	0.8	0.5	0.9	Cluster5
PF3D7_1027800	1	0.909090909090909	1	1	0.909090909090909	1	0.909090909090909	0.909090909090909	0.909090909090909	0	1	0.909090909090909	0.909090909090909	0.909090909090909	0.909090909090909	0.909090909090909	1	0.909090909090909	0.909090909090909	1	0.909090909090909	0.909090909090909	0.909090909090909	Cluster5
PF3D7_1028000	1	0	1	1	1	1	0	0	0	0	1	0	0	1	1	1	1	0	0	1	1	0	1	Cluster2
PF3D7_1028200	1	1	1	1	0	1	1	1	1	1	1	0	1	1	1	1	1	1	1	1	0	1	1	Cluster5
PF3D7_1028300	1	0	1	1	0.5	1	0.5	0	0.5	0	1	1	0.5	1	0.5	0.5	0.5	0.5	0	0.5	0.5	0	1	Cluster2
PF3D7_1028400	1	0	1	0.5	0	1	0	0.5	0	0	1	0	0	0	0	0	1	0	0	1	0	0.5	0	Cluster3
PF3D7_1028500	1	0	1	0.666666666666667	0	1	0	0	0	0	0.666666666666667	0	0	0	0	0	0.666666666666667	0	0	0.666666666666667	0	0	0	Cluster3
PF3D7_1028600	1	0.125	0.875	0.875	0.25	1	0	0.25	0.125	0.125	0.75	0.25	0.125	0.375	0.25	0.375	0	0.125	0.125	0.625	0.25	0	0.375	Cluster2
PF3D7_1028700	1	0	0	1	0	1	0	0	0	0	0.5	0	0	0	0	0	0.5	0	0	0	0	0	0	Cluster1
PF3D7_1029200	1	0.5	1	1	1	1	0	1	0.5	0.5	1	1	0.5	1	1	1	1	0.5	0.5	1	1	1	1	Cluster5
PF3D7_1029300	1	0	1	1	0	1	0	1	1	0	0	1	0	1	1	0	1	1	1	1	0	1	1	Cluster4
PF3D7_1029400	1	0.333333333333333	1	0.833333333333333	0.166666666666667	1	0.333333333333333	0.416666666666667	0.333333333333333	0.333333333333333	0.916666666666667	0.416666666666667	0.25	0.166666666666667	0.25	0.166666666666667	0.833333333333333	0.25	0.25	0.833333333333333	0.166666666666667	0.416666666666667	0.25	Cluster2
PF3D7_1029600	1	1	1	1	0.5	1	1	1	1	1	1	1	1	0.5	0.5	0.5	1	1	1	1	0.5	1	0.5	Cluster5
PF3D7_1029900	1	0.411764705882353	0	0	0.411764705882353	1	0.294117647058824	0.352941176470588	0.352941176470588	0.352941176470588	0.823529411764706	0.411764705882353	0.294117647058824	0.411764705882353	0.352941176470588	0.294117647058824	0.764705882352941	0.352941176470588	0.352941176470588	0.647058823529412	0.470588235294118	0.352941176470588	0.470588235294118	Cluster2
PF3D7_1030000	1	0.666666666666667	1	1	0.5	1	0.833333333333333	0.5	0.833333333333333	0.666666666666667	1	0.666666666666667	0.833333333333333	0.666666666666667	0.833333333333333	0.666666666666667	1	0.666666666666667	0.666666666666667	1	0.5	0.333333333333333	0.833333333333333	Cluster4
PF3D7_1030100	1	0.181818181818182	1	0.454545454545455	0.363636363636364	0.818181818181818	0.181818181818182	0.0909090909090909	0.272727272727273	0.181818181818182	0.545454545454545	0.181818181818182	0.181818181818182	0.0909090909090909	0.181818181818182	0.181818181818182	0.454545454545455	0.272727272727273	0.181818181818182	0.454545454545455	0.363636363636364	0.0909090909090909	0.181818181818182	Cluster2
PF3D7_1030200	1	0.428571428571429	0.857142857142857	0.857142857142857	0.714285714285714	1	0.428571428571429	0.571428571428571	0.285714285714286	0.428571428571429	0.857142857142857	0.714285714285714	0.285714285714286	0.571428571428571	0.428571428571429	0.428571428571429	0.857142857142857	0.428571428571429	0.428571428571429	0.857142857142857	0.857142857142857	0.571428571428571	0.571428571428571	Cluster4
PF3D7_1030300	1	0	1	0.75	0.75	1	0	0	0	0	1	0	0	0	0	0	1	0	0	1	0	0	0	Cluster3
PF3D7_1030600	1	0.5	1	0.5	0	1	0.5	0	0.5	0	0.5	0	0.5	0	0	0	0.5	1	0.5	0.5	0	0	0	Cluster2
PF3D7_1030700	1	0	1	1	1	1	0	0	0	0	1	0	0	0	0	0	1	0	0	1	0	0	0	Cluster3
PF3D7_1031300	1	0	0.727272727272727	0.575757575757576	0	1	0	0	0	0	0.454545454545455	0	0	0	0	0	0.606060606060606	0	0	0.636363636363636	0	0	0	Cluster3
PF3D7_1031400	1	0.666666666666667	1	0.888888888888889	0.555555555555556	1	0.777777777777778	0.555555555555556	0.666666666666667	0.666666666666667	1	0.666666666666667	0.666666666666667	0.666666666666667	0	0	1	0.777777777777778	0.777777777777778	1	0.666666666666667	0.555555555555556	0.666666666666667	Cluster4
PF3D7_1031500	1	0	0.5	0.666666666666667	0	0.833333333333333	0	0	0	0	0.666666666666667	0	0	0	0	0	0.666666666666667	0	0	0.666666666666667	0	0	0	Cluster3
PF3D7_1031600	1	0.222222222222222	1	0.777777777777778	0.333333333333333	1	0.333333333333333	0	0.222222222222222	0.222222222222222	0	0.111111111111111	0.222222222222222	0.333333333333333	0.333333333333333	0.333333333333333	0.555555555555556	0.222222222222222	0.222222222222222	0.555555555555556	0.333333333333333	0	0	Cluster2
PF3D7_1031800	1	0	1	0.75	0.25	1	0	0.25	0	0	1	0.25	0	0.25	0.25	0.25	0.75	0	0	0.75	0.25	0.25	0.25	Cluster3
PF3D7_1032100	1	0	0	0	0.0454545454545455	0.954545454545455	0	0	0.181818181818182	0	0	0.227272727272727	0.318181818181818	0	0	0	0	0	0.272727272727273	0.590909090909091	0	0	0.0454545454545455	Cluster1
PF3D7_1032500	1	0.5	1	1	0	1	0.5	0	0.5	0.5	1	0	0.5	0	0	0	1	0.5	0.5	1	0	0	0	Cluster2
PF3D7_1032700	1	0	0.875	0	0	1	0	0	0	0	0.625	0	0	0	0	0	0.75	0	0	0.75	0	0	0	Cluster3
PF3D7_1032800	1	0.2	1	1	0	1	0	0	0	0.2	0.8	0.2	0	0	0	0	0.8	0	0.2	0.8	0	0	0	Cluster3
PF3D7_1032900	1	0	0.5	0.5	0	1	0	0	0	0	0	0	0	0	0	0	0.5	0	0	0.5	0	0	0	Cluster1
PF3D7_1033100	1	0.0909090909090909	0.636363636363636	0.454545454545455	0.0909090909090909	0.909090909090909	0.181818181818182	0	0.0909090909090909	0.0909090909090909	0.545454545454545	0	0.181818181818182	0.181818181818182	0.0909090909090909	0.0909090909090909	0.454545454545455	0.181818181818182	0.181818181818182	0.454545454545455	0.0909090909090909	0	0.272727272727273	Cluster1
PF3D7_1033200	1	0	0.894736842105263	0.684210526315789	0	1	0	0	0	0	0.789473684210526	0	0	0	0	0	0.526315789473684	0	0	0.578947368421053	0	0	0	Cluster3
PF3D7_1033300	1	0.666666666666667	1	1	1	1	0.666666666666667	0.666666666666667	0.666666666666667	0.666666666666667	1	1	0.666666666666667	0.666666666666667	0.666666666666667	0.666666666666667	1	0.666666666666667	0.666666666666667	1	1	0.666666666666667	0.666666666666667	Cluster5
PF3D7_1033400	1	0.5	1	1	0.5	1	0.625	0.75	0.625	0.625	1	0.5	0.5	0.75	0.5	0.625	1	0.625	0.625	1	0.5	0.75	0.75	Cluster4
PF3D7_1033500	1	0.25	0.75	0.625	0.375	1	0.375	0.375	0.375	0.25	0.75	0	0.375	0.25	0.375	0.375	0.625	0.375	0.375	0.625	0.375	0.375	0.25	Cluster2
PF3D7_1033600	1	0.7	0.9	1	0.7	1	0.7	0.7	0.7	0.7	0.9	0.7	0.7	0.6	0.6	0.6	0.9	0.7	0.7	0.9	0.7	0.7	0.6	Cluster4
PF3D7_1033700	1	0.266666666666667	1	1	0.333333333333333	1	0.2	0.333333333333333	0.133333333333333	0.266666666666667	1	0.266666666666667	0.266666666666667	0.266666666666667	0.266666666666667	0.333333333333333	0.933333333333333	0.2	0.266666666666667	1	0.4	0.333333333333333	0.333333333333333	Cluster2
PF3D7_1033900	1	1	1	1	1	1	1	1	1	1	1	1	1	0.5	0.5	0.5	1	0.5	1	1	1	1	0.5	Cluster5
PF3D7_1034000	1	0.333333333333333	1	1	0.333333333333333	1	0.333333333333333	1	0.333333333333333	0.333333333333333	1	0.666666666666667	0.333333333333333	0.333333333333333	0.333333333333333	0.333333333333333	1	0.333333333333333	0.333333333333333	1	0.666666666666667	1	0.333333333333333	Cluster4
PF3D7_1034500	1	0	1	1	0	1	0	0.5	0.5	0	1	0	0.5	0	0	0	0.5	0	0	0	0	0.5	0	Cluster3
PF3D7_1034900	1	0.666666666666667	1	0.666666666666667	0.666666666666667	1	0.666666666666667	0.666666666666667	0.666666666666667	0.666666666666667	0.666666666666667	0.666666666666667	0.666666666666667	0.333333333333333	0.333333333333333	0.333333333333333	0.666666666666667	0.666666666666667	0.666666666666667	0.666666666666667	0.666666666666667	0.666666666666667	0.333333333333333	Cluster4
PF3D7_1035000	1	0	1	0.5	0	1	0	0	0	0	1	0	0	0	0	0	1	0	0	1	0	0	0	Cluster3
PF3D7_1035100	1	0	1	0	0	0.5	0	0	0	0	0	0	0	0	0	0	0	0	0	0.5	0	0	0	Cluster1
PF3D7_1035200	1	0	0	0	0	0	0	0	0	0	0	0	0	0	0	0	0	0	0	0	0	0	0	Cluster1
PF3D7_1035300	1	0	0.833333333333333	0	0	0.916666666666667	0	0	0	0	0	0	0	0	0	0	0	0	0	0.583333333333333	0	0	0	Cluster1
PF3D7_1035400	1	0	0.75	0	0	0	0	0	0	0	0.75	0	0	0	0	0	0	0	0	0.25	0	0	0	Cluster1
PF3D7_1035500	1	0	0.5	0	0	0	0	0	0	0	0	0	0	0	0	0	0	0	0	0	0	0	0	Cluster1
PF3D7_1035700	1	0	0.5	0.5	0	1	0	0	0	0	0.5	0	0	0	0	0	0	0	0	0	0	0	0	Cluster1
PF3D7_1035800	1	0	1	0	0	1	0	0	0	0	1	0	0	0	0	0	0	0	0	0	0	0	0	Cluster1
PF3D7_1035900	1	0	0	0	0	0	0	0	0	0	0	0	0	0	0	0	0	0	0	0	0	0	0	Cluster1
PF3D7_1036700	1	0.666666666666667	1	1	0.666666666666667	1	0.666666666666667	0.666666666666667	0.666666666666667	0.666666666666667	1	0.666666666666667	1	0.333333333333333	0.666666666666667	0.666666666666667	1	1	0.666666666666667	1	1	0.666666666666667	0.666666666666667	Cluster5
PF3D7_1036800	1	0	1	1	0	1	0	0	0	0.25	0.75	0	0	0	0	0	0.75	0.25	0	0.75	0	0	0	Cluster3
PF3D7_1036900	1	0.328358208955224	1	0.91044776119403	0.283582089552239	1	0.343283582089552	0.447761194029851	0	0.283582089552239	0.940298507462687	0	0.343283582089552	0	0	0	0.850746268656716	0.343283582089552	0	0.850746268656716	0	0	0	Cluster3
PF3D7_1037300	1	1	1	1	0	1	1	1	1	1	1	1	1	1	1	1	1	1	1	1	0	1	1	Cluster5
PF3D7_1037500	1	0.6	1	1	0.6	1	0.6	0.6	0.6	0.6	1	0.6	0.6	0.6	0.6	0.8	1	0.6	0.6	1	0.6	0.6	0.6	Cluster4
PF3D7_1037600	1	0.75	1	1	0.25	1	0.5	0.25	0.5	0.75	1	0.5	0.5	0.5	0.75	0.75	0.75	0.5	0.75	1	0.25	0.25	0.5	Cluster4
PF3D7_1038100	1	0.333333333333333	0.666666666666667	0	0	0.333333333333333	0.333333333333333	0	0.333333333333333	0	0.333333333333333	0	0	0	0.333333333333333	0	0.666666666666667	0	0.333333333333333	0.666666666666667	0	0	0	Cluster1
PF3D7_1038800	1	0	1	0	0	0	0	0	0	0	0	0	0	0	0	0	1	0	0	0	0	0	0	Cluster1
PF3D7_1039000	1	0	0.875	0	0	0	0	0	0	0	0	0	0	0	0	0	0	0	0	0.625	0	0	0	Cluster1
PF3D7_1102500	1	0	0.888888888888889	0.555555555555556	0	0	0	0	0	0	0	0	0	0	0	0	0.555555555555556	0	0	0.555555555555556	0	0	0	Cluster1
PF3D7_1102800	1	0	0	1	0	1	0	0	0	0	0	0	0	0	0	0	0	0	0	0	0	0	0	Cluster1
PF3D7_1103100	1	1	1	1	1	1	1	1	1	1	1	1	1	0.5	0.5	0.5	1	1	1	1	1	1	0.5	Cluster5
PF3D7_1103400	1	0	1	0	0	1	0	0	0	0	0	1	0	0	1	1	0	0	0	0	0	0	1	Cluster1
PF3D7_1103600	1	0.5	0.5	0.5	0.5	1	0.5	0.5	0.5	0.5	0.5	0.5	0.5	0.5	0.5	0.5	1	0.5	0.5	1	0.5	0.5	0.5	Cluster4
PF3D7_1103700	1	0.777777777777778	1	1	1	1	0.777777777777778	0.666666666666667	0.777777777777778	0.777777777777778	1	0.777777777777778	0.777777777777778	0.666666666666667	0.666666666666667	0.666666666666667	1	0.777777777777778	0.777777777777778	1	0.888888888888889	0.666666666666667	0.666666666666667	Cluster5
PF3D7_1103800	1	0.263157894736842	0.842105263157895	0.736842105263158	0	0.947368421052632	0.210526315789474	0.368421052631579	0.157894736842105	0.315789473684211	0.842105263157895	0.210526315789474	0.210526315789474	0.210526315789474	0.157894736842105	0.210526315789474	0.789473684210526	0.210526315789474	0.157894736842105	0.789473684210526	0.210526315789474	0.315789473684211	0.263157894736842	Cluster2
PF3D7_1104000	1	0.666666666666667	1	0.833333333333333	0.666666666666667	1	0.666666666666667	0.5	0.666666666666667	0	0.833333333333333	0.5	0.666666666666667	0.5	0.5	0.5	0.833333333333333	0.666666666666667	0.666666666666667	0.833333333333333	0.666666666666667	0.5	0.5	Cluster4
PF3D7_1104100	1	0.588235294117647	0.941176470588235	0.882352941176471	0.764705882352941	1	0.588235294117647	0.647058823529412	0.588235294117647	0	0.941176470588235	0.647058823529412	0.588235294117647	0.411764705882353	0.529411764705882	0.529411764705882	1	0.588235294117647	0.647058823529412	1	0.705882352941177	0.647058823529412	0.411764705882353	Cluster4
PF3D7_1104200	1	0.275862068965517	1	0.896551724137931	0.310344827586207	0.96551724137931	0.241379310344828	0.310344827586207	0.275862068965517	0	0.827586206896552	0.275862068965517	0.310344827586207	0.241379310344828	0.310344827586207	0.241379310344828	0.793103448275862	0.344827586206897	0.310344827586207	0.758620689655172	0.310344827586207	0.310344827586207	0.275862068965517	Cluster2
PF3D7_1104300	1	0.230769230769231	0	0.769230769230769	0	0	0	0	0.230769230769231	0.230769230769231	0	0.0769230769230769	0.230769230769231	0.0769230769230769	0.0769230769230769	0.0769230769230769	0	0.153846153846154	0	0	0	0	0.0769230769230769	Cluster1
PF3D7_1104500	1	0.666666666666667	1	0.666666666666667	0.333333333333333	1	0.666666666666667	0.333333333333333	0.333333333333333	0.666666666666667	1	0.666666666666667	0.333333333333333	0.666666666666667	0.666666666666667	0.666666666666667	1	0.666666666666667	0.666666666666667	1	0.333333333333333	0.333333333333333	0.666666666666667	Cluster4
PF3D7_1104900	1	0.0909090909090909	0.727272727272727	0.636363636363636	0	1	0.0909090909090909	0	0.0909090909090909	0.0909090909090909	0.727272727272727	0	0.0909090909090909	0.0909090909090909	0.0909090909090909	0.0909090909090909	0.545454545454545	0.0909090909090909	0.0909090909090909	0.727272727272727	0	0	0.0909090909090909	Cluster3
PF3D7_1105000	1	1	1	1	1	1	1	1	1	0	1	0	1	1	1	1	0	1	1	1	1	1	1	Cluster5
PF3D7_1105100	1	0.916666666666667	1	1	0.916666666666667	1	0.916666666666667	1	0.916666666666667	0.583333333333333	1	0.916666666666667	0.416666666666667	0.833333333333333	0.833333333333333	0.833333333333333	0	0.916666666666667	0.916666666666667	1	0.916666666666667	1	0.833333333333333	Cluster5
PF3D7_1105300	1	1	1	1	1	1	1	1	1	1	1	1	1	1	1	1	1	1	1	1	0.333333333333333	1	1	Cluster5
PF3D7_1105400	1	0.833333333333333	1	1	0.833333333333333	1	1	1	1	1	1	1	1	0.833333333333333	0.833333333333333	0.833333333333333	0.833333333333333	1	1	0.833333333333333	0.833333333333333	1	0.833333333333333	Cluster5
PF3D7_1105500	1	0.4	1	1	0.6	1	0.4	0.4	0.4	0.4	1	0.2	0.4	0.4	0.4	0.4	0.8	0.4	0.4	0.8	0.6	0.4	0.4	Cluster2
PF3D7_1105800	1	0.666666666666667	1	1	1	1	0.666666666666667	1	0.666666666666667	0.666666666666667	1	0.666666666666667	0	1	1	1	1	0.666666666666667	0.666666666666667	1	1	1	1	Cluster5
PF3D7_1106000	1	0	1	1	1	1	0	0	0	0	1	1	0	1	1	1	1	0	0	1	1	0	1	Cluster2
PF3D7_1106500	1	0	1	0.5	0	1	0	0	0	0	0.5	0	0	0	0.5	0.5	0.5	0	0	0.5	0	0	0	Cluster3
PF3D7_1106700	1	0.333333333333333	1	0	0.666666666666667	1	0.5	0.833333333333333	0.5	0.166666666666667	1	0.666666666666667	0.5	0.666666666666667	0.666666666666667	0.666666666666667	0.666666666666667	0.5	0.5	1	0.666666666666667	0.833333333333333	0.666666666666667	Cluster4
PF3D7_1106800	1	0.222222222222222	0.888888888888889	0.888888888888889	0	0	0.222222222222222	0.333333333333333	0.333333333333333	0.222222222222222	0.888888888888889	0	0.222222222222222	0	0	0	0	0	0.333333333333333	0	0	0.333333333333333	0	Cluster1
PF3D7_1107100	1	0.428571428571429	0.857142857142857	0.857142857142857	0.571428571428571	1	0.428571428571429	0.428571428571429	0.428571428571429	0.428571428571429	0.714285714285714	0.571428571428571	0.428571428571429	0.142857142857143	0.142857142857143	0.285714285714286	0	0.428571428571429	0.428571428571429	0.857142857142857	0.428571428571429	0.428571428571429	0.285714285714286	Cluster2
PF3D7_1107200	1	0.25	1	1	0.75	1	0.25	0.75	0.25	0.25	1	0.75	0.25	0.25	0.5	0.5	0.75	0.25	0.25	1	0.5	0.75	0.5	Cluster2
PF3D7_1107300	1	0	0.909090909090909	0.848484848484849	0.292929292929293	0.97979797979798	0	0.292929292929293	0	0	0.797979797979798	0	0	0.191919191919192	0.202020202020202	0.222222222222222	0.727272727272727	0	0	0.787878787878788	0.242424242424242	0.292929292929293	0.171717171717172	Cluster3
PF3D7_1107600	1	0.25	1	1	0.25	1	0.25	0.5	0.25	0.25	1	0.5	0.25	0.5	0.5	0.5	0.75	0.25	0.25	0.75	0.5	0.5	0.5	Cluster2
PF3D7_1107700	1	0	0	0	0	1	0	0	0	0	0	0	0	0	0	0	0	0	0	0	0	0	0	Cluster1
PF3D7_1107800	1	0	0.841269841269841	0.904761904761905	0	0.984126984126984	0	0	0	0	0.825396825396825	0	0.412698412698413	0	0	0	0.777777777777778	0	0	0.793650793650794	0	0	0	Cluster3
PF3D7_1107900	1	0.25	0.75	1	0.25	1	0.25	0.25	0.25	0.25	0.75	0.25	0.25	0.25	0.25	0.25	0.5	0.25	0.25	0.5	0.25	0.25	0.25	Cluster2
PF3D7_1108000	1	0.5	0.75	0.75	0.5	0.75	0.5	0.25	0.5	0.5	0.75	0.75	0.5	0.75	0.75	0.75	0.75	0.5	0.5	0.75	0.5	0.25	0.75	Cluster4
PF3D7_1108100	1	0	0	0.6	0	1	0	0	0	0	0.9	0	0	0	0	0	0	0	0	0.7	0	0	0	Cluster1
PF3D7_1108400	1	1	1	1	1	1	1	1	1	1	1	1	1	0.5	0.5	0.5	1	1	1	1	1	1	0.5	Cluster5
PF3D7_1108600	1	0.4	1	1	0.4	1	0.4	0.5	0.4	0.4	1	0.6	0.3	0.5	0.4	0.4	0.9	0.5	0.4	0.9	0.5	0.5	0.5	Cluster4
PF3D7_1108700	1	1	1	1	0	1	1	1	1	1	1	1	1	1	1	1	1	1	1	1	0	1	1	Cluster5
PF3D7_1109400	1	0.5	0.5	0.5	0.5	0.5	1	0.5	1	0	0.5	0.5	1	0.5	0.5	0.5	0.5	0	1	0.5	1	0.5	0.5	Cluster4
PF3D7_1109900	1	1	1	1	0.8	1	1	1	1	1	1	1	1	1	1	1	1	1	1	1	0.8	1	1	Cluster5
PF3D7_1110100	1	0	1	0.5	0.25	1	0	0	0	0	0.75	0.25	0	0	0.25	0	0.5	0	0	0.5	0	0	0	Cluster3
PF3D7_1110200	1	0.321428571428571	0.857142857142857	0.785714285714286	0.321428571428571	0.928571428571429	0.321428571428571	0.428571428571429	0.357142857142857	0.321428571428571	0.75	0.392857142857143	0.357142857142857	0.285714285714286	0.392857142857143	0.357142857142857	0.642857142857143	0.357142857142857	0.285714285714286	0.642857142857143	0.321428571428571	0.428571428571429	0.285714285714286	Cluster2
PF3D7_1110300	1	0	1	1	0.333333333333333	1	0	0	0	0	0.666666666666667	0	0	0	0	0	0.666666666666667	0	0	0.666666666666667	0.333333333333333	0	0	Cluster3
PF3D7_1110400	1	0.380281690140845	0.943661971830986	0	0	1	0	0	0	0	0	0.422535211267606	0	0	0	0	0	0	0	0	0	0	0	Cluster1
PF3D7_1110500	1	0	1	0	1	1	0	1	0	0	0	1	0	0	0	0	1	0	0	1	1	1	0	Cluster2
PF3D7_1110700	1	0.666666666666667	1	0.666666666666667	0	1	0.666666666666667	0.666666666666667	0.666666666666667	0.666666666666667	1	0.333333333333333	0.666666666666667	0	0	0.333333333333333	1	0.666666666666667	1	1	0	0.666666666666667	0	Cluster2
PF3D7_1110900	1	0.384615384615385	1	0.923076923076923	0.384615384615385	1	0.307692307692308	0.538461538461538	0.384615384615385	0.384615384615385	0.846153846153846	0.384615384615385	0.307692307692308	0.307692307692308	0.384615384615385	0.384615384615385	0.769230769230769	0.307692307692308	0.384615384615385	0.769230769230769	0	0.538461538461538	0.307692307692308	Cluster2
PF3D7_1111100	1	1	0	1	1	1	1	0	1	1	1	1	1	0	1	1	1	1	1	1	1	0	1	Cluster5
PF3D7_1111200	1	0.166666666666667	0.833333333333333	0.833333333333333	0	1	0	0.166666666666667	0	0.166666666666667	1	0	0	0.166666666666667	0.166666666666667	0.333333333333333	0.833333333333333	0	0	0.833333333333333	0	0.166666666666667	0.166666666666667	Cluster3
PF3D7_1111300	1	0	1	1	0.5	1	0.5	0	0.5	0	0.5	0	0	0	0	0	1	0.5	0.5	1	0	0	0	Cluster3
PF3D7_1111500	1	1	1	1	1	1	1	1	0	1	1	1	1	1	1	0	1	1	1	1	1	1	1	Cluster5
PF3D7_1111600	1	1	0.75	0.75	0.75	1	1	0.5	1	1	0.75	0.75	1	0.5	0	0.5	0.75	1	0.75	0.75	0.75	0.5	0.5	Cluster5
PF3D7_1111700	1	0	0.5	0.5	0	0.5	0	0	0.5	0.5	0.5	0	0	0	0	0	0.5	0.5	0.5	0.5	0	0	0	Cluster1
PF3D7_1112100	1	0.24	0.76	0	0.24	0.92	0.08	0.2	0.12	0.24	0.64	0.12	0.12	0.04	0	0	0.68	0.12	0.2	0.72	0.16	0.2	0.04	Cluster3
PF3D7_1112400	1	0	1	1	0	1	0	1	0	0	1	0	0	0	0	0	1	0	0	1	0	1	0	Cluster3
PF3D7_1112500	1	0	1	1	0	1	0	0	0	0	1	0	0	0	0	0	1	0	0	1	0	0	0	Cluster3
PF3D7_1112600	1	0	0.25	0.375	0	0.875	0	0	0	0	0.5	0	0	0	0	0	0.375	0	0	0.25	0	0	0	Cluster1
PF3D7_1113000	1	0	0	0	0	0	0	0	0	0	0	0	0	0	0	0	1	0	0	1	0	0	0	Cluster1
PF3D7_1113100	1	0	1	1	0	1	0	0	0	0	1	0	1	0	0	0	1	0	0	1	1	0	0	Cluster3
PF3D7_1113300	1	0	1	1	1	1	0	1	0	0	1	0	0	0	0	0	1	0	0	1	0	1	0	Cluster2
PF3D7_1113600	1	0	1	1	0	1	0	0	0	0	1	0	0	0	0	0	1	0	0	1	0	0	0	Cluster3
PF3D7_1113800	1	0	1	1	0	1	0	0	0	0	1	0	0	0	0	0	0.75	0	0	0.75	0	0	0	Cluster3
PF3D7_1113900	1	0.666666666666667	1	1	0.666666666666667	1	0.666666666666667	0.666666666666667	0.666666666666667	0.666666666666667	1	0.666666666666667	0.666666666666667	0.666666666666667	0.666666666666667	0.666666666666667	1	0.666666666666667	0.666666666666667	1	0.666666666666667	0.666666666666667	0.666666666666667	Cluster4
PF3D7_1114400	1	0	1	0	0	1	0	0	0	0	1	0	0	0	0	0	1	0	0	1	0	0	0	Cluster3
PF3D7_1114500	1	0.333333333333333	1	1	0	1	0.333333333333333	0.333333333333333	0	0.333333333333333	1	0	0	0	0.333333333333333	0.333333333333333	1	0	0	1	0	0.333333333333333	0.333333333333333	Cluster3
PF3D7_1114700	1	0.2	1	1	0.8	1	0.2	0.4	0.2	0.2	1	0.4	0.2	0.6	0.6	0.6	1	0.2	0.2	1	0.8	0.4	0.6	Cluster2
PF3D7_1114900	1	0.0666666666666667	0.866666666666667	0.6	0.0666666666666667	1	0.0666666666666667	0.2	0.0666666666666667	0.133333333333333	0.866666666666667	0.2	0.133333333333333	0.133333333333333	0.0666666666666667	0.0666666666666667	0.733333333333333	0.0666666666666667	0.133333333333333	0.733333333333333	0.0666666666666667	0.2	0.0666666666666667	Cluster3
PF3D7_1115200	1	0.428571428571429	1	0.857142857142857	0.285714285714286	1	0.285714285714286	0.428571428571429	0.571428571428571	0.428571428571429	0.857142857142857	0.714285714285714	0.714285714285714	0.285714285714286	0.285714285714286	0.285714285714286	0.714285714285714	0.571428571428571	0.571428571428571	0.857142857142857	0.285714285714286	0	0.285714285714286	Cluster2
PF3D7_1115400	1	0.333333333333333	1	1	1	1	0.333333333333333	0.666666666666667	0.333333333333333	0.333333333333333	1	0.666666666666667	0.666666666666667	0	0	0	1	0.333333333333333	0.333333333333333	1	0.666666666666667	0.666666666666667	0	Cluster2
PF3D7_1115800	1	0	0.9375	0.75	0	1	0	0	0	0	0.75	0	0	0	0	0	0.625	0	0	0.375	0	0	0	Cluster3
PF3D7_1116000	1	0.5	1	1	0	1	0.5	1	0.5	0.5	1	0.5	0.5	0	0	0.5	1	0.5	0.5	1	0	1	0	Cluster2
PF3D7_1116100	1	0.305555555555556	0.888888888888889	0.777777777777778	0.277777777777778	1	0.361111111111111	0.416666666666667	0.361111111111111	0.305555555555556	0.777777777777778	0.388888888888889	0.416666666666667	0.222222222222222	0.222222222222222	0.25	0.777777777777778	0.361111111111111	0.388888888888889	0.805555555555556	0.305555555555556	0.333333333333333	0.25	Cluster2
PF3D7_1116300	1	0.5	1	1	0.5	1	0.5	1	0.5	0.5	1	0.5	0	0.5	0.5	0.5	1	0.5	0.5	1	0.5	1	0.5	Cluster4
PF3D7_1116400	1	0.333333333333333	1	0.666666666666667	0.333333333333333	1	0.666666666666667	0.666666666666667	0.666666666666667	0.333333333333333	1	0.333333333333333	0.666666666666667	0.666666666666667	0.666666666666667	0.666666666666667	1	0.666666666666667	0.666666666666667	1	0.333333333333333	0.666666666666667	0.666666666666667	Cluster4
PF3D7_1116500	1	0.5	1	1	0.5	1	0.5	0.25	0.5	0.5	1	0.25	0.5	0.5	0.5	0.5	1	0.75	0.5	1	0.5	0.25	0.5	Cluster4
PF3D7_1116700	1	0	1	1	1	1	0	0	0	0	1	0	0	0	0	0	1	0	0	1	1	0	0	Cluster3
PF3D7_1116800	1	1	1	1	1	1	1	1	1	0.5	1	1	1	1	1	1	1	1	1	1	1	1	1	Cluster5
PF3D7_1116900	1	1	1	1	0	1	0	0	0	1	1	0	1	0	0	0	1	1	1	1	0	0	0	Cluster2
PF3D7_1117400	1	0	0	1	0	0	0	0	0	0	1	0	0	0	0	0	0	0	0	0	0	0	0	Cluster1
PF3D7_1117700	1	1	1	1	1	1	0.857142857142857	1	1	0.714285714285714	1	1	1	0.857142857142857	0.857142857142857	0.857142857142857	1	1	1	1	0.857142857142857	1	0.857142857142857	Cluster5
PF3D7_1117800	1	1	1	1	1	1	1	1	1	1	0	1	1	1	1	1	1	1	1	1	1	1	1	Cluster5
PF3D7_1117900	1	0	0.952380952380952	0.857142857142857	0	1	0	0	0	0	0.952380952380952	0	0	0	0	0	0	0	0	0.80952380952381	0	0	0	Cluster3
PF3D7_1118200	1	0	1	1	0	1	0	1	0	0	1	0	0	0	0	0	1	0	0	1	0	1	0	Cluster3
PF3D7_1118300	1	0.5	1	0.5	0.5	1	0.25	0.25	0.5	0.5	0.5	0.25	0.5	0.25	0.25	0.25	0.5	0	0.5	0.5	0.5	0.25	0.25	Cluster2
PF3D7_1118500	1	0.75	1	0.916666666666667	0.75	1	0.75	0.75	0.75	0.75	0.833333333333333	0.75	0.75	0.75	0.75	0.75	1	0.75	0.75	1	0.75	0.75	0.75	Cluster5
PF3D7_1118600	1	0.4	1	0.8	0.2	0.8	0.2	0.2	0.2	0.4	0.8	0.2	0.4	0.2	0.2	0.2	1	0.2	0.2	0.8	0.2	0.2	0.2	Cluster2
PF3D7_1118700	1	0.25	1	1	0.25	1	0.25	0.25	0.25	0.25	1	0.25	0.25	0	0	0.25	1	0.25	0.25	1	0.5	0	0	Cluster2
PF3D7_1119000	1	0.2	0.8	0.6	0	1	0.2	0.4	0.2	0.2	0.6	0.2	0	0	0	0	0.2	0.2	0.2	0.2	0	0.4	0	Cluster1
PF3D7_1119100	1	0	0.5	0.5	0	0.5	0	0	0	0	1	0	0	0	0	0	0	0	0	0	0	0	0	Cluster1
PF3D7_1119200	1	0.5	1	1	0.5	1	0.5	1	0.5	0.5	1	1	0.5	1	1	1	1	0.5	0.5	1	1	0	1	Cluster5
PF3D7_1119300	1	0.5	0.9	1	0.4	1	0.5	0.6	0.5	0.5	0.9	0.5	0.5	0.5	0.6	0.6	1	0.5	0.5	1	0.6	0.6	0.5	Cluster4
PF3D7_1119400	1	0	1	0	0	1	0	0	0	0	1	0	0	0	0	0	1	0	0	0.5	0	0	0	Cluster3
PF3D7_1119500	1	0	1	1	1	1	1	1	1	0	1	1	1	0	0	0	1	1	1	1	1	1	1	Cluster5
PF3D7_1119700	1	0	0.666666666666667	1	0.666666666666667	1	0	0	0	0	1	0	0	0	0	0	1	0	0	1	0.333333333333333	0	0	Cluster3
PF3D7_1119800	1	0.333333333333333	1	1	1	1	0	0	0	0.333333333333333	1	0.333333333333333	0.333333333333333	0	0	0	0.666666666666667	0.333333333333333	0.333333333333333	0.666666666666667	1	0	0	Cluster2
PF3D7_1119900	1	0	0.851851851851852	0.703703703703704	0	0.962962962962963	0.185185185185185	0	0.222222222222222	0	0.777777777777778	0.259259259259259	0.222222222222222	0	0	0.185185185185185	0.777777777777778	0.111111111111111	0	0.740740740740741	0	0	0	Cluster3
PF3D7_1120000	1	0.0714285714285714	0.857142857142857	0	0	0	0	0.142857142857143	0	0.0714285714285714	0.642857142857143	0.0714285714285714	0.0714285714285714	0.142857142857143	0.142857142857143	0.142857142857143	0	0.142857142857143	0	0.857142857142857	0	0	0.142857142857143	Cluster1
PF3D7_1120100	1	0.875	1	1	1	1	0.875	1	0.875	0.875	1	0.75	0.875	1	1	1	1	0.875	0.875	1	1	1	0.75	Cluster5
PF3D7_1120400	1	0.333333333333333	1	0.666666666666667	0.666666666666667	1	0.333333333333333	0.666666666666667	0.333333333333333	0.333333333333333	0.666666666666667	0.333333333333333	0.333333333333333	0	0	0	0.666666666666667	0.333333333333333	0.666666666666667	0.666666666666667	0.666666666666667	0.666666666666667	0	Cluster2
PF3D7_1120500	1	0	1	1	0	1	0	0	0	0	1	0	1	0	0	0	0	0	0	0	0	0	0	Cluster3
PF3D7_1120900	1	1	1	1	0	1	1	0	1	1	1	1	1	1	1	1	1	1	1	1	0	0	1	Cluster5
PF3D7_1121000	1	0.625	0.875	0.875	0.625	1	0.625	0.625	0.625	0.5	0.875	0.625	0.625	0.5	0.5	0.5	0.875	0.5	0.625	0.875	0.625	0.625	0.5	Cluster4
PF3D7_1121100	1	0.0303030303030303	0.96969696969697	0.909090909090909	0.272727272727273	1	0.242424242424242	0.242424242424242	0.272727272727273	0	0.939393939393939	0.242424242424242	0.242424242424242	0.181818181818182	0.303030303030303	0.272727272727273	0.787878787878788	0.272727272727273	0.242424242424242	0.757575757575758	0.303030303030303	0.242424242424242	0.181818181818182	Cluster2
PF3D7_1121300	1	0.2	1	0.8	0.2	1	0.2	0.2	0.2	0	0	0.2	0	0.4	0.4	0.4	0.8	0.2	0.2	0.8	0.2	0	0.4	Cluster2
PF3D7_1121400	1	0	1	0.666666666666667	0	1	0	0	0	0	0	0	0.333333333333333	0	0	0	1	0	0	0.666666666666667	0	0	0	Cluster3
PF3D7_1121600	1	0.2	1	0.8	0.2	1	0	0	0	0.2	1	0.2	0.2	0	0.4	0.4	0.8	0	0.4	0.8	0	0	0	Cluster3
PF3D7_1121700	1	0.428571428571429	0.857142857142857	0.857142857142857	0.142857142857143	1	0.428571428571429	0.142857142857143	0.571428571428571	0.428571428571429	0	0.285714285714286	0.571428571428571	0.285714285714286	0.285714285714286	0.285714285714286	1	0.571428571428571	0.571428571428571	1	0.285714285714286	0.142857142857143	0.285714285714286	Cluster2
PF3D7_1121900	1	0.25	0.75	0.75	0	1	0.25	0.25	0.25	0.25	0	0	0.25	0.25	0.25	0.25	0.75	0.25	0.25	0.75	0.5	0.25	0.25	Cluster2
PF3D7_1122200	1	1	1	1	1	1	1	0	1	0	0.5	1	1	1	1	1	1	0	1	1	1	0	1	Cluster5
PF3D7_1122300	1	1	1	1	0	1	1	1	1	1	1	0	1	0	1	1	1	1	1	1	1	1	0	Cluster5
PF3D7_1122400	1	0.285714285714286	0.928571428571429	0.785714285714286	0.214285714285714	1	0.214285714285714	0.357142857142857	0.214285714285714	0.285714285714286	0.857142857142857	0.214285714285714	0.214285714285714	0.142857142857143	0.142857142857143	0.142857142857143	0.857142857142857	0.214285714285714	0.214285714285714	0.857142857142857	0.357142857142857	0.357142857142857	0.142857142857143	Cluster2
PF3D7_1122500	1	0.25	0.9625	0.95	0	0.9875	0.225	0	0.25	0	0.9125	0	0.25	0.2125	0.2125	0	0.9	0	0	0.9	0	0	0.2	Cluster3
PF3D7_1122800	1	0.142857142857143	1	0.857142857142857	0.285714285714286	1	0.142857142857143	0.285714285714286	0.285714285714286	0.142857142857143	0.857142857142857	0.285714285714286	0.285714285714286	0.142857142857143	0.142857142857143	0.142857142857143	1	0.142857142857143	0.285714285714286	0.857142857142857	0.142857142857143	0.285714285714286	0	Cluster2
PF3D7_1122900	1	0.2	0.6	0.6	0.1	0.8	0.1	0.1	0.2	0.3	0.6	0.1	0.2	0.2	0.2	0.2	0.6	0.1	0.1	0.5	0.1	0	0.2	Cluster3
PF3D7_1123000	1	0.166666666666667	0.833333333333333	0.416666666666667	0	0.916666666666667	0	0	0.0833333333333333	0	0.833333333333333	0	0	0	0	0	0	0	0	0	0	0	0	Cluster1
PF3D7_1123100	1	0.222222222222222	0.814814814814815	0.444444444444444	0.222222222222222	1	0.259259259259259	0.185185185185185	0.296296296296296	0	0.925925925925926	0.259259259259259	0.185185185185185	0.148148148148148	0.148148148148148	0.111111111111111	0.814814814814815	0.222222222222222	0.259259259259259	0.814814814814815	0.259259259259259	0.185185185185185	0.185185185185185	Cluster2
PF3D7_1123200	1	0.5	1	1	0.5	1	0.5	0.5	0.5	0	1	0.5	0.5	0.5	0.5	0	1	0	0.5	1	0.5	0.5	0.5	Cluster2
PF3D7_1123300	1	0.666666666666667	1	1	0.666666666666667	1	1	0.666666666666667	0.666666666666667	0.666666666666667	1	0.666666666666667	1	0.666666666666667	0.666666666666667	0.666666666666667	1	1	1	1	0.666666666666667	0.666666666666667	0.666666666666667	Cluster5
PF3D7_1123400	1	0.4	1	1	0.4	1	0.4	0.6	0.4	0.4	1	0.4	0.4	0.6	0.6	0.6	0.8	0.4	0.2	0.8	0.4	0.6	0.6	Cluster4
PF3D7_1123500	1	0	0.5	0.5	0	1	0	0	0	0	1	0	0	0	0	0	0.5	0	0	0.5	0	0	0	Cluster3
PF3D7_1123800	1	0	1	0.5	0.5	1	0	0.5	0.5	0	0.5	0.5	0	0	0	0	1	0	0	1	0.5	0.5	0	Cluster2
PF3D7_1123900	1	0.625	0.875	0.875	0.875	1	0.625	0.625	0.625	0.25	0.75	0.625	0.75	0.5	0.625	0.625	0	0.5	0.625	1	0.875	0.625	0.5	Cluster4
PF3D7_1124100	1	0.4	1	0.6	0.4	1	0.4	0.2	0.4	0.2	0.8	0.4	0.2	0.2	0.2	0.2	0.6	0.4	0.4	0.6	0.4	0.2	0.2	Cluster2
PF3D7_1124200	1	0.5	1	1	0	1	0.5	0	0.5	0	1	0	0.5	0.5	0	0	1	0	0.5	1	0	0	0	Cluster2
PF3D7_1124300	1	0.25	1	0.75	0.25	1	0	0.375	0	0.25	0.5	0.25	0.25	0.125	0.125	0.125	0.625	0	0.25	0.625	0.25	0.375	0.125	Cluster2
PF3D7_1124400	1	0	1	1	1	1	0	0	0	0	1	1	1	0	0	0	1	0	1	1	1	0	0	Cluster2
PF3D7_1124600	1	0.222222222222222	1	0.888888888888889	0.222222222222222	1	0.222222222222222	0.444444444444444	0.222222222222222	0.222222222222222	0.888888888888889	0.333333333333333	0.111111111111111	0.333333333333333	0.111111111111111	0.222222222222222	0.888888888888889	0.222222222222222	0.222222222222222	0.888888888888889	0.333333333333333	0.444444444444444	0.222222222222222	Cluster2
PF3D7_1125100	1	1	1	1	1	1	1	1	1	1	1	1	1	1	1	1	0	1	1	0	1	1	1	Cluster5
PF3D7_1125200	1	0	1	0	0	1	0	0	0	0	0	0	1	0	0	0	1	0	0	1	0	0	0	Cluster3
PF3D7_1125500	1	0	1	0.5	0.5	1	0	0	0	0	1	0.5	0	0.5	0.5	0.5	1	0	0	1	0.5	0	0.5	Cluster2
PF3D7_1125700	1	0	0.75	0.5	0	0.75	0	0	0	0	0.25	0	0	0	0	0	0.25	0	0	0.5	0	0	0	Cluster1
PF3D7_1125800	1	0.333333333333333	0.777777777777778	0.777777777777778	0.333333333333333	0.888888888888889	0.333333333333333	0.222222222222222	0.333333333333333	0.333333333333333	0.777777777777778	0.333333333333333	0.444444444444444	0.444444444444444	0.444444444444444	0.444444444444444	0.777777777777778	0.222222222222222	0.444444444444444	0.777777777777778	0.333333333333333	0.222222222222222	0.444444444444444	Cluster2
PF3D7_1126000	1	0.333333333333333	0.666666666666667	0.666666666666667	0.166666666666667	1	0.333333333333333	0.333333333333333	0.333333333333333	0.166666666666667	0.5	0.166666666666667	0.166666666666667	0	0	0	0.5	0	0.333333333333333	0.5	0.166666666666667	0.333333333333333	0	Cluster3
PF3D7_1126100	1	0	1	1	0	1	0	0	0	0	0.5	0	0	0.5	0	0.5	0.5	0	0	0.5	0	0	0	Cluster3
PF3D7_1126200	1	0.5	1	1	0.75	1	0.5	0.5	0.5	0.5	0	0.5	0.5	0.5	0.5	0.5	1	0.5	0.5	1	0.75	0.5	0.5	Cluster4
PF3D7_1126300	1	0	0	0.5	0	1	0	0	0	0	0	0	0	0.25	0.5	0.25	0.5	0	0	0.75	0	0	0.25	Cluster1
PF3D7_1126500	1	0.4	1	0.8	0.4	1	0.6	0.4	0.4	0	0	0.4	0.6	0	0.4	0.4	0	0.6	0.6	0	0.4	0.4	0.4	Cluster2
PF3D7_1126700	1	0.461538461538462	1	1	0.461538461538462	0.692307692307692	0.461538461538462	0.307692307692308	0.384615384615385	0.153846153846154	0	0.307692307692308	0.384615384615385	0.153846153846154	0.153846153846154	0.153846153846154	0	0.384615384615385	0.461538461538462	1	0.384615384615385	0.307692307692308	0.153846153846154	Cluster2
PF3D7_1126800	1	0	1	0.692307692307692	0	1	0	0	0	0	0	0	0	0	0.153846153846154	0	0	0	0	0.846153846153846	0	0	0	Cluster1
PF3D7_1126900	1	1	1	1	1	1	1	1	1	0	0	1	0	1	1	1	0	1	1	1	1	0	1	Cluster5
PF3D7_1127000	1	0	1	0.5	0	1	0	0	0	0	0	0	0	0	0	0	1	0	0	1	0.5	0	0	Cluster3
PF3D7_1127300	1	0	1	1	0	1	0	0	0	0	0	0	0	0	0	0	1	0	0	1	0	0	0	Cluster3
PF3D7_1127600	1	1	1	1	1	1	1	0	1	1	1	0	1	1	0	0	1	0	1	1	1	0	0	Cluster4
PF3D7_1127700	1	0	1	1	0	1	0	0	0	0	1	0	0	0	0	0	1	0	0	1	0	0	0	Cluster3
PF3D7_1127800	1	0.0833333333333333	0.916666666666667	0	0	0	0	0.25	0	0.0833333333333333	0.75	0	0.166666666666667	0	0	0.0833333333333333	0	0.166666666666667	0.166666666666667	0	0	0.25	0	Cluster1
PF3D7_1127900	1	0	1	1	0.5	1	0	0	0	0	1	0	0	0	0	0	1	0	0	0.5	0	0	0	Cluster3
PF3D7_1128000	1	0.25	0.75	0.75	0.375	1	0	0.25	0.25	0.25	0.75	0.25	0.5	0	0	0	0	0.25	0.25	0	0.25	0.25	0.25	Cluster1
PF3D7_1128100	1	0.222222222222222	1	0.888888888888889	0.333333333333333	1	0.222222222222222	0.222222222222222	0.333333333333333	0.222222222222222	0.888888888888889	0.333333333333333	0.333333333333333	0.444444444444444	0.333333333333333	0.444444444444444	0.666666666666667	0.333333333333333	0.333333333333333	0.666666666666667	0.222222222222222	0.222222222222222	0.333333333333333	Cluster2
PF3D7_1128200	1	1	1	1	1	1	1	1	1	1	1	1	1	1	1	1	1	1	1	1	1	0	1	Cluster5
PF3D7_1128400	1	1	1	1	0	1	1	1	1	1	1	0	1	1	1	1	0	1	1	1	0	1	1	Cluster5
PF3D7_1128500	1	0.5	1	1	0.5	1	0.5	0.5	0.5	0.5	1	0.5	0.5	0.5	1	0.5	0.5	0.5	0.5	0.5	0.5	0.5	1	Cluster4
PF3D7_1128600	1	0	1	1	0	1	0	0	0	0	1	0.5	0	0	0	0	1	0	0	1	0	0	0	Cluster3
PF3D7_1128900	1	0.2	1	0.8	0.4	1	0.2	0	0.2	0.2	0.6	0.4	0.2	0.2	0	0.2	0.8	0.2	0.2	0.8	0	0	0	Cluster3
PF3D7_1129000	1	0.5	1	1	0.5	1	1	0.5	1	0.5	1	1	0.5	1	1	1	1	1	0.5	1	0.5	0.5	1	Cluster5
PF3D7_1129100	1	0.166666666666667	1	0.666666666666667	0	1	0.166666666666667	0	0.166666666666667	0.166666666666667	0.666666666666667	0	0.166666666666667	0	0	0	0.666666666666667	0.166666666666667	0.166666666666667	0.666666666666667	0.166666666666667	0	0	Cluster3
PF3D7_1129200	1	0	1	1	1	1	0	0	0	0	1	0	0	0	0	0	1	0	0	1	1	0	0	Cluster3
PF3D7_1129300	1	0	1	0.888888888888889	0	1	0	0.222222222222222	0	0	0.888888888888889	0.111111111111111	0	0	0	0	0.777777777777778	0	0.111111111111111	0.666666666666667	0.222222222222222	0.222222222222222	0.333333333333333	Cluster3
PF3D7_1129400	1	0	1	0.75	0	1	0.25	0	0	0	0.75	0.25	0.25	0	0	0	0.75	0	0	0.5	0	0	0	Cluster3
PF3D7_1129500	1	0.5	1	1	0.5	1	0.5	0	0.5	0	0.5	0	0.5	0	0	0	1	0.5	0.5	1	0.5	0	0	Cluster2
PF3D7_1129600	1	0.333333333333333	0.666666666666667	0.666666666666667	0	0.666666666666667	0.333333333333333	0.333333333333333	0.333333333333333	0	0.666666666666667	0.333333333333333	0.333333333333333	0	0.333333333333333	0	0.666666666666667	0.333333333333333	0.333333333333333	0.666666666666667	0	0	0.333333333333333	Cluster2
PF3D7_1129800	1	0	1	1	0	1	0	1	0	0	1	1	0	0	0	0	1	0	0	1	0	1	0	Cluster2
PF3D7_1129900	1	0.347826086956522	0.956521739130435	0.739130434782609	0.391304347826087	1	0.304347826086957	0.434782608695652	0.304347826086957	0	0.826086956521739	0.304347826086957	0.347826086956522	0.217391304347826	0.217391304347826	0.173913043478261	0.826086956521739	0.434782608695652	0.260869565217391	0.826086956521739	0.434782608695652	0.434782608695652	0.173913043478261	Cluster2
PF3D7_1130000	1	1	1	0.666666666666667	0.666666666666667	1	1	1	1	0	1	0.666666666666667	1	0.666666666666667	0.666666666666667	0.666666666666667	0.666666666666667	1	1	0.666666666666667	0.666666666666667	1	0.666666666666667	Cluster5
PF3D7_1130100	1	1	1	1	1	1	1	0	1	0	1	0	1	1	0	1	0	1	1	1	1	0	1	Cluster5
PF3D7_1130200	1	0.571428571428571	1	1	0.714285714285714	1	0.571428571428571	0.857142857142857	0.571428571428571	0.571428571428571	1	0.571428571428571	0.714285714285714	0.714285714285714	0.714285714285714	0.714285714285714	1	0.714285714285714	0.571428571428571	1	0.714285714285714	0.857142857142857	0.714285714285714	Cluster4
PF3D7_1130400	1	0.785714285714286	1	1	1	1	0.857142857142857	0.928571428571429	0.857142857142857	0.785714285714286	1	0.857142857142857	0.857142857142857	0.785714285714286	0.785714285714286	0.785714285714286	1	0.928571428571429	0.857142857142857	1	0.928571428571429	0.928571428571429	0.857142857142857	Cluster5
PF3D7_1130500	1	0	0.5	0.5	0	1	0	0	0	0	1	0	0	0	0	0	0.5	0	0	0.5	0	0	0	Cluster3
PF3D7_1130600	1	0	1	0	0	1	0	0	0.333333333333333	0	0.333333333333333	0.333333333333333	0	0	0	0	0	0	0	0.333333333333333	0	0	0	Cluster1
PF3D7_1130700	1	0	0.909090909090909	0.727272727272727	0	1	0.0909090909090909	0	0	0	0.636363636363636	0	0	0.181818181818182	0.181818181818182	0.181818181818182	0.636363636363636	0.0909090909090909	0	0.636363636363636	0	0	0.181818181818182	Cluster3
PF3D7_1131000	1	0	1	1	0	1	0	0	0	0	0	0	0	0	0	0	0	0	0	0	0	0	0	Cluster1
PF3D7_1131300	1	0	1	1	0	1	0	0	0	0	1	1	0	0	0	0	1	0	0	1	0	0	0	Cluster3
PF3D7_1131600	1	0	1	0	0	0	0	0	0	0	0.75	0	0	0	0	0	0	0	0	0.25	0	0	0	Cluster1
PF3D7_1131800	1	0	0.916666666666667	0	0.416666666666667	1	0.333333333333333	0.333333333333333	0.333333333333333	0.333333333333333	0.833333333333333	0.166666666666667	0	0.25	0.416666666666667	0.333333333333333	0.833333333333333	0.333333333333333	0.25	0	0	0.333333333333333	0	Cluster2
PF3D7_1132000	1	0.166666666666667	1	0.833333333333333	0.166666666666667	1	0.166666666666667	0.333333333333333	0.166666666666667	0.333333333333333	1	0.166666666666667	0.166666666666667	0.333333333333333	0.333333333333333	0.333333333333333	0.5	0.166666666666667	0.166666666666667	0.333333333333333	0.166666666666667	0.333333333333333	0.333333333333333	Cluster2
PF3D7_1132300	1	0.833333333333333	1	1	0.833333333333333	1	0.666666666666667	0.833333333333333	0.666666666666667	0.833333333333333	1	0.666666666666667	0.833333333333333	0.833333333333333	0.833333333333333	0.833333333333333	1	0.666666666666667	0.833333333333333	1	0.833333333333333	0.833333333333333	0.833333333333333	Cluster5
PF3D7_1132400	1	0	0	0	0	0.777777777777778	0	0	0	0	0.777777777777778	0	0	0	0	0	0.666666666666667	0	0	0.666666666666667	0	0	0	Cluster1
PF3D7_1132600	1	0.555555555555556	1	1	0.444444444444444	1	0.666666666666667	0.333333333333333	0.666666666666667	0.555555555555556	1	0.444444444444444	0.555555555555556	0.666666666666667	0.555555555555556	0.555555555555556	1	0.555555555555556	0.666666666666667	1	0.444444444444444	0.333333333333333	0.555555555555556	Cluster4
PF3D7_1133100	1	0	1	1	0	1	0	0	0	0	0.5	0	0	0	0	0	1	0	0	1	0	0	0	Cluster3
PF3D7_1133200	1	0.0645161290322581	0.967741935483871	0.129032258064516	0.129032258064516	0.967741935483871	0.0645161290322581	0.129032258064516	0.0645161290322581	0.0645161290322581	0.838709677419355	0.0645161290322581	0.0967741935483871	0	0.032258064516129	0.032258064516129	0.774193548387097	0.0967741935483871	0.032258064516129	0.741935483870968	0.129032258064516	0.129032258064516	0	Cluster3
PF3D7_1133400	1	0.333333333333333	1	0.666666666666667	0.666666666666667	1	0.333333333333333	0.666666666666667	0.333333333333333	0.333333333333333	1	0.666666666666667	0.333333333333333	0.666666666666667	0.666666666666667	0.666666666666667	0.666666666666667	0.333333333333333	0.333333333333333	0.666666666666667	1	0.666666666666667	1	Cluster4
PF3D7_1133700	1	0	1	0	0	0	0.5	0.5	0.5	0	0.5	1	0.5	0	0	0.5	1	0.5	0.5	1	0	0.5	0.5	Cluster2
PF3D7_1133800	1	0.384615384615385	1	0.923076923076923	0.538461538461538	1	0.461538461538462	0.538461538461538	0.384615384615385	0.384615384615385	0.923076923076923	0.307692307692308	0.384615384615385	0.384615384615385	0.384615384615385	0.384615384615385	0.846153846153846	0.461538461538462	0.384615384615385	0.846153846153846	0.461538461538462	0.538461538461538	0.461538461538462	Cluster2
PF3D7_1134000	1	1	1	1	1	1	1	1	1	0	1	1	1	1	1	1	1	1	1	1	1	1	1	Cluster5
PF3D7_1134200	1	0	0.5	0	0	1	0	0	0	0	1	0	0	0.5	1	0	0	0	0	0	0	0	0.5	Cluster1
PF3D7_1134300	1	0	0.980769230769231	0	0	1	0	0	0	0	0.903846153846154	0	0	0	0	0	0	0	0	0.923076923076923	0	0	0	Cluster3
PF3D7_1134500	1	0	0.5	1	0	1	0	0	0	0	1	0.5	0	0	0	0	0.5	0	0	0.5	0	0	0	Cluster3
PF3D7_1134600	1	0	1	0.75	0	1	0	0	0	0	1	0	0	0	0	0	0.5	0	0	0.5	0	0	0	Cluster3
PF3D7_1134700	1	0.5	1	1	0.5	1	0.5	0.5	0.5	0.5	1	0.5	0.5	0.5	0.5	0.5	1	0.5	0.5	1	0.5	0.5	0.5	Cluster4
PF3D7_1134800	1	0.8	1	1	0.8	1	1	0.8	1	0.8	0	0.6	0.8	0.6	0.6	0.8	0.6	1	1	0.6	0.8	0.8	0.6	Cluster5
PF3D7_1135100	1	0.5	0.5	0	0.5	1	0.5	0.5	0	0.5	0	0	0.5	0	0	0	0.5	0	0.5	0.5	0	0.5	0	Cluster1
PF3D7_1135300	1	0	1	1	0	1	0	0	0	0	0.5	0	0	0	0	0	0.5	0	0	0.5	0	0	0	Cluster3
PF3D7_1135600	1	0	1	1	0.5	0.5	0	0.5	0	0	0	0	0	0	0	0	1	0	0	1	0.5	0.5	0	Cluster3
PF3D7_1135900	1	1	1	1	1	1	1	1	1	1	0	1	1	1	1	1	1	1	1	1	1	1	1	Cluster5
PF3D7_1136000	1	0	0	0	0	0	0	0	0	0	0	0	0	0	0	0	1	0	0	1	0	0	0	Cluster1
PF3D7_1136300	1	0.545454545454545	1	0.818181818181818	0.363636363636364	1	0.636363636363636	0.363636363636364	0.636363636363636	0.545454545454545	0.727272727272727	0.363636363636364	0.545454545454545	0.272727272727273	0.272727272727273	0.272727272727273	0.727272727272727	0.545454545454545	0.545454545454545	0.727272727272727	0.454545454545455	0.363636363636364	0.272727272727273	Cluster4
PF3D7_1136400	1	0	1	0.25	0.25	1	0	0.25	0	0	0	0	0	0	0	0	0.5	0	0	0.5	0	0.25	0	Cluster1
PF3D7_1136500	1	1	1	0.666666666666667	1	1	1	1	1	1	1	1	1	0.833333333333333	0.833333333333333	0.833333333333333	1	1	1	1	1	1	0.833333333333333	Cluster5
PF3D7_1136600	1	0	1	0	0	1	0	0	0	0	0.75	0	0	0	0	0	0.75	0	0	0.75	0	0	0	Cluster3
PF3D7_1136700	1	0.6	1	0.6	0.6	0.6	0.6	0.6	0.6	0	1	0.6	0.6	0.6	0.6	0.6	0.6	0.6	0.6	1	0.6	0.6	0.6	Cluster4
PF3D7_1136800	1	0	1	1	0	1	0	0	0	0	1	0	0	0.5	0.5	0.5	1	0	0	1	0.5	0	0.5	Cluster3
PF3D7_1136900	1	0.2	1	0.8	0	1	0	0	0	0.2	0.8	0.2	0	0	0	0	0.8	0	0	0.8	0.2	0	0	Cluster3
PF3D7_1137200	1	0	0	0	0	1	0	0	0	0	0	0	0	0	0	0	0	0	0	0	0	0	0	Cluster1
PF3D7_1137700	1	0	1	1	0.5	1	0	0	0	0	0.5	0	0	0	0	0	0.5	0	0	0.5	0.5	0	0	Cluster3
PF3D7_1137900	1	0.5	1	1	0.5	1	0.5	0.5	0.5	0.5	1	0	0.5	0.5	0.5	0.5	0.5	0.5	0.5	0.5	0.5	0.5	0.5	Cluster4
PF3D7_1138000	1	0	0.967741935483871	0.903225806451613	0.32258064516129	1	0	0.306451612903226	0	0	0.935483870967742	0	0	0	0	0	0.903225806451613	0	0	0.919354838709677	0.225806451612903	0.290322580645161	0	Cluster3
PF3D7_1138400	1	0.333333333333333	0.952380952380952	0.904761904761905	0.321428571428571	1	0.273809523809524	0.345238095238095	0.321428571428571	0.321428571428571	0.904761904761905	0.392857142857143	0.297619047619048	0.226190476190476	0.226190476190476	0.226190476190476	0.928571428571429	0.321428571428571	0.345238095238095	0.928571428571429	0.333333333333333	0.345238095238095	0.214285714285714	Cluster2
PF3D7_1138500	1	0.578947368421053	0.947368421052632	0.789473684210526	0.473684210526316	1	0.526315789473684	0.473684210526316	0.578947368421053	0.578947368421053	0.736842105263158	0.578947368421053	0.526315789473684	0.368421052631579	0.315789473684211	0.263157894736842	0.631578947368421	0.526315789473684	0.578947368421053	0.631578947368421	0.473684210526316	0.473684210526316	0.315789473684211	Cluster4
PF3D7_1138700	1	0.384615384615385	0.974358974358974	0	0	1	0	0	0	0.384615384615385	0	0	0	0	0	0	0.82051282051282	0	0.384615384615385	0.794871794871795	0	0	0	Cluster1
PF3D7_1138800	1	0.111111111111111	1	0.611111111111111	0.0555555555555556	1	0.111111111111111	0	0.111111111111111	0	0.888888888888889	0.0555555555555556	0.111111111111111	0.0555555555555556	0.0555555555555556	0.0555555555555556	0.5	0.166666666666667	0.111111111111111	0.666666666666667	0	0	0	Cluster3
PF3D7_1139100	1	0	0.714285714285714	1	0	1	0	0	0	0	0	0	0	0	0	0	0.428571428571429	0	0	0.285714285714286	0	0	0	Cluster1
PF3D7_1139300	1	0	0.923076923076923	1	0	1	0	0	0	0	0	0	0	0	0	0	0.692307692307692	0	0	0.769230769230769	0	0	0	Cluster3
PF3D7_1139800	1	0.2	1	1	0	0	0	0	0.2	0.2	0	0	0.2	0.2	0.4	0	0	0.2	0.2	0	0	0	0.4	Cluster1
PF3D7_1140200	1	0	1	0.923076923076923	0	1	0	0	0	0	0.923076923076923	0	0	0	0	0	0.923076923076923	0	0	0.923076923076923	0	0	0	Cluster3
PF3D7_1140400	1	0.25	1	1	0.25	1	0.25	0.5	0.25	0.25	1	0.25	0.25	0.25	0.25	0.25	1	0.25	0.25	1	0.25	0.5	0.25	Cluster2
PF3D7_1140500	1	1	1	1	1	1	1	0.666666666666667	0	1	1	0.666666666666667	0	1	1	0	1	0.666666666666667	1	1	1	0.666666666666667	0	Cluster4
PF3D7_1140600	1	0	0.666666666666667	0.833333333333333	0	0.666666666666667	0	0	0	0	0.666666666666667	0	0	0	0	0	0.666666666666667	0	0	0.666666666666667	0	0	0	Cluster3
PF3D7_1140700	1	0	0	0	0	0	0	0	0	0	0	0	0	0	0	0	0.75	0	0	0	0	0	0	Cluster1
PF3D7_1140800	1	0.4	0.8	0.8	0	1	0.4	0	0.4	0.4	0.8	0.4	0.2	0.4	0.4	0.4	0.6	0.4	0.4	0.6	0.4	0	0.4	Cluster2
PF3D7_1140900	1	0.75	1	1	0.75	1	0.75	0.75	0.75	0.75	1	1	0.75	0.5	0.5	0.5	1	0.75	0.75	1	0.75	0.75	0.5	Cluster5
PF3D7_1141000	1	0	1	0	1	1	0	0	0	0	1	0	0	0	0	0	0	0	0	0	0	0	0	Cluster1
PF3D7_1141300	1	0.260869565217391	0.869565217391304	0.782608695652174	0.347826086956522	1	0.260869565217391	0.304347826086957	0.304347826086957	0	0.739130434782609	0.391304347826087	0.217391304347826	0.217391304347826	0.304347826086957	0	0.782608695652174	0.260869565217391	0.304347826086957	0.782608695652174	0.347826086956522	0.304347826086957	0.260869565217391	Cluster2
PF3D7_1141400	1	1	1	1	0.5	1	1	1	0	0	1	1	0.5	0	0.5	0	1	1	1	1	0.5	1	0.5	Cluster4
PF3D7_1141700	1	0.5	1	1	0.5	1	0.5	0.5	0.5	0	1	0.5	0.5	0.5	0.5	0.5	1	0.5	0.5	0.5	0.5	0	0.5	Cluster2
PF3D7_1141800	1	0.444444444444444	1	1	0.555555555555556	1	0.444444444444444	0.666666666666667	0.444444444444444	0	0.777777777777778	0.444444444444444	0.444444444444444	0.444444444444444	0.555555555555556	0.555555555555556	1	0.444444444444444	0.444444444444444	1	0.444444444444444	0.666666666666667	0.444444444444444	Cluster4
PF3D7_1142100	1	0	0.873239436619718	0.802816901408451	0	0.985915492957746	0	0	0	0	0	0	0	0	0	0	0.661971830985915	0	0	0.704225352112676	0	0	0	Cluster3
PF3D7_1142300	1	0.2	0.95	0.7	0.25	1	0.2	0	0.2	0.2	0.65	0.2	0.2	0.25	0.25	0.2	0.55	0.2	0.2	0.6	0	0	0.2	Cluster3
PF3D7_1142500	1	0.375	0.875	0.875	0.25	1	0.375	0.375	0.25	0.375	0.875	0.25	0.375	0.125	0.125	0.125	0	0.375	0.375	0.75	0.375	0.375	0.125	Cluster2
PF3D7_1142600	1	1	1	1	0.5	1	0	1	1	1	1	1	1	1	1	1	0	1	1	1	0.5	1	1	Cluster5
PF3D7_1142700	1	1	1	1	0	1	1	0	0	1	1	1	1	0	1	0	1	1	1	1	0	0	0	Cluster4
PF3D7_1142800	1	0.666666666666667	0.666666666666667	0.666666666666667	0	1	0.333333333333333	0.666666666666667	0.333333333333333	0.666666666666667	1	0.666666666666667	0.333333333333333	0.333333333333333	0.333333333333333	0.333333333333333	0.666666666666667	0.333333333333333	0.666666666666667	0.666666666666667	0.333333333333333	0.666666666666667	0.333333333333333	Cluster2
PF3D7_1142900	1	0	0	0	0	1	0	0	0	0	1	0	0	0	0	0	0	0	0	0	0	0	0	Cluster1
PF3D7_1143200	1	1	1	1	1	1	1	0	1	1	1	0	1	1	1	1	1	1	1	1	1	0	1	Cluster5
PF3D7_1143300	1	1	1	1	1	1	1	1	1	1	1	1	1	1	0	1	1	1	1	1	1	1	1	Cluster5
PF3D7_1143400	1	1	1	1	1	1	1	1	1	1	1	1	1	1	1	1	1	1	1	1	0.8	1	1	Cluster5
PF3D7_1143600	1	0	1	0	0	1	0	0	1	1	1	1	0	0	0	0	0	1	0	1	0	0	0	Cluster2
PF3D7_1143800	1	0.5	1	1	0.5	1	0.5	0.5	0.5	0.5	0.5	0.5	0.5	0.5	0.5	0.5	0.5	0.5	0.5	0.5	0.5	0.5	0.5	Cluster4
PF3D7_1143900	1	0	1	1	0	1	0	0	0	0	0	0	0	0	0	0	0	0	0	1	0	0	0	Cluster3
PF3D7_1144000	1	1	1	1	1	1	1	1	1	1	1	1	1	1	1	1	1	1	1	1	1	0	1	Cluster5
PF3D7_1144200	1	0	1	1	0	1	0	0	0	0	1	0	0	0	0	0	1	0	0	1	0	0	0	Cluster3
PF3D7_1144600	1	0.571428571428571	1	0.857142857142857	0.428571428571429	1	0.714285714285714	0.428571428571429	0.571428571428571	0.571428571428571	1	0.714285714285714	0.714285714285714	0.285714285714286	0.285714285714286	0.285714285714286	0.714285714285714	0.571428571428571	0.571428571428571	0.714285714285714	0.571428571428571	0	0.285714285714286	Cluster4
PF3D7_1144900	1	0.8	1	1	1	1	0.8	1	0.8	0.8	1	0.8	0.8	0.8	0.8	0.8	1	0.8	0.8	1	1	1	0.8	Cluster5
PF3D7_1145100	1	0.2	0.8	1	0.6	1	0.2	0.2	0.2	0.2	1	0.2	0.4	0	0	0	1	0.2	0.2	1	0.4	0.2	0	Cluster2
PF3D7_1145200	1	0.25	0.95	0.95	0.3	1	0.35	0.15	0.3	0.25	0.9	0.1	0.25	0.1	0.15	0.1	0.5	0.3	0.3	0.6	0.15	0.15	0.1	Cluster2
PF3D7_1145300	1	1	1	1	1	1	1	1	1	0	1	1	0	1	1	1	0	0	1	1	1	0	1	Cluster5
PF3D7_1145400	1	0.818181818181818	0.818181818181818	0.909090909090909	0.363636363636364	1	0.636363636363636	0.818181818181818	0.636363636363636	0.818181818181818	0.818181818181818	0.818181818181818	0	0.272727272727273	0.272727272727273	0.272727272727273	0.909090909090909	0	0.636363636363636	0.909090909090909	0.454545454545455	0.818181818181818	0.272727272727273	Cluster4
PF3D7_1145800	1	0	0.666666666666667	1	0	1	0	0	0	0	1	0	0	0	0	0	0.666666666666667	0	0	0.666666666666667	0	0	0	Cluster3
PF3D7_1146000	1	0	1	0.25	0.25	1	0	0	0	0	0.25	0	0	0	0	0	0.25	0	0	0.5	0	0	0	Cluster1
PF3D7_1146200	1	0.333333333333333	1	1	0.333333333333333	1	0.333333333333333	0.333333333333333	0	0	1	0.333333333333333	0.333333333333333	0.333333333333333	0.333333333333333	0.333333333333333	1	0.333333333333333	0.333333333333333	1	0.333333333333333	0	0.333333333333333	Cluster2
PF3D7_1146600	1	0.236842105263158	0.921052631578947	0.763157894736842	0.263157894736842	1	0.236842105263158	0.342105263157895	0.263157894736842	0	0.789473684210526	0.184210526315789	0.263157894736842	0.184210526315789	0.210526315789474	0.184210526315789	0.0263157894736842	0.289473684210526	0.289473684210526	0.736842105263158	0.263157894736842	0.342105263157895	0.131578947368421	Cluster2
PF3D7_1146700	1	0	1	1	0	1	0	0	0	0	1	1	1	0	0	0	0	1	1	0	0	0	0	Cluster2
PF3D7_1147300	1	0.0714285714285714	0.785714285714286	0.857142857142857	0	1	0.0714285714285714	0.142857142857143	0.142857142857143	0.0714285714285714	0.714285714285714	0.214285714285714	0.142857142857143	0	0	0	0.714285714285714	0.0714285714285714	0.142857142857143	0.642857142857143	0.0714285714285714	0.142857142857143	0	Cluster3
PF3D7_1147500	1	1	1	1	0	1	1	0	1	1	1	0	0	0	0	0	0	1	1	0	0	0	0	Cluster2
PF3D7_1147600	1	0	1	1	0	1	0	0	0	0	1	0	0	0	0	0	1	0	0	1	0	0	0	Cluster3
PF3D7_1147800	1	1	1	1	1	1	1	1	0	0	1	0	1	0	0	0	0	1	1	1	1	1	0	Cluster4
PF3D7_1147900	1	0	1	1	0	1	0	0.5	0	0	1	0	0.5	0.5	0.5	0.5	1	0	0	1	0.5	0.5	1	Cluster2
PF3D7_1148000	1	0.666666666666667	0.916666666666667	0.75	0	1	0.5	0.666666666666667	0.583333333333333	0.666666666666667	0.666666666666667	0.5	0.583333333333333	0.833333333333333	0.833333333333333	0.833333333333333	0.916666666666667	0	0.666666666666667	0.916666666666667	0.666666666666667	0.666666666666667	0.833333333333333	Cluster4
PF3D7_1148900	1	0	1	0	0	0	0	0	0	0	0	0	0	0	0	0	0	0	0	0	0	0	0	Cluster1
PF3D7_1149000	1	0	0.715686274509804	0	0	0.0392156862745098	0	0	0	0	0	0	0	0	0	0	0	0	0	0	0	0	0	Cluster1
PF3D7_1149100	1	0	1	0	0	1	0	0	0	0	0	0	0	0	0	0	0	0	0	1	0	0	0	Cluster1
PF3D7_1149200	1	0	0.833333333333333	0.833333333333333	0	0.833333333333333	0	0	0	0	0	0	0	0	0	0	0	0	0	0.333333333333333	0	0	0	Cluster1
PF3D7_1149400	1	0	1	0	0	1	0	0	0	0	0	0	0	0	0	0	1	0	0	1	0	0	0	Cluster3
PF3D7_1149600	1	0	1	0	0	1	0	0	0	0	0	0	0	0	0	0	0	0	0	1	0	0	0	Cluster1
PF3D7_1200500	1	0	0	0	0	0	0	0	0	0	0	0	0	0	0	0	0	0	0	0	0	0	0	Cluster1
PF3D7_1200700	1	0	0.8	0.6	0	1	0	0	0	0	0.7	0	0	0	0	0	0.5	0	0	0.6	0	0	0	Cluster3
PF3D7_1200900	1	0	0.5	0	0	1	0	0	0	0	0	0	0	0	0	0	0	0	0	0	0	0	0	Cluster1
PF3D7_1201000	1	0	0	0	0	0	0	0	0	0	0	0	0	0	0	0	0.5	0	0	0.5	0	0	0	Cluster1
PF3D7_1201100	1	0	1	1	0	0	0	0	0	0	1	0	0	0	0	0	1	0	0	1	0	0	0	Cluster3
PF3D7_1201500	1	0.166666666666667	0.666666666666667	0.833333333333333	0	0.833333333333333	0.166666666666667	0.333333333333333	0.333333333333333	0.166666666666667	0.5	0	0	0	0	0	0.5	0.166666666666667	0.166666666666667	0.5	0.166666666666667	0.333333333333333	0	Cluster3
PF3D7_1201900	1	0.6	1	0.8	0.6	1	0.6	0.2	0.6	0.6	0.8	0.6	0.6	0	0	0	0.8	0.6	0.6	0.8	0.6	0.2	0.2	Cluster2
PF3D7_1202100	1	0	1	1	0	1	0.166666666666667	0.333333333333333	0	0	0.833333333333333	0.166666666666667	0.166666666666667	0	0	0	1	0	0	1	0.333333333333333	0.333333333333333	0	Cluster3
PF3D7_1202300	1	0	1	1	0	1	0	0	0	0	1	0	0	0	0	0	0	0	0	0	0	0	0	Cluster3
PF3D7_1202500	1	0	1	0.5	0	1	0	0	0	0	1	0	0	0	0	0	0.5	0	0	0	0	0	0	Cluster3
PF3D7_1202600	1	0.361111111111111	0.916666666666667	0.888888888888889	0.333333333333333	1	0.305555555555556	0.305555555555556	0.305555555555556	0.361111111111111	0.916666666666667	0.333333333333333	0.333333333333333	0.194444444444444	0.222222222222222	0.194444444444444	0.694444444444444	0.361111111111111	0.361111111111111	0.777777777777778	0.305555555555556	0.305555555555556	0.25	Cluster2
PF3D7_1202700	1	0.333333333333333	1	1	0.333333333333333	1	0.333333333333333	0.333333333333333	0.666666666666667	0.333333333333333	1	0.666666666666667	0.333333333333333	1	1	1	1	0.333333333333333	0.333333333333333	1	0.333333333333333	0.333333333333333	1	Cluster4
PF3D7_1202900	1	1	1	1	1	1	1	0.8	1	1	1	0.8	1	0.8	0.8	0.8	1	1	1	1	0.8	0.8	0.8	Cluster5
PF3D7_1203000	1	0.25	0.75	0.5	0.25	1	0.25	0.25	0.25	0	0.75	0.25	0.25	0.25	0.25	0.5	0	0.25	0.25	0.75	0.25	0.25	0.25	Cluster2
PF3D7_1203100	1	0	1	1	0.75	1	1	0.75	0.75	0	1	0.75	0.75	0	0	0	0	1	1	0.75	0.75	0.75	0.5	Cluster4
PF3D7_1203300	1	0	0	0	0	1	0	0	0	0	0	0	0	0	0	0	0	0	0	0	0	0	0	Cluster1
PF3D7_1203400	1	0	1	0	0.125	1	0	0	0	0.0625	0	0.125	0	0	0	0	0.5	0	0	0.5625	0.1875	0	0	Cluster1
PF3D7_1203500	1	1	1	1	1	1	1	1	1	1	1	0.5	1	1	1	1	1	1	1	1	1	1	1	Cluster5
PF3D7_1203700	1	1	1	1	1	1	1	0.9	1	1	1	0.9	0.7	0.9	1	1	1	1	1	1	1	0.9	1	Cluster5
PF3D7_1203900	1	1	1	1	1	1	1	1	1	1	1	0	1	1	1	1	1	1	1	1	1	1	1	Cluster5
PF3D7_1204100	1	0.285714285714286	1	1	0	1	0.285714285714286	0.142857142857143	0.142857142857143	0.142857142857143	1	0	0.285714285714286	0	0	0	1	0.285714285714286	0.285714285714286	1	0	0.142857142857143	0	Cluster3
PF3D7_1204200	1	0	1	1	0	1	0.5	0	0.5	0	1	0	0.5	0	0	0	1	0.5	0	0	0	0	0	Cluster3
PF3D7_1204900	1	0	1	1	0	1	0	0	0	0	1	0	0	0	0	0	1	0	0	1	0	0	0	Cluster3
PF3D7_1205000	1	0.25	1	1	0.25	0.75	0	0.25	0.25	0.25	1	0.25	0.25	0.25	0.25	0.25	1	0.25	0	1	0.25	0.25	0.25	Cluster2
PF3D7_1205100	1	0	1	0	0	1	0	0	0	0	1	0	0	0	0	0	1	0	0	0	0	0	0	Cluster3
PF3D7_1205200	1	1	1	1	1	1	1	1	1	1	1	1	1	1	0	0	0	1	1	1	1	1	1	Cluster5
PF3D7_1205400	1	0.111111111111111	0.777777777777778	0.444444444444444	0	0.888888888888889	0.111111111111111	0	0.222222222222222	0.111111111111111	0.666666666666667	0.111111111111111	0.111111111111111	0	0	0	0.333333333333333	0.222222222222222	0.111111111111111	0.333333333333333	0	0	0	Cluster1
PF3D7_1205500	1	0.428571428571429	0.952380952380952	0.80952380952381	0.428571428571429	1	0.428571428571429	0.333333333333333	0.380952380952381	0.380952380952381	0.857142857142857	0.333333333333333	0.476190476190476	0.19047619047619	0.238095238095238	0.19047619047619	0.904761904761905	0.476190476190476	0.476190476190476	0.857142857142857	0.380952380952381	0	0.19047619047619	Cluster2
PF3D7_1205600	1	0.888888888888889	1	1	0.888888888888889	1	0.777777777777778	0.777777777777778	0.777777777777778	0.888888888888889	1	0.777777777777778	0.888888888888889	0.666666666666667	0.666666666666667	0.666666666666667	1	0.666666666666667	0.888888888888889	1	0.777777777777778	0.777777777777778	0.666666666666667	Cluster5
PF3D7_1205800	1	0	0	0	0	0	0	0	0.777777777777778	0	0	0	0	0	0	0	0	0	0	0	0.444444444444444	0	0	Cluster1
PF3D7_1205900	1	0.333333333333333	1	0.866666666666667	0.4	1	0.533333333333333	0.533333333333333	0.466666666666667	0	0.933333333333333	0.4	0.333333333333333	0.4	0.333333333333333	0.333333333333333	0.866666666666667	0.333333333333333	0.4	0.866666666666667	0.333333333333333	0.533333333333333	0.4	Cluster2
PF3D7_1206200	1	0.666666666666667	0.933333333333333	0	0.666666666666667	1	0.8	0.733333333333333	0.8	0.666666666666667	0.933333333333333	0.666666666666667	0.8	0.4	0.466666666666667	0.466666666666667	1	0.8	0.733333333333333	1	0.6	0.733333333333333	0.466666666666667	Cluster4
PF3D7_1206300	1	0.25	0	0	0	0	0.25	0	0.3	0.225	0	0	0	0	0	0	0	0	0	0	0	0	0	Cluster1
PF3D7_1206700	1	0.75	0.9375	0.3125	0.5625	1	0.75	0.5625	0.75	0.75	1	0.75	0.625	0.625	0.625	0.625	0.9375	0.6875	0.6875	0.9375	0.625	0.5625	0.625	Cluster4
PF3D7_1206800	1	0.333333333333333	0.666666666666667	0.333333333333333	0	1	0.333333333333333	0	0.333333333333333	0.333333333333333	0.333333333333333	0	0.333333333333333	0	0	0	0.333333333333333	0.333333333333333	0.333333333333333	0.333333333333333	0.333333333333333	0	0	Cluster1
PF3D7_1206900	1	0	1	0.8	0	1	0.2	0.2	0	0	1	0.2	0.2	0	0	0	1	0	0	1	0	0.2	0	Cluster3
PF3D7_1207000	1	0	0	0	0.393258426966292	0	0	0	0	0	0.460674157303371	0	0	0	0	0	0	0	0	0	0	0	0	Cluster1
PF3D7_1207100	1	0.466666666666667	0.8	0.933333333333333	0.333333333333333	1	0.466666666666667	0.4	0.466666666666667	0	0.933333333333333	0	0.466666666666667	0.266666666666667	0.266666666666667	0.266666666666667	0.733333333333333	0.4	0.4	0.8	0.4	0.4	0.266666666666667	Cluster2
PF3D7_1207200	1	0	0.333333333333333	0	0	1	0	0	0	0	0.333333333333333	0	0	0	0	0	0	0	0	0.333333333333333	0	0	0	Cluster1
PF3D7_1207400	1	0	0	0	0	0	0	0	0	0	0	0	0	0	0	0	1	0	0	0	0	0	0	Cluster1
PF3D7_1207600	1	0.5	0.5	1	0.5	1	0.5	0.5	0.5	0.5	1	0.5	0.5	0.5	0.5	0.5	1	0.5	0.5	1	0	0.5	0.5	Cluster4
PF3D7_1207800	1	0	1	0	0	1	0	0	0	0	0.5	0	0	0	0	0	0.5	0	0	0.5	0	0	0	Cluster1
PF3D7_1208100	1	0	1	1	0.2	1	0.2	0.2	0.2	0	0	0.2	0.4	0	0	0.2	1	0.4	0.4	1	0.2	0	0.2	Cluster3
PF3D7_1208200	1	0	1	0	0	1	0	0	0	0	1	1	0	0	0	0	1	0	0	1	0	0	0	Cluster3
PF3D7_1208400	1	0.35	0.95	0.8	0.3	1	0.3	0.25	0.3	0.35	0.8	0.3	0.35	0.15	0.2	0.15	0.75	0.25	0.35	0.75	0.3	0.25	0.15	Cluster2
PF3D7_1208500	1	0	0.5	0	0	1	0	0	0	0	0	0.5	0	0	0	0	0	0.5	0	0	0	0	0	Cluster1
PF3D7_1208800	1	0	0.75	1	0.25	1	0	0	0	0	1	0	0	0	0	0	0.75	0	0	0.75	0.25	0	0	Cluster3
PF3D7_1208900	1	0.488372093023256	0.976744186046512	0.953488372093023	0.534883720930233	1	0.558139534883721	0.534883720930233	0.534883720930233	0.511627906976744	0.976744186046512	0.511627906976744	0.558139534883721	0	0.418604651162791	0.348837209302326	1	0.558139534883721	0.511627906976744	1	0.488372093023256	0.534883720930233	0	Cluster4
PF3D7_1209000	1	0.666666666666667	1	1	0.333333333333333	1	0.666666666666667	0.666666666666667	0.666666666666667	0.666666666666667	1	0.666666666666667	0.666666666666667	0.333333333333333	0.333333333333333	0.333333333333333	1	0.666666666666667	0.666666666666667	1	0.333333333333333	0.666666666666667	0.333333333333333	Cluster4
PF3D7_1209200	1	1	1	1	1	1	1	1	1	1	1	1	1	1	1	1	0	1	1	1	1	1	1	Cluster5
PF3D7_1209300	1	0	0.891891891891892	0.837837837837838	0	1	0	0	0	0	0	0	0	0	0	0	0.783783783783784	0	0	0.783783783783784	0	0	0	Cluster3
PF3D7_1209400	1	0.277777777777778	0.888888888888889	0.388888888888889	0.0555555555555556	0.777777777777778	0.111111111111111	0.166666666666667	0.166666666666667	0.277777777777778	0.833333333333333	0.111111111111111	0.111111111111111	0.111111111111111	0.111111111111111	0	0.333333333333333	0.166666666666667	0.166666666666667	0.333333333333333	0.0555555555555556	0.166666666666667	0.111111111111111	Cluster1
PF3D7_1209500	1	0.6	0.9	1	0	1	0.6	0.5	0.5	0.6	1	0.6	0.6	0.4	0.4	0.5	1	0.6	0.6	1	0.5	0.6	0.4	Cluster4
PF3D7_1210100	1	0	1	1	0	1	0	0	0	0	1	0	0	0	0	0	1	0	0	0.5	0	0	0	Cluster3
PF3D7_1210600	1	0.2	0.84	0.76	0.12	1	0.24	0.28	0.32	0.2	0	0.08	0.28	0	0.16	0	0.76	0.16	0.2	0.72	0.12	0.28	0	Cluster3
PF3D7_1211200	1	0.0714285714285714	0.785714285714286	0.642857142857143	0	0.928571428571429	0.0714285714285714	0	0	0.142857142857143	0.5	0.0714285714285714	0	0.214285714285714	0.142857142857143	0.142857142857143	0.571428571428571	0.0714285714285714	0.0714285714285714	0.571428571428571	0.285714285714286	0	0.142857142857143	Cluster3
PF3D7_1211300	1	0.333333333333333	1	1	0	1	0	0	0	0.333333333333333	1	0.333333333333333	0	0	0	0	1	0	0	1	0	0	0	Cluster3
PF3D7_1211400	1	1	1	1	1	1	1	1	1	0.666666666666667	1	1	1	1	1	1	1	1	1	1	1	1	1	Cluster5
PF3D7_1211600	1	0	1	0.833333333333333	0	1	0.333333333333333	0	0.333333333333333	0	0.666666666666667	0.5	0.333333333333333	0	0.333333333333333	0	0.5	0.333333333333333	0	0.333333333333333	0	0	0	Cluster3
PF3D7_1211700	1	1	1	1	1	1	1	1	1	1	1	1	0.666666666666667	1	1	1	1	1	1	1	1	1	1	Cluster5
PF3D7_1211800	1	1	0.5	1	1	1	1	1	0	1	1	1	1	1	1	0	1	0	1	1	0.5	1	0.75	Cluster5
PF3D7_1211900	1	0.230769230769231	0.769230769230769	0.846153846153846	0.307692307692308	1	0.307692307692308	0.307692307692308	0.307692307692308	0.230769230769231	0.846153846153846	0.384615384615385	0.230769230769231	0.230769230769231	0.230769230769231	0.307692307692308	0.846153846153846	0.307692307692308	0.230769230769231	0.846153846153846	0.307692307692308	0.307692307692308	0.230769230769231	Cluster2
PF3D7_1212100	1	0	1	0	0	1	0	0	0	0	1	0	0	0	0	0	0	0	0	0	0	0	0	Cluster1
PF3D7_1212300	1	0.666666666666667	1	1	0.666666666666667	1	0.666666666666667	1	0.666666666666667	0	1	1	0.666666666666667	1	0.666666666666667	1	1	0.666666666666667	0.666666666666667	1	0.666666666666667	1	1	Cluster5
PF3D7_1212400	1	0	1	1	0.333333333333333	0.666666666666667	0	0.333333333333333	0	0	1	0.333333333333333	0.333333333333333	0.333333333333333	0.333333333333333	0.333333333333333	0.666666666666667	0	0	0.666666666666667	0.333333333333333	0.333333333333333	0.333333333333333	Cluster2
PF3D7_1212500	1	1	1	1	1	1	1	1	1	0	1	1	1	1	1	1	1	1	1	1	1	1	1	Cluster5
PF3D7_1212700	1	0.366666666666667	0.966666666666667	0.933333333333333	0.4	0.966666666666667	0.366666666666667	0.4	0.433333333333333	0.366666666666667	0.9	0.433333333333333	0.366666666666667	0.466666666666667	0.466666666666667	0.433333333333333	0.966666666666667	0.4	0.4	0.933333333333333	0.433333333333333	0.4	0.5	Cluster2
PF3D7_1212900	1	0.363636363636364	1	0.848484848484849	0.363636363636364	1	0.333333333333333	0.272727272727273	0.303030303030303	0.393939393939394	0.909090909090909	0	0.363636363636364	0.242424242424242	0.242424242424242	0.272727272727273	0.848484848484849	0.363636363636364	0.303030303030303	0.848484848484849	0.333333333333333	0.272727272727273	0	Cluster2
PF3D7_1213200	1	0	0	1	0	1	0	0	0	0	0	0	0	0	0	0	0	0	0	0	0	0	0	Cluster1
PF3D7_1213300	1	1	1	1	1	1	0	1	0	1	0	1	1	1	1	1	1	1	0	1	0	1	1	Cluster5
PF3D7_1213400	1	1	1	1	1	1	1	1	1	1	0	1	1	1	1	1	1	1	1	1	1	1	1	Cluster5
PF3D7_1213800	1	0.285714285714286	0.857142857142857	0.714285714285714	0.285714285714286	0.857142857142857	0.285714285714286	0.428571428571429	0.571428571428571	0.285714285714286	0.714285714285714	0.428571428571429	0.285714285714286	0.285714285714286	0.428571428571429	0.285714285714286	0.714285714285714	0.285714285714286	0.285714285714286	0.714285714285714	0.428571428571429	0.428571428571429	0.285714285714286	Cluster2
PF3D7_1213900	1	0.111111111111111	1	0.833333333333333	0.111111111111111	1	0.111111111111111	0.166666666666667	0.0555555555555556	0.0555555555555556	0.944444444444444	0.111111111111111	0.0555555555555556	0.0555555555555556	0.0555555555555556	0.0555555555555556	0.833333333333333	0.0555555555555556	0.0555555555555556	0.888888888888889	0.166666666666667	0.166666666666667	0.0555555555555556	Cluster3
PF3D7_1214100	1	0.333333333333333	1	0.666666666666667	0.333333333333333	1	0.333333333333333	0.333333333333333	0.333333333333333	0.333333333333333	1	0.333333333333333	0.333333333333333	0.333333333333333	0.333333333333333	0.333333333333333	1	0.333333333333333	0.333333333333333	1	0.333333333333333	0.333333333333333	0.333333333333333	Cluster2
PF3D7_1214500	1	0.5	1	1	0.5	1	0.5	0.5	0.5	0.5	1	0.5	0.5	0.5	0.5	0.5	1	0.5	0.5	1	0.5	0.5	0.5	Cluster4
PF3D7_1215100	1	0.5	1	1	1	1	0.5	1	0.5	0.5	1	1	0.5	1	1	1	1	0.5	0.5	1	0	1	1	Cluster5
PF3D7_1215300	1	0	1	1	0	1	0	0	0	0	1	0	0	0	0	0	1	0	0	1	0	0	0	Cluster3
PF3D7_1215400	1	0	0.888888888888889	0.888888888888889	0	1	0	0	0	0	0.777777777777778	0	0	0	0	0.333333333333333	1	0	0	0	0	0	0.333333333333333	Cluster3
PF3D7_1215700	1	0	1	0.666666666666667	0	1	0	0	0	0	0.666666666666667	0	0	0	0	0	0.666666666666667	0	0	0.666666666666667	0	0	0	Cluster3
PF3D7_1215900	1	1	1	1	0.5	1	1	1	1	1	1	1	0.5	1	0.5	0.5	1	0.5	1	1	0.5	1	1	Cluster5
PF3D7_1216300	1	0	1	1	1	1	0	0	0	0	1	1	0	0	0	0	1	0	0	1	1	0	0	Cluster2
PF3D7_1216400	1	0.142857142857143	0.857142857142857	0.857142857142857	0.285714285714286	0.857142857142857	0.285714285714286	0.142857142857143	0.142857142857143	0.142857142857143	0.857142857142857	0	0	0	0	0	0.857142857142857	0.428571428571429	0.142857142857143	0.857142857142857	0.142857142857143	0.142857142857143	0	Cluster3
PF3D7_1216500	1	1	0.5	0.5	0.5	1	1	0.5	1	1	0.5	0.5	0.5	0.5	0	0	0.5	1	1	0.5	0	0.5	0.5	Cluster4
PF3D7_1216900	1	0	1	0.833333333333333	0.166666666666667	1	0.166666666666667	0	0	0	0.833333333333333	0	0	0	0.166666666666667	0.166666666666667	0.833333333333333	0	0	1	0	0	0.166666666666667	Cluster3
PF3D7_1217200	1	0.2	1	0.8	0.2	1	0	0.2	0	0.2	0.8	0.4	0	0	0	0	0.6	0	0	0.8	0	0.2	0	Cluster3
PF3D7_1217400	1	1	1	0	0	1	0	0	1	1	0	0	1	0	0	0	0	1	1	0	0	0	0	Cluster1
PF3D7_1217500	1	0.727272727272727	1	0.818181818181818	0.545454545454545	1	0.636363636363636	0.545454545454545	0.636363636363636	0.727272727272727	0.727272727272727	0.636363636363636	0.727272727272727	0.636363636363636	0.545454545454545	0.545454545454545	0.909090909090909	0.818181818181818	0.636363636363636	0.909090909090909	0.545454545454545	0.545454545454545	0.545454545454545	Cluster4
PF3D7_1217600	1	0	1	1	0	0	0	0	0	0	0	0	0	0	0	0	1	0	0	1	0	0	0	Cluster3
PF3D7_1217900	1	0.4	0.8	0.8	0.2	1	0.4	0.4	0.4	0.4	0.8	0.4	0.4	0.4	0.4	0.4	0.2	0.4	0.4	0.4	0.2	0.4	0.4	Cluster2
PF3D7_1218000	1	0	1	0	0	1	0	0	0	0	1	0	0	1	0	0	1	0	0	0	1	0	1	Cluster3
PF3D7_1218200	1	0.2	0.8	1	0	1	0.2	0	0	0.2	0	0	0	0	0.4	0.2	0.6	0	0	0	0	0	0	Cluster1
PF3D7_1218300	1	0.555555555555556	0.888888888888889	0.555555555555556	0.666666666666667	1	0.555555555555556	0.444444444444444	0.444444444444444	0.555555555555556	0	0.333333333333333	0.555555555555556	0.333333333333333	0.333333333333333	0.333333333333333	0.888888888888889	0.444444444444444	0.555555555555556	0.888888888888889	0.444444444444444	0.444444444444444	0.333333333333333	Cluster4
PF3D7_1218400	1	0.666666666666667	1	1	0.666666666666667	0	0.666666666666667	0.666666666666667	0.666666666666667	0.666666666666667	0	0.666666666666667	0.666666666666667	0.666666666666667	0.833333333333333	0.666666666666667	1	0.5	0.666666666666667	1	0.666666666666667	0.666666666666667	0.666666666666667	Cluster4
PF3D7_1218500	1	0.615384615384615	1	1	0.692307692307692	1	0.615384615384615	0.692307692307692	0.615384615384615	0.615384615384615	0	0.615384615384615	0.461538461538462	0.692307692307692	0.692307692307692	0.692307692307692	0	0.615384615384615	0.615384615384615	1	0.692307692307692	0.538461538461538	0.692307692307692	Cluster4
PF3D7_1218900	1	0.25	1	0.5	0	1	0	0	0	0.25	0	0	0	0	0	0	0.75	0	0.25	0.75	0	0	0	Cluster3
PF3D7_1219000	1	0.285714285714286	0.914285714285714	0.771428571428571	0.285714285714286	1	0	0.257142857142857	0.285714285714286	0.257142857142857	0.885714285714286	0.142857142857143	0	0	0.171428571428571	0	0.914285714285714	0.314285714285714	0.314285714285714	0.914285714285714	0.285714285714286	0.257142857142857	0	Cluster2
PF3D7_1219100	1	0.470588235294118	1	1	0.588235294117647	1	0.470588235294118	0.470588235294118	0.470588235294118	0.470588235294118	0.882352941176471	0.352941176470588	0.411764705882353	0.470588235294118	0.470588235294118	0.470588235294118	0.941176470588235	0.411764705882353	0.470588235294118	0.941176470588235	0.588235294117647	0.470588235294118	0.470588235294118	Cluster4
PF3D7_1219300	1	0	1	0	0	0	0	0	0	0	1	0	0	0	0	0	0	0	0	1	0	0	0	Cluster1
PF3D7_1219600	1	0.458333333333333	1	0.875	0.458333333333333	1	0.416666666666667	0.583333333333333	0.333333333333333	0.458333333333333	0.958333333333333	0.416666666666667	0.416666666666667	0.375	0.375	0.25	0.916666666666667	0.458333333333333	0.458333333333333	0.916666666666667	0.458333333333333	0.583333333333333	0.333333333333333	Cluster2
PF3D7_1220000	1	0.7	1	1	0.7	1	0.8	0.8	0.7	0.7	1	0.9	0.6	0.5	0.5	0.5	1	0.8	0.6	1	0.7	0.8	0.5	Cluster4
PF3D7_1220100	1	0.25	1	1	0.25	1	0.25	0.5	0.25	0.25	1	0	0.25	0	0	0	0.5	0.25	0.25	0.5	0.25	0.5	0	Cluster2
PF3D7_1220300	1	0.259259259259259	1	0.851851851851852	0.222222222222222	1	0.259259259259259	0.37037037037037	0.259259259259259	0.259259259259259	0.851851851851852	0.222222222222222	0.259259259259259	0.296296296296296	0.259259259259259	0.259259259259259	0.814814814814815	0.037037037037037	0.222222222222222	0.851851851851852	0.259259259259259	0.111111111111111	0.296296296296296	Cluster2
PF3D7_1220400	1	0.333333333333333	1	1	0.333333333333333	1	0.333333333333333	0.333333333333333	0.333333333333333	0.333333333333333	1	0.666666666666667	0.333333333333333	0.333333333333333	0.333333333333333	0.333333333333333	1	0.333333333333333	0.333333333333333	1	0.333333333333333	0.333333333333333	0.333333333333333	Cluster2
PF3D7_1220500	1	0	0	1	0	1	0	0	0	0	1	0	1	0	0	0	1	0	0	1	0	0	0	Cluster3
PF3D7_1220700	1	0.666666666666667	0	0.666666666666667	1	0	0.666666666666667	1	0.666666666666667	0.666666666666667	0.666666666666667	1	0.666666666666667	0.666666666666667	0.666666666666667	0.666666666666667	1	0.333333333333333	0.666666666666667	1	1	0	0.666666666666667	Cluster4
PF3D7_1220900	1	0.777777777777778	1	0.944444444444444	0.888888888888889	1	0.722222222222222	0.888888888888889	0.722222222222222	0.777777777777778	0.944444444444444	0.777777777777778	0.666666666666667	0.666666666666667	0.777777777777778	0.444444444444444	1	0.777777777777778	0.777777777777778	1	0.888888888888889	0.888888888888889	0.722222222222222	Cluster5
PF3D7_1221000	1	0.15625	0.90625	0.875	0.25	0.9375	0.15625	0.25	0.125	0.1875	0.875	0.34375	0.09375	0.15625	0	0	0.875	0.125	0.125	0.875	0.25	0.25	0.15625	Cluster3
PF3D7_1221300	1	0.428571428571429	1	0.857142857142857	0.428571428571429	1	0.571428571428571	0.285714285714286	0.428571428571429	0.428571428571429	0.714285714285714	0.428571428571429	0.428571428571429	0.428571428571429	0.428571428571429	0.428571428571429	0.857142857142857	0.428571428571429	0.428571428571429	0.857142857142857	0.428571428571429	0.285714285714286	0.428571428571429	Cluster2
PF3D7_1221700	1	0	0	0	0	1	0	0	0	0	0	0	0	0	0	0	0	0	0	0	0	0	0	Cluster1
PF3D7_1221900	1	0.2	1	0	0	1	0.2	0	0	0.2	0.8	0	0.4	0.2	0.2	0.2	0.8	0.2	0	0.8	0	0	0.2	Cluster3
PF3D7_1222300	1	0.4375	1	0.9375	0.75	1	0.5625	0.5	0.5625	0.4375	1	0.5625	0.5625	0.5625	0.5625	0.5625	0.875	0.5	0.5625	0.875	0.75	0.5	0.625	Cluster4
PF3D7_1222400	1	0	1	1	0	1	0	0	0	0	1	0	0	0	0	0	1	0	0	1	0	0	0	Cluster3
PF3D7_1222600	1	0	0.909090909090909	0	0	1	0	0	0	0	0	0	0	0	0	0	0	0	0	0	0	0	0	Cluster1
PF3D7_1222700	1	0.875	1	1	0.9375	1	0.875	0.8125	0.875	0	1	0.8125	0.8125	0.75	0.75	0.75	1	0.8125	0.875	1	0.875	0.8125	0.75	Cluster5
PF3D7_1223000	1	1	1	1	0	1	0	0	1	0	1	0	1	0	0	0	1	1	1	1	0	0	0	Cluster2
PF3D7_1223100	1	0.476190476190476	1	1	0.571428571428571	1	0.428571428571429	0.476190476190476	0.428571428571429	0	1	0.571428571428571	0.428571428571429	0.476190476190476	0.476190476190476	0.476190476190476	0.857142857142857	0.428571428571429	0.428571428571429	0.904761904761905	0.476190476190476	0.476190476190476	0.476190476190476	Cluster4
PF3D7_1223200	1	0.5	1	1	0.666666666666667	1	0.5	0.5	0.5	0	1	0.5	0.333333333333333	0.5	0.5	0.5	1	0.5	0.5	0.833333333333333	0.5	0.5	0.5	Cluster4
PF3D7_1223400	1	0.434782608695652	1	0.956521739130435	0.347826086956522	1	0.347826086956522	0.478260869565217	0.347826086956522	0.434782608695652	0.956521739130435	0.434782608695652	0.434782608695652	0.217391304347826	0.217391304347826	0.173913043478261	0.869565217391304	0.347826086956522	0.434782608695652	0.91304347826087	0.391304347826087	0.434782608695652	0.217391304347826	Cluster2
PF3D7_1223500	1	0.0769230769230769	0.923076923076923	0	0	1	0	0.153846153846154	0	0	0	0.230769230769231	0.153846153846154	0	0	0	0	0.0769230769230769	0.0769230769230769	0.769230769230769	0	0.153846153846154	0	Cluster1
PF3D7_1223600	1	0	1	0	0	1	0	0	0	0	0	0	0	0	0	0	1	0	0	1	0	0	0	Cluster3
PF3D7_1223700	1	1	1	1	1	1	1	1	0.75	1	0	1	1	0.75	0.75	0.5	1	1	1	1	1	1	0.75	Cluster5
PF3D7_1224000	1	0.0833333333333333	0.916666666666667	0.833333333333333	0.166666666666667	1	0	0.166666666666667	0	0.0833333333333333	0	0.0833333333333333	0.166666666666667	0	0	0	0.75	0.166666666666667	0.166666666666667	0.75	0.0833333333333333	0.166666666666667	0	Cluster3
PF3D7_1224100	1	0.5	1	1	1	1	0.5	1	0.5	0.5	1	1	0.5	1	1	1	1	0.5	0.5	1	1	1	1	Cluster5
PF3D7_1224200	1	1	1	0.5	0.5	1	0.5	0.5	1	1	1	1	0.5	1	0.5	1	1	0.5	1	1	0.5	0.5	0.5	Cluster5
PF3D7_1224300	1	0.75	1	1	0.666666666666667	1	0.75	0.708333333333333	0.708333333333333	0.75	1	0.708333333333333	0.666666666666667	0.625	0.625	0.583333333333333	1	0.708333333333333	0.708333333333333	1	0.666666666666667	0.708333333333333	0.625	Cluster4
PF3D7_1224400	1	0.5	0.9	0.9	0.4	1	0.5	0.5	0.5	0.5	0.9	0.2	0.5	0.1	0.3	0.1	0.9	0.5	0.4	0.9	0.6	0.5	0.1	Cluster2
PF3D7_1224500	1	0.5	1	1	0	1	0.5	0	0.5	0.5	1	0.5	0.5	0	0	0	1	0.5	0.5	1	0.5	0	0	Cluster2
PF3D7_1224700	1	0.272727272727273	0.863636363636364	0	0	0.954545454545455	0	0	0.136363636363636	0.318181818181818	0.681818181818182	0	0	0	0	0.0454545454545455	0.772727272727273	0.181818181818182	0	0.727272727272727	0	0	0	Cluster3
PF3D7_1225000	1	1	1	1	1	1	1	1	1	1	1	1	1	0	0	0	1	1	1	0	1	1	0	Cluster5
PF3D7_1225200	1	0	1	0	0	0	0	0	0	0	0.777777777777778	0	0	0	0	0	0	0	0	0	0	0	0	Cluster1
PF3D7_1225400	1	0	1	0	0	1	0	0	0	0	0	0	0	0	0	0	0	0	0	0	0	0	0	Cluster1
PF3D7_1225600	1	0.333333333333333	1	1	0.466666666666667	0.933333333333333	0.4	0.266666666666667	0.333333333333333	0.333333333333333	0.933333333333333	0.2	0.333333333333333	0.266666666666667	0.333333333333333	0.333333333333333	0.933333333333333	0.333333333333333	0.333333333333333	0.933333333333333	0.466666666666667	0.266666666666667	0.2	Cluster2
PF3D7_1225700	1	0.15	0.9	0.8	0.3	1	0.2	0.2	0.2	0.2	0.85	0.2	0.1	0.1	0.1	0.05	0.75	0.25	0.15	0.8	0.2	0.2	0.05	Cluster3
PF3D7_1225800	1	0.416666666666667	1	0.916666666666667	0.333333333333333	1	0.5	0.333333333333333	0.416666666666667	0.416666666666667	0.916666666666667	0.333333333333333	0.416666666666667	0.416666666666667	0.416666666666667	0.416666666666667	0.916666666666667	0.416666666666667	0.416666666666667	0.916666666666667	0.333333333333333	0.333333333333333	0.333333333333333	Cluster2
PF3D7_1226300	1	0.5	1	1	0.5	1	0.5	0.5	1	0.5	1	0.5	0.5	0.5	0.5	0.5	0	0.5	0.5	0.5	0.5	0.5	0.5	Cluster4
PF3D7_1226400	1	0	1	1	0	1	0	0.5	0	0	1	0	0	0	0	0	0.5	0	0	1	0	0.5	0	Cluster3
PF3D7_1226600	1	0.857142857142857	1	1	1	1	0.857142857142857	1	0.857142857142857	0.857142857142857	1	1	0.857142857142857	0.714285714285714	0.714285714285714	0.714285714285714	1	0.857142857142857	0.857142857142857	1	0.857142857142857	0.857142857142857	0.714285714285714	Cluster5
PF3D7_1226700	1	0	1	1	0.666666666666667	1	0.333333333333333	0	0.333333333333333	0	1	0.333333333333333	0.333333333333333	0	0	0	1	0.333333333333333	0.333333333333333	1	0.666666666666667	0	0	Cluster2
PF3D7_1226800	1	0.4	1	1	0.6	1	0.4	1	0.4	0	1	0.6	0.4	0.8	0.6	0.6	1	0.4	0.4	1	0.6	1	0.8	Cluster4
PF3D7_1226900	1	0	1	1	0	1	0	0	1	0	1	0	0	1	0	1	1	0	0	1	1	0	1	Cluster2
PF3D7_1227200	1	0.25	0.95	0.875	0.375	1	0.275	0.275	0.25	0.25	0.875	0.275	0.275	0.125	0.15	0.125	0.8	0.275	0.275	0.825	0.4	0.275	0.15	Cluster2
PF3D7_1227300	1	0	1	1	0	1	0	0.5	0	0	1	0	0.5	0	0	0	0.5	0.5	0	1	0	0	0	Cluster3
PF3D7_1227400	1	0	0	0	0	1	0	0	0	0	0	0	0	0	0	0	0.333333333333333	0	0	0	0	0	0	Cluster1
PF3D7_1227500	1	0.2	0.4	0.4	0	1	0	0	0	0.2	0	0	0	0	0	0	0.4	0	0	0.4	0	0	0	Cluster1
PF3D7_1227600	1	0	0	0.8	0.35	1	0	0	0	0	0	0	0.35	0	0	0.325	0.75	0	0	0.75	0	0	0	Cluster1
PF3D7_1227700	1	0.4	0.8	0.866666666666667	0.4	1	0.377777777777778	0.511111111111111	0.333333333333333	0.4	0.888888888888889	0.511111111111111	0.311111111111111	0.311111111111111	0.311111111111111	0.311111111111111	0.866666666666667	0.422222222222222	0.377777777777778	0.911111111111111	0.444444444444444	0.511111111111111	0.288888888888889	Cluster2
PF3D7_1227800	1	0.428571428571429	1	0.714285714285714	0.285714285714286	1	0.285714285714286	0.285714285714286	0.571428571428571	0.428571428571429	1	0.285714285714286	0.428571428571429	0.285714285714286	0.285714285714286	0.285714285714286	0.714285714285714	0.285714285714286	0.428571428571429	0.857142857142857	0.285714285714286	0.285714285714286	0.285714285714286	Cluster2
PF3D7_1228300	1	0.538461538461538	1	1	0.615384615384615	1	0.384615384615385	0.384615384615385	0.461538461538462	0.538461538461538	1	0.692307692307692	0.538461538461538	0.307692307692308	0.307692307692308	0.307692307692308	0.923076923076923	0.538461538461538	0.538461538461538	0.923076923076923	0.538461538461538	0.384615384615385	0.307692307692308	Cluster4
PF3D7_1228400	1	0	0.714285714285714	0.571428571428571	0	0.857142857142857	0.214285714285714	0.285714285714286	0	0	0.642857142857143	0	0	0.0714285714285714	0	0.0714285714285714	0.5	0	0	0.5	0	0.285714285714286	0.0714285714285714	Cluster3
PF3D7_1228600	1	0	1	0.833333333333333	0.333333333333333	1	0.166666666666667	0	0	0	0.666666666666667	0	0	0	0.166666666666667	0	0	0	0	0	0	0	0	Cluster1
PF3D7_1228700	1	0	0	0	1	1	0	1	0	0	0	0	0	0	0	0	0	0	0	0	0	1	0	Cluster1
PF3D7_1228800	1	0	0	0	0	0.982142857142857	0.160714285714286	0	0	0.107142857142857	0.678571428571429	0.125	0	0	0	0	0.696428571428571	0	0.196428571428571	0.75	0	0	0.196428571428571	Cluster1
PF3D7_1229000	1	0	1	0.666666666666667	0	1	0	0	0	0	0.666666666666667	0.333333333333333	0	0	0	0	0.666666666666667	0	0.333333333333333	0.666666666666667	0	0	0.333333333333333	Cluster3
PF3D7_1229100	1	0.137931034482759	0.862068965517241	0.689655172413793	0.137931034482759	1	0.206896551724138	0.172413793103448	0.137931034482759	0.137931034482759	0.655172413793103	0.172413793103448	0.172413793103448	0.172413793103448	0.103448275862069	0.172413793103448	0.655172413793103	0.275862068965517	0.172413793103448	0.586206896551724	0.137931034482759	0.172413793103448	0.172413793103448	Cluster3
PF3D7_1229300	1	0	1	1	0	1	0	0	0	0	1	0	0	0	0	0	1	0	0	1	0	0	0	Cluster3
PF3D7_1229500	1	0.9	1	1	0.9	1	0.9	1	0.9	0.8	1	0.8	0.9	0.8	0.8	0.8	1	0.9	0.9	1	0.9	1	0.8	Cluster5
PF3D7_1229800	1	0.272727272727273	0.909090909090909	0.727272727272727	0.272727272727273	1	0.272727272727273	0.363636363636364	0.272727272727273	0	0.727272727272727	0.363636363636364	0.272727272727273	0.272727272727273	0.272727272727273	0.363636363636364	0.636363636363636	0.272727272727273	0.272727272727273	0.636363636363636	0.272727272727273	0	0.0909090909090909	Cluster2
PF3D7_1230000	1	0	0	0	0.166666666666667	0	0	0.166666666666667	0	0	0	0	0	0.166666666666667	0	0	0	0	0.166666666666667	0.166666666666667	0.333333333333333	0.166666666666667	0.166666666666667	Cluster1
PF3D7_1230500	1	0	1	0	0	1	0	0	0	0	1	0	0	0	0	0	0	0	0	1	0	0	0	Cluster3
PF3D7_1230700	1	0	1	1	0.75	1	0	0.75	0	0	1	0.25	0	0.5	0.5	0.5	1	0	0	1	0.75	0.75	0.5	Cluster2
PF3D7_1230800	1	0.461538461538462	0.923076923076923	0	0.576923076923077	0.961538461538462	0.423076923076923	0.346153846153846	0.423076923076923	0.423076923076923	0.807692307692308	0.5	0.5	0.5	0.538461538461538	0.5	0.846153846153846	0.461538461538462	0.461538461538462	0.846153846153846	0.461538461538462	0	0.461538461538462	Cluster2
PF3D7_1230900	1	0.4	0.8	0.6	0.6	0	0.4	0.4	0.4	0.4	0.6	0.4	0.4	0.4	0.4	0.4	0.6	0.4	0.4	0.8	0.4	0.4	0.4	Cluster2
PF3D7_1231000	1	0	1	1	0	1	0	0	0	0	1	0	0	0	0	0	1	0	0	1	0	0	0	Cluster3
PF3D7_1231100	1	1	1	1	1	1	1	1	1	1	1	1	0.666666666666667	0.833333333333333	0.833333333333333	0.833333333333333	1	1	1	1	1	1	0.833333333333333	Cluster5
PF3D7_1231200	1	0.5	0.5	1	0	1	0.5	0.5	0.5	0.5	1	0	0	0.5	0.5	0	1	0.5	0	1	0	0.5	0.5	Cluster2
PF3D7_1231300	1	0	1	0.75	0.25	1	0.5	0.25	0.25	0	1	0.25	0.25	0.5	0.5	0.5	1	0.25	0.5	1	0.5	0.25	0.5	Cluster2
PF3D7_1231400	1	0.6	1	0.933333333333333	0.533333333333333	1	0.666666666666667	0.466666666666667	0.666666666666667	0.6	0.866666666666667	0.666666666666667	0.6	0.6	0.666666666666667	0.666666666666667	0.933333333333333	0.6	0.533333333333333	1	0.533333333333333	0.466666666666667	0.533333333333333	Cluster4
PF3D7_1231600	1	0	0.944444444444444	0.833333333333333	0	0	0	0.444444444444444	0	0.388888888888889	0.833333333333333	0.388888888888889	0	0	0.388888888888889	0.333333333333333	0.888888888888889	0	0	0.888888888888889	0.333333333333333	0.444444444444444	0	Cluster3
PF3D7_1231800	1	0	1	0.333333333333333	0	0	0	0	0	0	0.333333333333333	0	0	0	0	0	0.333333333333333	0	0	0.333333333333333	0.166666666666667	0	0	Cluster1
PF3D7_1231900	1	0	1	1	0	1	0	0	0	0	1	0	0	0	0	0	0.5	0	0	0.5	0	0	0	Cluster3
PF3D7_1232300	1	1	1	1	1	1	1	1	1	1	1	1	0	0	0	0	1	1	1	1	1	1	0	Cluster5
PF3D7_1232400	1	0.666666666666667	1	0.333333333333333	0.333333333333333	0.666666666666667	0.333333333333333	0.333333333333333	0.333333333333333	0.666666666666667	0.666666666666667	0.333333333333333	0.333333333333333	0.333333333333333	0.666666666666667	0.666666666666667	0.333333333333333	0.666666666666667	0.333333333333333	1	0	0.333333333333333	0.666666666666667	Cluster2
PF3D7_1232500	1	0.4	1	1	0	1	0.2	0.2	0	0	1	0	0	0	0	0	0.8	0.2	0.2	0.8	0	0.2	0.2	Cluster3
PF3D7_1233100	1	1	1	1	1	1	1	1	1	0	1	1	1	1	1	1	1	1	1	1	1	1	1	Cluster5
PF3D7_1233200	1	0	1	0	0	1	0	0	0	0	1	0	0	0	0	0	0	0	0	0	0	0	0	Cluster1
PF3D7_1233600	1	0.142857142857143	0	0.657142857142857	0.228571428571429	1	0.0857142857142857	0.171428571428571	0.142857142857143	0.142857142857143	0	0.0571428571428571	0.114285714285714	0	0	0	0.485714285714286	0.142857142857143	0.114285714285714	0.542857142857143	0.257142857142857	0.171428571428571	0.114285714285714	Cluster1
PF3D7_1233700	1	0	1	1	0	1	0	1	0	0	1	0	0	1	1	1	1	0	0	1	0	1	1	Cluster2
PF3D7_1233900	1	0.428571428571429	0.904761904761905	0.80952380952381	0.333333333333333	1	0.333333333333333	0.523809523809524	0.333333333333333	0.0476190476190476	0.80952380952381	0.380952380952381	0.428571428571429	0.238095238095238	0.380952380952381	0.380952380952381	0.761904761904762	0.380952380952381	0.380952380952381	0.761904761904762	0.428571428571429	0	0.285714285714286	Cluster2
PF3D7_1234100	1	0.134615384615385	0.884615384615385	0	0	1	0	0	0.134615384615385	0	0.673076923076923	0	0	0	0	0	0	0	0	0.596153846153846	0	0	0	Cluster1
PF3D7_1234800	1	0.285714285714286	1	0.857142857142857	0.285714285714286	1	0.285714285714286	0.285714285714286	0.285714285714286	0	1	0.285714285714286	0.285714285714286	0.285714285714286	0.285714285714286	0.285714285714286	0.857142857142857	0.285714285714286	0.285714285714286	0.857142857142857	0.285714285714286	0.285714285714286	0.285714285714286	Cluster2
PF3D7_1234900	1	0.5	1	1	0.5	1	0.5	0.5	0.5	0.5	1	0.5	0.5	0.5	0.5	0.5	1	0.5	0.5	1	0.5	0.5	0.5	Cluster4
PF3D7_1235100	1	0.666666666666667	1	1	0.666666666666667	1	0.666666666666667	0.666666666666667	0.666666666666667	0	1	0.666666666666667	0	0.666666666666667	0.666666666666667	0.666666666666667	1	0.666666666666667	0.666666666666667	1	0.666666666666667	0	0.666666666666667	Cluster4
PF3D7_1235200	1	0.0833333333333333	1	1	0.166666666666667	1	0	0.0833333333333333	0	0	1	0.166666666666667	0.0833333333333333	0.333333333333333	0.25	0.166666666666667	0.833333333333333	0	0.0833333333333333	0.833333333333333	0.166666666666667	0.0833333333333333	0.166666666666667	Cluster3
PF3D7_1235300	1	0.111111111111111	0.888888888888889	0.666666666666667	0.222222222222222	1	0.111111111111111	0.0555555555555556	0.166666666666667	0.111111111111111	0.833333333333333	0.0555555555555556	0.222222222222222	0.111111111111111	0.111111111111111	0.166666666666667	0.722222222222222	0.166666666666667	0.166666666666667	0.666666666666667	0.277777777777778	0.111111111111111	0.166666666666667	Cluster3
PF3D7_1235500	1	0.333333333333333	1	1	0.333333333333333	1	0.333333333333333	0.666666666666667	0.333333333333333	0.333333333333333	0.666666666666667	0.333333333333333	0.166666666666667	0.333333333333333	0.166666666666667	0.166666666666667	0.833333333333333	0.333333333333333	0.333333333333333	0.833333333333333	0.333333333333333	0.666666666666667	0.333333333333333	Cluster2
PF3D7_1235600	1	1	1	1	0.909090909090909	1	0.909090909090909	1	0.909090909090909	1	1	1	0.909090909090909	1	1	1	1	0.909090909090909	0.909090909090909	1	0.818181818181818	1	1	Cluster5
PF3D7_1235700	1	0	1	1	0	1	0	0	1	0	1	0	0	0	0	0	1	0	0	1	0	0	0	Cluster3
PF3D7_1235800	1	0	1	1	1	1	0	1	0	0	1	1	0	0	0	0	1	0	0	1	1	1	0	Cluster2
PF3D7_1235900	1	0.25	0.75	0.75	0.25	1	0.25	0	0.25	0.25	0.75	0	0.25	0	0	0	0.75	0.25	0.25	0.75	0.25	0	0	Cluster3
PF3D7_1236000	1	0.5	1	0.75	0.75	1	0.5	0.75	0.5	0.5	0.875	0.75	0.5	0.625	0.625	0.75	0.875	0.5	0.5	0.875	0.75	0.75	0.625	Cluster4
PF3D7_1236100	1	0.4	1	1	0	1	0	0.6	0	0.2	1	0.4	0.2	0.4	0	0.4	0.8	0	0.2	0.8	0.8	0.6	0.4	Cluster2
PF3D7_1236900	1	0	1	1	0	1	0	0	0	0	0	0	0	1	0	0	1	0	0	1	0	0	0	Cluster3
PF3D7_1237000	1	0.166666666666667	1	0.666666666666667	0.5	1	0.166666666666667	0.333333333333333	0.166666666666667	0.166666666666667	0.833333333333333	0	0.166666666666667	0.333333333333333	0.166666666666667	0.166666666666667	1	0.166666666666667	0.333333333333333	1	0.5	0.333333333333333	0.333333333333333	Cluster2
PF3D7_1237100	1	1	0	0	0	0	1	1	1	0	0	1	1	1	1	1	1	1	1	0	0	0	0	Cluster4
PF3D7_1237200	1	0.1	0.7	0	0	0.8	0.1	0.2	0.3	0.1	0.4	0.2	0.3	0.1	0.1	0.1	0.5	0.1	0.1	0.5	0	0.2	0.1	Cluster1
PF3D7_1237400	1	0	1	1	0	1	0	0	0	0	1	0	0	0	0	0	1	0	0	1	0	0	0	Cluster3
PF3D7_1237500	1	0	0.921052631578947	0.473684210526316	0.289473684210526	1	0	0	0	0	0.0526315789473684	0.236842105263158	0	0	0	0	0.710526315789474	0	0	0	0	0	0	Cluster1
PF3D7_1237600	1	0	1	1	0	1	0	0	0	0	0	0	0	0	1	1	1	0	0	1	0	0	0	Cluster3
PF3D7_1237700	1	0	1	1	0	1	0.5	0	0.5	0	0	0	0.5	0.5	0.5	0.5	0	0	0.5	1	0	0	0	Cluster2
PF3D7_1237900	1	0	0.779661016949153	0	0.152542372881356	1	0	0.23728813559322	0.254237288135593	0	0.864406779661017	0.101694915254237	0	0.203389830508475	0	0	0.355932203389831	0	0.220338983050847	0.76271186440678	0.169491525423729	0.23728813559322	0	Cluster3
PF3D7_1238100	1	0.6	0.8	0.8	0.6	1	0.6	0.6	0.4	0.6	1	0.4	0.6	0.4	0.4	0.4	0	0.6	0.6	0.6	0.8	0.6	0.4	Cluster4
PF3D7_1238300	1	0.25	0.875	0.5	0.375	1	0.375	0.25	0.375	0.25	0.5	0.5	0.25	0.125	0.375	0.125	0.5	0.375	0.125	0.5	0.5	0.25	0.125	Cluster2
PF3D7_1238500	1	0	0.818181818181818	0.666666666666667	0	0	0.0909090909090909	0	0.0606060606060606	0	0.666666666666667	0.0606060606060606	0.0606060606060606	0.0606060606060606	0.0606060606060606	0.0606060606060606	0.727272727272727	0.0606060606060606	0.0909090909090909	0.727272727272727	0	0	0.0606060606060606	Cluster3
PF3D7_1238600	1	0.384615384615385	1	1	0.307692307692308	1	0.461538461538462	0.307692307692308	0.538461538461538	0.384615384615385	1	0.230769230769231	0.384615384615385	0.153846153846154	0.0769230769230769	0.153846153846154	1	0.461538461538462	0.384615384615385	1	0.230769230769231	0.307692307692308	0.0769230769230769	Cluster2
PF3D7_1238700	1	0	0.8	0.8	0.2	1	0	0	0	0	0.8	0	0	0	0	0	0.4	0	0	0.6	0.2	0	0	Cluster3
PF3D7_1238800	1	0.5	0.833333333333333	1	0.333333333333333	1	0.5	0.5	0.333333333333333	0.5	0.666666666666667	0.333333333333333	0.5	0.333333333333333	0.333333333333333	0.333333333333333	0.666666666666667	0.5	0.5	0.666666666666667	0.333333333333333	0.5	0.333333333333333	Cluster2
PF3D7_1238900	1	0.9	1	1	0.8	1	0.9	0.9	0.9	0.9	1	0.8	0.9	0.7	0.7	0.7	1	0.8	0.9	1	0.8	0.9	0.7	Cluster5
PF3D7_1239000	1	0.333333333333333	1	0.666666666666667	0.333333333333333	1	0	0.666666666666667	0.333333333333333	0.333333333333333	0.666666666666667	0.666666666666667	0.333333333333333	0.333333333333333	0.666666666666667	0.333333333333333	0.666666666666667	0	0.333333333333333	0.666666666666667	0.333333333333333	0.666666666666667	0.333333333333333	Cluster2
PF3D7_1239200	1	0	0.958333333333333	0.916666666666667	0	0.979166666666667	0	0	0	0	0.875	0.375	0	0.229166666666667	0	0	0.9375	0.25	0	0.9375	0	0	0.25	Cluster3
PF3D7_1239500	1	0	1	1	0	1	0	0	0	0	1	0	0	0	0	0	0	0	0	0	0	0	0	Cluster3
PF3D7_1239700	1	0.5	1	0.5	0.5	1	0.5	1	0.5	0.5	0.5	0.5	0.5	0.5	0.5	0.5	0.5	0.5	0.5	0.5	0.5	1	0.5	Cluster4
PF3D7_1239800	1	0.342105263157895	0.960526315789474	0	0	0.986842105263158	0.328947368421053	0	0.342105263157895	0	0.842105263157895	0	0.302631578947368	0	0	0.328947368421053	0.776315789473684	0.355263157894737	0.328947368421053	0.802631578947368	0.315789473684211	0	0.328947368421053	Cluster2
PF3D7_1239900	1	0	1	1	0	1	0	0	0	0	1	0	0	0	0.5	0.5	1	0	0	1	0	0	0	Cluster3
PF3D7_1240000	1	0	1	1	0	1	0	0	0	0	1	0	0	0	0	0	1	0	0	0	0	0	0	Cluster3
PF3D7_1240300	1	0	0	0	0	0	0	0	0	0	0	0	0	0	0	0	0	0	0	0	0	0	0	Cluster1
PF3D7_1240400	1	0	1	0	0	0	0	0	0	0	0	0	0	0	0	0	0	0	0	1	0	0	0	Cluster1
PF3D7_1240600	1	0	1	0	0	0	0	0	0	0	0	0	0	0	0	0	0	0	0	0	0	0	0	Cluster1
PF3D7_1240900	1	0	0	1	0	0	0	0	0	0	1	0	0	0	0	0	0	0	0	0	0	0	0	Cluster1
PF3D7_1241200	1	0.371428571428571	1	0.942857142857143	0.314285714285714	0.971428571428571	0.371428571428571	0.371428571428571	0.314285714285714	0.371428571428571	0	0	0.257142857142857	0	0	0.171428571428571	0.942857142857143	0	0	0.857142857142857	0.257142857142857	0.371428571428571	0	Cluster2
PF3D7_1241400	1	0	0	0.6	0	1	0	0	0	0	0.8	0	0	0	0	0	1	0	0	1	0	0	0	Cluster3
PF3D7_1241500	1	0.3	0.9	0.8	0.5	1	0	0.2	0.3	0	0.8	0	0	0	0	0	0.8	0.1	0	0.8	0.5	0.2	0	Cluster3
PF3D7_1241700	1	1	1	1	1	1	1	0.75	1	1	1	1	1	1	1	1	1	1	1	1	1	0.75	1	Cluster5
PF3D7_1241800	1	0.2	1	1	0.4	1	0	0	0	0	1	0.2	0.2	0.2	0.2	0.2	0.8	0	0.2	0.8	0.2	0	0.2	Cluster3
PF3D7_1241900	1	0.294117647058824	0.941176470588235	0.823529411764706	0.470588235294118	1	0.529411764705882	0.294117647058824	0.411764705882353	0	0.823529411764706	0.235294117647059	0.352941176470588	0	0.176470588235294	0.176470588235294	0.705882352941177	0.352941176470588	0.352941176470588	0.705882352941177	0.294117647058824	0.294117647058824	0.176470588235294	Cluster2
PF3D7_1242200	1	0	1	1	0	1	0	0	0	0	1	0	0	0	0	0	1	0	0	1	0	0	0	Cluster3
PF3D7_1242300	1	0.5	1	1	0.5	1	0.5	0.5	0.5	0	1	0.5	0.5	0	0	0	1	0.5	0.5	1	0.5	0.5	0	Cluster2
PF3D7_1242400	1	0	1	0	0	1	0	0	0	0	1	0	0	0	0	0	1	0	0	1	0	0	0	Cluster3
PF3D7_1242700	1	0.5	1	1	0.75	1	0.5	0.75	0.5	0.5	1	0.75	0	0.75	0.75	0.75	1	0	0.5	1	0.75	0.75	0.75	Cluster4
PF3D7_1242800	1	0	1	1	1	1	0	1	0	0	1	1	0	0	0	0	1	0	0	1	1	1	0	Cluster2
PF3D7_1243000	1	0.25	1	0.75	0.25	1	0.25	0.5	0.25	0.25	1	0	0.25	0.25	0.25	0.25	1	0.25	0.25	1	0.25	0.5	0.25	Cluster2
PF3D7_1243100	1	0	1	1	0	1	0	0.333333333333333	0	0	1	0.333333333333333	0	0.333333333333333	0.666666666666667	0.666666666666667	1	0	0	1	0.333333333333333	0.333333333333333	0.333333333333333	Cluster2
PF3D7_1243400	1	0	1	1	0	1	0	0	0	0	0.9	0	0	0	0	0	0.7	0	0	0.7	0	0	0	Cluster3
PF3D7_1243500	1	0.6	1	1	0.8	1	0.8	1	0.8	0.6	1	0.6	0.6	0.8	0.8	0.8	1	0.6	0.6	1	0.8	1	0.8	Cluster5
PF3D7_1243700	1	0.333333333333333	0.666666666666667	0.666666666666667	0	1	0	0.333333333333333	0.333333333333333	0	0.666666666666667	0	0.333333333333333	0.333333333333333	0.333333333333333	0.333333333333333	0.666666666666667	0.333333333333333	0	0.666666666666667	0	0.333333333333333	0.333333333333333	Cluster2
PF3D7_1243900	1	0.380952380952381	0.904761904761905	0.904761904761905	0.333333333333333	1	0.333333333333333	0.285714285714286	0.380952380952381	0.380952380952381	0.80952380952381	0.285714285714286	0.333333333333333	0.285714285714286	0.285714285714286	0.333333333333333	0.80952380952381	0.380952380952381	0.380952380952381	0.761904761904762	0.285714285714286	0.285714285714286	0.285714285714286	Cluster2
PF3D7_1244100	1	0.0909090909090909	0.909090909090909	0.727272727272727	0.181818181818182	1	0.363636363636364	0.454545454545455	0.0909090909090909	0.0909090909090909	0.545454545454545	0.181818181818182	0.181818181818182	0.272727272727273	0.272727272727273	0.272727272727273	0.818181818181818	0.272727272727273	0.181818181818182	0.909090909090909	0.181818181818182	0.454545454545455	0.272727272727273	Cluster2
PF3D7_1244200	1	0.142857142857143	0.857142857142857	0.714285714285714	0	0.857142857142857	0.142857142857143	0.142857142857143	0	0.142857142857143	0.714285714285714	0.142857142857143	0	0	0	0	0.714285714285714	0.142857142857143	0.142857142857143	0.714285714285714	0	0.142857142857143	0	Cluster3
PF3D7_1244600	1	0.571428571428571	1	0.857142857142857	0.571428571428571	1	0.571428571428571	0.571428571428571	0.571428571428571	0.571428571428571	1	0.714285714285714	0.571428571428571	0.571428571428571	0.714285714285714	0.714285714285714	1	0.571428571428571	0.571428571428571	1	0.571428571428571	0.571428571428571	0.571428571428571	Cluster4
PF3D7_1245100	1	0.44	0.88	0.92	0.4	1	0.44	0.48	0.44	0.44	0.84	0.28	0.48	0.44	0.44	0.48	0.76	0.44	0.44	0.8	0.32	0	0.4	Cluster2
PF3D7_1245500	1	0.6	1	1	0.2	1	0.6	0.2	0.6	0.4	0.8	0.2	0.4	0.4	0.4	0.4	0.8	0.2	0.4	0.6	0.4	0.2	0.4	Cluster2
PF3D7_1245600	1	0.5	0.875	1	0.5	1	0.5	0.25	0.5	0.5	1	0.5	0.75	0.125	0.25	0.25	0	0.5	0.5	0	0	0.25	0.125	Cluster2
PF3D7_1245800	1	0.25	1	1	0.5	1	0.25	0.25	0.25	0.25	1	0.25	0.25	0.25	0.25	0.25	1	0.25	0.25	1	0.5	0.25	0.25	Cluster2
PF3D7_1246200	1	1	1	1	1	1	1	1	1	0.733333333333333	1	1	1	1	1	1	1	1	1	1	1	1	1	Cluster5
PF3D7_1246300	1	0.2	0.9	0.8	0.4	1	0.1	0.2	0.1	0.2	0.9	0.1	0.1	0	0	0	0	0	0	0.7	0.4	0	0	Cluster3
PF3D7_1246400	1	0.888888888888889	1	1	0.555555555555556	1	0.666666666666667	0.888888888888889	0.666666666666667	0.888888888888889	1	0.666666666666667	0.666666666666667	0.666666666666667	0.666666666666667	0.666666666666667	1	0.666666666666667	0.666666666666667	1	0.666666666666667	0.888888888888889	0.666666666666667	Cluster5
PF3D7_1246600	1	0.583333333333333	0.916666666666667	0.833333333333333	0.666666666666667	1	0.666666666666667	0.5	0.0833333333333333	0.583333333333333	0.833333333333333	0.833333333333333	0.666666666666667	0.583333333333333	0.666666666666667	0.666666666666667	0.833333333333333	0	0.583333333333333	0.833333333333333	0.666666666666667	0.5	0.583333333333333	Cluster4
PF3D7_1246700	1	0	1	1	0	1	0	0	0	0	1	0	1	0	0	0	1	1	0	1	0	0	0	Cluster3
PF3D7_1246800	1	0.75	1	1	1	1	0.75	0.75	0.75	0.75	1	0.75	0.5	0.75	0.75	0.75	1	0.75	1	1	1	0.25	0.75	Cluster5
PF3D7_1246900	1	1	1	0	0	1	1	1	0	1	0	1	1	1	1	1	0	1	1	0	0	1	1	Cluster5
PF3D7_1247200	1	0.5	1	1	0.5	1	0.5	0.5	0.5	0.5	1	0.5	0.5	0.5	0.5	0.5	1	0.5	0.5	1	1	0.5	0.5	Cluster4
PF3D7_1247400	1	0.75	1	1	0.75	1	0.5	0.75	0.75	0.75	1	0.75	0.75	0.5	0.5	0.5	1	0.75	0.75	1	0.75	0.75	0.5	Cluster4
PF3D7_1247500	1	0.375	0.9375	0.625	0.1875	0.875	0.375	0.3125	0.375	0.25	0.8125	0.375	0.3125	0.3125	0.3125	0.3125	0.6875	0.3125	0.3125	0.6875	0.125	0.3125	0.3125	Cluster2
PF3D7_1247800	1	0	0	0	0	1	0	0	0	0	0	0	0	0	0	0	0	0	0	0	0	0	0	Cluster1
PF3D7_1248000	1	0	1	0.5	0.5	1	0	0	0	0	0.5	0	0	0	0	0	0.5	0	0	0.5	0.5	0	0	Cluster3
PF3D7_1248200	1	1	1	1	0.5	1	1	0.75	1	1	1	0.75	1	0.75	0.75	0.75	1	1	1	1	0.5	0.75	0.75	Cluster5
PF3D7_1248400	1	0.4	0.8	0.8	0.6	1	0.4	0.4	0.4	0.4	0.6	0.6	0.4	0.2	0.2	0.2	0.8	0.2	0.4	0.8	0.4	0.4	0.2	Cluster2
PF3D7_1248500	1	0.5	1	0.75	0.25	1	0.25	0.25	0.25	0.5	1	0.25	0.25	0.25	0.25	0.25	0.75	0.25	0.5	0.75	0.25	0.25	0.5	Cluster2
PF3D7_1248700	1	0	0.82051282051282	0	0.205128205128205	1	0.179487179487179	0.358974358974359	0.205128205128205	0	0.769230769230769	0.282051282051282	0	0.179487179487179	0.128205128205128	0.153846153846154	0.692307692307692	0.205128205128205	0	0.692307692307692	0.205128205128205	0.358974358974359	0.179487179487179	Cluster3
PF3D7_1248900	1	0.333333333333333	1	1	0.666666666666667	1	0.333333333333333	0.666666666666667	0.333333333333333	0.333333333333333	1	0.666666666666667	0.333333333333333	0.333333333333333	0.333333333333333	0.333333333333333	1	0.333333333333333	0.333333333333333	1	0.333333333333333	0.666666666666667	0.333333333333333	Cluster2
PF3D7_1249100	1	0.153846153846154	0.846153846153846	0.769230769230769	0.384615384615385	1	0.153846153846154	0.461538461538462	0.153846153846154	0.153846153846154	0.846153846153846	0.230769230769231	0.153846153846154	0.538461538461538	0.461538461538462	0.538461538461538	0.461538461538462	0.153846153846154	0.153846153846154	0.769230769230769	0.461538461538462	0.461538461538462	0.538461538461538	Cluster2
PF3D7_1249300	1	0.260869565217391	0.956521739130435	0.652173913043478	0.173913043478261	1	0.260869565217391	0.260869565217391	0.304347826086957	0.260869565217391	0.652173913043478	0.217391304347826	0.260869565217391	0.173913043478261	0.173913043478261	0.173913043478261	0.608695652173913	0.304347826086957	0.260869565217391	0.695652173913043	0.173913043478261	0.260869565217391	0.173913043478261	Cluster2
PF3D7_1249600	1	0	1	1	0	1	1	0	1	0	1	0	1	0	0	0	1	1	1	1	0	0	0	Cluster2
PF3D7_1249800	1	0.235294117647059	0.823529411764706	0	0	0	0.294117647058824	0	0.176470588235294	0.294117647058824	0.705882352941177	0.235294117647059	0.176470588235294	0.176470588235294	0.117647058823529	0.117647058823529	0.529411764705882	0.235294117647059	0.352941176470588	0.588235294117647	0	0	0.176470588235294	Cluster1
PF3D7_1250200	1	0.375	0.958333333333333	0.75	0.333333333333333	1	0	0.291666666666667	0.375	0.333333333333333	0.833333333333333	0.25	0.375	0.208333333333333	0	0	0.75	0.333333333333333	0.375	0.666666666666667	0.25	0	0.208333333333333	Cluster2
PF3D7_1250600	1	0.2	0.4	0.4	0.2	1	0.2	0.2	0.2	0.2	0.2	0.2	0.2	0.2	0.2	0.2	0.2	0.2	0.2	0.2	0.2	0.2	0.2	Cluster1
PF3D7_1250800	1	0.142857142857143	0.714285714285714	0.285714285714286	0	1	0.142857142857143	0	0.285714285714286	0.142857142857143	0.571428571428571	0	0.285714285714286	0	0	0	0.428571428571429	0.285714285714286	0.285714285714286	0.428571428571429	0	0	0	Cluster1
PF3D7_1250900	1	0	1	1	0	1	0	0.5	0	0	1	0	0	0	0	0	1	0	0	1	0	0.5	0	Cluster3
PF3D7_1251100	1	0	1	1	1	1	0	0	0	0	1	0	0	0	0	0	0	0	0	1	1	0	0	Cluster3
PF3D7_1251200	1	0.371428571428571	0.942857142857143	0.942857142857143	0.371428571428571	1	0.4	0.4	0.371428571428571	0.371428571428571	0.885714285714286	0.4	0.4	0.228571428571429	0.285714285714286	0.257142857142857	0.857142857142857	0.4	0.4	0.942857142857143	0.371428571428571	0.371428571428571	0.257142857142857	Cluster2
PF3D7_1251500	1	0	1	1	0	1	0	0	0	0	0	0	0	0	0	0	1	0	0	1	0	0	0	Cluster3
PF3D7_1251600	1	0	1	0.666666666666667	0.222222222222222	1	0	0.333333333333333	0	0	0.666666666666667	0	0	0.111111111111111	0.111111111111111	0.222222222222222	0.444444444444444	0	0	0.555555555555556	0.222222222222222	0.333333333333333	0.111111111111111	Cluster3
PF3D7_1251800	1	0	0.857142857142857	1	0	1	0	0	0	0	0.571428571428571	0	0	0	0	0	0	0	0	0	0	0	0	Cluster1
PF3D7_1252100	1	0.1	1	0.8	0.2	1	0.1	0.1	0.1	0.1	1	0.2	0	0.1	0.3	0.1	0.9	0.2	0.1	0.9	0.2	0.1	0	Cluster3
PF3D7_1252600	1	0	1	1	0	1	0	0	0	0	1	0	0	0	0	0	1	0	0	1	0	0	0	Cluster3
PF3D7_1252700	1	0	1	0.5	0	1	0	0	0	0	0.5	0	0	0	0	0	0.5	0	0	0.5	0	0	0	Cluster3
PF3D7_1252800	1	0	1	1	0	1	0	0	0	0	1	0	0	0	0	0	1	0	0	1	0	0	0	Cluster3
PF3D7_1253100	1	0	1	0.75	0	1	0	0	0	0	1	0	0	0	0	0	0.25	0	0	0	0	0	0	Cluster3
PF3D7_1253400	1	0	0	0	0	0	0	0	0	0	0	0	0	0	0	0	0	0	0	0	0	0	0	Cluster1
PF3D7_1300600	1	0	0	0	0	0	0	0	0	0	1	0	0	0	0	0	0	0	0	0	0	0	0	Cluster1
PF3D7_1301200	1	0	0	0	0	0	0	0	0	0	0	0	0	0	0	0	0	0	0	0	0	0	0	Cluster1
PF3D7_1301400	1	0	1	0	0	0	0	0	0	0	0	0	0	0	0	0	0	0	0	0	0	0	0	Cluster1
PF3D7_1301600	1	0	0.666666666666667	0.777777777777778	0	0.888888888888889	0	0	0	0	0.777777777777778	0	0	0	0	0	0.888888888888889	0	0	0.888888888888889	0	0	0	Cluster3
PF3D7_1301700	1	0	1	0	0	1	0	0	0	0	0	0	0	0	0	0	0.5	0	0	0.5	0	0	0	Cluster1
PF3D7_1302000	1	0	0	0	0	1	0	0	0	0	0	0	1	0	0	0	0	0	0	0	0	0	0	Cluster1
PF3D7_1302100	1	0	0.8	0	0	1	0	0	0	0	0.6	0	0	0	0	0	0.2	0	0	0.8	0	0	0	Cluster1
PF3D7_1302300	1	0	1	0	0	1	0	0	0	0	1	0	0	0	0	0	1	0	0	1	0	0	0	Cluster3
PF3D7_1302500	1	0.285714285714286	0.857142857142857	0.571428571428571	0.142857142857143	1	0.285714285714286	0.285714285714286	0.285714285714286	0.285714285714286	0.714285714285714	0.285714285714286	0	0.142857142857143	0.142857142857143	0.142857142857143	0.857142857142857	0.428571428571429	0.285714285714286	0.714285714285714	0.285714285714286	0.285714285714286	0.142857142857143	Cluster2
PF3D7_1302600	1	1	1	1	1	1	1	1	1	1	1	1	0	1	1	1	1	1	1	1	1	1	1	Cluster5
PF3D7_1302700	1	0.333333333333333	0.777777777777778	0.555555555555556	0.222222222222222	1	0.222222222222222	0.333333333333333	0.333333333333333	0.333333333333333	0.777777777777778	0.222222222222222	0.222222222222222	0.222222222222222	0.222222222222222	0.222222222222222	0.444444444444444	0.222222222222222	0.222222222222222	0.333333333333333	0.222222222222222	0.333333333333333	0.222222222222222	Cluster2
PF3D7_1302800	1	0.8	1	0.9	0.9	1	0.8	1	0.8	0.8	1	0.7	0.9	0.9	0.8	0.8	1	0.8	0.8	1	0.9	1	0.9	Cluster5
PF3D7_1303200	1	0.666666666666667	0.666666666666667	1	0.333333333333333	1	0.666666666666667	0.666666666666667	0.666666666666667	0.666666666666667	1	0.666666666666667	0.666666666666667	0.666666666666667	0.666666666666667	0.666666666666667	1	0.666666666666667	0.666666666666667	1	0.666666666666667	0.666666666666667	0.666666666666667	Cluster4
PF3D7_1303300	1	1	0	1	1	1	1	1	1	1	1	1	1	0	0	0	1	1	1	1	0	1	0	Cluster5
PF3D7_1303400	1	0.107142857142857	0.785714285714286	0.678571428571429	0.142857142857143	1	0.107142857142857	0.178571428571429	0.178571428571429	0.107142857142857	0.464285714285714	0.178571428571429	0.142857142857143	0.0714285714285714	0.0357142857142857	0.0357142857142857	0.5	0.142857142857143	0.178571428571429	0.535714285714286	0.0714285714285714	0.178571428571429	0.0357142857142857	Cluster3
PF3D7_1303500	1	0.48	0.92	0.86	0.36	1	0.54	0.44	0.54	0.48	0.9	0.44	0.44	0.26	0.2	0.22	0.86	0.5	0.5	0.86	0.46	0.44	0.24	Cluster2
PF3D7_1303700	1	0.333333333333333	1	0.666666666666667	0.333333333333333	1	0.333333333333333	0.333333333333333	0.333333333333333	0.333333333333333	0.666666666666667	0	0.333333333333333	0	0	0	1	0.333333333333333	0.333333333333333	1	0	0.333333333333333	0	Cluster2
PF3D7_1303800	1	0.235294117647059	0.823529411764706	0.794117647058823	0.0588235294117647	0.970588235294118	0.235294117647059	0	0.117647058823529	0.176470588235294	0.617647058823529	0.176470588235294	0.235294117647059	0	0.0882352941176471	0	0.588235294117647	0.117647058823529	0.205882352941176	0.588235294117647	0	0	0	Cluster3
PF3D7_1304000	1	0.0769230769230769	0.923076923076923	0.769230769230769	0.153846153846154	0.923076923076923	0.0769230769230769	0.0769230769230769	0.0769230769230769	0.0769230769230769	0.846153846153846	0.230769230769231	0	0.0769230769230769	0.0769230769230769	0.0769230769230769	0.923076923076923	0.153846153846154	0.0769230769230769	0.846153846153846	0.307692307692308	0.0769230769230769	0.0769230769230769	Cluster3
PF3D7_1304100	1	0.6	1	0.8	0.4	1	0.6	0.4	0.6	0.6	0.9	0.6	0.5	0.5	0.5	0.5	0.8	0.6	0.6	0.8	0.4	0.4	0.5	Cluster4
PF3D7_1304200	1	0.666666666666667	1	0.916666666666667	0.583333333333333	0.833333333333333	0.666666666666667	0.5	0.666666666666667	0.666666666666667	1	0.666666666666667	0.666666666666667	0.583333333333333	0.5	0.5	0.75	0.583333333333333	0.666666666666667	0.916666666666667	0.583333333333333	0.5	0.666666666666667	Cluster4
PF3D7_1304400	1	0.166666666666667	1	0.5	0	1	0.166666666666667	0.5	0.166666666666667	0.166666666666667	0.666666666666667	0	0.166666666666667	0.166666666666667	0.166666666666667	0.166666666666667	0.5	0	0.166666666666667	0.333333333333333	0	0.5	0.166666666666667	Cluster3
PF3D7_1304500	1	0.3	1	0.9	0.3	1	0.3	0.4	0.3	0.3	1	0.4	0.3	0	0.1	0.1	0.8	0.3	0.3	0.8	0.5	0.4	0	Cluster2
PF3D7_1304900	1	0.666666666666667	1	1	0.666666666666667	1	0.666666666666667	0.666666666666667	0.666666666666667	0.666666666666667	1	0.666666666666667	0.666666666666667	0.666666666666667	0.666666666666667	0.666666666666667	1	0.666666666666667	0.666666666666667	1	0.666666666666667	0.666666666666667	0.666666666666667	Cluster4
[truncated: 783 more rows]
