# Supplementary material for: Phosphorylation in the Plasmodium falciparum Proteome: A Meta-Analysis of Publicly Available Data Sets
Source: J Proteome Res. 2024 Oct 30;23(12):5326–41. doi: 10.1021/acs.jproteome.4c00418 (PMC11629380; doi:10.1021/acs.jproteome.4c00418)
Supplement: Supplementary file 6 — pr4c00418_si_006.txt [file pr4c00418_si_006.txt]

Protein	Position	Genome	Mapped_Pf_site
PBILCG01_0100600	150	Plasmodium billcollinsi G01	PF3D7_0102200_150_S
PPRFG01_0100300	150	Plasmodium praefalciparum strain G01	PF3D7_0102200_150_S
PPRFG01_0100300	184	Plasmodium praefalciparum strain G01	PF3D7_0102200_184_S
PBILCG01_0100600	194	Plasmodium billcollinsi G01	PF3D7_0102200_194_T
PPRFG01_0100300	194	Plasmodium praefalciparum strain G01	PF3D7_0102200_194_T
PADL01_0002500	194	Plasmodium adleri G01	PF3D7_0102200_194_T
PPRFG01_0100300	256	Plasmodium praefalciparum strain G01	PF3D7_0102200_256_S
PBILCG01_0100600	276	Plasmodium billcollinsi G01	PF3D7_0102200_276_T
PPRFG01_0100300	276	Plasmodium praefalciparum strain G01	PF3D7_0102200_276_T
PRCDC_0100100	25	Plasmodium reichenowi CDC	PF3D7_0102200_276_T
PADL01_0002500	276	Plasmodium adleri G01	PF3D7_0102200_276_T
PGSY75_0102200	34	Plasmodium gaboni strain SY75	PF3D7_0102200_313_S
PPRFG01_0100300	313	Plasmodium praefalciparum strain G01	PF3D7_0102200_313_S
PADL01_0002500	313	Plasmodium adleri G01	PF3D7_0102200_313_S
PPRFG01_0100300	384	Plasmodium praefalciparum strain G01	PF3D7_0102200_384_T
PBILCG01_0100600	384	Plasmodium billcollinsi G01	PF3D7_0102200_386_S
PGSY75_0102200	133	Plasmodium gaboni strain SY75	PF3D7_0102200_386_S
PPRFG01_0100300	386	Plasmodium praefalciparum strain G01	PF3D7_0102200_386_S
PRCDC_0100100	134	Plasmodium reichenowi CDC	PF3D7_0102200_386_S
PADL01_0002500	385	Plasmodium adleri G01	PF3D7_0102200_386_S
PPRFG01_0100300	567	Plasmodium praefalciparum strain G01	PF3D7_0102200_556_S
PPRFG01_0100300	569	Plasmodium praefalciparum strain G01	PF3D7_0102200_558_S
PPRFG01_0100300	570	Plasmodium praefalciparum strain G01	PF3D7_0102200_559_T
PGSY75_0102200	412	Plasmodium gaboni strain SY75	PF3D7_0102200_633_S
PPRFG01_0100300	644	Plasmodium praefalciparum strain G01	PF3D7_0102200_633_S
PRCDC_0100100	404	Plasmodium reichenowi CDC	PF3D7_0102200_633_S
PADL01_0002500	664	Plasmodium adleri G01	PF3D7_0102200_633_S
PPRFG01_0100300	702	Plasmodium praefalciparum strain G01	PF3D7_0102200_691_S
PGSY75_0102200	558	Plasmodium gaboni strain SY75	PF3D7_0102200_779_S
PPRFG01_0100300	790	Plasmodium praefalciparum strain G01	PF3D7_0102200_779_S
PBILCG01_0100600	857	Plasmodium billcollinsi G01	PF3D7_0102200_839_S
PPRFG01_0100300	850	Plasmodium praefalciparum strain G01	PF3D7_0102200_839_S
PRCDC_0100100	610	Plasmodium reichenowi CDC	PF3D7_0102200_839_S
PPRFG01_0100600	776	Plasmodium praefalciparum strain G01	PF3D7_0102500_781_S
PPRFG01_0100600	1125	Plasmodium praefalciparum strain G01	PF3D7_0102500_1138_S
PPRFG01_0100600	1304	Plasmodium praefalciparum strain G01	PF3D7_0102500_1317_S
PADL01_0002000	1472	Plasmodium adleri G01	PF3D7_0102500_1523_S
PGSY75_0102500	1477	Plasmodium gaboni strain SY75	PF3D7_0102500_1523_S
PBILCG01_0100900	1478	Plasmodium billcollinsi G01	PF3D7_0102500_1523_S
PRCDC_0100400	1456	Plasmodium reichenowi CDC	PF3D7_0102500_1523_S
PPRFG01_0100600	1510	Plasmodium praefalciparum strain G01	PF3D7_0102500_1523_S
PADL01_0002000	1477	Plasmodium adleri G01	PF3D7_0102500_1528_S
PGSY75_0102500	1482	Plasmodium gaboni strain SY75	PF3D7_0102500_1528_S
PRCDC_0100400	1461	Plasmodium reichenowi CDC	PF3D7_0102500_1528_S
PPRFG01_0100600	1515	Plasmodium praefalciparum strain G01	PF3D7_0102500_1528_S
PRCDC_0100500	104	Plasmodium reichenowi CDC	PF3D7_0102600_104_S
PBILCG01_0101000	92	Plasmodium billcollinsi G01	PF3D7_0102600_104_S
PPRFG01_0101000	104	Plasmodium praefalciparum strain G01	PF3D7_0102600_104_S
PBLACG01_0100200	104	Plasmodium blacklocki G01	PF3D7_0102600_104_S
PRCDC_0100500	177	Plasmodium reichenowi CDC	PF3D7_0102600_177_S
PPRFG01_0101000	177	Plasmodium praefalciparum strain G01	PF3D7_0102600_177_S
PBLACG01_0100200	177	Plasmodium blacklocki G01	PF3D7_0102600_177_S
PRCDC_0100700	58	Plasmodium reichenowi CDC	PF3D7_0102800_58_S
PPRFG01_0101200	58	Plasmodium praefalciparum strain G01	PF3D7_0102800_58_S
PGSY75_0102800	58	Plasmodium gaboni strain SY75	PF3D7_0102800_58_S
PBLACG01_0100400	58	Plasmodium blacklocki G01	PF3D7_0102800_58_S
PKNH_0210800	104	Plasmodium knowlesi strain H	PF3D7_0102800_101_S
PRCDC_0100700	101	Plasmodium reichenowi CDC	PF3D7_0102800_101_S
PBILCG01_0101200	101	Plasmodium billcollinsi G01	PF3D7_0102800_101_S
PocGH01_02019100	242	Plasmodium ovale curtisi GH01	PF3D7_0102800_101_S
C922_04267	202	Plasmodium inui San Antonio 1	PF3D7_0102800_101_S
PADL01_0100400	101	Plasmodium adleri G01	PF3D7_0102800_101_S
PCOAH_00002880	86	Plasmodium coatneyi Hackeri	PF3D7_0102800_101_S
PPRFG01_0101200	101	Plasmodium praefalciparum strain G01	PF3D7_0102800_101_S
PGSY75_0102800	101	Plasmodium gaboni strain SY75	PF3D7_0102800_101_S
PcyM_0215300	162	Plasmodium cynomolgi strain M	PF3D7_0102800_101_S
AK88_01105	95	Plasmodium fragile strain nilgiri	PF3D7_0102800_101_S
PVP01_0211900	102	Plasmodium vivax P01	PF3D7_0102800_101_S
PBLACG01_0100400	101	Plasmodium blacklocki G01	PF3D7_0102800_101_S
PGSY75_0102900	616	Plasmodium gaboni strain SY75	PF3D7_0102900_615_S
PVP01_0211800	620	Plasmodium vivax P01	PF3D7_0102900_615_S
PCOAH_00002890	569	Plasmodium coatneyi Hackeri	PF3D7_0102900_615_S
PVVCY_0201000	666	Plasmodium vinckei vinckei CY	PF3D7_0102900_615_S
PmUG01_02020700	629	Plasmodium malariae UG01	PF3D7_0102900_615_S
MKS88_000728	585	Plasmodium brasilianum strain Bolivian I	PF3D7_0102900_615_S
PBLACG01_0100500	615	Plasmodium blacklocki G01	PF3D7_0102900_615_S
PPRFG01_0101300	615	Plasmodium praefalciparum strain G01	PF3D7_0102900_615_S
PADL01_0100500	616	Plasmodium adleri G01	PF3D7_0102900_615_S
PY17X_0211600	670	Plasmodium yoelii yoelii 17X	PF3D7_0102900_615_S
PKNH_0210700	617	Plasmodium knowlesi strain H	PF3D7_0102900_615_S
PBILCG01_0101300	616	Plasmodium billcollinsi G01	PF3D7_0102900_615_S
PCHAS_0208600	673	Plasmodium chabaudi chabaudi	PF3D7_0102900_615_S
AK88_01104	571	Plasmodium fragile strain nilgiri	PF3D7_0102900_615_S
PRCDC_0100800	615	Plasmodium reichenowi CDC	PF3D7_0102900_615_S
PBANKA_0210200	675	Plasmodium berghei ANKA	PF3D7_0102900_615_S
PocGH01_02019000	637	Plasmodium ovale curtisi GH01	PF3D7_0102900_615_S
PcyM_0215200	618	Plasmodium cynomolgi strain M	PF3D7_0102900_615_S
C922_04266	569	Plasmodium inui San Antonio 1	PF3D7_0102900_615_S
PGAL8A_00098800	599	Plasmodium gallinaceum 8A	PF3D7_0102900_615_S
PRELSG_0214400	598	Plasmodium relictum SGS1-like	PF3D7_0102900_615_S
PKNH_0210600	164	Plasmodium knowlesi strain H	PF3D7_0103000_165_S
PcyM_0215100	164	Plasmodium cynomolgi strain M	PF3D7_0103000_165_S
PCHAS_0208500	163	Plasmodium chabaudi chabaudi	PF3D7_0103000_165_S
PocGH01_02018900	163	Plasmodium ovale curtisi GH01	PF3D7_0103000_165_S
C922_04265	164	Plasmodium inui San Antonio 1	PF3D7_0103000_165_S
PPRFG01_0101400	165	Plasmodium praefalciparum strain G01	PF3D7_0103000_165_S
PBILCG01_0101400	165	Plasmodium billcollinsi G01	PF3D7_0103000_165_S
PRCDC_0100900	165	Plasmodium reichenowi CDC	PF3D7_0103000_165_S
PBANKA_0210100	163	Plasmodium berghei ANKA	PF3D7_0103000_165_S
AK88_01103	164	Plasmodium fragile strain nilgiri	PF3D7_0103000_165_S
PRELSG_0214300	164	Plasmodium relictum SGS1-like	PF3D7_0103000_165_S
PGAL8A_00098900	164	Plasmodium gallinaceum 8A	PF3D7_0103000_165_S
PGSY75_0103000	165	Plasmodium gaboni strain SY75	PF3D7_0103000_165_S
PADL01_0100600	165	Plasmodium adleri G01	PF3D7_0103000_165_S
PVVCY_0200990	163	Plasmodium vinckei vinckei CY	PF3D7_0103000_165_S
PY17X_0211500	179	Plasmodium yoelii yoelii 17X	PF3D7_0103000_165_S
PVP01_0211700	164	Plasmodium vivax P01	PF3D7_0103000_165_S
PCOAH_00002900	164	Plasmodium coatneyi Hackeri	PF3D7_0103000_165_S
PBLACG01_0100600	165	Plasmodium blacklocki G01	PF3D7_0103000_165_S
PPRFG01_0101400	173	Plasmodium praefalciparum strain G01	PF3D7_0103000_173_S
PBILCG01_0101400	173	Plasmodium billcollinsi G01	PF3D7_0103000_173_S
PRCDC_0100900	173	Plasmodium reichenowi CDC	PF3D7_0103000_173_S
PRELSG_0214300	173	Plasmodium relictum SGS1-like	PF3D7_0103000_173_S
PGAL8A_00098900	173	Plasmodium gallinaceum 8A	PF3D7_0103000_173_S
PGSY75_0103000	173	Plasmodium gaboni strain SY75	PF3D7_0103000_173_S
PADL01_0100600	173	Plasmodium adleri G01	PF3D7_0103000_173_S
PBLACG01_0100600	173	Plasmodium blacklocki G01	PF3D7_0103000_173_S
PPRFG01_0101500	53	Plasmodium praefalciparum strain G01	PF3D7_0103100_53_S
PBILCG01_0101500	53	Plasmodium billcollinsi G01	PF3D7_0103100_53_S
PPRFG01_0101500	80	Plasmodium praefalciparum strain G01	PF3D7_0103100_80_S
PBILCG01_0101500	85	Plasmodium billcollinsi G01	PF3D7_0103100_80_S
PRCDC_0101000	80	Plasmodium reichenowi CDC	PF3D7_0103100_80_S
PPRFG01_0101500	338	Plasmodium praefalciparum strain G01	PF3D7_0103100_338_S
PRCDC_0101000	339	Plasmodium reichenowi CDC	PF3D7_0103100_338_S
PPRFG01_0101500	549	Plasmodium praefalciparum strain G01	PF3D7_0103100_549_S
PPRFG01_0101500	881	Plasmodium praefalciparum strain G01	PF3D7_0103100_885_S
PGSY75_0103100	852	Plasmodium gaboni strain SY75	PF3D7_0103100_927_S
PPRFG01_0101500	917	Plasmodium praefalciparum strain G01	PF3D7_0103100_927_S
PADL01_0100700	833	Plasmodium adleri G01	PF3D7_0103100_927_S
PBILCG01_0101500	914	Plasmodium billcollinsi G01	PF3D7_0103100_927_S
PPRFG01_0101500	923	Plasmodium praefalciparum strain G01	PF3D7_0103100_933_S
PRCDC_0101000	883	Plasmodium reichenowi CDC	PF3D7_0103100_933_S
PPRFG01_0101500	1172	Plasmodium praefalciparum strain G01	PF3D7_0103100_1180_S
PocGH01_02018800	1049	Plasmodium ovale curtisi GH01	PF3D7_0103100_1180_S
PBLACG01_0100700	1576	Plasmodium blacklocki G01	PF3D7_0103100_1369_S
PPRFG01_0101500	1361	Plasmodium praefalciparum strain G01	PF3D7_0103100_1369_S
PKNH_0210500	1157	Plasmodium knowlesi strain H	PF3D7_0103100_1369_S
PADL01_0100700	1214	Plasmodium adleri G01	PF3D7_0103100_1369_S
PBILCG01_0101500	1352	Plasmodium billcollinsi G01	PF3D7_0103100_1369_S
PRCDC_0101000	1388	Plasmodium reichenowi CDC	PF3D7_0103100_1369_S
PPRFG01_0101500	1437	Plasmodium praefalciparum strain G01	PF3D7_0103100_1445_S
PBLACG01_0100800	215	Plasmodium blacklocki G01	PF3D7_0103200_215_Y
PPRFG01_0101600	215	Plasmodium praefalciparum strain G01	PF3D7_0103200_215_Y
PRCDC_0101100	215	Plasmodium reichenowi CDC	PF3D7_0103200_215_Y
PADL01_0100800	215	Plasmodium adleri G01	PF3D7_0103200_215_Y
PBILCG01_0101600	215	Plasmodium billcollinsi G01	PF3D7_0103200_215_Y
PBLACG01_0100800	218	Plasmodium blacklocki G01	PF3D7_0103200_218_S
PPRFG01_0101600	218	Plasmodium praefalciparum strain G01	PF3D7_0103200_218_S
PRCDC_0101100	218	Plasmodium reichenowi CDC	PF3D7_0103200_218_S
PADL01_0100800	218	Plasmodium adleri G01	PF3D7_0103200_218_S
PGSY75_0103200	218	Plasmodium gaboni strain SY75	PF3D7_0103200_218_S
PBILCG01_0101600	218	Plasmodium billcollinsi G01	PF3D7_0103200_218_S
PPRFG01_0101600	231	Plasmodium praefalciparum strain G01	PF3D7_0103200_231_S
PRCDC_0101100	231	Plasmodium reichenowi CDC	PF3D7_0103200_231_S
PADL01_0100800	231	Plasmodium adleri G01	PF3D7_0103200_231_S
PPRFG01_0101600	232	Plasmodium praefalciparum strain G01	PF3D7_0103200_232_S
PRCDC_0101100	232	Plasmodium reichenowi CDC	PF3D7_0103200_232_S
PADL01_0100800	232	Plasmodium adleri G01	PF3D7_0103200_232_S
PGSY75_0103200	232	Plasmodium gaboni strain SY75	PF3D7_0103200_232_S
PPRFG01_0101600	237	Plasmodium praefalciparum strain G01	PF3D7_0103200_237_S
PGSY75_0103200	237	Plasmodium gaboni strain SY75	PF3D7_0103200_237_S
PBLACG01_0100800	243	Plasmodium blacklocki G01	PF3D7_0103200_241_S
PPRFG01_0101600	241	Plasmodium praefalciparum strain G01	PF3D7_0103200_241_S
PRCDC_0101100	241	Plasmodium reichenowi CDC	PF3D7_0103200_241_S
PADL01_0100800	241	Plasmodium adleri G01	PF3D7_0103200_241_S
PGSY75_0103200	241	Plasmodium gaboni strain SY75	PF3D7_0103200_241_S
PBILCG01_0101600	241	Plasmodium billcollinsi G01	PF3D7_0103200_241_S
PPRFG01_0101700	93	Plasmodium praefalciparum strain G01	PF3D7_0103300_95_S
PADL01_0100900	85	Plasmodium adleri G01	PF3D7_0103300_95_S
PGSY75_0103300	86	Plasmodium gaboni strain SY75	PF3D7_0103300_95_S
PRCDC_0101200	111	Plasmodium reichenowi CDC	PF3D7_0103300_95_S
PBLACG01_0100900	100	Plasmodium blacklocki G01	PF3D7_0103300_95_S
PPRFG01_0101700	418	Plasmodium praefalciparum strain G01	PF3D7_0103300_420_S
PRCDC_0101200	436	Plasmodium reichenowi CDC	PF3D7_0103300_420_S
PBLACG01_0100900	426	Plasmodium blacklocki G01	PF3D7_0103300_420_S
PBILCG01_0101700	409	Plasmodium billcollinsi G01	PF3D7_0103300_420_S
PPRFG01_0101700	463	Plasmodium praefalciparum strain G01	PF3D7_0103300_465_S
PocGH01_02018600	405	Plasmodium ovale curtisi GH01	PF3D7_0103300_465_S
PADL01_0100900	451	Plasmodium adleri G01	PF3D7_0103300_465_S
PGSY75_0103300	452	Plasmodium gaboni strain SY75	PF3D7_0103300_465_S
PRCDC_0101200	481	Plasmodium reichenowi CDC	PF3D7_0103300_465_S
PBLACG01_0100900	467	Plasmodium blacklocki G01	PF3D7_0103300_465_S
PBILCG01_0101700	453	Plasmodium billcollinsi G01	PF3D7_0103300_465_S
PPRFG01_0101700	470	Plasmodium praefalciparum strain G01	PF3D7_0103300_472_S
PRCDC_0101200	488	Plasmodium reichenowi CDC	PF3D7_0103300_472_S
PPRFG01_0101800	1110	Plasmodium praefalciparum strain G01	PF3D7_0103400_1143_S
PRCDC_0101300	1217	Plasmodium reichenowi CDC	PF3D7_0103400_1143_S
PBILCG01_0101800	1137	Plasmodium billcollinsi G01	PF3D7_0103400_1143_S
PPRFG01_0101800	1392	Plasmodium praefalciparum strain G01	PF3D7_0103400_1443_S
PRCDC_0101300	1504	Plasmodium reichenowi CDC	PF3D7_0103400_1443_S
PBILCG01_0101800	1423	Plasmodium billcollinsi G01	PF3D7_0103400_1443_S
PPRFG01_0101800	1404	Plasmodium praefalciparum strain G01	PF3D7_0103400_1455_S
PBLACG01_0101000	156	Plasmodium blacklocki G01	PF3D7_0103400_1455_S
PRCDC_0101300	1516	Plasmodium reichenowi CDC	PF3D7_0103400_1455_S
PBILCG01_0101800	1435	Plasmodium billcollinsi G01	PF3D7_0103400_1455_S
PGSY75_0103400	1322	Plasmodium gaboni strain SY75	PF3D7_0103400_1455_S
PADL01_0101000	1296	Plasmodium adleri G01	PF3D7_0103400_1455_S
PVP01_0211200	1112	Plasmodium vivax P01	PF3D7_0103500_1226_S
PBANKA_0209600	1028	Plasmodium berghei ANKA	PF3D7_0103500_1226_S
PRCDC_0101400	1242	Plasmodium reichenowi CDC	PF3D7_0103500_1226_S
PmUG01_02020100	1157	Plasmodium malariae UG01	PF3D7_0103500_1226_S
PPRFG01_0101900	1199	Plasmodium praefalciparum strain G01	PF3D7_0103500_1226_S
PY17X_0211000	1056	Plasmodium yoelii yoelii 17X	PF3D7_0103500_1226_S
C922_04256	408	Plasmodium inui San Antonio 1	PF3D7_0103900_485_S
PGSY75_0103900	442	Plasmodium gaboni strain SY75	PF3D7_0103900_485_S
PmUG01_02019700	436	Plasmodium malariae UG01	PF3D7_0103900_485_S
MKS88_000717	436	Plasmodium brasilianum strain Bolivian I	PF3D7_0103900_485_S
AK88_01094	421	Plasmodium fragile strain nilgiri	PF3D7_0103900_485_S
PKNH_0209600	406	Plasmodium knowlesi strain H	PF3D7_0103900_485_S
PPRFG01_0102300	487	Plasmodium praefalciparum strain G01	PF3D7_0103900_485_S
PBILCG01_0102300	485	Plasmodium billcollinsi G01	PF3D7_0103900_485_S
PocGH01_02018000	405	Plasmodium ovale curtisi GH01	PF3D7_0103900_485_S
PRCDC_0101800	484	Plasmodium reichenowi CDC	PF3D7_0103900_485_S
PcyM_0214000	403	Plasmodium cynomolgi strain M	PF3D7_0103900_485_S
PVP01_0210800	412	Plasmodium vivax P01	PF3D7_0103900_485_S
PBLACG01_0101400	550	Plasmodium blacklocki G01	PF3D7_0103900_485_S
PADL01_0101500	451	Plasmodium adleri G01	PF3D7_0103900_485_S
PGAL8A_00099900	401	Plasmodium gallinaceum 8A	PF3D7_0103900_485_S
PCOAH_00002990	406	Plasmodium coatneyi Hackeri	PF3D7_0103900_485_S
PRELSG_0213300	400	Plasmodium relictum SGS1-like	PF3D7_0103900_485_S
PRCDC_0102000	139	Plasmodium reichenowi CDC	PF3D7_0104100_139_S
PCHAS_0207400	168	Plasmodium chabaudi chabaudi	PF3D7_0104100_139_S
PPRFG01_0102500	139	Plasmodium praefalciparum strain G01	PF3D7_0104100_139_S
PBANKA_0209000	167	Plasmodium berghei ANKA	PF3D7_0104100_139_S
PPRFG01_0102700	92	Plasmodium praefalciparum strain G01	PF3D7_0104300_92_S
PBLACG01_0101800	130	Plasmodium blacklocki G01	PF3D7_0104300_137_Y
PADL01_0101900	142	Plasmodium adleri G01	PF3D7_0104300_137_Y
PPRFG01_0102700	137	Plasmodium praefalciparum strain G01	PF3D7_0104300_137_Y
PBILCG01_0102700	130	Plasmodium billcollinsi G01	PF3D7_0104300_137_Y
PRCDC_0102200	145	Plasmodium reichenowi CDC	PF3D7_0104300_137_Y
PADL01_0101900	154	Plasmodium adleri G01	PF3D7_0104300_149_S
PPRFG01_0102700	149	Plasmodium praefalciparum strain G01	PF3D7_0104300_149_S
PRCDC_0102200	157	Plasmodium reichenowi CDC	PF3D7_0104300_149_S
PBLACG01_0101800	152	Plasmodium blacklocki G01	PF3D7_0104300_159_S
PPRFG01_0102700	159	Plasmodium praefalciparum strain G01	PF3D7_0104300_159_S
PBILCG01_0102700	152	Plasmodium billcollinsi G01	PF3D7_0104300_159_S
PRCDC_0102200	167	Plasmodium reichenowi CDC	PF3D7_0104300_159_S
PPRFG01_0102700	171	Plasmodium praefalciparum strain G01	PF3D7_0104300_171_S
PRCDC_0102200	179	Plasmodium reichenowi CDC	PF3D7_0104300_171_S
PPRFG01_0102700	181	Plasmodium praefalciparum strain G01	PF3D7_0104300_181_S
PBILCG01_0102700	174	Plasmodium billcollinsi G01	PF3D7_0104300_181_S
PRCDC_0102200	189	Plasmodium reichenowi CDC	PF3D7_0104300_181_S
PBLACG01_0101800	225	Plasmodium blacklocki G01	PF3D7_0104300_225_S
PADL01_0101900	217	Plasmodium adleri G01	PF3D7_0104300_225_S
PPRFG01_0102700	223	Plasmodium praefalciparum strain G01	PF3D7_0104300_225_S
PBILCG01_0102700	217	Plasmodium billcollinsi G01	PF3D7_0104300_225_S
PRCDC_0102200	233	Plasmodium reichenowi CDC	PF3D7_0104300_225_S
PBLACG01_0101800	227	Plasmodium blacklocki G01	PF3D7_0104300_227_S
PPRFG01_0102700	225	Plasmodium praefalciparum strain G01	PF3D7_0104300_227_S
PBILCG01_0102700	219	Plasmodium billcollinsi G01	PF3D7_0104300_227_S
PRCDC_0102200	235	Plasmodium reichenowi CDC	PF3D7_0104300_227_S
PPRFG01_0102700	237	Plasmodium praefalciparum strain G01	PF3D7_0104300_231_S
PBILCG01_0102700	223	Plasmodium billcollinsi G01	PF3D7_0104300_231_S
PRCDC_0102200	239	Plasmodium reichenowi CDC	PF3D7_0104300_231_S
PBLACG01_0101800	277	Plasmodium blacklocki G01	PF3D7_0104300_281_S
PADL01_0101900	269	Plasmodium adleri G01	PF3D7_0104300_281_S
PPRFG01_0102700	287	Plasmodium praefalciparum strain G01	PF3D7_0104300_281_S
PBILCG01_0102700	273	Plasmodium billcollinsi G01	PF3D7_0104300_281_S
PRCDC_0102200	290	Plasmodium reichenowi CDC	PF3D7_0104300_281_S
PBLACG01_0101800	282	Plasmodium blacklocki G01	PF3D7_0104300_286_S
PADL01_0101900	274	Plasmodium adleri G01	PF3D7_0104300_286_S
PPRFG01_0102700	292	Plasmodium praefalciparum strain G01	PF3D7_0104300_286_S
PBILCG01_0102700	278	Plasmodium billcollinsi G01	PF3D7_0104300_286_S
PRCDC_0102200	295	Plasmodium reichenowi CDC	PF3D7_0104300_286_S
PPRFG01_0102700	392	Plasmodium praefalciparum strain G01	PF3D7_0104300_419_S
PBILCG01_0102700	368	Plasmodium billcollinsi G01	PF3D7_0104300_419_S
PRCDC_0102200	406	Plasmodium reichenowi CDC	PF3D7_0104300_419_S
PADL01_0101900	383	Plasmodium adleri G01	PF3D7_0104300_438_S
PPRFG01_0102700	411	Plasmodium praefalciparum strain G01	PF3D7_0104300_438_S
PBILCG01_0102700	387	Plasmodium billcollinsi G01	PF3D7_0104300_438_S
PRCDC_0102200	425	Plasmodium reichenowi CDC	PF3D7_0104300_438_S
PPRFG01_0102700	427	Plasmodium praefalciparum strain G01	PF3D7_0104300_454_T
PBLACG01_0101800	349	Plasmodium blacklocki G01	PF3D7_0104300_494_S
PADL01_0101900	441	Plasmodium adleri G01	PF3D7_0104300_494_S
PPRFG01_0102700	467	Plasmodium praefalciparum strain G01	PF3D7_0104300_494_S
PBILCG01_0102700	442	Plasmodium billcollinsi G01	PF3D7_0104300_494_S
PRCDC_0102200	481	Plasmodium reichenowi CDC	PF3D7_0104300_494_S
PADL01_0101900	450	Plasmodium adleri G01	PF3D7_0104300_503_S
PPRFG01_0102700	476	Plasmodium praefalciparum strain G01	PF3D7_0104300_503_S
PBLACG01_0101800	361	Plasmodium blacklocki G01	PF3D7_0104300_506_S
PADL01_0101900	453	Plasmodium adleri G01	PF3D7_0104300_506_S
PPRFG01_0102700	479	Plasmodium praefalciparum strain G01	PF3D7_0104300_506_S
PBILCG01_0102700	454	Plasmodium billcollinsi G01	PF3D7_0104300_506_S
PRCDC_0102200	493	Plasmodium reichenowi CDC	PF3D7_0104300_506_S
PBLACG01_0101800	388	Plasmodium blacklocki G01	PF3D7_0104300_533_S
PADL01_0101900	480	Plasmodium adleri G01	PF3D7_0104300_533_S
PPRFG01_0102700	506	Plasmodium praefalciparum strain G01	PF3D7_0104300_533_S
PBILCG01_0102700	481	Plasmodium billcollinsi G01	PF3D7_0104300_533_S
PRCDC_0102200	520	Plasmodium reichenowi CDC	PF3D7_0104300_533_S
PGAL8A_00100400	422	Plasmodium gallinaceum 8A	PF3D7_0104300_546_S
PBLACG01_0101800	401	Plasmodium blacklocki G01	PF3D7_0104300_546_S
PADL01_0101900	493	Plasmodium adleri G01	PF3D7_0104300_546_S
PPRFG01_0102700	519	Plasmodium praefalciparum strain G01	PF3D7_0104300_546_S
PRELSG_0212800	368	Plasmodium relictum SGS1-like	PF3D7_0104300_546_S
PBILCG01_0102700	494	Plasmodium billcollinsi G01	PF3D7_0104300_546_S
PRCDC_0102200	533	Plasmodium reichenowi CDC	PF3D7_0104300_546_S
PGAL8A_00100400	443	Plasmodium gallinaceum 8A	PF3D7_0104300_580_S
PBLACG01_0101800	435	Plasmodium blacklocki G01	PF3D7_0104300_580_S
PPRFG01_0102700	553	Plasmodium praefalciparum strain G01	PF3D7_0104300_580_S
PBILCG01_0102700	528	Plasmodium billcollinsi G01	PF3D7_0104300_580_S
PRCDC_0102200	567	Plasmodium reichenowi CDC	PF3D7_0104300_580_S
PBLACG01_0101800	484	Plasmodium blacklocki G01	PF3D7_0104300_609_S
PADL01_0101900	545	Plasmodium adleri G01	PF3D7_0104300_609_S
PPRFG01_0102700	582	Plasmodium praefalciparum strain G01	PF3D7_0104300_609_S
PBILCG01_0102700	563	Plasmodium billcollinsi G01	PF3D7_0104300_609_S
PRCDC_0102200	597	Plasmodium reichenowi CDC	PF3D7_0104300_609_S
PGAL8A_00100400	600	Plasmodium gallinaceum 8A	PF3D7_0104300_661_S
PBLACG01_0101800	550	Plasmodium blacklocki G01	PF3D7_0104300_661_S
PPRFG01_0102700	634	Plasmodium praefalciparum strain G01	PF3D7_0104300_661_S
PRELSG_0212800	501	Plasmodium relictum SGS1-like	PF3D7_0104300_661_S
PBILCG01_0102700	629	Plasmodium billcollinsi G01	PF3D7_0104300_661_S
PRCDC_0102200	663	Plasmodium reichenowi CDC	PF3D7_0104300_661_S
PVP01_0210400	870	Plasmodium vivax P01	PF3D7_0104300_679_S
PGAL8A_00100400	618	Plasmodium gallinaceum 8A	PF3D7_0104300_679_S
PBLACG01_0101800	568	Plasmodium blacklocki G01	PF3D7_0104300_679_S
PADL01_0101900	635	Plasmodium adleri G01	PF3D7_0104300_679_S
PPRFG01_0102700	652	Plasmodium praefalciparum strain G01	PF3D7_0104300_679_S
PKNH_0209200	792	Plasmodium knowlesi strain H	PF3D7_0104300_679_S
PCHAS_0207200	211	Plasmodium chabaudi chabaudi	PF3D7_0104300_679_S
PY17X_0210200	239	Plasmodium yoelii yoelii 17X	PF3D7_0104300_679_S
PRELSG_0212800	519	Plasmodium relictum SGS1-like	PF3D7_0104300_679_S
PBILCG01_0102700	647	Plasmodium billcollinsi G01	PF3D7_0104300_679_S
C922_04251	405	Plasmodium inui San Antonio 1	PF3D7_0104300_679_S
PCOAH_00003030	775	Plasmodium coatneyi Hackeri	PF3D7_0104300_679_S
PRCDC_0102200	681	Plasmodium reichenowi CDC	PF3D7_0104300_679_S
PGAL8A_00100400	621	Plasmodium gallinaceum 8A	PF3D7_0104300_682_S
PBLACG01_0101800	571	Plasmodium blacklocki G01	PF3D7_0104300_682_S
PADL01_0101900	638	Plasmodium adleri G01	PF3D7_0104300_682_S
PPRFG01_0102700	655	Plasmodium praefalciparum strain G01	PF3D7_0104300_682_S
PCHAS_0207200	214	Plasmodium chabaudi chabaudi	PF3D7_0104300_682_S
PRELSG_0212800	522	Plasmodium relictum SGS1-like	PF3D7_0104300_682_S
PBILCG01_0102700	650	Plasmodium billcollinsi G01	PF3D7_0104300_682_S
PRCDC_0102200	684	Plasmodium reichenowi CDC	PF3D7_0104300_682_S
PVP01_0210400	947	Plasmodium vivax P01	PF3D7_0104300_725_S
PGAL8A_00100400	669	Plasmodium gallinaceum 8A	PF3D7_0104300_725_S
PBLACG01_0101800	614	Plasmodium blacklocki G01	PF3D7_0104300_725_S
PADL01_0101900	681	Plasmodium adleri G01	PF3D7_0104300_725_S
PPRFG01_0102700	698	Plasmodium praefalciparum strain G01	PF3D7_0104300_725_S
PKNH_0209200	878	Plasmodium knowlesi strain H	PF3D7_0104300_725_S
PRELSG_0212800	569	Plasmodium relictum SGS1-like	PF3D7_0104300_725_S
PBILCG01_0102700	693	Plasmodium billcollinsi G01	PF3D7_0104300_725_S
C922_04251	470	Plasmodium inui San Antonio 1	PF3D7_0104300_725_S
PRCDC_0102200	727	Plasmodium reichenowi CDC	PF3D7_0104300_725_S
PBLACG01_0101800	619	Plasmodium blacklocki G01	PF3D7_0104300_730_S
PPRFG01_0102700	703	Plasmodium praefalciparum strain G01	PF3D7_0104300_730_S
PRCDC_0102200	732	Plasmodium reichenowi CDC	PF3D7_0104300_730_S
PADL01_0101900	700	Plasmodium adleri G01	PF3D7_0104300_744_S
PPRFG01_0102700	717	Plasmodium praefalciparum strain G01	PF3D7_0104300_744_S
PBILCG01_0102700	712	Plasmodium billcollinsi G01	PF3D7_0104300_744_S
PRCDC_0102200	746	Plasmodium reichenowi CDC	PF3D7_0104300_744_S
PPRFG01_0102700	819	Plasmodium praefalciparum strain G01	PF3D7_0104300_838_S
PPRFG01_0102700	885	Plasmodium praefalciparum strain G01	PF3D7_0104300_904_S
PRCDC_0102200	924	Plasmodium reichenowi CDC	PF3D7_0104300_904_S
PVP01_0210400	1203	Plasmodium vivax P01	PF3D7_0104300_1017_S
PGAL8A_00100400	838	Plasmodium gallinaceum 8A	PF3D7_0104300_1017_S
PGSY75_0104300	143	Plasmodium gaboni strain SY75	PF3D7_0104300_1017_S
PBLACG01_0101800	884	Plasmodium blacklocki G01	PF3D7_0104300_1017_S
PADL01_0101900	918	Plasmodium adleri G01	PF3D7_0104300_1017_S
PPRFG01_0102700	1014	Plasmodium praefalciparum strain G01	PF3D7_0104300_1017_S
PKNH_0209200	1099	Plasmodium knowlesi strain H	PF3D7_0104300_1017_S
PcyM_0213600	1188	Plasmodium cynomolgi strain M	PF3D7_0104300_1017_S
PRELSG_0212800	739	Plasmodium relictum SGS1-like	PF3D7_0104300_1017_S
PBILCG01_0102700	970	Plasmodium billcollinsi G01	PF3D7_0104300_1017_S
C922_04251	693	Plasmodium inui San Antonio 1	PF3D7_0104300_1017_S
PCOAH_00003030	1066	Plasmodium coatneyi Hackeri	PF3D7_0104300_1017_S
PRCDC_0102200	1073	Plasmodium reichenowi CDC	PF3D7_0104300_1017_S
PGSY75_0104300	163	Plasmodium gaboni strain SY75	PF3D7_0104300_1037_S
PBLACG01_0101800	904	Plasmodium blacklocki G01	PF3D7_0104300_1037_S
PADL01_0101900	938	Plasmodium adleri G01	PF3D7_0104300_1037_S
PPRFG01_0102700	1034	Plasmodium praefalciparum strain G01	PF3D7_0104300_1037_S
PBILCG01_0102700	990	Plasmodium billcollinsi G01	PF3D7_0104300_1037_S
PRCDC_0102200	1093	Plasmodium reichenowi CDC	PF3D7_0104300_1037_S
PGSY75_0104300	230	Plasmodium gaboni strain SY75	PF3D7_0104300_1103_S
PPRFG01_0102700	1100	Plasmodium praefalciparum strain G01	PF3D7_0104300_1103_S
PGSY75_0104300	232	Plasmodium gaboni strain SY75	PF3D7_0104300_1105_S
PBLACG01_0101800	972	Plasmodium blacklocki G01	PF3D7_0104300_1105_S
PADL01_0101900	1007	Plasmodium adleri G01	PF3D7_0104300_1105_S
PPRFG01_0102700	1102	Plasmodium praefalciparum strain G01	PF3D7_0104300_1105_S
PBILCG01_0102700	1058	Plasmodium billcollinsi G01	PF3D7_0104300_1105_S
PRCDC_0102200	1161	Plasmodium reichenowi CDC	PF3D7_0104300_1105_S
PPRFG01_0102700	1109	Plasmodium praefalciparum strain G01	PF3D7_0104300_1112_S
PRCDC_0102200	1168	Plasmodium reichenowi CDC	PF3D7_0104300_1112_S
PBLACG01_0101800	1068	Plasmodium blacklocki G01	PF3D7_0104300_1197_S
PPRFG01_0102700	1194	Plasmodium praefalciparum strain G01	PF3D7_0104300_1197_S
PBILCG01_0102700	1169	Plasmodium billcollinsi G01	PF3D7_0104300_1197_S
PRCDC_0102200	1253	Plasmodium reichenowi CDC	PF3D7_0104300_1197_S
PGSY75_0104300	346	Plasmodium gaboni strain SY75	PF3D7_0104300_1212_S
PBLACG01_0101800	1083	Plasmodium blacklocki G01	PF3D7_0104300_1212_S
PADL01_0101900	1122	Plasmodium adleri G01	PF3D7_0104300_1212_S
PPRFG01_0102700	1209	Plasmodium praefalciparum strain G01	PF3D7_0104300_1212_S
PBILCG01_0102700	1184	Plasmodium billcollinsi G01	PF3D7_0104300_1212_S
PRCDC_0102200	1268	Plasmodium reichenowi CDC	PF3D7_0104300_1212_S
PGSY75_0104300	350	Plasmodium gaboni strain SY75	PF3D7_0104300_1216_Y
PBLACG01_0101800	1087	Plasmodium blacklocki G01	PF3D7_0104300_1216_Y
PADL01_0101900	1126	Plasmodium adleri G01	PF3D7_0104300_1216_Y
PPRFG01_0102700	1213	Plasmodium praefalciparum strain G01	PF3D7_0104300_1216_Y
PBILCG01_0102700	1188	Plasmodium billcollinsi G01	PF3D7_0104300_1216_Y
PRCDC_0102200	1272	Plasmodium reichenowi CDC	PF3D7_0104300_1216_Y
PGSY75_0104300	355	Plasmodium gaboni strain SY75	PF3D7_0104300_1222_S
PBLACG01_0101800	1092	Plasmodium blacklocki G01	PF3D7_0104300_1222_S
PADL01_0101900	1131	Plasmodium adleri G01	PF3D7_0104300_1222_S
PPRFG01_0102700	1219	Plasmodium praefalciparum strain G01	PF3D7_0104300_1222_S
PBILCG01_0102700	1193	Plasmodium billcollinsi G01	PF3D7_0104300_1222_S
PRCDC_0102200	1277	Plasmodium reichenowi CDC	PF3D7_0104300_1222_S
PGSY75_0104300	358	Plasmodium gaboni strain SY75	PF3D7_0104300_1225_S
PBLACG01_0101800	1095	Plasmodium blacklocki G01	PF3D7_0104300_1225_S
PADL01_0101900	1134	Plasmodium adleri G01	PF3D7_0104300_1225_S
PPRFG01_0102700	1222	Plasmodium praefalciparum strain G01	PF3D7_0104300_1225_S
PRCDC_0102200	1280	Plasmodium reichenowi CDC	PF3D7_0104300_1225_S
PBLACG01_0101800	1105	Plasmodium blacklocki G01	PF3D7_0104300_1235_S
PPRFG01_0102700	1232	Plasmodium praefalciparum strain G01	PF3D7_0104300_1235_S
PRCDC_0102200	1290	Plasmodium reichenowi CDC	PF3D7_0104300_1235_S
PGSY75_0104300	371	Plasmodium gaboni strain SY75	PF3D7_0104300_1238_S
PBLACG01_0101800	1108	Plasmodium blacklocki G01	PF3D7_0104300_1238_S
PADL01_0101900	1147	Plasmodium adleri G01	PF3D7_0104300_1238_S
PPRFG01_0102700	1235	Plasmodium praefalciparum strain G01	PF3D7_0104300_1238_S
PY17X_0210200	771	Plasmodium yoelii yoelii 17X	PF3D7_0104300_1238_S
PBILCG01_0102700	1209	Plasmodium billcollinsi G01	PF3D7_0104300_1238_S
PRCDC_0102200	1293	Plasmodium reichenowi CDC	PF3D7_0104300_1238_S
PPRFG01_0102700	1277	Plasmodium praefalciparum strain G01	PF3D7_0104300_1280_S
PPRFG01_0102700	1323	Plasmodium praefalciparum strain G01	PF3D7_0104300_1328_S
PGSY75_0104300	526	Plasmodium gaboni strain SY75	PF3D7_0104300_1381_S
PBLACG01_0101800	1263	Plasmodium blacklocki G01	PF3D7_0104300_1381_S
PADL01_0101900	1298	Plasmodium adleri G01	PF3D7_0104300_1381_S
PPRFG01_0102700	1376	Plasmodium praefalciparum strain G01	PF3D7_0104300_1381_S
PBILCG01_0102700	1401	Plasmodium billcollinsi G01	PF3D7_0104300_1381_S
PRCDC_0102200	1504	Plasmodium reichenowi CDC	PF3D7_0104300_1381_S
PGSY75_0104300	531	Plasmodium gaboni strain SY75	PF3D7_0104300_1386_S
PPRFG01_0102700	1381	Plasmodium praefalciparum strain G01	PF3D7_0104300_1386_S
PRELSG_0212800	993	Plasmodium relictum SGS1-like	PF3D7_0104300_1386_S
PBILCG01_0102700	1406	Plasmodium billcollinsi G01	PF3D7_0104300_1386_S
PRCDC_0102200	1509	Plasmodium reichenowi CDC	PF3D7_0104300_1386_S
PGSY75_0104300	555	Plasmodium gaboni strain SY75	PF3D7_0104300_1410_T
PBLACG01_0101800	1292	Plasmodium blacklocki G01	PF3D7_0104300_1410_T
PADL01_0101900	1327	Plasmodium adleri G01	PF3D7_0104300_1410_T
PPRFG01_0102700	1405	Plasmodium praefalciparum strain G01	PF3D7_0104300_1410_T
PBILCG01_0102700	1430	Plasmodium billcollinsi G01	PF3D7_0104300_1410_T
PRCDC_0102200	1533	Plasmodium reichenowi CDC	PF3D7_0104300_1410_T
PGSY75_0104300	557	Plasmodium gaboni strain SY75	PF3D7_0104300_1412_S
PBLACG01_0101800	1294	Plasmodium blacklocki G01	PF3D7_0104300_1412_S
PADL01_0101900	1329	Plasmodium adleri G01	PF3D7_0104300_1412_S
PPRFG01_0102700	1407	Plasmodium praefalciparum strain G01	PF3D7_0104300_1412_S
PBILCG01_0102700	1432	Plasmodium billcollinsi G01	PF3D7_0104300_1412_S
PRCDC_0102200	1535	Plasmodium reichenowi CDC	PF3D7_0104300_1412_S
PVP01_0210400	1785	Plasmodium vivax P01	PF3D7_0104300_1567_S
PGAL8A_00100400	1251	Plasmodium gallinaceum 8A	PF3D7_0104300_1567_S
PGSY75_0104300	694	Plasmodium gaboni strain SY75	PF3D7_0104300_1567_S
PBLACG01_0101800	1444	Plasmodium blacklocki G01	PF3D7_0104300_1567_S
PADL01_0101900	1465	Plasmodium adleri G01	PF3D7_0104300_1567_S
PPRFG01_0102700	1562	Plasmodium praefalciparum strain G01	PF3D7_0104300_1567_S
PcyM_0213600	1865	Plasmodium cynomolgi strain M	PF3D7_0104300_1567_S
PRELSG_0212800	1167	Plasmodium relictum SGS1-like	PF3D7_0104300_1567_S
PBILCG01_0102700	1585	Plasmodium billcollinsi G01	PF3D7_0104300_1567_S
C922_04251	1303	Plasmodium inui San Antonio 1	PF3D7_0104300_1567_S
PCOAH_00003030	1612	Plasmodium coatneyi Hackeri	PF3D7_0104300_1567_S
PRCDC_0102200	1698	Plasmodium reichenowi CDC	PF3D7_0104300_1567_S
PGSY75_0104300	715	Plasmodium gaboni strain SY75	PF3D7_0104300_1588_S
PBLACG01_0101800	1465	Plasmodium blacklocki G01	PF3D7_0104300_1588_S
PADL01_0101900	1486	Plasmodium adleri G01	PF3D7_0104300_1588_S
PPRFG01_0102700	1583	Plasmodium praefalciparum strain G01	PF3D7_0104300_1588_S
PBILCG01_0102700	1606	Plasmodium billcollinsi G01	PF3D7_0104300_1588_S
PRCDC_0102200	1719	Plasmodium reichenowi CDC	PF3D7_0104300_1588_S
PGSY75_0104300	720	Plasmodium gaboni strain SY75	PF3D7_0104300_1593_S
PBLACG01_0101800	1470	Plasmodium blacklocki G01	PF3D7_0104300_1593_S
PADL01_0101900	1491	Plasmodium adleri G01	PF3D7_0104300_1593_S
PPRFG01_0102700	1588	Plasmodium praefalciparum strain G01	PF3D7_0104300_1593_S
PBILCG01_0102700	1611	Plasmodium billcollinsi G01	PF3D7_0104300_1593_S
PRCDC_0102200	1724	Plasmodium reichenowi CDC	PF3D7_0104300_1593_S
PGSY75_0104300	736	Plasmodium gaboni strain SY75	PF3D7_0104300_1609_S
PBLACG01_0101800	1486	Plasmodium blacklocki G01	PF3D7_0104300_1609_S
PADL01_0101900	1507	Plasmodium adleri G01	PF3D7_0104300_1609_S
PPRFG01_0102700	1604	Plasmodium praefalciparum strain G01	PF3D7_0104300_1609_S
PBILCG01_0102700	1627	Plasmodium billcollinsi G01	PF3D7_0104300_1609_S
PRCDC_0102200	1740	Plasmodium reichenowi CDC	PF3D7_0104300_1609_S
PGSY75_0104300	800	Plasmodium gaboni strain SY75	PF3D7_0104300_1672_S
PBLACG01_0101800	1549	Plasmodium blacklocki G01	PF3D7_0104300_1672_S
PADL01_0101900	1571	Plasmodium adleri G01	PF3D7_0104300_1672_S
PPRFG01_0102700	1667	Plasmodium praefalciparum strain G01	PF3D7_0104300_1672_S
PBILCG01_0102700	1690	Plasmodium billcollinsi G01	PF3D7_0104300_1672_S
PRCDC_0102200	1803	Plasmodium reichenowi CDC	PF3D7_0104300_1672_S
PGSY75_0104300	820	Plasmodium gaboni strain SY75	PF3D7_0104300_1692_S
PBLACG01_0101800	1569	Plasmodium blacklocki G01	PF3D7_0104300_1692_S
PADL01_0101900	1591	Plasmodium adleri G01	PF3D7_0104300_1692_S
PPRFG01_0102700	1687	Plasmodium praefalciparum strain G01	PF3D7_0104300_1692_S
PBILCG01_0102700	1710	Plasmodium billcollinsi G01	PF3D7_0104300_1692_S
PRCDC_0102200	1823	Plasmodium reichenowi CDC	PF3D7_0104300_1692_S
PGSY75_0104300	998	Plasmodium gaboni strain SY75	PF3D7_0104300_1869_S
PBLACG01_0101800	1751	Plasmodium blacklocki G01	PF3D7_0104300_1869_S
PADL01_0101900	1769	Plasmodium adleri G01	PF3D7_0104300_1869_S
PPRFG01_0102700	1859	Plasmodium praefalciparum strain G01	PF3D7_0104300_1869_S
PRCDC_0102200	2005	Plasmodium reichenowi CDC	PF3D7_0104300_1869_S
PGSY75_0104300	1002	Plasmodium gaboni strain SY75	PF3D7_0104300_1873_S
PADL01_0101900	1773	Plasmodium adleri G01	PF3D7_0104300_1873_S
PPRFG01_0102700	1863	Plasmodium praefalciparum strain G01	PF3D7_0104300_1873_S
PCHAS_0207200	1516	Plasmodium chabaudi chabaudi	PF3D7_0104300_1873_S
PBILCG01_0102700	1883	Plasmodium billcollinsi G01	PF3D7_0104300_1873_S
PPRFG01_0102700	1869	Plasmodium praefalciparum strain G01	PF3D7_0104300_1879_S
PRCDC_0102200	2015	Plasmodium reichenowi CDC	PF3D7_0104300_1879_S
PPRFG01_0102700	1969	Plasmodium praefalciparum strain G01	PF3D7_0104300_1979_S
PRCDC_0102200	2100	Plasmodium reichenowi CDC	PF3D7_0104300_1979_S
PPRFG01_0102700	1973	Plasmodium praefalciparum strain G01	PF3D7_0104300_1983_S
PGSY75_0104300	1106	Plasmodium gaboni strain SY75	PF3D7_0104300_2009_S
PBLACG01_0101800	1936	Plasmodium blacklocki G01	PF3D7_0104300_2009_S
PADL01_0101900	1883	Plasmodium adleri G01	PF3D7_0104300_2009_S
PPRFG01_0102700	1999	Plasmodium praefalciparum strain G01	PF3D7_0104300_2009_S
PBILCG01_0102700	1992	Plasmodium billcollinsi G01	PF3D7_0104300_2009_S
PRCDC_0102200	2130	Plasmodium reichenowi CDC	PF3D7_0104300_2009_S
PBLACG01_0101800	2199	Plasmodium blacklocki G01	PF3D7_0104300_2273_S
PPRFG01_0102700	2263	Plasmodium praefalciparum strain G01	PF3D7_0104300_2273_S
PBILCG01_0102700	2255	Plasmodium billcollinsi G01	PF3D7_0104300_2273_S
PRCDC_0102200	2393	Plasmodium reichenowi CDC	PF3D7_0104300_2273_S
PVP01_0210400	2611	Plasmodium vivax P01	PF3D7_0104300_2281_S
PGSY75_0104300	1375	Plasmodium gaboni strain SY75	PF3D7_0104300_2281_S
PBLACG01_0101800	2207	Plasmodium blacklocki G01	PF3D7_0104300_2281_S
PADL01_0101900	2152	Plasmodium adleri G01	PF3D7_0104300_2281_S
PPRFG01_0102700	2271	Plasmodium praefalciparum strain G01	PF3D7_0104300_2281_S
PKNH_0209200	2436	Plasmodium knowlesi strain H	PF3D7_0104300_2281_S
PcyM_0213600	2683	Plasmodium cynomolgi strain M	PF3D7_0104300_2281_S
PBILCG01_0102700	2263	Plasmodium billcollinsi G01	PF3D7_0104300_2281_S
C922_04251	2069	Plasmodium inui San Antonio 1	PF3D7_0104300_2281_S
PRCDC_0102200	2401	Plasmodium reichenowi CDC	PF3D7_0104300_2281_S
PPRFG01_0102700	2568	Plasmodium praefalciparum strain G01	PF3D7_0104300_2578_S
PRCDC_0102200	2698	Plasmodium reichenowi CDC	PF3D7_0104300_2578_S
PGAL8A_00100400	2078	Plasmodium gallinaceum 8A	PF3D7_0104300_2603_S
PBLACG01_0101800	2529	Plasmodium blacklocki G01	PF3D7_0104300_2603_S
PPRFG01_0102700	2593	Plasmodium praefalciparum strain G01	PF3D7_0104300_2603_S
PY17X_0210200	2213	Plasmodium yoelii yoelii 17X	PF3D7_0104300_2603_S
PBILCG01_0102700	2583	Plasmodium billcollinsi G01	PF3D7_0104300_2603_S
PRCDC_0102200	2723	Plasmodium reichenowi CDC	PF3D7_0104300_2603_S
PGSY75_0104300	1740	Plasmodium gaboni strain SY75	PF3D7_0104300_2638_S
PBLACG01_0101800	2564	Plasmodium blacklocki G01	PF3D7_0104300_2638_S
PADL01_0101900	2534	Plasmodium adleri G01	PF3D7_0104300_2638_S
PPRFG01_0102700	2628	Plasmodium praefalciparum strain G01	PF3D7_0104300_2638_S
PPRFG01_0102700	2638	Plasmodium praefalciparum strain G01	PF3D7_0104300_2648_S
PPRFG01_0102700	2714	Plasmodium praefalciparum strain G01	PF3D7_0104300_2724_S
PBILCG01_0102700	2696	Plasmodium billcollinsi G01	PF3D7_0104300_2724_S
PRCDC_0102200	2844	Plasmodium reichenowi CDC	PF3D7_0104300_2724_S
PVP01_0210400	2976	Plasmodium vivax P01	PF3D7_0104300_2743_S
PGSY75_0104300	1846	Plasmodium gaboni strain SY75	PF3D7_0104300_2743_S
PBLACG01_0101800	2671	Plasmodium blacklocki G01	PF3D7_0104300_2743_S
PADL01_0101900	2638	Plasmodium adleri G01	PF3D7_0104300_2743_S
PPRFG01_0102700	2733	Plasmodium praefalciparum strain G01	PF3D7_0104300_2743_S
PKNH_0209200	2848	Plasmodium knowlesi strain H	PF3D7_0104300_2743_S
PCHAS_0207200	2222	Plasmodium chabaudi chabaudi	PF3D7_0104300_2743_S
PcyM_0213600	3213	Plasmodium cynomolgi strain M	PF3D7_0104300_2743_S
PY17X_0210200	2317	Plasmodium yoelii yoelii 17X	PF3D7_0104300_2743_S
PBILCG01_0102700	2720	Plasmodium billcollinsi G01	PF3D7_0104300_2743_S
C922_04251	2500	Plasmodium inui San Antonio 1	PF3D7_0104300_2743_S
PCOAH_00003030	2759	Plasmodium coatneyi Hackeri	PF3D7_0104300_2743_S
PRCDC_0102200	2863	Plasmodium reichenowi CDC	PF3D7_0104300_2743_S
PBLACG01_0101800	2681	Plasmodium blacklocki G01	PF3D7_0104300_2753_S
PPRFG01_0102700	2743	Plasmodium praefalciparum strain G01	PF3D7_0104300_2753_S
PRCDC_0102200	2873	Plasmodium reichenowi CDC	PF3D7_0104300_2753_S
PGSY75_0104300	1893	Plasmodium gaboni strain SY75	PF3D7_0104300_2791_S
PBLACG01_0101800	2718	Plasmodium blacklocki G01	PF3D7_0104300_2791_S
PADL01_0101900	2685	Plasmodium adleri G01	PF3D7_0104300_2791_S
PPRFG01_0102700	2781	Plasmodium praefalciparum strain G01	PF3D7_0104300_2791_S
PKNH_0209200	2893	Plasmodium knowlesi strain H	PF3D7_0104300_2791_S
PBILCG01_0102700	2767	Plasmodium billcollinsi G01	PF3D7_0104300_2791_S
PRCDC_0102200	2911	Plasmodium reichenowi CDC	PF3D7_0104300_2791_S
PGSY75_0104300	1960	Plasmodium gaboni strain SY75	PF3D7_0104300_2831_S
PBLACG01_0101800	2786	Plasmodium blacklocki G01	PF3D7_0104300_2831_S
PPRFG01_0102700	2821	Plasmodium praefalciparum strain G01	PF3D7_0104300_2831_S
PBILCG01_0102700	2795	Plasmodium billcollinsi G01	PF3D7_0104300_2831_S
PRCDC_0102200	2979	Plasmodium reichenowi CDC	PF3D7_0104300_2831_S
PVP01_0210400	3067	Plasmodium vivax P01	PF3D7_0104300_2832_S
PPRFG01_0102700	2822	Plasmodium praefalciparum strain G01	PF3D7_0104300_2832_S
PBILCG01_0102700	2796	Plasmodium billcollinsi G01	PF3D7_0104300_2832_S
PCOAH_00003030	2847	Plasmodium coatneyi Hackeri	PF3D7_0104300_2832_S
PRCDC_0102200	2980	Plasmodium reichenowi CDC	PF3D7_0104300_2832_S
PBLACG01_0101800	2845	Plasmodium blacklocki G01	PF3D7_0104300_2890_S
PPRFG01_0102700	2880	Plasmodium praefalciparum strain G01	PF3D7_0104300_2890_S
PRCDC_0102200	3038	Plasmodium reichenowi CDC	PF3D7_0104300_2890_S
PGSY75_0104300	2029	Plasmodium gaboni strain SY75	PF3D7_0104300_2900_S
PBLACG01_0101800	2855	Plasmodium blacklocki G01	PF3D7_0104300_2900_S
PADL01_0101900	2826	Plasmodium adleri G01	PF3D7_0104300_2900_S
PPRFG01_0102700	2890	Plasmodium praefalciparum strain G01	PF3D7_0104300_2900_S
PBILCG01_0102700	2864	Plasmodium billcollinsi G01	PF3D7_0104300_2900_S
PRCDC_0102200	3048	Plasmodium reichenowi CDC	PF3D7_0104300_2900_S
PGSY75_0104300	2034	Plasmodium gaboni strain SY75	PF3D7_0104300_2905_T
PBLACG01_0101800	2860	Plasmodium blacklocki G01	PF3D7_0104300_2905_T
PADL01_0101900	2831	Plasmodium adleri G01	PF3D7_0104300_2905_T
PPRFG01_0102700	2895	Plasmodium praefalciparum strain G01	PF3D7_0104300_2905_T
PBILCG01_0102700	2869	Plasmodium billcollinsi G01	PF3D7_0104300_2905_T
PRCDC_0102200	3053	Plasmodium reichenowi CDC	PF3D7_0104300_2905_T
PGSY75_0104300	2061	Plasmodium gaboni strain SY75	PF3D7_0104300_2932_S
PBLACG01_0101800	2887	Plasmodium blacklocki G01	PF3D7_0104300_2932_S
PADL01_0101900	2858	Plasmodium adleri G01	PF3D7_0104300_2932_S
PPRFG01_0102700	2922	Plasmodium praefalciparum strain G01	PF3D7_0104300_2932_S
PBILCG01_0102700	2896	Plasmodium billcollinsi G01	PF3D7_0104300_2932_S
PRCDC_0102200	3080	Plasmodium reichenowi CDC	PF3D7_0104300_2932_S
PGSY75_0104300	2113	Plasmodium gaboni strain SY75	PF3D7_0104300_2968_S
PBLACG01_0101800	2923	Plasmodium blacklocki G01	PF3D7_0104300_2968_S
PADL01_0101900	2894	Plasmodium adleri G01	PF3D7_0104300_2968_S
PPRFG01_0102700	2958	Plasmodium praefalciparum strain G01	PF3D7_0104300_2968_S
PRCDC_0102200	3116	Plasmodium reichenowi CDC	PF3D7_0104300_2968_S
PGSY75_0104300	2140	Plasmodium gaboni strain SY75	PF3D7_0104300_2995_S
PBLACG01_0101800	2950	Plasmodium blacklocki G01	PF3D7_0104300_2995_S
PADL01_0101900	2921	Plasmodium adleri G01	PF3D7_0104300_2995_S
PPRFG01_0102700	2985	Plasmodium praefalciparum strain G01	PF3D7_0104300_2995_S
PBILCG01_0102700	2959	Plasmodium billcollinsi G01	PF3D7_0104300_2995_S
PRCDC_0102200	3143	Plasmodium reichenowi CDC	PF3D7_0104300_2995_S
PGSY75_0104300	2191	Plasmodium gaboni strain SY75	PF3D7_0104300_3045_Y
PADL01_0101900	2972	Plasmodium adleri G01	PF3D7_0104300_3045_Y
PPRFG01_0102700	3035	Plasmodium praefalciparum strain G01	PF3D7_0104300_3045_Y
PBILCG01_0102700	3009	Plasmodium billcollinsi G01	PF3D7_0104300_3045_Y
PRCDC_0102200	3193	Plasmodium reichenowi CDC	PF3D7_0104300_3045_Y
PGSY75_0104300	2194	Plasmodium gaboni strain SY75	PF3D7_0104300_3047_S
PBLACG01_0101800	3002	Plasmodium blacklocki G01	PF3D7_0104300_3047_S
PADL01_0101900	2975	Plasmodium adleri G01	PF3D7_0104300_3047_S
PPRFG01_0102700	3037	Plasmodium praefalciparum strain G01	PF3D7_0104300_3047_S
PBILCG01_0102700	3011	Plasmodium billcollinsi G01	PF3D7_0104300_3047_S
PRCDC_0102200	3195	Plasmodium reichenowi CDC	PF3D7_0104300_3047_S
PPRFG01_0102700	3093	Plasmodium praefalciparum strain G01	PF3D7_0104300_3130_S
PRCDC_0102200	3263	Plasmodium reichenowi CDC	PF3D7_0104300_3130_S
PVL_000163600	257	Plasmodium vivax-like Pvl01	PF3D7_0104500_252_S
PcyM_0213300	273	Plasmodium cynomolgi strain M	PF3D7_0104500_252_S
PocGH01_02017400	241	Plasmodium ovale curtisi GH01	PF3D7_0104500_252_S
PGSY75_0104500	251	Plasmodium gaboni strain SY75	PF3D7_0104500_252_S
MKS88_000711	176	Plasmodium brasilianum strain Bolivian I	PF3D7_0104500_252_S
AK88_01088	176	Plasmodium fragile strain nilgiri	PF3D7_0104500_252_S
PBLACG01_0102000	249	Plasmodium blacklocki G01	PF3D7_0104500_252_S
PADL01_0102100	251	Plasmodium adleri G01	PF3D7_0104500_252_S
C922_04249	196	Plasmodium inui San Antonio 1	PF3D7_0104500_252_S
PmUG01_02019100	247	Plasmodium malariae UG01	PF3D7_0104500_252_S
PRELSG_0212600	239	Plasmodium relictum SGS1-like	PF3D7_0104500_252_S
PKNH_0209000	264	Plasmodium knowlesi strain H	PF3D7_0104500_252_S
PGAL8A_00100600	239	Plasmodium gallinaceum 8A	PF3D7_0104500_252_S
PRCDC_0102400	250	Plasmodium reichenowi CDC	PF3D7_0104500_252_S
PBILCG01_0102900	249	Plasmodium billcollinsi G01	PF3D7_0104500_252_S
PBANKA_0208600	248	Plasmodium berghei ANKA	PF3D7_0104500_252_S
PCHAS_0207000	248	Plasmodium chabaudi chabaudi	PF3D7_0104500_252_S
PVVCY_0200840	261	Plasmodium vinckei vinckei CY	PF3D7_0104500_252_S
PVP01_0210200	257	Plasmodium vivax P01	PF3D7_0104500_252_S
PPRFG01_0102900	252	Plasmodium praefalciparum strain G01	PF3D7_0104500_252_S
PY17X_0210000	258	Plasmodium yoelii yoelii 17X	PF3D7_0104500_252_S
PCOAH_00003050	176	Plasmodium coatneyi Hackeri	PF3D7_0104500_252_S
PRCDC_0102700	253	Plasmodium reichenowi CDC	PF3D7_0104800_253_T
PBILCG01_0103200	253	Plasmodium billcollinsi G01	PF3D7_0104800_253_T
PBLACG01_0102300	253	Plasmodium blacklocki G01	PF3D7_0104800_253_T
PGSY75_0104800	253	Plasmodium gaboni strain SY75	PF3D7_0104800_253_T
PADL01_0102400	253	Plasmodium adleri G01	PF3D7_0104800_253_T
PPRFG01_0103200	253	Plasmodium praefalciparum strain G01	PF3D7_0104800_253_T
PRCDC_0102700	259	Plasmodium reichenowi CDC	PF3D7_0104800_259_S
PBILCG01_0103200	259	Plasmodium billcollinsi G01	PF3D7_0104800_259_S
PGSY75_0104800	259	Plasmodium gaboni strain SY75	PF3D7_0104800_259_S
PADL01_0102400	259	Plasmodium adleri G01	PF3D7_0104800_259_S
PPRFG01_0103200	259	Plasmodium praefalciparum strain G01	PF3D7_0104800_259_S
PRCDC_0102700	261	Plasmodium reichenowi CDC	PF3D7_0104800_261_S
PBILCG01_0103200	261	Plasmodium billcollinsi G01	PF3D7_0104800_261_S
PBLACG01_0102300	261	Plasmodium blacklocki G01	PF3D7_0104800_261_S
PGSY75_0104800	261	Plasmodium gaboni strain SY75	PF3D7_0104800_261_S
PADL01_0102400	261	Plasmodium adleri G01	PF3D7_0104800_261_S
PPRFG01_0103200	261	Plasmodium praefalciparum strain G01	PF3D7_0104800_261_S
PRCDC_0102700	262	Plasmodium reichenowi CDC	PF3D7_0104800_262_S
PBILCG01_0103200	262	Plasmodium billcollinsi G01	PF3D7_0104800_262_S
PBLACG01_0102300	262	Plasmodium blacklocki G01	PF3D7_0104800_262_S
PGSY75_0104800	262	Plasmodium gaboni strain SY75	PF3D7_0104800_262_S
PADL01_0102400	262	Plasmodium adleri G01	PF3D7_0104800_262_S
PPRFG01_0103200	262	Plasmodium praefalciparum strain G01	PF3D7_0104800_262_S
PCOAH_00003080	268	Plasmodium coatneyi Hackeri	PF3D7_0104800_267_T
PVP01_0209900	273	Plasmodium vivax P01	PF3D7_0104800_267_T
PRCDC_0102700	267	Plasmodium reichenowi CDC	PF3D7_0104800_267_T
PBLACG01_0102300	267	Plasmodium blacklocki G01	PF3D7_0104800_267_T
PGSY75_0104800	267	Plasmodium gaboni strain SY75	PF3D7_0104800_267_T
PADL01_0102400	267	Plasmodium adleri G01	PF3D7_0104800_267_T
C922_04246	271	Plasmodium inui San Antonio 1	PF3D7_0104800_267_T
PKNH_0208700	271	Plasmodium knowlesi strain H	PF3D7_0104800_267_T
PVL_020009500	273	Plasmodium vivax-like Pvl01	PF3D7_0104800_267_T
PcyM_0212800	271	Plasmodium cynomolgi strain M	PF3D7_0104800_267_T
AK88_01085	271	Plasmodium fragile strain nilgiri	PF3D7_0104800_267_T
PPRFG01_0103200	267	Plasmodium praefalciparum strain G01	PF3D7_0104800_267_T
PRCDC_0102700	280	Plasmodium reichenowi CDC	PF3D7_0104800_280_S
PBILCG01_0103200	280	Plasmodium billcollinsi G01	PF3D7_0104800_280_S
PBLACG01_0102300	280	Plasmodium blacklocki G01	PF3D7_0104800_280_S
PGSY75_0104800	280	Plasmodium gaboni strain SY75	PF3D7_0104800_280_S
PADL01_0102400	280	Plasmodium adleri G01	PF3D7_0104800_280_S
PPRFG01_0103200	280	Plasmodium praefalciparum strain G01	PF3D7_0104800_280_S
PRCDC_0102700	294	Plasmodium reichenowi CDC	PF3D7_0104800_294_T
PBILCG01_0103200	294	Plasmodium billcollinsi G01	PF3D7_0104800_294_T
PBLACG01_0102300	294	Plasmodium blacklocki G01	PF3D7_0104800_294_T
PGSY75_0104800	294	Plasmodium gaboni strain SY75	PF3D7_0104800_294_T
PADL01_0102400	294	Plasmodium adleri G01	PF3D7_0104800_294_T
PPRFG01_0103200	294	Plasmodium praefalciparum strain G01	PF3D7_0104800_294_T
PmUG01_02018800	310	Plasmodium malariae UG01	PF3D7_0104800_306_S
PRCDC_0102700	306	Plasmodium reichenowi CDC	PF3D7_0104800_306_S
PBILCG01_0103200	306	Plasmodium billcollinsi G01	PF3D7_0104800_306_S
PBLACG01_0102300	306	Plasmodium blacklocki G01	PF3D7_0104800_306_S
PGSY75_0104800	306	Plasmodium gaboni strain SY75	PF3D7_0104800_306_S
PADL01_0102400	306	Plasmodium adleri G01	PF3D7_0104800_306_S
MKS88_000709	310	Plasmodium brasilianum strain Bolivian I	PF3D7_0104800_306_S
PPRFG01_0103200	306	Plasmodium praefalciparum strain G01	PF3D7_0104800_306_S
PRCDC_0102700	346	Plasmodium reichenowi CDC	PF3D7_0104800_341_T
PBILCG01_0103200	337	Plasmodium billcollinsi G01	PF3D7_0104800_341_T
PocGH01_02017100	326	Plasmodium ovale curtisi GH01	PF3D7_0104800_341_T
PBLACG01_0102300	341	Plasmodium blacklocki G01	PF3D7_0104800_341_T
PGSY75_0104800	340	Plasmodium gaboni strain SY75	PF3D7_0104800_341_T
PADL01_0102400	342	Plasmodium adleri G01	PF3D7_0104800_341_T
PPRFG01_0103200	337	Plasmodium praefalciparum strain G01	PF3D7_0104800_341_T
PmUG01_02018800	363	Plasmodium malariae UG01	PF3D7_0104800_344_S
PRCDC_0102700	349	Plasmodium reichenowi CDC	PF3D7_0104800_344_S
PBILCG01_0103200	340	Plasmodium billcollinsi G01	PF3D7_0104800_344_S
PGSY75_0104800	343	Plasmodium gaboni strain SY75	PF3D7_0104800_344_S
PADL01_0102400	345	Plasmodium adleri G01	PF3D7_0104800_344_S
MKS88_000709	363	Plasmodium brasilianum strain Bolivian I	PF3D7_0104800_344_S
PPRFG01_0103200	340	Plasmodium praefalciparum strain G01	PF3D7_0104800_344_S
PRCDC_0102700	352	Plasmodium reichenowi CDC	PF3D7_0104800_347_S
PGSY75_0104800	346	Plasmodium gaboni strain SY75	PF3D7_0104800_347_S
PADL01_0102400	348	Plasmodium adleri G01	PF3D7_0104800_347_S
PPRFG01_0103200	343	Plasmodium praefalciparum strain G01	PF3D7_0104800_347_S
PRCDC_0102700	353	Plasmodium reichenowi CDC	PF3D7_0104800_348_T
PBILCG01_0103200	344	Plasmodium billcollinsi G01	PF3D7_0104800_348_T
PGSY75_0104800	347	Plasmodium gaboni strain SY75	PF3D7_0104800_348_T
PADL01_0102400	349	Plasmodium adleri G01	PF3D7_0104800_348_T
PPRFG01_0103200	344	Plasmodium praefalciparum strain G01	PF3D7_0104800_348_T
PRCDC_0102700	359	Plasmodium reichenowi CDC	PF3D7_0104800_354_S
PBILCG01_0103200	350	Plasmodium billcollinsi G01	PF3D7_0104800_354_S
PBLACG01_0102300	354	Plasmodium blacklocki G01	PF3D7_0104800_354_S
PPRFG01_0103200	350	Plasmodium praefalciparum strain G01	PF3D7_0104800_354_S
PRCDC_0102700	362	Plasmodium reichenowi CDC	PF3D7_0104800_357_S
PBILCG01_0103200	353	Plasmodium billcollinsi G01	PF3D7_0104800_357_S
PBLACG01_0102300	357	Plasmodium blacklocki G01	PF3D7_0104800_357_S
PPRFG01_0103200	353	Plasmodium praefalciparum strain G01	PF3D7_0104800_357_S
PRCDC_0103100	567	Plasmodium reichenowi CDC	PF3D7_0105200_567_S
PGSY75_0105200	567	Plasmodium gaboni strain SY75	PF3D7_0105200_567_S
PBLACG01_0102700	567	Plasmodium blacklocki G01	PF3D7_0105200_567_S
PADL01_0102800	567	Plasmodium adleri G01	PF3D7_0105200_567_S
PBILCG01_0103600	567	Plasmodium billcollinsi G01	PF3D7_0105200_567_S
PPRFG01_0103600	567	Plasmodium praefalciparum strain G01	PF3D7_0105200_567_S
PmUG01_02018100	553	Plasmodium malariae UG01	PF3D7_0105600_575_S
MKS88_000704	553	Plasmodium brasilianum strain Bolivian I	PF3D7_0105600_575_S
PADL01_0103200	584	Plasmodium adleri G01	PF3D7_0105600_575_S
PGSY75_0105600	584	Plasmodium gaboni strain SY75	PF3D7_0105600_575_S
PRCDC_0103500	575	Plasmodium reichenowi CDC	PF3D7_0105600_575_S
PBILCG01_0104000	582	Plasmodium billcollinsi G01	PF3D7_0105600_575_S
PBLACG01_0103200	583	Plasmodium blacklocki G01	PF3D7_0105600_575_S
PPRFG01_0104000	575	Plasmodium praefalciparum strain G01	PF3D7_0105600_575_S
PADL01_0103200	587	Plasmodium adleri G01	PF3D7_0105600_578_S
PGSY75_0105600	587	Plasmodium gaboni strain SY75	PF3D7_0105600_578_S
PRCDC_0103500	578	Plasmodium reichenowi CDC	PF3D7_0105600_578_S
PBILCG01_0104000	585	Plasmodium billcollinsi G01	PF3D7_0105600_578_S
PBLACG01_0103200	586	Plasmodium blacklocki G01	PF3D7_0105600_578_S
PPRFG01_0104000	578	Plasmodium praefalciparum strain G01	PF3D7_0105600_578_S
PRCDC_0103500	1121	Plasmodium reichenowi CDC	PF3D7_0105600_1122_S
PBILCG01_0104000	1125	Plasmodium billcollinsi G01	PF3D7_0105600_1122_S
PPRFG01_0104000	1123	Plasmodium praefalciparum strain G01	PF3D7_0105600_1122_S
PVP01_0209200	1129	Plasmodium vivax P01	PF3D7_0105600_1133_S
PocGH01_02016400	1106	Plasmodium ovale curtisi GH01	PF3D7_0105600_1133_S
PADL01_0103200	1141	Plasmodium adleri G01	PF3D7_0105600_1133_S
PVVCY_0200750	1099	Plasmodium vinckei vinckei CY	PF3D7_0105600_1133_S
PCHAS_0206100	1099	Plasmodium chabaudi chabaudi	PF3D7_0105600_1133_S
PGSY75_0105600	1142	Plasmodium gaboni strain SY75	PF3D7_0105600_1133_S
PRCDC_0103500	1132	Plasmodium reichenowi CDC	PF3D7_0105600_1133_S
PBILCG01_0104000	1136	Plasmodium billcollinsi G01	PF3D7_0105600_1133_S
PY17X_0209100	1098	Plasmodium yoelii yoelii 17X	PF3D7_0105600_1133_S
PBANKA_0207700	1097	Plasmodium berghei ANKA	PF3D7_0105600_1133_S
PBLACG01_0103200	1140	Plasmodium blacklocki G01	PF3D7_0105600_1133_S
PPRFG01_0104000	1134	Plasmodium praefalciparum strain G01	PF3D7_0105600_1133_S
PVL_000173100	266	Plasmodium vivax-like Pvl01	PF3D7_0105600_1133_S
PRCDC_0103500	1193	Plasmodium reichenowi CDC	PF3D7_0105600_1186_S
PBILCG01_0104000	1195	Plasmodium billcollinsi G01	PF3D7_0105600_1186_S
PBLACG01_0103200	1195	Plasmodium blacklocki G01	PF3D7_0105600_1186_S
PPRFG01_0104000	1188	Plasmodium praefalciparum strain G01	PF3D7_0105600_1186_S
PRCDC_0103600	159	Plasmodium reichenowi CDC	PF3D7_0105700_162_S
PADL01_0103300	162	Plasmodium adleri G01	PF3D7_0105700_162_S
PPRFG01_0104100	162	Plasmodium praefalciparum strain G01	PF3D7_0105700_162_S
PRCDC_0103600	237	Plasmodium reichenowi CDC	PF3D7_0105700_242_S
PADL01_0103300	247	Plasmodium adleri G01	PF3D7_0105700_242_S
PBILCG01_0104100	244	Plasmodium billcollinsi G01	PF3D7_0105700_242_S
PPRFG01_0104100	241	Plasmodium praefalciparum strain G01	PF3D7_0105700_242_S
PRCDC_0103600	573	Plasmodium reichenowi CDC	PF3D7_0105700_583_S
PADL01_0103300	540	Plasmodium adleri G01	PF3D7_0105700_583_S
PBILCG01_0104100	535	Plasmodium billcollinsi G01	PF3D7_0105700_583_S
PPRFG01_0104100	582	Plasmodium praefalciparum strain G01	PF3D7_0105700_583_S
PRCDC_0103600	637	Plasmodium reichenowi CDC	PF3D7_0105700_647_S
PBILCG01_0104100	599	Plasmodium billcollinsi G01	PF3D7_0105700_647_S
PPRFG01_0104100	646	Plasmodium praefalciparum strain G01	PF3D7_0105700_647_S
PRCDC_0103600	646	Plasmodium reichenowi CDC	PF3D7_0105700_656_S
PADL01_0103300	614	Plasmodium adleri G01	PF3D7_0105700_656_S
PBILCG01_0104100	608	Plasmodium billcollinsi G01	PF3D7_0105700_656_S
PPRFG01_0104100	655	Plasmodium praefalciparum strain G01	PF3D7_0105700_656_S
PRCDC_0103600	679	Plasmodium reichenowi CDC	PF3D7_0105700_689_S
PPRFG01_0104100	688	Plasmodium praefalciparum strain G01	PF3D7_0105700_689_S
PRCDC_0103600	866	Plasmodium reichenowi CDC	PF3D7_0105700_873_S
PADL01_0103300	834	Plasmodium adleri G01	PF3D7_0105700_873_S
PBILCG01_0104100	804	Plasmodium billcollinsi G01	PF3D7_0105700_873_S
PPRFG01_0104100	881	Plasmodium praefalciparum strain G01	PF3D7_0105700_873_S
PRCDC_0103600	1362	Plasmodium reichenowi CDC	PF3D7_0105700_1380_S
PADL01_0103300	1333	Plasmodium adleri G01	PF3D7_0105700_1380_S
PBILCG01_0104100	1332	Plasmodium billcollinsi G01	PF3D7_0105700_1380_S
PPRFG01_0104100	1388	Plasmodium praefalciparum strain G01	PF3D7_0105700_1380_S
PRCDC_0103600	1554	Plasmodium reichenowi CDC	PF3D7_0105700_1572_S
PADL01_0103300	1525	Plasmodium adleri G01	PF3D7_0105700_1572_S
PBILCG01_0104100	1524	Plasmodium billcollinsi G01	PF3D7_0105700_1572_S
PPRFG01_0104100	1580	Plasmodium praefalciparum strain G01	PF3D7_0105700_1572_S
PRCDC_0103600	1700	Plasmodium reichenowi CDC	PF3D7_0105700_1687_T
PBILCG01_0104100	1660	Plasmodium billcollinsi G01	PF3D7_0105700_1687_T
PPRFG01_0104100	1709	Plasmodium praefalciparum strain G01	PF3D7_0105700_1687_T
PRCDC_0103600	1737	Plasmodium reichenowi CDC	PF3D7_0105700_1724_S
PPRFG01_0104100	1746	Plasmodium praefalciparum strain G01	PF3D7_0105700_1724_S
PRCDC_0103600	1866	Plasmodium reichenowi CDC	PF3D7_0105700_1853_S
PADL01_0103300	1808	Plasmodium adleri G01	PF3D7_0105700_1853_S
PBILCG01_0104100	1827	Plasmodium billcollinsi G01	PF3D7_0105700_1853_S
PPRFG01_0104100	1875	Plasmodium praefalciparum strain G01	PF3D7_0105700_1853_S
PRCDC_0103600	1925	Plasmodium reichenowi CDC	PF3D7_0105700_1912_S
PADL01_0103300	1862	Plasmodium adleri G01	PF3D7_0105700_1912_S
PBILCG01_0104100	1886	Plasmodium billcollinsi G01	PF3D7_0105700_1912_S
PPRFG01_0104100	1934	Plasmodium praefalciparum strain G01	PF3D7_0105700_1912_S
PRCDC_0103600	2340	Plasmodium reichenowi CDC	PF3D7_0105700_2322_S
PPRFG01_0104100	2340	Plasmodium praefalciparum strain G01	PF3D7_0105700_2322_S
PRCDC_0103600	2430	Plasmodium reichenowi CDC	PF3D7_0105700_2411_S
PADL01_0103300	2306	Plasmodium adleri G01	PF3D7_0105700_2411_S
PBILCG01_0104100	2410	Plasmodium billcollinsi G01	PF3D7_0105700_2411_S
PPRFG01_0104100	2429	Plasmodium praefalciparum strain G01	PF3D7_0105700_2411_S
PRCDC_0103600	2469	Plasmodium reichenowi CDC	PF3D7_0105700_2450_Y
PBILCG01_0104100	2449	Plasmodium billcollinsi G01	PF3D7_0105700_2450_Y
PPRFG01_0104100	2468	Plasmodium praefalciparum strain G01	PF3D7_0105700_2450_Y
PRCDC_0103600	2470	Plasmodium reichenowi CDC	PF3D7_0105700_2451_S
PADL01_0103300	2346	Plasmodium adleri G01	PF3D7_0105700_2451_S
PBILCG01_0104100	2450	Plasmodium billcollinsi G01	PF3D7_0105700_2451_S
PPRFG01_0104100	2469	Plasmodium praefalciparum strain G01	PF3D7_0105700_2451_S
PRCDC_0103600	2503	Plasmodium reichenowi CDC	PF3D7_0105700_2483_S
PADL01_0103300	2378	Plasmodium adleri G01	PF3D7_0105700_2483_S
PBILCG01_0104100	2482	Plasmodium billcollinsi G01	PF3D7_0105700_2483_S
PPRFG01_0104100	2501	Plasmodium praefalciparum strain G01	PF3D7_0105700_2483_S
PRCDC_0103600	2716	Plasmodium reichenowi CDC	PF3D7_0105700_2679_S
PPRFG01_0104100	2692	Plasmodium praefalciparum strain G01	PF3D7_0105700_2679_S
PRCDC_0103600	2837	Plasmodium reichenowi CDC	PF3D7_0105700_2782_S
PADL01_0103300	2755	Plasmodium adleri G01	PF3D7_0105700_2782_S
PBILCG01_0104100	2826	Plasmodium billcollinsi G01	PF3D7_0105700_2782_S
PPRFG01_0104100	2825	Plasmodium praefalciparum strain G01	PF3D7_0105700_2782_S
PRCDC_0103600	2847	Plasmodium reichenowi CDC	PF3D7_0105700_2792_S
PADL01_0103300	2765	Plasmodium adleri G01	PF3D7_0105700_2792_S
PBILCG01_0104100	2836	Plasmodium billcollinsi G01	PF3D7_0105700_2792_S
PPRFG01_0104100	2835	Plasmodium praefalciparum strain G01	PF3D7_0105700_2792_S
PRCDC_0103600	2865	Plasmodium reichenowi CDC	PF3D7_0105700_2810_S
PADL01_0103300	2783	Plasmodium adleri G01	PF3D7_0105700_2810_S
PBILCG01_0104100	2854	Plasmodium billcollinsi G01	PF3D7_0105700_2810_S
PPRFG01_0104100	2853	Plasmodium praefalciparum strain G01	PF3D7_0105700_2810_S
PRCDC_0103600	3012	Plasmodium reichenowi CDC	PF3D7_0105700_2946_S
PADL01_0103300	2915	Plasmodium adleri G01	PF3D7_0105700_2946_S
PBILCG01_0104100	3044	Plasmodium billcollinsi G01	PF3D7_0105700_2946_S
PPRFG01_0104100	2989	Plasmodium praefalciparum strain G01	PF3D7_0105700_2946_S
PRCDC_0103600	3021	Plasmodium reichenowi CDC	PF3D7_0105700_2955_S
PPRFG01_0104100	2998	Plasmodium praefalciparum strain G01	PF3D7_0105700_2955_S
PRCDC_0103600	3030	Plasmodium reichenowi CDC	PF3D7_0105700_2964_S
PBILCG01_0104100	3062	Plasmodium billcollinsi G01	PF3D7_0105700_2964_S
PPRFG01_0104100	3007	Plasmodium praefalciparum strain G01	PF3D7_0105700_2964_S
PRCDC_0103600	3031	Plasmodium reichenowi CDC	PF3D7_0105700_2965_S
PADL01_0103300	2934	Plasmodium adleri G01	PF3D7_0105700_2965_S
PBILCG01_0104100	3063	Plasmodium billcollinsi G01	PF3D7_0105700_2965_S
PPRFG01_0104100	3008	Plasmodium praefalciparum strain G01	PF3D7_0105700_2965_S
PBILCG01_0104200	33	Plasmodium billcollinsi G01	PF3D7_0105800_33_S
PPRFG01_0104200	33	Plasmodium praefalciparum strain G01	PF3D7_0105800_33_S
PRELSG_0211200	43	Plasmodium relictum SGS1-like	PF3D7_0105800_33_S
PADL01_0103400	33	Plasmodium adleri G01	PF3D7_0105800_33_S
PRCDC_0103700	27	Plasmodium reichenowi CDC	PF3D7_0105800_33_S
PBLACG01_0103400	33	Plasmodium blacklocki G01	PF3D7_0105800_33_S
PGAL8A_00101900	43	Plasmodium gallinaceum 8A	PF3D7_0105800_33_S
PGSY75_0105800	33	Plasmodium gaboni strain SY75	PF3D7_0105800_33_S
PBILCG01_0104200	52	Plasmodium billcollinsi G01	PF3D7_0105800_52_T
PVVCY_0200730	43	Plasmodium vinckei vinckei CY	PF3D7_0105800_52_T
PPRFG01_0104200	52	Plasmodium praefalciparum strain G01	PF3D7_0105800_52_T
PY17X_0208900	43	Plasmodium yoelii yoelii 17X	PF3D7_0105800_52_T
PRELSG_0211200	62	Plasmodium relictum SGS1-like	PF3D7_0105800_52_T
PCHAS_0205900	43	Plasmodium chabaudi chabaudi	PF3D7_0105800_52_T
PADL01_0103400	52	Plasmodium adleri G01	PF3D7_0105800_52_T
PRCDC_0103700	46	Plasmodium reichenowi CDC	PF3D7_0105800_52_T
PBLACG01_0103400	52	Plasmodium blacklocki G01	PF3D7_0105800_52_T
PGSY75_0105800	52	Plasmodium gaboni strain SY75	PF3D7_0105800_52_T
PBANKA_0207500	43	Plasmodium berghei ANKA	PF3D7_0105800_52_T
PCOAH_00003200	62	Plasmodium coatneyi Hackeri	PF3D7_0105800_73_Y
PVL_020009000	62	Plasmodium vivax-like Pvl01	PF3D7_0105800_73_Y
PBILCG01_0104200	73	Plasmodium billcollinsi G01	PF3D7_0105800_73_Y
PVVCY_0200730	63	Plasmodium vinckei vinckei CY	PF3D7_0105800_73_Y
PPRFG01_0104200	73	Plasmodium praefalciparum strain G01	PF3D7_0105800_73_Y
PY17X_0208900	63	Plasmodium yoelii yoelii 17X	PF3D7_0105800_73_Y
PRELSG_0211200	82	Plasmodium relictum SGS1-like	PF3D7_0105800_73_Y
PCHAS_0205900	63	Plasmodium chabaudi chabaudi	PF3D7_0105800_73_Y
PADL01_0103400	73	Plasmodium adleri G01	PF3D7_0105800_73_Y
PRCDC_0103700	67	Plasmodium reichenowi CDC	PF3D7_0105800_73_Y
PVP01_0209000	62	Plasmodium vivax P01	PF3D7_0105800_73_Y
PBLACG01_0103400	73	Plasmodium blacklocki G01	PF3D7_0105800_73_Y
PocGH01_02016200	65	Plasmodium ovale curtisi GH01	PF3D7_0105800_73_Y
PmUG01_02017900	87	Plasmodium malariae UG01	PF3D7_0105800_73_Y
PGAL8A_00101900	82	Plasmodium gallinaceum 8A	PF3D7_0105800_73_Y
PGSY75_0105800	73	Plasmodium gaboni strain SY75	PF3D7_0105800_73_Y
AK88_01077	62	Plasmodium fragile strain nilgiri	PF3D7_0105800_73_Y
C922_04240	62	Plasmodium inui San Antonio 1	PF3D7_0105800_73_Y
PKNH_0207700	62	Plasmodium knowlesi strain H	PF3D7_0105800_73_Y
MKS88_000702	87	Plasmodium brasilianum strain Bolivian I	PF3D7_0105800_73_Y
PcyM_0211800	62	Plasmodium cynomolgi strain M	PF3D7_0105800_73_Y
PBANKA_0207500	63	Plasmodium berghei ANKA	PF3D7_0105800_73_Y
PBILCG01_0104200	78	Plasmodium billcollinsi G01	PF3D7_0105800_78_S
PVVCY_0200730	68	Plasmodium vinckei vinckei CY	PF3D7_0105800_78_S
PPRFG01_0104200	78	Plasmodium praefalciparum strain G01	PF3D7_0105800_78_S
PY17X_0208900	68	Plasmodium yoelii yoelii 17X	PF3D7_0105800_78_S
PRELSG_0211200	87	Plasmodium relictum SGS1-like	PF3D7_0105800_78_S
PCHAS_0205900	68	Plasmodium chabaudi chabaudi	PF3D7_0105800_78_S
PADL01_0103400	78	Plasmodium adleri G01	PF3D7_0105800_78_S
PRCDC_0103700	72	Plasmodium reichenowi CDC	PF3D7_0105800_78_S
PBLACG01_0103400	78	Plasmodium blacklocki G01	PF3D7_0105800_78_S
PocGH01_02016200	70	Plasmodium ovale curtisi GH01	PF3D7_0105800_78_S
PmUG01_02017900	92	Plasmodium malariae UG01	PF3D7_0105800_78_S
PGAL8A_00101900	87	Plasmodium gallinaceum 8A	PF3D7_0105800_78_S
PGSY75_0105800	78	Plasmodium gaboni strain SY75	PF3D7_0105800_78_S
MKS88_000702	92	Plasmodium brasilianum strain Bolivian I	PF3D7_0105800_78_S
PBANKA_0207500	68	Plasmodium berghei ANKA	PF3D7_0105800_78_S
PCOAH_00003200	75	Plasmodium coatneyi Hackeri	PF3D7_0105800_86_S
PBILCG01_0104200	86	Plasmodium billcollinsi G01	PF3D7_0105800_86_S
PVVCY_0200730	76	Plasmodium vinckei vinckei CY	PF3D7_0105800_86_S
PPRFG01_0104200	86	Plasmodium praefalciparum strain G01	PF3D7_0105800_86_S
PY17X_0208900	76	Plasmodium yoelii yoelii 17X	PF3D7_0105800_86_S
PRELSG_0211200	95	Plasmodium relictum SGS1-like	PF3D7_0105800_86_S
PCHAS_0205900	76	Plasmodium chabaudi chabaudi	PF3D7_0105800_86_S
PADL01_0103400	86	Plasmodium adleri G01	PF3D7_0105800_86_S
PRCDC_0103700	80	Plasmodium reichenowi CDC	PF3D7_0105800_86_S
PBLACG01_0103400	86	Plasmodium blacklocki G01	PF3D7_0105800_86_S
PocGH01_02016200	78	Plasmodium ovale curtisi GH01	PF3D7_0105800_86_S
PmUG01_02017900	100	Plasmodium malariae UG01	PF3D7_0105800_86_S
PGAL8A_00101900	95	Plasmodium gallinaceum 8A	PF3D7_0105800_86_S
PGSY75_0105800	86	Plasmodium gaboni strain SY75	PF3D7_0105800_86_S
AK88_01077	75	Plasmodium fragile strain nilgiri	PF3D7_0105800_86_S
C922_04240	75	Plasmodium inui San Antonio 1	PF3D7_0105800_86_S
PKNH_0207700	75	Plasmodium knowlesi strain H	PF3D7_0105800_86_S
MKS88_000702	100	Plasmodium brasilianum strain Bolivian I	PF3D7_0105800_86_S
PcyM_0211800	75	Plasmodium cynomolgi strain M	PF3D7_0105800_86_S
PBANKA_0207500	76	Plasmodium berghei ANKA	PF3D7_0105800_86_S
PCOAH_00003200	88	Plasmodium coatneyi Hackeri	PF3D7_0105800_98_S
PVL_020009000	88	Plasmodium vivax-like Pvl01	PF3D7_0105800_98_S
PBILCG01_0104200	98	Plasmodium billcollinsi G01	PF3D7_0105800_98_S
PVVCY_0200730	87	Plasmodium vinckei vinckei CY	PF3D7_0105800_98_S
PPRFG01_0104200	98	Plasmodium praefalciparum strain G01	PF3D7_0105800_98_S
PY17X_0208900	87	Plasmodium yoelii yoelii 17X	PF3D7_0105800_98_S
PRELSG_0211200	105	Plasmodium relictum SGS1-like	PF3D7_0105800_98_S
PCHAS_0205900	87	Plasmodium chabaudi chabaudi	PF3D7_0105800_98_S
PADL01_0103400	98	Plasmodium adleri G01	PF3D7_0105800_98_S
PRCDC_0103700	92	Plasmodium reichenowi CDC	PF3D7_0105800_98_S
PVP01_0209000	88	Plasmodium vivax P01	PF3D7_0105800_98_S
PBLACG01_0103400	98	Plasmodium blacklocki G01	PF3D7_0105800_98_S
PocGH01_02016200	90	Plasmodium ovale curtisi GH01	PF3D7_0105800_98_S
PmUG01_02017900	112	Plasmodium malariae UG01	PF3D7_0105800_98_S
PGAL8A_00101900	105	Plasmodium gallinaceum 8A	PF3D7_0105800_98_S
PGSY75_0105800	98	Plasmodium gaboni strain SY75	PF3D7_0105800_98_S
AK88_01077	88	Plasmodium fragile strain nilgiri	PF3D7_0105800_98_S
C922_04240	88	Plasmodium inui San Antonio 1	PF3D7_0105800_98_S
PKNH_0207700	88	Plasmodium knowlesi strain H	PF3D7_0105800_98_S
MKS88_000702	112	Plasmodium brasilianum strain Bolivian I	PF3D7_0105800_98_S
PcyM_0211800	88	Plasmodium cynomolgi strain M	PF3D7_0105800_98_S
PBANKA_0207500	87	Plasmodium berghei ANKA	PF3D7_0105800_98_S
PCOAH_00003200	99	Plasmodium coatneyi Hackeri	PF3D7_0105800_109_S
PVL_020009000	99	Plasmodium vivax-like Pvl01	PF3D7_0105800_109_S
PBILCG01_0104200	109	Plasmodium billcollinsi G01	PF3D7_0105800_109_S
PVVCY_0200730	98	Plasmodium vinckei vinckei CY	PF3D7_0105800_109_S
PPRFG01_0104200	109	Plasmodium praefalciparum strain G01	PF3D7_0105800_109_S
PY17X_0208900	98	Plasmodium yoelii yoelii 17X	PF3D7_0105800_109_S
PRELSG_0211200	116	Plasmodium relictum SGS1-like	PF3D7_0105800_109_S
PCHAS_0205900	98	Plasmodium chabaudi chabaudi	PF3D7_0105800_109_S
PADL01_0103400	109	Plasmodium adleri G01	PF3D7_0105800_109_S
PRCDC_0103700	103	Plasmodium reichenowi CDC	PF3D7_0105800_109_S
PVP01_0209000	99	Plasmodium vivax P01	PF3D7_0105800_109_S
PBLACG01_0103400	109	Plasmodium blacklocki G01	PF3D7_0105800_109_S
PocGH01_02016200	101	Plasmodium ovale curtisi GH01	PF3D7_0105800_109_S
PGAL8A_00101900	116	Plasmodium gallinaceum 8A	PF3D7_0105800_109_S
PGSY75_0105800	109	Plasmodium gaboni strain SY75	PF3D7_0105800_109_S
AK88_01077	99	Plasmodium fragile strain nilgiri	PF3D7_0105800_109_S
C922_04240	99	Plasmodium inui San Antonio 1	PF3D7_0105800_109_S
PKNH_0207700	99	Plasmodium knowlesi strain H	PF3D7_0105800_109_S
PcyM_0211800	99	Plasmodium cynomolgi strain M	PF3D7_0105800_109_S
PCOAH_00003200	103	Plasmodium coatneyi Hackeri	PF3D7_0105800_113_S
PVL_020009000	103	Plasmodium vivax-like Pvl01	PF3D7_0105800_113_S
PBILCG01_0104200	113	Plasmodium billcollinsi G01	PF3D7_0105800_113_S
PVVCY_0200730	102	Plasmodium vinckei vinckei CY	PF3D7_0105800_113_S
PPRFG01_0104200	113	Plasmodium praefalciparum strain G01	PF3D7_0105800_113_S
PY17X_0208900	102	Plasmodium yoelii yoelii 17X	PF3D7_0105800_113_S
PRELSG_0211200	120	Plasmodium relictum SGS1-like	PF3D7_0105800_113_S
PCHAS_0205900	102	Plasmodium chabaudi chabaudi	PF3D7_0105800_113_S
PADL01_0103400	113	Plasmodium adleri G01	PF3D7_0105800_113_S
PRCDC_0103700	107	Plasmodium reichenowi CDC	PF3D7_0105800_113_S
PVP01_0209000	103	Plasmodium vivax P01	PF3D7_0105800_113_S
PBLACG01_0103400	113	Plasmodium blacklocki G01	PF3D7_0105800_113_S
PocGH01_02016200	105	Plasmodium ovale curtisi GH01	PF3D7_0105800_113_S
PmUG01_02017900	127	Plasmodium malariae UG01	PF3D7_0105800_113_S
PGAL8A_00101900	120	Plasmodium gallinaceum 8A	PF3D7_0105800_113_S
PGSY75_0105800	113	Plasmodium gaboni strain SY75	PF3D7_0105800_113_S
AK88_01077	103	Plasmodium fragile strain nilgiri	PF3D7_0105800_113_S
C922_04240	103	Plasmodium inui San Antonio 1	PF3D7_0105800_113_S
PKNH_0207700	103	Plasmodium knowlesi strain H	PF3D7_0105800_113_S
MKS88_000702	127	Plasmodium brasilianum strain Bolivian I	PF3D7_0105800_113_S
PcyM_0211800	103	Plasmodium cynomolgi strain M	PF3D7_0105800_113_S
PBANKA_0207500	102	Plasmodium berghei ANKA	PF3D7_0105800_113_S
PCOAH_00003200	112	Plasmodium coatneyi Hackeri	PF3D7_0105800_122_S
PVL_020009000	112	Plasmodium vivax-like Pvl01	PF3D7_0105800_122_S
PBILCG01_0104200	122	Plasmodium billcollinsi G01	PF3D7_0105800_122_S
PVVCY_0200730	111	Plasmodium vinckei vinckei CY	PF3D7_0105800_122_S
PPRFG01_0104200	122	Plasmodium praefalciparum strain G01	PF3D7_0105800_122_S
PY17X_0208900	111	Plasmodium yoelii yoelii 17X	PF3D7_0105800_122_S
PCHAS_0205900	111	Plasmodium chabaudi chabaudi	PF3D7_0105800_122_S
PADL01_0103400	122	Plasmodium adleri G01	PF3D7_0105800_122_S
PRCDC_0103700	116	Plasmodium reichenowi CDC	PF3D7_0105800_122_S
PVP01_0209000	112	Plasmodium vivax P01	PF3D7_0105800_122_S
PBLACG01_0103400	122	Plasmodium blacklocki G01	PF3D7_0105800_122_S
PocGH01_02016200	114	Plasmodium ovale curtisi GH01	PF3D7_0105800_122_S
PGSY75_0105800	122	Plasmodium gaboni strain SY75	PF3D7_0105800_122_S
AK88_01077	112	Plasmodium fragile strain nilgiri	PF3D7_0105800_122_S
C922_04240	112	Plasmodium inui San Antonio 1	PF3D7_0105800_122_S
PKNH_0207700	112	Plasmodium knowlesi strain H	PF3D7_0105800_122_S
PcyM_0211800	112	Plasmodium cynomolgi strain M	PF3D7_0105800_122_S
PBANKA_0207500	111	Plasmodium berghei ANKA	PF3D7_0105800_122_S
PBILCG01_0104200	136	Plasmodium billcollinsi G01	PF3D7_0105800_136_S
PPRFG01_0104200	136	Plasmodium praefalciparum strain G01	PF3D7_0105800_136_S
PADL01_0103400	136	Plasmodium adleri G01	PF3D7_0105800_136_S
PRCDC_0103700	130	Plasmodium reichenowi CDC	PF3D7_0105800_136_S
PBLACG01_0103400	136	Plasmodium blacklocki G01	PF3D7_0105800_136_S
PGSY75_0105800	136	Plasmodium gaboni strain SY75	PF3D7_0105800_136_S
PBILCG01_0104200	191	Plasmodium billcollinsi G01	PF3D7_0105800_190_S
PPRFG01_0104200	190	Plasmodium praefalciparum strain G01	PF3D7_0105800_190_S
PY17X_0208900	187	Plasmodium yoelii yoelii 17X	PF3D7_0105800_190_S
PRELSG_0211200	192	Plasmodium relictum SGS1-like	PF3D7_0105800_190_S
PADL01_0103400	190	Plasmodium adleri G01	PF3D7_0105800_190_S
PRCDC_0103700	184	Plasmodium reichenowi CDC	PF3D7_0105800_190_S
PBLACG01_0103400	190	Plasmodium blacklocki G01	PF3D7_0105800_190_S
PocGH01_02016200	179	Plasmodium ovale curtisi GH01	PF3D7_0105800_190_S
PmUG01_02017900	201	Plasmodium malariae UG01	PF3D7_0105800_190_S
PGAL8A_00101900	192	Plasmodium gallinaceum 8A	PF3D7_0105800_190_S
PGSY75_0105800	190	Plasmodium gaboni strain SY75	PF3D7_0105800_190_S
MKS88_000702	201	Plasmodium brasilianum strain Bolivian I	PF3D7_0105800_190_S
PBANKA_0207500	194	Plasmodium berghei ANKA	PF3D7_0105800_190_S
PBILCG01_0104200	196	Plasmodium billcollinsi G01	PF3D7_0105800_195_S
PPRFG01_0104200	195	Plasmodium praefalciparum strain G01	PF3D7_0105800_195_S
PRELSG_0211200	197	Plasmodium relictum SGS1-like	PF3D7_0105800_195_S
PADL01_0103400	195	Plasmodium adleri G01	PF3D7_0105800_195_S
PRCDC_0103700	189	Plasmodium reichenowi CDC	PF3D7_0105800_195_S
PBLACG01_0103400	195	Plasmodium blacklocki G01	PF3D7_0105800_195_S
PocGH01_02016200	184	Plasmodium ovale curtisi GH01	PF3D7_0105800_195_S
PmUG01_02017900	206	Plasmodium malariae UG01	PF3D7_0105800_195_S
PGAL8A_00101900	197	Plasmodium gallinaceum 8A	PF3D7_0105800_195_S
PGSY75_0105800	195	Plasmodium gaboni strain SY75	PF3D7_0105800_195_S
MKS88_000702	206	Plasmodium brasilianum strain Bolivian I	PF3D7_0105800_195_S
PBILCG01_0104200	210	Plasmodium billcollinsi G01	PF3D7_0105800_209_S
PVVCY_0200730	211	Plasmodium vinckei vinckei CY	PF3D7_0105800_209_S
PPRFG01_0104200	209	Plasmodium praefalciparum strain G01	PF3D7_0105800_209_S
PY17X_0208900	203	Plasmodium yoelii yoelii 17X	PF3D7_0105800_209_S
PRELSG_0211200	210	Plasmodium relictum SGS1-like	PF3D7_0105800_209_S
PCHAS_0205900	211	Plasmodium chabaudi chabaudi	PF3D7_0105800_209_S
PADL01_0103400	209	Plasmodium adleri G01	PF3D7_0105800_209_S
PRCDC_0103700	203	Plasmodium reichenowi CDC	PF3D7_0105800_209_S
PBLACG01_0103400	209	Plasmodium blacklocki G01	PF3D7_0105800_209_S
PmUG01_02017900	219	Plasmodium malariae UG01	PF3D7_0105800_209_S
PGAL8A_00101900	210	Plasmodium gallinaceum 8A	PF3D7_0105800_209_S
PGSY75_0105800	209	Plasmodium gaboni strain SY75	PF3D7_0105800_209_S
MKS88_000702	219	Plasmodium brasilianum strain Bolivian I	PF3D7_0105800_209_S
PBANKA_0207500	210	Plasmodium berghei ANKA	PF3D7_0105800_209_S
PBILCG01_0104200	256	Plasmodium billcollinsi G01	PF3D7_0105800_255_S
PPRFG01_0104200	255	Plasmodium praefalciparum strain G01	PF3D7_0105800_255_S
PADL01_0103400	255	Plasmodium adleri G01	PF3D7_0105800_255_S
PRCDC_0103700	249	Plasmodium reichenowi CDC	PF3D7_0105800_255_S
PBLACG01_0103400	255	Plasmodium blacklocki G01	PF3D7_0105800_255_S
PGSY75_0105800	255	Plasmodium gaboni strain SY75	PF3D7_0105800_255_S
C922_04240	283	Plasmodium inui San Antonio 1	PF3D7_0105800_255_S
PBILCG01_0104200	259	Plasmodium billcollinsi G01	PF3D7_0105800_258_S
PPRFG01_0104200	258	Plasmodium praefalciparum strain G01	PF3D7_0105800_258_S
PADL01_0103400	258	Plasmodium adleri G01	PF3D7_0105800_258_S
PRCDC_0103700	252	Plasmodium reichenowi CDC	PF3D7_0105800_258_S
PBLACG01_0103400	258	Plasmodium blacklocki G01	PF3D7_0105800_258_S
PGSY75_0105800	258	Plasmodium gaboni strain SY75	PF3D7_0105800_258_S
PBILCG01_0104200	273	Plasmodium billcollinsi G01	PF3D7_0105800_272_S
PPRFG01_0104200	272	Plasmodium praefalciparum strain G01	PF3D7_0105800_272_S
PRCDC_0103700	266	Plasmodium reichenowi CDC	PF3D7_0105800_272_S
PBLACG01_0103400	272	Plasmodium blacklocki G01	PF3D7_0105800_272_S
PGSY75_0105800	272	Plasmodium gaboni strain SY75	PF3D7_0105800_272_S
PBILCG01_0104200	285	Plasmodium billcollinsi G01	PF3D7_0105800_284_T
PPRFG01_0104200	284	Plasmodium praefalciparum strain G01	PF3D7_0105800_284_T
PADL01_0103400	284	Plasmodium adleri G01	PF3D7_0105800_284_T
PRCDC_0103700	278	Plasmodium reichenowi CDC	PF3D7_0105800_284_T
PGSY75_0105800	284	Plasmodium gaboni strain SY75	PF3D7_0105800_284_T
PBILCG01_0104200	286	Plasmodium billcollinsi G01	PF3D7_0105800_285_S
PPRFG01_0104200	285	Plasmodium praefalciparum strain G01	PF3D7_0105800_285_S
PRELSG_0211200	278	Plasmodium relictum SGS1-like	PF3D7_0105800_285_S
PADL01_0103400	285	Plasmodium adleri G01	PF3D7_0105800_285_S
PRCDC_0103700	279	Plasmodium reichenowi CDC	PF3D7_0105800_285_S
PBLACG01_0103400	285	Plasmodium blacklocki G01	PF3D7_0105800_285_S
PmUG01_02017900	313	Plasmodium malariae UG01	PF3D7_0105800_285_S
PGAL8A_00101900	278	Plasmodium gallinaceum 8A	PF3D7_0105800_285_S
PGSY75_0105800	285	Plasmodium gaboni strain SY75	PF3D7_0105800_285_S
MKS88_000702	313	Plasmodium brasilianum strain Bolivian I	PF3D7_0105800_285_S
PCOAH_00003200	305	Plasmodium coatneyi Hackeri	PF3D7_0105800_308_S
PVL_020009000	304	Plasmodium vivax-like Pvl01	PF3D7_0105800_308_S
PBILCG01_0104200	309	Plasmodium billcollinsi G01	PF3D7_0105800_308_S
PPRFG01_0104200	308	Plasmodium praefalciparum strain G01	PF3D7_0105800_308_S
PRELSG_0211200	297	Plasmodium relictum SGS1-like	PF3D7_0105800_308_S
PADL01_0103400	308	Plasmodium adleri G01	PF3D7_0105800_308_S
PRCDC_0103700	302	Plasmodium reichenowi CDC	PF3D7_0105800_308_S
PVP01_0209000	304	Plasmodium vivax P01	PF3D7_0105800_308_S
PBLACG01_0103400	308	Plasmodium blacklocki G01	PF3D7_0105800_308_S
PocGH01_02016200	588	Plasmodium ovale curtisi GH01	PF3D7_0105800_308_S
PmUG01_02017900	332	Plasmodium malariae UG01	PF3D7_0105800_308_S
PGAL8A_00101900	300	Plasmodium gallinaceum 8A	PF3D7_0105800_308_S
PGSY75_0105800	308	Plasmodium gaboni strain SY75	PF3D7_0105800_308_S
AK88_01077	305	Plasmodium fragile strain nilgiri	PF3D7_0105800_308_S
C922_04240	333	Plasmodium inui San Antonio 1	PF3D7_0105800_308_S
PKNH_0207700	305	Plasmodium knowlesi strain H	PF3D7_0105800_308_S
MKS88_000702	332	Plasmodium brasilianum strain Bolivian I	PF3D7_0105800_308_S
PcyM_0211800	306	Plasmodium cynomolgi strain M	PF3D7_0105800_308_S
PBILCG01_0104200	338	Plasmodium billcollinsi G01	PF3D7_0105800_337_S
PPRFG01_0104200	337	Plasmodium praefalciparum strain G01	PF3D7_0105800_337_S
PADL01_0103400	337	Plasmodium adleri G01	PF3D7_0105800_337_S
PRCDC_0103700	331	Plasmodium reichenowi CDC	PF3D7_0105800_337_S
PBLACG01_0103400	337	Plasmodium blacklocki G01	PF3D7_0105800_337_S
PVL_020009000	340	Plasmodium vivax-like Pvl01	PF3D7_0105800_344_Y
PBILCG01_0104200	345	Plasmodium billcollinsi G01	PF3D7_0105800_344_Y
PPRFG01_0104200	344	Plasmodium praefalciparum strain G01	PF3D7_0105800_344_Y
PADL01_0103400	344	Plasmodium adleri G01	PF3D7_0105800_344_Y
PRCDC_0103700	338	Plasmodium reichenowi CDC	PF3D7_0105800_344_Y
PVP01_0209000	340	Plasmodium vivax P01	PF3D7_0105800_344_Y
PBLACG01_0103400	344	Plasmodium blacklocki G01	PF3D7_0105800_344_Y
PGSY75_0105800	344	Plasmodium gaboni strain SY75	PF3D7_0105800_344_Y
PBILCG01_0104200	348	Plasmodium billcollinsi G01	PF3D7_0105800_347_T
PPRFG01_0104200	347	Plasmodium praefalciparum strain G01	PF3D7_0105800_347_T
PADL01_0103400	347	Plasmodium adleri G01	PF3D7_0105800_347_T
PRCDC_0103700	341	Plasmodium reichenowi CDC	PF3D7_0105800_347_T
PBLACG01_0103400	347	Plasmodium blacklocki G01	PF3D7_0105800_347_T
PGSY75_0105800	347	Plasmodium gaboni strain SY75	PF3D7_0105800_347_T
PBILCG01_0104200	411	Plasmodium billcollinsi G01	PF3D7_0105800_410_S
PVVCY_0200730	410	Plasmodium vinckei vinckei CY	PF3D7_0105800_410_S
PPRFG01_0104200	410	Plasmodium praefalciparum strain G01	PF3D7_0105800_410_S
PY17X_0208900	414	Plasmodium yoelii yoelii 17X	PF3D7_0105800_410_S
PCHAS_0205900	417	Plasmodium chabaudi chabaudi	PF3D7_0105800_410_S
PRCDC_0103700	404	Plasmodium reichenowi CDC	PF3D7_0105800_410_S
PBLACG01_0103400	410	Plasmodium blacklocki G01	PF3D7_0105800_410_S
PBANKA_0207500	424	Plasmodium berghei ANKA	PF3D7_0105800_410_S
PBILCG01_0104200	460	Plasmodium billcollinsi G01	PF3D7_0105800_459_S
PVVCY_0200730	459	Plasmodium vinckei vinckei CY	PF3D7_0105800_459_S
PPRFG01_0104200	459	Plasmodium praefalciparum strain G01	PF3D7_0105800_459_S
PY17X_0208900	463	Plasmodium yoelii yoelii 17X	PF3D7_0105800_459_S
PRELSG_0211200	421	Plasmodium relictum SGS1-like	PF3D7_0105800_459_S
PCHAS_0205900	466	Plasmodium chabaudi chabaudi	PF3D7_0105800_459_S
PBLACG01_0103400	459	Plasmodium blacklocki G01	PF3D7_0105800_459_S
PmUG01_02017900	457	Plasmodium malariae UG01	PF3D7_0105800_459_S
PGAL8A_00101900	425	Plasmodium gallinaceum 8A	PF3D7_0105800_459_S
MKS88_000702	457	Plasmodium brasilianum strain Bolivian I	PF3D7_0105800_459_S
PBANKA_0207500	473	Plasmodium berghei ANKA	PF3D7_0105800_459_S
PCOAH_00003200	455	Plasmodium coatneyi Hackeri	PF3D7_0105800_485_S
PVL_020009000	457	Plasmodium vivax-like Pvl01	PF3D7_0105800_485_S
PBILCG01_0104200	486	Plasmodium billcollinsi G01	PF3D7_0105800_485_S
PVVCY_0200730	485	Plasmodium vinckei vinckei CY	PF3D7_0105800_485_S
PPRFG01_0104200	485	Plasmodium praefalciparum strain G01	PF3D7_0105800_485_S
PY17X_0208900	489	Plasmodium yoelii yoelii 17X	PF3D7_0105800_485_S
PRELSG_0211200	447	Plasmodium relictum SGS1-like	PF3D7_0105800_485_S
PCHAS_0205900	492	Plasmodium chabaudi chabaudi	PF3D7_0105800_485_S
PADL01_0103400	485	Plasmodium adleri G01	PF3D7_0105800_485_S
PRCDC_0103700	479	Plasmodium reichenowi CDC	PF3D7_0105800_485_S
PVP01_0209000	456	Plasmodium vivax P01	PF3D7_0105800_485_S
PBLACG01_0103400	485	Plasmodium blacklocki G01	PF3D7_0105800_485_S
PmUG01_02017900	483	Plasmodium malariae UG01	PF3D7_0105800_485_S
PGAL8A_00101900	451	Plasmodium gallinaceum 8A	PF3D7_0105800_485_S
PGSY75_0105800	488	Plasmodium gaboni strain SY75	PF3D7_0105800_485_S
AK88_01077	455	Plasmodium fragile strain nilgiri	PF3D7_0105800_485_S
C922_04240	484	Plasmodium inui San Antonio 1	PF3D7_0105800_485_S
PKNH_0207700	456	Plasmodium knowlesi strain H	PF3D7_0105800_485_S
MKS88_000702	483	Plasmodium brasilianum strain Bolivian I	PF3D7_0105800_485_S
PcyM_0211800	464	Plasmodium cynomolgi strain M	PF3D7_0105800_485_S
PBANKA_0207500	499	Plasmodium berghei ANKA	PF3D7_0105800_485_S
PBILCG01_0104200	490	Plasmodium billcollinsi G01	PF3D7_0105800_489_S
PPRFG01_0104200	489	Plasmodium praefalciparum strain G01	PF3D7_0105800_489_S
PADL01_0103400	489	Plasmodium adleri G01	PF3D7_0105800_489_S
PRCDC_0103700	483	Plasmodium reichenowi CDC	PF3D7_0105800_489_S
PBLACG01_0103400	489	Plasmodium blacklocki G01	PF3D7_0105800_489_S
PGSY75_0105800	492	Plasmodium gaboni strain SY75	PF3D7_0105800_489_S
PCOAH_00003200	780	Plasmodium coatneyi Hackeri	PF3D7_0105800_765_S
PVL_020009000	779	Plasmodium vivax-like Pvl01	PF3D7_0105800_765_S
PBILCG01_0104200	767	Plasmodium billcollinsi G01	PF3D7_0105800_765_S
PVVCY_0200730	736	Plasmodium vinckei vinckei CY	PF3D7_0105800_765_S
PPRFG01_0104200	765	Plasmodium praefalciparum strain G01	PF3D7_0105800_765_S
PY17X_0208900	740	Plasmodium yoelii yoelii 17X	PF3D7_0105800_765_S
PRELSG_0211200	699	Plasmodium relictum SGS1-like	PF3D7_0105800_765_S
PCHAS_0205900	742	Plasmodium chabaudi chabaudi	PF3D7_0105800_765_S
PADL01_0103400	765	Plasmodium adleri G01	PF3D7_0105800_765_S
PRCDC_0103700	759	Plasmodium reichenowi CDC	PF3D7_0105800_765_S
PVP01_0209000	772	Plasmodium vivax P01	PF3D7_0105800_765_S
PBLACG01_0103400	765	Plasmodium blacklocki G01	PF3D7_0105800_765_S
PocGH01_02016200	988	Plasmodium ovale curtisi GH01	PF3D7_0105800_765_S
PmUG01_02017900	737	Plasmodium malariae UG01	PF3D7_0105800_765_S
PGAL8A_00101900	703	Plasmodium gallinaceum 8A	PF3D7_0105800_765_S
PGSY75_0105800	768	Plasmodium gaboni strain SY75	PF3D7_0105800_765_S
AK88_01077	784	Plasmodium fragile strain nilgiri	PF3D7_0105800_765_S
C922_04240	828	Plasmodium inui San Antonio 1	PF3D7_0105800_765_S
PKNH_0207700	789	Plasmodium knowlesi strain H	PF3D7_0105800_765_S
MKS88_000702	737	Plasmodium brasilianum strain Bolivian I	PF3D7_0105800_765_S
PcyM_0211800	841	Plasmodium cynomolgi strain M	PF3D7_0105800_765_S
PBANKA_0207500	750	Plasmodium berghei ANKA	PF3D7_0105800_765_S
PBILCG01_0104200	784	Plasmodium billcollinsi G01	PF3D7_0105800_782_S
PPRFG01_0104200	782	Plasmodium praefalciparum strain G01	PF3D7_0105800_782_S
PADL01_0103400	782	Plasmodium adleri G01	PF3D7_0105800_782_S
PRCDC_0103700	776	Plasmodium reichenowi CDC	PF3D7_0105800_782_S
PBLACG01_0103400	782	Plasmodium blacklocki G01	PF3D7_0105800_782_S
PGAL8A_00101900	720	Plasmodium gallinaceum 8A	PF3D7_0105800_782_S
PGSY75_0105800	785	Plasmodium gaboni strain SY75	PF3D7_0105800_782_S
PCOAH_00003200	802	Plasmodium coatneyi Hackeri	PF3D7_0105800_787_T
PVL_020009000	801	Plasmodium vivax-like Pvl01	PF3D7_0105800_787_T
PBILCG01_0104200	789	Plasmodium billcollinsi G01	PF3D7_0105800_787_T
PVVCY_0200730	758	Plasmodium vinckei vinckei CY	PF3D7_0105800_787_T
PPRFG01_0104200	787	Plasmodium praefalciparum strain G01	PF3D7_0105800_787_T
PY17X_0208900	762	Plasmodium yoelii yoelii 17X	PF3D7_0105800_787_T
PRELSG_0211200	721	Plasmodium relictum SGS1-like	PF3D7_0105800_787_T
PCHAS_0205900	764	Plasmodium chabaudi chabaudi	PF3D7_0105800_787_T
PADL01_0103400	787	Plasmodium adleri G01	PF3D7_0105800_787_T
PRCDC_0103700	781	Plasmodium reichenowi CDC	PF3D7_0105800_787_T
PVP01_0209000	794	Plasmodium vivax P01	PF3D7_0105800_787_T
PBLACG01_0103400	787	Plasmodium blacklocki G01	PF3D7_0105800_787_T
PmUG01_02017900	759	Plasmodium malariae UG01	PF3D7_0105800_787_T
PGAL8A_00101900	725	Plasmodium gallinaceum 8A	PF3D7_0105800_787_T
PGSY75_0105800	790	Plasmodium gaboni strain SY75	PF3D7_0105800_787_T
AK88_01077	806	Plasmodium fragile strain nilgiri	PF3D7_0105800_787_T
C922_04240	852	Plasmodium inui San Antonio 1	PF3D7_0105800_787_T
PKNH_0207700	811	Plasmodium knowlesi strain H	PF3D7_0105800_787_T
MKS88_000702	759	Plasmodium brasilianum strain Bolivian I	PF3D7_0105800_787_T
PcyM_0211800	863	Plasmodium cynomolgi strain M	PF3D7_0105800_787_T
PBANKA_0207500	772	Plasmodium berghei ANKA	PF3D7_0105800_787_T
PPRFG01_0104400	358	Plasmodium praefalciparum strain G01	PF3D7_0106000_353_S
PRCDC_0103900	412	Plasmodium reichenowi CDC	PF3D7_0106000_353_S
PPRFG01_0104400	361	Plasmodium praefalciparum strain G01	PF3D7_0106000_356_S
PBLACG01_0103700	110	Plasmodium blacklocki G01	PF3D7_0106100_110_T
PBANKA_0207200	110	Plasmodium berghei ANKA	PF3D7_0106100_110_T
PPRFG01_0104500	110	Plasmodium praefalciparum strain G01	PF3D7_0106100_110_T
PKNH_0207400	110	Plasmodium knowlesi strain H	PF3D7_0106100_110_T
PGAL8A_00102200	110	Plasmodium gallinaceum 8A	PF3D7_0106100_110_T
PcyM_0211500	110	Plasmodium cynomolgi strain M	PF3D7_0106100_110_T
PVL_020008700	110	Plasmodium vivax-like Pvl01	PF3D7_0106100_110_T
AK88_01074	110	Plasmodium fragile strain nilgiri	PF3D7_0106100_110_T
PBILCG01_0104500	110	Plasmodium billcollinsi G01	PF3D7_0106100_110_T
PCHAS_0205600	110	Plasmodium chabaudi chabaudi	PF3D7_0106100_110_T
PRELSG_0210900	110	Plasmodium relictum SGS1-like	PF3D7_0106100_110_T
PmUG01_02017600	110	Plasmodium malariae UG01	PF3D7_0106100_110_T
PCOAH_00003230	110	Plasmodium coatneyi Hackeri	PF3D7_0106100_110_T
PGSY75_0106100	110	Plasmodium gaboni strain SY75	PF3D7_0106100_110_T
PADL01_0103700	110	Plasmodium adleri G01	PF3D7_0106100_110_T
PVVCY_0200700	110	Plasmodium vinckei vinckei CY	PF3D7_0106100_110_T
PocGH01_02015900	110	Plasmodium ovale curtisi GH01	PF3D7_0106100_110_T
MKS88_000699	110	Plasmodium brasilianum strain Bolivian I	PF3D7_0106100_110_T
PRCDC_0104000	110	Plasmodium reichenowi CDC	PF3D7_0106100_110_T
PVP01_0208700	110	Plasmodium vivax P01	PF3D7_0106100_110_T
PY17X_0208600	110	Plasmodium yoelii yoelii 17X	PF3D7_0106100_110_T
C922_04237	110	Plasmodium inui San Antonio 1	PF3D7_0106100_110_T
PBLACG01_0103700	121	Plasmodium blacklocki G01	PF3D7_0106100_121_S
PBANKA_0207200	121	Plasmodium berghei ANKA	PF3D7_0106100_121_S
PPRFG01_0104500	121	Plasmodium praefalciparum strain G01	PF3D7_0106100_121_S
PKNH_0207400	121	Plasmodium knowlesi strain H	PF3D7_0106100_121_S
PGAL8A_00102200	121	Plasmodium gallinaceum 8A	PF3D7_0106100_121_S
PcyM_0211500	121	Plasmodium cynomolgi strain M	PF3D7_0106100_121_S
PVL_020008700	121	Plasmodium vivax-like Pvl01	PF3D7_0106100_121_S
AK88_01074	121	Plasmodium fragile strain nilgiri	PF3D7_0106100_121_S
PBILCG01_0104500	121	Plasmodium billcollinsi G01	PF3D7_0106100_121_S
PCHAS_0205600	121	Plasmodium chabaudi chabaudi	PF3D7_0106100_121_S
PRELSG_0210900	121	Plasmodium relictum SGS1-like	PF3D7_0106100_121_S
PmUG01_02017600	121	Plasmodium malariae UG01	PF3D7_0106100_121_S
PCOAH_00003230	121	Plasmodium coatneyi Hackeri	PF3D7_0106100_121_S
PGSY75_0106100	121	Plasmodium gaboni strain SY75	PF3D7_0106100_121_S
PADL01_0103700	121	Plasmodium adleri G01	PF3D7_0106100_121_S
PVVCY_0200700	121	Plasmodium vinckei vinckei CY	PF3D7_0106100_121_S
PocGH01_02015900	121	Plasmodium ovale curtisi GH01	PF3D7_0106100_121_S
MKS88_000699	121	Plasmodium brasilianum strain Bolivian I	PF3D7_0106100_121_S
PRCDC_0104000	121	Plasmodium reichenowi CDC	PF3D7_0106100_121_S
PVP01_0208700	121	Plasmodium vivax P01	PF3D7_0106100_121_S
PY17X_0208600	121	Plasmodium yoelii yoelii 17X	PF3D7_0106100_121_S
C922_04237	121	Plasmodium inui San Antonio 1	PF3D7_0106100_121_S
PBLACG01_0103700	163	Plasmodium blacklocki G01	PF3D7_0106100_163_S
PBANKA_0207200	163	Plasmodium berghei ANKA	PF3D7_0106100_163_S
PPRFG01_0104500	163	Plasmodium praefalciparum strain G01	PF3D7_0106100_163_S
PKNH_0207400	163	Plasmodium knowlesi strain H	PF3D7_0106100_163_S
PGAL8A_00102200	163	Plasmodium gallinaceum 8A	PF3D7_0106100_163_S
PcyM_0211500	163	Plasmodium cynomolgi strain M	PF3D7_0106100_163_S
PVL_020008700	163	Plasmodium vivax-like Pvl01	PF3D7_0106100_163_S
AK88_01074	163	Plasmodium fragile strain nilgiri	PF3D7_0106100_163_S
PBILCG01_0104500	163	Plasmodium billcollinsi G01	PF3D7_0106100_163_S
PCHAS_0205600	163	Plasmodium chabaudi chabaudi	PF3D7_0106100_163_S
PRELSG_0210900	163	Plasmodium relictum SGS1-like	PF3D7_0106100_163_S
PCOAH_00003230	163	Plasmodium coatneyi Hackeri	PF3D7_0106100_163_S
PGSY75_0106100	163	Plasmodium gaboni strain SY75	PF3D7_0106100_163_S
PADL01_0103700	163	Plasmodium adleri G01	PF3D7_0106100_163_S
PVVCY_0200700	163	Plasmodium vinckei vinckei CY	PF3D7_0106100_163_S
PRCDC_0104000	163	Plasmodium reichenowi CDC	PF3D7_0106100_163_S
PVP01_0208700	163	Plasmodium vivax P01	PF3D7_0106100_163_S
PY17X_0208600	163	Plasmodium yoelii yoelii 17X	PF3D7_0106100_163_S
C922_04237	163	Plasmodium inui San Antonio 1	PF3D7_0106100_163_S
PBLACG01_0103700	215	Plasmodium blacklocki G01	PF3D7_0106100_215_S
PPRFG01_0104500	215	Plasmodium praefalciparum strain G01	PF3D7_0106100_215_S
PBILCG01_0104500	215	Plasmodium billcollinsi G01	PF3D7_0106100_215_S
PGSY75_0106100	215	Plasmodium gaboni strain SY75	PF3D7_0106100_215_S
PADL01_0103700	215	Plasmodium adleri G01	PF3D7_0106100_215_S
PRCDC_0104000	215	Plasmodium reichenowi CDC	PF3D7_0106100_215_S
PPRFG01_0104500	354	Plasmodium praefalciparum strain G01	PF3D7_0106100_354_S
PVL_020008700	354	Plasmodium vivax-like Pvl01	PF3D7_0106100_354_S
PBLACG01_0103700	355	Plasmodium blacklocki G01	PF3D7_0106100_355_S
PBANKA_0207200	355	Plasmodium berghei ANKA	PF3D7_0106100_355_S
PPRFG01_0104500	355	Plasmodium praefalciparum strain G01	PF3D7_0106100_355_S
PKNH_0207400	355	Plasmodium knowlesi strain H	PF3D7_0106100_355_S
PGAL8A_00102200	355	Plasmodium gallinaceum 8A	PF3D7_0106100_355_S
PcyM_0211500	355	Plasmodium cynomolgi strain M	PF3D7_0106100_355_S
PVL_020008700	355	Plasmodium vivax-like Pvl01	PF3D7_0106100_355_S
AK88_01074	355	Plasmodium fragile strain nilgiri	PF3D7_0106100_355_S
PBILCG01_0104500	355	Plasmodium billcollinsi G01	PF3D7_0106100_355_S
PCHAS_0205600	355	Plasmodium chabaudi chabaudi	PF3D7_0106100_355_S
PRELSG_0210900	355	Plasmodium relictum SGS1-like	PF3D7_0106100_355_S
PmUG01_02017600	355	Plasmodium malariae UG01	PF3D7_0106100_355_S
PCOAH_00003230	355	Plasmodium coatneyi Hackeri	PF3D7_0106100_355_S
PGSY75_0106100	355	Plasmodium gaboni strain SY75	PF3D7_0106100_355_S
PADL01_0103700	355	Plasmodium adleri G01	PF3D7_0106100_355_S
PVVCY_0200700	355	Plasmodium vinckei vinckei CY	PF3D7_0106100_355_S
PocGH01_02015900	355	Plasmodium ovale curtisi GH01	PF3D7_0106100_355_S
MKS88_000699	329	Plasmodium brasilianum strain Bolivian I	PF3D7_0106100_355_S
PRCDC_0104000	355	Plasmodium reichenowi CDC	PF3D7_0106100_355_S
PVP01_0208700	355	Plasmodium vivax P01	PF3D7_0106100_355_S
PY17X_0208600	355	Plasmodium yoelii yoelii 17X	PF3D7_0106100_355_S
C922_04237	355	Plasmodium inui San Antonio 1	PF3D7_0106100_355_S
PBLACG01_0103700	357	Plasmodium blacklocki G01	PF3D7_0106100_357_S
PBANKA_0207200	357	Plasmodium berghei ANKA	PF3D7_0106100_357_S
PPRFG01_0104500	357	Plasmodium praefalciparum strain G01	PF3D7_0106100_357_S
PKNH_0207400	357	Plasmodium knowlesi strain H	PF3D7_0106100_357_S
PGAL8A_00102200	357	Plasmodium gallinaceum 8A	PF3D7_0106100_357_S
PcyM_0211500	357	Plasmodium cynomolgi strain M	PF3D7_0106100_357_S
PVL_020008700	357	Plasmodium vivax-like Pvl01	PF3D7_0106100_357_S
AK88_01074	357	Plasmodium fragile strain nilgiri	PF3D7_0106100_357_S
PBILCG01_0104500	357	Plasmodium billcollinsi G01	PF3D7_0106100_357_S
PCHAS_0205600	357	Plasmodium chabaudi chabaudi	PF3D7_0106100_357_S
PRELSG_0210900	357	Plasmodium relictum SGS1-like	PF3D7_0106100_357_S
PmUG01_02017600	357	Plasmodium malariae UG01	PF3D7_0106100_357_S
PCOAH_00003230	357	Plasmodium coatneyi Hackeri	PF3D7_0106100_357_S
PGSY75_0106100	357	Plasmodium gaboni strain SY75	PF3D7_0106100_357_S
PADL01_0103700	357	Plasmodium adleri G01	PF3D7_0106100_357_S
PVVCY_0200700	357	Plasmodium vinckei vinckei CY	PF3D7_0106100_357_S
PocGH01_02015900	357	Plasmodium ovale curtisi GH01	PF3D7_0106100_357_S
MKS88_000699	331	Plasmodium brasilianum strain Bolivian I	PF3D7_0106100_357_S
PRCDC_0104000	357	Plasmodium reichenowi CDC	PF3D7_0106100_357_S
PVP01_0208700	357	Plasmodium vivax P01	PF3D7_0106100_357_S
PY17X_0208600	357	Plasmodium yoelii yoelii 17X	PF3D7_0106100_357_S
C922_04237	357	Plasmodium inui San Antonio 1	PF3D7_0106100_357_S
AK88_01072	345	Plasmodium fragile strain nilgiri	PF3D7_0106300_345_S
PmUG01_02017400	345	Plasmodium malariae UG01	PF3D7_0106300_345_S
PVP01_0208500	345	Plasmodium vivax P01	PF3D7_0106300_345_S
PRELSG_0210700	345	Plasmodium relictum SGS1-like	PF3D7_0106300_345_S
PPRFG01_0104700	345	Plasmodium praefalciparum strain G01	PF3D7_0106300_345_S
PY17X_0208400	345	Plasmodium yoelii yoelii 17X	PF3D7_0106300_345_S
PGAL8A_00102400	345	Plasmodium gallinaceum 8A	PF3D7_0106300_345_S
PBILCG01_0104700	345	Plasmodium billcollinsi G01	PF3D7_0106300_345_S
PGSY75_0106300	345	Plasmodium gaboni strain SY75	PF3D7_0106300_345_S
PADL01_0103900	345	Plasmodium adleri G01	PF3D7_0106300_345_S
C922_04907	345	Plasmodium inui San Antonio 1	PF3D7_0106300_345_S
PBLACG01_0103900	345	Plasmodium blacklocki G01	PF3D7_0106300_345_S
PocGH01_02015700	345	Plasmodium ovale curtisi GH01	PF3D7_0106300_345_S
PVVCY_0200680	345	Plasmodium vinckei vinckei CY	PF3D7_0106300_345_S
PBANKA_0207000	345	Plasmodium berghei ANKA	PF3D7_0106300_345_S
PVL_020008500	345	Plasmodium vivax-like Pvl01	PF3D7_0106300_345_S
PcyM_0211300	345	Plasmodium cynomolgi strain M	PF3D7_0106300_345_S
MKS88_000697	345	Plasmodium brasilianum strain Bolivian I	PF3D7_0106300_345_S
PKNH_0207200	345	Plasmodium knowlesi strain H	PF3D7_0106300_345_S
PCHAS_0205400	345	Plasmodium chabaudi chabaudi	PF3D7_0106300_345_S
PCOAH_00003250	345	Plasmodium coatneyi Hackeri	PF3D7_0106300_345_S
PRCDC_0104200	345	Plasmodium reichenowi CDC	PF3D7_0106300_345_S
PVP01_0208500	381	Plasmodium vivax P01	PF3D7_0106300_381_S
PRELSG_0210700	381	Plasmodium relictum SGS1-like	PF3D7_0106300_381_S
PPRFG01_0104700	381	Plasmodium praefalciparum strain G01	PF3D7_0106300_381_S
PY17X_0208400	381	Plasmodium yoelii yoelii 17X	PF3D7_0106300_381_S
PGSY75_0106300	381	Plasmodium gaboni strain SY75	PF3D7_0106300_381_S
PADL01_0103900	381	Plasmodium adleri G01	PF3D7_0106300_381_S
PBLACG01_0103900	381	Plasmodium blacklocki G01	PF3D7_0106300_381_S
PVVCY_0200680	381	Plasmodium vinckei vinckei CY	PF3D7_0106300_381_S
PBANKA_0207000	381	Plasmodium berghei ANKA	PF3D7_0106300_381_S
PVL_020008500	381	Plasmodium vivax-like Pvl01	PF3D7_0106300_381_S
PCHAS_0205400	381	Plasmodium chabaudi chabaudi	PF3D7_0106300_381_S
PCOAH_00003250	381	Plasmodium coatneyi Hackeri	PF3D7_0106300_381_S
PRCDC_0104200	381	Plasmodium reichenowi CDC	PF3D7_0106300_381_S
PPRFG01_0104700	427	Plasmodium praefalciparum strain G01	PF3D7_0106300_427_T
PBILCG01_0104700	427	Plasmodium billcollinsi G01	PF3D7_0106300_427_T
PGSY75_0106300	427	Plasmodium gaboni strain SY75	PF3D7_0106300_427_T
PADL01_0103900	427	Plasmodium adleri G01	PF3D7_0106300_427_T
PBLACG01_0103900	427	Plasmodium blacklocki G01	PF3D7_0106300_427_T
PRCDC_0104200	427	Plasmodium reichenowi CDC	PF3D7_0106300_427_T
PPRFG01_0104700	434	Plasmodium praefalciparum strain G01	PF3D7_0106300_434_S
PPRFG01_0104700	449	Plasmodium praefalciparum strain G01	PF3D7_0106300_449_S
PY17X_0208400	427	Plasmodium yoelii yoelii 17X	PF3D7_0106300_449_S
PBILCG01_0104700	449	Plasmodium billcollinsi G01	PF3D7_0106300_449_S
PGSY75_0106300	449	Plasmodium gaboni strain SY75	PF3D7_0106300_449_S
PADL01_0103900	449	Plasmodium adleri G01	PF3D7_0106300_449_S
PBLACG01_0103900	449	Plasmodium blacklocki G01	PF3D7_0106300_449_S
PVVCY_0200680	429	Plasmodium vinckei vinckei CY	PF3D7_0106300_449_S
PBANKA_0207000	429	Plasmodium berghei ANKA	PF3D7_0106300_449_S
PKNH_0207200	447	Plasmodium knowlesi strain H	PF3D7_0106300_449_S
PCHAS_0205400	429	Plasmodium chabaudi chabaudi	PF3D7_0106300_449_S
PCOAH_00003250	447	Plasmodium coatneyi Hackeri	PF3D7_0106300_449_S
PRCDC_0104200	449	Plasmodium reichenowi CDC	PF3D7_0106300_449_S
AK88_01072	486	Plasmodium fragile strain nilgiri	PF3D7_0106300_482_S
PmUG01_02017400	510	Plasmodium malariae UG01	PF3D7_0106300_482_S
PVP01_0208500	490	Plasmodium vivax P01	PF3D7_0106300_482_S
PPRFG01_0104700	479	Plasmodium praefalciparum strain G01	PF3D7_0106300_482_S
PY17X_0208400	450	Plasmodium yoelii yoelii 17X	PF3D7_0106300_482_S
PBILCG01_0104700	475	Plasmodium billcollinsi G01	PF3D7_0106300_482_S
PGSY75_0106300	478	Plasmodium gaboni strain SY75	PF3D7_0106300_482_S
PADL01_0103900	481	Plasmodium adleri G01	PF3D7_0106300_482_S
C922_04907	485	Plasmodium inui San Antonio 1	PF3D7_0106300_482_S
PBLACG01_0103900	474	Plasmodium blacklocki G01	PF3D7_0106300_482_S
PocGH01_02015700	456	Plasmodium ovale curtisi GH01	PF3D7_0106300_482_S
PVVCY_0200680	451	Plasmodium vinckei vinckei CY	PF3D7_0106300_482_S
PBANKA_0207000	452	Plasmodium berghei ANKA	PF3D7_0106300_482_S
PVL_020008500	488	Plasmodium vivax-like Pvl01	PF3D7_0106300_482_S
PcyM_0211300	486	Plasmodium cynomolgi strain M	PF3D7_0106300_482_S
MKS88_000697	447	Plasmodium brasilianum strain Bolivian I	PF3D7_0106300_482_S
PKNH_0207200	484	Plasmodium knowlesi strain H	PF3D7_0106300_482_S
PCHAS_0205400	451	Plasmodium chabaudi chabaudi	PF3D7_0106300_482_S
PCOAH_00003250	479	Plasmodium coatneyi Hackeri	PF3D7_0106300_482_S
PRCDC_0104200	488	Plasmodium reichenowi CDC	PF3D7_0106300_482_S
AK88_01072	493	Plasmodium fragile strain nilgiri	PF3D7_0106300_489_S
PmUG01_02017400	517	Plasmodium malariae UG01	PF3D7_0106300_489_S
PVP01_0208500	497	Plasmodium vivax P01	PF3D7_0106300_489_S
PRELSG_0210700	454	Plasmodium relictum SGS1-like	PF3D7_0106300_489_S
PPRFG01_0104700	486	Plasmodium praefalciparum strain G01	PF3D7_0106300_489_S
PY17X_0208400	457	Plasmodium yoelii yoelii 17X	PF3D7_0106300_489_S
PGAL8A_00102400	454	Plasmodium gallinaceum 8A	PF3D7_0106300_489_S
PBILCG01_0104700	482	Plasmodium billcollinsi G01	PF3D7_0106300_489_S
PGSY75_0106300	485	Plasmodium gaboni strain SY75	PF3D7_0106300_489_S
PADL01_0103900	488	Plasmodium adleri G01	PF3D7_0106300_489_S
C922_04907	492	Plasmodium inui San Antonio 1	PF3D7_0106300_489_S
PBLACG01_0103900	481	Plasmodium blacklocki G01	PF3D7_0106300_489_S
PocGH01_02015700	463	Plasmodium ovale curtisi GH01	PF3D7_0106300_489_S
PVVCY_0200680	458	Plasmodium vinckei vinckei CY	PF3D7_0106300_489_S
PBANKA_0207000	459	Plasmodium berghei ANKA	PF3D7_0106300_489_S
PVL_020008500	495	Plasmodium vivax-like Pvl01	PF3D7_0106300_489_S
PcyM_0211300	493	Plasmodium cynomolgi strain M	PF3D7_0106300_489_S
MKS88_000697	454	Plasmodium brasilianum strain Bolivian I	PF3D7_0106300_489_S
PKNH_0207200	491	Plasmodium knowlesi strain H	PF3D7_0106300_489_S
PCHAS_0205400	458	Plasmodium chabaudi chabaudi	PF3D7_0106300_489_S
PCOAH_00003250	486	Plasmodium coatneyi Hackeri	PF3D7_0106300_489_S
PRCDC_0104200	495	Plasmodium reichenowi CDC	PF3D7_0106300_489_S
AK88_01072	496	Plasmodium fragile strain nilgiri	PF3D7_0106300_492_S
PmUG01_02017400	520	Plasmodium malariae UG01	PF3D7_0106300_492_S
PVP01_0208500	500	Plasmodium vivax P01	PF3D7_0106300_492_S
PRELSG_0210700	457	Plasmodium relictum SGS1-like	PF3D7_0106300_492_S
PPRFG01_0104700	489	Plasmodium praefalciparum strain G01	PF3D7_0106300_492_S
PY17X_0208400	460	Plasmodium yoelii yoelii 17X	PF3D7_0106300_492_S
PGAL8A_00102400	457	Plasmodium gallinaceum 8A	PF3D7_0106300_492_S
PBILCG01_0104700	485	Plasmodium billcollinsi G01	PF3D7_0106300_492_S
PGSY75_0106300	488	Plasmodium gaboni strain SY75	PF3D7_0106300_492_S
PADL01_0103900	491	Plasmodium adleri G01	PF3D7_0106300_492_S
C922_04907	495	Plasmodium inui San Antonio 1	PF3D7_0106300_492_S
PBLACG01_0103900	484	Plasmodium blacklocki G01	PF3D7_0106300_492_S
PocGH01_02015700	466	Plasmodium ovale curtisi GH01	PF3D7_0106300_492_S
PBANKA_0207000	462	Plasmodium berghei ANKA	PF3D7_0106300_492_S
PVL_020008500	498	Plasmodium vivax-like Pvl01	PF3D7_0106300_492_S
PcyM_0211300	496	Plasmodium cynomolgi strain M	PF3D7_0106300_492_S
MKS88_000697	457	Plasmodium brasilianum strain Bolivian I	PF3D7_0106300_492_S
PKNH_0207200	494	Plasmodium knowlesi strain H	PF3D7_0106300_492_S
PCOAH_00003250	489	Plasmodium coatneyi Hackeri	PF3D7_0106300_492_S
PRCDC_0104200	498	Plasmodium reichenowi CDC	PF3D7_0106300_492_S
PPRFG01_0104700	568	Plasmodium praefalciparum strain G01	PF3D7_0106300_571_T
PRCDC_0104200	577	Plasmodium reichenowi CDC	PF3D7_0106300_571_T
PPRFG01_0104700	579	Plasmodium praefalciparum strain G01	PF3D7_0106300_582_S
PGAL8A_00102400	547	Plasmodium gallinaceum 8A	PF3D7_0106300_582_S
PBILCG01_0104700	575	Plasmodium billcollinsi G01	PF3D7_0106300_582_S
PBLACG01_0103900	574	Plasmodium blacklocki G01	PF3D7_0106300_582_S
PRCDC_0104200	588	Plasmodium reichenowi CDC	PF3D7_0106300_582_S
PPRFG01_0104700	588	Plasmodium praefalciparum strain G01	PF3D7_0106300_591_S
PBILCG01_0104700	584	Plasmodium billcollinsi G01	PF3D7_0106300_591_S
PGSY75_0106300	589	Plasmodium gaboni strain SY75	PF3D7_0106300_591_S
PADL01_0103900	590	Plasmodium adleri G01	PF3D7_0106300_591_S
PBLACG01_0103900	583	Plasmodium blacklocki G01	PF3D7_0106300_591_S
PRCDC_0104200	597	Plasmodium reichenowi CDC	PF3D7_0106300_591_S
PPRFG01_0104700	589	Plasmodium praefalciparum strain G01	PF3D7_0106300_592_S
PBILCG01_0104700	585	Plasmodium billcollinsi G01	PF3D7_0106300_592_S
PGSY75_0106300	590	Plasmodium gaboni strain SY75	PF3D7_0106300_592_S
PADL01_0103900	591	Plasmodium adleri G01	PF3D7_0106300_592_S
PBLACG01_0103900	584	Plasmodium blacklocki G01	PF3D7_0106300_592_S
PRCDC_0104200	598	Plasmodium reichenowi CDC	PF3D7_0106300_592_S
PPRFG01_0104700	594	Plasmodium praefalciparum strain G01	PF3D7_0106300_597_S
PBILCG01_0104700	590	Plasmodium billcollinsi G01	PF3D7_0106300_597_S
PGSY75_0106300	595	Plasmodium gaboni strain SY75	PF3D7_0106300_597_S
PBLACG01_0103900	589	Plasmodium blacklocki G01	PF3D7_0106300_597_S
PRCDC_0104200	603	Plasmodium reichenowi CDC	PF3D7_0106300_597_S
PPRFG01_0104700	598	Plasmodium praefalciparum strain G01	PF3D7_0106300_601_S
PRCDC_0104200	607	Plasmodium reichenowi CDC	PF3D7_0106300_601_S
PPRFG01_0104700	599	Plasmodium praefalciparum strain G01	PF3D7_0106300_602_T
PBILCG01_0104700	595	Plasmodium billcollinsi G01	PF3D7_0106300_602_T
PGSY75_0106300	600	Plasmodium gaboni strain SY75	PF3D7_0106300_602_T
PADL01_0103900	601	Plasmodium adleri G01	PF3D7_0106300_602_T
PBLACG01_0103900	594	Plasmodium blacklocki G01	PF3D7_0106300_602_T
PRCDC_0104200	608	Plasmodium reichenowi CDC	PF3D7_0106300_602_T
PPRFG01_0104700	632	Plasmodium praefalciparum strain G01	PF3D7_0106300_635_T
PBILCG01_0104700	636	Plasmodium billcollinsi G01	PF3D7_0106300_635_T
PGSY75_0106300	639	Plasmodium gaboni strain SY75	PF3D7_0106300_635_T
PADL01_0103900	640	Plasmodium adleri G01	PF3D7_0106300_635_T
PBLACG01_0103900	635	Plasmodium blacklocki G01	PF3D7_0106300_635_T
PRCDC_0104200	649	Plasmodium reichenowi CDC	PF3D7_0106300_635_T
PPRFG01_0104700	645	Plasmodium praefalciparum strain G01	PF3D7_0106300_648_S
PBILCG01_0104700	649	Plasmodium billcollinsi G01	PF3D7_0106300_648_S
PGSY75_0106300	652	Plasmodium gaboni strain SY75	PF3D7_0106300_648_S
PADL01_0103900	653	Plasmodium adleri G01	PF3D7_0106300_648_S
PBLACG01_0103900	648	Plasmodium blacklocki G01	PF3D7_0106300_648_S
PRCDC_0104200	662	Plasmodium reichenowi CDC	PF3D7_0106300_648_S
AK88_01072	640	Plasmodium fragile strain nilgiri	PF3D7_0106300_701_S
PmUG01_02017400	680	Plasmodium malariae UG01	PF3D7_0106300_701_S
PVP01_0208500	642	Plasmodium vivax P01	PF3D7_0106300_701_S
PRELSG_0210700	606	Plasmodium relictum SGS1-like	PF3D7_0106300_701_S
PPRFG01_0104700	708	Plasmodium praefalciparum strain G01	PF3D7_0106300_701_S
PY17X_0208400	598	Plasmodium yoelii yoelii 17X	PF3D7_0106300_701_S
PGAL8A_00102400	611	Plasmodium gallinaceum 8A	PF3D7_0106300_701_S
PBILCG01_0104700	708	Plasmodium billcollinsi G01	PF3D7_0106300_701_S
PGSY75_0106300	714	Plasmodium gaboni strain SY75	PF3D7_0106300_701_S
PADL01_0103900	715	Plasmodium adleri G01	PF3D7_0106300_701_S
C922_04907	649	Plasmodium inui San Antonio 1	PF3D7_0106300_701_S
PBLACG01_0103900	719	Plasmodium blacklocki G01	PF3D7_0106300_701_S
PocGH01_02015700	645	Plasmodium ovale curtisi GH01	PF3D7_0106300_701_S
PVVCY_0200680	601	Plasmodium vinckei vinckei CY	PF3D7_0106300_701_S
PBANKA_0207000	603	Plasmodium berghei ANKA	PF3D7_0106300_701_S
PVL_020008500	647	Plasmodium vivax-like Pvl01	PF3D7_0106300_701_S
PcyM_0211300	652	Plasmodium cynomolgi strain M	PF3D7_0106300_701_S
MKS88_000697	617	Plasmodium brasilianum strain Bolivian I	PF3D7_0106300_701_S
PKNH_0207200	638	Plasmodium knowlesi strain H	PF3D7_0106300_701_S
PCHAS_0205400	601	Plasmodium chabaudi chabaudi	PF3D7_0106300_701_S
PCOAH_00003250	633	Plasmodium coatneyi Hackeri	PF3D7_0106300_701_S
PRCDC_0104200	721	Plasmodium reichenowi CDC	PF3D7_0106300_701_S
AK88_01072	701	Plasmodium fragile strain nilgiri	PF3D7_0106300_762_S
PmUG01_02017400	741	Plasmodium malariae UG01	PF3D7_0106300_762_S
PVP01_0208500	703	Plasmodium vivax P01	PF3D7_0106300_762_S
PRELSG_0210700	667	Plasmodium relictum SGS1-like	PF3D7_0106300_762_S
PPRFG01_0104700	769	Plasmodium praefalciparum strain G01	PF3D7_0106300_762_S
PY17X_0208400	659	Plasmodium yoelii yoelii 17X	PF3D7_0106300_762_S
PGAL8A_00102400	672	Plasmodium gallinaceum 8A	PF3D7_0106300_762_S
PBILCG01_0104700	769	Plasmodium billcollinsi G01	PF3D7_0106300_762_S
PGSY75_0106300	775	Plasmodium gaboni strain SY75	PF3D7_0106300_762_S
PADL01_0103900	776	Plasmodium adleri G01	PF3D7_0106300_762_S
C922_04907	710	Plasmodium inui San Antonio 1	PF3D7_0106300_762_S
PBLACG01_0103900	780	Plasmodium blacklocki G01	PF3D7_0106300_762_S
PVVCY_0200680	662	Plasmodium vinckei vinckei CY	PF3D7_0106300_762_S
PBANKA_0207000	664	Plasmodium berghei ANKA	PF3D7_0106300_762_S
PVL_020008500	708	Plasmodium vivax-like Pvl01	PF3D7_0106300_762_S
PcyM_0211300	713	Plasmodium cynomolgi strain M	PF3D7_0106300_762_S
MKS88_000697	678	Plasmodium brasilianum strain Bolivian I	PF3D7_0106300_762_S
PKNH_0207200	699	Plasmodium knowlesi strain H	PF3D7_0106300_762_S
PCHAS_0205400	662	Plasmodium chabaudi chabaudi	PF3D7_0106300_762_S
PCOAH_00003250	694	Plasmodium coatneyi Hackeri	PF3D7_0106300_762_S
PRCDC_0104200	782	Plasmodium reichenowi CDC	PF3D7_0106300_762_S
PPRFG01_0104700	777	Plasmodium praefalciparum strain G01	PF3D7_0106300_770_S
PBILCG01_0104700	777	Plasmodium billcollinsi G01	PF3D7_0106300_770_S
PGSY75_0106300	783	Plasmodium gaboni strain SY75	PF3D7_0106300_770_S
PADL01_0103900	784	Plasmodium adleri G01	PF3D7_0106300_770_S
PBLACG01_0103900	788	Plasmodium blacklocki G01	PF3D7_0106300_770_S
PRCDC_0104200	790	Plasmodium reichenowi CDC	PF3D7_0106300_770_S
AK88_01072	729	Plasmodium fragile strain nilgiri	PF3D7_0106300_790_Y
PmUG01_02017400	769	Plasmodium malariae UG01	PF3D7_0106300_790_Y
PVP01_0208500	731	Plasmodium vivax P01	PF3D7_0106300_790_Y
PRELSG_0210700	695	Plasmodium relictum SGS1-like	PF3D7_0106300_790_Y
PPRFG01_0104700	797	Plasmodium praefalciparum strain G01	PF3D7_0106300_790_Y
PGAL8A_00102400	700	Plasmodium gallinaceum 8A	PF3D7_0106300_790_Y
PBILCG01_0104700	797	Plasmodium billcollinsi G01	PF3D7_0106300_790_Y
PGSY75_0106300	803	Plasmodium gaboni strain SY75	PF3D7_0106300_790_Y
PADL01_0103900	804	Plasmodium adleri G01	PF3D7_0106300_790_Y
C922_04907	738	Plasmodium inui San Antonio 1	PF3D7_0106300_790_Y
PBLACG01_0103900	808	Plasmodium blacklocki G01	PF3D7_0106300_790_Y
PocGH01_02015700	734	Plasmodium ovale curtisi GH01	PF3D7_0106300_790_Y
PVL_020008500	736	Plasmodium vivax-like Pvl01	PF3D7_0106300_790_Y
PcyM_0211300	741	Plasmodium cynomolgi strain M	PF3D7_0106300_790_Y
MKS88_000697	706	Plasmodium brasilianum strain Bolivian I	PF3D7_0106300_790_Y
PKNH_0207200	727	Plasmodium knowlesi strain H	PF3D7_0106300_790_Y
PCOAH_00003250	722	Plasmodium coatneyi Hackeri	PF3D7_0106300_790_Y
PRCDC_0104200	810	Plasmodium reichenowi CDC	PF3D7_0106300_790_Y
PPRFG01_0104700	859	Plasmodium praefalciparum strain G01	PF3D7_0106300_852_T
PADL01_0103900	866	Plasmodium adleri G01	PF3D7_0106300_852_T
PBLACG01_0103900	870	Plasmodium blacklocki G01	PF3D7_0106300_852_T
PADL01_0104000	118	Plasmodium adleri G01	PF3D7_0106400_118_S
PPRFG01_0104800	118	Plasmodium praefalciparum strain G01	PF3D7_0106400_118_S
PRCDC_0104300	118	Plasmodium reichenowi CDC	PF3D7_0106400_118_S
PBILCG01_0104800	118	Plasmodium billcollinsi G01	PF3D7_0106400_118_S
PGSY75_0106400	118	Plasmodium gaboni strain SY75	PF3D7_0106400_118_S
PBLACG01_0104000	118	Plasmodium blacklocki G01	PF3D7_0106400_118_S
PRCDC_0104400	57	Plasmodium reichenowi CDC	PF3D7_0106500_57_S
PPRFG01_0104900	57	Plasmodium praefalciparum strain G01	PF3D7_0106500_57_S
PRCDC_0104400	136	Plasmodium reichenowi CDC	PF3D7_0106500_133_S
PBILCG01_0104900	162	Plasmodium billcollinsi G01	PF3D7_0106500_133_S
PBLACG01_0104100	137	Plasmodium blacklocki G01	PF3D7_0106500_133_S
PPRFG01_0104900	132	Plasmodium praefalciparum strain G01	PF3D7_0106500_133_S
PRCDC_0104400	488	Plasmodium reichenowi CDC	PF3D7_0106500_488_S
PBILCG01_0104900	455	Plasmodium billcollinsi G01	PF3D7_0106500_488_S
PBLACG01_0104100	507	Plasmodium blacklocki G01	PF3D7_0106500_488_S
PPRFG01_0104900	472	Plasmodium praefalciparum strain G01	PF3D7_0106500_488_S
PRCDC_0104400	548	Plasmodium reichenowi CDC	PF3D7_0106500_548_S
PBILCG01_0104900	518	Plasmodium billcollinsi G01	PF3D7_0106500_548_S
PBLACG01_0104100	567	Plasmodium blacklocki G01	PF3D7_0106500_548_S
PPRFG01_0104900	532	Plasmodium praefalciparum strain G01	PF3D7_0106500_548_S
PBILCG01_0104900	1086	Plasmodium billcollinsi G01	PF3D7_0106500_1159_S
PBLACG01_0104100	1158	Plasmodium blacklocki G01	PF3D7_0106500_1159_S
PPRFG01_0104900	1154	Plasmodium praefalciparum strain G01	PF3D7_0106500_1159_S
PPRFG01_0104900	1203	Plasmodium praefalciparum strain G01	PF3D7_0106500_1208_S
PBILCG01_0105100	38	Plasmodium billcollinsi G01	PF3D7_0106700_38_S
PRCDC_0104600	38	Plasmodium reichenowi CDC	PF3D7_0106700_38_S
MKS88_000693	39	Plasmodium brasilianum strain Bolivian I	PF3D7_0106700_38_S
AK88_01068	45	Plasmodium fragile strain nilgiri	PF3D7_0106700_38_S
PBANKA_0206600	37	Plasmodium berghei ANKA	PF3D7_0106700_38_S
PY17X_0208000	37	Plasmodium yoelii yoelii 17X	PF3D7_0106700_38_S
PADL01_0104300	38	Plasmodium adleri G01	PF3D7_0106700_38_S
PcyM_0210900	46	Plasmodium cynomolgi strain M	PF3D7_0106700_38_S
PVP01_0208100	47	Plasmodium vivax P01	PF3D7_0106700_38_S
PmUG01_02017000	39	Plasmodium malariae UG01	PF3D7_0106700_38_S
PCOAH_00003290	45	Plasmodium coatneyi Hackeri	PF3D7_0106700_38_S
C922_04903	45	Plasmodium inui San Antonio 1	PF3D7_0106700_38_S
PBLACG01_0104300	38	Plasmodium blacklocki G01	PF3D7_0106700_38_S
PGSY75_0106700	38	Plasmodium gaboni strain SY75	PF3D7_0106700_38_S
PKNH_0206800	45	Plasmodium knowlesi strain H	PF3D7_0106700_38_S
PocGH01_02015300	37	Plasmodium ovale curtisi GH01	PF3D7_0106700_38_S
PGAL8A_00102800	37	Plasmodium gallinaceum 8A	PF3D7_0106700_38_S
PRELSG_0210300	37	Plasmodium relictum SGS1-like	PF3D7_0106700_38_S
PCHAS_0205000	37	Plasmodium chabaudi chabaudi	PF3D7_0106700_38_S
PPRFG01_0105100	38	Plasmodium praefalciparum strain G01	PF3D7_0106700_38_S
PVVCY_0200640	37	Plasmodium vinckei vinckei CY	PF3D7_0106700_38_S
PBILCG01_0105100	198	Plasmodium billcollinsi G01	PF3D7_0106700_198_S
PRCDC_0104600	198	Plasmodium reichenowi CDC	PF3D7_0106700_198_S
AK88_01068	205	Plasmodium fragile strain nilgiri	PF3D7_0106700_198_S
PBANKA_0206600	197	Plasmodium berghei ANKA	PF3D7_0106700_198_S
PY17X_0208000	197	Plasmodium yoelii yoelii 17X	PF3D7_0106700_198_S
PADL01_0104300	198	Plasmodium adleri G01	PF3D7_0106700_198_S
PcyM_0210900	206	Plasmodium cynomolgi strain M	PF3D7_0106700_198_S
PCOAH_00003290	205	Plasmodium coatneyi Hackeri	PF3D7_0106700_198_S
C922_04903	205	Plasmodium inui San Antonio 1	PF3D7_0106700_198_S
PBLACG01_0104300	198	Plasmodium blacklocki G01	PF3D7_0106700_198_S
PGSY75_0106700	198	Plasmodium gaboni strain SY75	PF3D7_0106700_198_S
PKNH_0206800	205	Plasmodium knowlesi strain H	PF3D7_0106700_198_S
PGAL8A_00102800	197	Plasmodium gallinaceum 8A	PF3D7_0106700_198_S
PRELSG_0210300	197	Plasmodium relictum SGS1-like	PF3D7_0106700_198_S
PCHAS_0205000	197	Plasmodium chabaudi chabaudi	PF3D7_0106700_198_S
PPRFG01_0105100	198	Plasmodium praefalciparum strain G01	PF3D7_0106700_198_S
PVVCY_0200640	197	Plasmodium vinckei vinckei CY	PF3D7_0106700_198_S
PPRFG01_0105100	407	Plasmodium praefalciparum strain G01	PF3D7_0106700_409_S
PBILCG01_0105100	496	Plasmodium billcollinsi G01	PF3D7_0106700_502_S
PRCDC_0104600	488	Plasmodium reichenowi CDC	PF3D7_0106700_502_S
PBLACG01_0104300	489	Plasmodium blacklocki G01	PF3D7_0106700_502_S
PPRFG01_0105100	482	Plasmodium praefalciparum strain G01	PF3D7_0106700_502_S
PBILCG01_0105100	549	Plasmodium billcollinsi G01	PF3D7_0106700_555_S
PRCDC_0104600	541	Plasmodium reichenowi CDC	PF3D7_0106700_555_S
MKS88_000693	533	Plasmodium brasilianum strain Bolivian I	PF3D7_0106700_555_S
AK88_01068	474	Plasmodium fragile strain nilgiri	PF3D7_0106700_555_S
PBANKA_0206600	484	Plasmodium berghei ANKA	PF3D7_0106700_555_S
PY17X_0208000	509	Plasmodium yoelii yoelii 17X	PF3D7_0106700_555_S
PADL01_0104300	530	Plasmodium adleri G01	PF3D7_0106700_555_S
PcyM_0210900	493	Plasmodium cynomolgi strain M	PF3D7_0106700_555_S
PVP01_0208100	478	Plasmodium vivax P01	PF3D7_0106700_555_S
PmUG01_02017000	525	Plasmodium malariae UG01	PF3D7_0106700_555_S
PCOAH_00003290	458	Plasmodium coatneyi Hackeri	PF3D7_0106700_555_S
C922_04903	481	Plasmodium inui San Antonio 1	PF3D7_0106700_555_S
PBLACG01_0104300	542	Plasmodium blacklocki G01	PF3D7_0106700_555_S
PGSY75_0106700	532	Plasmodium gaboni strain SY75	PF3D7_0106700_555_S
PKNH_0206800	459	Plasmodium knowlesi strain H	PF3D7_0106700_555_S
PGAL8A_00102800	522	Plasmodium gallinaceum 8A	PF3D7_0106700_555_S
PRELSG_0210300	534	Plasmodium relictum SGS1-like	PF3D7_0106700_555_S
PCHAS_0205000	489	Plasmodium chabaudi chabaudi	PF3D7_0106700_555_S
PPRFG01_0105100	535	Plasmodium praefalciparum strain G01	PF3D7_0106700_555_S
PVVCY_0200640	485	Plasmodium vinckei vinckei CY	PF3D7_0106700_555_S
PBILCG01_0105100	579	Plasmodium billcollinsi G01	PF3D7_0106700_585_S
PRCDC_0104600	571	Plasmodium reichenowi CDC	PF3D7_0106700_585_S
PBANKA_0206600	514	Plasmodium berghei ANKA	PF3D7_0106700_585_S
PY17X_0208000	539	Plasmodium yoelii yoelii 17X	PF3D7_0106700_585_S
PADL01_0104300	560	Plasmodium adleri G01	PF3D7_0106700_585_S
PBLACG01_0104300	572	Plasmodium blacklocki G01	PF3D7_0106700_585_S
PGSY75_0106700	562	Plasmodium gaboni strain SY75	PF3D7_0106700_585_S
PocGH01_02015300	539	Plasmodium ovale curtisi GH01	PF3D7_0106700_585_S
PCHAS_0205000	519	Plasmodium chabaudi chabaudi	PF3D7_0106700_585_S
PPRFG01_0105100	565	Plasmodium praefalciparum strain G01	PF3D7_0106700_585_S
PVVCY_0200640	515	Plasmodium vinckei vinckei CY	PF3D7_0106700_585_S
PBILCG01_0105100	626	Plasmodium billcollinsi G01	PF3D7_0106700_632_S
PRCDC_0104600	618	Plasmodium reichenowi CDC	PF3D7_0106700_632_S
PADL01_0104300	607	Plasmodium adleri G01	PF3D7_0106700_632_S
PBLACG01_0104300	619	Plasmodium blacklocki G01	PF3D7_0106700_632_S
PGSY75_0106700	609	Plasmodium gaboni strain SY75	PF3D7_0106700_632_S
PPRFG01_0105100	612	Plasmodium praefalciparum strain G01	PF3D7_0106700_632_S
PBILCG01_0105100	763	Plasmodium billcollinsi G01	PF3D7_0106700_772_T
PRCDC_0104600	731	Plasmodium reichenowi CDC	PF3D7_0106700_772_T
PADL01_0104300	712	Plasmodium adleri G01	PF3D7_0106700_772_T
PBLACG01_0104300	759	Plasmodium blacklocki G01	PF3D7_0106700_772_T
PGSY75_0106700	731	Plasmodium gaboni strain SY75	PF3D7_0106700_772_T
PPRFG01_0105100	753	Plasmodium praefalciparum strain G01	PF3D7_0106700_772_T
PBILCG01_0105200	19	Plasmodium billcollinsi G01	PF3D7_0106800_19_S
PRCDC_0104700	19	Plasmodium reichenowi CDC	PF3D7_0106800_19_S
PPRFG01_0105200	19	Plasmodium praefalciparum strain G01	PF3D7_0106800_19_S
PocGH01_02015200	19	Plasmodium ovale curtisi GH01	PF3D7_0106800_19_S
PGSY75_0106800	22	Plasmodium gaboni strain SY75	PF3D7_0106800_22_S
PBLACG01_0104400	22	Plasmodium blacklocki G01	PF3D7_0106800_22_S
PRELSG_0210200	22	Plasmodium relictum SGS1-like	PF3D7_0106800_22_S
PBILCG01_0105200	22	Plasmodium billcollinsi G01	PF3D7_0106800_22_S
PRCDC_0104700	22	Plasmodium reichenowi CDC	PF3D7_0106800_22_S
PADL01_0104400	22	Plasmodium adleri G01	PF3D7_0106800_22_S
PPRFG01_0105200	22	Plasmodium praefalciparum strain G01	PF3D7_0106800_22_S
MKS88_000692	22	Plasmodium brasilianum strain Bolivian I	PF3D7_0106800_22_S
PKNH_0206500	70	Plasmodium knowlesi strain H	PF3D7_0107000_70_S
PmUG01_02016700	70	Plasmodium malariae UG01	PF3D7_0107000_70_S
PPRFG01_0105400.1	70	Plasmodium praefalciparum strain G01	PF3D7_0107000_70_S
PVP01_0207800	70	Plasmodium vivax P01	PF3D7_0107000_70_S
PADL01_0104600	70	Plasmodium adleri G01	PF3D7_0107000_70_S
PBLACG01_0104600	70	Plasmodium blacklocki G01	PF3D7_0107000_70_S
PCOAH_00003320	70	Plasmodium coatneyi Hackeri	PF3D7_0107000_70_S
PVVCY_0200610	70	Plasmodium vinckei vinckei CY	PF3D7_0107000_70_S
PcyM_0210100	70	Plasmodium cynomolgi strain M	PF3D7_0107000_70_S
PGSY75_0107000	70	Plasmodium gaboni strain SY75	PF3D7_0107000_70_S
AK88_01064	70	Plasmodium fragile strain nilgiri	PF3D7_0107000_70_S
C922_04900	70	Plasmodium inui San Antonio 1	PF3D7_0107000_70_S
PocGH01_02015000	70	Plasmodium ovale curtisi GH01	PF3D7_0107000_70_S
PBANKA_0206300	70	Plasmodium berghei ANKA	PF3D7_0107000_70_S
PVL_000194100	70	Plasmodium vivax-like Pvl01	PF3D7_0107000_70_S
PGAL8A_00103100	63	Plasmodium gallinaceum 8A	PF3D7_0107000_70_S
PY17X_0207700	70	Plasmodium yoelii yoelii 17X	PF3D7_0107000_70_S
PRCDC_0104900	70	Plasmodium reichenowi CDC	PF3D7_0107000_70_S
PCHAS_0204700	70	Plasmodium chabaudi chabaudi	PF3D7_0107000_70_S
PBILCG01_0105400	70	Plasmodium billcollinsi G01	PF3D7_0107000_70_S
PKNH_0206500	134	Plasmodium knowlesi strain H	PF3D7_0107000_134_T
PmUG01_02016700	134	Plasmodium malariae UG01	PF3D7_0107000_134_T
PPRFG01_0105400.1	134	Plasmodium praefalciparum strain G01	PF3D7_0107000_134_T
PVP01_0207800	134	Plasmodium vivax P01	PF3D7_0107000_134_T
PADL01_0104600	134	Plasmodium adleri G01	PF3D7_0107000_134_T
PBLACG01_0104600	134	Plasmodium blacklocki G01	PF3D7_0107000_134_T
PCOAH_00003320	134	Plasmodium coatneyi Hackeri	PF3D7_0107000_134_T
PVVCY_0200610	134	Plasmodium vinckei vinckei CY	PF3D7_0107000_134_T
PcyM_0210100	134	Plasmodium cynomolgi strain M	PF3D7_0107000_134_T
PRELSG_0210000	127	Plasmodium relictum SGS1-like	PF3D7_0107000_134_T
PGSY75_0107000	134	Plasmodium gaboni strain SY75	PF3D7_0107000_134_T
AK88_01064	134	Plasmodium fragile strain nilgiri	PF3D7_0107000_134_T
C922_04900	134	Plasmodium inui San Antonio 1	PF3D7_0107000_134_T
PocGH01_02015000	134	Plasmodium ovale curtisi GH01	PF3D7_0107000_134_T
PBANKA_0206300	134	Plasmodium berghei ANKA	PF3D7_0107000_134_T
PVL_000194100	134	Plasmodium vivax-like Pvl01	PF3D7_0107000_134_T
PGAL8A_00103100	127	Plasmodium gallinaceum 8A	PF3D7_0107000_134_T
PY17X_0207700	134	Plasmodium yoelii yoelii 17X	PF3D7_0107000_134_T
PRCDC_0104900	134	Plasmodium reichenowi CDC	PF3D7_0107000_134_T
PCHAS_0204700	134	Plasmodium chabaudi chabaudi	PF3D7_0107000_134_T
PBILCG01_0105400	134	Plasmodium billcollinsi G01	PF3D7_0107000_134_T
PVVCY_0200570	673	Plasmodium vinckei vinckei CY	PF3D7_0107500_708_S
PADL01_0105100	698	Plasmodium adleri G01	PF3D7_0107500_708_S
PVP01_0207400	807	Plasmodium vivax P01	PF3D7_0107500_708_S
PcyM_0209600	770	Plasmodium cynomolgi strain M	PF3D7_0107500_708_S
PocGH01_02014600	687	Plasmodium ovale curtisi GH01	PF3D7_0107500_708_S
PVL_000102900	793	Plasmodium vivax-like Pvl01	PF3D7_0107500_708_S
PY17X_0207300	685	Plasmodium yoelii yoelii 17X	PF3D7_0107500_708_S
PPRFG01_0105900	698	Plasmodium praefalciparum strain G01	PF3D7_0107500_708_S
PCOAH_00003360	725	Plasmodium coatneyi Hackeri	PF3D7_0107500_708_S
AK88_01060	749	Plasmodium fragile strain nilgiri	PF3D7_0107500_708_S
C922_04896	777	Plasmodium inui San Antonio 1	PF3D7_0107500_708_S
PGSY75_0107500	692	Plasmodium gaboni strain SY75	PF3D7_0107500_708_S
PRCDC_0105400	749	Plasmodium reichenowi CDC	PF3D7_0107500_708_S
PCHAS_0204300	697	Plasmodium chabaudi chabaudi	PF3D7_0107500_708_S
PBILCG01_0105900	689	Plasmodium billcollinsi G01	PF3D7_0107500_708_S
PBLACG01_0105100	700	Plasmodium blacklocki G01	PF3D7_0107500_708_S
PKNH_0206100	737	Plasmodium knowlesi strain H	PF3D7_0107500_708_S
PADL01_0105100	740	Plasmodium adleri G01	PF3D7_0107500_750_S
PVP01_0207400	855	Plasmodium vivax P01	PF3D7_0107500_750_S
PcyM_0209600	818	Plasmodium cynomolgi strain M	PF3D7_0107500_750_S
PocGH01_02014600	735	Plasmodium ovale curtisi GH01	PF3D7_0107500_750_S
PmUG01_02016300	734	Plasmodium malariae UG01	PF3D7_0107500_750_S
PVL_000102900	841	Plasmodium vivax-like Pvl01	PF3D7_0107500_750_S
PRELSG_0209500	681	Plasmodium relictum SGS1-like	PF3D7_0107500_750_S
PGAL8A_00103600	681	Plasmodium gallinaceum 8A	PF3D7_0107500_750_S
PPRFG01_0105900	740	Plasmodium praefalciparum strain G01	PF3D7_0107500_750_S
PCOAH_00003360	773	Plasmodium coatneyi Hackeri	PF3D7_0107500_750_S
AK88_01060	797	Plasmodium fragile strain nilgiri	PF3D7_0107500_750_S
C922_04896	823	Plasmodium inui San Antonio 1	PF3D7_0107500_750_S
PGSY75_0107500	734	Plasmodium gaboni strain SY75	PF3D7_0107500_750_S
PRCDC_0105400	791	Plasmodium reichenowi CDC	PF3D7_0107500_750_S
PBILCG01_0105900	731	Plasmodium billcollinsi G01	PF3D7_0107500_750_S
PBLACG01_0105100	742	Plasmodium blacklocki G01	PF3D7_0107500_750_S
PKNH_0206100	785	Plasmodium knowlesi strain H	PF3D7_0107500_750_S
PPRFG01_0105900	745	Plasmodium praefalciparum strain G01	PF3D7_0107500_755_S
PRCDC_0105400	796	Plasmodium reichenowi CDC	PF3D7_0107500_755_S
PPRFG01_0105900	746	Plasmodium praefalciparum strain G01	PF3D7_0107500_756_S
PRCDC_0105400	797	Plasmodium reichenowi CDC	PF3D7_0107500_756_S
PPRFG01_0105900	764	Plasmodium praefalciparum strain G01	PF3D7_0107500_774_S
PPRFG01_0105900	817	Plasmodium praefalciparum strain G01	PF3D7_0107500_827_S
PBILCG01_0105900	810	Plasmodium billcollinsi G01	PF3D7_0107500_827_S
PBLACG01_0105100	814	Plasmodium blacklocki G01	PF3D7_0107500_827_S
PADL01_0105100	830	Plasmodium adleri G01	PF3D7_0107500_877_S
PPRFG01_0105900	867	Plasmodium praefalciparum strain G01	PF3D7_0107500_877_S
PGSY75_0107500	843	Plasmodium gaboni strain SY75	PF3D7_0107500_877_S
PBILCG01_0105900	859	Plasmodium billcollinsi G01	PF3D7_0107500_877_S
PBLACG01_0105100	863	Plasmodium blacklocki G01	PF3D7_0107500_877_S
PPRFG01_0105900	868	Plasmodium praefalciparum strain G01	PF3D7_0107500_878_S
PBILCG01_0105900	860	Plasmodium billcollinsi G01	PF3D7_0107500_878_S
PBLACG01_0105100	864	Plasmodium blacklocki G01	PF3D7_0107500_878_S
PPRFG01_0105900	944	Plasmodium praefalciparum strain G01	PF3D7_0107500_953_T
PRCDC_0105400	997	Plasmodium reichenowi CDC	PF3D7_0107500_953_T
PPRFG01_0105900	973	Plasmodium praefalciparum strain G01	PF3D7_0107500_982_T
PRCDC_0105400	1028	Plasmodium reichenowi CDC	PF3D7_0107500_982_T
PBILCG01_0105900	966	Plasmodium billcollinsi G01	PF3D7_0107500_982_T
PBLACG01_0105100	967	Plasmodium blacklocki G01	PF3D7_0107500_982_T
PPRFG01_0105900	979	Plasmodium praefalciparum strain G01	PF3D7_0107500_988_S
PRCDC_0105400	1034	Plasmodium reichenowi CDC	PF3D7_0107500_988_S
PBILCG01_0105900	972	Plasmodium billcollinsi G01	PF3D7_0107500_988_S
PADL01_0105100	944	Plasmodium adleri G01	PF3D7_0107500_996_S
PPRFG01_0105900	987	Plasmodium praefalciparum strain G01	PF3D7_0107500_996_S
PRCDC_0105400	1042	Plasmodium reichenowi CDC	PF3D7_0107500_996_S
PBLACG01_0105100	981	Plasmodium blacklocki G01	PF3D7_0107500_996_S
PADL01_0105100	945	Plasmodium adleri G01	PF3D7_0107500_997_S
PPRFG01_0105900	988	Plasmodium praefalciparum strain G01	PF3D7_0107500_997_S
PGSY75_0107500	958	Plasmodium gaboni strain SY75	PF3D7_0107500_997_S
PRCDC_0105400	1043	Plasmodium reichenowi CDC	PF3D7_0107500_997_S
PBLACG01_0105100	982	Plasmodium blacklocki G01	PF3D7_0107500_997_S
PADL01_0105100	951	Plasmodium adleri G01	PF3D7_0107500_1004_S
PPRFG01_0105900	995	Plasmodium praefalciparum strain G01	PF3D7_0107500_1004_S
PGSY75_0107500	964	Plasmodium gaboni strain SY75	PF3D7_0107500_1004_S
PRCDC_0105400	1050	Plasmodium reichenowi CDC	PF3D7_0107500_1004_S
PBLACG01_0105100	988	Plasmodium blacklocki G01	PF3D7_0107500_1004_S
PADL01_0105100	961	Plasmodium adleri G01	PF3D7_0107500_1014_S
PVP01_0207400	1020	Plasmodium vivax P01	PF3D7_0107500_1014_S
PcyM_0209600	987	Plasmodium cynomolgi strain M	PF3D7_0107500_1014_S
PocGH01_02014600	909	Plasmodium ovale curtisi GH01	PF3D7_0107500_1014_S
PmUG01_02016300	949	Plasmodium malariae UG01	PF3D7_0107500_1014_S
PVL_000102900	1030	Plasmodium vivax-like Pvl01	PF3D7_0107500_1014_S
PPRFG01_0105900	1005	Plasmodium praefalciparum strain G01	PF3D7_0107500_1014_S
PCOAH_00003360	934	Plasmodium coatneyi Hackeri	PF3D7_0107500_1014_S
AK88_01060	976	Plasmodium fragile strain nilgiri	PF3D7_0107500_1014_S
PGSY75_0107500	974	Plasmodium gaboni strain SY75	PF3D7_0107500_1014_S
PRCDC_0105400	1060	Plasmodium reichenowi CDC	PF3D7_0107500_1014_S
PBILCG01_0105900	994	Plasmodium billcollinsi G01	PF3D7_0107500_1014_S
PBLACG01_0105100	998	Plasmodium blacklocki G01	PF3D7_0107500_1014_S
PKNH_0206100	968	Plasmodium knowlesi strain H	PF3D7_0107500_1014_S
PADL01_0105100	962	Plasmodium adleri G01	PF3D7_0107500_1015_T
PVP01_0207400	1021	Plasmodium vivax P01	PF3D7_0107500_1015_T
PcyM_0209600	988	Plasmodium cynomolgi strain M	PF3D7_0107500_1015_T
PocGH01_02014600	910	Plasmodium ovale curtisi GH01	PF3D7_0107500_1015_T
PmUG01_02016300	950	Plasmodium malariae UG01	PF3D7_0107500_1015_T
PVL_000102900	1031	Plasmodium vivax-like Pvl01	PF3D7_0107500_1015_T
PPRFG01_0105900	1006	Plasmodium praefalciparum strain G01	PF3D7_0107500_1015_T
PCOAH_00003360	935	Plasmodium coatneyi Hackeri	PF3D7_0107500_1015_T
AK88_01060	977	Plasmodium fragile strain nilgiri	PF3D7_0107500_1015_T
PGSY75_0107500	975	Plasmodium gaboni strain SY75	PF3D7_0107500_1015_T
PRCDC_0105400	1061	Plasmodium reichenowi CDC	PF3D7_0107500_1015_T
PBILCG01_0105900	995	Plasmodium billcollinsi G01	PF3D7_0107500_1015_T
PBLACG01_0105100	999	Plasmodium blacklocki G01	PF3D7_0107500_1015_T
PKNH_0206100	969	Plasmodium knowlesi strain H	PF3D7_0107500_1015_T
PADL01_0105100	969	Plasmodium adleri G01	PF3D7_0107500_1022_T
PPRFG01_0105900	1013	Plasmodium praefalciparum strain G01	PF3D7_0107500_1022_T
PGSY75_0107500	982	Plasmodium gaboni strain SY75	PF3D7_0107500_1022_T
PRCDC_0105400	1068	Plasmodium reichenowi CDC	PF3D7_0107500_1022_T
PBILCG01_0105900	1002	Plasmodium billcollinsi G01	PF3D7_0107500_1022_T
PBLACG01_0105100	1006	Plasmodium blacklocki G01	PF3D7_0107500_1022_T
PADL01_0105100	984	Plasmodium adleri G01	PF3D7_0107500_1037_S
PVP01_0207400	1046	Plasmodium vivax P01	PF3D7_0107500_1037_S
PcyM_0209600	1013	Plasmodium cynomolgi strain M	PF3D7_0107500_1037_S
PocGH01_02014600	934	Plasmodium ovale curtisi GH01	PF3D7_0107500_1037_S
PmUG01_02016300	974	Plasmodium malariae UG01	PF3D7_0107500_1037_S
PVL_000102900	1056	Plasmodium vivax-like Pvl01	PF3D7_0107500_1037_S
PRELSG_0209500	884	Plasmodium relictum SGS1-like	PF3D7_0107500_1037_S
PY17X_0207300	933	Plasmodium yoelii yoelii 17X	PF3D7_0107500_1037_S
PGAL8A_00103600	887	Plasmodium gallinaceum 8A	PF3D7_0107500_1037_S
PPRFG01_0105900	1028	Plasmodium praefalciparum strain G01	PF3D7_0107500_1037_S
PCOAH_00003360	960	Plasmodium coatneyi Hackeri	PF3D7_0107500_1037_S
AK88_01060	1002	Plasmodium fragile strain nilgiri	PF3D7_0107500_1037_S
C922_04896	1036	Plasmodium inui San Antonio 1	PF3D7_0107500_1037_S
PGSY75_0107500	997	Plasmodium gaboni strain SY75	PF3D7_0107500_1037_S
PRCDC_0105400	1083	Plasmodium reichenowi CDC	PF3D7_0107500_1037_S
PBILCG01_0105900	1017	Plasmodium billcollinsi G01	PF3D7_0107500_1037_S
PBLACG01_0105100	1021	Plasmodium blacklocki G01	PF3D7_0107500_1037_S
PKNH_0206100	994	Plasmodium knowlesi strain H	PF3D7_0107500_1037_S
PADL01_0105100	985	Plasmodium adleri G01	PF3D7_0107500_1038_S
PVP01_0207400	1047	Plasmodium vivax P01	PF3D7_0107500_1038_S
PcyM_0209600	1014	Plasmodium cynomolgi strain M	PF3D7_0107500_1038_S
PocGH01_02014600	935	Plasmodium ovale curtisi GH01	PF3D7_0107500_1038_S
PmUG01_02016300	975	Plasmodium malariae UG01	PF3D7_0107500_1038_S
PVL_000102900	1057	Plasmodium vivax-like Pvl01	PF3D7_0107500_1038_S
PRELSG_0209500	885	Plasmodium relictum SGS1-like	PF3D7_0107500_1038_S
PY17X_0207300	934	Plasmodium yoelii yoelii 17X	PF3D7_0107500_1038_S
PGAL8A_00103600	888	Plasmodium gallinaceum 8A	PF3D7_0107500_1038_S
PPRFG01_0105900	1029	Plasmodium praefalciparum strain G01	PF3D7_0107500_1038_S
PCOAH_00003360	961	Plasmodium coatneyi Hackeri	PF3D7_0107500_1038_S
AK88_01060	1003	Plasmodium fragile strain nilgiri	PF3D7_0107500_1038_S
C922_04896	1037	Plasmodium inui San Antonio 1	PF3D7_0107500_1038_S
PGSY75_0107500	998	Plasmodium gaboni strain SY75	PF3D7_0107500_1038_S
PRCDC_0105400	1084	Plasmodium reichenowi CDC	PF3D7_0107500_1038_S
PBILCG01_0105900	1018	Plasmodium billcollinsi G01	PF3D7_0107500_1038_S
PBLACG01_0105100	1022	Plasmodium blacklocki G01	PF3D7_0107500_1038_S
PKNH_0206100	995	Plasmodium knowlesi strain H	PF3D7_0107500_1038_S
PADL01_0105400	72	Plasmodium adleri G01	PF3D7_0107800_72_S
PPRFG01_0106200	72	Plasmodium praefalciparum strain G01	PF3D7_0107800_72_S
PBILCG01_0106200	72	Plasmodium billcollinsi G01	PF3D7_0107800_72_S
PBLACG01_0105400	72	Plasmodium blacklocki G01	PF3D7_0107800_72_S
PGSY75_0107800	72	Plasmodium gaboni strain SY75	PF3D7_0107800_72_S
PGAL8A_00104000	102	Plasmodium gallinaceum 8A	PF3D7_0107800_72_S
PRCDC_0105700	72	Plasmodium reichenowi CDC	PF3D7_0107800_72_S
PPRFG01_0106200	309	Plasmodium praefalciparum strain G01	PF3D7_0107800_313_T
PBILCG01_0106200	261	Plasmodium billcollinsi G01	PF3D7_0107800_313_T
PPRFG01_0106200	452	Plasmodium praefalciparum strain G01	PF3D7_0107800_457_S
PADL01_0105400	409	Plasmodium adleri G01	PF3D7_0107800_465_Y
PPRFG01_0106200	460	Plasmodium praefalciparum strain G01	PF3D7_0107800_465_Y
PBILCG01_0106200	411	Plasmodium billcollinsi G01	PF3D7_0107800_465_Y
PBLACG01_0105400	453	Plasmodium blacklocki G01	PF3D7_0107800_465_Y
PGSY75_0107800	413	Plasmodium gaboni strain SY75	PF3D7_0107800_465_Y
PRCDC_0105700	434	Plasmodium reichenowi CDC	PF3D7_0107800_465_Y
PPRFG01_0106200	496	Plasmodium praefalciparum strain G01	PF3D7_0107800_501_S
PBILCG01_0106200	447	Plasmodium billcollinsi G01	PF3D7_0107800_501_S
PRCDC_0105700	469	Plasmodium reichenowi CDC	PF3D7_0107800_501_S
PPRFG01_0106200	531	Plasmodium praefalciparum strain G01	PF3D7_0107800_536_S
PRCDC_0105700	504	Plasmodium reichenowi CDC	PF3D7_0107800_536_S
PADL01_0105400	544	Plasmodium adleri G01	PF3D7_0107800_630_S
PPRFG01_0106200	623	Plasmodium praefalciparum strain G01	PF3D7_0107800_630_S
PBLACG01_0105400	664	Plasmodium blacklocki G01	PF3D7_0107800_630_S
PGSY75_0107800	548	Plasmodium gaboni strain SY75	PF3D7_0107800_630_S
PRCDC_0105700	599	Plasmodium reichenowi CDC	PF3D7_0107800_630_S
PBILCG01_0106600	112	Plasmodium billcollinsi G01	PF3D7_0108300_512_T
PBILCG01_0106600	118	Plasmodium billcollinsi G01	PF3D7_0108300_518_S
PBILCG01_0106600	120	Plasmodium billcollinsi G01	PF3D7_0108300_520_S
PBILCG01_0106600	124	Plasmodium billcollinsi G01	PF3D7_0108300_524_S
PBILCG01_0106600	438	Plasmodium billcollinsi G01	PF3D7_0108300_847_S
PBILCG01_0106600	532	Plasmodium billcollinsi G01	PF3D7_0108300_945_S
PBILCG01_0106600	614	Plasmodium billcollinsi G01	PF3D7_0108300_1006_S
PBILCG01_0106600	616	Plasmodium billcollinsi G01	PF3D7_0108300_1008_S
PBILCG01_0106600	638	Plasmodium billcollinsi G01	PF3D7_0108300_1030_S
PBILCG01_0106600	659	Plasmodium billcollinsi G01	PF3D7_0108300_1051_S
PBILCG01_0106600	693	Plasmodium billcollinsi G01	PF3D7_0108300_1085_T
PBILCG01_0106600	702	Plasmodium billcollinsi G01	PF3D7_0108300_1094_S
PBILCG01_0106600	704	Plasmodium billcollinsi G01	PF3D7_0108300_1096_S
PBILCG01_0106600	755	Plasmodium billcollinsi G01	PF3D7_0108300_1156_T
PBILCG01_0106600	830	Plasmodium billcollinsi G01	PF3D7_0108300_1221_T
PBILCG01_0106600	847	Plasmodium billcollinsi G01	PF3D7_0108300_1238_T
PBILCG01_0106600	871	Plasmodium billcollinsi G01	PF3D7_0108300_1262_T
PBILCG01_0106600	955	Plasmodium billcollinsi G01	PF3D7_0108300_1394_S
PBILCG01_0106600	957	Plasmodium billcollinsi G01	PF3D7_0108300_1396_S
PBILCG01_0106600	1031	Plasmodium billcollinsi G01	PF3D7_0108300_1470_S
PBILCG01_0106600	1054	Plasmodium billcollinsi G01	PF3D7_0108300_1493_T
PBILCG01_0106600	1092	Plasmodium billcollinsi G01	PF3D7_0108300_1531_S
PBILCG01_0106600	1225	Plasmodium billcollinsi G01	PF3D7_0108300_1661_S
PBILCG01_0106600	1249	Plasmodium billcollinsi G01	PF3D7_0108300_1684_S
PBILCG01_0106600	1287	Plasmodium billcollinsi G01	PF3D7_0108300_1724_S
PBILCG01_0106600	1383	Plasmodium billcollinsi G01	PF3D7_0108300_1819_S
PBILCG01_0106600	1526	Plasmodium billcollinsi G01	PF3D7_0108300_1951_S
PBILCG01_0106600	1533	Plasmodium billcollinsi G01	PF3D7_0108300_1958_S
PBILCG01_0106600	1782	Plasmodium billcollinsi G01	PF3D7_0108300_2179_S
PBILCG01_0106600	1785	Plasmodium billcollinsi G01	PF3D7_0108300_2182_S
PBILCG01_0106600	1801	Plasmodium billcollinsi G01	PF3D7_0108300_2198_S
PBILCG01_0106600	1808	Plasmodium billcollinsi G01	PF3D7_0108300_2205_S
PCOAH_00003530	30	Plasmodium coatneyi Hackeri	PF3D7_0108500_29_T
PPRFG01_0106800	29	Plasmodium praefalciparum strain G01	PF3D7_0108500_29_T
PRCDC_0106300	29	Plasmodium reichenowi CDC	PF3D7_0108500_29_T
PPRFG01_0106800	35	Plasmodium praefalciparum strain G01	PF3D7_0108500_35_T
PRCDC_0106300	35	Plasmodium reichenowi CDC	PF3D7_0108500_35_T
PADL01_0106000	40	Plasmodium adleri G01	PF3D7_0108500_40_T
PPRFG01_0106800	40	Plasmodium praefalciparum strain G01	PF3D7_0108500_40_T
PBILCG01_0106800	40	Plasmodium billcollinsi G01	PF3D7_0108500_40_T
PRCDC_0106300	40	Plasmodium reichenowi CDC	PF3D7_0108500_40_T
PBLACG01_0106100	40	Plasmodium blacklocki G01	PF3D7_0108500_40_T
PPRFG01_0107000	529	Plasmodium praefalciparum strain G01	PF3D7_0108700_563_S
PBLACG01_0106300	465	Plasmodium blacklocki G01	PF3D7_0108700_563_S
PBILCG01_0107000	542	Plasmodium billcollinsi G01	PF3D7_0108700_563_S
PADL01_0106200	490	Plasmodium adleri G01	PF3D7_0108700_563_S
PGSY75_0108700	483	Plasmodium gaboni strain SY75	PF3D7_0108700_563_S
PRCDC_0106500	533	Plasmodium reichenowi CDC	PF3D7_0108700_563_S
PPRFG01_0107000	629	Plasmodium praefalciparum strain G01	PF3D7_0108700_663_S
PBLACG01_0106300	565	Plasmodium blacklocki G01	PF3D7_0108700_663_S
PBILCG01_0107000	642	Plasmodium billcollinsi G01	PF3D7_0108700_663_S
PADL01_0106200	590	Plasmodium adleri G01	PF3D7_0108700_663_S
PGSY75_0108700	583	Plasmodium gaboni strain SY75	PF3D7_0108700_663_S
PRCDC_0106500	633	Plasmodium reichenowi CDC	PF3D7_0108700_663_S
PPRFG01_0107000	640	Plasmodium praefalciparum strain G01	PF3D7_0108700_674_S
PBLACG01_0106300	576	Plasmodium blacklocki G01	PF3D7_0108700_674_S
PBILCG01_0107000	653	Plasmodium billcollinsi G01	PF3D7_0108700_674_S
PADL01_0106200	601	Plasmodium adleri G01	PF3D7_0108700_674_S
PGSY75_0108700	594	Plasmodium gaboni strain SY75	PF3D7_0108700_674_S
PRCDC_0106500	644	Plasmodium reichenowi CDC	PF3D7_0108700_674_S
PPRFG01_0107000	644	Plasmodium praefalciparum strain G01	PF3D7_0108700_678_Y
PBLACG01_0106300	580	Plasmodium blacklocki G01	PF3D7_0108700_678_Y
PBILCG01_0107000	657	Plasmodium billcollinsi G01	PF3D7_0108700_678_Y
PADL01_0106200	605	Plasmodium adleri G01	PF3D7_0108700_678_Y
PGSY75_0108700	598	Plasmodium gaboni strain SY75	PF3D7_0108700_678_Y
PRCDC_0106500	648	Plasmodium reichenowi CDC	PF3D7_0108700_678_Y
PPRFG01_0107000	677	Plasmodium praefalciparum strain G01	PF3D7_0108700_711_S
PBILCG01_0107000	690	Plasmodium billcollinsi G01	PF3D7_0108700_711_S
PRCDC_0106500	681	Plasmodium reichenowi CDC	PF3D7_0108700_711_S
PPRFG01_0107000	683	Plasmodium praefalciparum strain G01	PF3D7_0108700_717_S
PBLACG01_0106300	619	Plasmodium blacklocki G01	PF3D7_0108700_717_S
PBILCG01_0107000	696	Plasmodium billcollinsi G01	PF3D7_0108700_717_S
PADL01_0106200	644	Plasmodium adleri G01	PF3D7_0108700_717_S
PGSY75_0108700	637	Plasmodium gaboni strain SY75	PF3D7_0108700_717_S
PRCDC_0106500	687	Plasmodium reichenowi CDC	PF3D7_0108700_717_S
PPRFG01_0107000	803	Plasmodium praefalciparum strain G01	PF3D7_0108700_837_T
PPRFG01_0107000	851	Plasmodium praefalciparum strain G01	PF3D7_0108700_885_S
PBLACG01_0106300	811	Plasmodium blacklocki G01	PF3D7_0108700_885_S
PBILCG01_0107000	868	Plasmodium billcollinsi G01	PF3D7_0108700_885_S
PRCDC_0106500	869	Plasmodium reichenowi CDC	PF3D7_0108700_885_S
PPRFG01_0107000	894	Plasmodium praefalciparum strain G01	PF3D7_0108700_928_T
PRCDC_0106500	908	Plasmodium reichenowi CDC	PF3D7_0108700_928_T
PPRFG01_0107000	905	Plasmodium praefalciparum strain G01	PF3D7_0108700_939_S
PRCDC_0106500	919	Plasmodium reichenowi CDC	PF3D7_0108700_939_S
PPRFG01_0107000	931	Plasmodium praefalciparum strain G01	PF3D7_0108700_965_S
PBLACG01_0106300	888	Plasmodium blacklocki G01	PF3D7_0108700_965_S
PRCDC_0106500	946	Plasmodium reichenowi CDC	PF3D7_0108700_965_S
PPRFG01_0107000	937	Plasmodium praefalciparum strain G01	PF3D7_0108700_971_T
PBLACG01_0106300	894	Plasmodium blacklocki G01	PF3D7_0108700_971_T
PBILCG01_0107000	951	Plasmodium billcollinsi G01	PF3D7_0108700_971_T
PRCDC_0106500	952	Plasmodium reichenowi CDC	PF3D7_0108700_971_T
PPRFG01_0107000	965	Plasmodium praefalciparum strain G01	PF3D7_0108700_999_S
PBLACG01_0106300	922	Plasmodium blacklocki G01	PF3D7_0108700_999_S
PBILCG01_0107000	979	Plasmodium billcollinsi G01	PF3D7_0108700_999_S
PADL01_0106200	869	Plasmodium adleri G01	PF3D7_0108700_999_S
PGSY75_0108700	862	Plasmodium gaboni strain SY75	PF3D7_0108700_999_S
PRCDC_0106500	980	Plasmodium reichenowi CDC	PF3D7_0108700_999_S
PPRFG01_0107000	973	Plasmodium praefalciparum strain G01	PF3D7_0108700_1007_T
PRCDC_0106500	988	Plasmodium reichenowi CDC	PF3D7_0108700_1007_T
PPRFG01_0107000	974	Plasmodium praefalciparum strain G01	PF3D7_0108700_1008_S
[truncated: 181,135 more rows]
