# Supplementary material for: Phosphorylation in the Plasmodium falciparum Proteome: A Meta-Analysis of Publicly Available Data Sets
Source: J Proteome Res. 2024 Oct 30;23(12):5326–41. doi: 10.1021/acs.jproteome.4c00418 (PMC11629380; doi:10.1021/acs.jproteome.4c00418)
Supplement: Supplementary file 7 — pr4c00418_si_007.zip [file pr4c00418_si_007.zip]

Archive with 5,059 entries (5,058 files):
- plasmodium_alignments/
- plasmodium_alignments/PF3D7_0102200_orthos.afa
- plasmodium_alignments/PF3D7_0102300_orthos.afa
- plasmodium_alignments/PF3D7_0102500_orthos.afa
- plasmodium_alignments/PF3D7_0102600_orthos.afa
- plasmodium_alignments/PF3D7_0102700_orthos.afa
- plasmodium_alignments/PF3D7_0102800_orthos.afa
- plasmodium_alignments/PF3D7_0102900_orthos.afa
- plasmodium_alignments/PF3D7_0103000_orthos.afa
- plasmodium_alignments/PF3D7_0103100_orthos.afa
- plasmodium_alignments/PF3D7_0103200_orthos.afa
- plasmodium_alignments/PF3D7_0103300_orthos.afa
- plasmodium_alignments/PF3D7_0103400_orthos.afa
- plasmodium_alignments/PF3D7_0103500_orthos.afa
- plasmodium_alignments/PF3D7_0103600_orthos.afa
- plasmodium_alignments/PF3D7_0103700_orthos.afa
- plasmodium_alignments/PF3D7_0103800_orthos.afa
- plasmodium_alignments/PF3D7_0103900_orthos.afa
- plasmodium_alignments/PF3D7_0104000_orthos.afa
- plasmodium_alignments/PF3D7_0104100_orthos.afa
- plasmodium_alignments/PF3D7_0104200_orthos.afa
- plasmodium_alignments/PF3D7_0104300_orthos.afa
- plasmodium_alignments/PF3D7_0104400_orthos.afa
- plasmodium_alignments/PF3D7_0104500_orthos.afa
- plasmodium_alignments/PF3D7_0104600_orthos.afa
- plasmodium_alignments/PF3D7_0104700_orthos.afa
- plasmodium_alignments/PF3D7_0104800_orthos.afa
- plasmodium_alignments/PF3D7_0105100_orthos.afa
- plasmodium_alignments/PF3D7_0105200_orthos.afa
- plasmodium_alignments/PF3D7_0105300_orthos.afa
- plasmodium_alignments/PF3D7_0105400_orthos.afa
- plasmodium_alignments/PF3D7_0105500_orthos.afa
- plasmodium_alignments/PF3D7_0105600_orthos.afa
- plasmodium_alignments/PF3D7_0105700_orthos.afa
- plasmodium_alignments/PF3D7_0105800_orthos.afa
- plasmodium_alignments/PF3D7_0105900_orthos.afa
- plasmodium_alignments/PF3D7_0106000_orthos.afa
- plasmodium_alignments/PF3D7_0106100_orthos.afa
- plasmodium_alignments/PF3D7_0106200_orthos.afa
- plasmodium_alignments/PF3D7_0106300_orthos.afa
- plasmodium_alignments/PF3D7_0106400_orthos.afa
- plasmodium_alignments/PF3D7_0106500_orthos.afa
- plasmodium_alignments/PF3D7_0106600_orthos.afa
- plasmodium_alignments/PF3D7_0106700_orthos.afa
- plasmodium_alignments/PF3D7_0106800_orthos.afa
- plasmodium_alignments/PF3D7_0106900_orthos.afa
- plasmodium_alignments/PF3D7_0107000_orthos.afa
- plasmodium_alignments/PF3D7_0107100_orthos.afa
- plasmodium_alignments/PF3D7_0107200_orthos.afa
- plasmodium_alignments/PF3D7_0107300_orthos.afa
- plasmodium_alignments/PF3D7_0107400_orthos.afa
- plasmodium_alignments/PF3D7_0107500_orthos.afa
- plasmodium_alignments/PF3D7_0107600_orthos.afa
- plasmodium_alignments/PF3D7_0107700_orthos.afa
- plasmodium_alignments/PF3D7_0107800_orthos.afa
- plasmodium_alignments/PF3D7_0107900_orthos.afa
- plasmodium_alignments/PF3D7_0108000_orthos.afa
- plasmodium_alignments/PF3D7_0108100_orthos.afa
- plasmodium_alignments/PF3D7_0108300_orthos.afa
- plasmodium_alignments/PF3D7_0108400_orthos.afa
- plasmodium_alignments/PF3D7_0108500_orthos.afa
- plasmodium_alignments/PF3D7_0108600_orthos.afa
- plasmodium_alignments/PF3D7_0108700_orthos.afa
- plasmodium_alignments/PF3D7_0108800_orthos.afa
- plasmodium_alignments/PF3D7_0109000_orthos.afa
- plasmodium_alignments/PF3D7_0109100_orthos.afa
- plasmodium_alignments/PF3D7_0109200_orthos.afa
- plasmodium_alignments/PF3D7_0109300_orthos.afa
- plasmodium_alignments/PF3D7_0109400_orthos.afa
- plasmodium_alignments/PF3D7_0109500_orthos.afa
- plasmodium_alignments/PF3D7_0109600_orthos.afa
- plasmodium_alignments/PF3D7_0109700_orthos.afa
- plasmodium_alignments/PF3D7_0109800_orthos.afa
- plasmodium_alignments/PF3D7_0109850_orthos.afa
- plasmodium_alignments/PF3D7_0109950_orthos.afa
- plasmodium_alignments/PF3D7_0110000_orthos.afa
- plasmodium_alignments/PF3D7_0110100_orthos.afa
- plasmodium_alignments/PF3D7_0110200_orthos.afa
- plasmodium_alignments/PF3D7_0110400_orthos.afa
- plasmodium_alignments/PF3D7_0110500_orthos.afa
- plasmodium_alignments/PF3D7_0110600_orthos.afa
- plasmodium_alignments/PF3D7_0110700_orthos.afa
- plasmodium_alignments/PF3D7_0110800_orthos.afa
- plasmodium_alignments/PF3D7_0110900_orthos.afa
- plasmodium_alignments/PF3D7_0111000_orthos.afa
- plasmodium_alignments/PF3D7_0111200_orthos.afa
- plasmodium_alignments/PF3D7_0111300_orthos.afa
- plasmodium_alignments/PF3D7_0111400_orthos.afa
- plasmodium_alignments/PF3D7_0111500_orthos.afa
- plasmodium_alignments/PF3D7_0111600_orthos.afa
- plasmodium_alignments/PF3D7_0111700_orthos.afa
- plasmodium_alignments/PF3D7_0111800_orthos.afa
- plasmodium_alignments/PF3D7_0111900_orthos.afa
- plasmodium_alignments/PF3D7_0112000_orthos.afa
- plasmodium_alignments/PF3D7_0112100_orthos.afa
- plasmodium_alignments/PF3D7_0112200_orthos.afa
- plasmodium_alignments/PF3D7_0112800_orthos.afa
- plasmodium_alignments/PF3D7_0112900_orthos.afa
- plasmodium_alignments/PF3D7_0113000_orthos.afa
- plasmodium_alignments/PF3D7_0113100_orthos.afa
- plasmodium_alignments/PF3D7_0113200_orthos.afa
- plasmodium_alignments/PF3D7_0113300_orthos.afa
- plasmodium_alignments/PF3D7_0113400_orthos.afa
- plasmodium_alignments/PF3D7_0113700_orthos.afa
- plasmodium_alignments/PF3D7_0113800_orthos.afa
- plasmodium_alignments/PF3D7_0113900_orthos.afa
- plasmodium_alignments/PF3D7_0114000_orthos.afa
- plasmodium_alignments/PF3D7_0114100_orthos.afa
- plasmodium_alignments/PF3D7_0114200_orthos.afa
- plasmodium_alignments/PF3D7_0114500_orthos.afa
- plasmodium_alignments/PF3D7_0115000_orthos.afa
- plasmodium_alignments/PF3D7_0201200_orthos.afa
- plasmodium_alignments/PF3D7_0201300_orthos.afa
- plasmodium_alignments/PF3D7_0201400_orthos.afa
- plasmodium_alignments/PF3D7_0201500_orthos.afa
- plasmodium_alignments/PF3D7_0201600_orthos.afa
- plasmodium_alignments/PF3D7_0201700_orthos.afa
- plasmodium_alignments/PF3D7_0201800_orthos.afa
- plasmodium_alignments/PF3D7_0201900_orthos.afa
- plasmodium_alignments/PF3D7_0202000_orthos.afa
- plasmodium_alignments/PF3D7_0202100_orthos.afa
- plasmodium_alignments/PF3D7_0202200_orthos.afa
- plasmodium_alignments/PF3D7_0202300_orthos.afa
- plasmodium_alignments/PF3D7_0202400_orthos.afa
- plasmodium_alignments/PF3D7_0202500_orthos.afa
- plasmodium_alignments/PF3D7_0202600_orthos.afa
- plasmodium_alignments/PF3D7_0202700_orthos.afa
- plasmodium_alignments/PF3D7_0202800_orthos.afa
- plasmodium_alignments/PF3D7_0202900_orthos.afa
- plasmodium_alignments/PF3D7_0203000_orthos.afa
- plasmodium_alignments/PF3D7_0203100_orthos.afa
- plasmodium_alignments/PF3D7_0203200_orthos.afa
- plasmodium_alignments/PF3D7_0203300_orthos.afa
- plasmodium_alignments/PF3D7_0203400_orthos.afa
- plasmodium_alignments/PF3D7_0203600_orthos.afa
- plasmodium_alignments/PF3D7_0203700_orthos.afa
- plasmodium_alignments/PF3D7_0203800_orthos.afa
- plasmodium_alignments/PF3D7_0203900_orthos.afa
- plasmodium_alignments/PF3D7_0204000_orthos.afa
- plasmodium_alignments/PF3D7_0204100_orthos.afa
- plasmodium_alignments/PF3D7_0204200_orthos.afa
- plasmodium_alignments/PF3D7_0204300_orthos.afa
- plasmodium_alignments/PF3D7_0204400_orthos.afa
- plasmodium_alignments/PF3D7_0204500_orthos.afa
- plasmodium_alignments/PF3D7_0204600_orthos.afa
- plasmodium_alignments/PF3D7_0204700_orthos.afa
- plasmodium_alignments/PF3D7_0204800_orthos.afa
- plasmodium_alignments/PF3D7_0204900_orthos.afa
- plasmodium_alignments/PF3D7_0205000_orthos.afa
- plasmodium_alignments/PF3D7_0205100_orthos.afa
- plasmodium_alignments/PF3D7_0205200_orthos.afa
- plasmodium_alignments/PF3D7_0205300_orthos.afa
- plasmodium_alignments/PF3D7_0205400_orthos.afa
- plasmodium_alignments/PF3D7_0205500_orthos.afa
- plasmodium_alignments/PF3D7_0205600_orthos.afa
- plasmodium_alignments/PF3D7_0205700_orthos.afa
- plasmodium_alignments/PF3D7_0205800_orthos.afa
- plasmodium_alignments/PF3D7_0205900_orthos.afa
- plasmodium_alignments/PF3D7_0206000_orthos.afa
- plasmodium_alignments/PF3D7_0206100_orthos.afa
- plasmodium_alignments/PF3D7_0206200_orthos.afa
- plasmodium_alignments/PF3D7_0206600_orthos.afa
- plasmodium_alignments/PF3D7_0206700_orthos.afa
- plasmodium_alignments/PF3D7_0206800_orthos.afa
- plasmodium_alignments/PF3D7_0206900_orthos.afa
- plasmodium_alignments/PF3D7_0207000_orthos.afa
- plasmodium_alignments/PF3D7_0207100_orthos.afa
- plasmodium_alignments/PF3D7_0207200_orthos.afa
- plasmodium_alignments/PF3D7_0207300_orthos.afa
- plasmodium_alignments/PF3D7_0207400_orthos.afa
- plasmodium_alignments/PF3D7_0207500_orthos.afa
- plasmodium_alignments/PF3D7_0207600_orthos.afa
- plasmodium_alignments/PF3D7_0207700_orthos.afa
- plasmodium_alignments/PF3D7_0207800_orthos.afa
- plasmodium_alignments/PF3D7_0207900_orthos.afa
- plasmodium_alignments/PF3D7_0208000_orthos.afa
- plasmodium_alignments/PF3D7_0208100_orthos.afa
- plasmodium_alignments/PF3D7_0208200_orthos.afa
- plasmodium_alignments/PF3D7_0208300_orthos.afa
- plasmodium_alignments/PF3D7_0208400_orthos.afa
- plasmodium_alignments/PF3D7_0208500_orthos.afa
- plasmodium_alignments/PF3D7_0208600_orthos.afa
- plasmodium_alignments/PF3D7_0208700_orthos.afa
- plasmodium_alignments/PF3D7_0208800_orthos.afa
- plasmodium_alignments/PF3D7_0208900_orthos.afa
- plasmodium_alignments/PF3D7_0209000_orthos.afa
- plasmodium_alignments/PF3D7_0209100_orthos.afa
- plasmodium_alignments/PF3D7_0209200_orthos.afa
- plasmodium_alignments/PF3D7_0209300_orthos.afa
- plasmodium_alignments/PF3D7_0209400_orthos.afa
- plasmodium_alignments/PF3D7_0209500_orthos.afa
- plasmodium_alignments/PF3D7_0209600_orthos.afa
- plasmodium_alignments/PF3D7_0209700_orthos.afa
- plasmodium_alignments/PF3D7_0209800_orthos.afa
- plasmodium_alignments/PF3D7_0210000_orthos.afa
- plasmodium_alignments/PF3D7_0210100_orthos.afa
- plasmodium_alignments/PF3D7_0210200_orthos.afa
- plasmodium_alignments/PF3D7_0210300_orthos.afa
- plasmodium_alignments/PF3D7_0210400_orthos.afa
- plasmodium_alignments/PF3D7_0210500_orthos.afa
- plasmodium_alignments/PF3D7_0210600_orthos.afa
- plasmodium_alignments/PF3D7_0210700_orthos.afa
- plasmodium_alignments/PF3D7_0210800_orthos.afa
- plasmodium_alignments/PF3D7_0210900_orthos.afa
- plasmodium_alignments/PF3D7_0211100_orthos.afa
- plasmodium_alignments/PF3D7_0211200_orthos.afa
- plasmodium_alignments/PF3D7_0211300_orthos.afa
- plasmodium_alignments/PF3D7_0211400_orthos.afa
- plasmodium_alignments/PF3D7_0211500_orthos.afa
- plasmodium_alignments/PF3D7_0211600_orthos.afa
- plasmodium_alignments/PF3D7_0211700_orthos.afa
- plasmodium_alignments/PF3D7_0211800_orthos.afa
- plasmodium_alignments/PF3D7_0211900_orthos.afa
- plasmodium_alignments/PF3D7_0212000_orthos.afa
- plasmodium_alignments/PF3D7_0212100_orthos.afa
- plasmodium_alignments/PF3D7_0212200_orthos.afa
- plasmodium_alignments/PF3D7_0212300_orthos.afa
- plasmodium_alignments/PF3D7_0212400_orthos.afa
- plasmodium_alignments/PF3D7_0212500_orthos.afa
- plasmodium_alignments/PF3D7_0212600_orthos.afa
- plasmodium_alignments/PF3D7_0212700_orthos.afa
- plasmodium_alignments/PF3D7_0212800_orthos.afa
- plasmodium_alignments/PF3D7_0212900_orthos.afa
- plasmodium_alignments/PF3D7_0213000_orthos.afa
- plasmodium_alignments/PF3D7_0213100_orthos.afa
- plasmodium_alignments/PF3D7_0213200_orthos.afa
- plasmodium_alignments/PF3D7_0213300_orthos.afa
- plasmodium_alignments/PF3D7_0213400_orthos.afa
- plasmodium_alignments/PF3D7_0213500_orthos.afa
- plasmodium_alignments/PF3D7_0213600_orthos.afa
- plasmodium_alignments/PF3D7_0213700_orthos.afa
- plasmodium_alignments/PF3D7_0213800_orthos.afa
- plasmodium_alignments/PF3D7_0213900_orthos.afa
- plasmodium_alignments/PF3D7_0214000_orthos.afa
- plasmodium_alignments/PF3D7_0214100_orthos.afa
- plasmodium_alignments/PF3D7_0214200_orthos.afa
- plasmodium_alignments/PF3D7_0214300_orthos.afa
- plasmodium_alignments/PF3D7_0214400_orthos.afa
- plasmodium_alignments/PF3D7_0214500_orthos.afa
- plasmodium_alignments/PF3D7_0214600_orthos.afa
- plasmodium_alignments/PF3D7_0214700_orthos.afa
- plasmodium_alignments/PF3D7_0214800_orthos.afa
- plasmodium_alignments/PF3D7_0214900_orthos.afa
- plasmodium_alignments/PF3D7_0215000_orthos.afa
- plasmodium_alignments/PF3D7_0215100_orthos.afa
- plasmodium_alignments/PF3D7_0215200_orthos.afa
- plasmodium_alignments/PF3D7_0215300_orthos.afa
- plasmodium_alignments/PF3D7_0215400_orthos.afa
- plasmodium_alignments/PF3D7_0215500_orthos.afa
- plasmodium_alignments/PF3D7_0215600_orthos.afa
- plasmodium_alignments/PF3D7_0215700_orthos.afa
- plasmodium_alignments/PF3D7_0215800_orthos.afa
- plasmodium_alignments/PF3D7_0215900_orthos.afa
- plasmodium_alignments/PF3D7_0216000_orthos.afa
- plasmodium_alignments/PF3D7_0216100_orthos.afa
- plasmodium_alignments/PF3D7_0216200_orthos.afa
- plasmodium_alignments/PF3D7_0216300_orthos.afa
- plasmodium_alignments/PF3D7_0216400_orthos.afa
- plasmodium_alignments/PF3D7_0216500_orthos.afa
- plasmodium_alignments/PF3D7_0216600_orthos.afa
- plasmodium_alignments/PF3D7_0216700_orthos.afa
- plasmodium_alignments/PF3D7_0216800_orthos.afa
- plasmodium_alignments/PF3D7_0216900_orthos.afa
- plasmodium_alignments/PF3D7_0217000_orthos.afa
- plasmodium_alignments/PF3D7_0217100_orthos.afa
- plasmodium_alignments/PF3D7_0217200_orthos.afa
- plasmodium_alignments/PF3D7_0217300_orthos.afa
- plasmodium_alignments/PF3D7_0217400_orthos.afa
- plasmodium_alignments/PF3D7_0217500_orthos.afa
- plasmodium_alignments/PF3D7_0217600_orthos.afa
- plasmodium_alignments/PF3D7_0217700_orthos.afa
- plasmodium_alignments/PF3D7_0217800_orthos.afa
- plasmodium_alignments/PF3D7_0217900_orthos.afa
- plasmodium_alignments/PF3D7_0218000_orthos.afa
- plasmodium_alignments/PF3D7_0218100_orthos.afa
- plasmodium_alignments/PF3D7_0218200_orthos.afa
- plasmodium_alignments/PF3D7_0218300_orthos.afa
- plasmodium_alignments/PF3D7_0218400_orthos.afa
- plasmodium_alignments/PF3D7_0218500_orthos.afa
- plasmodium_alignments/PF3D7_0218600_orthos.afa
- plasmodium_alignments/PF3D7_0218700_orthos.afa
- plasmodium_alignments/PF3D7_0219100_orthos.afa
- plasmodium_alignments/PF3D7_0219200_orthos.afa
- plasmodium_alignments/PF3D7_0219300_orthos.afa
- plasmodium_alignments/PF3D7_0219400_orthos.afa
- plasmodium_alignments/PF3D7_0219500_orthos.afa
- plasmodium_alignments/PF3D7_0219600_orthos.afa
- plasmodium_alignments/PF3D7_0219700_orthos.afa
- plasmodium_alignments/PF3D7_0219800_orthos.afa
- plasmodium_alignments/PF3D7_0219900_orthos.afa
- plasmodium_alignments/PF3D7_0220000_orthos.afa
- plasmodium_alignments/PF3D7_0220100_orthos.afa
- plasmodium_alignments/PF3D7_0220200_orthos.afa
- plasmodium_alignments/PF3D7_0220300_orthos.afa
- plasmodium_alignments/PF3D7_0220500_orthos.afa
- plasmodium_alignments/PF3D7_0220600_orthos.afa
- plasmodium_alignments/PF3D7_0220700_orthos.afa
- plasmodium_alignments/PF3D7_0220800_orthos.afa
- plasmodium_alignments/PF3D7_0221000_orthos.afa
- plasmodium_alignments/PF3D7_0221200_orthos.afa
[truncated: 4,759 more entries]
