# Supplementary material for: Phosphorylation in the Plasmodium falciparum Proteome: A Meta-Analysis of Publicly Available Data Sets
Source: J Proteome Res. 2024 Oct 30;23(12):5326–41. doi: 10.1021/acs.jproteome.4c00418 (PMC11629380; doi:10.1021/acs.jproteome.4c00418)
Supplement: Supplementary file 7 — pr4c00418_si_007.zip [file pr4c00418_si_007.zip › plasmodium_alignments/PF3D7_0102200_orthos.afa]

>PBILCG01_0100600
MRPLCTNSWIFSQQYMGTKNVKEKNPTIYSFDDEEKRNENKSFLKVLCSKRGVLPIIGILYIILNGNFGYNGSSTSGVQF
TDRCSRNLYGEQFPVNPYADTENPVVVSQVFGLPFEKPTFTLKDPPKIDHTNIFDFNDKLMTDLNRYLYTNNYEAIPHIK
EFNPLIVDNILSDYNDKVDNLGRNGEDIIERMQTLWDEIMHINKRKYCALKGKLQKMYSKYKDQYGMPKEAYDIKWGQCL
KLINEGSVNLEEKLNSDFKNWYKQKYLYLEEYRRLTVLNQIAWKALSNQIQYACRKIMNSDISSFQHMNEFKKLKQKVSK
ATEEEMKKRAQKQKKKSRRRGWLCCGG-DNEQVD---------------------------AQE-DSVIDVGEHQINEYG
DILPSLKVCVNNSAINFYDTVKDGAYLDDESSDALYTDEDLLFDLEKQKYMDMLDEAEEESVEDNEEEHSCEEN-EEEQS
-VDECGEHHSVDESGEHEDVDESGEHQNVDEKPEEQTA--DENVEEQTA-AENVEEQT---------VDEK-PE-EQ-TV
DEKPEEAATEVQQASEVSPPGELLDTLYYDILGVGVNADMKEITEHYFKLAEKYYPYQTKGDSIFHNFRKVNEAYQVLGD
IDVKKWYNKYGYAGIKKVNFINPSIFYLLSSLEKFNYFTGTPQIVTLLKFFFEKRLSVNDLENKSQHLLKFMEQYQKERE
AHVSEGLLKILQPCIDGDAKWNIPVMKQLELLTGSPFDKSILESLRWIFKHVAKSHLKKPAKSTKKLQDRSQTIKQELSN
INNKLMSTLKQHLGSSEQMSSIVYSFQDIHSNVDNENKSKNILHPSPEDQKKILETIVSYIVDISIYDIENTALNAAEHL
LTDPSVDQKTISNRAQALKKLSSIMEKLAGGKKSDEKSKKFDIEDIVKNIIHGISTINAEIQKEKSNAM--VQENVHEHA
--------------------HEHEEDNVEENKEDNVEENVEENEEENVEENVEENEEENVEENVEDNVEENVEDNVEDNV
EENVEENV---------------EENVEENVEENVEENVEENVEENVEDNVEENVEENVEENVEDNVEENVEENVEENVE
ENVEEN---VEENVEENVEENVEENVEENVEENEEEINDEIPDEHNETYDE
>PGSY75_0102200
--------------------------------------------------------------------------------
--------------------------------------------------------------------------------
--------------------------------------------------------------------------------
---------------------------------------QIAWKALSNQIQYSCRKIMNSDLSSFKHIGELKSLEKRAAI
ATAEEMKKRAEKLKKKRRRRAWLCCGGGDNEKVELQQDSVXXXRRRRAWLCCGGGDNEKVELQQ-DSVEEVGEQRINEYG
DILPSLKASIKNSAVNFYDTVKDGEYLDDDSSDALYTDEDLLFDLEKQKYADMLSASEEDSVDENEEEGSVDEN-EEEQT
-VDENEEEPTVDENVEEQTVDENVEEQTVDENVEEQTV--DENVEEQTV-DENVEEQTVDENVEEQTVDESQVQEEISTI
QENIEEAVSEVQQDSEVAPTIEIPDTLYYDVLGVGVNADMNEIAERYFKLADVYYENQKSDLSDFHNFRKVNEAYQILSD
IDKKKWYNKYGYDGIKNVNFINPSLFYFLSSLDRFNYFTGTPKLVTLLRFVFEKRLSMNDFENKSKHLLKFLEEYQKERE
AHVSESLLNIIQPYIDGNAEWNLPIIEKLEGVMRSHFAKPILESLRWTFKHVAKSHLKKSKKSIKKLKDGSQNNRKELSN
INDNLMSTLKKYLGTSEQINSIIYNLENTNSNVDTNNKSINISDLSEKDQTKILETIVGNIVDISTADIEKTVFNAAEHI
LKDSSVDEKTITNRAKSLKELSDIMEKFAGNKKGAIKAKKYDTRDIVKNIIHGINTVKAEQEKEISNAN-----------
--------------------------------------------------------------------------------
------------------------------------------VEENVEENVEENVEENVEENVEENVEENVEENVEENVE
ENVEEN---VEENVEENVEESVEGNVEESVEGNVED-VEEIPEEHNEQYDE
>PPRFG01_0100300
MRPFNAYSWIFSQQYMGTKNVKEKNPTIYSFDDEEKRNENKSFLKVLCSKRGVLPIIGILYIILNGNLGYNGSSSSGVQF
TDRCSRNLYGETLPVNPYADSENPIVVSQVFGLPFEKPTFTLESPPDIDHTNILGFNEKLMTDVNRYRYSNNYEAIPHIS
EFNPLIVDKVLFDYNEKVDNLGRSGGDIIKKMQTLWDEIMDINKRKYDSLKAKLQKTYSQYKVQYDMPKEAYESKWTQCI
KLIDQGGENLEERLNSQFKNWYRQKYLNLEEYRRLTVLNQIAWKALSNQIQYSCRKIMNSDISSFKHINELKSLEHRAAK
AAEAEMKKRAQKPKKKKSRRGWLCCGGGDIETVE---------------------------PQQEEPVQTVQEQQVNEYG
DILPSLRASITNSAINYYDTVKDGVYLDHETSDALYTDEDLLFDLEKQKYMDMLDTSEEESVEENEEEHTVDDEHVEEHT
ADDEHVEEPTVAD----------------DEHVEEPTVADDEHVEEPTVADEHVEEPT---------VAEEHVE-EPTVA
DEHVEEPASDVQQTSEAAPTIEIPDTLYYDILGVGVNADMNEITERYFKLAENYYPYQRSGSTVFHNFRKVNEAYQVLGD
IDKKRWYNKYGYDGIKQVNFMNPSIFYLLSSLEKFKDFTGTPQIVTLLRFFFEKRLSMNDLENKSEHLVKFMEQYQKERE
AHVSEYLLNILQPCIAGDSKWNVPIIKKLEGLRGSRFDIPILESLRWIFKHVAKTHLKKSSKSAKKLQERTQANKQELAN
INNNLMSTLKEYLGSSEQMNSITYNFENINSNVDNGNQSKNISDLSYTDQKEILEKIVSYIVDISLYDIENTALNAAEQL
LSDKSVDEKTLKKRAQSLKKLSSIMERYAGGKRNDKEPKKYDTKDIVGYIMHGISTINTEMKNQNENV------------
--------------------PEHVQHNAEANVEHDAEENVEHDAEENVEENVEENAEENVEENVEENIEENVEE----NV
EENVEENV---------------EENVEENVEENVEE----NVEENVEENVEENVEENVEENVEENVEENVEENVEENVE
ENVEEN---VEENVEENVEENVEENVEENVEENVEENVEEIPEEHNEEYDE
>PF3D7_0102200
MRPFHAYSWIFSQQYMDTKNVKEKNPTIYSFDDEEKRNENKSFLKVLCSKRGVLPIIGILYIILNGNLGYNGSSSSGVQF
TDRCSRNLYGETLPVNPYADSENPIVVSQVFGLPFEKPTFTLESPPDIDHTNILGFNEKFMTDVNRYRYSNNYEAIPHIS
EFNPLIVDKVLFDYNEKVDNLGRSGGDIIKKMQTLWDEIMDINKRKYDSLKEKLQKTYSQYKVQYDMPKEAYESKWTQCI
KLIDQGGENLEERLNSQFKNWYRQKYLNLEEYRRLTVLNQIAWKALSNQIQYSCRKIMNSDISSFKHINELKSLEHRAAK
AAEAEMKKRAQKPKKKKSRRGWLCCGGGDIETVE---------------------------PQQEEPVQTVQEQQVNEYG
DILPSLRASITNSAINYYDTVKDGVYLDHETSDALYTDEDLLFDLEKQKYMDMLDTSEEESVKENEEEHTVDDEHVEEHT
ADDEHVEEPTVA-------------------------D--DEHVEEPTVADEHVEEPT---------VAEEHVE-EPTVA
EEHVEEPASDVQQTSEAAPTIEIPDTLYYDILGVGVNADMNEITERYFKLAENYYPYQRSGSTVFHNFRKVNEAYQVLGD
IDKKRWYNKYGYDGIKQVNFMNPSIFYLLSSLEKFKDFTGTPQIVTLLRFFFEKRLSMNDLENKSEHLLKFMEQYQKERE
AHVSEYLLNILQPCIAGDSKWNVPIITKLEGLKGSRFDIPILESLRWIFKHVAKTHLKKSSKSAKKLQQRTQANKQELAN
INNNLMSTLKEYVGSSEQMNSITYNFENINSNVDNGNQSKNISDLSYTDQKEILEKIVSYIVDISLYDIENTALNAAEQL
LSDNSVDEKTLKKRAQSLKKLSSIMERYAGGKRNDKKAKKYDTQDVVGYIMHGISTINKEMKNQNENVPEHVQHNAEANV
--------------------EHDAEENVEHDAEENVEENVEENVEENVEENVEENVEENVEENVEENVEENVEENVEENV
EENVEENVEENVEEYDEENVEEVEENVEEYDEENVEE-VEENVEENVEENVEENVEEYDEENVE-EVEENVEENVEENVE
ENVEENVEEVEENVEENVEENVEENVEENVEENVEEYDEENVEEHNEEYDE
>PRCDC_0100100
--------------------------------------------------------------------------------
--------------------------------------------------------------------------------
--------------------------------------------------------------------------------
-----------EKLNSYFKNWYKQKYLYLEEYRRLTVLNQIAWKALSNQIQYACRKIMNSDISTYQHGKELKNLKQRVSK
VTQEEMRRRLQKQKKKSKRRGWLCCGGGDNEIDE---------------------------SQQ-DVVIDVGEHQVNEYG
DILPSLKVSINNSAINFHDTSKDGVYLDDESSDALYTDEDLLFDLEKQKYMEMLNESEEESVEDDEEEHSGEAN-EEEQS
-DDENPEEQTVDENPEEQAVDENPEEQAVDENPEEQTV--DENPEEQTV-CENPEEQT---------VDESQVQEEISTV
QENIEEAVTEVQQDSEVSPPVEILDPLYYDILGVGVNADMKEITENYFKLAEKYYPYQTKGEPIFHNFRKVNEAYQVLGD
IDVKKWYNEYGYAGIKKVNFINPSIFYLLSSLEKFNYFTGTPQIVTLLKFFFQKRLSMNDIENKSEHLLKFMEQYQKERE
AHASEALLKMLQPCIDGDSEWYITVKKQLELLSGSPFNKSIFESLRWIFKHVAKSHLKKPAKSAKKLKAKSQTIEKELSN
VNNKLMSTLKEYVGSSEKLNSIVYSFQNFNSNVDNENTSKNILHLKPKDQKKILKTIVSYIVDISIYDIQNTALNAAQHL
LTDPSVDQKTIENRAQALKKLSSIMEGFAGGKRCDEKAKKFDSKDIVKNIIHGISTINAEIQKEKLNAK--AQEKLNALE
QEKLEKRVLQYEHEHVEENVHEHVEENVEENVHEHVEENVEENVHEHVEENVHEHVEENVEENVEENVEENVEE----NV
EENVEENV---------------DENVEENVDENVEENVDENVDENVEENVEENVEENVEENVEENVEENVEENVEENVE
ENVEEN---VEENVEENVEENVEENVEENVEENVEEINDEIPDEHNETYDE
>PADL01_0002500
MKPFCAYSWMFSQQYMGTRNVKEKSPTIYSFDEEERRSENKSFLKALCSKRAVLPILGVLYIILNGNLAYNGSSSSGIQY
TDRCSRNLYGEQLPLNPYADTENPIVVSQVFGLPTEKSTFTFEGNPDIDHTNILGFNDKLMTDVNRYKFNNNYEAIPHTK
EFNPLIVDKTLLDFNQRVDTIGSNGEDIIKAMQTLWDDVMDINRKKYAFLKKKLEKTYSQYKTQYDMPKEVLESKWGQCL
KLINQGGDNLEERLNKQFQTWYRQKYLNLEEYRRLTVLNQIAWKALSNQIQYSCRKIMNSDLSSFKHIGELKSLEMRAAK
AAAEEMKKRAEKLQKKKRRRGWLCCAGEDYEKVE---------------------------PQQ-DSVEEVGEQRINEYG
DILPSLKASIKNSAVNFYDTVKDGEYLDDDSSDALYTDEDLLFDLEKQKYADMLSASEEESVDENEEEGSVDEN-EEEQT
-VDENVEEQTVDENVEEQTVDENVEEPTVDENVEEPTV--DENVEEPTV-DENVEEPTVDENVEEQTVDESQIQEEISTI
QENIEEAVSEVQQDSEVAPTIEIPDTLYYDVLGVGVNADMNEISERYFKLADLYYENQKSDLSDFHNFRKVNEAYQILSD
IDKKRWYNKYGYDGIKNVNFINPSLFYFLSSLDRLNSFTGTPKIATLLRFVFEKRLSMKDFENKSKHLLKFLEEYQKERE
LYVSESLLNIIQPYIDGNAEWNLPIIEKLEGVMRSHFAKPILESLRFTFKHVAKSHLKKSKKSIKKLEAGSHNNRKELSN
INDNLMSTLKKYLGTSEQINSIIYNLENTNSNVDTDNKSINILDLSETDQTKILETIVSNIVDISIDDIEKTVFNAAEHI
LTDSSVDEKTITNRAKSLKELSAIMEKFAGSKKGAIKAKKYDTRDIVENIIHGIITVKAEQEKERSNAN--V--------
--------------------YQYTEENAEENAEENVEENVEENVEENVE-NVEENVEENVE-NVEENVE-NVEGNVE-NV
EGNV-ENV---------------EGNVEENV-ENVEENV-ENVEENVE-NVEENVEENVEENVE-NVEENVEENVEENAE
ENVEEN---VEENAEENAEENAEENVEENVEENAEENVEEIPEEHNEQYDE
