# Supplementary material for: Phosphorylation in the Plasmodium falciparum Proteome: A Meta-Analysis of Publicly Available Data Sets
Source: J Proteome Res. 2024 Oct 30;23(12):5326–41. doi: 10.1021/acs.jproteome.4c00418 (PMC11629380; doi:10.1021/acs.jproteome.4c00418)
Supplement: Supplementary file 7 — pr4c00418_si_007.zip [file pr4c00418_si_007.zip › plasmodium_alignments/PF3D7_0102300_orthos.afa]

>PPRFG01_0100400
MMVFSSIKIVLFFIVLEILLLSDRNFIPSCYENVYSLKKVTRQNIPIRSLAQCLNTQPISKKTSVEEKLKEKVVKENKDR
NEKQTNIIDESEQENSIDLSDYTNIGSSLNPDDIDNY
>PADL01_0002300
MMVFSSIKIFLFSIVLELLLLSNRNLIPSCYENVYNFKKVARQNISIRSLAQCLNTQPISKKQSVEDKLKEKIIKQNEDT
NKKQTSIIDESEQENSIDLNDYTNIG-----------
>PGSY75_0102300
MMVFSSIKIFLFSIVLELLLLSDRNLIPSCYEDVYSFKKVTRQNISIRTLSQCLNTQPISKKXSVEDKLKEKVIKQNEDT
NEKQTSIIDESEQENSIDLNDYTNIGSTLNPDEIHNC
>PRCDC_0100200
MMVFSSIKIYLFSIVLEILLLSDRNFIPSCYENVYSLKKVTRQNIPIRSLAQCLNTQPISKKTSVEDKLKEKVVKENKDR
NEKQTNIIDESEQENSIDLSDYTNLGSSLTPDDLDNY
>PF3D7_0102300
MMVFSSIKIFLFFIVLEILLLSDRNFIPSCYENVYSLKKVTRQNIPIRSLAQCLNTQPISKKTSVEEKLKEKVVKENKDR
NEKQTNIIDESEQENSIDLSDYTNIGSSLNPDDIDNY
>PBILCG01_0100700
MMVFSSIKIFLFSIVLEILLLSDRNFIPSCYENVYSLKKVTRQNIHIRSLAQCLNTQPISKKTSVEDKLKEKEVKENKDR
NEKQTNIIYESEQESSIDLSDYTNLSSSLTPDDIDNY
