# Supplementary material for: Phosphorylation in the Plasmodium falciparum Proteome: A Meta-Analysis of Publicly Available Data Sets
Source: J Proteome Res. 2024 Oct 30;23(12):5326–41. doi: 10.1021/acs.jproteome.4c00418 (PMC11629380; doi:10.1021/acs.jproteome.4c00418)
Supplement: Supplementary file 7 — pr4c00418_si_007.zip [file pr4c00418_si_007.zip › plasmodium_alignments/PF3D7_0102500_orthos.afa]

>PBLACG01_0100100
-----MNMCLFSFYSLLYVVLCTYVLGISENHYYNENISDEQLNERSRTLND-----NNND---NNNRNDEISFANEIVR
FIENNKDDKEDKNVKIISRPVQNTLNRITGSSFLNIKKYGRKAEYLNRSSFVQRSPVSGCQSKRMEPKWVCENKGNNNIC
IPDRRIQLCIKPLATIKNSRSEKADSDLLKDTLYASAMYETDLLWKKYGLRRFDNFCDDVKNSYVDYKNVIYGTDIDKNG
ISALVETALKRFFKEDSTVLNPDAWWAKHGKGLWKSMIRPYESFGCKKPDENEPQVNRWLKEWGKYNCKLMKEKEKFVIN
ECSVNKKKTDCSNSCNNECFNYRNLISRQKYEFTRLANKYIQVIKYSIFKRKLAQPDNAIDFIKVNCSECKDIDFKTLFE
FEYGKYEEKCVCQSYIDLRIQFKDQDICSFDPEIDSASNKKKFCLEKPEFKPWQCDKNAFEKFHNEGVCVSPRRQTFCLG
NLKYISRDNIYNVHNTQLLMEIIMASKQEGKLLWKKHGLILDNDHACNYINDSYVDYKDVVIGNDLWNDRQSVKVQINLN
KIFERNFSYKVGSNKLFKTIKELKTVWWILNRNKIWESLKCGIDEADPRGNSCERIDDLEYVPQFYRWFAQWAHYFCREK
EDWEFKLGETCIDTTGKSLCNKETCKNVCTDMNYWIYSRKIAYNIQSSKYYKVRNSFSRAKDKDVSIFLKENTNSCSNID
FTKIFGELDRMFKEKCPCIDIKALEKKNAERLYLEANIGEGRYIDDDDEEDEEPQEYQNYVNVTSGNIDTKSNTKEMVKN
KDQKQHQTKGATQSSESLALRD----------------------------------------------------------
--------------------------------------------------------------------------------
--------------------------------------------------------------------------------
--------------------------------------------------------------------------------
--------------------------------------------------------------------------------
--------------------------------------------------------------------------------
--------------------------------------------------------------------------------
--------------------------------------------------------------------------------
--------------------------------------------------------------------------------
--------------------------------------------------------------------------------
---
>PADL01_0002000
MMKRKMNMCLFFFYFVLYFVLCTYVLGISN----------ELLKERTQSLND-----NNNDSYNNNNINDQLSFANKVVR
FTENEKDDKEDKTMKIISRPVENTLNRNTDSSFLNIKKYGRKAEYLNRSSFVQRAYISDCQAKRKKHTWICENEGNNNIC
IPDRRVQLCIAALKDIKNSGSEKMDIGLLTDKIFESAMYETDLLWKKYGFRGYYDFCDDVKNSFLDYKDVLFGKDLDKNN
ISKLVEKSLKSFFKEDSTVLTPDAWWGNYGAKLWRSMIKPYRDFGCKRPDDTEPQINRWLREWGKYNCKLLKEHQESLEN
QCSVNKKKTDCSSKCNSECYAYRNLINRQKYEITRLAKSYVQVIRYNVFNQKIVQPNNAYDFIKAQCSDCKDIDFKALFE
NEYGKYEEKCMCQSYLDLKIQFKDRDVCSFNADKDTVSSDKRFCLDKKEFKPWQCDKNNFEKVHNEGVCVSPRRQGFCLG
NLSYLLSDDIYNIHNRQLLIEIIMASQQEGKLLWKKHGTILENDNACKYINDSYNDYRDIVIGNDLWNDKNSVKVQQNLN
MIFERNFGYKVGKERHFKSIKELKYVWWILNRDKIWDSMKCGIKEADPRRNSCKKMDELENMPQFYRWFSQWAHYFCKEK
KYWESKLNDNCKDIKGNSLCNETTCQNVCSRMNYWTYSRKIAYKIQSAKYDKDKTSFDLAKDKDVSTFLKENTNNCSNID
FTKIFDELDKLFKERCPCMDTKTLETKNEEMLALEKISEEETDINEENEEEEESQEYELLESRANGNKGTKSVPNEMEKN
KEREQPEKEEATQTSGSLEVGDNKGSDSIKGESTNTNIEKPSEKLEEVPKDASKGETIKDGKQTLTQSPENSSEQAQVQG
EQEKTSAE-------------------------------------SERSESDQPQTG-------GEASKLKNETSLDQER
KESSSSAEEGSSKTPSEN------------TSSQDREESSIGQTDKQ-VVDKETVSTNLENGEVHKEQMSDPNISTEKNV
SLEGDKEKE------VESNVSITDSNEQKDQSTQSTHTPVVEG---EKEENSISP-VTENSESESGLNSTNGIETTTIDV
KEQQTIKEDERVSETSESSSEISSVVDASHEKTKTVPSGTSIEEEKEILKSKHLDTTSGPDLGSNDQQDVTDNSAEVNRN
DDNNLPNSIDNPSDDINREV-TTSETEDVSEPKGSNKETSTEVPSITVTTSDGKSSVEEERKT---KK-EPVSQSEILES
IQNSVNEHTPDNEQKDEREALRPEEYKLYSDTLSEDISERDLNDIKSLKANMDNISLGDSSENRESAEGTESRHRELRQH
DFRGEGNFESDAGQVQDSILENEEFKKLLNKEYEENDNEEMIHRTTYDMKDRVNNHFDDNNLSSEEKMNQYKNRNVSEAR
EEILKMSKTNTCSNNDSLKYCDYMERNKDLLETCSLENRLHLCCAISDYCLKFFNPNSVEYFNCTQNEFDDPTYNCFRKQ
RFTSMHYIAGGGIIALLLFILGSASYKKNLNDEEGFYDSNLNDSAFEYNNNKYNKLPYMFDQQINVGNSDLYSEGIYDDT
TTF
>PGSY75_0102500
-MKGKMKMCLFFFYSVLYFVLCTYVLGISK----------ELLKERTQSLND-----NNNDSYNNNNINDQLSFANEVVR
FIENEKDDKEDKTMKIITRPVDNTLNRNTDNSFLNIKKYGRKAEYLNRSSFVQRAYISDCQVKRKAHTWICENEGNNNIC
IPDRRVQLCIAALKDIKNSGSERMDRELLTDKVFESAMYETDLLWKKYGFRGYNDFCDDVRNSFLDYKDVLFGKDLDKNN
ISKLVEKNLKSFFKEDSTILSPDVWWGIYGAKLWRSMIKPYIDFGCKIPDDSEPQINRWLREWGKYNCKLLKEKQKSLEK
QCSVNKRKTDCSSKCNSECYSYRNLIKRQKYEINILAKRYVQVIRYNIFNKKIVQPNNAYDFIKANCTDCKDIDFKTLFE
FEYGKYEEKCMCQSFLDLRIQFKDYEVCSFNADKHTVSSDKRFCLAKKEFKPWQCDKNTFEKVHNEGVCVSPRRQGFCLG
NLSYLLSDDIYKIHNKQLLIEIIMASQQEGKLLWKKHGIILDNDNACKYINDSYNDYRDVVLGNDLWNDKNSVKVQQNLN
MIFERNFGYKVGEHRLFKSIKELKYVWWILNRDKIWDSMKCGIQEVDPRRISCKKMDELENMPQFYRWFSQWAHYFCKEK
EYWESKLNNNCKDPKGKSLCNETTCQNVCTRMNYWTYTRKIAYQIQSAKYDKDKTSFNLAKDKDVSTFLKENTNNCSNID
FTKIFDELDKLFKERCPCMDTKTLETKNKEMLSLEKISDEETDINEESEEEEESQEYELLARRTNGNKGTKSDPNEIEKN
KDEQQPEKEEATQTSGSLEVQENKDSDSINGGGATTDKANPSEELEEVPKDASNTEEIKEQ-PALTESPENSPKQAQAQG
ESEQKSNE-------------------------------------SERSESDQPPTG-------GEASELKNETSLEQER
KESSSSAEEDSSKTPSENTSSQDTEAPSENTSSQDTEESSIGQTDEH-VVDKEPVSTNLEHGVVDKEQMSDPNKSTGKNV
SLEGDKDEA------VESTVSITDSNEQKGQSTQSTHIPVVVG---EKEENSISP-VTENSESASGLNSTNGIETTTIDV
KEQQTIKSDESVSETSESSSEISSVVDASHEKTETVPPGTSIEEEKEILKSKQIDTTSEPDLGSNDQKDVTDNSAEVNRN
DDNNLPNSIDNPSDDINREVITASETQDVSEPKGSNKETSIEVPSITVTTSDDRSSVEEERKT---KE-EPVTQREILES
IQNSVNEHTPDNEQKDEREALRSEEYKLYSGTPSEDISERDLNDIKSLKANMDNISLGDSSENRESAEGTESRHRELRQH
DFRGEGNFENDVGQVQDSVIENEEFKKLLNKEYEENDNEEMMNGTTYSMKDRV------NNLSSEEKMNEYKNRNVTEAR
EEILRMSKTNTCSNNHSLKYCDYMERNKDLLETCSLENRLHLCCAISDYCLKFFNPNSLEYFNCTQNEFDDPTYNCFRKE
RFTSMHYIAGGGIIALLLFILGSASYKKNLNDEDGFYDSNLNDSAFEYNNNKYNKLPYMFDQQINVGNSDLYSEGIYDDT
TTF
>PF3D7_0102500
-MKGKMNMCLFFFYSILYVVLCTYVLGISE----------EYLKERPQGLNVETNNNNNNNNNNNSNSNDAMSFVNEVIR
FIENEKDDKEDKKVKIISRPVENTLHRYPVSSFLNIKKYGRKGEYLNRNSFVQRSYIRGCKGKRSTHTWICENKGNNNIC
IPDRRVQLCITALQDLKNSGSETTDRKLLRDKVFDSAMYETDLLWNKYGFRGFDDFCDDVKNSYLDYKDVIFGTDLDKNN
ISKLVEESLKRFFKKDSSVLNPTAWWRRYGTRLWKTMIQPYAHLGCRKPDENEPQINRWILEWGKYNCRLMKEKEKLLTG
ECSVNRKKSDCSTGCNNECYTYRSLINRQRYEVSILGKKYIKVVRYTIFRRKIVQPDNALDFLKLNCSECKDIDFKPFFE
FEYGKYEEKCMCQSYIDLKIQFKNNDICSFNAQTDTVSSDKRFCLEKKEFKPWKCDKNSFETVHHKGVCVSPRRQGFCLG
NLNYLLNDDIYNVHNSQLLIEIIMASKQEGKLLWKKHGTILDNQNACKYINDSYVDYKDIVIGNDLWNDNNSIKVQNNLN
LIFERNFGYKVGRNKLFKTIKELKNVWWILNRNKVWESMRCGIDEVDQRRKTCERIDELENMPQFFRWFSQWAHFFCKEK
EYWELKLNDKCTGNNGKSLCQDKTCQNVCTNMNYWTYTRKLAYEIQSVKYDKDRKLFSLAKDKNVTTFLKENAKNCSNID
FTKIFDQLDKLFKERCSCMDTQVLEVKNKEMLSIDSNSEDATDISEKNGE-EELYVNHNSVSVASGNK-------EIEKS
KDEKQPEK-EAKQTNGTLTVRTDKDSDRNKGKDTATDTKNSPENL-KVQEHGTNGETIKEEPPKLPESSETLQSQEQLEA
EAQKQKQEEEPKKKQEEEPKKKQEEEQKREQEQKQEQEEEEQKQEEEQQIQDQSQSGLDQSSKVGVASE-QNEISSGQEQ
NVKSSSPEVVPQETTSEN------------GSSQDTKISSTEPNENS-VVDRATDSMNLDPEKVHNENMSDPNTNTEPDA
SLKDDKKEVDDAKKELQSTVSRIESNEQDVQSTPPEDTPTVEGKVGDKAEMLTSPHATDNSESESGLNPTDDIKTTDGVV
KEQEILGGGESATETSKSNLEKPKDVEPSHEISEPVLSGTTGKEESELLKSKSIETKGETDPRSNDQEDATDDVVENSRD
DNNSLSNSVDNQSNVLNREDPIASETEVVSEPEDSSRIITTEVPSTTVKPPDEKRSEEVGEKEAKEIKVEPVVPRAIGEP
MENSVSVQSPPNVEDVEKETLISENNGLHNDTHRGNISEKDLIDIHLLRNEAGSTILDDSRRNGEMTEGSESDVGELQEH
NFSTQQKDEKDFDQIAS-DREKEEIQKLLNIGHEEDEDVLKMDRTEDSMSDGVNSHLYYNNLSSEEKMEQYNNRDASKDR
EEILNRSNTNTCSNEHSLKYCQYMERNKDLLETCSEDKRLHLCCEISDYCLKFFNPKSIEYFDCTQKEFDDPTYNCFRKQ
RFTSMHYIAGGGIIALLLFILGSASYRKNLDDEKGFYDSNLNDSAFEYNNNKYNKLPYMFDQQINVVNSDLYSEGIYDDT
TTF
>PBILCG01_0100900
-MKGKMNMYLFFFYSLLYVILCTYVLGIGE----------EQMMERPQDLND-----KNNDSY-NNNSNDMMSFANEVVR
FIENEKDVIEDKNVKIISRPVENTLNRYAGSSFLNIKKYGRKAEYLDRSSFFQRSFVSGCQGKRKTHTWVCENEGNDNIC
IPDRRVQLCITSLQDIKNSGSEKNDRELLRDKVFDSAMYEADLLWNKYGFRRFDDFCDDLKNSYLDYKDVIFGTDLDKNN
ISKVVEETLKRFFKKDSNVLNPRAWWERYGTRLWKYMIKPYEHLGCKKPDESEPQINRWLKEWGKYNCKLLKEKENLLTK
VCAVNKRKSDCSNKCNNECYNYKNFISKKKYEIKRLAKNYVKVIRYNIFKKKIIPPDNAMDFIKLNCSDCKNVDFKTLFE
FEYGKYEEKCMCQSYIDLRIKFINHGVCVYNPQTDTVSSDKRFCLEKKESKPWQCDKNSFEKVHAEGVCVSPRRQAFCLG
NLSYLRSDDIFNVNNLQLLIEILMASKQEGKLLWKKYGTTFYRNDACKYINDSYADYRDVIIGNDLWNDKNSIKVQNNLN
AIFERNFGHKVGKNKLFKTFKDLKIVWWILNRDHIWESMKCGISDVDARGYTCGRLDEIENMPQFFRWFSQWAHFFCKEK
EYWELKLNEKCIDYKGNSLCKVKTCQNVCTDMNYWIYTRKLGYEIQSLKYNKDRNLYSFSKDKNVSLFLKENAKNCYNMD
FTKIFDQLGKLFKEKCPCMDIKKLEVKNKEMLYLEANSEE---------E-QELQGNHNSVSVTSGNKGTNSNTKGTEKD
KNEEQHEK-EANQTTGSLTVRTNEDSDSRKGKSRTTDTKNSSEKL-EVQKDATNGETIKEH-PELPQSPEKSQAQAKAQE
QAQEQAQTQTQA----QTQAQTQTQAQTQAQEQ-----------AQEQSESDQPRTG-------RETSE-QNKSSSGQEQ
NERSSSTEVVSQETTSEN------------SSPQDTEKVSTEPKDNSVVVNKETSGKDLAREMVDEEQAKHQNTSIGKDV
SLKTDKKEENDAINPLQSTVSSTESGGPKVESTLSTDTPAVEG---ENTESLTSPHVTDNSESESGLNSTDDIKTTKGVV
KEQETLKGDGSVSGTLEYSSEKPKDVDSYHEISESVPSDTTGKEEKDKLISKSLDMKSGTYPRSSDQENVTEHSVEDITN
DDNNSSHNLANQSDVLSREYNIASETQVESEPEDSNRVITTEVPSSTVTIPDEKQSEEVEEKEAEEIK-EPVESSVIRET
MENSENLHSPDNEEDVEKETLEPEKNELYNDTFRGNISEKDLNDIQSLRTETDSTILDDSSENGERTEDSESEVGILRKH
NFSTEQKEEKDFDSVES-DLEK-----------EEEDDVEIIDRTHDSMSDEVNSHLNNNNLSSEEKIELYKNRNVSKER
EEILNMSKTNICSNEHSLKYCQYMERNKDLLETCSLENRLHLCCAISDYCLKFFNPNSHEYFNCTQNEFDDPTYNCFRKQ
RFTSMHYIAGGGIIALLLFILGSASYRKNLNDEDGFYDSNLNDSNFEYNNNKYNKLPYMFDQQINVANSDLYSEGVYDDT
TTF
>PRCDC_0100400
-MKGKMNMCLFFFYSLLYLILCAYVLGIGE----------EELKERPQGLND-----KNNDNY-NNNSKDLMSFANEVVR
FMENEKDVEEDKNVNIISGPVENTLNRYTGSSFLNIKKYGRKGEYLNRSSFFQRSYVNGCQEKRKSHTWVCGNEGNDNIC
IPDRRVQLCITSLQDIKNSGSEKNDRELLKNKVFDSAMYEADLLWNKYGFRGFDDFCDDVKNSYLDYKDVIFGTDLDKNN
ISKIVEEALKRFFKKDSSILNPHAWWQRYGTRLWKYMIKPYEHLGCKKPDEGEPQINRWLKEWGKYNCKLLKEKEKSLIK
ECAVNKRKTDCSRKCNNECYTYRNFINRQKYEINKLGKNYVKVIRYNIFNRKIIPPNNALDFIKLNCSECNDVNFKTLFE
FEYGKYEEKCMCQSYIDLKIQFKNHGICLFNAQTDTVSSDKRFCVEKKESKPWQCDKNSFEKVHAEGVCVSPRRQAFCLG
NLSYLLSDDIYKVHNSQLLIEILMASKQEGKFLWKKHGITFYNNYACKYINDSYADYKDIVIGTDLWNDKNSIKAQNNLN
AIFERNFGYKVGRNKLFKTIKDLRTVWWILNRDNIWESMKCGIIDVDRRGYSCVRMNELENMPQFFRWFSQWAHFFCKEK
EYWELKLNDKCKDTKGNSLCKEKTCQNVCTDMNYWTYTRKLAYEIQSLKYNKERNLYSFSKDKNVSIFLKENTKNCYNID
FTKIFDQLDKLFKERCPCMDTKRLEVKNKEMLSIEANSEE---------E-EELQGNNNSVSVISGNKGTNSDTKVIVKD
KNEKQQEK-EAKQTTGSLTVQTNEDSDSKKGKSTATDTKNSFEKL-EVQKDATNGETIKEEHPELPQSPENSQTQEQ---
----------------------------------------------EKSESDQPRTG-------QETGE-QNEISSGQEQ
NEPSSSTEVVSQETTSEN------------ASPQDTEKLSTEPKDNSVVVNKETSSKDLAHEMVDEEQDKHPNTNIGKDV
SLKTDKQEEQDAISPLQSTVSSTESAEPKVQSTPSTDSPTVEG---ENTESLRSPHVADNSESESGLNSTDDFKTTKDVV
KEQETLKGGESVSETLENSSEKPKDVDPSHEISESVPSGTTDKEEKDKLEGKSLEMENGTYPGSNDEEDVTGPSVEDITN
DDNNSFHNIANQSDVLNREDAIASETQVESEPEDSNRVITTEVPSTTVTTTDEKLSEEVEEKEAEEIK-EPVESRVIRET
MENSANLDSPAHEEDVEKETLEPEKNELYNDTSRGNISEKDLNDIQSLRTETDSTVLDDSSENGERTEDSESEVGILRKH
NFSTEQNEEKDFDPVES-DLEKEEIKNLLNLEKEEDADVEIIDRTHDSMSDGDNGDSNNNNLSSEEKIEQYKNRDVSKER
EEILNMSKTNICSNEHSLKYCQFMERNKDLLETCSLENRLHLCCAISDYCLKYFNPNSLEYFNCTQNEFDDPTYNCFRKQ
RFTSMHYIAGGGIIALLLFILGSASYRKNLNDENGFYDSNVNDSAFEYNNNKYNKLPYMFDQQINVVNSDLYSEGIYDDT
TTF
>PPRFG01_0100600
-MKGKMNMCLFFFYSILYVVLCTYVLGISE----------EYLKERPQGLNV-----ETNNNNNNSNSNDAMSFVNEVIR
FIENEKDDKEDKKVNIISRPVENTLHRYPVSSFLNIKKYGRKGEYLNRNSFVQRSYISGCQGKRSTHTWICENEGNNNIC
IPDRRVQLCITALQDLKNSGSEKTDRELLRDKVFDSAMYETDLLWNKYGFRGFDDFCDDVKNSYLDYKDVIFGTDLDKNN
ISKLVEESLKRFFKKDSSVLNPTAWWRRYGTRLWKTMIQPYAHLGCRKPDENEPQINRWILEWGKYNCRLMKEKEKLLTG
ECSVNRKKTDCSTGCNNECYTYRSLINRQRYEVSRLGKKYIKVVRYTIFKRKIVQPDNALDFLKLNCSECKDIDFKTFFE
FEYGKYEEKCMCQSYIDLKIQFKNIDICSFNAQTDTVSSDKRFCLEKKEFKPWQCDKNSFETVHHKGVCVSPRRQGFCLG
NLNYLLNDDIYNVHNSQLLIEIIMASKQEGKLLWKKHGTILDNQNACKYINDSYVDYKDIVIGNDLWNDNNSIKVQNNLN
LIFERNFGYKVGRNKLFKTIKELKNVWWILNRNKVWESMRCGIDEVDQRRKTCERIDELENMPQFFRWFSQWAHFFCKEK
EYWELKLNDKCTGNNGKSLCQDKTCQNVCTNMNYWTYTRKLAYEIQSVKYDKDRKLFSLAKDKNVTTFLKENAKNCSNID
FTKIFDKLDKLFKERCSCMDTQVLEVKNKEMLSIDSNSEDATDISEKNGE-EELYVNHNSVSVASGNK-------EIVKS
KDEKQPEK-EAKQTNGTLTVRTDKDSDRSKGESTATDTQNSPEKL-KVQEDATNGKTIKEEPPKLPESSETLQSQEQLEA
EAQKQKQEEEPK--------KKQEEEQKREQEQKQEQEEEGQKQEEEQQIQDQSQSGLDQSPKVGVASE-QNEISSGQEQ
NVKSSSPEVVPQETTSEN------------GSSQDTKISSTEPNENS-VVDRATDSMNLDPEKVHNENMSDPNTNTEPDA
SLKDDKKEVDDAKKELQSTVSRIESNEQDVQSTPPEDTPTVEGKVGDKAEMLTSPHATDNSESESGLNPTDDIKTTDGVV
KEQEILGGGESATETSKSNLEKPKDVEPSHEISEPVLSGTTGKEESELLKSKSIETKGETDPRSNDQEDATDDVVENSRD
DNNSLSNSVDNQSNVLNREDPIASETEVVSEPEDSSRIITTEVPSTTVKPPDEKRSEEVGEKEAKEIKVEPVVPRAIGEP
MENSVSVQSPPNVEDVEEETLISENNGLHNDTHRGNISEKDLIDIHLLRNEAGSTILDDSRRNGEMTEGSESDVGELQEH
NFSTQQKDEKDFDQIAS-DREKEEIQKLLNIGHEEDEDVLKMDRTEDSMSDVVNSHLYYNNLSSEEKMEQYNNRDASKDR
EEILNRSNTNTCSNEHSLKYCQYMERNKDLLETCSEDKRLHLCCEISDYCLKFFNPKSIEYFDCTQKEFDDPTYNCFRKQ
RFTSMHYIAGGGIIALLLFILGSASYRKNLDDEEGFYDSNLNDSAFEYNNNKYNKLPYMFDQQINVVNSDLYSEGIYDDT
TTF
