# Supplementary material for: Phosphorylation in the Plasmodium falciparum Proteome: A Meta-Analysis of Publicly Available Data Sets
Source: J Proteome Res. 2024 Oct 30;23(12):5326–41. doi: 10.1021/acs.jproteome.4c00418 (PMC11629380; doi:10.1021/acs.jproteome.4c00418)
Supplement: Supplementary file 7 — pr4c00418_si_007.zip [file pr4c00418_si_007.zip › plasmodium_alignments/PF3D7_0102600_orthos.afa]

>PRCDC_0100500
MLNMIEKKKNLFLRSILIKFIIISFLGILYLFFYNVEVLEDKEINNSELIVNESRYLAEGRKDLEKKADKPTNINVDNFG
VRGSKNKCAINIEEKRGNNCEGISKLFVGCTKGLKKFWNKIRCDSLCNEKIDSNSDNNYNNDNNIENNTCSVNKDLLENE
FEIKDVNVKEVDDD-IISRDINKNCVNEINNMNKEKDSKIIYTWDLGRESLGKLLDSSKNFSINGVKYDDWEATPIPTCG
ASRDIEKCQKMYKVVIKSKEKDDKVGNKIRMGNCNDCDKIKGKDNEE-ECDEIKLFMKKVPIDVWVKQYDLMKEYDGEYL
SVGENFVMESVVLAFLNEYHPDIAPKFYKFLYEPDVNSGLNNKCDEKNTYVVHVDRNLDAFNETLREQVNNNKKGYVVMV
SEFFGEDVFDYTISEKERIETEEWFEDVKKILFKSLKLLIRLHDVGITHLDLTPENVLITKNFDIRFCDFGKSAPLYTTK
LRHTKEMNKMILFESCQPNIGKNPNTPPECWDLFLKYESLNVEDPLEYLKTIKDPEERKIYYFDVRSADKYMLGIFFIFL
WNDGYLWDSAEMEDDDYSKFIKSNMDFDSFELTKNWPQGLKVILKQLLDENNRKNLNFNDLVIHPWWSYKN
>PBILCG01_0101000
MLNMIQKRKTLFLRSILIKFIIISFLGILYLFFYNVQVSENKETNLFGLIVNESRYLAENRKDFEKKNDKDNNNNVDNFG
VRGSK------------NNCEGISKLFVGCKKGFKKIWDKISCDFLCNEKMDSNNVNNYN---NIENNTCSINNDLLTKE
TEVNDLNVKKVDDD-FICRNINKNCVNEINNMNEEEDSKIIYSWDLGRESLGKLLDSSKNFSINGVKYEDWEMTPIATCG
ASRIKEKCQQMYKVVIKSKEKNNEMGNNKKMGNCNDFDKIKGNDNPG-D-DEIKLFMKKVPIDIWVKQYDLMKEYDGEYL
SVGENFVMESVVLAFLNEYHPGIAPIFYKFLYEPDMNYDLNNNCDEKNTYVIDIDNNLDTFNEKLREQVNNNKKGYVVMV
SELFGEDVFDYTISEKERLETEEWFEDVKKILFKSLKLLIRLHDAGITHLDLTPENILIKKNFDIRFCDFGKSAPVYTTK
LRHTKEMNKTILFESCQPNIGKNPNTPPECWDLFLKYDSLNVEDPLDYLKSIKDPDERKIYYFDVRSADKYMLGIFFIFL
WNDGYLWDSAEMDDDDYSKFINSDMNFDSFELTKSWPNDLKVILKQLLDKNNRMNLNFNDLVLHPWWSYKN
>PF3D7_0102600
MLNMIQKKKNLFLRSILIKFIIISFLGILYLFFYNVEVLEDKETNNLELIVNESRYLAESRKDLEKKGDKPNNINVDNFG
VRGSKNKCAINSEERRGNNCEGISKLFVGCTKGLKKFWNKISCDPLCIEKNDSNSDNNYNNDNNIQNNTCSVNNDLLKNE
FEIKDVNVKEVDDD-IISRDMNKNCVNEINNMNKEKDSKIIYTWDLGRESLGKLLDSSKNFSINGVKYDDWETTPIPTCG
ASRVMEKCQKMYKVVIKPKEKDDKVDNKIKMGNCNDCDKIKGKDNNEEEGDEIKLFMKKVPIDVWVKQYDLMKEYDGEYL
SVGENFVMESVVLAFLNEYHPGIAPKFYKFLYEPDMNNDLNNKCDEKNKYVLHIDRNLDTFNERLREEVNNNKKGYVVMV
CEFFGEDIFDYTISEKERMGTEEWFEDVKKILFKSLKLLIRLHDVGITHLDLTPENVLITKNFDIRFCDFGKSAPVYTTK
LRHTKEMNKMILFESCQPNIGKNPNTPPECWDLFLKYESLNVEDPLEYLKTIKDPEERKIYYFDVRSADKYMLGIFFIFL
WNDGYLWDSAEMEDDDYSKFVKSDMNFDSFELTKSWPEGLKVILKQLLDENNRKNLNFNDLVIHPWWSYKN
>PGSY75_0102600
MLNMLQKKKTSFLRSILIKFIIISFLGILYLFFCNVDLFEGKRTNHFELIVKGSRYLAENRKESETVNDKLNNNNVDNFR
VRGNENGCAINIEETSRNNCEGKNKLMVGCTKGLKKLWNKISCNSLYDENIDSNNDNKYN---NMKDSTCSNNNDLLKKE
SQEKSVNFKKVDDDSIISSDINKNCLDEKNNINEEHDSKNIYNWDLGRKSLEKLLGCSKNFSINGVKYENWDIIQIPTCG
ASRIKEKCQNIYKVVIKSKERDDIVGNNKKMGNCNNFDNIKGKDNEE-E-DEIKLFMKKVPIDIWVKQYDLMRKYDGEYL
SVGENFVMESVVLAFLNEHHPGIAPKFYKFLYEPDMNYDMNNNCDEKKSSNVHIYTNLDTFNESLREQVNNNQKGYVVMI
SEFFGEDVFDYTISEKERLGTEEWFKDVNKILYKSLKLLIRLHNAGICHLDLTPENILITKNFDMRLCDFGKSAPVYTTK
LRHTKEMNKQIFFESCQPNIGKNPNTPPECWDLFLKYESLDVDDPLEYLKSIIDPEERKMYYYDVRSADKYMLGIFFIFL
WNDGYLWNSAEVEDDDYSQFVKSGMNFDSFELTKSWPRGLKVILKQLLDENYRKNLNLNDLLIHPWWSY--
>PPRFG01_0101000
MLNMIQKKKNLFLRSILIKFIIISFLGILYLFFYNVEVLEDKETNNLELIVNESRYLAESRKDLEKKGDKPNNINVDNFG
VRGSKNKCAINSEERRGNNCEGISKLFVGCTKGLKKFWNKISCDPLCIEKNDSNSDNNYNNDNNIQNNTCSVNNDLLKNE
FEIKDVNVKEVDDD-IISRDMNKNCVNEINNMNKEKDSKIIYTWDLGRESLGKLLDSSKNFSINGVKYDDWETTPIPTCG
ASRVMEKCQKMYKVVIKPKEKDDKVDNKIKMGNCNDCDKIKGKDNNEEEGDEIKLFMKKVPIDVWVKQYDLMKEYDGEYL
SVGENFVMESVVLAFLNEYHPGIAPKFYKFLYEPDMNNDLNNKCDEKNKYVLHNDRNLDTFNERLREEVNNNKKGYVVMV
CEFFGEDIFDYTISEKERMGTEEWFEDVKKILFKSLKLLIRLHDVGITHLDLTPENVLITKNFDIRFCDFGKSAPVYTTK
LRHTKEMNKMILFESCQPNIGKNPNTPPECWDLFLKYESLNVEDPLEYLKTIKDPEERKIYYFDVRSADKYMLGIFFIFL
WNDGYLWDSAEMEDDDYSKFVKSDMNFDSFELTKSWPEGLKVILKQLLDENNRKNLNFNDLVIHPWWSYKN
>PBLACG01_0100200
MLNMIQKKKTSFLRSILIKFIIISFLGILYLIFCNVDLLGNKESNHFELIVRGSRYLAERGKDFEKKNDKLNNKNVDNFG
VRGTKNKRVINIDETSGNNCEGISKLIVGCRKGLKKFWNKICCHSLYSEIIYSNNDNSYNNDNNIKNKSCSINNDLLINE
SQVNNVNLKEDDDA-IISRNFKKSCANEINNMNEEQDSKNIYSWDLGKESLGKLLDSSKNFSINGVKYEDWEMTQIPTCG
ASRIKEKCQKMYKVIIKSKGRDDKVCNNKKMGNCNDCDKNKGKDNQE-D-GDIKLFIKKVPIDIWVKQYDLMKEYYGEYL
LVGENFVMESVVLAFLNEHHPGIAPKFYKFLYEPDMNYDINNNCGEKNTYAVHIDTNLDTFNETLREQVNNNKKGYVVMV
SEFFGEDVFDYTIIEKDRLETEEWFEDVKKILFKSLKLLIRLHDAGITHLDLTPENILITKNLDMRFCDFGKSAPVYTTK
LRHTKEMNKTILFESCQPNIGKNPNTPPECWDLFLKYESLDVEDPLEYLKTITDPEERKMYYFDVRNADKYMLGIFFIFL
WNDGYLWDSAEMEDDDYSKFMKSDMNFDSFELTKSWPQGLKVILKQLLDENNRKNLNFNDLVIHPWWSYKN
