# Supplementary material for: Phosphorylation in the Plasmodium falciparum Proteome: A Meta-Analysis of Publicly Available Data Sets
Source: J Proteome Res. 2024 Oct 30;23(12):5326–41. doi: 10.1021/acs.jproteome.4c00418 (PMC11629380; doi:10.1021/acs.jproteome.4c00418)
Supplement: Supplementary file 7 — pr4c00418_si_007.zip [file pr4c00418_si_007.zip › plasmodium_alignments/PF3D7_0102700_orthos.afa]

>PPRFG01_0101100
MIFHKCFKICSLSCTVLWVTAISSIIQPDKQQEKDELSNNFISTEQLLDISEKWKASEWNNMFNHIRNEWEDFYLVLQND
ERNILQEKHSNWNEWIQHLENKWGNINENINPEYKTHLLHISLTWNEKQWEHWAYNTLKYFLENDWNIFIQEITDEINTH
IDQQWIKWLHEKNSMWLSNDWIIDENSFWEKMIKLDSSKYAWTQDVKQYWIKWKERINHQNFMWNNWIHNKNQVINHMKK
DKLEDWAKDKYDSFNKWREIFLQDWTANQKWKQLAK
>PBLACG01_0100300
MIFHKYFKVCSLSCVILLVIATSSIIQPDKQ-EKDQLINHLISSEQLLDISEEWKASEWNNWFSRIENEWENLYLVLQND
KRNILQDRHSNWKEWIQHLENKWENINENINPEYKTHLLHISLTWNEKQWEDWAYNTLKCFLENDWNIFIQEITEKINTH
IDQRWIEWLHEQNSIWLSNDWIIYENTFWENMIKLDSSKYAWTQDVKQYCIRWIERTNHQNFMWNNWINNKNQLINHIKK
DKLDDWTKNKYASFNKWREIFLQDWLTSQKWKQLAK
>PBILCG01_0101100
MIFHKCFKVCSLACAILWGTATSSIIQPDKQQEKDQLSNHFISTEQLLDISEKWKASEWNNMLSHIENEWEHFYLVLQND
KRNILQDKHINWKEWIQHLEKKWENINENLNPEYKTHLLHISLTWDEKQWENWAYNTLKCFLENYWNIFIQEITEKINTH
IDQQWIEWLHEQNSMWLSNDWIIDENSFWENMIKLDSSKYKWTQDVKQYWIKWKERTNHQNFMWNNWINNKNQLINQMKK
DEIDDWAKDKYHSFNKWREFFLQDWIANQKWKQLAK
>PGSY75_0102700
MIFHKCFKVCSLSCAILWGIVTSSIMQPDKQQEKDQLSNHFISTEQLLDISEKWKELEWNNWFSRMENEWENLNLVLQND
KRNILQDRHSNWKDWIQHLENKWENINENINPEYKTNLLHISLTWNEEQWGNWAYNTLKCFLENDWNILIKEITEQINTH
IDQRWTEWLHEQNSIWISNDWIIYENAFWENMIKLDSSKYAWTHEVKQYFIKWNERTNHQNFMWNNWIHNKNEIINHIKK
DNIDDWTKDKYDSFNKWREIFLEDWITSQKWKKLAK
>PRCDC_0100600
MIFHKCFKIFSLSCTVLWGTATSSTIQPDKQQEKDELSNNFISTEQLLDISEKWKASEWNNMFNHIENEWEGFYLVLQND
ERKILQDKHSNWNEWIQHLENKWGNINENINPEYKTHLLHISLTWDEKQWEHWAYNTLKYFLENDWNIFIQEITEEINTH
IDQQWIKWLHEQNSMWLSNDWIIDENSFWEKMINLDSSKYAWTQDVKQYWIKWNERINHQNFMWNNWLHNKNQVINHMKK
DKLEDWTKDKYDSFNKWREIFLQDWITNQKWKQLAK
>PF3D7_0102700
MIFHKCFKICSLSCTVLWVTAISSIIQPDKQQEKDELSNNFISTEQLLDISEKWKASEWNNMFNHIRNEWEDFYLVLQND
ERNILQEKHSNWNEWIQHLENKWGNINENINPEYKTHLLHISLTWNEKQWEHWAYNTLKYFLENDWNIFIQEITEEINTH
IDQQWIKWLHEKNSMWLSNDWIIDENSFWEKMIKLDSSKYAWTQDVKQYWIKWKERTNHQNFMWNNWIHNKNQVINHMKK
DKLEDWAKDKYDSFNKWREIFLQDWTANQKWKQLAK
