# Supplementary material for: Phosphorylation in the Plasmodium falciparum Proteome: A Meta-Analysis of Publicly Available Data Sets
Source: J Proteome Res. 2024 Oct 30;23(12):5326–41. doi: 10.1021/acs.jproteome.4c00418 (PMC11629380; doi:10.1021/acs.jproteome.4c00418)
Supplement: Supplementary file 7 — pr4c00418_si_007.zip [file pr4c00418_si_007.zip › plasmodium_alignments/PF3D7_0102800_orthos.afa]

>PKNH_0210800
MLNRGLDAAHPVGG-REEEQ------------ANNVNS------------------VENRDEENE------DENN-----
----------------------DGENKV--QNCD---------------------------------------------E
---------------------------------------------------V---KK-ENS--K-SEDSATEM-------
------------------------DELCSVAKAR-------ARPGGRLRDVKLFCKMKKKYLYLKRMNYLSYTYQRMKRK
NRK------HGEGPSNTTW-------------------------------------------------------------
------KGINRLANCGYKTYAKVKAHLRSAFPNVNVKHCLYVLAMYLLINVAMFVLSLLLYFFLYFYLIPQNKYVYPVEL
SLSKSPIDEYLRRERCEHAGG-CNS--VDHN-------------------------------------EDSTVE--RATF
NQKNTMGEPHETYLQHLKSLQSEILSSIKRKDTCCCQNR--WKNTT-MDK-----YPFFG---KGENNPKRGEKMHHFDN
EMEYAYLQNNILTGQVNFQK---WGGKNNWHNDHNIFHFFIPFLKK-KEISKLKIKEGYKVDILLNLSYMNNDYNDKLNF
IQLQTEVLDTNGDILFRNEKLHINNRNYDFINKLHLFFNTPFYFFNVLNRRKMEICLVDGYQYGPHFGKINIYLYPPMQI
YEAYIVVLVYVNFVYYYMYNYPFLFFYVFVFVLSALLIFVNTILFVLGVLCYYLF--G
>PRCDC_0100700
MSNINDNNIQ----------------------NSDVRE------------------IKNDEYMGEG---Y--YNI-----
--------HN------ECEGFEQNNY----MNNN---------------------------------------------E
---------------------------------------------------I---NM-EDG--K-HDNSDDNI-------
------------------------NNSMGGIT-N-------MLHVNEYKKIKSFCKLRRKFVFMRRTGYNSYIYNRKKKK
NKNINKNKIETERNVDEMYNMNNNNNNNHNNNN------------------------------NNNNNNRYNNNINCLDC
FSDLFLKFIKQFIDHINVHLNNVKNYYRSYVCNDNMKYVFYLFIIYMLLNIMIIFFSMFVYFFLYFYFIPQNKYVFPIDF
SLVKNPIEDYLQNEKRYNIMNKMNN--MD-NMDNMDNMNHINYMNNMNHHHHHNNNKNNNYNNCNIKNNCNNIN--MMKN
FDKSNLNESEDFYIKYFDSLKVDILNSIKNKFNCCCSHECNWFNNILYDKDYN--YDYNYNIIDEESRK-RNDYLYYNKL
KGFYKDFQNNILRGHILFQNKLYYSEKEEFYKNFNPFNFIFFFKKRTGKDNLLNIKKGYKIDIFLNFSYMNNEYNDKFNF
IQLVTEIFNKNNNVMFRNEKLYMNNNNYEFIKKLHLFLNAPFYFFNMFNNKTKEIRLVHDYKYTTNFYKIQIYIYPPIQI
HKASIVILVYVNFIYYYMYNYPFVFFYIFVFFLSFILIFFNTILFFILSCYYYFKNGL
>PF3D7_0102800
MSNINDNNIQ----------------------NSDVKE------------------IKNDEYMGEG---Y--YNT-----
--------HN------ECEGFEQNNY----MNNN---------------------------------------------E
---------------------------------------------------I---NM-VDG--K-HDNSDDNI-------
------------------------NNSMGGIT-H-------MGHVNEYKKIKSFCKLRRKFVYIRRTGYNSYIYNRKKKK
NKNK----IETERNVDEMYNMNNNNNNNHNNNNN-----------------------N--NNNNNNNNNRYNNNINCLDN
FSDLFLKFIKQFIDHINVHLNNVKNYYRNYVCNDNMKYVFYLFIIYMLLNIMIIFFSMFVYFFVYFYFIPQNKYVFPIDF
SLVKNPIEDYLQNEKRYNIMNKMNN--MD-NMDNMDNMNHINYMNNMNHN---N---NNNNNNCNIKNNCNNIN--MMKN
FDKSNFNESEDFYIKYFDSLKVDILNSIKNKFNCCCSHECNWFNNILYDKDYNYNYDYNYNRIDEESRK-RNDYLYNNKL
KGFYKDFQNNILRGHILFQNKLYYSEKEEFYKNFNPFNFIFFFKKRTGKDNLLNIKKGYKIDIFLNFSYMNNEYNDKFNF
IQLVTEIFNKNNNVMFRNEKLYMNNNNYEFIKKLHLFLNAPFYFFNMFNNKTKEIRLVHDYKYTTNFYKIQIYIYPPIQI
HKASIVILVYVNFIYYYMYNYPFVFFYIFVFFLSFILIFFNTILFFILSCYYYFKNGL
>PBILCG01_0101200
MNNINDNNIQ----------------------SSDVNE------------------IKNDQYMGEG---Y--YNT-----
--------HN------EHEGFVRNNY----INNN---------------------------------------------E
---------------------------------------------------N---NM-VDE--K-HNNSNENI-------
------------------------NNSMGGIA-H-------MGHVNEYKKIKSFCKLRRKFVYIRRKGYNSYIYNRTKNK
KKSK--NIKESERNVDEMYNMNNNNNNNNNNNN-----------------------------NNNNNNNRYNNNINCLDS
FSDLFLKFIKYFIDHINIHLNNVKNYYRSYVCNDNMKYVFYLFIIYMLLNIMIIFFSMFVYFFLYFYFIPQNKYVFPIDF
SLVKNPIEDYLQNEKRYNIMNNMDN--MN-NMDNMNNMNHMNHMDHMN------------------NNNCNNIN--MMKN
FDKSNLNESTDFYIKYFDSLKVDILNSIKNKLNCCCSHECNWFNNILYHNDYN--YDYNYNMSDGKSRK-RNDYLYNNKL
KGFYKYFQNNILRGHVLFQNKLYYSEKEEFYKNFNPFNFIFFFKKRTGKDNLLNIKKGYKIDIFLNFSYMNNEYNDKFNF
IQLVTEIFNKNNNVMFRNEKLYINNNNYEFIKKLHLFLNAPFYFFNIFNNKTKEIRLVHDYKYTKDFYKIQIYIYPPIQI
HKASIVILVYVHFIYYYMYNYPFVFFYIFVFFLSFILIFFNTILFFILSCYYYFKNGL
>PocGH01_02019100
MNDSNGAA-ERIGKMSDGEE------------GEDANEVRGGEAVKEIHDEEAVKEIHDEEAVKEI---HDEEAVKEIHD
EEAV--KEIHDEEAVKEIHDEEAVK-EI--HDEEAVKEIHDEEAVKEIHDGEAVKEIHDGEAVKEIHDEEAVKEVHGEED
ANEAR--NDKIVKEGLNADGTVEDEGTNEIPDAESDVEDEWENEFPDVE--G---DM-QGDNGD-NINEANTV-------
------------------------NSNINDC-SR-------ISGQAHRKNVRQFCKLKRKYSCLGRRNRTSYKYRRSKKK
KSR------YAYF-TKSVL-------------------------------------------------------------
------VFFGNGMKYAKGRYARLKTYCQETFPNLNFKYGLYVLVAYVSINVMLFLFSIFLYFVMYCYVIPQNKYVYPINF
SLAKNPIEDYLKNKYYESG-----------------------------------------------------KN--IVEN
SHYPSMNKSEEIFLKHLNSVKGEIINSIRNKDPCCCSEK--WNYRS-YSS-----FPFLN---RKDTSL-NNQKEHFFDN
ELDFKYLQNNILTGQVNFQH---ISGEKKVYNEKNFFTFFIPIWRK-QKISKLKIRKGYKIDIFLNISYMNNDYNDKFNF
LQLETEIYDNKDHILLRNEKLHINNKNYDFINKLHLLFNTPFYFFNLFNRKTTQISLINDYEYVTDIKKVRIYLYPPIQM
YEAYIIVVVYVNFIYYYMYKYPFLFFYVFVFLLSSFLIFLNTVFFLFGGLYYYSQ-IY
>C922_04267
MPPREGDAAHPEGG-SEAEEVSVTCEASEAEQEDNVKE------------------VNKEDEANEADEANEADEA--IGA
DKAIGADEVHDRDKAIEGDELDIPH-EV--NEKNEA---------------NKIDEMTDRDESNEGDEANEADEVDDLDE
ANEADEVDDRYEANGANSQ-------------------------SP-DEANLNHTDD-ANS--N-SAEAATEM-------
------------------------DESCAVAK---------APPTSRPRNVKLFCKMKKKYFYLKQTDYLSYKYQRRKRK
KRR------RGEGALNATW-------------------------------------------------------------
------NGINRLAKSGYKAYDKVKAHLKSIFPNLNMKHSLYVLVTYLLINVAVFVFSLLLYFFIYFYLIPQNKYVYPVEF
SLSKSPIEEYLRRKRCEHPGG-CAPVEVDGNVDG---------------------------------DLDSTVD--REPL
NQENTLDEPHQTYLHHLKMLRSEILSTIKRKDTCCCSER--WKNTT-MGT-----HRFRS---KEENYR-NREKLHHFDN
EMEYEYLQNNILTGQVNFQK---WSGKNKSHNDQNFFHFLIPFLKK-EEISNLKIREGYKIDILLNFSYMNNDYNDKFNF
IQLQTEIHDTNGDVLVRNEKLHINNKSYNFINKLHLFLNAPFYFFNVFNRRITEIRLVNGYQYGPPFGKINIYLYPPMQI
YEAHVVVLVYVNFVYYYMYNYPFLFFYVFVFVLCALLIFVNTVLFLLGALCYYML--S
>PADL01_0100400
MNNINDNDIQ----------------------NSDVNE------------------IKNDEYMEER---Y--YNI-----
--------NN------EREDSVQNNN----MNDN---------------------------------------------E
---------------------------------------------------N---NM-VGE--K-HYNGDENI-------
------------------------NNSIGGTT-H-------KEHVNEYKKIKSFCKLRRKFVYMRRKDYNSYIYNRNKNK
NKK------DTEGNMYEMYNMNNNNNNNNNNNNN-----------------------NNHNNNNNNNNIRYNNNINSLDS
FSDLFLKFIKQFIDNINIHLNNVKNYCRSYVCNDNMKYVFYLFIIYMLLNIMIIFFSMFVYFFLYFYFIPQNKYVFPIDF
SLVKNPIEDYLQNEKRYNMVNKMNN--MD-NMDHINHMDHMNNHN-------------------NIKNNCNNIN--MMKN
FEKSNLNESEDFYIKYFDSLKVDILNSINNKFNYCCSQECNWFNNILYDKDNN--YDYNYNMNDQEIRK-RNYYLYNNKL
KGFYKDFQNNILRGHVLFQNKVHYSDKEEFYKNFNPFNYLFFFKKKTEKDNLLNIKNGYKIDIFLNFSYMNNEYNDKFNF
IQLVTEIFNKNNNVMFRNEKLYINNNNYEFIKKLHLFLNAPFYFFNIFNNKTKEIRLVHDYKYTPNFYKIQIYIYPPIQI
YKASIVILVYVNFIYYYMYNYPFVFFYIFVFFLSFILIFFTTILFFILSCYYYFKNGL
>PCOAH_00002880
MLPRKGDAADPVGE-REAEQ------------ANNVNE------------------VKDRDEANE---------------
--------------------------------------------------------------------------------
----------------------------------------------------------VNS--N-SEEEATEM-------
------------------------DLLCPAVKAK-------THPRSSLRNVKLFCKMKKKYYYLKQRDYLSYKYQRMKRK
KRR------RGEGALDAIW-------------------------------------------------------------
------NGINRLAKSGYRTYVKVKTHLKSAFPNVNVKHCLYVLATYLLINVAVFVFSLLVYFFLYFYLIPQNKYVYPVEF
SLLKSPIEEYLRRERDN---------------------------------------------------VDSTVE--RAQL
NQENILCEPHETYLHHLKSLQSEILSSIKRKDTCCCSNM--WKNTT-IDT-----HPFCS---KAENYP-NREKLHHFDD
QMEYAYLQNNILIGQVNFEK---WSNKNKSHNDHNFLHFFIPFLKK-KEISKLKIKKGYKIDVLLNLSYMNNDYNDKFNF
MQLQTEVLDTNGDVLFRNEKLHINNRNYNYINKLHLFFNTPFYFFNIFNRRKMEICLVDGYQYGPHFGKINIYLYPPMQI
YKAYVVVLVYVNFVFYYMYNYPFLFFYVFVFVLSALLILVNTVLFVLGVLCYYMM--G
>PPRFG01_0101200
MSNINDNNIQ----------------------NSDVKE------------------IKNDEYMGEG---Y--YNT-----
--------HN------ECEGFEQNNY----MNNN---------------------------------------------E
---------------------------------------------------I---NM-VDG--K-HDNSDDNI-------
------------------------NNSMGGIT-H-------MGHVNEYKKIKSFCKLRRKFVYIRRTGYNSYIYNRKKKK
NKNK----IETERNVDEMYNMNNNNNNNHNNNH------------------------------NNNNNNRYNNNINCLDN
FSDLFLKFIKQFIDHINVHLNNVKNYYRSYVCNDNMKYVFYLFIIYMLLNIMIIFFSMFVYFFVYFYFIPQNKYVFPIDF
SLVKNPIEDYLQNEKRYNIMNKMNN--MD-NMDNMDNMNHINYMNNMNHN---N---NNNNNNCNIKNNCNNIN--MMKN
FDKSNFNESEDFYIKYFDSLKVDILNSIKNKFNCCCSHERNWFNNILYDKDYN--YDYNYHRIDEESRK-RNDYLYNNKL
KGFYKDFQNNILRGHILFQNKLYYSEKEEFYKNFNPFNFIFFFKKRTGKDNLLNIKKGYKIDIFLNFSYMNNEYNDKFNF
IQLVTEIFNKNNNVMFRNEKLYMNNNNYEFIKKLHLFLNAPFYFFNMFNNKTKEIRLVHDYKYTTNFYKIQIYIYPPIQI
HKASIVILVYVNFIYYYMYNYPFVFFYIFVFFLSFILIFFNTILFFILSCYYYFKNGL
>PGSY75_0102800
MNNINDNDIQ----------------------NSDVNE------------------IKNDEYMEER---Y--YNI-----
--------NN------EREDSVQNNN----MNDN---------------------------------------------E
---------------------------------------------------N---NM-IGE--K-HDNSDENI-------
------------------------NNSIGGTT-H-------KEHVNEYKKIKSFCKLRRKFVYMRRKDYNSYIYNRNKNK
NKK------ETEGNVHEMYNMNNNNNNNNNNNNKN------------------NNNNNNHNHNNNNNNIRYNNNINSLDS
FSDLFLKFIKQFIDNINMHLNNVKNYFRSYVCNDNMKYVFYLFIIYMLLNIMIIFFSMFVYFFLYFYFIPQNKYVFPIDF
SLVKNPIEDYLQNEKRYNIVNKMNN--MD-NMDHINHMDHMNNHN-------------------NIKNNCNNIN--MMKN
FEKSNLNESEDFYIKYFDSLKVDILNSINNKFNCCCSHECNWFNNMLYDKDNN--YDYNYNMNDQEIRK-RNYYLYNNKL
KGFYKDFQNNILRGHVLFQNKVHYSDKEEFYMNFSPFNYLFFFKKKTEKDNLLNIKNGYKIDIFLNFSYMNNEYNDKFNF
IQLVTEIFNKNNNVMFRNEKLYINNNNYEFIKKLHLFLNAPFYFFNIFNNKTKEIRLVHDYKYTPNFYKIQIYIYPPIQI
HKASIVILVYVNFIYYYMYNYPFVFFYIFVFFLSFILIFFNTILFFILSCYYYFKNGI
>PcyM_0215300
MLPRKGDAAHPVGE-REAEEVSVAWEASEAKQANNVNE------------EGEADEVNDRDEVNE------EDEA-----
------DEVDEADEVNEADEVNEAD-EV--NEADEV---------------NEADEANEADEANETDEANEAD------E
---------------------------------------------------A---NETDEA--N-EADEVNEM-------
------------------------DESCAVAKPK-------AHPSSHPRNVKLFCKMKKKYFYLKQTDYLSYKYQRRKRK
KRR------REEGALNATW-------------------------------------------------------------
------NGINRLAKSGYKTYAKVKAHLKSAFPNLNVKHCLYVLVTYLLINVAVFVFSLLVYFFLYFYLIPQNKYVYPVEF
TLSKSPIEEYLRRERSAHAGG-CGPVEVDGNVDSTVDRVPL--------------------------NQDSTVE--RVPL
NQESTLGEPHETYLQHLKLLQNEILSSIKKRDTCCCSNR--WKNTS-VGT-----HPFSN---KGENYP-NREKLHHFDN
EMEYEHLQNNILTGQVNFQK---WSDKNKSHNDDNFFHFLIPFLKK-KEISKLKIKKGYKIDILLNLSYMNNDYNDKLNF
IQLQTEVLDTNGDVLFRKEKLHINNKNYNFINKLHLFFNTPFYFFNLFNRRMTEICLVDGYQYGPNFGKINIYLYPPMQI
YEAYVVVLVYVNFVYYYMYNYPFLFFYVFVFVLSALLILINTVLFVLGAFCYYML--A
>MKS88_000729
MDKHNHRI-DRLGS-GSGEHIWEEVGET----EEKVDK------------------VVREEVVAGG---NTSDEV-----
--------VN------DLVEEVVSEA----MNQS---------------------------------------------E
---------------------------------------------------D---ES-IDE--TTHETEDETSNEPVGGP
VEEHVEEQVDEPVEEQVEQVDKSADEPIDKGVANSNPNCRNREDETHSRNIKHFCKLKKKYLYLKKREYASFRYKKKRKR
KRK------DSKHLLNSIS-------------------------------------------------------------
------EALSHIIKYMNKKYVKMKRHFKNTFPNLNIKRFLYVLLLYLLINVALFLFSIFMYFFVYFYLIPQNKYIYPIDF
SLARNPIEDYLKSKIYDHDTN----------------------------------------------------Y--MGDN
STCPSMNKSEDLYLKHLHSIKSEILNSIKSKGTCCCSEK--WNNMS-YDNI----FPFRY---KRESYK-NNEKLHLFDD
EIEYKYLQNNILIGQANFQN---VSNEEKSNKNESFYKFFIPLSRKQKKISTLNIKKGYKIDVVLNFSYMNNDYNDKFSF
LQLETDIFSKNDDIILRKEKMHINNKNYDFINKLYLFLNAPFYFFNVLNRRTTEISLVNDYEYMTDFHKIKIYIYPPIQI
YEAYVVVLVYSNFIYYYIYKYPFLFFYVFIFTLSSFLIFVNTILFLLVGLYYYLLNKI
>PmUG01_02020800
MDKHNHRI-DRLGS-GSGEHIWEEVGET----EEKVDK------------------VVREEVVAGG---NTSDEV-----
--------VN------DLVEEVVSEA----MNQS---------------------------------------------E
---------------------------------------------------D---ES-IDE--TTHETEDETSNEPVGGP
VEEHVEEQVDEPVEEQVEQVDKSADEPIDKGVANSNPNCRNREDETHSRNIKHFCKLKKKYLYLKKREYASFRYKKKRKR
KRK------DSKHLLNSIS-------------------------------------------------------------
------EALSHIIKYMNKKYVKMKRHFKNTFPNLNIKRFLYVLLLYLLINVALFLFSIFMYFFVYFYLIPQNKYIYPIDF
SLARNPIEDYLKSKIYDHDTN----------------------------------------------------Y--MGDN
STCPSMNKSEDLYLKHLHSIKSEILNSIKSKGTCCCSEK--WNNMS-YDNI----FPFRY---KRESYK-NNEKLHLFDD
EIEYKYLQNNILIGQANFQN---VSNEEKSNKNESFYKFFIPLSRKQKKISTLNIKKGYKIDVVLNFSYMNNDYNDKFSF
LQLETDIFSKNDDIILRKEKMHINNKNYDFINKLYLFLNAPFYFFNVLNRRTTEISLVNDYEYMTDFHKIKIYIYPPIQI
YEAYVVVLVYSNFIYYYIYKYPFLFFYVFIFTLSSFLIFVNTILFLLVGLYYYLLNKI
>AK88_01105
MLPRKGDAAHPVGE-RDAGP------------GNNVNE------------------LEDRDKAIE------EE-------
--------------------------EV--KDRD---------------------------------------------E
----------------------------------------------------------VNS--N-TGEAETRM-------
------------------------DESCSMDNAK-------TRLNSPIRNVKLFCKMKKKYLYLKQKDYLSYKYQRRKRK
KRR------CGEGVLDATW-------------------------------------------------------------
------NGINHLARSGYKTYAKVKAHLKSAFPNLNVKHCLYVLVTYLLINVAVFVFSLMVYFFLYFYLIPQNKYVYPVEF
SFSKSPIKEYLRRQRCQFAKE-C---------------------------------------------GCAGVD--RTPL
DQENTLGEPHETYLNHLKSFQSEILSNIKRKDTCCCSNS--WKKTT-MDT-----HPFCS---KGENYT-NREQLHHFDN
EMEYAYLQNNILTGQVNFQK---WSGKNKSHNDHNFVHFFIPFLKK-KEISKLKIKKGYKIDIVLNLSYMNNDYNDKFNF
IQFQTEVLDTNGDVLFRNEKLHINHKNYNFINKLHLFFNTPFYFFNVFNRRIKEICLVDGYQYGPHFGKINIYMYPPLQI
YEAYVVVLVYVNFVYYYIYNYPFLFFYVFVFVLSALLIFVNTVLFVLGALCYYML--G
>PVP01_0211900
MLPRKGDAARPVGG-REEEE------------VSEVNE------------------AD---ESNE------EDEV-----
----------------------KGEN-LNCTNEA---------------------------------------------N
---------------------------------------------------L---NC-ANA--S-SAEAATEM-------
------------------------DEPCAVAKAK-------ARPSSRPRNVKLFCKMKKKYFYLKQTDYLSYKYQRRKRK
KRR------REEGAWNATW-------------------------------------------------------------
------HGINRMAKCGYKTYARVKAHLKKAFPNLNVKHCLYVLVTYLLINVAVIVFSLLVYFFLYFYLIPQNRYVYPVEF
SLAKSPIEEYLRRERCERAGG-GGPTAADGN-------------------------------------ADGNVHSSMDSC
ISSSAGGAPHETYLHHLKSLEGEILSSIKGKDTCCCSDR--WGKRT-MGT-----HPFGG---NGEKYP-GREKLHHFDY
EMEYAYLQNNILTGQVNFEK---WSGKNKSHNDHSFFHFFIPFLKK-KEISKLKIKKGYKIDILLNLSYMNNDYNDKLNF
IQLQTEVLGTNGDVLFRNEKLHINNKNYNFINKLHLFFNTPFYFFNVFNRRTTEICLVDGYQYGPPFGKIRIYLYPPMQI
YEAYVVVLVYVNFVYYYMYNYPFLFFYVFVFVLSGLLILVNTVLFLLGALCYYML--G
>PBLACG01_0100400
MNNINDNNIQ----------------------KSDVNE------------------IKNDECMEER---Y--NNI-----
--------HN------ECEGFVQNDY----MNNN---------------------------------------------E
---------------------------------------------------N---NM-VDE--Q-HDNSDENI-------
------------------------NNSIRGIT-H-------MGHVNEYKKIKSFCKIRRKFVYIRRKGYNSYIYNRKKNK
NKNK----KETERNVDEMYNMNNNNNNNHNNNHNNNNNNNNNNSNNNNNNSNNNNNNNNSNNNNNNNNNRYHNNINSLDN
FTDLFLKFIKQFIDHINIHLNNVKNYCRNYVYNDNMKYVIYLFIIYMLLNIMIIFFSMFVYFFLYFYFIPQNKYVFPIDF
SLVKNPIEDYLHNEKRYNSVNKMNN--MD-NMDNMNHINHMNNMNRMDHM---N---YNNNN--NIKNSCNNIN--MMNK
FEKSNFNVSEDFYIKYFDSLKVDILNSIKNKFNCCCSHERNWFNNILYDKDNN--YDYNYNMSDEESRK-RNDSLYNNKL
KGFYKNFQNNILRGHILFQNKLHYSEKEEFYKNFNPFNFIFFLKKGTGKDNLLNIKKGYKIDIFLNFSYMNNEYNDKFNF
VQLVTEIFNKNNNVMFRNEKLYINNNNYEFIKKLHLFLNAPFYFFNIFNNKTKEIRLVHDYKYTTNFYKIQIYIYPPIQI
HKASIVILVYVNFIYYYMYNYPIVFFYIFVFFLSFILIFFNTIFFFILSCYYYFKNGL
>PRELSG_0214500
MNEND--NLHIQNE-IKEET------------VRNSNN------------------GK----------------------
--------------------------------NK---------------------------------------------E
---------------------------------------------------N---NF-IKK--R-REKEINDM-------
------------------------NYELNNKT---------IENEIYSSNIKLFCKLKKKYLHIRKKNKISLQSKKRKRK
KKH------LCKTFFDLTS-------------------------------------------------------------
------KSLINITNYVNKQYNQMKYFCINSATNIKIKHFIYILIIYILINITLFIFSTFVYFFLYFYIIPQNKYTYPIDF
SLVKNPIEDYLKNKNNSN----------------------------------------------------NKAN--FMNE
SKISSLNKSEELYLNHLNSIKREILDSINNKHTHCFSEK--FPENS---N-----FPFLN---KNISYS-NNEKLFTFDN
EMEHKNMRNNILTGYINFQN---NLSESSYFNKHFFYKFFMPFFKN-K-KNILKIKKGYKIDVLLNFSYINNEYNDKLYF
IQLVTEIFNKNNNILLRKEKLYINNKNYEFIKKLHLFFNTPFYFFNVHNNQTKEILLVNDYEYVTDFSKIQIYMNPPIQI
YKAYVVILVYVNFIYYYMHKYPFLFFYIFVFILSSFLIFINTIFFFFVL-CYYFLINY
