# Supplementary material for: Phosphorylation in the Plasmodium falciparum Proteome: A Meta-Analysis of Publicly Available Data Sets
Source: J Proteome Res. 2024 Oct 30;23(12):5326–41. doi: 10.1021/acs.jproteome.4c00418 (PMC11629380; doi:10.1021/acs.jproteome.4c00418)
Supplement: Supplementary file 7 — pr4c00418_si_007.zip [file pr4c00418_si_007.zip › plasmodium_alignments/PF3D7_0102900_orthos.afa]

>PGSY75_0102900
M---INCLFQLNGRLSYLKKYLLLINLF---------KLKNKH--------------------------------INFI-
-----------SIRK------------------ELFVCGLKKMEKDDVV-NNTVPATEETVMSDKKKEKKAKKLAEKELK
LAKKLERENLKNEAAKVLDYVCDDINKDNYGYIKVSTLKKYADSIKDLYNLEDIYNFFVKTEGC---E----NEKREICV
DKNV-D---NV----------------KD---------EY-N--S-ELNLLEKKKIWVRGRIHDIRAKGSIAFIILRHKL
YSLQCILDIKNNNNDKNMMKWVSNLSLECIVDIYGEIKKPEIPIDSTNIKYEIHINKIFCVSRTMKELPFLLKDANMKET
NEELTIKVNQDNRLNNRCFDLRTYANYSIFSLQSVICHIFRSFLLQENFVEIHTPKLLGESSEGGANAFKINYFNQNGYL
AQSPQLYKQMCINSGFDKVFEVGPVFRAENSNTYRHLCEYVSLDIEMTYKFDYMENVYFYDSMFKHIFKELTDNEKNQTF
IKTIKNQYPSDDFVWLDNTPIFTYEEAIKILIKNGKLVLKEEDILTYDLTTDLEKELGKLIKASHNTDYYIIINFPSCLR
PFYTMYKEDDPKISNSYDFFMRGEEILSGSQRISDMKLLLENIKLFNLDPNKLNFYIDSFAYSSYPHSGCGIGLERVLML
FLGLNNIRKTSLFPRDPKRLVP
>PVP01_0211800
M---QRCCFTLVRRFHHVQKYIPVKEVRARPV--GVAIPCIKK--------------------------------GESL-
-----------TLRR-----------RS-----TTME-GETEQVKEKEG-SQVENAPDE--VSDKKKEKKAKKLAEKEKK
LAKKAERENLKNEATKVLEHVCEDINKESYGFVKISKMKENEKEI-RLFNLEEIYHSLMKVGGSGATD----GGKRED--
DAAS-H---SV----------------VA---------ES-N--G-A-HLL-QSDIWVRGRIHDIRSKGSLAFIILRHKL
YSMQCILDIKHNDNDKNMMKWVSNLPLESIVDIKGKLSKPEVPIDSTNIKYEAHIRKIFCISKTAKELPFLLKDANMKET
NEEGSIKVNQDNRLNNRCVDLRTYANYSIFCLQSQICTIFKNFLLENNFIEIHTPKLLGESSEGGANAFQINYFNQKGFL
AQSPQLYKQMCINSGFDRVFEVAPVFRAENSNTYRHLCEYVSLDVEMTYKYDYLENVHFYDSMFKHIFTELSKGGKNEML
IKTVKGQYPCEDFQWLEETPIFTYEEAIKMLIQHGKLHLKEEEILAYDMSTDMEKELGKIVKASHHTDYYIIINFPSALR
PFYTMYKEDEPAISNSYDFFMRGEEILSGSQRISDVNLLLENIKRFNLDANKLNFYIDSFAYSSYPHSGCGIGLERVLML
FLGLNNIRKTSLFPRDPKRLIP
>PCOAH_00002890
M---E---------------------------------------------------------------------------
--------------------------------------GETKQVNDKEG-NHVANAADE--VSDKKKEKKAKKLAEKEKK
LAKKAERENQKNEATKVLEHVCEDIKKDNYGFVTVSKMKENKDDI-KLLNLEEIYHTLMKVGGSAKVD----NAKRED--
-TAS-H---SV----------------VA---------QS-D--E-E-HLL-QGDIWVRGRIHDIRSKGSLAFIILRQKL
YSMQCILDIKNNDNDKNMMKWVSNLPLESIVDINGKIIKPEIPIDSTNIKYEVHIKKIFCISKTAKELPFLLKDANMKET
NEEGSIKVNQDNRLNNRCIDLRTYANYSIFCLQSQICTIFKNFLLQNNFIEIHTPKLLGESSEGGANAFQINYFNQKGFL
AQSPQLYKQMCINAGFDRVFEVAPVFRAENSNTYRHLCEYVSLDIEMTYKYDFMENVFFYDSLFKHIFTELTKGEKSEML
IKTVKGQYPCEEFQWLEETPIFTYEEAIKMLIQHNKLDLKEEEILSYDMSTDMEKELGKIVKASHHTDYYIIINFPSALR
PFYTMYKEDDPAISNSYDFFMRGEEILSGSQRISDVKLLLDNIKRFNLDASKLNFYIDSFAYSSYPHSGCGIGLERVLML
FLGLNNIRKTSLFPRDPKRLIP
>PVVCY_0201000
M---NKRLITQLDKINDIKKNIFIIRKEKKKIINSLFSVRGKQRFLPLIKFNK--NFGKSTNLIFLNEFKKLKNFYPYT-
-----------KIHKIENIRKGCLKNKDNSSHNKKVDQTYNEMESEQVN-NNGDIIPDE--INDKKKEKKAKKLEEKKLK
LAKKLERENLKNEAAKVLEHVCEDIDKENYGYVKLNMMMENGKKI-HLYNPEEIYNSLYETSDINLEK----NEKRED--
----------V----------------ES---------EV-N--NKSSKLEEGSNLWVRGRIHDIRSKGSLAFIILRNKI
YSLQCILDIKNINNDKNMIKWVSNLSLESIVDIYGKLVKPEIPIDSTNIKYEIHIHKIFCINKNSKELPFLLKDANMKET
NDEATIRVNQDNRLNNRCIDLRTYANYSIFYLQSEICKIFRNYLIDNNFTEIHTPKLLGESSEGGANAFQINYFNQNGFL
AQSPQLYKQMCINSGFDRVFEIGPVFRAENSNTYRHLCEYVSLDVEMTYKFDYMENVYFYDSMFKNIFNKLINNEKNKLF
IKNIKNQYPSEDFKWLAVTPIFTYEQAIKILIEHKKLNLQPEEILTYDMTTDMEKELGKIIKQTHDTDYYIIINFPSCLR
PFYTMYNEEDPKISNSYDFFMRGEEILSGSQRISDVKLLLDNIKKFNLDPKKLDFYIDSFAYSSYPHSGCGIGLERVLML
FLGLNNIRKTSLFPRDPKRLTP
>PmUG01_02020700
M---RSYYFTLN-RFHQIKN-ITI---K---------SYKLRS--------------------------------IFIV-
-----------DKNK------------L----NNFF-FFMNKMEGENA--NMNNNFIDE--VSDKKKEKKAKKLAEKEMK
LAKKAERENLKNEANKILEYVCEDINKDTYGYINISRIKENSDNI-KLYNLEEIYNLLEKKDCI--YE----SEKLEDGT
NNIN-GNGNSDYNDSTDNCDKLGMDMTDR---------QM-NKLAYD-ELM-GKKIWTRGRIHDIRSKGSLAFIILRYKF
YSLQCILDIKHNNNDKNMMKWVSNLSLESIVDIYGKLIKPEVPIDSTNIKYEIHINKIFCISRTTKEIPFLLKDANMKET
SEEGTIKVNQDNRLNNRCIDLRTYANFSIFALQSQICKIFRDFLYQHNFIEIHTPKLLGESSEGGANAFQINYFNQKGFL
AQSPQLYKQMCINSGFDRVFEIAPVFRAENSNTYRHLCEYVSLDIEMTYKYDYMENVYFYDSLFKHIFKHLSNLEKNKMF
IKIIKNQYPGEDFKWLEVTPIFTYIEAIEILIKHNKLNLKEEEILTYDMTTDMEKELGKIIKVSHNTDYYIIVNFPSALR
PFYTMYNERDPKISNSYDFFMRGEEILSGSQRISDVKLLINNINLFKLDINKLNFYVDSFAYSSYPHSGCGIGLERVLML
FLGLNNIRKTSLFPRDPKRLVP
>MKS88_000728
M-------------------------------------------------------------------------------
-------------------------------------------EGENA--NMNNNFIDE--VSDKKKEKKAKKLAEKEMK
LAKKAERENLKNEANKILEYVCEDINKDTYGYINISRIKENSDNI-KLYNLEEIYNLLEKKDCI--YE----SEKLEDGT
NNIN-GNGNSDYNDSTDNCDKLGMDMTDR---------QM-NKLAYD-ELM-GKKIWTRGRIHDIRSKGSLAFIILRYKF
YSLQCILDIKHNNNDKNMMKWVSNLSLESIVDIYGKLIKPEVPIDSTNIKYEIHINKIFCISRTTKEIPFLLKDANMKET
SEEGTIKVNQDNRLNNRCIDLRTYANFSIFALQSQICKIFRDFLYQHNFIEIHTPKLLGESSEGGANAFQINYFNQKGFL
AQSPQLYKQMCINSGFDRVFEIAPVFRAENSNTYRHLCEYVSLDIEMTYKYDYMENVYFYDSLFKHIFKHLSNLEKNKMF
IKIIKNQYPGEDFKWLEVTPIFTYIEAIEILIKHNKLNLKEEEILTYDMTTDMEKELGKIIKVSHNTDYYIIVNFPSALR
PFYTMYNERDPKISNSYDFFMRGEEILSGSQRISDVKLLINNINLFKLDINKLNFYVDSFAYSSYPHSGCGIGLERVLML
FLGLNNIRKTSLFPRDPKRLVP
>PBLACG01_0100500
M---INCFFQLNGRLSYLKKYLLLINLF---------KLKNKH--------------------------------INFI-
-----------LVRK------------------DLFVCGLRKMVKDDVV-NGIPPATEEAAMNDKKKEKKAKKLAEKELK
LAKKLERENLKNEAAKVLDYVCEDINKDNYGYIKVSTLKMYKDSIMELYNLEDIYNFFVKSEDC---E----NEKREMCV
DKNV-D---DV----------------KD---------EY-N--E-Q-NLLEKKKIWVRGRIHDIRSKGSIAFIILRHKL
YTLQCILDIKNNNNDKNMMKWVSNLSLECIVDIYGEIKKPEIPIDSTNIKYEIHINKIFCLSKTMKELPFLLKDANMKET
NEEITIRVNQDNRLNNRCFDLRTYANYSIFSLQSVICHIFRSFLLQHNFVEIHTPKLLGESSEGGANAFKINYFNQNGYL
AQSPQLYKQMCINSGFDKVFEVGPVFRAENSNTYRHLCEYVSLDIEMTYKFDYMENVHFYDCMFKHIFKELTNNVKNQTF
IKTIKNQYPSDDFVWLDNTPIFTYEEAIKILIKNGKLFLKEEEILTYDLTTDLEKELGKLIKVSHNTDYYIIINFPSSLR
PFYTMYKEDDPKISNSYDFFMRGEEILSGSQRISDMKLLLQNIKLFNLDPNKLNFYIESFAYSSYPHSGCGIGLERVLML
FLGLNNIRKTSLFPRDPKRLIP
>PPRFG01_0101300
M---INCLFQLNGRLNYLKKYLLLINLF---------NLKNKD--------------------------------INFI-
-----------LVRK------------------GLFVCDLRKMEKDDVV-SSTPAATEEAVMNDKKKEKKAKKLAEKELK
LAKKLERENLKNEAAKVLDYVCEDINKDNYGYIKVSTLQKYADSIMELYNLEDIYNFFVKSEDC---E----NEKREICV
DKNV-G---DV----------------KD---------AY-N--E-E-NLLGKKKIWVRGRIHDIRSKGSIAFIILRHKL
YSLQCILDIKNNNNDKNMMKWVSNLSLECIVDIYGEIKKPEIPIDSTNIKYEIHINKIFCLSKTMKELPFLLKDANMKET
NDEITIKVNQDNRLNNRCFDLRTYANYSIFSLQSVICHIFRTFLLQHNFVEIHTPKLLGESSEGGANAFKINYFNQNGYL
AQSPQLYKQMCINSGFDKVFEVGPVFRAENSNTYRHLCEYVSLDIEMTYKFDYMENVHFYDSMFKHIFKELTNNEKNKTF
IKTIKNQYPSDDFVWLDKTPIFTYEEAIKILIKNGKLFLKEEDILTYDLTTDLEKELGKLIKLSHNTDYYIIINFPSSLR
PFYTMYKEDDPKISNSYDFFMRGEEILSGSQRISDMKLLLENIKLFNLDPNKLNFYIDSFAYSSYPHSGCGIGLERVLML
FLGLNNIRKTSLFPRDPKRLIP
>PADL01_0100500
M---INCLFQLNGRLSYLKKYLLLINLF---------KLKNKH--------------------------------INFI-
-----------SIRK------------------ELFVCGLKKMEKDNVV-NSTAPATEEAVMSDKKKEKKAKKLAEKELK
LAKKLERENLKNEAAKVLDYVCDDINKDNYGYIKVSTLKKYADSIKELYNLEDIYNFFVKTEGC---E----NEKREICV
DKNV-D---NV----------------KD---------EY-N--A-EHNLLEKKKIWVRGRIHDIRAKGSIAFIILRHKL
YSLQCILDIKNNNNDKNMMKWVSNLSLECIVDIYGEIKKPEIPIDSTNIKYEIHINKIFCVSRTMKELPFLLKDANMKET
NEEITIKVNQDNRLNNRCFDLRTYANYSIFSLQSVICHIFRSFLLQQNFVEIHTPKLLGESSEGGANAFKINYFNQNGYL
AQSPQLYKQMCINSGFDKVFEVGPVFRAENSNTYRHLCEYVSLDIEMTYKFDYMENVYFYDSMFKHIFKELTHNEKNKTF
IKTIKNQYPSDDFVWLDTTPIFTYEEAIKILIKNGKLVLKEEDILTYDLTTDLEKELGKLIKVSHNTDYYIIINFPSCLR
PFYTMYKEDDPKISNSYDFFMRGEEILSGSQRISDMKLLLENIKLFNLDPNKLNFYIDSFAYSSYPHSGCGIGLERVLML
FLGLNNIRKTSLFPRDPKRLIP
>PY17X_0211600
MGNMNKRFITQLNKINDIKKNIFIVRKEKKKVINSFFSVKEKQRFLPFAKLNKNNNFGKFSYLSFLSEFKKFKKIYVYT-
-----------KIQKIRYIRTNCLNNKN-----NKFEQTYNEMESEKMN-NNGNIIPEE--ISDKKKEKKAKKLEEKKLK
LAKKLERENLKNEAAKVLEHVCEDIDKENYGYVKLNIIMENGKNI-NLYNPEEIYNLLYVKNDINLEKNIDRNEKRED--
----------I----------------ES---------EM-N--NKNNKLEEGSNIWVRGRIHDIRSKGSLAFIILRNKI
YSLQCILDIKNVNNDKNMIKWVSNLSLESIVDIYGKLVKPEISIDSTIIKYEIQILKIFCISKNSKELPFLLKDANMKET
SDEATIRVNQDNRLNNRCIDLRTYANYSIFYLQSEICKIFRNYLIDNNFTEIHTPKLLGESSEGGANAFQINYFNQNGFL
AQSPQLYKQMCINSGFDRVFEIAPVFRAENSNTYRHLCEYVSLDVEMTYKYDYMENVYFYDSMFKNIFNKLINNEKNKLF
IKNIKNQYPSEDFKWLAVTPIFTYEQAIKLLIEHKKLNLQSEEILTYDMTTDMEKELGKIIKQTHDTDYYIIINFPSGLR
PFYTMYNEKDPKISNSYDFFMRGEEILSGSQRISDVKLLLDNIKKFNLDPKKLDFYIDSFAYSSYPHSGCGIGLERVLML
FLGLNNIRKTSLFPRDPKRLTP
>PKNH_0210700
M---QKYCFSLLRKFYRVQKYVSAKEGRS--TPAGIARIRTKN--------------------------------RQSL-
-----------TFCK------------------SIME-GGTKEMNDKEG-NHVVNAADE--VSDKKKEKKAKKLAEKEKK
LAKKAERENLKNEATKILEHVCEDIEKDNYGFVKVSKIKENKDDI-KLLNLEEIYYTLMKVAGNATVD----NGKRED--
-TST-P---SV----------------VA---------ES-G--K-E-HLL-QGDIWVRGRIHDIRSKGSLAFIILRQKL
YSMQCILDIKNNDNDKNMMKWVSNLPLESIVDIYGKLTKPEVPIDSTNIKYEVHIKKIFCISKTTKELPFLLKDANMKET
NEEGSIKVNQDNRLNNRCIDLRTYANYSIFCLQSQICTLFKNFLLKNNFIEIHTPKLLGESSEGGANAFQINYFNQKGFL
AQSPQLYKQMCINSGFDRVFEVAPVFRAENSNTYRHLCEYVSLDIEMTYKYDFLENVFFYDSLFKHIFTELTKGEKSEML
IKTVKGQYPCEDFQWLEVTPIFTYEEAIKMLIQHNKLDLKDEDILSYDMSTDMEKELGKIVKASHHTDYYIIINFPSALR
PFYTMYKEDNPAISNSYDFFMRGEEILSGSQRISDVNLLLENIKRFNLDASKLNFYIDSFAYSSYPHSGCGIGLERVLML
FLGLNNIRKTSLFPRDPKRLIP
>PBILCG01_0101300
M---LNCLFQLNGKLNYLKKYPFLINLY---------KLKNKH--------------------------------INFI-
-----------SVRK------------------GLFVCGLRKMEKDDVV-NSIPAATEEAVMNDKKKEKKAKKLAEKELK
LAKKLERENLKNEAAKVLDYVCEDINKDNYGYIKVSTLKKYSDSIMELYNLEDIYNFFVKSEEC---E----NEKREICL
DKNVGD---DV----------------KD---------EY-N--E-K-GLLGKKKIWVRGRIHDIRSKGSIAFIILRHKL
YSLQCILDIKNNNNDKNMMKWVSNLSLECIVDIYGEIKKPEIPIDSTNIKYEIHINKIFCLSKTMKELPFLLKDANMKET
NDEITIKVNQDNRLNNRCFDLRTYANYSIFSLQSVICYIFRTFLLQHNFVEIHTPKLLGESSEGGANAFKINYFNQNGYL
AQSPQLYKQMCINSGFDKVFEVGPVFRAENSNTYRHLCEYISLDIEMTYKFDYMENVHFYDSMFKHIFKELTNNEKNQTF
IKTIKNQYPSDDFVWLDNTPIFTYEEAIKILIKNGKLFLKEEDILTYDLTTDLEKELGKLIKVSHNTDYYIIINFPSSLR
PFYTMYKEDDPKISNSYDFFMRGEEILSGSQRISDMKLLLENIKLFNLDPNKLNFYIDSFAYSSYPHSGCGIGLERVLML
FLGLNNIRKTSLFPRDPKRLIP
>PCHAS_0208600
MGTMNKRFITQLDKINDIKKNIFIIRKEKKKIINSLFSVKEKQRFLPLIKFNK--NFGKFSNSLVLSEFKKLKNFFAYT-
-----------KIHKIEYVRKGCLKNKDNSNNNKKVDETYNEMASEQVN-NNGDIIPDE--VNDKKKEKKAKKLEEKQLK
LAKKLERENLKNEAAKVLEHVCEDINKENYGYVKLNMMMENGKNI-HLYNPEEIYNSLYGTSDLNLEKNIDKNEKRED--
----------V----------------ES---------EV-N--HKSSKLEEGSNLWVRGRIHDIRSKGSLAFIILRNKI
YSLQCILDIKNINNDKNMIKWVSNLSLESIVDIYGKLVKPEISIDSTIIKYEIHIQKIFCISKNSKELPFLLKDANMKET
NDEATIRVNQDNRLNNRCIDLRTYANYSIFYLQSEICKIFRNYLIDNNFTEIHTPKLLGESSEGGANAFQINYFNQNGFL
AQSPQLYKQMCINSGFDRVFEIAPVFRAENSNTYRHLCEYVSLDVEMTYKFDYMENVYFYDSMFKNIFNKLVNNEKNQLF
IKNIKNQYPSEDFKWLAVTPIFTYEQAIKILIEHKKLNLQPEEILTYDMTTDMEKELGKIIKQTHNTDYYIIINFPSGLR
PFYTMYNEEDPKISNSYDFFMRGEEILSGSQRISDVKVLLDNIKKFNLNPKKLDFYIDSFAYSSYPHSGCGIGLERVLML
FLGLNNIRKTSLFPRDPKRLTP
>AK88_01104
M---EE--------------------------------------------------------------------------
---------------------------------------GSKQTNGKEGMVQVVNGVDE--VSDKKKEKKAKKLAEKEKK
LAKKAERENLKNEATKILEHVCEDIEKESYGFVKVSKMKENKNNI-RLLNLEEIYNTLMKVGGCVSVD----SAKRED--
-TGS-H---SA----------------VA---------AGHG--G-E-DLL-ASDIWVRGRIHDIRSKGSLAFIILRQKL
YSMQCILDIKNNEKNKNMIKWVSNLPLESIVDISGKVVKPEVPIDSTNIKYEVHIKKIFCISKTSKELPFLLKDANMQET
NEEGSIKVNQDNRLNNRCIDLRTYANYSIFCLQSQICTIFKNFLLQNNFIEIHTPKLLGESSEGGANAFQINYFNQKGFL
AQSPQLYKQMCINSGFDRVFEVAPVFRAENSNTYRHLCEYVSLDIEMTYKYDFMENVFFYDSLFKHIFTELTKGGKSDML
IKTVKGQYPCEDFQWLEVTPIFTYEEAIKMLIKHNKLDLKEEEILSYDMSTDMEKELGKIVKASHHTDYYIIINFPSALR
PFYTMYNEDDPAISNSYDFFMRGEEILSGSQRISDVNLLLDNIKRFNLDPTKLNFYIDSFAYSSYPHSGCGIGLERVLML
FLGLNNIRKTSLFPRDPKRLIP
>PRCDC_0100800
M---INCLFQLNGRLNYLKKYLLLINLF---------KLQNKD--------------------------------INFI-
-----------LVRK------------------GLFVCGLRKMEKDDVV-SSTPVATEEAVMNDKKKEKKAKKQAEKELK
LAKKLERENLKNEAAKVLDYVCEDIHKDNYGYIKVSTLQKYGDSIMELYNLEDIYNFFVKSEDC---E----NEKREICV
DKNV-G---DV----------------KD---------AY-N--K-E-NLLGKKKIWVRGRIHDIRSKGSIAFIILRHKL
YSLQCILDIKNNNNDKNMMKWVSNLSLECIVDIYGEIKKPEIPIDSTNIKYEIHINKIFCLSKTMKELPFLLKDANMKET
NDEITIKVNQDNRLNNRCFDLRTYANYSIFSLQSVICHIFRTFLLQHNFVEIHTPKLLGESSEGGANAFKINYFNQNGYL
AQSPQLYKQMCINSGFDKVFEVGPVFRAENSNTYRHLCEYVSLDIEMTYKFDYMENVHFYDCMFKHIFKELTNNEKNQTF
IKTIKNQYPSDDFVWLDKTPIFTYEEAIKILIKNGKLFLKEEDILTYDLTTDLEKELGKLIKLSHNTDYYIIINFPSSLR
PFYTMYKEDDPKISNSYDFFMRGEEILSGSQRISDMKLLLENIKLFNLDPNKLNFYIDSFAYSSYPHSGCGIGLERVLML
FLGLNNIRKTSLFPRDPKRLIP
>PBANKA_0210200
MGNMNKRFITQLNKINDIKKNIFIVRKENKKVINSFFSVKEKQRFLPLAKLNKNKNFGKFSYLSFLSEFKKLKNFYVYT-
-----------KIKKTRYIRKDCLNNRDNNNSNKNFEQTYNEMESEQMN-NNGNIIPDE--ISDKKKEKKAKKLEEKKLK
LAKKLERENLKNEAAKVLEHVCEDINKESYGYVKLSIIMENGKNI-HLYNPEEIYNLLYVKNDINLEKNVDRNEKRED--
----------I----------------ES---------EM-N--NKNNKLEEGSCLWVRGRIHDIRSKGSLAFIILRNKI
YSLQCILDIKNVNNDKNMIKWVNNLSLESIVDIYGKLVKPEISIDSTIIKYEIHILKIFCISKNSKELPFLLKDANMKEI
DDEATIRVNQDNRLNNRCIDLRTYANYSIFYLQSEICKIFRNYLIDNNFTEIHTPKLLGESSEGGANAFQINYFNQNGFL
AQSPQLYKQMCINSGFDRVFEIAPVFRAENSNTYRHLCEYVSLDVEMTYKYDYMENVYFYDSMFKNIFNKLINNEQNKLF
IKNIKNQYPSEDFKWLAVTPIFTYEQAIKLLIEHKKLNLQSEEILTYDMTTDMEKELGKIIKQTHDTDYYIIINFPSALR
PFYTMYNEEDPKISNSYDFFMRGEEILSGSQRISDVKLLLDNIKKFNLDPKKLDFYIDSFAYSSYPHSGCGIGLERVLML
FLGLNNIRKTSLFPRDPKRLTP
>PocGH01_02019000
M---QSLFSIAQHRLYCVKNT-SI-KLC---------KVTERS--------------------HILETLQRIE--SSFIS
LEIPYIRSSHSSVGH------------------PILLPFTKKMDGEPP--STNKNEVEE--MNDKKKEKKAKKLAEKEKK
LAKKAERENLKNEATKILEYVCEDINKDTYGYIKTCVIEKNSNEI-NLYNLEKIYNLLVKEEEEI-NE----NKKRED--
-GYK-----DE----------------KDHFDEVIVRKEK-L--K-D-EII-QNNIWVRGRIHDIRSKGSLAFIILRHKI
FSLQCILDIKNNNNDKNMMKWVSNLPLESIVDVYGKLIKPQMAIDSTSIKYEIHINKIFCISKTMKEVPFLLKDANMKET
NEEGIIKVNQDNRLNNRCFDLRTYANYSIFYLQSQICQIFRNFLLQNNFIEIHTPKLLGESSEGGANAFQINYFNQNGFL
AQSPQLYKQMCINAGFDRVFEVAPVFRAENSNTYRHLCEYVSLDVEMTYKYDYMENVYFYDSMFKHIFKHLTSLPKNQIF
IKNVKNQYPSEDFKWLDVTPIFTYEQAIKLLIKHEKLNIKEDEILTYDMTTDLEKELGKIIKASHNTDYYIIINFPSALR
PFYTMYKEDNPTLSNSYDFFMRGEEILSGSQRISDVNLLLNNIKLFNLDPNKLNFYIESFAYSAYPHSGCGIGLERVLML
FLGLNNIRKTSLFPRDPKRLIP
>PcyM_0215200
M---QRYCFVLLRRFHRVQKYISVKEGHSTPV--GVAISRIKN--------------------------------RESL-
-----------TLCR------------------RTME-GETEQVNDKEG-NHVENAADE--ISDKKKEKKAKKLAEKEKK
LAKKAERENQKNEATKILEHVCEDINKDNYGFIKVSKMKENKNDI-KLFNLEEIYHTLMKVTGSATDD----GGKRED--
-ADS-H---SV----------------VA---------ESDG--G-E-HLL-QSDIWVRGRIHDIRSKGSLAFIILRHKL
YSMQCILDIKNNDNDKNMMKWVSNLPQESIVDINGKLIKPEIPIDSTNIKYEVHIKKIFCISKTTKELPFLLKDANMKET
HEEGSIKVNQDNRLNNRCIDLRTYANYSIFCLQSQICTLFKNFLLQNNFIEIHTPKLLGESSEGGANAFQINYFNQKGFL
AQSPQLYKQMCINSGFDRVFEVAPVFRAENSNTYRHLCEYVSLDIEMTYKYDFMENVHFYDSLFKHIFTELTKGENSKML
IKTVKGQYPCDDFQWLDVTPIFTYEEAIKMLIQHDKLQLKEEEILSYDMSTDMEKELGKIVKASHHTDYYIIINFPSELR
PFYTMYKEEDPGISNSYDFFMRGEEILSGSQRISDVNLLVENIKRFNLDASKLNFYIDSFAYSSYPHSGCGIGLERVLML
FLGLNNIRKTSLFPRDPKRLIP
>C922_04266
M---G---------------------------------------------------------------------------
--------------------------------------GENEQVKEERD-NHVGNAADE--VSDKKKEKKAKKLAEKEKK
LAKKAERENLKNEATKVLEHVCEDIKKENYGFVKVSKMKENKNDI-RLFNLEEIYHTVMKVGGSETFD----SGKRED--
-TAN-H---SV----------------LV---------AS-G--G-E-DLL-QSDIWVRGRIHDMRSKGSLAFIILRHKL
YSMQCILDIKHNDNDKNMMKWVSNLPLESIVDINGKLSKPEIPIDSTNIKYEVHIKKIFCISKTSKEFPFLLKDANMKET
NEEGSIKVNQDNRLNNRCIDLRTYANYSIFCLQSQICTIFKNFLLQNNFIEIHTPKLLGESSEGGANAFQINYFNQKGFL
AQSPQLYKQMCINAGFDRVFEVAPVFRAENSNTYRHLCEYVSLDIEMTYKYDFMENVFFYDSLFKHIFTELTKGERSEMH
IKTVKGQYPCEDFKWLEVTPIFTYEEAIKMLIQHHKLQLKEEEILSYDMSTDMEKELGKLVKASHHTDYYIIINFPSALR
PFYTMYKEDEPAISNSYDFFMRGEEILSGSQRISDVNLLLDNIKRFNLDANKLNFYIDSFAYSSYPHSGCGIGLERVLML
FLGLNNIRKTSLFPRDPKRLIP
>PGAL8A_00098800
M---QNYFFILN-KIHNLKN-IS----K---------KYKIKD--------------------------------FFFI-
-----------NYQK------------------QFY-FFMKKMDDIS-----NVN-NVD--INDKKKEKKAKKLAEKEKK
LAKKAERENLKNETAKILDYVCEDINKDNYGYLNVINMKL--NDI-KLYNLETLYNLLLNECT----E----EFKREDNN
TTPI-S--KEDK---------------EK---------KR-N--ELE-DIL-KNNIWIRGRIHDIRGKGSLSFIILRHKI
YSLQCILDINNNNNDKNMIKWVNNLSLESIVDIYGKLIKPEIPIDSTNIKYEIHINKIFCISKTVKELPFLLKDANMKET
SEESTIKVNQDNRLNNRCIDLRTYANFSIFYLQSQICQIFRNFLIQNNFIEIHTPKLLGESSEGGANAFQINYFNQNGYL
AQSPQLYKQMCINSGFDRVFEIGPVFRAENSNTYRHLCEYISLDIEMTYKYDYMENVYFYDSLFKHIFKELTTLGKNDMF
IKTIKNQYPSEDFKWLDVTPIFTYEEAIRLLIKHNKLDLKEEDILNYDLTTDMEKELGKIIKDSHNTHYYIIINFPSSLR
PFYTMYDEKNPKISNSYDFFMRGEEVLSGAQRINDVNLLLNNIKSLNLDSQKLNFYIDSFSYSSYPHSGCGIGLERVLML
FLGLNNIRKTSLFPRDPKRLIP
>PF3D7_0102900
M---INCLLQLNGRLNYLKKYLLLINLF---------NLKNKD--------------------------------INFI-
-----------LVRK------------------GLFVCGLRKMEKDDVV-SSTPAATEEAVMNDKKKEKKAKKLAEKELK
LAKKLERENLKNEAAKVLDYVCEDINKDNYGYIKVSTLQKYADSIMELYNLEDIYNFFVKSEDC---E----NEKREICV
DKNV-G---DV----------------KD---------AY-N--E-E-NLLGKKKIWVRGRIHDIRSKGSIAFIILRHKL
YSLQCILDIKNNNNDKNMMKWVSNLSLECIVDIYGEIKKPEIPIDSTNIKYEIHINKIFCLSKTMKELPFLLKDANMKET
NDEITIKVNQDNRLNNRCFDLRTYANYSIFSLQSVICHIFRTFLLQHNFVEIHTPKLLGESSEGGANAFKINYFNQNGYL
AQSPQLYKQMCINSGFDKVFEVGPVFRAENSNTYRHLCEYVSLDIEMTYKFDYMENVHFYDSMFKHIFKELTNNEKNKTF
IKTIKNQYPSDDFVWLDKTPIFTYEEAIKILIKNGKLFLKEEDILTYDLTTDLEKELGKLIKLSHNTDYYIIINFPSSLR
PFYTMYKEDDPKISNSYDFFMRGEEILSGSQRISDMKLLLENIKLFNLDPNKLNFYIDSFAYSSYPHSGCGIGLERVLML
FLGLNNIRKTSLFPRDPKRLIP
>PRELSG_0214400
M---QSSYYILN-KLLNLKY-ISS---K---------KYKVKH--------------------------------FFFI-
-----------NYQK------------------IYF--LTKKMEDIP-----TVN-ITD--VSDKKKEKKLKKLAEKEKK
LAKKAERENLKNEATKILEYVCEDINKDNYGYLSVSNIKE--KDI-KLYNLEAIYNLLLNESN----K----EIKREDNN
ITST-S--NED----------------KE---------KR-N--ELE-YIL-QNNIWIRGRIHDIRGKGSLSFIILRHKI
YSLQCILDIKNNNNDKNMIKWVNNLSLESIVDIYGKLIKPDIPIDSTSIKYEIHIDKIFCISRTVKELPFLLKDANMKET
CEESTIKVNQDNRLNNRCFDLRTYANFSIFFLQSQICQIFRNFLVQNNFIEIHTPKLLGESSEGGANAFQINYFNQNGYL
AQSPQLFKQMCINSGFDRVFEIGPVFRAENSNTYRHLCEYISLDVEMTYKYDYMENVYFYDSMFKHIFKELTTLEKNDMF
IKSIKNQYPSEDFKWLDVTPIFTYEEAIRLLIKHNKLNLKEEEILTYDLTTDMEKELGKIINDSHNTHYYIIINFPSSLR
PFYTMYDENNPQISNSYDFFMRGEEVLSGSQRISDVKLLLNNVKSFNLDPQKLNFYIESFSYSSYPHSGCGIGLERVLML
FLGLNNIRKTSLFPRDPKRLIP
