# Supplementary material for: Phosphorylation in the Plasmodium falciparum Proteome: A Meta-Analysis of Publicly Available Data Sets
Source: J Proteome Res. 2024 Oct 30;23(12):5326–41. doi: 10.1021/acs.jproteome.4c00418 (PMC11629380; doi:10.1021/acs.jproteome.4c00418)
Supplement: Supplementary file 7 — pr4c00418_si_007.zip [file pr4c00418_si_007.zip › plasmodium_alignments/PF3D7_0103000_orthos.afa]

>PF3D7_0103000
MVEGQNDTS---------------LGESKKINMKTIEFVIKKSEELETNHSLVSFLCILFVVEKLNDYVKVNYADIDRKN
VLIKCLNKAEEMRPSFGSLDYNVLSNFCEKLFLAADKNDRNEVITKKTLQMFFTSKIFYEILNHFKNLSTEENKKYVYAK
YKTIYLKKCFDNNITPEPGSPKNEDA-VSEVD---NKIDDEDK-----EEEEQITND------------K-YEHYE----
-----ENNNDYYK----G---REKIG-TQSKGTEDSVDFNLSLKHAQYAVNALIFEDRDTAKRELKLSLSYLE-
>PKNH_0210600
M-EMQGEED---------------GGGGKKISMKSIQFIWKKAQELERDHLLVSFLCTLYIVEELNDYVKSNSTDIEAKD
VFLQCLEKAEQMRLSLGAVDYTKLGDFCRKLFLAADRHDRQAEITKKTLQMFFTSQIFYEILNHFQKLDDDEKKKYLYAK
YKTVYLKKCFDNGIKPEPGSPRNEGG-ETPSP---EASGDGGAP-----------NKET----------T-LEDYT----
-----EN-LDSSR----G---MQKFELEAYKAQQNGVDFAASLKHAQYAVNALLFEDLDTAKRELRQALSHLEQ
>PcyM_0215100
M-DAQGEQD---------------GGGGKKISMKSIQFIWKKAQELERDHLLVSFLCTLYIVEELNDYVKSNSTDIEAKN
VFLQCLDKAEHIRLSLDVVDYTKLADFCKKLFLAADRHDRQAEITKKTLQMFFTSQIFYEILNHFQKLDDDEKKKYLYAK
YKTVYLKKCFDNGIKPEPGSPRNEGV-ETPSP---AAPGDEGAPDW-GEMHQGEPNEHT----------T-QEDYT----
-----EN-SDHLR----D---MHKFELEAYKAQQNGVDFAASLKHAQYAVNALLFEDLDTAKRELRLALSHLEQ
>PCHAS_0208500
M-EGNKEIN----------------TKEAKPNMKQIKFILKKSEELEKKHSLASFLCVLYVSEQLNDYVKNNYSDTEAKN
LLLNCVEKAERIRPTFDSLDYSKLADLCRQLFLAADKNDRTEEITNKTIHMFFTAQIFYEILNHFQTLNDDEKKKYLYAK
YKTIYIKKCFDNDIKPEPGSPKPELE-KDQSEDLAEPYEEMPINQE--NKKKDIQKDKSDEEQMWVKNDI--WGEEENYL
SFPKNEDSNLLFN----N---MDNNKIGENNKNRKSVNISQSLKHSQYATNALMFEDVVTAKKELKLALSYLE-
>PocGH01_02018900
M-CDLE-GK---------------LPERKKINMKAIHFILKKADELEKDHLLVSFLCILYLAEQLNEQVKNNCADVEAKN
MLMRCLERAEKIRKSFDSPDYDKFAQFCKRLFLAADKNDRTGEITKRTLQMFFTSQIFYEILNHFKVLDSDEKKKYMYAK
YKTIYIKKCFDNNVKPEPGTPRDNNG-EFSLS-----GSDEETQLMGKQSSVQLPTRAD----------K-NEGYA----
---EKSHHDHCHS----D---TREHELGKTSKSENTVDFTQSLKHAQYAVNALIFEDLDTAKSELRLAISHLEG
>C922_04265
M-EAQEEQD---------------GGGGKKISMKSIQFIWKKAQELERDHLLVSFLCTLYIVEELNDYVKNNSTDIEAKN
IFLQCLDKAEHTRSSFDAVDYTKLADFCKKLFLAADRHDRQAEITKKTLQMFFTSQIFYEILNHFRKLDDDEKKKYLYAK
YKTVYLKKCFDKGIKPEPGSPRNEGG-ETPPP---A-PGDEGAPDW-EEMHQGEPNQQT----------T-HGDYT----
-----EN-CDRLR----D---MHKFEL----------------------------------------------G
>PPRFG01_0101400
MVEGQNDTS---------------LGESKKINMKTIEFVIKKSEELETNHSLVSFLCILYVVEKLNDYVKVNYADTDRKN
VLIKCLNKAEEMRPSFGSLDYNVLSNFCEKLFLAADKNDRNEVITKKTLQMFFTSKIFYEILNHFKNLSTEENKKYVYAK
YKTIYLKKCFDNNITPEPGSPKNEDV-VSEVD---NKIDDEDK-----EEEEQITNN------------K-YEHYE----
-----ENNNDYYK----G---REKIG-TQSKGTEDSVDFNLSLKHAQYAVNALIFEDRDTAKRELKLSLSYLE-
>PBILCG01_0101400
MDEEKNDTS---------------LGESKKIHMKSIEFVLKKSEELETNHSLVSFLCILYVVEKLNDYVKVNYTDIDKKN
VLIKCLNKAEEMRPSFGSLDYNVLSNFCEKLFLAADKNDRNEVITKKTLQMFFTSKIFYEILNHFKNLSTEEKKKYVYAK
YKTIYLKKCFDNNITPEPGSPKNEDV-VSEAD---NKIDDENK-----EEDEQITND------------K-YEGYEENKI
-NSYYENYNDYYK----G---REKLG-TQGKRTEDTVDFNLSLKHAQYAVNALIFEDRDTAKCELKLALSYLE-
>PRCDC_0100900
MVEGQNDTS---------------LGESKKINMKSIEFVIKKSEELETNHSLVSFLCILYVVEKLNDYVKVNYTDTDRKN
VLIKCLNKAEEMRPSFGSLDYNVLSNFCEKLFLAADKNDRNEVITKKTLQMFFTSKIFYEILNHFKNLSTEENKKYVYAK
YKTIYLKKCFDNNITPEPGSPQNEDA-VSEVD---KRIDDEDK-----EEEEQITND------------K-YEHYE----
-----ENNNDYYK----G---REKLG-TQSKGTEDSVDFNLSLKHAQYAVNALIFEDRDTAKRELKLSLSYLE-
>PBANKA_0210100
M-EENMEKN----------------KKGEKPNMKQIKFILKKSEELEKKHSLVSFLCVLYVSEKLNDYVKNNYSDIEAKD
LLLNCVKKAEEIRPSFDLIDYSKLADLCKQLFLAADKNDRTDEITNKTIHMFFTAQIFYEILNHFQALNNDEKKKYLYAK
YKTIYIKKCFDNNIKPEPGSPKAELE-QDTSE---KLYEEMPINQE--NKKEDIEKEKSDEENKWVKDDI-LWGAEENYL
-FSKNEDSNLLSN----N---TDNNKIGENNKNGKYVDISQSLKHSQYATNALMFEDVVTAKKELKIALSYLE-
>AK88_01103
M-EAQGEQD---------------GGGGKKISMKSIQFIWKKAQELERDHLLVSFLCTLYIVEELNDYVKSNSTDIEAKN
VFLQCLDKAEQMRLSLDAVDYTKLADFCKKLFLAADRHDRQAEITKKTLHMFFTSQIFYEILNHFQKLDDDEKKKYLYAK
YKTVYLKKCFDNGIKPVPGSPRNEGG-ETPAP---AAPGDEGAPDWGEEMHQGEPNGHT----------T-QEDYT----
-----EN-CDGSK----D---MNKFEL----------------------------------------------G
>PRELSG_0214300
M-ESKDETH---------------VKENKKINKKSIYFIIKKSEELEKDHLLISFFCILYVIEQLNDYVKNDYTDIEAKN
ILINCLNKAEKIRPSFDSLDYNELSKFCERLFLGANKNDRYEEITKKTLQMFFTSQIFYEILNHFKKLNDEEKKKYLYAK
YKTIYLKKCFDNNIKPEPGTPKNEKEDISELC---EDISKDER-----NYQETINNE------------ISCEDNS----
-----ISNNDYDIGFQEK---KANIS-DENKKIYNTIDFSSSLKHAQYAVNALMFEDLDTAKYQLKLSLSYLEK
>PGAL8A_00098900
M-ENKDETH---------------VKENKKINKKLIQFILKKSEELEKDHLLISFFCILYIVEQLKDYVKNNYTDIEAKN
ILINCLNKGEKVRPSFDSLDYNELSEFCKRLFLAADKNDRYDEITKKTLQMFYTCQIFYEILNHFRKLNNEERKKYIYAK
YKTIYIKKCFDNNIKPEPGTPKNEKEDISELE---EDISKDEI-----THIETINTE------------IPCEYIP----
-----LNKSDYDTNLQEK---KLHNY-DENKKIVATVDFSSSLKHAQYAVN-----DLDTAKHQLKLSLSYLEK
>PGSY75_0103000
MVEGQNDTS---------------LGEGKKINMKSIEFVLKKSEELETNHSLVSFLCILYVVEKLNDYVKVNYTDIDKKN
VLIKCLNKAEEMRPSFGSLDYNVLSNFCEKLFLAADKADRNEVITKKTLQMFFTSKMFYEILNHFNSLSTEENKKYVYAK
YKTIYLKKCFDNNIIPEPGSPKNEDA-ISEVD---NKIGEENK-----EEKEQITND------------K-YEHYEDNKI
-NNYYENDNDYYK----E---REKLS-TQNKRIEDTVDFNLSLKHAQYAVNALIFEDRDTAKRELKLSLSYLE-
>PADL01_0100600
MVEGQNDTS---------------LGESKKINMKSIEFVLKKSEELETNHSLVSFLCILYVVEKLNDYVKVNYTDIDKKN
VLIKCLNKAEEMRPSFGSLDYNVLSNFCEKLFLAADKADRNEVITKKTLQMFFTSKMFYEILNHFKSLSTEENKKYVYAK
YKTIYLKKCFDNNITPEPGSPKNEDA-ISEVD---NKIDEENK-----EEEEQITND------------K-YEHYEKNKI
-NNYYENDNDYYK----E---REKLS-TQNKRIEDTVDFNLSLKHAQYAVNALIFEDRDTAKRELKLSLSYLE-
>PVVCY_0200990
M-EENKEIN----------------KKETKPNMKQIKFILKKSEELEKKHSLASFLCVLYVSEQLNDYVKNNYSDTEAKN
LLLNCVEKAERIRPTFDSLDYSKLADLCKQLFLAADKNDRTDEITNKTIHMFFTAQIFYEILNHFQTLNDDEKKKYLYAK
YKTIYIKKCFDNSIKPEPGSPKPERE-KDQSE---ESYEEMPINQE--EKKEDIQKDQSDEEQMWVKNDI--WGEEENYL
SFPKNGDSNLLFN----N---TDNSKIGENNKNGKNVDISKSLKHSQYATNALMFEDVVTAKKELKLALSYLE-
>PY17X_0211500
M-EENTEKNAEKNAEKNAEKNAEKNKKGEKPNMKQIKFILKKSEELEKKHPLASFLCVLYISEKLNDYVKDNYSDIEAKD
LLLNCVKKAEGIRPSFDFIDYSKLADLCKQLFLAADKNDRTDDITNKTIHMFFTAQIFYEILNHFQTLNSDEKKKYLYAK
YKTIYIKKCFDNNIKPEPGSPKVELE-QDPSE---KLYDEMPINQE--KKKEDIEKEKSDEENKWVKDDI-LWGGEENYL
LFSKNEDSNLLSN----NTNNNNNNKIDENNKNKKCVDISQSLKHSQYATNALMFEDVVTAKKELKIALSYLE-
>PVP01_0211700
M-EAQGEQD---------------GGGGKKVSMKSIQFIWKKAQELERDHLLVSFLCTLYIVEELNEYVKGNSTDIEAKD
IFLQCLDKAEHIRPSFDAVEYTKLADFCKKLFLAADRHDRQAEITKKTLQMFFTSQIFYEILNHFRKLDEDERKKYLYAK
YKTVYLKKCFDNGIRPEPGSPRNAGG-EAPSP---AAPGDGGAPDW-GEMHQGEPNEQT----------T-QEDYT----
-----EK-CESLM----D---MHKFELEAYKAQQNGVDFAASLKHAQYAVNALLFEDLDTAKRELRLALSHLEQ
>PCOAH_00002900
M-EAQGEQD---------------GGRGKKISMKSIQFIWKKAQELEKDHLLVSFLCTLYIVEELNDYVKSNSTDIEAKN
VFLQCLDKAEHIRSSLDAVDYTKLADFCKKLFLAADRHDRQAEITKKTLQMFFTSQIFYEILNHFQKLNEDEKKKYLYAK
YKTVYLKKCFDNGIKPEPGSPRNEGD-QTPSP---GVPVDEGAPDW-GEMHQGEQNEQT----------T-QKDYT----
-----EN-CDRLR----D---MQKFEFEAYKAQQNGVDFAASLKHAQYAVNALLFEDLDTAKRELRIALSHLEQ
>MKS88_000727
M-HEGEEAN---------------SEENKKVNIKSIHFILKKSEELEKDHLLVSFLCTLYIAEQLNNYLKNNYGDT-AKN
IMIKCIDKAEQIRPLFDSVDYNKLADFCKKLFLAADKCDRNEEMTKRTMHMFFTSQIFYEILNHFRQLDDDEKEKYMYAK
YKTIYLKKCFDKDIKPESGLPVEQKG-ETSLS---A-ESDGEIRKEGKEMNEKSAHNET----------I-NEKII----
--IKNDNHNNYFE----D---IKELELDKCKKVEKNVDFALSLRHAQYAVNAIMFEDLTTAKRELQLALSYLE-
>PBLACG01_0100600
MVEGQNDTS---------------LGESKKINMKSIEFILKKSEELETNHSLVSFLCILYVVEKLNDYVKDNYTDIDRKN
VLINCLNKAEEMRPSFGSLDYNVLSKFCEKLFLAADKNDKNEVITKKTLQMFFTSKIFYEILNHFKNLSTEENKKYVYAK
YKTIYLKKCFDNNITPEPGSPQNEDV-VSEVD---SRIDEENK-----EEKEQITND------------K-YENYEENKI
-NSYYENDNDYYK----G---REKLS-TQGKRTEDNVDFNLSLKHAQYAVNALIFEDRDTAKNELKLSLSYLE-
>PmUG01_02020600
M-HEGEEAN---------------SEENKKVNIKSIHFILKKSEELEKDHLLVSFLCTLYIAEQLNNYLKNNYGDTEAKN
IMIKCIDKAEQIRPLFDSVDYNKLADFCKKLFLAADKCDRNEEMTKRTMHMFFTSQIFYEILNHFRQLDDDEKEKYMYAK
YKTIYLKKCFDKDIKPESGLPVEQKG-ETSLS---A-ESDGEIRKEGKEMNEKSAHNET----------I-NEKII----
--IKNDNHNNYFE----D---IKELELDKCKKVEKNVDFALSLRHAQYAVNAIMFEDLTTAKRELQLALSYLE-
