# Supplementary material for: Phosphorylation in the Plasmodium falciparum Proteome: A Meta-Analysis of Publicly Available Data Sets
Source: J Proteome Res. 2024 Oct 30;23(12):5326–41. doi: 10.1021/acs.jproteome.4c00418 (PMC11629380; doi:10.1021/acs.jproteome.4c00418)
Supplement: Supplementary file 7 — pr4c00418_si_007.zip [file pr4c00418_si_007.zip › plasmodium_alignments/PF3D7_0103100_orthos.afa]

>PBLACG01_0100700
MEN----KS-NRRKNVGSMLYNYYNIERRNKVEGLEECNDNNRKNINRINNI---------------SNMNNCFDNNNFF
-DKTNKKNEKLKEKSTILKSSDNDIINIRRDKNYKNI-N------ND--------I------KECNEKNVIDKLNYIDEF
DMNCSGFNVNDYFKELLEKSSMYDLINKSKKIDKEIKQNDSSMQTLIYENYNKFINAADALVLLKEKFKCVKDKMKEINN
HLEYIDKQSNLLNNDVFKNYGKIENLIEIKKLLNDINEIMKIPEYMYSYILEKKYIKSLKMFIKVIPFFHKNKDLVIFQN
LYLDCNNLANIACHFFLKKLNKEKN-VRKLP--VRL--------KKKDDKKCDSMDDKKCDSRDDKKCDSRDDKKCDSRD
DKKCDSRDDKKCDSRDDKKCDSRDDKKCDSRDDKKCDSRDDKKCDSRDDKKCDNRDDKKCDSMDDKKCDSRDDKKCDSMD
DKKCDNRDDKKYDSRNDKKYDSRDDKKYDSRNDKKYDSRDDKKCDSRDDKKCDS-RD-DKKYDSRDNNKSVNYLYEG---
--KN--HFAYNKNHVDESD-NCFYFFDNKNLEESFESLHSYVLSSEEVAECLNLVLSYGMDRKEIKKLYLKNRINCLKYL
MYNIFSLKNHGFF--V-RKEENF------------KSSFFDHNYEEL-SID-----------K---ENKR-----NGLKK
-----------------------------------------NEYNKNND--NKEY-SYNTIFENIFILSYKHLLYFFFSL
LENYEKIFMKRNNFINNIDENKS-----FSKSFYYKKGEDIDDKSLNNNIDYLRYLINNLNESVLDKNGKKRCED-----
-----FV-----------MSYDNNKSNISMDDRYNCDDKNDNNNINNNDNN------------N--NNNKKNKNNIIINN
NNNNNNHHHHDRYS--YLHKSFDLNKK-L---FLNVLLNIDDDDNKIIEVLVDIFFKVLCKITIDYIYMFNPPIKLIVKL
LKMLIDNINVYNN------------------------------NKIH---------------YKDKILYDMNRFIKKIYY
VLLKLYFYNLCFHINIYLYTYFQKCDK--KKLIDVLESKNELSHYILLKLCLTFMDFEPFYVEIKF-ENNFYVKHFFNFV
IIYLDSLSKHVDSFIYYFVCVNEKKSLI-Q--EGNVLKH------------------NKDEDNEE-YN---KGD----NN
S--------CYNDGNINNDGN----------------------------------------INN------DGNINNDGN-
-INNDGNINNDGNIN---------------------NDGHINND--SNT-N-FYKHLSYDF------------PYITYEP
SDNIIYE-DKENIFTHKNLYYMLDEENTI-HC--KH---AKKMNEPFCGSYKKLKNYLYSSVCVDNVHMQHILVEIKKYM
KMDYTIFLKHITDSL-----KFGK----------------------------IKKIKEIYFLLCLVRIFQNIKKDGVSKI
FNVITDMYEDANDIINGYKRINMGCSLDYLLHKDIYPFIKEKNKEIENEN-KYK---------------N----------
----------KNKLKLKHDDS---DNYDNELRV-----------EY-----------------T------NDAHIF-INK
NNEECKDK-K-----------------------------EKNLT------------------------------------
-----FTYN-E---------------------------------KEKKNKLYEFGFDDNN-MCDDYNN-MCDDDNNMCDD
DNNMCDDDNNICDDDNNMCDDDNNMCDDDNNICDDDNNMCDDDNNMCDDDNNMCVDDNNMCDDDNNMCDVDNNMCDDDNN
MCDVDNNMCDDDNNMCDDDNNIYS-DDKNIYDDD-----------------------S----------------------
-----NIYDN---------YSHQ--RNTKNIIIKVTKDQQEKRQNIND--KNRKKKYVIGISNFVKYKFNEKCNELTNVF
ISYYINKISNHIKSYVEKDTYEEDTKMNIVSYNFVYCMKHIDIFYTYLKYFIYQNKTPSV-INFE---------GQEREY
AFSNMYEKIEEELEELGKKYLKY-KC--------------------------MR-QVENN-KG----KDLRM----VEQN
NNVLYKDNNV-------VDKNNNKVDKNNHISGRKYFTNDKEYNEDNNILNINRKEQ-SMENDNFIFDMNKDEKNLEMYM
YKLYMLKMKNYRKKVPSEINKILLLIIKIVFKNYMEYIRKCHMNEKKLYKMQIDFFFFYHCLKHYIPCDDENVLFVILNE
VLINAKGRIRGMQNKRDE--DDGASSYQGYLLLDDIHIDLEENKLFILKM------F-K
>PGSY75_0103100
MEN----KS-NRRKNVGSMLYDYYNIETRNKVDEFEECSDNNMKNINNINNINSINSINIINNLNNISIVNNSIDDNNLF
FDKTDEKNENLKEKSTILKRSDNDNINLRSDRNYKNK-N------ND--------I------KECNEKNEMNKINCINEF
DMDCSNFNVNDYFKELLEKSSMYDLINKSRKIDKEIKQNDSCMQTLIYENYNKFINAADSLVLLKEKFKCVKNKMNEINN
DLEYIDKQSNFLNNDVFKNYEKIQNLIEIKKLLNDINEIMKIPEYMYSNILQKKYIKSLKMFIKVIPFFHKNKDLVIFQN
LYLDCNNLASIACHFFLKKLNKEKN-LKKLP--MRI--------NQSGTTMGD----NKSDT------------------
--------------------------------------------------------------------------------
-------------------------------------T--------MGDNKCDTTMG-DIKGDIKYDNIC----------
--VN--HLTHNKNYDDKSD-ECFYFFDNKNLEESFKSLHSYVLTSEEVAECLNLVLSYGMDIKEIKKLYLKNRINCLKYI
MYHIFNLKNHGFF--V-MQVDDL------------KSSFFDPNYEEI-SID-----------K---QNKK-----NGPKK
-----------------------------------------NEDNKNNH--NKEYIFFNNIFENIFILSYKHLLYFFFSF
LENYEKIFMKKNNFLNNNDENKS-----YSKSFFYDERDYIDDKNLHNNIEYLRYLIDNLDESVRYKNGNKRCED-----
-----FF-----------MSYDNINN------------------------------------------------------
-DDNINNIYHDKYS--YLHNSFDLNKKIL---LLNDLFNID-DDKKIIEVLLDIFFKVLCKITIDYIYMFNPPIKLIVKL
LKIFIDNINIHNN-------------------------------KIY---------------YKDKILYYMNRFIKKIYY
VLLKLYFYNLCFHINIYLYTYFQTCNK--KKLIDILESRNELAHYIILKLCLTVMDFEPFYVQIKL-DNNFYVKHFFNFV
IIYLESLSKHIDSFIYYFVCVHEKGS---------ILKH------------------IKDEEKKE-NN---KGG----NN
SNPDGNNNNNNNNNN----------------------------------------------------------I---NN-
-----------IDSN----------------------NMDSPNI--CHK-H-FDKNLSKDL------------FYFTYES
ADNIIYE-DKENIFTHKNLYYILDEENNI-HC--KH---TKKKDDRFCADYKKLKNYLYSSACVDNIHMQHILVNIKKYM
KMEYTKFLKHITGSL-----KFGK----------------------------IKKIKETYFLLCLVWVFHNIKKDGVSKI
FNVITDMYKETNDLINGCERIDMGCSLDSLLHKDIYPFIKEKEIENKN--------------------------------
----------IKKLKLNDDDC---DNYD--QSV-----------EY-----------------T------NDDHIF-INK
SNEESEDK-E-----------------------------KKDLT------------------------------------
-----FTYN-E---------------------------------KEKENKLYDFCFDDNN--------------------
--------------------------------------------------------------------------------
--------------------------------------------------------------------------------
------ICDN---------YSHQ--GDTTNTIIKITKDEQDKKQNNND--ENRKKKYVIGISNFVKYKFNEKCNELTNVF
ISYYINKISYHIKSYIEKDTYEEDTKSNIVSYNFVYCMKRIDMFYTYLKYFIYQNKVPNV-INFE--------EGQEREY
AFSDMYEKIEEELAKLGKKYIKD-KIIVDKNDTVVDKNGNVVDKNDNMVYKNDN-VVDKNDKV--VNNNDNA----VNNN
DNVVNNNDNVVNNNDNMVDKNDNMVDKNKNIIRKEYIIDDKKHNEDNKISNIDSKEQ-NMENDNLIFDMNKDEKNLEMYM
YKLYMLKMKNYRKKLPSEINKILLLIIKILFKNYMEYIRKCHMNAKKLYKMQIDFFFFYHCLKHYIPCDDENVLFVILNE
VLINAKGRIRGIQNKRDE--DDCASSYQGYLLLDDIHVDLEENKLFILKM------FKE
>PCHAS_0208400
MINNLASKR-GGRKSVGYLLNEYYNVENESREIVTDLR----IKNRN---------------------------------
--------EN------VVKGYV-SNTRLRKDGNESNT-K----------------T------KDNPSLENVDTLNEMDEL
NKKSSEFNADIYFRRLLEKSTLDELINRSKKMEKEIKQNDNSIQSIVYENYNKFIYAGDTVVLLKNSFKDVKEKINLINQ
HIDCIDNSFKKTNNSISSEIEQVENIIQIKKLLKNIHTIMQTPNKMYSLIVEKKYIEALKLFIELVPFLYQNRHINSFAC
LYMDCNNLANIACSLYFKFLHNATPNVDKNG--NGI---------NNELNK-----------------------------
--------------------------------------------------------------------------------
--------------------------------------------------------------------------------
------KTE-E--NNMSND-VASASFYENNLKNSFQKLCSSVIPNDEIASCFEAILSYGKEKKVMRNLFIQNRIIALKYL
LCNIFNLKNYDHN--N-ME--DV-------------------------KDD-----------E---RDDE-----KGDDI
-----------------------------------------FFVLENNSNIEKAK-IGLSTFENITTLVYEHLLQFFFEI
LDSYENVFLKNENSS----------------------------SELTHS-ACTTKLISELNEASIKQS-----------V
KS----G-----------MVYE----------------------------------------------------------
----KKKKKNDDPT-----ILMDEHSY-H---ELKEMWDTN-CDEEVIIIFTKSFFRTLLKLKIDLLYVCNPSGNMIVCC
LKRLINNVKQKEN-------------------------------EMKVRKSK----------LSNVLSPILNSYIEKLLY
TIMKNHFYKLCYKNSLDIISFYNMCNN--NDIHFIVENKNELHHKILLTLCLEVIDLKIFYEEIKEISSDFFIKNIINFV
TIYFIFLNKFLSSFMDQFICVYDRVKGH-E--NKNADAN-----------------------------------------
--------------------------------------------------------------------------------
-------------------------------------------------------------------------------F
G---EPI-YENPFLNYKNIYSINCELDEV------------KNEEAKMGPYKVLSNYFYNSVDINNVNIQNVLKKIKTKL
NIDYKEFIIKLVEENVS---KLYK----------------------------INKTKEIYFLLTLVSIFNNFKKEGISKI
FTILLDIYNPSSHLVKGNKKLYFSYSLESIFYKDVYPFNLKTEVNSVRSD------------N---FD-D----------
----------SNKINCKHDTS--N-NLG--KND-----------------------------------------------
-EVPVLK-----------------------------------------------------------------DGDCLEKV
E-NTSLCKN-RGQSLDSTSALN----------------------------------------------------------
--------------------------------------------------------------------------------
-----------------------------------------------------SRNEN----------------------
-----KMENK-------------FE----DSESDWSEGTSG--LSENE--KIEKDKWTKSIKKFSKNIFHNKCNELANIY
IFYYVNRISNIIELCLERWRENIEENSNMISSSFLYVLKNVNDIYYTLNLILGSDKTKDV-NK---------------YT
YFEEVCKKIKKEINKT---IIKE-DN--------------------------PT-C--------------------TIDN
DSNNFKDTNMLSQ----------------------------------------------------NGVNIKGSENLEMYM
YKLYIAKMKNYKKNIKLQTKQIIFIIIKIVFKNYMEYVRNIHINEYIFKNLKIDFVFYFYFLKHYISKDDENLLFVILND
VLISAVEKMNKQVI---N--SNHTTVYPTYL-LDNFYYDIDKNIDLIQNKV-----IIK
>PVP01_0211600
MNREQ--RS-EGRKNVGAILHRYYGLEGRSENGQQHEEE---VGG-----------------------------------
----------------VLRS-DEAKLSGAKEREPRMV-W------KS---QKSG-S------HMCGE--EPTDASDSEEL
NQKSTDFNVSEYFKKLLEKASLNDLIQKAKHIEKEIKQNDNFMQSVVYNNYSKFMEAADTIINLKNSFGNVKEKVGEINE
HLSFIDNHSHLVNNRIGKNYKKIKSLLHIKELLNGVHTIMSIPRRMFRFIIFGDYTQSLQLFIEAVPFFHQNRGRRIFRD
LYLDCENLASIACYYYEEQLRRGVP-PNVG---EET--------QRGEDTQ-----------------------------
--------------------------------------------------------------------------------
----------------------------------------------------HG-EL-TQHGQLTQHGQLTQHGELTQHG
QLTQHGELTQHGELTQHGQ--HPPHLAGNSPEEFFNHLCERVIPNEQVTSTLYLFLAYGKDKKEVRNVFIRNRLAAMKYL
LCEIANWGSYLQG--G-TTKEGE------------ADSQ----------------------------SAK-----G-MEK
-----------------------------------------QHARHTGESAPHDE-GHNGVFKTVLELAYTKWLNCYFTM
IRSYEQLFLRDFYSV--GD-----------ETGMKGSG----KVEALGGIPRLRALMRKLGATTADVRGKAG-AL-----
-----PTNPSAHVVGAGQANYDKETN------------------------------------------------------
------SGDNAPNG--GTPPSVDW-QE-E---HLEALLSTD-DDGEVVELLTKILFKLLQDLTVDLICMFNPPVKLVARC
VRVLQEGVISEAASDAAM---SEADNRSVNRLGAHLRGAHLRSTHVS---------------DGGTVPPLMEEFLRRTHS
ELLKFHVYSLCLQNDRSLMSFFSLCKE--KEASYILENKPELSHHILLSLCLVLIDLEAFYKEIPLTSTDFYFKNLINFV
TIYFLFLVRFADAFIRYFVCVWEGRRGEAG--EGAANEV------------------ATNE-----VS---AD-------
--------------------------------------------------------------------------------
---------------------------------------------------------------------------DASSC
EGD-PPV-DKEQIFRCRNIYPPQAYHNDVANA--EE----EEEKKKKKKTWKCTAKWIYQSVTFDGGEFQHLLMERKKLM
RMEFDQFIESIIKKH-----KF-E----------------------------AAKKSEINFLFTLVGILDNMKKEGVSKV
YTVIVDVYKEAHALVNERKRISLRCTFEDLIYEDAYPFCKAGEGNEG------P------------AD-AYADEETHSKG
L--PP-----IKQRHLNPAATSAHYTLEGAD--------------DQDD------------RLR------GLEHLP-TQE
GAETDEEG-G-----------------------------LHS-V------------------------------------
-----FIHR-E---------------------------------EEQQDKMKNRTFSSGH--SGEQND-VRDD-------
------------------------------------------G-------HLL------LLKRSASFIAS----------
------------------EGD-------EPGEAGHDVISGH-TGGEVERG----KATRLAVE------------------
-------GDT---------LAGE--DPSKGTNSDEFRSDDD--Y-ENS--QDDTNKHTVGIRNFAKFKFLEKRNELMNAF
VSYYLNKMSRSVREFIQREKWTEGEKTKLVSRNFIYLLNNIIAVHSHLASFLESKAISAA-ATGA-------GAASGHAD
HFNDVKGKIGEALERVCKEYAKG-KR--------------------------GR-TSSELQA------------------
-------------------------GGDNHDGGGS-----R-----SDLAST-------------QQKETHDEKNLEMYM
YKLYMCKMKNYKRNLHLENKKIILMIIKILFKNYSEYVRDLHFNEYGFEMLRVNFFFFFHCLKVFVPLDDEHVLFVILNE
VLISAYERSTNFTP--SS--AGGNSLYQAYL-LNEIDCDVGANRDFIMNSL-----RRV
>PmUG01_02020500
MSNYN--KS-DRRKNVGSILCSYYNLERENNCNRKENH----MNSLSYKD----------------------QVT-----
--------RN------DITDED-KYRKLKTDKG-N---------------------------TNDISK-EMNSEVYIDEL
DKKSSEFNVNDYFKKLLEKSSLEELIHKSKKIEKEIKQNDSFMQSLVYENYSKFIDATDTIVLLKKNFKNVKEKIKNIND
HLTYIDDNSNLVSSKVSENFEKIENLIQIKKLLNDINIIMKIPKNMFSLIIQRKYINSLKLFIEAVPFFYKNQHFRVFQN
LYLDCDNLANIACYMYLKELKGGKI-DRGKA--EHSRKSLQDETGSREEDT-----------------------------
--------------------------------------------------------------------------------
--------------------------------------------------------------------------------
------ELG-E--QDEKGERNNPIFFDKDNLENSFHILHSHVGLSEQIVSCLYLVLAYGEDKKNVRNMYIQNRIMALRYL
LQNIFSLNNYVNF--G-AKEMPL------------AGTALGR--SKL-HNE-----------RSGSGNETVNGNENGNDH
---------ENIHGSSSSNIK--------------------VYIRDANDDTCSNE-LYNKIFENILELSFKYLVNFFFGV
IENFEEIFLSEGYSN-----NKA-----STEKIFFLNGK---EVKPSEAIPYITGLINNLNLNIREKSRERKMDG-TAER
LSSTLFP-----------SSYDPNAK------------------------------------------------------
------WLQLEEEEICMSYNPFNKVRY-DDVFNLWDTVVDD-DDKKMMESLTKSFFNVLLKLTVDLIYMFNPPIQLIVLS
LNKLIVNVKNYEA-------------------------------RKSSGSSSSSSSCVSGSTSALVMIPFLSRFIKKTYY
IVLKLRFYNLCFTNNLNLTNFLNLCNK--KDLNYVLDDKNELGHNVLLSLCLTFMDLSTFYEQVQVVNTHFYFKNIINFV
IIYFIFLTKFINSFIYHFVCVYDRKDMR-C----DESKREEA-------N--KEQVVINNVHVKD-CN---YDA----PV
CNKRK-KNIQNDE-----------------------------------------------------------------M-
-----------CSE------------------------GD-ITIIENKCIN-MSEHMRMKFVNDKDEEEFYMSDILVDEY
SDD-SYVDNEKNTIKYKNIYLTSYNCDGD-GA-------KRGTREKVPSCSKHLSYYLYNGIHISNTPFQNILRNTKKYM
KMDYEQFFEQIIERQ-----NF-E----------------------------AKKNKKIYFLLSLVSIFQNFKEEGISKI
FSIIVDMYKEGYALVNDRRKICLSNELKTLLYEDVYSFFKEDNSSNEEGE-ECEMNTLIRTTNGRESD-K----------
----------HTDRHNTD------IDLD--TQADMRTSLHADDTEW-----------------TWEEGKRLGFHLSVVDK
SKMRKDSK-D-----------------------------IKNGKYTKDSKYTKDGKYTKDGKYTKDGKYT-KG--GKEND
EMNASLNAN-KGDLYSKLSFRKS-KTSEQHEGKSNTLIVAIKS-NEKRGYIYRKKANNNGNDLDRNGNSQCAL-------
--------------------------------------------------MSKSVDEGNVNDKDGSKYDD----------
------------------MSDRSDM-SGHSGRSSHDGINSS-LRGMTHEG----RKKK----------------------
-----KIEDF---------MSGETDGKSKNIPSKQYYSDDD--F-YSEKNEKEMKKYALGICNFVRYKFHEKYNELMNLF
ISYYINKISHNIKTYIQNGKWVEGEEVKLVSNNFIYLFKNIHKIYSTLTLFFDR-KIKGSSYT---------------LY
ELNELYVNIVRELERICKTSSKE-QK--------------------------FT--SNVMHNINLTPNDKKQISQNVRDN
KSSSVS-TNI-ST-------------------------------------TFDTNVNVNIGRGN-ILCLPGYQRNIEMYM
YKLYMLKMENYKKNIPLKASKIILVIIKILFKNYTEYVRNAHFNEYRFYKLKIDFFFYFHCLKYYIPVDDENVLFVILDE
VLINANDRICGLHR---T--DDGRSVYRIHM-LDDIGIDTDANVKFILRNI-----RRR
>MKS88_000726
MSNYN--KS-DRRKNVGSILCSYYNLERENNCNRKENH----MNSLSYKD----------------------QVT-----
--------RN------DITDED-KYRKLKTDKG-N---------------------------TNDISK-EMNSEVYIDEL
DKKSSEFNVNDYFKKLLEKSSLEELIHKSKKIEKEIKQNDSFMQSLVYENYSKFIDATDTIVLLKKNFKNVKEKIKNIND
HLTYIDDNSNLVSSKVSENFEKIENLIQIKKLLNDINIIMKIPKNMFSLIIQRKYINSLKLFIEAVPFFYKNQHFRVFQN
LYLDCDNLANIACYMYLKELKGGKI-DRGKA--EHSRKSLQDETGSREEDT-----------------------------
--------------------------------------------------------------------------------
--------------------------------------------------------------------------------
------ELG-E--QDEKGERNNPIFFDKDNLENSFHILHSHVGLSEQIVSCLYLVLAYGEDKKNVRNMYIQNRIMALRYL
LQNIFSLNNYVNF--G-AKEMPL------------AGTALGR--SKL-HNE-----------RSGSGNETVNGNENGNDH
---------ENIHGSSSSNIK--------------------VYIRDANDDTCSNE-LYNKIFENILELSFKYLVNFFFGV
IENFEEIFLSEGYSN-----NKA-----STEKIFFLNGK---EVKPSEAIPYITGLINNLNLNIREKSRERKMDG-TAER
LSSTLFP-----------SSYDPNAK------------------------------------------------------
------WLQLEEEEICMSYNPFNKVRY-DDVFNLWDTVVDD-DDKKMMESLTKSFFNVLLKLTVDLIYMFNPPIQLIVLS
LNKLIVNVKNYEA-------------------------------RKSSGSSSSSSSCVSGSTSALVMIPFLSRFIKKTYY
IVLKLRFYNLCFTNNLNLTNFLNLCNK--KDLNYVLDDKNELGHNVLLSLCLTFMDLSTFYEQVQVVNTHFYFKNIINFV
IIYFIFLTKFINSFIYHFVCVYDRKDMR-C----DESKREEA-------N--KEQVVINNVHVKD-CN---YDA----PV
CNKRK-KNIQNDE-----------------------------------------------------------------M-
-----------CSE------------------------GD-ITIIENKCIN-MSEHMRMKFVNDKDEEEFYMSDILVDEY
SDD-SYVDNEKNTIKYKNIYLTSYDCDGD-GA-------KRGTREKVPSCSKHLSYYLYNGIHISNTPFQNILRNTKKYM
KMDYEQFFEQIIERQ-----NF-E----------------------------AKKNKKIYFLLSLVSIFQNFKEEGISKI
FSIIVDMYKEGYALVNDRRKICLSNELKTLLYEDVYSFFKEDNSSNEEGE-ECEMNTLIRTTNGRESD-K----------
----------HTDRHNTD------IDLD--TQADMRTSLHADDTEW-----------------TWEEGKRLGFHLSVVDK
SKMRKDSK-D-----------------------------IKNGKYTKDSKYTK------------DGKYT-KG--GKEND
EINASLNAN-KGDLYSKLSFRKS-KTSEQHEGKSNTLIVAIKS-NEKRGYIYRKKANNNGNDLDRNGNSQCAL-------
--------------------------------------------------MSKSVDEGNVNDKDGSKYDD----------
------------------MSDRSDM-SGHSGRSSHDGINSS-LRGMTHEG----RKKK----------------------
-----KIEDF---------MSGETDGKSKNIPSKQYYSDDD--F-YSEKNEKEMKKYALGICNFVRYKFHEKYNELMNLF
ISYYINKISHNIKTYIQNGKWVEGEEVKLVSNNFIYLFKNIHKIYSTLTLFFDR-KIKGSSYT---------------LY
ELNELYVNIVRELERICKTSSKE-QK--------------------------FT--SNVMHNINLTPNDKKQISQNVRDN
KSSSVS-TNI-ST-------------------------------------TFDTNVNVNIGRGN-ILCLPGYQRNIEMYM
YKLYMLKMENYKKNIPLKASKIILVIIKILFKNYTEYVRNAHFNEYRFYKLKIDFFFYFHCLKYYIPVDDENVLFVILDE
VLINANDRICGLHR---T--DDGRSVYRIHM-LDDIGIDTDANVKFILRNI-----RRR
>PF3D7_0103100
MEN----KN-NRRKNVSSMLYNYYNFEARNKVEELEECRDNNRNNIDRINNI---------------SKMNNSVDDNNFF
-----DKDENIKEKSTILKSSDNNSINLRIDENYKNI-E------ND--------I------KQCNEENVMDKMNYIDEF
DMNCSNFNVNNYFKELLEKSSMYDLINKSKKVDKEIKQNDSCMQTLIYENYNKFINAADALVLLKEKFKCVKDKMKEINN
HLDYIDKESNFLNNDIFKNYEKIENLIEIKKLLNHINEIMKIPEYMYSYILEKKYMKSLKMFIKVIPFFHKNKDLVIFQN
LYLDCNNLANIACHFFLKKLNKEKN-VSKLP--VQS--------HKKDDKKC----------------------------
--------------------------------------------------------------------------------
----------------------------------------------------YS-KN-DVKSDIRDNNKCVHHLDES---
--KN--HMDYNKNYVDEGD-KCFYFFDNNNLEESFESLHSYVLSSEEVAECLNLVLSYGMDRKEIKKLYLKNRIDCLKYL
MYNIFSLKNHGFFFFV-RKAQDF------------KSSFFDHNYQEF-HID-----------K---QNKK----------
-----------------------------------------NEYNKNNG--NTEY-FYNNIFENIFILCYKHLLYFFFSL
LENYEKIFMKRNNFINNFDGHKG-----CFISFFYKEGEHPDDKNLNNNIDYLRYLINNLDESFQDKSGKTRCEH-----
-----FV-----------MSYDNNKNK--------------NNNKNN----------------N--NNNKNNNNNN--KN
NNNNNKNNNNDRYT--YLHKSFDLSKK-L---LLNDLLNID-DDNKIIEALVYIFFKVLCKITIDYIYMFNPPIKLIVKL
LKTLIDNVNGHNYN------------------------NNNNNNNIY---------------YKDKILYDMNRFIKKIYY
VLLKLYFYNLCFHINIYLYTYFQKCDE--KKLIDILESKNELSHYILLKLCLTFMDFEPFYVEIKL-ENNFYVKHFFNFV
IIYLESLSRHIDSFIYYFVCVHEKSSFI-Q--EGNVLKY------------------IKDEHKKE-CS---KDA----TF
SNNKGDDNGHHNYIHGKEDIHGKEDIHSNEDIHGNKDIHSNEDIHGNEDIHSNEDIHGKEDIHSNEDIHGKEDIHRNEDI
HRNEDIHGKEDIHSN---------------------EDIHSNEDIHSNT-H-FDNQLSKDF------------PYFMYEP
ADNIIYE-DKENIFTHKNLYYMIDEENTI-HC--KH---RKKKDEPFCGFYKKLKNYLYSSVYVNHVHMKHILVEIKKYM
KMEYTIFLTHITGSL-----KFGK----------------------------IKKIKEIYFLLCLVWIFHNIKREGVSKI
FNVITDMYKEANDLINGCKRIDMGCSLDYLLHKDIYPFIKETEKEKEK---ENK---------------K----------
----------NKKLKLKDGDS---INYDNEQGL-----------EY-----------------T------NGAHIF-INK
NYEKGEDK-K-----------------------------IKNLT------------------------------------
-----FTYS-E---------------------------------EEKKNKLYEFNFDNNN-ICGDDNN-ICGDDNNIYDD
------------------------------------------D-------YNICGDDNNIYDDDYNI-------------
----------------------YDDDDNNIYDNNH--------------------N-N----------------------
-----NICDN---------YSHE--RNTKNIIIKMTKDEEEKRQNIND--KNRKKKYVIGISNFVKYKFHEKCNELTNVF
ISYYINTISNHIKSYVEKDTYEEDTKSNLVSNNFVYCMKHIDIFYKYLKYFVYQNKSASV-INFE---------GQEREY
VFSDMYEKIEEEFQELGKKYLQD-KC--------------------------MR-LGKNN-NG---RTDIGI----VEQN
NSVLYKDNNLVVQNNNMLDKSNHMVDHNNHIRGRKYIMNDKEYNEDNKMSNGNRKEQ-IMENNNLLFDMNKDEKNLEMYM
YKLFMLKMKNYRKHLPTEINKILLLIIKIVFKNYMEYIRKCHMNEKKLYKMQIDFFFFYHCLKHYIPCDDENVLFVILNE
VLINAKGRIRGIQNKRDE--DDGASSYQGYLLLDDIHIDFEENKLFILKM------FKE
>PPRFG01_0101500
MEN----KN-NRRKNVSSMLYNYYNFETRNKVEELEECRDNNRNNIDRINNI---------------SKMNNSVDDNNLF
-----DKNENIKEKSTILKSSDNNSINLRRDENYKNI-E------ND--------I------KECNEENVMDKMNYIDEF
DMNCSNFNVNNYFKELLEKSSMYDLINKSKKVDKEIKQNDSCMQTLIYENYNKFINAADALVLLKEKFKCVKDKMKEINN
HLDYIDKESNFLNNDIFKNYEKIENLIEIKKLLNHINEIMKIPEYMYSYILEKKYMKSLKMFIKVIPFFHKNKDLVIFQN
LYLDCNNLANIACHFFLKKLNKEKN-VSKLP--VQS--------HKKDDKKC----------------------------
--------------------------------------------------------------------------------
----------------------------------------------------HS-KN-DVKSDIMDNNKCVHHLDES---
--KK--HMDYNKNYVDEGD-KCFYFFDNNNLEESFESLHSYVLSSEEVAECLNLVLSYGMDRKEIKKLYLKNRIDCLKYL
MYNIFSLKNHGFFFFV-RKAEDF------------KSSFFDHNYQEF-HID-----------K---QNKK----------
-----------------------------------------NEYKKNNG--NTEY-FYNNIFENIFILCYKHLLYFFFSL
LENYEKIFMKRNNFINNFDGHKS-----CFISFFYKEGEHPDDKNLNNNIDYLRYLINNLDESFQDKSGKTRCEH-----
-----FV-----------MSYDNNNNK--------------NNNKNN----------------N--NNNKNNNNNN--KN
NNNNNKNNNNDRYT--YLHKSFDLSKK-L---LLNDLLNID-DDNKIIEALVYIFFKVLCKITIDYIYMFNPPIKLIVKL
LKMLIDNVNGHNNN----------------------------NNNIY---------------YKDKILYDMNRFIKKIYY
VLLKLYFYNLCFHINIYLYTYFQKCDE--KKLIDILESKNELSHYILLKLCLTFMDFEPFYVEIKL-ENNFYVKHFFNFV
IIYLESLSRHIDSFIYYFVCVHEKSSFI-Q--EGNVLKY------------------IKDEHKKE-CS---KDA----TF
SNNKGDDNGHHNYIHGNEDIHGNEDIHGKEDIHGKEDIHGKEDIHGNEDIHSNEDIHGKEDIHS------KEDIHSNEDI
HSNEDIHGNEDIHSN---------------------EDIHSNEDIHSNT-H-FDNQLSKDF------------PYFMYEP
ADNIIYE-DKENIFTHKNLYYMIDEENTI-HC--KH---RKKKDEPFCGFYKKLKNYLYSSVYVNHVHMKHILVEIKKYM
KMEYTIFLTHITGSL-----KFGK----------------------------IKKIKEIYFLLCLVWIFHNIKREGVSKI
FNVITDMYKEANDLINGCKRIDMGCSLDYLLHKDIYPFIKETEKEKEKKK-ENK---------------K----------
----------NKKLKLKDDGS---INYDNEKGL-----------EY-----------------T------NGAHIF-INK
NNEKGEDK-K-----------------------------IKDLT------------------------------------
-----FTYS-E---------------------------------EEKKNKLYEFNFDNNN-ICGDDNN-ICD--DNIYDD
------------------------------------------D-------NNICGDDNNIYDDDYNIYDD----------
------------------DYNIYDDDDNNIYENNH--------------------N-I----------------------
-----IIYVI------------I--IP--MKGIQMTKDEEEKRQNIND--KNRKKKYVIGISNFVKYKFHEKCNELTNVF
ISYYINTISNHIKSYVEKDTYEEDTKSNLVSNNFVYCMKHIDIFYKYLKYFVYQNKSASV-INFE---------GQEREY
VFSDMYEKIEEEFQELGKKYLQD-KC--------------------------MR-LGKNN-NG---RTDIGI----VEQN
NSVLYKDNNLVVQNNNMLDKSNHMIDHNNHIRGRKYIMNDKEYNEDNKMSNGNRKEH-IMVNNNLLFDMNKDEKNLEMYM
YKLFMLKMKNYRKNLPTEINKILLLIIKIVFKNYMEYIRKCHMNEKKLYKMQIDFFFFYHCLKHYIPCDDENVLFVILNE
VLINAKGRIRGIQNKRDE--DDGASSYQGYLLLDDIHIDFEENKLFILKM------FKE
>PKNH_0210500
MNKDK--PN-EGRKNVGAILHRYYGLDGRSGNGDQEQA----ASA-----------------------------------
----------------VLRS-KEEKVNGAKEEESHIM-W------KS---PKRS-N------EMLTQ--EPTDVSDSEEL
NKKSTDFNVSEYFKKILQKATLNDLIQKAKNIEKEIKQKDNFMQSVVYENYNKFIKAADTIVNLKKNFGNVKEKVRNINE
HLSCIDNNSHLVNNKIGKNYKKIKCLLQIKELLNGVHNIMSIPRRMFDLIILGDYTQSLQLFIEAVPFFYDNRDMRIFRD
LYLDSENMASIACYYYEEQLRKGIT-SNRR---EHN--------Q-----------------------------------
--------------------------------------------------------------------------------
--------------------------------------------------------------------------------
----------------GGG--QTTHLDGNSVEEFFNHLCEEVISNEEITSSLYLILAYGKDKKEVRNVFLWNRFTTMKYL
LCEITNWGNYIQG--G-TTKDEQ------------DDGP----------------------------FAK--------EK
-----------------------------------------DYPHHTGDSTPHDE-EHNKIFKTVLELAYTKWLHFFFSM
IRSYEQLFLRDFYCA--CD-----------ETGMQRNG----RMETLGGIPRLRALMRKLHETTADARGEKVGAF-----
-----STIPSTHR------GGVRTTT------------------------------------------------------
------HGGNASNG--GNFTPINW-QE-D---HLEGILNMD-DDREVVELLLKIFFKLLEDLTVDLIYMFNPPVKLIARC
VRVLQEGVREAVGE-V--------DNRSAN-----LRNTHLSSTNIS---------------NKGSVFHLMDEFHKRINS
ELLKFHVYRLCIQNDRSLMSFFSLCQE--KEASYILENKAELSHHILLSLCLVLIDLEAFYKEIPLKSTDFYFKNLINFV
IIYFIFLARFVDSFIKYFVCVQEGRRSEGD--ECTTD-------------------------------------------
--------------------------------------------------------------------------------
---------------------------------------------------------------------------GCTSY
EED-PPV-DKEKIFQCRNIYPSQAYHSDVENA--N------AEKKKKKNTWKCTAKWIYQNITFDGGDFRSVLMERKKLM
KMDLDMFIESKIKKH-----RF-E----------------------------GEKKSEINFLFTLVGILDSMKKEGVLKV
FTVIVDMYKEAHTLVNERKRVSLRSTFEDLLYKDSYPFCKMEEREEKE----DP------------AD-ACTDEETHSKG
Q--PS-----IRQRYLNRAQNGAYYTLEGEDLL-----------DWHDD------------HSI------GLEHLT-TQE
DAEMDEEG-K-----------------------------FHS-L------------------------------------
-----SIHPQE---------------------------------EKKKDKMKIRDIGSGH--SVEQKN-AQDD-------
------------------------------------------N-------HLL------LLGRSESCITS----------
------------------EGD-------EQCQSGHAAISIN-KSGKVEGG----KATRSVGKRGVKTVNA----------
QPGDPSKEDT---------FSGE--NPPEGTGSDEIRSDDD--N-DDN--LDDTNKYAVGIRNFAKFKFLEKRNELMNAF
VSYYLNKMSRSVKEFIQREKWTEGKKTELVSRNFIYLLNNIIAVYSYLASFLENKVTGTV-AAGA-------SSASGQTD
HFNDVKDKIGEALGRVCKEYAKG-RK--------------------------GRRASSEMET------------------
-------------------------CGNSHEGGGSYPGERR-----SDLSNN-------------EQKETHDEKNLEMYM
YKLYMCKMKNYKRNLHLEKKKIILVIIKILFKNYSEYVRDLHFNEYGFEKLRVNFFFFFHCLKVFVPMDDEHVLFVILNE
VLISAYERSMNFTL--SN--AGVNALYQAYL-LSEIDCDIEANRDFIMNSL-----RRV
>AK88_01102
MNRQK--PS-EGRKNVGAILHRYYGLDGRSGNGDQAQG----VSE-----------------------------------
----------------VLRS-----------------------------------N------EMCTE--ERVDASDSEEL
NQKSTDFNVSEYFKKMLQKATLTDLIQKSKHIEKEIKQNDNFMQSVVYENYNKFIKAADTIVNLKKNFSYVKNRIGDINE
HLNCIDNNSHLMNHRIGKNYKKIKSLLLIKELLHGVHNIMSIPRRMFDFIILGDYTKSLELFMEAVPFFYNNRSMRIFRD
LYVDSENMASIACYYYEEQLRKGFT-SNLS---EHK--------Q-----------------------------------
--------------------------------------------------------------------------------
--------------------------------------------------------------------------------
----------------HEE--HLTHIQTNTGEDFFNHLCEQITSNEQITSSLYLILAYGKDKKDVRNVFLLNRLAAIKYL
LREITNWGSYIKG--E-IMKGEE------------DDGQ------------------FAWVPN---EPVK--------EK
-----------------------------------------EHARHAGESDPHEE-GHNRVFQAVLELAYTKWLHFFFTM
IRNYEQLFLRDFYCA--GG-----------EKGMQRQG----SVEALGGIPHLRALMRKMATVTADVKGKRGGAP-----
-----PTIPSSVGQGAGKANYLNTGV------------------------------------------------------
------NRGNAPNG--GNHSQMKW-QE-D---HLEALLGTD-DDLEVVEFLMKIVFKLLQQLTIDLIYMFNPPVKLVARC
VRLLQEEVHEMVSK-GTS----NEASSGGN-----LDNTHRGSTNIN---------------NTGNVCLLMDEFLKRINS
ELLKFHMYRLLLQNDRSLMNFFSLCKE--KEASYIMENKPELSHHILLSLCLVLIDLEAFYKEIPLTSTDFYFKNLINFV
TIYFLFLVRFVDSFIRYFVCVWEGRRRDGG--DGAAYG------------------------------------------
--------------------------------------------------------------------------------
---------------------------------------------------------------------------GCSRY
EED-API-DKEQIFQCRNIYPPQVYHSDVENT--YEEEEGKKKKTKKKNTCKCTAKWIYHSVTFDGGQFQNTLMERKKTM
KMDFNKFIQSIIKKH-----KF-E----------------------------AEKKSEINFLFTLVGILDHMRKEGVFKV
YTVILDMYKGAHTLVNERKRISLRCTFEDLIYKDSYPFCKMEVGEEGQKRKEDP------------AD-TYTDEETHSSG
M--SS-----IRKRYLNRAGNDGYYTFEGGEVL-----------DGQED------------NAR------GLEHLP-TQD
DAETDKEG-K-----------------------------LHS-V------------------------------------
-----FICG-Q---------------------------------DEKRDKMKSRDVVSGH--SGED--------------
----------------------------------------------------L------LLKRSASLITV----------
------------------QGG-------EAGEAGHAAITAH-KGAEVEQG----KEAKLVAQGDP---------------
QRGELRKEDT--------LLSGE--NASQGTRSDEIRSDDD--Y-EDD--QDNTNKCVVGIRSFAKFKFLEKRNELMSAF
VSYYLNKMSRSVKEFIQRENWTAGKKTDLVSTNLIYLLNNIIAVYSHLASFLESKASGTA-GTAATAGTAATASAATQAD
QFNDVKGKIGEALERVCKEYAKG-RR--------------------------GR-NSSELQA------------------
-------------------------GGDSHEGGGSYPGGNH-----SDLGNT-------------EQKEAHDEKNLEMYM
YKLYMCKMKNYKRNLHLENKKIILVIIKILFKNYSEYVRDLHFNEYGFAKLRVNFFFFFHCLKVFVPMDDEHVLFVILNE
VLISAYERSTKFTL--SS--AGVNALYQAYL-LNEIDCDMGANRDFIMNSL-----RRV
>PVVCY_0200980
MINNLGSTRGERRKSVGNLLNEYYNIENESKEIVTDLK----IKNKN---------------------------------
--------EN------VVKGYV-SNTKLRKDESGN--------------------E------KDLVSLENDGILNKMDEL
NKKSSEFNADIYFRRLLEKCNLDDLINRSKKMEKEIKQNDNSIQSIVYENYNKFIYAGDTVVLLKNNFKQVKEKINLINK
HIDYIDNSFKKTNKNTSSEIEQIENIIQIKKLLKNIHTIMQTPQKMYSLIIEKKYIEGLKLFIELIPFLHQNRHINSFVC
LYMDCNNLANIACSLYFKFLHNATPNVDEKENENGI---------SDEVNK-----------------------------
--------------------------------------------------------------------------------
--------------------------------------------------------------------------------
------------------------KVKENNLKDSFQKLTSSVIPNDTIASCFEAILSYGKEKKVMRNLFIQNRIIALKYL
LCNIFNLKNCGLN--N-ME--DV------------KNCGLNN-IEDA-KNG-----------E---QNEE--------DI
-----------------------------------------FFVLENNYNIEKTK-IGLKTFENVSMLVYEHLLEFFFEI
IDSYENVFLKNENGN----------------------------SKLTHS-AYTTKLIYELNEVSIKES-----------I
RS----G-----------IVYE----------------------------------------------------------
----KKKKKNDEPT-----ILMDVDSY-H---ELKEIWNTN-CDEEVITIFIKGFFQSLLKLKIDLLYVCNPPANMIVCC
LKKLINNVKEKEN-------------------------------EMKNKEKK----------LSNILSPILNSYIKKLLY
TIMKTHFYKLCYENNLNIISFYRMCNN--NDINFIIENKNELHHKILLNLCLEVIDLKIFYEELKEISSDFFIKNVINFV
TIYFIFLNNFLSSFMNQFICVYDRVRDV-E--NA--DSN-----------------------------------------
--------------------------------------------------------------------------------
-------------------------------------------------------------------------------Y
G---EGI-YENVGSNYKNIYSINCELDEV------------KNKKTKMNGYKELSNYFYNSVDINNVEIQNILKKKKKKL
NVEYKEFITKLVEENVSKLSKINK----------------------------INKMKEIYFLLTLASIFNNFKKEGISKI
FTILLDIYSASNHLVKGNKKLYFSHTLESIFYKDVYPFNLKTEVNTICNG-K----------S---CD-G----------
----------LKEANCEDVYS--NANLD--KND-----------------------------------------------
-EMPVLK-----------------------------------------------------------------DENCL---
------DKN-RGESVDNGSGLY----------------------------------------------------------
--------------------------------------------------------------------------------
-----------------------------------------------------SEGEN----------------------
-----KIENN-------------FE--GKENESDWSEGTSD--FSENE--KIKKEKSTKSIKKFVKHIFHNKCSELANIY
IFYCVNKMSNNIELYLERLGRDIEENSNMVSSNFLYILKNVNDIYFTLNLIFGGDKTKDI-NK---------------YT
YFEEVCKKIKKEINKT---IIKE-DN--------------------------QT-C--------------------VIDN
DSNNFKDANMLSP-------------------------------------NN----------DQSNGVNIKGSKNLEIYM
YKLYIGKMKNYKKYIKLQTKQIIFIIIKIVFKNYMEYVRNIHINEYIYKNLKIDFVFYFYFLKHYISKDDENLLFVILND
VLISVVEKMNKQII---S--SNHTTVYPTYL-LDTFYYDIDKNIDLIQNKI-----IIK
>PCOAH_00002910
MNREK--PN-EGRKNVGAILHRYYGLDGRSRNGDQEEG------------------------------------------
--------------------------------ESRMK-W------NS---PKRS-N------EICTE--EPIDVSDSEEL
NQKSTDFNVSEYFKKILQKATLKDLIQKAKNIEKEIKQKDNFMQSVVYENYNKFIKAADTIVNLKRNFKNVKDKIGDINE
QLNSIDNNSHLMNNNIGKNYKKIKSLLQIKELLNGVHSIMSIPRRMFDLIILGDYTQSLQLFMEAVPFFYDNRDMRIFRD
LYLDSENMASIACYYYEEQLRKGIS-SNLS---ENN--------K-----------------------------------
--------------------------------------------------------------------------------
--------------------------------------------------------------------------------
----------------HGE--KPTHLDGTSAEDFFNHLCEQVIPNEEITSSLYLILAYGKDRKDVRNVFLWNRLTTMKYL
LREICNWGSYIQG--G-TIKDEE------------DDDQ----------------------------SAK--------EK
-----------------------------------------DHASHTRESIPHDE-GHNRMFKTVLELAYTQWLHFFFTM
IRSYEQLFLQDFYCA--CE-----------ETGAQKSG----RMEALGGIPRLRDLMRKLRLVTVDVRSNA-GTL-----
-----PTIPSTRE------GCAGTTT------------------------------------------------------
------HGGNAPNR--GSFTPMNW-KE-D---HLEGILKTD-DDWEVVELLMKIFFKLLEDLTVDLIYMFNPPVKLIARC
VGVLQEEVREAVSK-A--------DNRSVN-----LSNIHPRSSNIN---------------NKGSVFPLMDEFLKRINS
ELLRFHVYRLCLQNDRSLMNFFYLCKE--KEASYILENKPELSHHILLSLCLVLIDLEAFHKEIPLKGTDFYFKNLINFV
TIYFVFLMRFVDSFIKYFVCVCEGAAD-----------------------------------------------------
--------------------------------------------------------------------------------
---------------------------------------------------------------------------GGSPY
GGD-PPV-EKEQIFQCRNIYPPQRTQLR------K------KKKKKKKSTWKCTAKWIYQSITFDGGEFQNVLVEKKKLM
KMDFDKFIESIIKEH-----KF-E----------------------------AAKKSEINFLFTLVGILDNMKNEGVLKV
FTVIVDMYKEAHTLVNERNKISLRCTFEDLIYKDSYPFCKMRED---------P------------AD-AHTDEETHSKG
Q--PS-----IRKRYLNRGGDDAHCTFEGEDVL-----------DGHDD------------HPR------GLEHLT-TQE
DAETDEEG-K-----------------------------FHS-V------------------------------------
-----FIRQEE---------------------------------EVKKDKMKSHDIDSGH--SGEQNN-AKDG-------
------------------------------------------D-------HLL------LLKRSASFMAS----------
------------------EEV-------APGEAAHAAISAH-KCGKVEWG----KETKLVAEGGV---------------
-----TKGDT---------LSGE--NPSEETKSDEIHSDED--Y-EDN--PDNANKYVVGIRNFVKFKFLEKRNELMNAF
VSYYLNKMSRSVKEFIQTEKWTEEKKTELVSTNFIYLLNNIIAVYSYLASFLESKATGTA-TTGA-------DSATGQTD
HFNDVMGKIGEALERVCKEYAKG-KR--------------------------GR-TSSEMQT------------------
-------------------------RGDSHDGGESYPGESR-----SDLINN-------------EQKESHDEKNLEMYM
YKLYMCKMKNYKRNLHLEKKKIILVIIKILFKNYSEYVRDFHFNEYGFEKLRVDFFFFFHCLKVFVPMDDEHVLFVILNE
VLISAYERSTKFTP--SS--AGVNTLYQAYL-LKEVDCDMKANGDFIMSSL-----RRV
>C922_04264
MHREK--PS-EGRKNVGAILHRYYGLDGQSGTAKQEQGG---VNG-----------------------------------
----------------MVRS-NEAKLNGGKEGESRIM-W------KS---PKGG-N------QMCTE--EPIDASDSEQL
NQKSTDFNVSEYFKKMLQKASLKDLIQKAKNIEKEIKQNDNFMQSVVYENYNKFMKAADTIVNLKRNFGDVKDKIGDINE
QLNCIDKNSHLVNNKIGKNYKKIRSLLQIKELLNGVHTIMSIPRRMFDLILLGDYTQSLQLFMEAVPFFHDNRSMRIFRD
LYLDSENMASIACYYYEQELGRGIT-LSRS---EHT--------QSGEQS------------------------------
--------------------------------------------------------------------------------
--------------------------------------------------------------------------------
--------------TQSGK--QPTHYDGNSAEDFFNHLCEQVTSNEEITSALYLILAYGKDKKEVRNVFLRNRLAAMKYL
LCEISNWGSYIED--G-ATKEEE-----------QDNGQ------------------SASTPN---QSAK--------EK
-----------------------------------------EPLRHPSESAPHDE-GHNRVFKTVLELAYTKWLHFFFTM
IRSYGQLFLLDFYCA--CD-----------ETRMERSG----RLEALGGIPRLRALMRKLGEATVDARGKGGAGQ-----
-----ASYNHTAA------NYNNDAA------------------------------------------------------
------NSGNAPDG--VNPPPINW-QE-G---HLEALLSTD-DDREMMELLRKILFKLLQDLTVDLIYMLNPPVKLVALC
VRVLQEGVRDEEGE-EARKSTRNADNLSVN-----HGNTHLGSTHLG---------------SNQRVSPLMDEFLKRINS
ELLKFHVYSLCLQNDRSLMRFFSLCKE--KEASYILENKPELSHHILLSLCLVLIDLEAFYKEIPLTSTDFYFKNLINFV
IIYFVFLVRFVDSFIRYFVCVFEGRRNDGG--EGAKD-------------------------------------------
--------------------------------------------------------------------------------
---------------------------------------------------------------------------DGSPF
EED-PPV-DKEQIFQCRNIYPPEAYYSDVDNA--DE-----EKKKKKKSTWKCTAKWIYQSVTFDGGEFQNVLMERKKLM
KMDFDKFIESIIKKH-----RF-E----------------------------AEKKIEMNFLFTLVGILDNMKKEGVLKV
CTVIVDMYKEAHTLVNQRKRISLRCTFEDLLYKDSYPFCKMREGEEGQKRNEDQ------------AD-AYADEERHSKG
L--PC-----IKNGYLNGAAKTAYYTFQREDPL-----------PGHDDQDDFDDHDNLDHHAR------ELEHLP-TQE
GAETDEEG-K-----------------------------LHS-V------------------------------------
-----LILR-Q---------------------------------EEKQHKMKSRGIGLGH--SGEQNN-AQDG-------
------------------------------------------D-------NLL------LPKRSANFVAS----------
------------------EGD-------EPGETGHAAILAP-NGGEVERG----GATRLVAEGGVTTGDAQQGGPRKGKP
RKGEPSKGEP---------LSGE--PPSEGTRSDEFRSDDD--Y-DDN--QDDTKNYTVGIRNFAKFKFLEKRNELMNAF
LSYYLNKISRSVKEFLQREKWTEGKKTELVSKNFIYLLNNIIAVYSYLASFLESKATGAA-ATGA-------ASASGERD
HFNDVKGKIGEALDRVCKEYAKG-RR--------------------------GK-TSSELQA------------------
-------------------------GGGNHDVGRSYVSENR-----IDLGNT-------------EQKETHHEKNLEMYM
YKLYMCKMKNYRSNLHLENKKIILVIIKILFKNYSEYVRDLYFNEYGFEKLRVNFFFFFHCLKVFVPMDDEHVLFVILNE
VLISAYERSTNFTP--SS--AGVNAIYQSFL-LNEIDCDLGANRDFIMNSL-----RRA
>PADL01_0100700
MEN----KS-NRRKNVGSMLYDYYNIETRNKVDEFEECSDNNMKNINNINNINSINNINSINNINKISIVNNSIDDNNLF
FNKTDEKNENLKEKSTILKRSDNDNINLRSDINYKNI-N------ND--------I------KESNEKNEMNKINCMNEF
DMDCSNFNVNDYFKELLEKSSMYDLINKSRKIDKEIKQNDSCMQTLIYENYNKFINAADALVLLKEKFKCVKNKMNEINN
DLEYIDKQSSFLNNDVFKNYEKIQNLIEIKKLLNDINEIMKIPEYMYSYILQKKYIKSLKMFIKVIPFFHKNKDLVIFQN
LYLDCNNLASIACHFFLKKLNKEKN-VRKLP--MRI--------NQSDTTKGD----NKSDT------------------
--------------------------------------------------------------------------------
-------------------------------------I-----------------KD-DNKGDIKYDNIC----------
--IN--HLTHNKNYDDKSA-ECFYFFDNKDLEESFKSLHSYVLSSEEVAECLNLVLSYGMDRKEIKKLYLKNRINCLKYI
MYHIFNLKNHGFF--V-MKVDDL------------KSSFFDPNYEEI-SID-----------K---ENKK-----NGPKK
-----------------------------------------NEDNKNND--NKEYIFFNNIFENIFILSYKHLLYFFFSF
LENYEKIFMKKNNFLNNNNENKG-----YSKSFFYDEREYNDDKNLHNNIEYLRYLINNLDESVRYKNGKKRCED-----
-----FF-----------MSYDNINN------------------------------------------------------
-DDNINNIYHDKYS--YLHNSFDLNKK-L---LLSDLFNID-DDKKIIEVLLDIFFKVLCKITIDYIYMFNPPIKLIVKL
LKIFIDNINIHNN-------------------------------KIY---------------YKDKILYYMNRFIKKIYY
VLLKLYFYNLCFHINIYIYTYFQTCNK--KKLIDILESRNELAHYIILKLCLTVMDFEPFYVQIKL-DNNFYVKHFFNFV
IIYLESLSKHIDSFIYYFVCVHEKGS---------ILKH------------------IKDEEKKE-NN---KCD----NI
SNPDGNNN----------------------------------------------------------------------N-
-----------IDSN----------------------NMDSPNI--CHN-Q-FDKNLSKDL------------FYFTYES
ADNIIYE-DKENIFTHKNLYYILDEENSI-HC--KH---TKKKDESFFADYKKLKNYLYSSVCIDNIHMQHILVNIKKYM
KMEYTKFLKHITGSL-----NFAN----------------------------IKKIKETYFLLCLVWVFHNIKKDGVSKI
FNVITDMYKEANDLINGCEKIDMGCSLDSLLYKDIYPFIKEKEIENKN--------------------------------
----------IKKLKLNDDDS---DNYD--QSV-----------EY-----------------T------NDDHIF-INK
SNEESEEK-E-----------------------------KKDLT------------------------------------
-----FTYN-E---------------------------------KEKKNKLYDFRFDDNN--------------------
--------------------------------------------------------------------------------
--------------------------------------------------------------------------------
------ICDN---------YSHQ--GDTTNTIIKMTEDQQEKKQNNND--ENRKKKYVIGISNFVKYKFNEKCNELTNVF
ISYYINKISNHIKSYIEKDTYEEDTKSNIVSYNFVFCMKRIDMFYTYLKYFIYQNKVSSV-INFE--------EGQEREY
AFSDMYEKIEEELEKLGKKYIKD-KN--------------------------DN-VVDKNDNV--INNNDNV----VDTN
DSVVDKNDNMIDKNDNVINNNDNVVDKNKNISGKEYIIDDKIHNEDNKTSNIDSKEH-NMENNNLIFDMNKDEKNLEMYM
YKLYMLKMKNYRKKLPSEINKILLLIIKILFKNYMEYIRKCHMNAKKLYKMQIDFFFFYHCLKHYIPCDDENVLFVILNE
VLINAKGRIRGIQNKRDE--DDCASSYQGYLLLDDIHVDLEENKLFILKM------FKE
>PBILCG01_0101500
MEN----KY-NRRKNVGSMLYNYYNIETRNKVGGLEKCSDNNRKNINRINNK---------------SNMNNSVGDNNFF
FDKTNEKNENIKEKSTILKCSDSDTINIRRDKDYKNI-N------ID--------I------KECNEKNGMDKMNYIDEF
DMNCTNFNVNDYFKELLEKSSMHDLINKSKKLDKEIKQNDSSMQTLIYENYNKFINAADALVLLKEKFKCVKYKMKEINN
DLEYIDKQSNFLNNDIFKNYEKIENLIEIKKLLNDINKIMKIPQYMYSYILEKKYIKSLKMFIKVIPFFHKNKDLVIFQN
LYLDCNNLANIACHFFLKKLNKEKS-VSKLP--VHP--------KKKDDNKSEIEGDNKSEIEGDNKSEI----------
--------------------------------------------------------------------------------
------------------------------EGDNKSEIKGDNKSEIKGDNKCDS-RD-NIKSDSRDNIKSVNNLEED---
--KN--HLAYSKNYVDESD-KCFYFFDNKNLEESFKSLHSYVLSSEEVAECLNLVLSYGMDRKEIKKLYLKNRINCLKYL
MYNIFSLKNHGFF--V-RKGEDF------------KSSFFDDNYEEF-SID-----------K---ENKK-----NGPNK
-----------------------------------------NEYNKNND--NKEY-FYNNVFENIFLLCYKHLLNFFFSL
LENYEKIFMKRNNFINNIDENKS-----CSISFFYKEGEDIDDKSLNNNIDYLRYLINDLDESVQDIKGKKRCED-----
-----FV-----------MSYDNNNNN--------------NNDNNNNNNN------------N--NNNNNNNNNN--NN
NNNNNNNNNHDRYS--YLHKSSHLSKK-L---LLNDLLNID-DDNTIIDVLVDIFFKVLCKITIDYIYMFNPPIKLIVKL
LKMFIDNINGHNN------------------------------NRIY---------------YKDKILYNMNRFIKKIYY
VLLKLYFYNLCFHINIYLYTYFQKCDK--KKLIDILESKNELGHYILLKLCLTFMDFEPFYVDIKL-ENNFYVKHFFNFV
IIYLESLSKHIDSFIYYFVCVYENSSFI-Q--EGNVLNH------------------KKDEHKKD-NN---KDP----TF
SNNKGDDNSCPNGIKSPSSNG----------------------------------------INS------P----SSNG-
-------IN-SPSSNGIKSPSSNGINSPSPNGSPTPNGSPSPNG--RHI-H-LDKHLSKDF------------PYFTYET
TDNIIYE-DKENIFTHKNLYYMLDEENRI-HC--KH---PKKKDESLCGFYKKLKNYLYSSICVDNVQMQHILVEIKKYM
KMEYTIFLKHITGSL-----KFGK----------------------------IKKKKEIYFLLCLVWIFHNIKKDGVSKI
FNVITDMYKEANDLINGCKRIYMGCSLDYILHKDIYPFIKEKEIENKK----NK---------------K----------
----------NKKLKLNDDDR---NNYDNEQTV-----------EY-----------------T------NDAHIF-VNK
NDEKGEDEEK-----------------------------KKNLT------------------------------------
-----FEYN-E---------------------------------KEKKNKLYGD--DNNN-ICGDDNNNIYGDDN-----
--------------------------------------------------N-------NIDGDDSSIYGD----------
-------------------------------------------------------DNN----------------------
-----NIYDN---------YSRE--SNTKNVIIKMTKDQEEKRQNINN--KNIKKKYVIGISNFVKYKFNEKCNELTNVF
ISYYINTISNHIKSYVEKDTDEEDTKSNIVSYNFVYCMKHIDIFYTYLKYFIYQNKAPSV-INFE---------GHEREY
AFSDMYEKIVEELEELGKKCLKD-KC--------------------------MR-QVKNN-NG----KDIRM----VEQN
NSVFYKDMY-------LVDKNNNMVNNNNHINGRKYIINNKEYNEDNNISNIDRKEE-IMENDNLIFDM-NKEKNLEMYM
YKLYMLKMKNYRKKLPTEINKILLLIIKIVFKNYMEYIRKCHMNEKKLYKMQIDFFFFYHFLKHYIPCDDENVLFVILNE
VLINAKGRIRGIQNKRDE--DDGVSTYEGYLLLDDIHIDLEENKLFILKM------FKE
>PcyM_0215000
MNREK--PS-EGRKNVGAILHRYYGLDGGSGNGDQEQG----VSV-----------------------------------
----------------ALRS-NEAKLNGAKEGESHMM-W------KY---PKKS-N------QMCTE--EPIDVSDSEEL
NQKSTDFNVSEYFKKILQKATLKDLIQKAKNIEKEIKQNDNFMQSVVYENYNKFMKAADTIVDLKKDFGNVKNKIGDINE
QLSCIDKNSHLVNKKIGKNYKKIKNLLQIKELLNGVHTIMSIPRRMFDLIILGDYTQSLQLFMEAVPFFHDNRGMRIFRD
LYLDSENMASIACYYYEEQLRRGIT-SNLS---EHT--------Q-----------------------------------
--------------------------------------------------------------------------------
--------------------------------------------------------------------------------
----------------HGD--QPTHLDRNSAEDFFNHLCENVISNEQITSSLYLILAYGKDKKEVRNVFLWNRFAAMKYL
LGEISNWGSYIRE--G-TIKGEEGHGEGHGEDEGKDDGQ-DDGKDDA-EVDGEVHGLSAWTPN---QSAK--------EK
-----------------------------------------EHARHTGESAPHDE-GHNRVFKTVLELAYTKWLHFFFSM
IRSYEQLFLRDFYCA--CD-----------ETGTQRSG----RMEALGGIPRLRALMRKLSASTVDARGKAAGAL-----
-----PTSPSSRGGDASQASYDNTTV------------------------------------------------------
------NGGNAPKR--GNLPPINW-QE-D---HLEALLSTD-DDREVVELLMRIFFKLLQDLTVDLIYMFNPPVKLVARC
VGVLQEGVREAERS-AER----SAHNRSVNRGNTHLSSSHLGGTNIN---------------NRGSVSPLMDEFLKRINS
ELLKFHVYSLCLENDRRLMSFFSLCKE--KEASYILENKPELSHHILLSLCLVLIDLEAFYKEIPLSSTDFYFKNLINFV
IIYFVFLVKFVDSFIRYFVCVWEGRRSDGG--EGATCEG------------------ATDEGATCEGA---TD-----EG
ATCEG---------------------------------------------------------------------------
------------------------------------------------A-T-YEGTTH-----------------GDAPY
EGD-PPV-DKEQIFQCRNIYPPQAYHNDVVNS--GE---EKKKKKKKKNTWKCTAKWIYQSVTFDGGEFQNVVMERKKLM
KMDLDRFIESIIKKH-----KF-E----------------------------AEKKSEINFLFTLVGILDNMKKEGVSKV
CTVIVDMYKEAHTLVNERKRISLRCTLEDLLYRDSYPFCKVEEGEEGQKGGEDP------------AD-AHSDEETHSKG
L--PS-----IRQTYLNRAESAAYYTFEGEDVL-----------DRHDG------------HAK------GLEHLP-TQE
GAETDEEG-K-----------------------------IHS-A------------------------------------
-----FILR-E---------------------------------EEKQDKMKSRDIGSGH--SGEQNN-AQDG-------
------------------------------------------D-------HLL------LLKRSASFITS----------
------------------QGD-------EPGEAGHATISAH-KGGEIDRG----KASMLVTQR-----------------
--GETPKGDT---------LSGE--NPSEGTRSDEFRSDED--Y-EDN--QDDMNKYAVGICNFAKFKFLEKRNELMNAF
VSYYLNKMSRSVKDFIQREKWTEGKKTELVSRNFIYILNNIIAVYSHLASFMESKASGAA-STGA-------GSASGQMD
HFNDVKGKIGESLERVCKEYTKG-RR--------------------------GR-TSSELQA------------------
-------------------------GGGSHDGGGSYPGGSR-----SELGNI-------------EQKETHNEKNLEMYM
YKLYMCKMKNYKKNLHLENKKIILVIIKILFKNYSEYVRDLHFNEYGFEKLRVNFFFFFHCLKVFVPMDDEHVLFVILNE
VLISAYERSTNFTL--SS--AGVNALYQAYL-LNEIDCDMGANRDFIMNSL-----RRA
>PocGH01_02018800
MYR----RP-GRRKPVGSILHSYYNLEGGNSSTSVKLK------------------------------------------
-----------------------------GDTFVGHV-K------VEVEEQRED-T-AMLE-EATMGENNDNPATEGDEL
DRRSRDFNASEYFRRLLEESSLEDLISKSKKIEREIKQNDNFMQSVVYENYRKFIDAADAITFLKGNFRHVREKIKKIDE
HITHIDDSSNKVNRKVCNDLQKMENIINIKKVLHDVNIIMKMPKRMFSQIVRNEYITALRMFIDAVPFFFKNRHLSPFLN
LYMDCNNLANIACYFYLKMLKHGRN-INGEE---AP--------HKGTPHKG----------------------------
--------------------------------------------------------------------------------
----------------------------------------------------GA-SNPQDKSHFKEGI------------
-------YTMHGSCENEEG-NPFPLFNSDNLGESFQLLHLHVVPSKEIMTCLYVVLAYGKSRKKVRNLYVYNRIMAIKYF
LCSIFNLRNYEEF--D-KKREKF------------VCTLLTADSLHY--CD-----------D---NCKK----------
-----------------------------------------DGC---HEDKPNTE-IHNKIFENVFDLAYIHLVHFFFGI
LDCFEKLFIRTFSDK---------------------------NMLFDEDISRIRRLIRLMEEHVKKGENRESRNSGERE-
LC-HLSD-----------LSSDRFQEK--------------FTRQVS----------------A--------SPGT--LS
PNDDSEKEGITQKI-----YPHCDNLR-G---ELTNLWVED-EDKKIVEVLAKGFFKVLLKLTIDFVYMFSPPIKIVLLS
LKRLVEFVKRRHE-------------------------------R-----------------YKVLMKPILRRFTKKLYF
THLKLYFYNLCFTSSLRFGIFFNVCNSDINDTCLILNRKKELEHTLLLSLCLTLIDLEIFYEHVHA-NTIFYFKNLINFV
LIYFIFLTKFVNCFMSSFVCVTEGKTRRLASSQGHFDKG------------------YLDIEKEQ-HMIHAQNV----QV
ENEKR------EV-----------------------------------------------------------------R-
-----------WTWG---------------------DSSLSREPLNDCT-H-FGPSGV-----------------TDDNF
SED-IYT-HKREPFRYKNIYEIANSDEVT-NE---------DVVRKQSSKWKKLARYLYNRVNVNHGEMYKHLENAKKFM
KLDYERFIDEITQAQ-----IR-EMYTPKGEDALGRGVENTGKGYCSDVVDLQEKAGEVHFLLSMVCILESFKRESIPKI
FTIILDLYKDAHALLKEDKQISLRSDLTKLLYTDAYPLCKRGDGSEGGDGSEGG------------ED-SEGGEDIGSKM
KGRYTGKCTPTDKGTENSDDG---LMFDVSSSI-----------EG-----------------E------EKGHLF-VDE
MD---------------------------------------S-F------------------------------------
-----LCDS-E---------------------------------EEKKFKMKSYDVKMGY--KEWRER-RKVK-------
------------------------------------------E-------EI-------INGEND---NS----------
------------------NGD-------IFNRDGRSKETVH-EEMNREER----KKKK----------------------
-----KVREL---------ITNGMNNDRDYFMSDAYCSG------DDD--EDEREKCTRGICSFVKFKFRKKCSEMMNVY
ISYCVNKLWTNMKLYLEEEKWIEVKKVKLVSNNFMYFFQNVNYIYSCLSSFFDPKGGGKY--N---------------QG
DHNEVYIKIKRGLERICEKKVCEEKAF-EKM----ACEG-----KSCEKEKKTR-EESTQ-G--------------ALCN
SSLSQT--------------------------NCSYI------------TTP-------------KVNSLDGQKNLEMYM
YRMYMLKMKNYKKNLHLESHKIILVIIKILFKNYAEFVRTLHFNDLGLYKLKVDFVFYYHCLRYYIPADDENVLFVILNE
VLINARDRVGGTSISSHS--NIPTSVYPLLL-LDDLGDVARENQQLILSTLEGDTERSA
>PY17X_0211400
MISNL--PS-ERRKSVRYLLNEYYNVENESNEAVTDGH----A-------------------------------------
----------------VTDGHV-VNVVNERD------------------------G------TGCLNFDSVDTLNEMDEL
NKKSSEFNGDIYFRKLLENSSLDDLINRSKRIEKEIKQNENCIQSIVYENYNKFIYAEDIVVLLKNDFKNVKEKINLINK
HIDYIDTSFKKTNQNISTEIEQVENIIQIKKLLKNIHIIMQTPKEMFFLILEKRYIKAIKLFIGIIPFLYQNRNIIPFFC
LYIDCNNLANIACSLYFKFLQNSIPNMIYKN-------------------------------------------------
--------------------------------------------------------------------------------
--------------------------------------------------------------------------------
--------------VKENKTICNITFFREDLKNSFQKLCSNIISNNELGSCFDVILSFRNDEKIMRNLFIQNRIIALNYL
LCNIFSLGKYPGG--KGNT--NG-K----------SDTDGND-NNDDVGGN-----------D---NNDDV----GGNDN
NDDVGGNDNNDDVGGNDNNDDVGGNDNNDDVGGNDNNDDVGAKGVHTDAMSEQSK-LNLETFESMIELLYEHLLPFFFEI
VDNYEIIFIKNEN------------------------------KEFRHSIYYTNKLISELNEQVKKKKKK----------
--------------------------------------------------------------------------------
-----KKKKNDENT-----ILMDENIY-D---ELKDMWNVN-CDKELIIILAKGFFRNLLNLKIDLLYLYNPSIEIVVFY
LKKLINNVYEKEK-------------------------------EMKIQEKK----------LSDILSPILNSYIKKLLY
TIMKHQFYKLCYKNNLNFINFYNMCNN--NDIYFIVQNKNELHHNILLNLCLEVIDLKILYDEIKEIYFDFFIKNIVNFV
TIYFIFLSNFLSSFIRHFACAYDRIKDG-E--SGNANKNEEN----------GEEGDEENDEDGD-E-------------
--------------------------------------------------------------------------------
---------------------------------------------------------------------------EG-DE
NEL-EFI-YKHGSFEYNNIYNVNCELDEVENSENGE---SVKNGEKKMSTYKQLSNYFYNSIYMNNREIQNILKKLKTEL
NIDYKEFITKIIDENVS---KLKK----------------------------KKKKNEIYFLLALISIFNNFKKEGISKI
FTILLNIYSTSNNLVKGNKKLYFCDDLESIFYKDIYPFNLKIGKKQ----------------------------------
--------------NWKNMNS--NSNLD--NND-----------------------------------------------
-DLTVLDN-SVGNNHQKRGNHQKRGNHQKRGNHQKRENCQKRENCQKRENYQK----RENYQTVLDTKYVLKYGNDLEKI
E-NKSLDKN-REQRFDDEKMENNYEQVENNSEQVENNSEQVENNYEQVENNY---------ERVENNYEQVEN-------
--------------------------------------------------NYEQV---------ENNYEQ----------
------------------VENNSEQ---V--ENNYEQVENNSEQV-ENNSEQVENNSE----------------------
-----QVENNSE---QVENNSEQIE--NKDNESDWSEDTND--FSENE--KIKKEKWTKSIKKFSKNIFQNKCNELVNIY
IFYYVNKMSNNIELCLEKWGKNIEENNNMVSSSFLYILKNVNDIYFTLNLIFGNNKTKDI-NK---------------YT
YFEEMCKKIKKEINKI---MIKE-EN--------------------------SN-N--------------------AIDN
DSNNYK--NILSQ-------------------------------------NI----------EQSNEINIKENKNLEMYI
YKLYISKMKNYKKNIKLETKQIIFIIIKILFKNYMEFIRNMHINEYILKNLKIDFIFYFYFLKYYISKDDENLLFVILND
VLISAIERLGKQVV---S--YNNTNVYPTYL-LDICYYKIDKTVELIQNKI-----VMK
>PBANKA_0210000
MINNL--SR-ERKKSVRYLLNEYYNIENENKEIVTDLK----ITNVI---------------------------------
--------GN------AVKEYV-SNTKVRKDTNDRVI-DDKIINDKA---INEGNR------MNCLNFDNVETLNEMDEL
NKKSSEFNANIYFRKLLENSSLDDLINKSKKIEKEIKQNDNSIQSIVYENYNKFIYAEDIIVLVKNNFKKVKDKINLINQ
HIDYIDTSFKKTNKNISIEIEQVENIIQIKKLLKNINIIMQTPKEMFSLILKKKYIKALKLFIELIPFLYQNKHIIPFIC
LYMDCKHLENIACSLYFKFLHNSVPNITSEN-------------------------------------------------
--------------------------------------------------------------------------------
--------------------------------------------------------------------------------
--------------GKENK-ISNTTFFGENLKDLFQKLCSSIIPNNKLGYCFEVILSFGKDIKLMRNLFIQNRIIALKYL
LCNIFNLGNYFHE--N-DN--NN----------------SNK-MEGI-KND-----------D---KFEE--------NN
-----------------------------------------FIFLENNYNIEKSK-LNLKIFENIIQLVYEHLLPYFFEI
IDNYENVFIKNENNS----------------------------KEFTHSIYYTSKLISELNEQVKKKKKKIETNI-KQLT
KS----R-----------MIYDDNIEE--------------N--------------------------------------
--EKKKKKKNDETT-----ILMDENIY-H---ELKEMWNVN-CDKELIIILAKGFFRTLLNLKIDLLYLYNPSVEIIVFY
LKKLINNVNEKEK-------------------------------EMKIQEKK----------LSGILSPILNTYIKKMLY
TITKHNFYKLCYKNNLNFINFYNMCNN--NDIYFIVENKNELHHKILLNLCLEIIDLKIFFEEIKQVSFDFFIKNIINFV
TIYFIFLNNFLNFFIKQFVCVYNRIKDN-E--NGNIDDNFEG--------------------------------------
--------------------------------------------------------------------------------
-------------------------------------------------------------------------------F
SEL-EFI-YEHDLFKYNNIYSINCELDEI------------QNVEKEMNIHKQLSNYFYNSVNINNREIQNILKKLKKKL
NIDYKEFIAKIVDENVS---KLKK----------------------------KKKIKEIYFLLALISIFNNFKKEGISKI
FTILLNIYSESNNLVKGNKKLYFCDNLESIFYKDVYPFNLKNDKNMKDES-KNS---ICD--K---IDEV----------
----------LKKKNCKNINS--NSNLD--KNN-----------------------------------------------
-EITVLDN-SFCND------------------------------------FQK----KEIQQTIVDTKYVWNDENYLEKI
K-NKNLDKN-QGQSLDGVSVLY----------------------------------------------------------
--------------------------------------------------------------------------------
-----------------------------------------------------TKDSE----------------------
-----NMEKNCEKNKHFNDSNKSFE--NKDNESDWREGTTD--ISENE--IIKKEKWTKSIKKFAKNIFQNKCNELVNIY
IFYYVNKMSNNIELCLEKWGKNIEERNNMISSSFLYVLKNVNNIYFTLNLILGGNKTKDI-NK---------------QA
YFEEICKKIKKEIKQINKIMFKE-DN--------------------------SN-N--------------------VIDN
NSNHFKSINILSP-------------------------------------NI----------EQLNEVNIKENRNLEMYI
YKLYIAKMKNYKKNIKLETKQVIFIIIKILFKNYIEFIRNMHINEYIFKNLKIDFVFYFYFLKHYISKDDENLLFVILND
VLISAIERLNKQ-V---S--SNLPNVYPTYL-LDTCYYKIDKNIDLIQNKI-----MMK
>PGAL8A_00099000
MAS----EN-VRRKNIGSILYNYYNLDDENNVSKNED-----TNNLNKKD----------------------CIN-----
--------KK------IIIEED-AGSKLKINNH-N-T-K-YELNTNVVK-EKN--TEKFIKNEKMISK-E--EIKDVDEL
DKKSCEFNVNNYFKKLLENSSLEELINKSKKIEKEIKQNDSFMQSLVYENYNKFIEAADTIIYLKKNFKNVKEKIKDIND
HITYIDNNSNSVNNKVSKNFEKIENLIEIKKLLNDVNIIMKIPQNMFSYIIEKKYIKSLQIFIEAIPFFDKNKNILAFQN
LYLDSNNLANIACYFFLKKLNKEKN-IKKLP--KLL--------LKNENEK-----------------------------
--------------------------------------------------------------------------------
--------------------------------------------------------------------------------
------NID-Y--KNEEKN--KNISFFQNDLEKSFELLHSYVLPSDEITSCLYLILAYGKNKKKVRNLYIQNRINALKYL
FYNIFNLNNYINI--D-AN-VKL------------KCSTFNS--KEK-QSE-----------K-------------GND-
----------------------------------------------------END-LYNKIFENIFELSYKHLLKFFFSI
IDNFEKMFIDNPHNE-----YEHNFLLSKEDY-ENNNDR---KVKFYKNIHYLKNLINNLNTIIEEKNKSVKKD------
------V-----------MSYINNSS------------------------------------------------------
------VTKNEKNV--KE-DLFDINCN-N---VLKNVLNND-DNNKIIEILTKSFFKVLLKLTIDHIYIINPPVKLIVCS
LKKLIENVKNYNN-------------------------------CK------------------NILSKLMNKFINKIYF
VVLKLHFYNICFNSNIALSNFLNVCNQ--KEILFILENKNELGHNIILNLCLTFMDFGVFYEEINV-SRNFYFKHLINFV
IIYFIFLTNFLNHFMNYFICINEHNIYN-E--LSNENNNEEKIYGKLECKKEEETIEKENDHIKN-ER-----K----FA
LDDFK-TKIENME-----------------------------------------------------------------N-
-----------IKE------------------------STKILNLQKKC-NIYDREVSRES-NNNSI-KSFKNRSIKDEY
SDN-SYI-NKESVFKYENIYLFSYNKEDV----------KKKSKEKTLKDFKILSIYLYENIYNNNLELQDILKNTKKYM
KMDYEYFIGKIIEEQ-----KF-E----------------------------IRRIKEIYFLLSLVSIFYNFKKEGIYKI
FTILHDIYKNSRSLLNENKKIYLYDNLEILLYKDIYPFLKKEKSEIKNVN-IIE------------CD-N----------
----------LNKNNLIN------EDVD--SN-------------------------------------------YIVNK
NNLRNYDN-K-----------------------------IEHENDSHK------------------------E--NYEKE
E-NNLFLHG-RREGINKKLYSYN-INVENDKEKSKKKITEIKNSHENNSFLLKRHNNDNNRDFSKNNNMHYID-------
--------------------------------------------------NKNDVSNFYI-DKDNE--NN----------
------------------LEDKNNI-DNIENKENIDS-----LEN-KNNI----SKIK----------------------
-----NFNEL---------ISNSIEKEMNNLKSEENYSDDD--I-YSD--SNNKDKYVVGICKFMKYKLHEKCSELINLF
ISFYVNRISHIIKLYIENEKWIEDKEAELVSNNFIYIIKEIDKIHICLTDFFDN-KVKNV-KK---------------ID
NFSEIFIKIEKELEQICKKYLKE-KN--------------------------FN-SSNDLENIMKISNNDNNNNNNNNN-
--------------------------------------------------------------NNSSIHPSNQQRNLEMYM
YKLYMLKMKNYKKNVKLENSRILFIIIKIMFKDYTEYIRNSIFNEKGFNKLKIDFFFYFHCLKHYVPLDDENILFVILNE
VLINAKERMIQVNK---KVESKSNILYHSYL-SDNIEFDINKNKNFILKSL-----KEN
>PRCDC_0101000
MEN----KS-NRRKNVGSMLYNYYNIETRNNVEELEECRDNNRNNINRINNI---------------SKMNNCVDGNNCF
-----DKNENIKEKSTIIKSSDNNSINLRRDENYENIDN------NN--------I------KECNEENTIDKMNYIDEF
DMNCSNFNVNNYFKELLEKSSMYDLINKSKKVDKEIKQNDSCMQTLIYENYNKFINAADALVLLKEKFKCVKDKMKEINN
HLDYIDKESNFLNNNIFKNYEKIENLIEIKKLLNDINEIMKIPEYMYSYILKKKYMKSLKMFIKVIPFFHKNKDLVIFQN
LYLDCNNLANIACHFFLKKLNKEKN-VSKLP--VKS--------HKKDDNKY----------------------------
--------------------------------------------------------------------------------
----------------------------------------------------HS-KN-DMKSDIRDNNKSVHHLDES---
--KN--YFSYNKYYIDEGE-KCFYFFDNNNLEESFESLHSYVLSSEEVGECLNLVLSYGMDRKEIKKLYLKNRIDCLKYV
MYNIFSLKNHGFF--LVKKSEDF------------KSSFFDPNYQEL-HID-----------K---ENKK-----NDPKK
-----------------------------------------NEYNKNNG--NTEY-FYNNIFENIFILCYKHLLYFFFSL
LENYEKIFMKRNNFIHNFDGHKS-----CFISFFYKEGEHIDDKNLNNNIDYLRYLINNLDESLLDKSAKNRCEH-----
-----YV-----------MSYDNKKNNISMDDRYNYDEENNNNKKKNNDNNKKNNNDDNKKNNNDDNKKKNNDNNK--KK
NNDNNKNNNNDRYS--YLDKSFNFSKK-L---LLNDLLNID-DDNKIIEALVDIFFKVLCKITIDYIYMFNPPIKLIVKL
LKMFIDNVNGHNNN---------------------------NNNKIY---------------YKDKILYDMNRFIKKIYY
VLLKLYFYNLCFHINIYLYTYFQNCDE--KKLIDILESKNELSHYILLKLCLTVMDFEPFYVEIKL-ENNFYVKHFFNFV
IIYLESLLRHIDSFIYYFVCVHEKSSFI-Q--EGDVLKY------------------IKDEHKKE-YT---KDS----TF
SNNKGDDNIRHNY-------------------------------------------------------------------
--------------------------------------IHSNEDIHGNT-H-FDKHPSKDF------------PYFMYES
AENIIYE-DKENIFTHKNLYYMIDEENTI-HC--KH---LKKKDEPLCGFYKKLKNYLYSSVCVDNVHMKNILVEIKKFM
KMEYTIFLTHITGFL-----KFGK----------------------------IKKIKEIYFLLCLVWIFHNIKREGVSKI
FNVITDMYKEANDLINGYKRIDMGCSLDYLLHKDIYPFIKESEKENKK----NK---------------K----------
----------NKKLKLKDDNS---INFDNEQRL-----------EY-----------------T------NGAHIF-MNK
NNEKSEDK-K-----------------------------IKNLT------------------------------------
-----FTYN-E---------------------------------EEKKNKLYEYNFDHNN-ICGDDNN-ICGDNNNICGD
DNNICGDDNNICGDDNNICGDDNNICDDDNNICGDDNNICDDDNNICGDDNNICGDDNNIYDDDNNIYDD----------
----NYNIYDDNYNIYDDDYNIYE-DDNNIYDNNH--------------------NNN----------------------
-----NIYDN---------YSHE--RNTKNIIIKMTKDQEEKRQNIND--KNRKKKYVIGISNFVKYKFNEKCNELTNVF
ISYYINTISNHIKSYVEKDTYEEDTKSNIVSYNFVYCMKHIDIFYKYLKYFIYQNKSQSV-INFE---------GQEREY
VFSDMYEKIEEEFQELEKKYLKD-KC--------------------------MT-LVKNN-NG----TDIGI----VEQN
NSVLYTDNNLVDQNNHMVDQNNHMVDHNNHIRGRKYILNDKEYNEDNKMSNVNRKEQ-IMENNNLLFDMNKDEKNLEMYM
YKLFMLKMKNYRKKLPTEINKILLLIIKIVFKNYMEYIRKCHMNEKKLYKMQIDFFFFYHCLKHYIPCDDENVLFVILNE
VLINAKGRIRGIQNKRDE--DDGASSYQGYLLLDDIHIDLEENKLFILKM------FKE
>PRELSG_0214200
MAN----KN-VRRKNVGSLLYNYYNLNDENSVRKDED-----INNLNKIYC------------------IN---------
--------KK-------ITEED-VGSKLRNNNN-I-T-E-YDLNKNLIN-EKN--TEKSIENERIISK-E--QIKDVDEL
DKKSSEFNVNNYFKKLLENSSLEELINKSKKIEKEIKQNDSFMQSLVYENYNKFIEAADTIIYLKKNFNGVKEKIKGIND
HIEYIDNNSNSVCNKVSRNFEKIENLIEIKKLLNDINLIMKIPQNMFSFIVQKKYIKALQIFIEAIPFFNKNKNIVAFQN
LYLDSNNLANIACHFFLKKLNKEKN-IKKLP--KVF--------LNNENKN-----------------------------
--------------------------------------------------------------------------------
--------------------------------------------------------------------------------
------KMD-N--KNEKED--KNFAFFKNDLEQSFELLHSYVLPSDEIISCLYLILSYGKNKKKIRNLYIQNRINALKYL
FYNIFNLNNYEDF--D-TKKLKL------------KCNMFTS--KEV-KSE-----------K-------------GND-
-----------------------------------------------EHASNASI-FYNKIFESIFELSYNHLLKFFFSI
VDNLKKIFIEESSKE-----HQQHFLLNKTEN-DNNND---GKEKFYKDIHYLKNLINNLNTKIEEKNKSFKKD------
------I-----------ISYADNTT------------------------------------------------------
------TTKHEKYH--KDDLPFDINYS-N---GLNKLLNND-DDNKIIETLTKGFFKALLKLTIDCIYIINPPIKIIVLC
LKKLIKNVKNYNN-------------------------------CK------------------IVISKIMNNFINKIYY
ILLKLHFYNMCFNNNIALSNFLNICNK--EEILYIMESKNELGHNILLNLCLTFMDFEVFYEEINI-SSNFYFKHLINFV
IIYFIFLINYINNFMKYFICVYENNTYY-E--VSDENNKEEKIYGKLEYEKGGKKIKEENDNIKN-QC-----KPYLDDF
QTKRENVN----------------------------------------------------------------------N-
-----------IEE------------------------LIKNLNSENDS-N-YDKRTSRDFKNSNNI-NSYKSDSFRKEY
SNS-SYI-NKESVFKYKNIYPITYNEEDG----------KKKNEEKKLKDFKILSNYLYENIYINNIELQNILKNTKKYM
KMDHENFIEKITEEE-----KY-E----------------------------IRKIKEIYFLLSLVLVFYNFKKEGIYKI
FTILLDIYKNSHSLINENKKIPLYDNLDVLLYKDIYPFLKKEEVEMKKVN-MLE------------CD-N----------
----------LNKNELIN------EDIG--DY-------------------------------------------YLSKR
NDLPNSDN-E-----------------------------VNGESYSDK------------------------K--NYKKE
E-NDSLLYN-KKEEINKKLFIYN-TNIENDKKKNKKKVTETKSDHEYNDIFLKS-DIDNK--------------------
--------------------------------------------------------------------IN----------
------------------LEN---R-----NNNNAYN-----LEN-KNSV----SKIK----------------------
-----NFNEL---------ISNSIEKESSNSKSEENYSDDD--F-YSD--NNDKNKYVVGICKFMKYKLHEKCNELINLF
ISFYVNKISRTIELYIENEKWIESKEAELVSNNFIYLLKEIDKIHNHLTNFFNN-KAKNV-NK---------------IN
NFSEIYIKIEKELEQICKKYSKK-KN--------------------------VN-FSSDLENIKQI----------QNN-
--------------------------------------------------------------NNISIHSINDQKNLEMYM
YKLYMLKMKNYKRNIKLETKKILFIIIKILFKNYTEYIRNSYFNEKGFEKLKIDFFFYFYCLKHYIPSDDENILFVILNE
VLINAKDRINQLNK---K--VDNNNMYHSYL-LDNIKINIDKNKNFILKNL-----KGN
