# Supplementary material for: Phosphorylation in the Plasmodium falciparum Proteome: A Meta-Analysis of Publicly Available Data Sets
Source: J Proteome Res. 2024 Oct 30;23(12):5326–41. doi: 10.1021/acs.jproteome.4c00418 (PMC11629380; doi:10.1021/acs.jproteome.4c00418)
Supplement: Supplementary file 7 — pr4c00418_si_007.zip [file pr4c00418_si_007.zip › plasmodium_alignments/PF3D7_0103200_orthos.afa]

>C922_04263
MEK-HQLQPGEEAKIRAIFFFIGLLLSLPSHVIVNVSFLINHIYKEEIFVTTMGIVSGCMIISSVFQLTFERTSFKSIMV
FNSLNTANMLVLLVGICFLKCSKNYVYLICGIIGLFIGYLYSACTKYSLLMTIRVNGYMITGISFSSLFFFLINLLMSYF
TIEEGNINSYYNAISLSIGTIVLIEFFIILFIMYVQVSSPFFTQERQKIELEMFKK---------------------AN-
---------------MDKNLSSIEKGKTKKQ--NSALSTSDSKA-----------KNG--GVPVLTSCKQKFVTFKSMFN
CTNICDGARLIKYYYVCLIPISFSIFVSSIVYPHMIPNKLGKGVYVNYLFLFLYQLSDMLFSLLVTVYHNAFNFLKQKYI
VILCLSRLILLGISFKIKNLKDGDYMHSDEFVALIIFLLGSTNGSLINISYSRIGECFEESNTKEKNIAVSSSFCALSLL
MSFALAPWFCKAIIDL
>PBLACG01_0100800
M-----LKKSEEIQIKLIFFFIGLLLSLPSHILINVSFLINHIYKEEIAITVMGFLSGFMIISSFLQLTFEYTSFKWIMI
CNGFNVFNLLLLLIFVCVMKCSKYYIYTISGIIGFFIGYLYSSCTKYTLLFPLKVNGYMVTGISFSSLFFFAINLLMSYF
SIEDGNINSYYNTIYLSIGTIVFIEFIILVSIIFIQYNSPYFKEQREKIESAQNKL------------------CNEYN-
---------------ASNDLCKVEKGKKKKKSPEII-------------------QNN--NVSMINKCKNNIKNIGRMFN
CANIIEGARLIRYYYLCLIPIFFSFFVTSIIYPHMIPNKLKKNVYYKYLFMFLYQLSDLIFHIIVTVYYNAFNFFKQKYV
AILCLSRIFLLLLSFKIKNLTEESFLYSNSFLSFLIFVIGGTNGALINISYARISDCFEESNKKTKQIAVASSFCALCLL
LSFALAPWFCNAIIHL
>PPRFG01_0101600
M-----LKKSEEIQIKVIFFFIGLLLSLPSHILINVSFLINHIYKEEIAITVMGFLSGFMIISSFLQLTFEFTSFKWIMI
CNGLNVFNLLLLLIFVCVMKCSKYYIYGISGIIGFFIGYLYSSCTKYSLLFPLKVNGYMVTGISFSSLFFFAINLIMSYF
SIEDGNISSYYNTIYLSIGTIVFIEFIILVCIIFIQYNSPYFKEQKEKIESAQNKK------------------CIEYN-
---------------GSNDLCEVEKGKNKSS--ENI-------------------QSN--NVSMISKCKNKIKNVGKMFN
CANIIEGACLIRYYYLCLIPIFFSFFVTSIIYPHMIPNKLKKNVYYKYLFMFLYQLSDLIFHIIVTVYYSAFNFFKQKYV
AILCLSRILLLLLSFKIKNLTEASFLYSNTFLSFLIFVIGGTNGALINISYARISDCFEESNKKTKQIAVASSFCALCLL
MSFALAPWFCNAIIHL
>PVVCY_0200970
ME--YKLERREEHKIEFMFFLIGLLLTLPTHVVVNISFLINSIYNEEIFVTIMGILSGCMIGASAFQLVIQITSFTSIIV
SNIINIINMGLLLTLLCVCKASKYYIYGMCAIMGLFIGYLYSACTKYSLLVGLKANGFLVTGISFSALFVFTINTIISSF
IIEDGNIASYYKTIFQSFVTILIIEFCALMIILYIQYNSTFFQEQKKKIEFPAYKY---------------------Q--
----------------NKLLNDVENGKRNMN--SNNN-------------------------YGHSGSTGFFKSFKSLFN
FSNIIDGARLIKHYYICLIPISMAILVTYIVHPHMLPNRLDKTVSINYMLLLTYQASDFIFILIVTVYNHAFRFFKQIFV
LILSIARILLIVLSIKIKNSKEGDFIYKTWFITLVTIVLGMTNGSVINMSYERIHDCFRNSNNKEKKVALASSFCALSLL
TSYALAPWICHLVIDL
>PRCDC_0101100
M-----LKKSEEIQIKVIFFFIGLLLSLPSHILINVSFLINHIYKEEIAITVMGFLSGFMIISSFLQLTFEFTSFKWIMI
CNGLNVFNLLLLLIFVCVMKCSKYYIYGISGIIGFFIGYLYSSCTKYSLLFPLKVNSYMVTGISFSSLFFFGINLIMSYF
SIEDGNISSYYNTIYLSIGTIVFIEFIILVCIFFIQYNSPYFQEQKEKIESAQNTK------------------CIEYN-
---------------GSNVLCEVEKGKNKSS--ENI-------------------HNN--NVSMIRKCKNKIKNVGKMFN
CANIIEGACLIRYYYLCLIPIFFSFFVTSIIYPHMIPNKLKKNVYYKYLFMFLYQLSDLIFHIIVTVYYSSFTFFKQKYV
SILCLSRILLLLLAFKIKNLTEGSFLYSNTFLSFLIFVIGGTNGALINISYARISDCFEESSKKTKQIAVASSFCALCLL
MSFALAPWFCNAIIHL
>PADL01_0100800
M-----LKKSEERKIKVIFFFIGLLLSLPSHILINVSFLINHIYKEEIAITVMGFLSGFMIISSFLQLTFEFTSFKWIMI
CNGFNVFNLLLLLIFVCIMKCSKYYIYGISGLIGFFIGYLYSSCTKYSLIFPLKVNSYMVTGISFSSLFFFGINLLMSYF
SIEDGNINSYYNTIYLSIGTIVFIEFIVLITIIFIQYNSPFFKEQKEKIESAQNKK------------------CLNYN-
---------------ASNDLCEVEKGKNKSS--ENI-------------------QNN--NVSMISKCKNKIKTVGNMFN
CANIIEGACLIRYYYLCLIPIFFSFFVTCIIYPHMIPNKLNKNVYYKYLFMFLYQLSDLIFHIIVTVYYNAFNFFKQKYV
AILCLSRVFLLFLSFKIKNLTEESFLYSNTFLSFLIFVIGGSNGALINISYARIADCFEESTKKTKQIAVASSFCALCLL
MSFALAPWFCHAIIHL
>PVP01_0211500
MEK-HKLQPGEEAKIRAIFFFIGLLLSLPSHVIVNVSFLINRIYDEEIFVTVMGIVSGCMIISSVFQLTFERTSFKSIML
FNSLNTANMLVLLVGICFFKCSKYYVYVICGTIGLFIGYLYSACTKYSLLMAIKVNGYMITGISFSSLFFFAINLLMSYF
TIEDGNVNSYYNAIALSIGTIVSVEFFIILFILYAQVSSPFFIEQKQKIELEICQN---------------------AS-
---------------MHNDLSSIEKGKTKKQ--KSALSS-DSKS-----------KDGGANASFLTSCKEKVANFRGMFN
CTNISNGACLIKYYYVCLIPISFSIFVSSIVYPHMIPNKLGKGVYVNYLFMFLYQLSDMLFSLLVTVYLTAFNFLKQKYI
VMLCLSRLILLGIAFKIKNLDDGDYMRSNGFVSLIIFLLGSTNGSFINISYARIGECFEESSTKEKNIAVSSSFCALCLL
MSFALAPWVCKAIIDL
>PcyM_0214900
MEK-HKLQPGEEAKIRAIFFFIGLLLSLPSHVIVNVSFLINRIYKEEIFVIVMGIVSGCMIISSVFQLTFERTSFKSIML
FNSLNTANMLVLLVGICFFKCSKYYVYVICGTIGLFIGYLYSACTKYSLLMAIKVNGYMITGISFSSLFFFAINLLMSYF
TIEDGNIDSYYNAISLSIGTIVLIEFFIILFIMYVQVSSPFFAEQRQKIELEICKN---------------------VN-
---------------VDKNLSSIEKGKIKKQ--KTGLSTSDSKS-----------KDGGVSFPILTSCREKITNFKSMFN
CTNITNGARLIKYYYVCLIPISFSIFVSSIVYPHMIPNKLEKGVYVNYLFMFLYQLSDMLFSLLVTVYLTAFNFLKQKYI
VILCLSRLILLGIAFKIKNLEDGDFMRSNGFVSMIIFLLGATNGSLINISYARIGECFEESSTKEKKIAVSSSFCALSLL
MSFALAPWFCKAIIDL
>PmUG01_02020400
MDE-VKLLPGEEGKIRAIFFFIGLLLSLPSHVIVNVSFLINHLYNEEIFVIVMGIVSGCMIVSSLFQLTFESTSFKAIII
FNSLNTLNLLVLLVLICICKASKYYIYFICGIIGLFIGYLYSACTKYSLLMPIKVNGYMISGISFSALFFFVINLIMSYF
TIEDGNTKSYYNAICMSIGTIVLIEFCIIVYIIFVQFSSPYFMNQRQIIEASMCKG---------------------GN-
-KDCSSTN-----NNNTTQLSEVEKGNKKKK--SSNIINSTSEK-----------VDE--SVSIITILKNKFVNLKNMFN
CTNIFHGAQLIRYYYTCIIPISFSIFISSTIYPHMIPNKLNKGVYLKYLFMFLYQSSDLIFSLLVTVYLTAFNFFKQKYV
VILCLIRVVLLGLALKIKNLKEDAFMYSNSFVSLVIFILGATNGSLINISYARIHECFEESDKKEKNIAVSSSFCALSLL
MSFALAPWFCRAIINL
>PCHAS_0208300
ME--YKLEKPEGHKVKAMFFLIGLLLTLPSHVIVNISFLINNIYNEQIFVTVMGILSGCMIVASAFQLLIEITSFTSILV
SNAINIINMGLLLIFICVCKTSKYYIYGICAIIGLFIGYLYSACTKYSLLLDLKVNGFLVTGISFSALFVFTINTIISYF
IIEDGNIESYYNTIFRSFIAILIIECCILLGIFYIQYNSIYFQDQKKKIEFPAYKY---------------------A--
----------------SKSLNDVEKGKKNMN--SNNN-------------------------YGHSGNTSFLKSFKSLFN
FSNIIDGARLIKHYYTCLIPISFTILITFIIYPHIIPNGLDKNVSTNYMLMLMYQASDFVFIFLVTVYEHAFKFVKQIYV
LIVCLSRVLLVVLSLKIMNSKEGDFIYTTGFITFVVILLGMTNGSLINMSYERINDCFRNSNNKEKKVAVASSFCALSLL
TSYALAPWICHVVMHL
>PF3D7_0103200
M-----LKKSEEIQIKVIFFFIGLLLSLPSHILINVSFLINHIYKEEIAITVMGFLSGFMIISSFLQLTFEFTSFKWIMI
CNGLNVFNLLLLLIFVCVMKCSKYYIYGISGIIGFFIGYLYSSCTKYSLLFPLKVNGYMVTGISFSSLFFFAINLIMSYF
SIEDGNISSYYNTIYLSIGTIVFIEFIILVCIIFIQYNSPYFKEQKEKIESAQNKK------------------CIEYN-
---------------GSNDLCEVEKGKNKSS--ENI-------------------QSN--NVSMISKCKNKIKNVGKMFN
CANIIEGACLIRYYYLCLIPIFFSFFVTSIIYPHMIPNKLKKNVYYKYLFMFLYQLSDLIFHIIVTVYYSAFNFFKQKYV
AILCLSRILLLLLSFKIKNLTEASFLYSNTFLSFLIFVIGGTNGSLINISYARISDCFEESNKKTKQIAVASSFCALCLL
MSFALAPWFCNAIIHL
>MKS88_000725
MDE-VKLLPGEEGKIRAIFFFIGLLLSLPSHVIVNVSFLINHLYNEEIFVIVMGIVSGCMIVSSLFQLTFESTSFKAIII
FNSLNTLNLLVLLVLICICKASKYYVYFICGIIGLFIGYLYSACTKYSLLMPIKVNGYMISGISFSALFFFVINLIMSYF
TIEDGNTKSYYNAICMSIGTILLIEFCIIVYIIFVQFSSPYFMNQRQIIEASMCKG---------------------GN-
-KDCSSTN-----NNNTTQLSEVEKGNKKKK--SSNIINSTSEK-----------VDE--SVSIITILKNKFVNLKNMFN
CTNIFHGAQLIRYYYTCIIPISFSIFISSTIYPHMIPNKLNKGVYLKYLFMFLYQSSDLIFSLLVTVYLTAFNFFKQKYV
VILCLIRVVLLGLALKIKNLKEDAFMYSNSFVSLVIFILGATNGSLINISYARIHECFEESDKKEKNIAVSSSFCALSLL
MSFALAPWFCRAIINL
>PY17X_0211300
MEY-NKLEKSEEHKIKIMFFLIGLLLTLPSHVIVNISFLINQIYNEEIFVTIMGILSGCMIIASVFQLLIEITSFMSIIV
SNILNIINMGLLLTLLCVCKASKYYIYGICAIIGLFIGYLYSSCTKYSLLVDLKVNGFLVTGISFSALFVFTINTIISYF
IIEDGNIESYYNTIFRSFVTILIIECFILSVIFYIQYNSSFFQDQKKKIEFPTYKY---------------------A--
----------------SKPLNDVEKGKKNMN--SNNN-------------------------YTYDGNKNFMKSFKSLFN
FSNIIDGAKLIKHYYICLIPISFSILVTFIIYPHILPNKLEKGVAINYILMLTYQASDFIFIFLVTIYAHSFKFFKQIYV
FILCLIRVLLVVLSIKIKNLKEGDFMYTTGFIAFIVILLGSTNGSLINMSYERINDCFKNSSNKEKKVALASSFCALSLL
TSYAISPWICHAIINL
>PKNH_0210300
MEK-HKLQPGEKAKIRAIFFFIGLLLSLPSHVIVNVSFLINRIYGGDIFVIVMGIVSGCMIISSVFQLTFERTSFNSIMV
FNSLNTASMLVLLVGICIFKCSKIYVYIICGIMGLFIGYLYSACTKYSLLMAIKVNGYMITGISFSSLFFFGINLLMSYF
TIEEGNVNSYYNAISLSIGTIVSIEFFVILYIMYVQVTSPFFTEQRQKIELEICRN---------------------AN-
---------------MDKDLSSIEQGKAKKQ--KSFFSRYESKS-----------KEGDVHTSVFTSCKDKIINFKNMFN
CTNITHGARLIKYYYTCLIPISFSIFVSSIVYPHMIPNKLEKGVYVNYLFMFLYQLSDMLFSLVVTVYLTAFNFLKQKYI
VILCLSRLIFLGIAFKIMHLEDGSYMRTNWFVSIIIFLLGSTNGSFINISYARIGDCFEESSTKEKKIAVSSSFCALSLL
MSFALAPWFCKVIIDM
>PCOAH_00002930
MEK-HKLQPGEEAKIRAIFFFIGLLLSLPSHVIVNVSFLINRIYNEEIFVIVMGIVSGCMIISSVFQLTFERTSFKAIMV
FNSLNTASMLVLLVGICVCKCSKYYVYVICGVIGLFIGYLYSACTKYSLLMAIKVNGYMITGISFSSLFFFGINLLMSYF
TIEEGNVNSYYNAISLSIGTIVLIEFFIILFIMYVQVSSPFFTEQRQKIELEICQS---------------------AN-
---------------KDKDLSSIEQGKANKQ--KSIFSTYASKS-----------KDGSVHSSFFTSCRDKIVNFKNMFN
CTNITNGARLIKYYYVCLIPISFSIFVSSIVYPHMIPNKLQKGVYVNYLFMFLYQLSDMLFSLLVTVYLTAFNFLKQKYI
VMLCLSRLILLGLAFKIKNLPDGDYMRSNGFVSLIIFLLGSTNGSFINISYARIGDCFEESSTKEKKIAVSSSFCALSLL
MSFALAPWFCKAIIDL
>PBANKA_0209900
MEY-NKLEKSEEHKIKIMFFLIGVLLTLPSHVIVNISFLINQIYNEEIFVTIMGIISGCMIIASAFQLLIEITSFISIIV
SNILNIINMGLLLTLLCVCKASKYYIYGMCGIIGLFIGYLYSSCTKYSLLVDLKVNGFLVTGISFSALFVFTINTIISYF
IIEDGNIESYYNTIFRSFVTILIIECCILSVIFYIQYNSRFFQDQKKKIEFPTYKY---------------------A--
----------------SKPLNDVEKGKKYMN--RNNN-------------------------YTHDRNTKFMKNFKSLFN
FSNIIDGAKLIKHYYICLIPISFSILVTFIIYPHILPNKLEKGVAINYMLMLMYQASDFIFIFLVTIYAHGLKFFKQIYV
LILCLSRSLLVVLSIKIKNLKEGDFMYTTGFISFIVILLGSTNGSLINMSYERINDCFKNSSNKEKKVALASSFCALSLL
TSYAISPWICHAVINL
>PocGH01_02018700
MEEKNTMLKGEEVRIRSIFFFIGLLLSLPSHVIVNVSFLINYIYKEEIFVTIMGIVSGCMIISSLFQLTFEKTSFKSIMI
CNILNTVNLIVLVIFICIYKVSKYYVYVISSIIGLYIGYLYSACTKYSLLLTIKVNGYMVTGISFSALFFFTINLLMSYF
TIEDGNIQSYYNAISLSVCTIIFLEFLIILYIFYIQFNSPFFLKEQEKIESQICTCNNNGINHNGINHNGINHNGINHNG
NNDNDDTTNDDTTNVNTEKLNELEIGKGKNV--NNNN----SDV-----------DKH--AISLFITLKKKVVNFKNMFN
CTNIFHGARLVKYYYVCLIPISFSIFISSIAYPHMIPNKLKKGVYLKYMFMFLYQISDVLFSILVTVYLTAFNFFKQKYV
AVLCISRIILLGLSFTIKNLKDGDFMYSNAFISLIIFLLGSTNGSLINISYARIGDCFEESDKKEKKIAVSSSFCALCLL
MSFAMAPWFCKMIIDL
>PGSY75_0103200
M-----LKKSEETKIKVIFFFIGLLLSLPSHILINVSFLINHIYKEEIAITVMGFLSGFMIISSFLQLTFEFTSFKWIMI
CNGFNVFNLLLLLIFVCVMKCSKYYIYGISGLIGFFIGYLYSSCTKYTLLFPLKVNSYMVTGISFSSLFFFGINLLMSYF
SIEDGNINSYYNTIYLSIGTIVFIEFIVLITIIFIQYNSPFFKEQKEKIESAQNIK------------------CLSYS-
---------------ASNYLCDVEKGKNKST--ENI-------------------QTN--NVSMISKFKNKIKTVVSMFN
CANIIEGACLIRYYYLCLIPIFFSFFVTCIIYPHMIPNKLNKNVYYKYLFMFLYQLSDLIFHIIVTVYYNAFNFFKQKYV
AILCLSRVFLLLLSFKIKNLTEESFLYSNTFISFLIFVIGGSNGALINISYARIADCFEESTKKTKQIAVASSFCALCLL
MSFALAPWFCHAIIHL
>PBILCG01_0101600
M-----LKKSEEIQIKVIFFFIGLLLSLPSHILINVSFLINHIYKEEVAITVMGFLSGFMIISSFLQLTFEFTSFKWIMI
CNGLNVFNLLLLLIFVCVLKCSKYYIYGISGIIGFFIGYLYSSCTKYSLLFPLKVNGYMVTGISFSSLFFFAINLIMSYF
SIEDGNINSYYNTIYMSIGTIVFIECIILVSIIFIQYNSPYFKEQKEKIESAQNNK------------------CIEYN-
---------------ISNDLCEVEKGKNRSL--QNI-------------------QNN--NVSMITKCKNKIKNIGTMFN
CANIIEGASLIRYYYLCLIPIFFSFFVTSIIYPHMIPNKLKKNVYYKYLFMFLYQLSDLIFHIIVTVYYNAFNFFKQKYV
AILCLSRIFLLLLSFKIKNLTEQSFLYSNTFLSLLIFVIGGTNGALINISYARISDCFEESNKKNKQIAVASSFSALCLL
MSFALAPWFCNAIIHL
>PGAL8A_00099200
M------LKGEETQIKLIFFFLGILLSLPSNIIINVSFLINNIYNEEISITILGFISGFMIISSLIQLTFEFTSFKSIII
CNFLNAANLFIFLILICLCNASKHYIYIISAFIGFFIGFLYSANTKYSLLFGMRINGYLVSGISFCALFFFIINLLMSYL
TIEDGNVKSYYNAITLSIGTVVVLKVLIIIYIIFMHLRSPYFLEQKERIESRKTKE------------------INIDS-
---------------ELNTFNEVENGENNLS--KGVSS-YDKNSNDNDDKKIEVTVKD--NISKISKINKKLKFPKKIFN
CNNIIDGARLIKYYYLCLIPISFNIFITFVIYPHIIPNKLKKGVYYKYLFMFLFQCSDLIFSFLVTVYLNLFSFFKQQYV
TILCICRILLLVLAYKIKNLQEDSFLYTNEFIAFVIFLVGSTNGSLINLSYGRICDCFKHSDQKEKNIAVSSSFCALTFL
ISFALSPWFCGLIIDS
>AK88_01101
MET-HKLQPWEAAKIRAIFFFVGLLLSLPSHVVVNVSFLINRIYNEDIFVVVMGILSGCMIISSVFQLTFERTSFKSIMV
LNSLNLASMLLLLVGISILKCSKYYVYVICGIIGLFIGFLYSSSIKYSLLMAIKVNGYLITGISFSALFFFLINLLMSYV
TIEDGNIESYYNAISLSIGTIVVIEVFIILFIMYVQISSPFFKEQRKKIDLEIYHN---------------------AN-
---------------RDRELSSIEHGNIKKQ--NTGLSTFSSKS-----------RDAGIHMSVLTSCKEKIINFKNMFH
FSNITDGARLIKYYYNCLIPISFSIFVTSIVYPHIIPNKLGKGVYVSYLFIFLYQLSDMLFNIVVTVYVNAFNFLKQKYV
VMLCISRVILLGIAFKMKNLDDGSYMRSNVFVSVLIFILGATNGSLINLSYARIRDCFEESSTKEQKIGVSSSFCVLALL
TSFAMAPWFCKAIIDL
>PRELSG_0214000
M------LKGEEAKIKLIFFFLGLLLSLPSNVLINVSFLINNIYNEEVSISILGFLSGCMIISSLIQLTFEFTSFKSIII
CNFLNTLNLLILLILICLCRASKNYIFFISSSIGFFIGFLYSASTKYSLLFDMRVNGYLVSGISFCALFFFIINLLTSYF
TIEDNNIRSYYNTIILSIGTVVILKLLIIVSIIYMHMRSPYFLEQKEKIESKKNIE------------------RHIDN-
---------------KLNVPSEIENGEINFS--KDKITS-DKVSNMNDE-ESRYTVKD--NISKININEKECKISKKMFN
CNNIIDGAVLIKYYYSCLIPISFNIFITFIIYPHIIPNKLNKGVYYKYLFMFLYQCSDLIFSLLLTVYLNFLSFFKQQYV
LILCICRILLLLLAYKIKNVQENSFLYSNGFISFVILLVGSTNGSLINISYARICDCFKDTHEKERNIAVSSSFCALTFL
VSFALAPWFCSIIIDS
