# Supplementary material for: Phosphorylation in the Plasmodium falciparum Proteome: A Meta-Analysis of Publicly Available Data Sets
Source: J Proteome Res. 2024 Oct 30;23(12):5326–41. doi: 10.1021/acs.jproteome.4c00418 (PMC11629380; doi:10.1021/acs.jproteome.4c00418)
Supplement: Supplementary file 7 — pr4c00418_si_007.zip [file pr4c00418_si_007.zip › plasmodium_alignments/PF3D7_0103300_orthos.afa]

>PRELSG_0213900
MYIQYRLFSEHSLWRLLEINKNENYILANELKNIICKQSNINYNNKIDIYFSIYKDENNNE-YI-N--------------
------------------------------------------------------------NRNNEKEIKYLNGEDKIYNG
TKILVHRNIKKKSNVSD-ITHKAKKEII-LNVEEKQKINIPNEFLCKLCNLILLESYIIVCNNNCGYSVCKNCILFYILN
CLIKENERKAH-YIDLSLLN--GN-VKCPICNGFLKYCILNKKIELTLEKLQDERNDIDSYNLNIDERNNKFLKIIEKLK
IENFDYI-------------------------------NKNNIFDNEIFVIIKKKFIYSNVNKN-----NNQ--P-----
I-KSVENKIFHHFLYLMESNKLNCIKEYNMMYIDFDSLIFDSLQKINVKNIYEEIQEK-NKENGAN--------------
----------------------NNNSIFDVS--DIDKNLN-DDDFNNELNK-KDEDNG---------------NREIVNS
DMK-----------------------------------------------------------------------------
---EDLI-SVDLNTQITSENDNNKNI---N---------------------------------------LND-EN-----
NNVNDENKNIR---DSSVSEIDEELYNKNKTYIMPISFVGGETSYSLIGVFYVKELFFIINNNKKD--------------
--D-------------------------T--ID-------KNKKKLVQDFLHKWFHNESQ-------------NNENILE
KLNYGNIYKVDYVNKYEKTCFFPAKKQPIYNIINNKRQK-KKKNNIEIILDLKKFKDVVLSVDNYIKYGSRPTYYDTKKT
ST--NN-----------------------IIEDEEKKNHM--AIK-EKVDTSYSLNDTNENQINIKLNEEN-KQR-----
-----------NIT-------------------SANNSSKENGFQEIFEILYETKIAPLS-IQ-NNFNINNPYSGYCALL
PFLTKQEFDFIRKLQRIYKEKYLKELFKHVKKNNLHINIFYNAVNAIFFSTIK---------------------------
----Q
>PcyM_0214800
MYIQYRLFSEHSLWRLLEINKSENYILASELKHIICKQSNINYNNKIDIYFSVYKDDDEES-A--VSGVSGVG-------
----------------------------------------------GIGGGVGGVGGIGGVGGADHEVAFLNPEDKVYNG
TKILIHRHIKKKSSLSD-ITHEAKKEII-VDVREEEKINVPNEFLCILCNYILVDSHILVCSNNCGYSVCKTCVLFYILN
KLVVHDEKKNSAVIDQSKLK--DNYVQCPLCNGYLKYCIWNKKLDLTLKKIIHERSDIDSFKLNVEERNGRFLRIVEKLK
IENFPPSG----------------------------SSTKENIFENDVFKAIEAKYIISTANRKT-----DE--P-----
S-RQEELKIANHFLYLMTNNRQNCTKEFNMIFLEFDNPIFDTVQKMSVRAAYDHQVGR-SSGGEVA--------------
--------------S------SG--S------------------------------------------------------
------------------GGAD----------------------------------------------------------
--------GID--------GEGNGSF--TQGCGD-NQLLRTDANQILH-ADGKQLLRAD-GKQL-LRADGKQLLL-----
TDANSGKKAVV---ESAEDDVDEELYAQNKTYIMPISFVGGETSYSLIGVFYVKGLFKRVSTSST---------------
--D-------------------------G--DE-------EKQQAILKSFLQKWFSDEVKANQKN------PSEMQNPLE
WLKSGDVYTLEWIQKYEKTCFFPARKQPIYNIINSRRQRGRKKNNIEIVLDLRKFLDVVLSVNNYIKYGSRPNNYETKKG
VG-PQG-VV----------------LSSNVEDEEGKKKMA--PTRIDNNVGDPTSWLHAIGTVDV----KGGYQN-----
-----------DMA-KERLPIFTTEAGDAS--SASAGLTKQSEFQEIFEIMYDTRVSPVT-IAGSSFSVSNPYSDYCALL
PFLTKEDFFFLRKLQRIYKEKYLRQLYRHVRRNDLSMNIFFNAVNSVFFSSPRW--------------------------
-Q--R
>PGAL8A_00099300
MFIQYRLFSEHSLWRLLEINKNENYISVNELKNIICKQSNINYNNKIDIYFSIYKDEDNNE-YV-N--------------
------------------------------------------------------------NKDKEKELKYLNSDDKIYNG
TKILVHRNIKKKSNVSD-ITHKAKKEIT-LNVEEKQKINIPNEFLCKLCNLILLESYIIVCNNNCGYSVCKNCILFYILN
TLIKENERKVN-YIDLSLLN--DN-VKCPICNGFLKYCILNKKIELTLEKLQDERNDIDSYNLNIDERNNKFLKIIEKLK
IENFDYI-------------------------------NKNNIFDNEIFEIIKKKFIYSNVNKN-----YNR--T-----
T-KTEENKIFHHFLYLMESNKLNCIKEYNMIYIDFDSLIFDSIQKISVKNIYEEIQEK-NREENVV--------------
---------------------NDNNNIYDIS--DINKNLN-TDDCNNELNNKKDDESC---------------NKTLTNN
VIK-----------------------------------------------------------------------------
---DVLI-SANVNSKCVNENDNNKNF---N---------------------------------------LND-EN-----
SNTNDETKNIK---DNSTSEIDDELYNKNKTYIMPISFVGGETSYSLIGVFYIKELFIIINDNNKID-------------
--N-------------------------E--ID-------ENKKKIIQNFLKKWFHNENQ-------------NNENILE
KLNYGNIYKVDYVNKYEKTCFFPAKKQPIYNIINNKRQKNKKKNNIEIILDLKKFKDVILSVHNYIRYGSRPTYYDVKKT
SA--TN-----------------------NTEDEEKKNYM--MTR-EKADTPCSSIDTNENQLNIKLNEES-KQK-----
-----------NAI-------------------STNAIIKENGFQEIFEILYDTKIAPLS-IQ-NNFNINNPYAGYCALL
PFLTKQEFDFIRKLQRIYKEKYLKELYKYVKKNNLHMNIFYNAVNAIFFSTIK---------------------------
----Q
>PmUG01_02020300
MYIQYRLFSEHSLWRLLEINKNENYILVNELKSIICKQSNINYNNKIDIYFSLYKDEEGTNEYL-S--------------
-----------------------------------------------------------SNKCTENEIKYLNADDKIYNG
TKILVHRDVKKKSTVTD-ITHKAKKEII-INVEEKQKVNIPTEFLCKLCNLILVESHIIVCNNNCGYSVCKSCILFYILN
TLIVQNENRGN-VIDVSLLNNKGTVVRCPICNGILKHCILNKKMEQTLKKLQYERSDIDVFNMNVEERNNKFMKIIEKLK
IENFDYSSVSSSSAVSSSVVSNGAVNNGAVNNGAVNNSTTCNLFDSEFFKIIKEKFFYSNANKN-----MNV--S-----
E-KSEENKIFNHFLYLIESNKLNCMKEYNMIYIDCDSCIFDAIQKMNVKCIYEQMHIK-GKEVTRKSELDASGGVQVSGD
CSGGVSGDVSGGVSGGVSGGVNGSNDEHDDSMGNMKPHLN-NSATFNRMANSTHDDY----------------AKACAKE
KVK-----------------------------------------------------------------------------
---ETRTRPSGYDIQGNKENESEKRSKGNT---------------------------------------QNDTCS-----
NNINGEGGGEN---ENSTDEVNEKLYNENKIYIMPMSFVGGETSYSIIGVYYIKDLFTTVSEKSNCK-------------
--N-------------------------EDTINNNGSSTIQKRRLIILNFLKKWFIVENK-------------NDDNILE
KLNYGNIYQIEYVNKYEKTYFFPARKQPLYNIINTKRQKAKKKNNIEIILDLKKFCDVILNVENYIKYGSRPNNYEMKNV
GA--TA--------------------T-IRTEDDGKKNFS--LLR-EKPDKDLSLNNAQDSDVNTRVCGEW-KTEQAAFV
PTPLVNAAVCSGPP-------------------STGALTKQDQFQEIYEILYDTKIVPVS-IN-KNFNIQNPYADYCALL
PFLTKDDFLLIRKLQRIYKEKYLKQLYKHIKENNLNMTIFFNAVNSVFFTSCD---------------------------
----Q
>PPRFG01_0101700
MYIQYRLFSEKSLWRLLEIKKNDNYIFVSELKSILCKQSNINYNNKIDICFSVYKEGDDFE-DDGNGNNNNNNNNNN-NN
SNN-------SN-----------NNNNNKDEVSDEGNKNSLLFYNKSVYGNINNNSNDNSYNNNEKNINFLNNDDKIYSG
TKILIHRQVKKKNNVTDVITHKAKKEII-INTEEKQKINIPQEFLCKLCNYLLLESYIIVCNNNCGYSVCRSCLLFYILN
CVIKENEKKMN-YIDINMLN-SDNIIKCPICQGILKYGILNKKMELTIKKFVDERKDIDSYNLSIEERNNRYIKILDRLN
IENIDHLSID--------------------------KKNKKIFFENHIFKHIEQKYIHSLKTQDN----KNV--H-----
E-KNEEPKLINHFLYLMDNYKLNCIKEYGMLYVDFNNYIFDSIQKINVKCIYEQQINE-NKNEDAV--------------
---------------------DI--HIDDDT----YKNMH-SSLIKDNMNDHHHDNSTN--HNVDVSLGVDHVKRELNQN
SLLKVKVKSEEYEESSVKGDTKDHFNYLNMFKNMSSYLTGRVDDDK----------------------------------
--GEGMA-RVK--------EEDPGEV--NNINDD-NNVEKNNNMENKNNMQKNNNMEKNNNMQKNNNIQKNNNIQ-----
KNNNMQKNNNMDKGTEEVDEFNECMYNKTKTYIIPISFVGGETSYSLIGIYVVKDLYMRGDEKAKDTLYNNLPSTSSCLL
NRG-------------------------N--NN-------NVGDSFVESFLQKWFHYEYM----N------EKKVGNIFE
KLKSGNIFNVECINKYEKTCFFPARKQPIYTIINTKRQKTKKKTNIEIGLDFKKFKDVVLSVDNYIKYGSRPTNYEPRKE
KI--QG-VNMSAPNNNN-----NNNKEINENDNVGKEHET--NIR-DNLFHEEKDTLHNL--VDI----QN-EQD-----
-----------DLL--------------------TCSINLQHHFKDIYETLYDTSIIPIS-IN-NNFNVHNPYVNYCALL
PFLTKEDFYLFRKLQRIYKEKYLKKLYKHVKQNNLNMNIFLNAINAMYFATMK---------------------------
-K--D
>PocGH01_02018600
MYVQYRLFSERSLWRTVEISRSENYILANDLKNIICKQSNINYNNKIEIYFSVYREEDEGE-AVDDEENHGHGDGG----
------------D---------GRGGGANTGVTAEG-----------------YGANGYTLGKRKKEMKYLSGDDKIYSG
TKLLVHRDVKKKNNNLD-ITHKAKKEII-LNVEEKQKINVPNEFLCKLCNFLLIESHIIVCTKNCGYSVCKCCILFYIFN
SLIVENERRNN-FIDVNLLS-KKDSIKCPICKGILKYCMFNKKMEMTLKRLHDERKDIDSVNLLIKERNNKFMKIIERLK
IENFDWSCCDVSNG---------------VDDPIMNNRNEGNLFECDVFKTIENKFILTNTGGK-----INQ--T-----
E-IADDNRLYNHFLYLMESNKLGCIKEYNLIFIDFDSCIFDIIQKMSVKCAYAEVSTV-GEVQEEM--------------
---------------------Y---------------------------------------------NGEEVEKRDLLDA
--------SEKY--------------------------------------------------------------------
--------TVD--------NDEKLDV--YRS-------------------------------------------N-----
QKGNVEGRYEG---ENSSDEIDEELYNKNKVYIMPISFVGGETSYSLIGVFYIKGVFTRIGNG-----------------
--------------------------------G-------EEKELLMENFLRKWFLNENK-------------KIENILD
MLNFGNIYTVDYVKKYERTCFFPARKQPIYNIINTRRQKAKRKNNIEIVLEFKRFGDVLLSVHNYIKYGSRPNNYEGKRG
GA--PT-V----------------------DDVP-------------------EQVPHT--------SFIGTSTA-----
-----------TLA---------------S--ALPNCLTRRGEFQEVYNTLYDTKAVPVLCAQ-DKFNVSNPYVGYCALL
PFLTKEDFLLFRKLQRIYKEKYLRKLYRHIRENGLNMNIFFNAVNAVFFSTTRGAGPVIQQSDCQPSSLHMAAEDMYLRK
RA--G
>PADL01_0100900
MYIQYRLFSERSLWRFLEINKNDNYILVSDLKNILCKQSNINYNNKIDICFSIYKEGDSFE-EDDSNNNN-NN-------
--N-------I-N---------KNIGNEKDNLSDQGNKNNLLYYNKSGYENINNNINDNIYNNKENNINFLNNDDKIYNG
TKILIHRQVKKKSNITDVITHKAKKEII-INTEEKQKINIPQEFLCKLCNYLLLESYIIVCNNNCGYSVCRSCLLFYILN
CFIKENEKKMN-YIDMNMLN-TDNIIKCPICQGILKYGILNKKMELTIKKFVEERKDIHSYNLSIEERNNRYLKILDRLN
IENIEDLCID--------------------------RKNKKNLFDNHIFKHVEKKYIHSHITQDN----KNI--L-----
D-KNEELKIINHFLYLMDNYKLNCIKEYGMLYVDFNNYLFDSIQKIKVKSIYEQQINE-NKDNTSV--------------
---------------------NI--NIDDGC----DKNMN-LSLRKDNMTEHV-DKSSN---NIDDVLGVEHIKRELIQD
RVM--KVKTEEYGESNVKGATNDPFNCLNMLKNMSSYLTGMIGDDKCDDKGDDKGDD----------KGDNKCDNKY--D
NKGDNML-RIK--------KEERKDM--NNINNV-NN-------------------------------------------
---INDDNNDIDKENDCVDDFKEDMYNQTKTYIIPISFVGGETSYSLIGIYAVKDLYMRIDGKKNEGSSNNLTSTSSSLF
NKG-------------------------N--NN-------NVDDSFVESFLKKWFHYENQ----H------EKKVGNIFE
KLKSGNIYNLECINKYEKTCFFPARKQPIYTIINTKRQKTKKKTNIEISLDFKKFKDIVLSVDNYIKYGSRPTNYEPRKE
KI--QG-TNINLSNNNNNNNNNNNNMEMNENDNEGKEQEI--NNR-DNIFNEEKDTLHNI--VDL----HN-EQD-----
-----------DIL--------------------TSSINLQHEFKDIYQTLYDTSIIPIS-IN-NNFNVNNPYANYCALL
PFLTKKDFYLFRKLQRIYKEKYLKKLYKHVKQNNLNMNIFFNAVNALYFATIR---------------------------
-K--D
>PY17X_0211200
MYIQYRLFSEHSLWRVLEINKSENYILVSELKNIIRKQSNINYNNKIDIYFSLYQNEDNEE-DI-N--------------
----------------------------------------------------------KKSRNISKEIKYLDVDDKIYNG
NKILVHRDVKKKNTVHD-ITHIAKKEII-LDVEEKQKVNLPNEFLCKICNYMLIESYIIVCNNNCGYSVCKSCILFYIFS
CIIKEDEKKKN-YIDLSLIKNDDNIIKCPICKGVLKYCIINKKMELTLKKLQDERNDIDSFNFIIQERNNKFVKIIEKMK
IQNFDYSSIENRN---------------------NDTTNIYTLFNNHVFKTIEEKYIYSTSNNNNNNNKTNE--Q-----
I-EIEEKPVLNHFLYLMDSNKLNSIKEYLMVYIDYDSCIFDTIQKMNIKNISDHINEN-KLLQDKL--------------
---------------------YS---------------------------------------------------------
--------------------------------------------------------------------------------
----------------------------------------------------------------------HEDDT-----
NNDNTISKSDK---NNSQEEIDEKLYTKNKAYIIPISFVGGETSYSLIGVFYISDLVSSFNSVNNK--------------
--D-------------------------K--NE-------KHVNNKIENFMMKWHGNDSIG---N------NVNKENIMN
KLKNGDIYKVEYVNKYEKTCFIPVRKQPLYNIINTKRNKTKKKTNIEIVLELKKFMEIVLTVDNYIRYGSRPNNYEIKKV
VT--SGGDDISVDTGIG----GGVNIPFNNMDENEKKNMN--VQK-NKELQDISYIIGNNQDINSQTNYEGTLQP-----
-----------NYP---------------S--ENISILTKHTEFQEIYEILYSTKTVPIS-IQ-NIFNINNPYVDYCAIL
PFLTKEEFLFFRKLQRIYKEKYLKKLYKHVKENNLNINIFSNAVNSIFFSTI----------------------------
----R
>PF3D7_0103300
MYIQYRLFSEKSLWRLLEIKKNDNYIFVSELKSILCKQSNINYNNKIDICFSVYKEGDDFE-DDGNGNNNNNNNNNNNNN
SNN-------S-N---------NNNNNNKDEVSDEGNKNSLLFYNKSVYGNINNNSNDNSYNNNEKNINFLNNDDKIYSG
TKILIHRQVKKKNNVTDVITHKAKKEII-INAEEKQKINIPQEFLCKLCNYLLLESYIIVCNNNCGYSVCRSCLLFYILN
CVIKENEKKMN-YIDINMLN-SDNIIKCPICQGILKYGILNKKMELTIKKFVDERKDIDSYNLSIEERNNRYIKILDRLN
IENIDHLSID--------------------------KKNKKSFFENHIFKHIEQKYIHSLKTQDN----KNV--H-----
E-KNEEPKLINHFLYLMDNYKLNCIKEYGMLYVDFNNYIFDSIQKINVKCIYEQQINE-NKNEDAV--------------
---------------------DI--HIDDDT----YKNMH-SSLIKDNMNDHHHDNSTN--HNVDVSLGVDHVKRELNQN
SLLKVKVKSEEYEESSVKGDTKDHFNYLNMFKNMSSYLTGRVDDDK----------------------------------
--GEGMV-RVK--------EEDPGEV--NNINDD-NNVEKNNNMEYKNNMQKNNNMEKNNNMQKNNNIQKNNNME-----
KNNNIQKNNNMDKGIEEVDEFNECMYNKTKTYIIPISFVGGETSYSLIGIYVVKDLYMRGDEKTKDTLYNNMPSTSSCLL
NRG-------------------------N--NN-------NVGDSFVESFLQKWFHYEYM----N------EKKVGNIFE
KLKSGNIFNVECINKYEKTCFFPARKQPIYTIINTKRQKTKKKTNIEIGLDFKKFKDVVLSVDNYIKYGSRPTNYEPRKE
KI--QG-VNMSAPNNNN-----NNNMEINENDNVGKEHET--NIR-ENLFHEEKDTLHNL--VDI----QN-EQD-----
-----------DLL--------------------TCSINLQHHFKDIYETLYDTSIIPIS-IN-NNFNVHNPYVNYCALL
PFLTKEDFYLFRKLQRIYKEKYLKKLYKHVKQNNLNMNIFLNAINAMYFATMK---------------------------
-K--D
>PGSY75_0103300
MYIQYRLFSERSLWRFLEINKNDNYILVSDLKNILCKQSNINYNNKIDICFSIYKEGDSFE-EDDSNNNNNNNN------
----------I-N---------KNIGNEKDNLSDQGNKKNLLYYNKSGYENINNNINDNTYNNKENNINFLNNDDKIYNG
TKILIHRQVKKKNNITDVITHKAKKEII-INTEEKQKINIPPEFLCKLCNYLLLESYIIVCNNNCGYSVCRSCLLFYILN
CFIKENEKKMN-YIDMNMLN-TDNIIKCPICQGVLKYGILNKKMELTIKKFVEERKDIHSYNLSMEERNNRYLKILDRLN
IENIEDLCID--------------------------RKNKKNLFDNHIFKHIEKKYIHSHITQDN----KNI--L-----
E-KNEEPKIINHFLYLIDNYKLNCIKEYGMLYVDFNNYLFDSIQKIKVKSIYEQQIND-NKDNTSV--------------
---------------------NI--NIHDDC----DKNMN-LSLRKDNMTEQV-DKSAN---NVDDISGVDHIKRELIQE
GVM--KVKTEEYGESNVKGATNDPFNCLSMLKNMSSYLTGMVGDDK----------------------------------
--CDDMV-RIK--------KEERKDL--NNINNV-NN-------------------------------------------
---INDDNNDIDKENDCVDDFKEDMYNQTKTYIIPISFVGGETSYSLIGIYAVKDLYMRIDGKKNEGSSNNLTSTSSSLF
NKG-------------------------N--NN-------NVDDSFVETFLKKWFHYENQ----N------EKKVGNIFE
KLKSGNIYNIECINKYEKTCFFPARKQPIYTIINTKRQKTKKKTNIEISLDFKKFKDIVLSVDNYIKYGSRPTNYEPRKE
KI--QG-TNISLSNNNN----NNNNMEMNENDNEGKEQEI--NNR-DNIFNEEKDTLHNI--LDL----QN-EQD-----
-----------DIL--------------------TCSINLQHEFKDIYQTLYDTSIIPIS-IN-NNFNVNNPYANYCALL
PFLTKKDFYLFRKLQRIYKEKYLKKLYKHVKQNNLNMNIFFNAINALYFATIR---------------------------
-K--D
>C922_04262
MYIQYRLFSEHSLWRVLEINKSENYILVSELKHIICKQSNINYNNKIDIYFSVYKDDEEGE-GSGVSG------------
---------------------------------------------------------VTSIGGGDHEVAFLNPEDKVYNG
TKILIHRHIRKKSNLSD-ITHEAKKEISSVDVREEQKINIPNEFLCKLCSYILIDSHILVCSNNCGYSVCKTCILFYILN
QLLISDEKKTSAFIDMSRLK--DKSIQCPVCNGALKYCIWNKKLELTLKKILDERSDIDSFKLNVEERNARFLRIVEKLK
IENFPPSD----------------------------SGAKENIFESDVFKAIEQRYILSSGNRKT-----NEPSS-----
S-REEEVKIANHFLYLMTNNRLNCTKEFNMIFLDFENPIFDTVQKMNLRAAYDHQLGK-TTGGEAA--------------
--------------S------SV--S------------------------------------------------------
------------------GGAD----------------------------------------------------------
--------PMD--------AERNGSL--NNSA-------------------------------------AKQLLH-----
TDSDSGKKAVI---ESSQDDIDEEQYSQNKTYIMPISSVGGETSYSLIGVFYVKGLFKQVSTSSN---------------
--D-------------------------R--DE-------AKQKSILKNFLQKWFSDEVKGNQ-N------PSKVVNPLE
RLKSGDVYTLEWIRKYQKTCFFPARKQPIYNIINSRRQRSRKRNNIEIVLDLRRFLDVVLTVDNYIKYGSRPNNYETKKG
GGGPLG-V-----------------LSSNVEDEEGKKKMA--PTRLDNKVADPTSLPHSIGPVDV----KG-NQN-----
-----------DVA-KGGMPIVTT-GGEAS---SPAALTKQTDFREFFELMYDTKVSPVI-IG-SSFNVSNPYADYCALL
PFLTKEDFLFLRKLQRIYKEKYLRQLYRHVRRNDLSMNVFFNAVNSVFFSSPRW--------------------------
-Q--G
>PKNH_0210200
MYIQYRLFSEHSLWRLLEINKNENYILASDLKHIICKQSNINYNNKIDIYFSVYKEDGEEN-G--M--------------
----------------------------------------------------------SRVSGVDEEVAFLNAEDKIYNG
TKILIHRHIKKKSNVSD-ITHEAKKEIS-VDVREEQKINIPSEFLCKLCSYILIDSHIVVCSNNCGYSVCKTCILFYILN
QLVVQDEKKMCAVIDLSKLK--ENSIQCPLCNGSLKYCIWNKKLELTLKKIIDERSDIDSFKLNVEERNSRFLRIVEKLK
IENFPPSG----------------------------SGAKENIFETEIFKAIEDKYILSGANKKT-----DE--P-----
S-REEEVKIPNHFLYLMTNNRLNCTKEFNMIFLDFENPIFDTVQKMSLRAVYDQHLGK-TNTGQAA--------------
--------------S------SV--S------------------------------------------------------
------------------GDDN----------------------------------------------------------
--------RID--------GEGKRTI--TQST-------------------------------------TNQILH-----
TDANVGRKVLM---ENNEDDLDEDMYNQNKTYVMPISFVGGETSYSLIGVFYVKDLFKRLSSLRT---------------
--G-------------------------T--ED-------SKEEDILKTFLQKWFSDEVKPNQ-N------SSQILNPLE
RLKSGDVYTLEWVHKYEKTCFFPARKQPIYNIINSRRQRSRKKNNIEIVLDLKKFLDVVLSVNNYIKYGSRPNNYETKKG
VG-PQG-V-----------------LSSNVDDEEGKRKMA--PTSIDNKLGDPSSWLHSMGNVDV----KG-NPN-----
-----------EVT-RERLAMLTT-PGEVSSPSASGGLIKQSAFQDIFQIMYDTKIPPVT-TG-SSFNVNNPYAEYCALL
PFLTKEDFLFLRKLQRIYKEKYLRQLYRHVRRNNLSMNIFFNAVNSVFFSSPRW--------------------------
-Q--S
>AK88_01100
MYIQYRLFSEHSLWRVLEINKSENYILASELKHIICKQSNINYNSKIDIYFSVYKDDEEGS-R--VSG------------
---------------------------------------------------------VSGVGGGDNDVDFLNPEDKVYNG
TKILIHRHIKKKSNLSD-ITHEAKKEIS-VDIREEQKINIPIEFLCKLCSYILIDSHILVCTNNCGYSVCKTCILLYVLN
KLVTQDEKKTSTVIDLNRLK--DNSIQCPLCNGSLKYCIWNKKLELTLKKIINERSDIDSFKLNVEERNSRFLRIVEKLK
IENFPPSA----------------------------SVTKENIFESDVFKAIEAKYILSSGNRKT-----DE--PFRGED
DKEEEDVKMANHFLYLMTNPKQNCIKEFNMIFLEFENPIFDTVQKMGLKAAYDQQVGK-ASPGAGP--------------
--------------S------SV--GS------------------------------TS--AAAAVG-------------
------------------VGGD----------------------------------------------------------
--------AIA--------GERNETV--TQ--------------------------------------------------
STSNSGMKAGV---DNSEDDVDEEMYSHSKVYIMPISFVGGETSYSLIGVFYVKGLYKHVSTSST---------------
--V-------------------------R--DE-------GKEQAILKNFLQKWFSDEVKSNQ-N------PSDILNPRE
RLKSGDVYTLEWVHKYEKTCFFPARKQPIYNIINSRRQRSKKKNNIEIVLDLKKFVDVVLSVNNYIKYGSRPNNYDTKKG
MV------------------------SSTVEDEEGKKRMPPPPTRMDNKLGDPSGWAQTIGSVDA----MV-NQN-----
-----------DVAAKERLGIFSS-AGEASS-SPSGELIRQSEFQDIFELMYDTKICPVT-IG-HRFHVSNPYADYCALL
PFLTKEDFLFIRKLQRIYKEKYLRQLYKHVRRNDLSMNIFFNAVNSVFFSSPRW--------------------------
-Q--P
>PRCDC_0101200
MYIQYRLFSEKSLWRLLEIKKNDNYIFVSELKSILCKQSNINYNNKIDICFSVYREGDDFE-DYDSGNNNNNNNKNNNNN
NNNNNNYNNNN-NNNINNNNNINNNKNNKDEVSDQGNKNNLLFYNKSVYGNINNNSNDNSYNNNEKNINFLNNDDKIYSG
TKILIHRQVKKKNNITDVITHKAKKEII-INAEEKQKINIPQEFLCKLCNYLLFESYIIVCNNNCGYSVCRSCLLFYILN
CVIKENEKKMN-YIDINMLN-SDNIIRCPICHGILKYGILNKKMELTIKKFVEERKDIDSYNLSIEERNNRYIKILDRLN
IENIDHLSID--------------------------KKNKKSFFENHIFKHIEQKYIHSLKTQDN----KTM--H-----
E-KNEEPKLINHFLYLMDNYKLNCIKEYGMLYVDFNNYLFDSIQKINVKCIYEQQLNE-NKNESTL--------------
---------------------DI--NIDDDT----YKNMD-SSLIKDNMNDHHHDNCTN--HNVDVSSGVDHAKRELIQN
NLLKVKVKSEEYGESSVKGATNDHFNYLSMLKNMSSYLTGRVDDDK----------------------------------
--GDGMV-RVK--------EEDPGNV--NNINGD-NNVGKNNNVEKNNNMEKKNNMEKNNNMEKNNNMEKNNNME-----
KNNNMEKNNNMDKGTEEVDEFNECMYNKTKTYIIPISFVGGETSYSLIGIYVVKDLYMRTDEKEKDTLYNNLPSSSRCLL
NRDNNNNNNNNNNNNNNNINNNNNINNNN--NN-------NNGDSFVESFLQKWFHYEHP----K------EKKLGNIFE
KLKSGNIFNVECINKYEKTCFFPARKQPIYTIINTKRQKTKKKTNIEIGLDFKKFKDVVISVDNYIKYGSRPTNYEPRKE
KI--QG-VNISSGNNNN--NNNNDNMEINENDNVGKEHET--NIR-DNSFNEEKDTLHNL--VDI----QN-EQD-----
-----------DLL--------------------TCSINLQHHFKDIYETLYDTSIIPIS-IN-DNFNVNNPYVNYCALL
PFLTKKDFYLFRKLQRIYKEKYLKKLYKHVKQNNLNINIFLNAVNAMYFATIK---------------------------
-KDYY
>PVP01_0211400
MYIQYRLFSEHSLWRLLEINRSENYILASELKHIICKQSNINYNSKIDIYFSLYREGAVGV-DSAVG-------------
--------------------------------------------------------VDSAVGGGVDGVAFLNGEDKVHNG
AKILIHRHIKKKSSLSD-ITHEAKKEIS-VDVKEEQKINIPSEFLCKMCSYILIDSHILVCSNNCGYSVCKTCILFYILN
HLVVPDGKKTSARLEISKLK--DNSVQCPLCKGTLRYCIWNKKLELTLKKIIEERKDIDSFKLNVDERNTRFLRVVEKLR
IENFSPSG----------------------------STSKENILQSDVFQAIEAKYILSSANRKE-----DE--P-----
P-REGDVKIANHFLYLMTNNRQNCTKEFNMIFLEFESPIFETVQKMSVRAAYNHQVGK-TAGGGAA--------------
--------------P------SG---------------------------------------------------------
------------------G-------------------------------------------------------------
-------------------------------A-------------------------------------ANQLLHTNDNL
ANTRSGRSAVV---ERTEDDVDEDLYSQDKTYVMPISFVGGETSYSLIGVFCVKRPFKQVSPSSS---------------
--S-------------------------S--EE-------VKQRAVLETFLQKWFSDEVRANQ-NPSEVQNPRELLTPLE
RLKSGDVYTLEWVLKYEKTCFFPARKQPIHNIINSRRQRGRKRNNIEIVLDLRKFLEVVLSVNNYIKYGSRPNNYETKKG
GA------A----------------LPSTVEDEEGKRKVA--PTRGDNKQGDPSSWLHNIGGADA----KG-NQN-----
-----------DVV-KERLASFPS-SG--A--AASTGMTKQSEFQEIFSLLYNTRVPPVT-IG-GTFNVSNPYADYCALL
PFLTKGDFLFLRRLQRIYKEKYLRQLYRHVRRNDLSMNIFFNAVNQVFFSGAR---------------------------
-W--G
>PCHAS_0208200
MYIQYRLFSEHSLWRVLEINKSENYILVSELKNIIRKQSNINYNNKIDIYFSLYQNEDEE--DI-N--------------
----------------------------------------------------------KKTRNISKEIKYLDVDDKIYNG
NKILVHRDVKKKNNVHD-ITHIAKKEII-LDVEEKQKVNLPNEFLCKICNYMLIESYIIVCNNNCGYSVCKSCILFYIFS
CIIKEDEKKKN-YIDLSLVKNDDNIIKCPICKGVLKYCIVNKKMELTLKKLQDERNDIDSFNFIIQERNNKFMKIIEKMK
IQNFDYSSLENRN---------------------NDGTNINTLFNNHIFKTIEEKYIYSTNNNNK---KVNE--Q-----
I-KIEEKTILNHFMYLMDSNKLNSMKEYQMIYIDFDSCIFDTIQKMNIKNISEHINGS-QSLQDIL--------------
---------------------DP------DERGNTMPSIAYASGVTNKIDNKRLD-------------------------
--------------------------------------------------------------------------------
--------PIK--------Y---------E---------------------------------------KNENMN-----
NNTYSGPTTDQ---NNDQEEIDEKLYTQNKTYIIPISFVGGETSYSLIGVFYISDLVTSFNSGNGR--------------
--N-------------------------Q--NE-------KDFNNKIENFMMKWHANESGG---N------NINKENIMN
KLKNGDIYKVEYVNKYEKTCFIPVRKQPLYNIVNTKRNKTKKKTNIEIVLDFKKFMEVVLTVDNYIRYGSRPNNYEIKKV
AT--SPGDDISGDTGMS----GGLNIPFNNMDENEKKIMN--VQK-NKEIQDISYMIGNNQDMISQINYEGTLQP-----
-----------NYP---------------S--ENISILTKHSEFQEIYEILYSTKVAPVS-IQ-NNFNINNPYADYCAIL
PFLTKEEFLFFRKLQRIYKEKYLKRLYKHVKENNLNINIFSNAVNSIFFSTI----------------------------
----R
>PCOAH_00002940
MYIQYRLFSEHSLWRLLEINKSENYILASELKHIICKQSNINYNNKIDIYFSVYKEDEGG--------------------
----------------------------------------------------------SAVRGADHEVAFLNAEDKIYNG
TKILIHRHIKKKSNVSD-ITHEAKKEIN-VDIREEQKINIPSEFLCKLCSYILVDSHILVCSNNCGYSVCKTCILFYILN
QLVVQDEKKSCAVIDLSRVR--DHSIQCPLCNGSLKYCIWNKKLELTLKKIVDERSDIDSFKLNVEERNSRFLRIVEKMK
IENFPPSG----------------------------SGAKENIFESDVFKAIEEKYILSSGNRKT-----DE--P-----
S-REEEVKITHHFLYLMSNNRQNCTKEFNMIFLEFENPIFDTVQKMSLKAVYDQQVGK-TTEREAT--------------
--------------S------SV--N------------------------------------------------------
------------------GVAN----------------------------------------------------------
--------RMD--------EEGNGSI--TQNA-------------------------------------PNQPLH-----
TDAKEEKKPIV---ENAEDDVDEDLYSQSRAYIMPISFVGGETSYSLIGVFYVKDLFKRVSAGSI---------------
--G-------------------------V--DQ-------AKQESILKTFLQKWFSDEVKTNQ-N------PSDVVNPLE
RLKSGDVYTLEWVHKYEKTCFFPARKQPIYNLINSRRQRSRKKNNIEIVLDLRKFLDVVLSVNNYIKYGSRPNNYEVKKG
VG-PQG-V-----------------LPSNVDDEEGKRKML--PTRVDNKLADAASWLHNIGSADV----KG-NQN-----
-----------DMA-KDRLAVLTT-AGEAS--SASGGLTKQCAFQEIFEVLYDTKVPPVT-IG-NTFHVSNPYADYCALL
PFLTKEDFLFLRKLQRIYKEKYLRQLYRHVRRNDLSMNIFFNAVNSVFFSSPRW--------------------------
-Q--P
>PBLACG01_0100900
MYIQYRLFSERSFWRLLEINKNDNYIYVSELKSILCKQSNINYNNKIDICFSVYKEGDSFE-EDDSNNNNNNNNNNNNNN
NNNNN--NNNN-N---------NNIGNEKDDLSDQGNKNNISYYNKSGYVNINNNINNNSYNNNENNIHFLNNDDKIYNG
TKILIHRQVKKKNNITDIITHKAKKEII-INAEEKQKINIPQEFLCKLCNYLLLESYIIVCNNNCGYSVCRSCLLFYIFN
CFIKENEKKMN-YIDMNMLN-TDNILKCPICQGLLKYGILNKKMELTIKKFVEERKDIHPYNLSMEERNNRYIKILDRLN
IENIDYLSID--------------------------KKNKKNLFDNYIFKHIEKKYIHSHITQDN----KHN--L-----
D-KNEESKLINHFLYLMDNYKLNCIKEYGMLYVDFNNYIFDSIQKIKVKCIYEQQIYEKNKDQTSV--------------
---------------------NI--NIDDGS----SKNMH-SSLIKDNMNEHD-DNSAN---NVDIISGVDNIKRELIQN
RVV--KIKTEEYGESNAKGATNDSFNCLNMLKNMSSYLTGRVEDDK----------------------------------
--GDGMI-KVK--------KEEANDV--NNINDD-NN-------------------------------------------
---DGDRKNDMDKEKEGVDEFNECMYNKTKTYIIPISFVGGETSYSLIGIYAVKDLYMRADGKKNETSFNNLTFTSSCLL
DTG-------------------------N--NK-------DIDNSFVESFLQKWFHYEYQ----N------EKKVGNIFE
KLKSGNIYNMECINKYEKTCFFPARKQPIYTIINTKRQKTKKKTNIEIRLDYKKFKEIVLSVDNYIKYGSRPTNYESRKE
KI--QG-TNICLPNNNN--NNNDNMMEMNENDNEGKVQEI--NIR-DNLFNNEEDTLHNL--VDI----QN-EQD-----
-----------DLL--------------------TCSIYLQHHFKDIYETLYDTSIIPIS-IN-NNFNVNNPYVNYCALL
PFLTKKDFYLFRKLQRIYKEKYLKKLYKHVKQNNLNMNIFFNAVNALYFATIR---------------------------
-K--D
>PVVCY_0200960
MYIQYRLFSEHSLWRVLEINKSENYILVSELKNIIRKQSNINYNNKIDIYFSLYQNEDEE--DI-N--------------
----------------------------------------------------------KKTRNISKEIKYLDVDDKIYNG
NKILVHRDVKKKSTVHD-ITHIAKKEII-LDVEEKQKVNLPNEFLCKICNYMLIESYIIVCNNNCGYSVCKSCILFYIFS
CIIKEDEKKKN-YIDMSLVKNDENIIKCPICKGVLKYCIVNKKMELTLKKLQDERNDIDSFNFIIQERNNKFGKIIEKMK
IQNFDYSSIENRT---------------------NDGTNINTLFNNHIFKTIEEKYIYSTNNNNN---KINE--Q-----
I-KIEEKTILNHFMYLMDSNKLNSMKEYQMVYIDFDSCIFDTIQKMNIKNISEHINGS-QSLQDIL--------------
---------------------DP------DERGNTMPNIAYASGGTNKIDNKRLD-------------------------
--------------------------------------------------------------------------------
--------PIK--------Y---------G---------------------------------------KNENMN-----
NNPYSGVTTDQ---NNGQEEIDEKLYTKNKTYIIPISFVGGETSYSLIGVFYISDLVTSFNNGNSR--------------
--N-------------------------R--NE-------KDLNNKIENFMMKWHANESGG---N------NINKENIMS
KLKNGDIYKVEYVNKYEKTCLIPVRKQPLYNIVNTKRNKTKKKTNIEIVLEFKKFMEVVLTVDNYIRYGSRPNNYEIKKV
TT--STGDDISGDIGMV----GGLNIPFNNMDENEKKNMN--VQK-NKEIQDISYMIGNNQDMNSQINYEGILQP-----
-----------NYS---------------S--ENIYILTKHSEFQEIYEILYSTKVAPVS-IQ-NNFNINNPYADYCAIL
PFLTKEEFLFFRKLQRIYKEKYLKRLYKHVKENNLNINIFSNAVNSIFFSTI----------------------------
----R
>PBILCG01_0101700
MYIQYRLFSERSLWRLLEVDKNDNYIFVSELKGILCKQSNINYNNKIDICFSVYKEGDSFE-EDDNNNINNKN-------
------------N---------NNIGNEKDDLNDKGNKNNLLYYSKSGYGNINNNINDNGYNNNENNIHFLKNDDKIYSG
TKILIHRQVKKKNNITDIITHKAKKEII-INVEEKQKINIPQEFLCKLCNYLLLESYIIVCNNNCGYSVCRSCLLFYILN
YIIKENEKKMN-YIDINMLN-TDNIIKCPICEGILKYGILNKKMELTIKKFVEERKDIHAYNLSIEERNNRYLKILDRLN
IENIDNLFID--------------------------KKNKKTFFDNDIFKFIEKKYIHLLATQDN----KNI--H-----
D-KNEEPKIINHFLYLMDNYKLNCIKEYGMLYVDFNNYIFDSIQKVKVKCIYEQQINE-NKDQISV--------------
---------------------NI--NIDDDS----YKNMH-SSLIKDHMNEHA-DNASNNNNNVHVISGIEYIKRELIQN
RQV--KVKTEECDELNVEGATSDHFNCLNMLKNMSSYLTDRVEDDKYDKDDKYDKDDKYDKDDKYDKDDKYDKDDKYDKD
DKDDGMV-RVK--------KEEPNDV--NNINVDKKN-------------------------------------------
---NVDGKNNVDKTKEGVDEFNECMYNKTKTYIIPISFVGGETSYSLIGIYAVKDLYMRTEGKKNDTLYNNFSSKNSGLL
NTG-------------------------N--NN-------NSESSFVESFLLKWFHYEYQ----N------EKKVGNIFE
KLKSGNIYNVECINKYEKTCFFPARKQPIYTIINTKRQKTKKKTNIEISLDFKKFKDIVLSVDNYIKYGSRPTNYEPRKE
KI--QG-INISVSNNNN----NNDNMEMNENENEEKEQET--NIR-DNLFNKEKDTLHNV--VDI----EN-EQD-----
-----------DIL--------------------TCSINLEHHFKDIYETLYDTSIIPIS-IN-NNFNINNPYVNYCALL
PFLTKKDFYLFRKLQRIYKEKYLKKLYKHVKQNNLNMNIFFNAVNALYFATIK---------------------------
-R--D
