# Supplementary material for: Phosphorylation in the Plasmodium falciparum Proteome: A Meta-Analysis of Publicly Available Data Sets
Source: J Proteome Res. 2024 Oct 30;23(12):5326–41. doi: 10.1021/acs.jproteome.4c00418 (PMC11629380; doi:10.1021/acs.jproteome.4c00418)
Supplement: Supplementary file 7 — pr4c00418_si_007.zip [file pr4c00418_si_007.zip › plasmodium_alignments/PF3D7_0103400_orthos.afa]

>PPRFG01_0101800
MLFKNE----DSGNGVYCFTYNNFSDVTISDILNIRNDNKNNDN---EDN--------K----QDDEEKNDEDDNKS---
----NLLLE---EN-------------EEN-------KRQGDKTFEDLS--LFSFKNNE-QCYD----------------
---------NIKMQQAIL-------------------------------------------------------------N
SS-YEKNVKNIVKVVYHEDCKLLYENTD-IHVELPSIVYGRN--RNKNNDVVNKCNQYN--DDD----------YT-NKC
NQYNDDDYTNKC--------------------------------------------------------------------
----NQYNDDDYTNKCNQYNDNDYTNKC--------------------NQYNDVRKITNLKYFINHNWKNINLINEKLFL
KNLKELEEILNYNFLHICKNKCKQYNKKKKNERHFSYHDNFLSHYIIYKK-NKF--IK----------------------
--------------------------------------HNKNEHI-NG---N-----------------HYDA-------
-------------------------------------HESTNTYDE-EKTR-EKHNNKN---------------------
-------NNM-KYCLNKYPYDNVNVPL----NLSCPWYEKKIENIYCLNIPGYKYKYKYICPSMSKIN--------DEKI
KEL-YIPKGHILFNSKFESGNLKYVIKEENDKEVYSLFLNPDIRMNEKKNQWFYFSASYVPNEYYTNELYKMKMCNKDIN
HIGDNMNVVYNYMNSTGNNINNIVNNLDSTVNYMNGTGNN----------------------------INNIVNNLDSTV
NYMNSTGNNINNIVNNLDSTANYMNSTGNYLNRKNNNHLSYTNWSGQRCMNQYLNDINNDEIDTNLDGNRKYSLDACDKF
TVRNVRKLEKPFTVRFKIENMAKPFFLYKYGHSPLSFSECKYKIENIQWERNSYDIKYIKNSSCKHYNIKKNSMEYYNYN
TYTLEFSYDFTYAYDTVYFASSYPYTYSYLSEYLCLIRNLLK------------DHPTINYIEERLCKTSCGFDCPVLCI
TNYDRMEEY--NKE-ELK-------------------------------ESVEK-K-QNIVEA-NN-----TCDE----K
----------------LVDGMDISS----NAI----RKEI-------------------------KKKGYILT-SK----
---K--------------------------------------------------------------------LDKNRVVN
NLFV----------------DMKNGCTRGCASGC----TKGCTSGCIKGCT--------SGC------------------
------TNGYTNEYSNEYSNDNMCKECLDIK--NICYQEEKEKCDII----------------------KYNDDEDYSYN
RCYEECYNRKR---------------------------------------------------------------------
-----E-KK-KFVCCLSDKCNSFLNEQIKRRR--SIMGWNI-----LRN-RIKCCKNKMYTSNDFMKTFESLLKKVYV-C
KREN-K--KNN-GT--KII----KRFEEKYDNNL----------------------------------------------
-----------------------------------------------------------LF-------------------
-----------KKK-------------DEKRSLSASP-KK----------------------------KKKKKKKIIVLT
ARVHPGETNSSYAIHGFIAFIISNNIYAHILREKFIFIIIPMLNIDGVILGNNRYCYNGFDLNRQWSNPIGYIHPTIYSA
KLLMKNISEN-NKIIFFCDFHSHSRKYNCFIFGNEGSYNYVKN-KKMCEVFPEIYSHTLPWFALVDTVYKAD-NENK---
GSARLISGKEFSLDCSYTFEISLFGIQIRKD---------------------------FNIMYDEKK-DIFYVQNY----
-----------------------------FEGYQNGDD-N--IK----GGDNIKGDDN----------------------
-----------------------------------I-K--GDD------NIKG-G----------------------DNI
KGDDNF-QRDDNSQ------------RDDNFQRDDNFHRDDI---------------------------YD------KMN
KHY-I------NN--N-YYYDKNSYDFLYFDENLLFMTGVSFGICLFKFINFLSYH-KSSICTRTC--------------
------------------EEK-EK-EHISTETC-------GIL-CAK-----NN-K--------DDEEK--------C--
NEAKKQNHDAFKTGN-----------------------------SLEF--------------------------------
------------DKGEEHL--------------------------LSDT-H-RMVNTFL---------------------
------------------------------------------------------CNSMNKS--KNKNK------------
------------------------------------------KE-YNYILN-KYGFIKL--------------------K
SSK-----------------------------------------------------------------------------
--------------------------------------------------------------------------------
--------------------------------------------------------------------------------
-------------------KHIEE-VKRI-RKLKKKK-YMVKEVYEL-G-RKI------KQNKY---------------Y
HNYPFGLYKVNIN--------------D---VIRILNKINMDDPNGKYKGPGFNNSVDMNK-------------------
--------------------------------------------------------------------------------
------------------------------------------------KK
>PCOAH_00002950
MLIEDE----DNSSHLHHFDCHSPGAVYLLRYLGVDGECGRRRGVWSEGCVEE-ADKGKRSEEGELPICK-DNE------
--VVKDPSE---GI-------------------------------EAKF--KSGLPHGE-G-RN----------------
---------HVDIRG----------------------------------------------------------------R
GR-GNTLEANQLDLIFHESVKAIYEGTN-VHVEIPTIARCAK--MCDTTCHLVEKNQAR--E-T----------------
--------------------------------------------------------------------------------
------HSNDVYMGR------IDMKEIT--------------------NQVNCPHRIENLKNFLRERLENVNQRNSDLFM
QTMSSIGEILNYNFSSICRNGR------ELDPVSFAWHDSFVGHASLLN-------------------------------
----------------------------------------------------TG---------------GITG-------
-------------------------------------PGGTPNVIQRNRQK-----------------------------
--------GE-KTQLKEL-------PSL--ASSCPPNIYDKLKNIRCVEQPGLTYKYVY--PPKYN----------PDLT
REV-KVSKGSILFNAKFESANLQYVLKEK-NKEVYSIFLNNDIRSNEKKNQWFYFSASYVPEHYYQSDYFEEKK------
--------------------------------------------------------------------------------
-----------------------------------------KKKNEQKCTDSIVNEINRDAHLENSD-GLKVSFDFSDLF
VVSNVKKLEKPFSVKFKIENMSRPYFLYKEGHSPLVFSEGRCMKENVHWERAAYNVTYTRNDNPKHFNIKTNTFERLSYC
TYILEFSYDFLYPYDTVYFASSLPYSYSYLLHYLGLLKSHVQTL---------QGEKRINYVQGTLCTTACGFACPVIAI
TNYDKVGEA--TEE-SS--------------------------------PNGDS-Y-DG--GA-EN-----TVGN-----
----------------DVGSSDIEGSSHRSSV----PGEA-------------------------DQAKQLHS-VG----
---S--------------------------------------------------------------------IGMPPGEN
PNLV----------------DATNE-------------------------------------------------------
---------------------APC-----------------QCCGGY----------------------TYINDAKCMYD
LCHPR---------------------------------------------------------------------------
------------------------------------------------------ERSPRKCCNEFMRQFEQLLERHSM-H
SLNH-DGGKRP-YR--SAV----SPCLSGS-TN-----------------------------------------------
-----------------------------------------------------------VL-------------------
-----------TPS-------------PAG-E---AT-IQ----------------------------SPREEKKIIFLT
ARVHPGETNASYVMHGFLSFITSDNAYADALRNNFIFIIIPMLNVDGVILGHNRLCSNGFDLNRQWNRPIYYLQQTVHTA
KSLIRRIHRN-GRIVFFCDFHGHSRKYNCFLFGNSDSKAHLRG-RKLAEIFPHLLGPSLPWFSLEDTKFKGE-NLNR---
GVARHVCGSEFGIDCSYTFEVSLIGVKMEGS---------------------------SNGLLPEGG-ST--N-GG----
-----------------------------GEPT-----------------------------------------------
---------------------------------KSI-K-----------PIKP-I----------------------KPI
K-----------QI------------DVSAADEGE---------------------------------------------
-----------ER--P-TSNHAQKYDFFFYDENILMLTGISFGISLFKFFNFVSHH-KASISEGEQVFQGEDQ-------
----------KKKQKMANENGNSD-MPPSRFK------------------P-NG-R--------VYLGG---QLPC-HRS
GLKMSGGKKKGE-IA--KEAS-----LK--EVVPLGN-------------------------------------------
------------DPVEPTAYVKNHPDG---GDT-LEGDS-------LSC-KTYEVK------------------------
-----GNGNCNKRCGEIEGH--------LRKDVAKSDASTGKDHRSVKEKA--LSNRKKEGKAKAKNDVKESHVQEGTK-
-------------G-K--PH---------------NR-ASVRKV-PTCSMK-KKRWVKLLPRKNPFFCSLNGKISARSN-
-------------------------------------------------------------GRRR-LLVRVCRI-PGNGD
SASKKERRGK---LSSD-ANYRSRRRIRHP---------CLEEDVK--------------ADICEELQPCGE-KIHSY--
------------------------------------------------------------------------DPQLG---
------GKK-TS-SGHPHGKLPRE-RKRPLRITRRKL-VMIKKVNSVKG-RKVNG-QQAKQTKKEEKKSAGLCLNHGGLR
REYLICLKRKKLK--------------RGLRLIKLLR-----------------------RKVKPSGVSRSSDGVVGEA-
-----------------KRKKKKKRKSDPGKGV----------------S-MN---------------------------
---------------------------------------PV--VNEKREG
>PBANKA_0209700
MTNEINVAKEKVRNEKTEFFSNVLGSP--QGIKKKYNDN-----------------------------------------
---------------------------------------------LNIF--EKCLKKGE-NYTN----------------
---------NI-MNNI---------------------------------------------------------------N
GS-NSDASKAAKDLICHEPFKLIYEDSC-THVEIPTIMLQGK--EKIY---------NS--S-T----------------
--------------------------------------------------------------------------------
------YFGTSIIN---------RHKNK--------------------EKAICINKINNLKLFLKNNLKEANLKNRRIFL
NSIKNIEDILNYNFRLIRCNTH------KNDMSLFCEHDNFVRHIPIVKN-KLH-ELKIAEMK----RNIKQSTLMKSDN
I---------------------------SFIVNNGFAENSSNQCI-NE---KK----------------NSKT-------
-------------------------------------YSINNIYEEVEDAK-----------------------------
---------K-KKYIKKSHKENLNKPSNKSNELKQFSIYSKLNEIQCVEEPGMTYKCVY--PQNTKFNDDIKCRHNVDSS
KGV-QIENFPIVFNSKFESGNLQYVLKEK-NKEYYSLFISSDIRMNKKTNQWFYFSASYIPNEYYTNELKKEK-------
--------------------------------------------------------------------------------
-------------------------------------------EKRQTCMNEFLNDINKEA---NYD-HVKCSVDFSDKF
LVSNIKRLKKPVSVMFRIENMSKPHFLYKEGYSPLVFSECKNIFENIQWERNAYNIKYIKNNKSRYFNTKKNCIEKLSYT
TYTLEFSYDFMYTCDTVYFSSCYPYTYSYLMEYLTSIKNYVKK-----------SRTDINYIEETLCKTTCGFNCPILAI
TNYDKLYKT--SKE-YK--------------------------------KNKKS-H-PE--W--EG-----DI----CI-
--------------------DNIFS-LYSNGK-ENITDKVNK-----------------NSKFH-GSNNIMNTILD----
---E--------------------------------------------------------------------IDLS-KYN
NKCF----------------NFTNS-------------------------------------------------------
---------------------DNF-----------------DSCNAV----------------------STFNDKLWMYD
LWAFSNELVNK---------------------------------------------------------------------
-----P-NIDTN-----------FDG-VRDLN--NYQDIST-----------FYNNTNCKWSDNFMSEFSNLLKKKVI-L
KMGR-S--KKN-EE--KMV----MPCLRGG-SLL----------------------------------------------
-----------------------------------------------------------VS-------------------
-----------SNK---------------------LE-NN----------------------------SKEITKEIIFLT
CRVHPGETNASYAMHGFLSFIISNNIYANILRTNYIFIIIPMLNIDGVVLGHNRFCSNGFDLNRQWDKPIYYLHPTVYTT
KSLLKNLQKNNNKIIFYCDFHGHSSKYNCFLFGNSGTRTFLKK-NNYTEYFANVIYQSIPWFSLGDTKFKNL-NDNEGKG
GTARYICGTELKIDCSYTLELSLLGVRVGRS---------------------------FNYFPSIRN-GSA-VDNFGNTF
IPPFEQIQGGMGDVKKNIMNCSEKNCNDFGKSTDIIND-N--KN------------------------------------
--------------------EKNSDILCGL--SKVI-D-----------TKSN-A--------KMIVRRGSTRCYTNKAK
AN------RKETEK------------NASEFEDSENYQTKLC-----------------------------------MSN
KSK-L------QE--N-NGNSSNKDNFIFFNENLLLVTGVSFGICLFKFMNLFLHC-KSY--KKTD--------------
------------------EIGSEA-LPILTNNL-------NCM-CGHTLEITEN-F--------QELSV--------KLN
NMNKSGNKEESGIII--KKKK-----LNKNECLKINYCTFNIENKINN--------------------------------
------------KNNLQYVTNDGC----------------------NDS-K-KVVKGYAKNNENKNSIVGR---MIDDRN
ISC---TY---VRNNYGDKRVICP-----------------------SHKN--ICLDKKLIK--------NFEVMEGNNF
N--DKKG-------------------------------------------------------------------NKCVLA
SSN--------------------EKDKKKKTIIKIKNI--YNN------------------NKNK-LVTKMK-K-NGHNN
GERNNNNDED-TKKYYT-AKTGNKKRLLKGEDENDKHILKINELIN--------------SDMFPTISSCNN-SNIVN-K
LQKNNRGKLN------------------------IIS-----------------------------------NGH-----
------YKK-YVNNKYINTKCVIK-RKRKIRVCRKKE-ISFS-VNP-KG-PSCID-IIKNIIKRTDLENEGYKILESK--
-KS----------------------------------------------------------------IVC-DKSRDKH--
--------NKKKTES--GRKKKKKKKK-------------------------I---------------------------
-----------------------------------------------LKV
>PBLACG01_0101000
S----------------------------------------------D--------------------------------
--------------------------------------------------------------------------------
--------------------------------------------------------------------------------
--------------------------------------------------------------------------------
--------------------------------------------------------------------------------
----------------------------------------------------DVKK------------------------
--------------------------------------------------------------------------------
--------------------------------------------------------------------------------
--------------------------------------------------------------------------------
--------------------------------------------------------------------------------
--------------------------------------------------------------------------------
--------------------------------------------------------------------------------
--------------------------------------------------------------------------------
--------------------------------------------------------------------------------
--------------------------------------------------------------------------------
--------------------------------------------------------------------------------
--------------------------------------------------------------------------------
--------------------------------------------------------------------------------
--------------------------------------------------------------------------------
--------------------------------------------------------------------------------
--------------------------------------------------------------------------------
--------------------------------------------------------------------------------
--------------------------------------------------------------------------------
--------------------------------------------------------------------------------
--------------------------------------------------------------------------------
--------------------------------------------------------------------------------
--------------------------------------------------------------------------------
--------------------------------------------------------------------------------
--------------------------------------------------------------------------------
--------------------------------------------------------------------------------
-SD-DVKKSDDDKK------SDDDKKSDGNFKSCVNFNSDNR---------------------------YD------NMN
KHY-I------NN--N-YYYDKNIYDFLYFDENLLFMTGVSFGICLFKFINFLSYH-KSSICRRIC--------------
------------------EEK-EK-ANISAETC-------SMF-CVN-----NN-K--------DDKEK--------Y--
NETKKQNDHTLKAGN-----------------------------ILED--------------------------------
------------DKGGNHI--------------------------LSDT-N-HMINTCL---------------------
------------------------------------------------------CNSMDENKSKSKNK------------
------------------------------------------KE-YKNILN-KYGFIKL--------------------K
SSK-----------------------------------------------------------------------------
--------------------------------------------------------------------------------
--------------------------------------------------------------------------------
-------------------KPIEE-VKRI-RKLKKKK-NKVIEFCEL-E-KKR------SQNKS---------------Y
HNYMFGSYKVDIN--------------D---VIRILNKINIDDHNGKYKGPGFNNSVDMKKKIKNKNESK----------
------------SKI--KSKNKNKSKSKPKK-------------------------------------------------
---------------------------------------------VIVIL
>PocGH01_02018500
MLIKNE----DSSNIFQYFTINSPSAIPLFHFLSVDNNGDRV-YK--PSA--------N----NAQIANNREREKRMDKT
EEETEGKKQ---TG--------------ENKN--VDRKRS-DN--EEVSGAKKGIHKSD-HNSN-HNSNHNSNHNSIPGN
GILQSGSSNDCSSSRV---------------------------------------------------------------T
GN-SDHRSNDTSDLVYHEDFNLIFEDTD-IHVEIPAITNCNE--EERS---------SRFNA-MYSKTFGLNEDEGDKRI
--------------------------------------------------------------------------------
------TFGNS-PN---------RLENM--------------------VEENRVNTINDLKLFLNSNLAEVNWKNRDLFL
KSMNTIDEVLNYNFSSICKKKF------EVGTTSFCQHDNFLIHLPIRKR-GSQ--IKFMERI----DFLKDESGKKKEH
TADDGNDKGKNCDNPLERDNFFSISKCDKVDMLMKPVHSY-MLESGNP---QKG---------------DVED-------
-------------------------------------VYVEEETSQKNSLK-----------------------------
---------Q-EESVGGSTRS---------MLLSPLTMYDKVGNFSCVEKPGMTYKYVY--PPNHK----------QDNV
KKL-RIPKLHVLFNSKFESGNLQYVMKEK-NEEVYSLFLNHDIKMNEKKNQWFYFSASYIPDIYYENLLSKVK-------
--------------------------------------------------------------------------------
--------------------------------------------TKQRCMNLFLNEINKDMHM-SCE-NIKCSLDFSDKF
AVSKVKKLDKPFSVKFRIENMSKPYFLYKEGHSPLTFSECKNRFENVQWERNAYDVRYIKNSIPKHFNVKKNCMERLSYC
TYTLEFSYDFTYNFDTVYFASSYPYTYSYLVHYLSCIQSYVR------------GKKNINYVEEELCKTNCGFSCPVLAI
TNYDKHGDN--IREEGK--------------------------------KNQKN-E-TP--N--G------TM----CD-
--------------------KCVFR-NWENMK-ESGINHLGKEKICICIE--RGSKEWMKTSKL-GTCEQQNERDDNKRE
YCEK--------------------------------------------------------------------ETTL-VMA
EEHTTPN-EVNIKANGSRLLNCKSF-------------------------------------------------------
---------------------QAF-----------------E-CSKVSKLNR--------DNT----KNDTHKEKLCLYG
LCNFAKGMSLT---------------------------------------------------------------------
-----E-SVSSA-----------AKCRNSGEEEIPFNGGA------------FYRNGLRKCADGFMSEFSNLVKKDVA-Y
SARK-S--ITR-VQKGSSLHSSLTPSLLTS-EL-----------------------------------------------
-----------------------------------------------------------LN-------------------
-----------SHE---------------------LL-GD----------------------------RSKGGKEVVFLT
ARVHPGETNSSYAMHGFLSFIISESAYANMLRDNYIFIIIPMLNIDGVVLGHNRYCSNGFDLNRQWNRPIYYLHPTIYTA
KLLLKKVSLS-NKVVFFCDFHGHSRKYNCFLFGNPDTKMCIKG-RKFSEIFPKIFSQSVPWFSIEDTKFKSE-NENR---
GIARNICGKAFKIDCSYTLEISLLGMQIKKD---------------------------CSFMLNEEK-GILFN-TMG---
-----------------------------DEICERNDYAKKNFM----NMSGNFQT------------------------
----------------------------------------------------WEE-----EKVKNMFE-GNTACI--GND
HS---P--L----------------------------------------------------------HKIE-----GVNN
VENRETKHKEGTT--E-HYYDKNKYDFFFFDENLLLMTGVSFGLCLFKFFNFVLCH-GASFAW-GE--------------
------------------EDGVEK-KLPLSRNS---------K-YA------RS-SLSVCSIRSGEEES--------I--
SPNGEKMPL---YLNSSEKNK-----LSKL----------E-KAKL-R--------------------------------
------------RSSRRSANNCNVKGDRER---------RGEKKPIYDD---------------------------VQSS
SCS---N----RRN--GKSF-LKVKD-------KGSINGYIKLVKRSKLRN--ISNKTGKCQDRD---------------
-----------------------KKITNSLNEKDVKY-ATNKLISAERLMK-NRYCTKKFT-KKKFSFSLNSTFSSCVEA
ARR--------------------QIKKKKATLISARKGDVQNNGDHSTCKCSVDDKNCDNG---------CT-SEGSYNC
SD--NGSTDDSPQGYNTIGKENSMDGW------GK-------------------------RRVEP--PDECC--SKGR--
LPRKHKKKSN------------------------FVSISKTKGGVRKRLKCVIIKRRKKQTPERKMATDILQGQHL----
------------YSTIKGRRQSQQPQKRSTALDEPQR-RNGD-------------------------PATGGCLI-----
-------KRRKFKGRLVMVAKGRKGKCPVLRPAKFVH-----------------------TQ------------------
-----------------KRKSNIKGMHSEGCKP----------------SSVN---------------------------
--------------------------ATTTTTTNTAKTTAN--ATTGMAI
>PVVCY_0200950
MTNEINVAKEKVQNGKTEMFSNGLDSP--QGIKKIYNDN-----------------------------------------
---------------------------------------------LNMS--EKCLKKGE-ICTS----------------
---------NA-VSNG---------------------------------------------------------------N
GS-NNDVSKTVQDSICHEPFKLIYEDSC-THVEIPTIMCQSE--ENKY---------SN--R-T----------------
--------------------------------------------------------------------------------
------YFGTTIIN---------RYKSK--------------------EKRNCINKINNLKLFLKNKLKEANLKNRRVFL
NNIKNIEDILNYNFRSIKYNRY------KNDVPLFCEHDNFVGHIPIVKN-KLQ-ELKIAEMK----RNIKQSTAMNSDN
I---------------------------PFIANNSFGENIPNQCS-NE---K-----------------TSEN-------
-------------------------------------YSIDNIYEGVEDGT-----------------------------
---------K-KKQINKSNEENFNKPSNKSDKLKQFSMYSKLNEIKCVEEPGMTYKCVY--PPNTKINDDIKCRHNGDSS
KGL-QIENSQIVFNSKFESGNLQYVLKEK-NKEYYSLFINSDIRMNKKTNQWFYFSASYIPDEYYTKELKKEK-------
--------------------------------------------------------------------------------
-------------------------------------------EKRQTCMNEFLNDINKET---NCD-HVKYSVDFSDKF
LVSNIKRLKKPVSVIFRIENMSKPHFLYKEGYSPLVFSECKNKFENIQWERNAYNIKYIKNNKSRYFNSKKNCIEKLSYT
TYTLEFSYDFMYTCDTVYFSSCYPYTYSYLMEYLSSIKSYVKR-----------SRPEINYIEETLCKTTCGLNCPILAI
TNSDKLYKT--SKE-DK--------------------------------ENKKS-H-PG--L--D---------------
-------------------------------------------------------------------DNIMNSMLD----
---G--------------------------------------------------------------------INLS-KHN
NKCF----------------NFTNS-------------------------------------------------------
---------------------DMF-----------------DSCNGI----------------------STYNDKMWMYD
LCPFSNEINSE---------------------------------------------------------------------
----------TI-----------FDG-V----------------------------NNCKLSNKFMSEFSNLLKKKVI-L
KMDR-R--KKY-EE--KMV----MPCLRGA-SIL----------------------------------------------
-----------------------------------------------------------VS-------------------
-----------SNK---------------------LE-NN----------------------------SKEMTKEIIFLT
CRVHPGETNASYAMHGFLSFIISNNIYANILRKNYIFIIIPMLNIDGVILGHNRFCSNGFDLNRQWDKPIYYLHPTIYTA
KSLLKNLQKNNNKIIFYCDFHGHSSKYNCFLFGNSGTRTFLKK-SNYTEHFANIIYQSIPWFSLEDTKFKNL-NENEGKG
GTARYICGTELKIDCSYTLELSLLGVRVGRR---------------------------LDCLSDIRD-DSS-ANNF----
-----------------------------DKSADTIND-S--KD------------------------------------
-----------------------VDTLCSP--SKGI-E-----------TTPN-A--------KMIVRGSSTRCYTNKPK
VS------RKETEK------------NASEFEDSEKCQIKLC-----------------------------------MRN
KIK-L------EG--N-SGNDNNKDNFIFFNENLLLVTGVSFGICLFKFMNLFSHC-NIY--KKMD--------------
------------------ELGGEA-LPILSTSL-------DDM-CVDSLQITEN-F--------HDLGG--------KLN
NMNKSGNKEENDIII--KKKK-----LNKNYRLKMNSCTYNIENKINN--------------------------------
------------KNSLQYATSDGC----------------------DNG-K-KVVKGYAKNNENKNSIVG-------SSN
ISC---VH---VRNNYGDKPVVGT-----------------------SHKS--ISLDKKLIK--------NFEVMQGNNL
N--DKNG-------------------------------------------------------------------CNGILA
SSN--------------------EKDKEKKIVI--KKV--RSN------------------NKNK-LVTKMK-K-NWHNN
GGRNKDNDKG-TKECYR-AKIGSKKGLLKGESENDKNILKINELIN--------------LDMFPIISSC----NIVS-K
QQNNNSTKLD------------------------FIS-----------------------------------NVY-----
------YKK-YINNKYINTKYVIK-RKRKIRLCRKKG-ISFS-ANS-KEQPTCID-IIKNIIKRVDLQNDGYKLLENK--
-KN----------------------------------------------------------------IAC-DKSRDNN--
--------NKKKVER--GRKKKKKKKKKNTKNM----------------K-YI---------------------------
---------------------------------------TV--LSNWHTK
>PRCDC_0101300
MLFKNE----DSGNGVYCFTYNNFSDVTISDILNVRNDNKNNDN---EDN--------K----QDDEEKNDEDDNKS---
----NLLLE---GN-------------EEN-------KRQGDKPFEDLS--LFSFKNNE-QCYD----------------
---------NIKMQQAIL-------------------------------------------------------------N
SS-YEKNVKNIVKVVYHEDCKLLYENTD-IHVELPSIVYDRN--RNKNNDVVNKCNQYN--DDD----------YT-NKC
NQYNDDDYTNKCNQYNDDHYTNKCNQYNDNDYTNKCNQYNDDDYTNKCNQYNDDDYTNKCNQYNDNDYTNKCNQYNDNDY
TNKCNQYNDNDYTNKCNQYNDNDYTNKC--------------------NQYNDVRKITNLKYFINNNWKNINLINEKLFL
KNLKELEEILNYNFLHICKNKCKQYNKKRKNERHFSYHDNFLSHYIIYKK-NKF--IK----------------------
--------------------------------------HNKNEHI-DG---N-----------------HYDA-------
-------------------------------------HESTNTCDD-VTTR-EKHNNKN---------------------
-------NNM-KYCLNKYPYDNMNEPL----NLSCTWYEKKIENIYCLNIPGYKYKYKYICPSMSKMN--------DEKI
KEL-YIPKGHILFNSKFESGNLKYVIKEENDKEVYSLFLNQDIRMNEKKNQWFYFSASYVPNEYYTNELYKMKMCNKDIN
HIGDNLNVVYNYMNSAGDNINNIVNNLDSTVNYMNSAGDN----------------------------INNIVNNLDSTV
NFMNSTGDNINNIVNNLDSTVNFMNSTGNYLNRKNNNHLGYTNWRGQRCMNQYLNDINNDEIDTNLDGNRKYSLDACDKF
TVRNVRKLEKPFTVRFKIENMAKPFFLYKYGHSPLSFSECKHKIENIQWERNTYDIKYIKNSSCKHYNIKKNSMEYYNYN
TYTLEFSYDFTYAYDTVYFASSYPYTYSYLNEYLCLIRSLLK------------GHPTINYIEERLCKTSCGFDCPVLCI
TNYDRMEEY--NKE-ELK-------------------------------ESVEK-K-KNIVEV-NN-----TCDG----K
----------------LVDGMDISS----NAI----RKEI-------------------------KKKRYILT-SK----
---K--------------------------------------------------------------------LDKNKVVN
NLFV----------------DMKKGCTSECTEGCTSGCTKGCTSGCTNGCANGYTNGYTNEYTNGYTNGYTNGYTNGYTN
GYTNGYTNGYTNEYPNEYSNDNMCKECLDIK--NICYQEEKEKYDII----------------------KYNDDKDYSHN
CCYEECYDMKR---------------------------------------------------------------------
-----E-KN-KFVCCSSDKCNSFLNEQIKRRR--SINGWNI-----LRN-RKKCCKNKMYTSNDFMKTFESLLKKVYV-C
KREN-K--KNN-GT--KII----KRFEEKCDNNL----------------------------------------------
-----------------------------------------------------------LF-------------------
-----------KRK-------------DEKRSLCPCP--K----------------------------KKRKKKKIIVLT
ARVHPGETNSSYAIHGFITFIISNNIYAHILREKFIFIIIPMLNIDGVILGHNRYCYNGFDLNRQWSNPIAYIHPTIYSA
KLLMKNISEN-NKIIFFCDFHSHSRKYNCFIFGNEGSYNYVKN-KKMCEVFPEIFSHTLPWFALVDTVYKGD-NENK---
GSARLIIGKEFSLDCSYTFEISLFGIQIRKD---------------------------FNIMYNEKK-DIFYVENY----
-----------------------------FEGYQNRGD-N--IK----GDDNIKGDNN----------------------
-----------------------------------I-K--GDG------NFQR-D----------------------DNI
KGDGNF-QRDDNIK------GDGNFQRDDNIKGDGNFQRDDI---------------------------YD------KMN
KHY-I------NN--N-YYYDKNSYDFLYFDENLLFMTGVSFGICLFKFINFLSYH-KSSIYRRTC--------------
------------------EEK-EK-EDISTETC-------SVL-CV------NN-K--------DDEEK--------C--
NEAKKENHHTFKTGN-----------------------------SLEF--------------------------------
------------DKEEEHL--------------------------LSDT-H-RMVNTFL---------------------
------------------------------------------------------CNSMNKN----KNK------------
------------------------------------------KE-YKNILN-KYGFIKL--------------------K
SSK-----------------------------------------------------------------------------
--------------------------------------------------------------------------------
--------------------------------------------------------------------------------
-------------------KHIEE-VKRI-RKLKKKK-YMVKEVYEL-G-RKI------KQNKY---------------Y
HNYLFGLYKVNIN--------------D---VIRLLNKINMDDHNGKSKGPGFNNSLDMKKKIKNKNESKTENESKSKNK
SKSKNKSKNKSKNKS--KSKNKSKSKNKRKK-------------------------------------------------
---------------------------------------------VIVIL
>PVP01_0211300
MLFEDE----DSSSRLHHFDYHRPGPVYLLRYLGVGGECGGRTGVCAEGCVEG-SDKRERS-EGELPFGVNDNG------
--VVRDCPE---GN-------------------------------EAKL--KLRLPQGG-G-RN----------------
---------HVGISGRS---------------------------------------------------------------
GR-SSSLEANQLELIFHKSVRAIYEGTN-AQVEIPTIARGGW--KGGSPCPLGEKNPAR--E-T----------------
--------------------------------------------------------------------------------
------HSDDVEPDK------IHIQGMTNKGMTNKGMTNKGMTNKGMTYRENVPHKIEDLKSFLMERQENVNERNRQLFM
QTMSSIDETLQLNHLCLCRNGR------ELDPASFAWHDSFVGQALGRAC------------------------------
--------------------------------------------------------------------------------
-------------------------------------------------PE-----------------------------
--------GE-TFRGGQL-------PSS--PPASSPNLYEKLKHIRCVEEPGHTYQHVY--PPRCQ----------ADRP
KEV-QIPQGSIQFNAKFESSNLQCVLKEK-NREVYSIFLKQDIRSNEKKNQWFYFSASYIPGSYYQSDYFEGRK------
--------------------------------------------------------------------------------
-----------------------------------------KKKKEQSDINRIIKEGSNDAYLDSKE-DLKVSLDSSDLF
LISDVKKLEKPFSVLFRIENMSRPFFLYREGHSPLVFSECRSVKEEVLWERAAYNVTYTRNDTPRHYNLKTNAFEKLSYC
TYTLEFAYDFIYPYDTVYFASSLPYTYSYLMKYLGLLKSHVSSEQ--------EGQKRINYVQGTLCTTALGLACPVLAV
TNYDGEAADEAAAE-AGTADEA------------------ADEAAPDAAPNGES-R-LV--GA-EN-----SGRN-----
----------------YAEPTDIEG-SHRSKA----PGEA-------------------------GQPKELHP-VG----
---S--------------------------------------------------------------------VSVPVEED
PKLV----------------DAAKE-------------------------------------------------------
---------------------RLH-----------------HCCEES----------------------TYIDDAMCMYN
LCHHRRTGGRR---------------------------------------------------------------------
-----E-GE-DN----------------------------------------PGQRSPRKCSNAFMRQFERLLERPPL-H
PLSH-DGGRRP-RG--SST----SPSLSGS-SKV----------------------------------------------
-----------------------------------------------------------VT-------------------
-----------SPT-------------PAG-E---PP-SQ----------------------------APLEEKKIIFLT
ARVHPGETNASYVMHGFLAFITSDSAYADALRDNFIFIIIPMLNVDGVVLGHNRLCSNGFDLNRQWNRPIYYLHQTVHTA
KALIKRIHRK-GRVVFFCDFHGHSRKYNCFFFGNFDSRAQLRG-RKLAELFCHVMGASLPWFSLEDTHFKSE-SVSR---
GTARNVCGGEFAIDCSYTFEVSLIGVKVRSA---------------------------EA-APPEGG-GQ--T-D-----
--------------------------------------------------------------------------------
-----------------------------------------------------------------------------EAN
E-----------AR------------QTSEPRDGE---------------------------------------------
-----------EL--PTRAAQEQKWDFFFFDENVLMLTGISFGISLFKFFNFVSHH-EGDISEGERQ-QGEH--------
----------NNKKKMASVNESAE-VPPSRVK------------------A-KGSR--------VQLGG---QLAC-HRG
NLNRLERKRRGE-MV--KKAS-----LE--GVLPLGRVVIEPSSDVKS--------------------------------
------------DAVEPAADVKSHLDG---GHP-LEGGI-------RS--KAYEAKGDAETTS--SSPPGK---STSR--
--------------------------------------QLRKDLRAVKGKG--LPNRKKEAKARAKNGVKESHVQERPK-
-------------G-K--PH---------------KR-VSLRRV-PKFTMR-KKHWVKLLPSKSPFFRSLKGKISGGSS-
-------------------------------------------------------------GRRR-LLVKMC-H-PGNGD
GASKQERRGG-----------------RHP---------CVGEGVEVDV--------RVGVDECEALQPCGE-MPHRC--
------------------------------------------------------------------------DPHLG---
------GEK-PP-AGLAGGKFSRKGKKRPLRITRRKL-VVIKKVNALKG-RKANG-PQAKQSKKEET-NVGMCSNHGGPK
REYLICLKRKKLK--------------GGLGLIKLLR-----------------------RKVKPSGEARAADGAVGEA-
-----------------KRRRRKKKKEKTEKKEKTEKKEKKEKIEKKEKK-EK---------------------------
---------------------------------------TCCKESPLPPP
>PF3D7_0103400
MLFKNE----DSGNGVYCFTYNNFSDVTISDILNIRNDNKNNDN---EDN--------K----QDDEEKNDEDDNKS---
----NLLLE---EN-------------EEN-------KRQGDKPFEDLS--LFSFKNNE-QCYD----------------
---------NIKMQQAIL-------------------------------------------------------------N
SS-YEKNVKNIVKIVYHEDCKLLYENTD-IHVELPSIVYGRN--RNKNNDVVNKCNQYN--DDD----------YT-NKC
NQYNDDDYTNKCNQYND------------------------------------------------------------DDY
TNKCNQYNDNDYTNKCNQYNDNDYTNKC--------------------NQYNDVRKITNLKYFINHNWKNINLINEKLFL
KNLKELEEILNYNFLHICKNKCKQYNKKRKNERHFSYHDNFLSHYIIYKK-NKF--IK----------------------
--------------------------------------HNKNEHI-NG---N-----------------HYDA-------
-------------------------------------HESTNTYDE-EKTR-EKHNNKN---------------------
-------NNM-KYCLNKYPYDNVNAPL----NLSCPWYEKKIENIYCLNIPGYKYKYKYICPSMSKMN--------DEKI
KEL-YIPKGHILFNSKFESGNLKYVIKEENDKEVYSLFLNPDIRMNEKKNQWFYFSASYVPNEYYTNELYKMKMCNKDIN
HIGDNMNVVYNYMNGTGNNINNIVNNLDSTVNYMNSTGNNINNIV-------NNLDSTVNYMNSTGNNINNIVNNLDSTV
NYMNSTGNNINNIVNNLDSTVNYMNSTGNYLNRKNNNHLSYTNWSGQRCMNQYLNDINNDEIDTNLDGNRKYSLDACDKF
TVRNVRKLEKPFTVRFKIENMAKPFFLYKYGHSPLSFSECKYKIENIQWERNSYDIKYIKNSSCKHYNIKKNSMEYYNYN
TYTLEFSYDFTYAYDTVYFASSYPYTYSYLSEYLCLIRNLLK------------DHPTINYIEERLCKTSCGFDCPVLCI
TNYDRMEEY--NKE-ELK-------------------------------ESVEK-K-QNIVEA-NN-----TCDE----K
----------------LVDGMDISS----NAI----RKEI-------------------------KKKGYILT-SK----
---K--------------------------------------------------------------------LDKNRVVN
NLFV----------------DMKNGCTRGCA------------SGCTNGCANGYTNGYTNRY------------------
------TKGCTKGCTNEYSNDNMCKECLDIK--NICYQEEKEKCDII----------------------KYNDDKDYSHN
CCYEECYNMKR---------------------------------------------------------------------
-----E-KK-KFVCCLSDKCNSFLNEQIKRRR--SIMGWNI-----LRN-RIKCCKNKMYTSNDFMKTFDSLLKKVYV-C
KGEN-K--KNN-GT--KII----KRFEEKYDNNL----------------------------------------------
-----------------------------------------------------------LF-------------------
-----------KRK-------------DEKRSLSASP-KK----------------------------KKKKKKKIIVLT
ARVHPGETNSSYAIHGFIAFIISNNIYAHILREKFIFIIIPMLNIDGVILGNNRYCYNGFDLNRQWSNPIGYIHPTIYSA
KLLMKNISEN-NKIIFFCDFHSHSRKYNCFIFGNEGSYNYVKN-KKMCEVFPEIYSHTLPWFALVDTVYKAD-NENK---
GSARLISGKEFSLDCSYTFEISLFGIQIRKD---------------------------FNIMYDEKK-DIFYVQNY----
-----------------------------FEGYQNGDD-N--IK----GGDNIKGGDN----------------------
-----------------------------------I-K--GDDNINGDDNIKG-G----------------------DNI
KGDDNI-KRDDNFQRDDNFQRDDNFQRGDNFHRGDNFHRDDI---------------------------YD------KMN
KHY-I------NN--N-YYYDKNSYDFLYFDENLLFMTGVSFGICLFKFINFLSYH-KSSICRRTC--------------
------------------EEK-EK-EHISTETC-------GIL-CAK-----NN-K--------DDEEK--------C--
NESKKQNHDAFKTGN-----------------------------SLEF--------------------------------
------------DKGEEHL--------------------------LSDT-H-RMVNTFL---------------------
------------------------------------------------------CNSMNKSKNKNKNK------------
------------------------------------------KG-YNYILN-KYGFIKL--------------------K
SSK-----------------------------------------------------------------------------
--------------------------------------------------------------------------------
--------------------------------------------------------------------------------
-------------------KHIEE-VKRI-RKLKKKK-YMVKEVYEL-G-RKI------KQNKY---------------Y
HNYPFGLYKVNIN--------------D---VIRILNKINMDDPNGKYKGPGFNNSVDMKKKIKNKNESKTEKKSKTEN-
---------KSKSKS--KNKSKSKNKSKRKK-------------------------------------------------
---------------------------------------------VIVIL
>PmUG01_02020200
MFIKDE----NDSNSLNNFTYNSHSVISLFHFLSAGNNNEGSNL-CELVN--------S----GDNQIVH--DDKNT---
----NGGEK---KGEKYLHKYRSTFSLGAM-------KKEGDHKNCK-S--VENIRKGK-DCDMNN---R----------
---------NVTINSSNGSSKRSGISSVISSGISSGISSGISSGINSGISSGISSGINSGINSGIRSSKISSKSNSK--S
GRKKSYHYRDTECLVYHESFKMIYEGTN-VHVEIPTAIHCLGEDDGRYNNHEHKCKSMK--GID----------TGEVRT
HRMGDIN-------------------------------------------------------------------------
------ISGEIITN--------GKDSSK--------------------RKESCLIPIDNLKGFLKNCVKESNWKNRDLFL
RSMRNVDDILNYNFHAIREGVY------KLNELSFYEHDNFLLHIIRNKK-RKVEESKGIESK----LCVNHEPV---D-
T---------------------------CYIR------CNKSDVQ-NG---N-----------------TQLEKNDISKV
NPNDDYSKWLMNRCCSCTSKLIMLLKEEEKNCEKLEEIKKMENFEEQNDKTDEKRVLRE--------NEDTKIEEKISQD
S-LRSLSRPL-PFSLNPYSVSTL--PS----APLTFSVYDKAEQINCMEEPGNTYKFVL--HIKQK----------EEKA
KEL-YVLKSRVIFNSKFESANLQYVMKEK-NKEVYSLFLNSDIRMNEKKNQWFYFSASLVPDEYYSNELIKKL-------
--------------------------------------------------------------------------------
--------------------------------------------NKQRCMNKFIYEINKDKYI-HYD-NVKCAVDFSDKF
AISNSKKLKKPFTVQFKIANMSKPFFIYKDGHSPLVFSECKYKFENKQWERTAYNIKYIKNNTSKYFNIKKNCMENLSYA
TYTLQFSYDFTYTYDTVYFASSYPYTYSYLMQHLTYIKNYVS------------EKKHINYLDLTLCKTSCGFNCPLLAI
TNYDNIDDT--LNTRDG--------------------------------KNDPS-R-GSIVSA-TNCDVNNDVKS----N
----------------INDEIRIFN----EKGKDE-NYDI-------------------------KKEKYVTS-VN----
---ERTKKCSDLQSELRSDLQ--------SELRSDLQSELRSDLHSELRSDLQSELRSDLHNEKCNLSDINIRSVTAFEN
EHVI----------------SCSALCN------------ETKCSGKNETCK------YRSSSKDNHVNNNGGVITGIRAF
GK----YKSY-----VGFSDNTAN-----------------RGCGTN-NINI----------D----CRDEHNEKWCLYN
LCHHSSVDDYI---------------------------------------------------------------------
-----E-KL-PF----------DMNGKKGGEH--PPSNSDV------LG-K-IDTEKLGKRSNSFMNELPSLLKNKFY-Y
EGKR-N--KTNVEL--KSI----QSSILKS-SQLQSFQLQSSQLQSSQSQSS----------------------------
----------------------------------------------------QLQSSQLQS-------------------
-----------SQS----------QSSHRS-E---SS-CN----------------------------SKKEEKKIIILT
ARVHPGETNASYVMHGFLSFIISDSIYANILRNNYIFIIIPMLNIDGVVLGHNRYCSNGFDLNRQWNIPIYYLHPTIYSV
KWMMKRISKT-KEIIFYCDFHEHSRKYNCFLYGNLETKTYIKN-RKLAEIFPGIFSQSTPWFSLERTIFKSEENENC---
GIARYVCGKEFKIDCSYTLEISLLGVQIKRDSIMDHSYSSYGNYGSCDHSLDHNCGHYFNFLHPVKKEDPFFSEKN----
-----------------------------YEFCRNFDI-GKRIM----NRSGNFNK------------------------
--------------------------FCKK--KKEN-LSFPID------SIGN-NDKTYDDVNENVSRNNCYACLSEKDK
IK------K----K------------NENGFNNVEKE---------------------------------Q------DKH
RGT-I------NKDYD-LACDPSKYDFFFYDENLLLMTGISFGISLFKFMNFITHYHKYTICKEIT--------------
------------------D-K-ER-KLVFRKPIIRESEQLSNMNDI------NE-I--------KNRSYYGGVERIYC--
NNEDKPNSVYYAGGT-----------------------------------------------------------------
------------------S--------------------------LSIT-K-RCISSKI---------------------
------------------------------------------------------IGKMDDT----SSA------------
------------------------------------------KI-SEKLSS-KY--------------------------
--------------------------------------------------------------------------------
--------------------------------------------------------------------------------
--------------------------------------------------------------------------------
--------------------------------------------------------------------------------
----------------------------------------------------FSNGTDR------------------H--
--------STNWYNC--RREEDDTSRVNNTSSK-----D----------E-FT---------------------------
---------------------------------------RV--RGSKIMD
>PCHAS_0208100
MTNEINVAKEKVRNGKTEFFSNGLGSP--QGIKKIYNDN-----------------------------------------
---------------------------------------------LNMP--EKCLKKEE-ICTS----------------
---------NV-VNNV---------------------------------------------------------------N
GS-NSDGSKAAQDSICHEPFKLIYEDSC-THVEIPTIMCQGE--ENKY---------SS--I-T----------------
--------------------------------------------------------------------------------
------YFGTTIIN---------RHKSK--------------------EKKICINKINNLKLFLKSKLKEANLKNRRVFL
NNIKNIEDILNYNFRLIKYNTY------KNDVPLFCEHDNFVGHTPIVKN-KLH-ELKIAEMK----RNIKQSIAMNSDN
I---------------------------PFIVNNSFAENIPNQCS-NE---K-----------------TSEN-------
-------------------------------------YSIDNIYEGVEDAT-----------------------------
---------K-KKQINKSNEESFNKSSNKSDELKEFSIYSKLNEIECVEEPGMTYKCVY--PQNTKITDDIKCRHNGDSS
KGL-QVENFQIVFNSKFESGNLQYVLKEK-NKEYYSLFINSDIRMNKKTNQWFYFSASYIPDEYYKKELKNEK-------
--------------------------------------------------------------------------------
-------------------------------------------EKRQTCVNEFLNDINKET---NCN-HVKYSVDFSDKF
LVSNIKKLKKPVSVIFRIENMSKPHFLYKEGYSPLVFSECKNKFENIQWERNAYNIKYIKNNKSRYFNTKKNCIEKLSYT
TYTLEFSYDFMYTCDTVYFSSCYPYTYSYLMEYLSSIKNYVKK-----------SRPDINYIEETLCKTTCGLNCPILVI
TNYDKLYKT--SKE-DK--------------------------------ENKKL-H-PG--F--D---------------
-------------------------------------------------------------------DNIMNSMLD----
---G--------------------------------------------------------------------INLS-KYN
NKCF----------------NFTNS-------------------------------------------------------
---------------------DIF-----------------DSCNAI----------------------STYNDKLWMYD
LWPFSKELNSE---------------------------------------------------------------------
-----T-NADTN-----------FDGV-ND-------------------------LNNCKWSDNFMSEFPNLLKKKVI-L
KMGR-N--KKN-EE--KMV----MPCLRGA-SLL----------------------------------------------
-----------------------------------------------------------LS-------------------
-----------SNK---------------------LE-NN----------------------------SKEITKEIIFLT
CRVHPGETNASYAMHGFLSFIISNNIYANILRTNYIFIIIPMLNIDGVILGHNRFCSNGFDLNRQWDKPIYYLHPTIYTA
KSLLKNLQKNNNKIIFYCDFHGHSSKYNCFLFGNSGTRTFLKK-SNYTEHFANIIYQSIPWFSLEDTKFKNL-NDSEGKG
GTARYICGTEFKIDCSYTLELSLLGVRVGKS---------------------------LDHLSSIRD-DDPTD-NF----
-----------------------------DKSID--------II----NDSKD---------------------------
--------------------LEYSNILCSP--SKGI-E-----------TASS-A--------KMIVKGSSTRCYTNKPK
VS------RKETEK------------NASEFEDSEKCQIELC-----------------------------------LSN
KIK-L------QG--N-NGNDSNKDKFIFFNENLLLVTGVSFGICLFKFMNLFLHC-KTY--KKMD--------------
------------------ELGGEP-LPISSNNL-------DDM-CGDSLQITEN-F--------QDLSG--------KLN
NMNKSGNKEESGIII--KKKK-----LNKNERLKISCYTYNIENKINN--------------------------------
------------KNSLQYVTSDGC----------------------SSA-K-KAVKGYAKNNENKNSIVSR---MIGDSN
ISC---AY---VSNNYGDKPVIGI-----------------------SHKS--ISLDKKLIK--------NFEVMQGNNL
N--DKKG-------------------------------------------------------------------DKGILA
SSN--------------------EKDKKKKIVIKIKKV--HSN------------------NKNK-LVTKMK-K-NRHNN
GGRNNDNDEG-TKKCYT-AKTGSKKRLLKGEDENDKNLLKINELIN--------------LDIFPIISSCNN-SNIVS-K
QQNNNSPKSN------------------------LIS-----------------------------------NVY-----
------YKK-YI-----NTKYAIK-RKRKIRVCRKKG-ISFS-ANS-KG-HTCMD-IIKNIIKRTDLQSEGYKILESK--
-KR----------------------------------------------------------------IAC-DKGRDNR--
--------NKKKIEK--GRKKKKKRKKKNTKNM----------------K-YI---------------------------
---------------------------------------TV--LPNWHTK
>PBILCG01_0101800
MLFKNE----DISNGVYCFTYNNFSNVSLSDILNVRNDNKNNDN---EDK--------K----QDDEEKNDEDDNKS---
----NLLLE---EN-------------EAN-------KRQGNKQYEDLC--LLSFKNIE-ECYN----------------
---------NIKTEQRTF-------------------------------------------------------------N
SS-YEKNVKNIGKVVYHEDYKLLYENTD-IHVELPSILYDRN--RNINNDDVNKCDKKE--DGD----------YI-NKC
DKKKDGDYINKC--------------------------------------------------------------------
----DKKKDGDYINKCDKKKDGDYTNKG--------------------NQYNDIRKITNLKYFINHNWKNINLINEKLFL
KNLKELEEILNYNFLHICKNKCKEYDKKRKDEKHFSYHDNFLSHYIIYKK-NKF--IK----------------------
--------------------------------------HNKNEHN-NG---N-----------------HSDA-------
-------------------------------------HENIKKYDV-ETRS-EKHNNKNNNENNNKSNNENNNKNNNKNN
NKNNNKNYNM-KYCLNKYPCDNMKQPL----NLSCPWYEKKIENIYCLNIPGYKYKYIY--PSMSKLN--------DEKI
KEL-YIPKGHILFNSKFESGNLKYVIKEENDKEVYSLFLNQDIRMNEKKNQWFYFSASYVPNEYYTKELYKMKMCNKDIN
HIGDNMNVVYNYMNSTGNNISNIVNNVDSTVNNVDSTVNNVDSTVNNVDITVNNVDRTVNNMDRTVNNVDSTVNNVDRTV
NCMNSTGNNINNIVNNMDRTVNYMNSTGNYLNTKNNNHITYTNCRGQRCMDQYLNDINNEEIDTNLDGNRKYSLDACDKF
IVRNVRKLEKPFTVRFKIENMSKPFFLYKYGHSPLSFSECKHKLENIQWERKTYDIKYIKNSSCKHYNIKKNSMEYYNYN
TYTLEFSYDFTYAYDTVYFASCYPYTYSYLNEYLCLIRYLLK------------DHPRINYIEERLCKTSCGFDCPVLCI
TNYDRAEEY--NKE-ELK-------------------------------ECVQK-K-KNIVRA-SN-----SCDE----N
----------------LFDGMDISS----NTV----MKEI-------------------------KKKRYILT-SK----
---K--------------------------------------------------------------------VGINKVDN
NLFV----------------GMKNGCTNQC--------------------------------------------------
--------------KYEYSNDNMCKEGLDIK--NICYQEEKEKYDII----------------------KYNDDKDYSYK
CCYDECYNMKR---------------------------------------------------------------------
-----E-KN-KFVCCLTDKCNSYLNEHLKRRK--SVMSWSI-----FGN-KIKFCKNKMYTSNDFMDTFESLLKKVYV-Y
RREN-N--KNN-GM--KII----KRYEEKYDNNL----------------------------------------------
-----------------------------------------------------------LI-------------------
-----------KTK-------------CEKRNSSPCPKKK----------------------------KKKKKKKIIVLT
ARVHPGETNSSYAIHGFITFIISNNIYAHLLRERFIFIIIPMLNIDGVILGHNRYCYNGFDLNRQWSNPIAYIHPTIYSA
KSLIKNISEN-NKIIFFCDFHSHSRKYNCFIFGNEGTSNYVNN-KKMCEVFPEIFSHALPWFALVDTVYKPD-NENK---
GSARLISGKEFTIDCSYTFEISLFGIQIRKD---------------------------FNIMYNEKK-DIFYVQNY----
-----------------------------FDNIKR-DD-N--IK----SDDNIKSDDN----------------------
-----------------------------------I-K--RDG------NIKR-D----------------------DHI
KRDDHI-KRDDNIK------SDGNFKSDGNFKSDGNFKSDDR---------------------------YD------NVN
KHY-I------NN--N-YYYDKNSYDFLYFDENLLFMTGVSFGICLFKFLNFLSYH-KSSICRRTS--------------
------------------AEK-EK-ADISTEAC-------SML-CV------NN-K--------DDKER--------C--
NETKKQNHYTFKTEN-----------------------------SLKF--------------------------------
------------DKVEDHI--------------------------LSDT-H-RMVNTCL---------------------
------------------------------------------------------CNNMNKS----KNK------------
------------------------------------------KE-YKDILNKKYGFIKL--------------------K
SSK-----------------------------------------------------------------------------
--------------------------------------------------------------------------------
--------------------------------------------------------------------------------
-------------------KHNEE-VKRI-RKFKKKK-YMVKEVYDL-G-KKT------RQNKY---------------Y
NNYRFGSYKVNIN--------------D---VIRILNKINLVDHNGKYKDPGLNNKVDRKKKIKNKNENK----------
------------SKN--KSKNKSKS-KKKKK-------------------------------------------------
---------------------------------------------VIVIL
>PGSY75_0103400
MLFKNE----DSGNSVYCFTYNNFNNDSISDILNVRNDNKNNEN---K-------------------EKNDEDDKKT---
----NLLLELNGEN-------------EEN-------KRQGDKQYEDLC--LLSFKNME-QSND----------------
---------NIKMQEEMF-------------------------------------------------------------N
SS-YETNIKNIVKVVYHEDYKLLYENTD-IHVELPSILYDTD--IKKNNDYINKCDKKE--DDD----------YI-NK-
--------------------------------------------------------------------------------
---------------CDKKEDEDYINTY--------------------NQHNDVRKIENLKYFIKHNWKNINRINEKLFL
KNLKELDEILNYNFLNICKNKYKQYDKKRINERHLSYHDNFLSHYIIYKR-NKF--IK----------------------
--------------------------------------QNKNEYI-NG---N-----------------HYDV-------
-------------------------------------HESTNTYDDIETTR-LKHNNINS-------N------------
------DNNM-KDCVNKYPYDYIKEPL----NFSCPCYENKIENIYCLNIPGYKYKYIY--PPVNNIN--------DEKI
KEL-YIPKGHILFNSKFESANLKYVIKEEKDKEVYSLFLNQDIRMKEKKNQWFYFSASYVPNEYYTNELYKMKMYNKDIT
NMGDNMKVINNYLNGTGNNINSNINKVDNTTNNI-----------------------------------NNI--------
-------------YN---------------INNINSNNIIYTKWRGQRCMNQYLNDINNEEIDTNPGGNGKYSLDACDKF
TVRNVKKLEKPFTVRFKIENMAKPFFLYKYGHSPLSFSECKYKLENIKWQRNTYDIKYIKNNSCKHYNIKKNSMEYYNYN
TYTLEFSYDFMYEYDTVYFASCYPYTYSYLNEYLCLIRNFLK------------DHLTINYIEQKLCKTSCGFDCPVLCI
TNYDNEEGY--NKK-ELI-------------------------------EDLEKKK-KNIIER-NN-----LNDE----N
-LYDENLYDEKLYDENLYDGRDISN----NVV----RKEI-------------------------KKNRYILT-SK----
---K--------------------------------------------------------------------FGINKVDN
NLFD----------------DMKNGYT-----------------------------------------------------
---------------NEYEYDNMDKEYLDIKKKNICCEEEKEKYDII----------------------KYNVDKDYSYN
CYYDECHNVKR---------------------------------------------------------------------
-----E-KN-NFICCLNDKCNCVLSEHIKGRK--SIMDCTN-----FLN-KMKWCKKKMYTSNNFMKTFETLLKKDYI-Y
SREN-K--KNN-GM--KKI----KRFEENCHNNL----------------------------------------------
-----------------------------------------------------------IC-------------------
-----------KTK-------------DEKRNF---S-EK----------------------------KKKKKKKIIVLT
ARVHPGETNSSYAIHGFISFIISNNIYAHILREKFIFIIIPMLNIDGVILGHNRYCYNGFDLNRQWSNPIAYIHPTIYSA
KSLIKNISQK-NKIIFFCDFHSHSRKYNCFVFGNQGTCNYVNN-KKICEVFPEIFSHALPWFALVDTVYKAD-NENK---
GSARLIGGKEFGIDCSYTFEISLFGIQIRKD---------------------------FNIMYNEKK-DIFYIQNY----
-----------------------------FERCHNGGD-N--KK----IGGNIKRDDD----------------------
-----------------------------------K-K--IGG------NIKR-D----------------------NDK
KVD-DI-KADGDAK------ADGDVKADGDVKADGDIKADDR---------------------------YD------NMN
MHY-I------NN--N-YYYDKNSYDFLYFDENLLFMTGVSFGLCLFKYMNFLSYN-KSSIYRRTC--------------
------------------EEK-EK-EDMFTEEC-------STL-CV------NN-K--------DDKEK--------Y--
NETKKQNDHIFKKEN-----------------------------NLDY--------------------------------
------------DKGGDII--------------------------LSDTDH-PMVNSCV---------------------
------------------------------------------------------CNNMNQN--KSKSK------------
------------------------------------------ME-YKNILN-KYGFIKL--------------------K
SSN-----------------------------------------------------------------------------
--------------------------------------------------------------------------------
--------------------------------------------------------------------------------
-------------------KYIKE-LKRI-RKLKKKKENVIKEVYEF-R-KKT------KQNKS---------------Y
NTYMFGSYKVNIN--------------D---VIRILNKLKIVDHNGKYKGFDFNNSLDMKKKIKS---------------
-----------------KSKHKNKNKCKNKK-------------------------------------------------
---------------------------------------------VIVIL
>C922_04261
MLIEDE----DNSSHLQHFDYHSPGPAYLLRHLGIGGEYGRRKGICAKGCDEA-AEKRKKS-EVEPPICNNDRE------
--VVNHGRE---GN-------------------------------EEKF--KSILPQGGER-KN----------------
---------HVDISGRSGSSD----------------------------------------G-------CGRRSGSRSDR
RR-GDTLEVNQLDLIFHESVKAVYEGTN-AQVEIPTITRGKR--KGGAPCPLREKDSAT--E-K----------------
--------------------------------------------------------------------------------
------HSDDVDPDK------IHIKEMT--------------------NQVNFPQKIENVKIFLKERLENVNQRNKQLFV
QSMSNISETLNYNFLCICQNGG------ELDPASFAWHDSFLGHAVGGAA-T----------------------------
----------------------------------------------------VG---------------RAAT-------
-------------------------------------LGGTPNVAERDGNE-----------------------------
--------GE-RDQWKEL-------PSS--PSSCPPNIYKKLKNIRCVEEPGHTYKYVY--PPKYK----------PDLT
KEV-TVPKGSILFNSKFESANLKYVLKQK-NREVYSIFLNHDVRSNEKKNQWFYFSASYVPGVYYQSDYFEERK------
--------------------------------------------------------------------------------
------------------------------------------RKNEPSCINRIINEIGGDVHLNNNE-GVKASFDSSDFF
LVSNVKKLQRPFSVQFKIENMSRPYFLYKEGHSPLVFSQCRSMKENVHWERAAYNVTYTRNDNPRHFNLKTNAFEKLFYC
TYTLEFSYDFVYPYDTVYFASSLPYSYSYLLRYLGLLKTYVHSVQ--------EREKKINYVQGTLCTTACGFPCTVVAI
TNYDRGGEA--KTE-AK--------------------------------REAKT-EVNT--EA-AP-----TGKN-----
----------------YVGSTNIEG-SHRKKI----PGEA-------------------------DQAKQLHS-VG----
---S--------------------------------------------------------------------IRVPIGGN
PTLL----------------DVAKE-------------------------------------------------------
---------------------TPC-----------------QSCEGH----------------------TYIDDARCMYN
LCHPRWTGDGK---------------------------------------------------------------------
-----E-GD-DN----------------------------------------LRERSPRKCSDAFMRQFERLLERHSM-H
PVNH-DGGKSQ-RW--SAT----SPSLSGS-STH----------------------------------------------
-----------------------------------------------------------VV-------------------
-----------NSPPVNASPQRMGKQPPER-E---AP-SQ----------------------------PRREGKKIIFLT
ARVHPGETNASYVMHGFLAFITSENAYADSLRDNFIFIVIPMLNIDGVILGHNRLCSNGFDLNRQWNRPIYYLHQTVHTA
KTLIRRIHRN-GRIVFFCDFHGHSRKYNCFLFGNSDSRAHLRGRKKLAEIFPEVLGASLPWFSLEDTKFKSD-ITNR---
GVARHVCGSEFAIDCSYTFEVSLIGVKMRRS---------------------------SNGVLPEWG-RT---NEE----
-----------------------------EDHS-----------------------------------------------
-----------------------------------H-Q--------------A-G----------------------EPI
D-----------TV------------DAVEAIEAE---------------------------------------------
-----------GG--H-TCDDKDKYNFFFYDENVLMLTGISFGISLFKFFNFVSHH-KASISEGGKLFQEDEEQQQK---
------GTKQMEQNKMVNQNGSSD-MPPSRFK------------------A-NR-R--------MQIRG---QLAC-HRS
NMNMSERKKKGE-IV--KKAN-----LR--GVLPLGRVAVEPTLEVKN--------------------------------
------------DPVQPTACVKGHPAG---GGP-LEGGC-------RSS-KASEVKGDEETSS--SSRKGK---STSRYA
GSCGSGSGNCNGRGGEGEWQ--------LQKGVAKSDASAGKDQRAVKEKG--LSNRRKDGKVKTTNDVKESHVQEEPK-
-------------G-K--PN---------------NR-GPIRKV-PTCSMK-KKHWMKLLPNRNPFFCLLKGKGSAGSN-
-------------------------------------------------------------GRQRSSLVKVC-L-PGNGN
SASKEERHGK---LSTP-ANRISRPRIRNP---------CVEEDVE--------------VELCEELQPGGKKKPHGY--
------------------------------------------------------------------------NPKFG---
------GKK-RSGGGHPTGKFSRQ-KKRPLPITRRKL-VMIKKVKSVKG-RKENS-PQAKEKEKGEK-NLDFCFNHGGVK
GEYLICLKRKRLK--------------GGLGLIKLLR-----------------------RKVRPSGVARASDSVVGEAP
-P--FRGRRPTNGETKRKRKRRRKKKNVPGKGV----------------S-MS---------------------------
---------------------------------------TL--ANEKRDG
>PcyM_0214500
MLIEDE----DNSNRLHHFDYHSPGSVYLLRYLGVGGER---KGVCAEGCVEK-VDKGKRI-EGELPIWNNGNE------
--VVKDVPE---GN-------------------------------EAKL--KSRLPQGE-G-RN----------------
---------HMDVRGSSGGS---------------------------------------GIGSGSR---SGGRSGGRSGR
GR-GNTLEANQLELIFHESVKAIYEGTN-AHVEIPTIKRDGR--KGGLSCHLGEMKQTR--E-T----------------
--------------------------------------------------------------------------------
------HSDDVDSDK------VHIKEMT--------------------NQVNFPHKIEKLKNFWMERLENAKQRNRQLFV
QSMSSIGETLNYNFLRICRNGR------EFDPASFAWHDSFVGHAVGRAW-KGG-E-TCLEGK-----------------
------------------------------------------TCL-EGKTPLEG---------------E-TR-------
-------------------------------------LEGETSFEGEKAEK-----------------------------
--------GE-KAQREER-------PSP--PPACPPHIYEKLKNIRCVEEPGHTYKCVY--PPNYK----------QDLT
REV-KVPKGSILFNSKFESGNLQYVLKEK-KKEVYCIFLNQDVRSNEKKNQWFYFSASYVPEMYYESNYFEEKK------
--------------------------------------------------------------------------------
------------------------------------------KKNEQRCIHKIINEINRDVHPDNNE-GPKVSLDSSDFF
LVSNVKKLEKPFSVHFKIENMSRPYFLYKEGHSPLVFSECRSMKENVQWERSAYNVTYTRNDSSRYFNLKTNSFEKLSYC
TYTLEFSYDFLYTYDTVYFASSLPYSYSYLLQYLGLLKSYVHSGQ--------EREKRINYVQGTLCTTACGFACPVLAI
TNYDKGEEA--KAE-ANTAAKKTAKTDSNTEAKEAAKTDANTAANTEAPPNGDS-H-DG--GA-VN-----TGQN-----
----------------YVGSTNIEG-SHRNIA----PGEA-------------------------DQAKQLHP-VG----
---S--------------------------------------------------------------------ISVPAESN
PKPV----------------DAASE-------------------------------------------------------
---------------------TPC-----------------QCCEGH----------------------TYIDDARCMYN
LCHPRRTDDRK---------------------------------------------------------------------
-----E-GE-DN----------------------------------------PSQRSPPQYSNAFMSQFELLLERHYSMH
PLNH-DGEKRP-RG--SAP----SPCLSRS-TH-----------------------------------------------
-----------------------------------------------------------VVASPPGGAPAQVGTSSKVVT
SSPVSASSKVVTPS-------------PAG-E---AP-SQ----------------------------PRREEKKIIFLT
ARVHPGETNASYVMHGFLAFITSDNAYADALRDNFIFIIIPMLNIDGVILGHNRLCSNGFDLNRQWNRPIYYLHQTIHTA
KSLIKKIHKN-GRIAFFCDFHGHSRKYNCFLFGNSDSRGHLRG-RKLAEIFCDVLGSSLPWFSLDDTQFKSE-NLNR---
GVARYVCGNEFSIDCSYTFEVSLIGVKMKGN---------------------------SIGVLPHWG-ST--N-EA----
-----------------------------GDQP-----------------------------------------------
-----------------------------------H-P--GGG------AVGA-D----------------------EAV
GA------DE--AT------------QMSEAREGE---------------------------------------------
----E------ER--P-TGDNKQKYDFFFYDENFLMLTGISFGISLFKFFNFVSHH-RESISHGGEVFQGEEEKKNEKQN
QKQNPNQKKQKKQKKVANENGSSDVMSPSRFK------------------A-NG-R--------VQLGG---QAAY-HRD
NLKVLERKKKGE-VV--KEASSKEASPK--EVVPVGSVSVEPTSEVNSDTMQPTAYVNSDPVQPTAYVNSDPVQPTAYVN
SDPVQPTAYVNSDPVQPAAYLKSHPDG--GGDP-GEGGS-------RSC-KTYEVKGDGETL----SPPGK---STSRYA
VSCGSGSGKCNKRGVKGERQ--------LRKDVTKSDASARKDQRAVKEKG--LSNRRKEGKAQTRNDVKESHMQEGPK-
-------------G-K--SH---------------NRRTPVRKV-PACSMK-KKHRVKLLPRRNPFFCSLNGKISAASN-
-------------------------------------------------------------GRRR-LRVKVC-H-PGNGD
SAAKQERRGN---LASG-TNYRSRRRITHP---------CLEEDVGVDAGVDVGLHMGVHVDVCEELQPCGE-KPHGY--
------------------------------------------------------------------------DHQLG---
------GKKKRSIGGHPNGNFSGQRKKRPLRITRRKL-VVIKKVNSVKG-RKGNG-PQVMQTKKEEK-NVGLCLNHGGLK
REYLICLKRKKLK--------------GGLGLMKLLR-----------------------RKVRPSRVARASDGVVGEAA
-P--FRGGGPTKGET--KRKRKKKKKSDPGKGV-----I----------S-MS---------------------------
---------------------------------------TV--ANEKREG
>PADL01_0101000
MLFKNE----DSGNSVYCFTYNNFNNDSISDILNVRNDNKNNEN---K-------------------EKNDEDDKQT---
----NLLLEENGEN-------------EEN-------KRQGDKQYEDLC--LLSFKNIQ-QSND----------------
---------NIKMQEEMF-------------------------------------------------------------N
LS-YEKNIKNIVKVVYHEDYKLLYENTD-IHVELPSILYDTD--IKKNNDYINKCDKKE--DD-----------------
--------------------------------------------------------------------------------
----------------------YYINKY--------------------NQHNDVRKIENLKYFIKHNWKNINRINEKLFL
KNLKELDEILNYNFLNICKNKYKQYDKKRINERHFSYHDNFLSHYIIYKR-NKY--IK----------------------
--------------------------------------QNKNEYI-NG---N-----------------HNDV-------
-------------------------------------YESSNTYDDIETTR-LKHNNININSNN----------------
--NNNNNNNM-KDCLNKYPYDYIKQPL----NFSFPCYEKKIENIYCLNIPGYKYKYIY--PPVNNMN--------DEKI
KEL-YIPKGHILFNSKFESANLKYVIKEEEDKEVYSLFLNQDIRMNEKKNQWFYFSASYIPNEYYTNELYKMKMYNKDIT
HMGDNMKVVYNYLNGTGNNINSNVNKVDNRTNNIHT--NN----------------------------IKNI--------
-------------KN---------------INNINSNNIIYSKWREQRCMNQYLNDINNEEIDRNPGGNGKYSLDACDKF
TVRNVKKLEKPFTVRFKIENMAKPFFLYKYGHSPLSFSECKYKLENIKWQRNTYDIKYIKNNSCKHYNIKKNSMEYYNYN
TYTLEFSYDFMYEYDTVYFASCYPYTYSYLNEYLCLIRNFLK------------GHPTINYIEQTLCKTSCGFDCPVLCI
TNYDSEEGY--NKE-ELK-------------------------------EDLEKKK-KNIIER-NN-----LNDE----N
----------------LCDAMDISN----NVV----RKEI-------------------------EKKKYILT-SK----
---K--------------------------------------------------------------------LGIKKVDN
NLFD----------------DMKNGCT-----------------------------------------------------
---------------NEY--DNMDKECLDIK-KNICCEEKKEKHDII----------------------KCKDDKDYSYN
CCYDECHNVKR---------------------------------------------------------------------
-----E-KN-NFFCCLNDKCNFVLNEHMKRRK--SIMDCNN-----FLN-KMKWCKKKMYTSNHFMKKFESFLKKDYV-Y
SREN-K--KNN-GM--TKI----QRFEENCDNNL----------------------------------------------
-----------------------------------------------------------IC-------------------
-----------KRK-------------DEKRNC---S-QK----------------------------KKKKKKKIIVLT
ARVHPGETNSSYSIHGFISFIISNNIYAHILREKFIFIIIPMLNIDGVILGHNRYCYNGFDLNRQWSNPIAYIHPTIYSS
KSLIKNISQK-NKIIFFCDFHSHSRKYNCFIYGNQGTCNYVNN-KKICEVFPEIFSQALPWFSLVDTVYKAD-NENK---
GSARLIGVQEFGIDCSYTFEISLFGIQIRKD---------------------------FNIMYNEKK-DIFYIQNY----
-----------------------------FERCHNGGD-D--KK----IGGNIKVDD-----------------------
-----------------------------------I-K--A------------------------------------DDI
KAD-DI-KVNGDVK------ADGDVKADGDVRANGDVKSDDR---------------------------YD------NMN
RHY-I------NN--N-YYYDKNSYDFLYFDENLLFMTGVSFGLCLFKYMNFLSYN-KSSIYRKTC--------------
------------------EEK-EK-EDMFTEEC-------STL-CI------NN-K--------DDKEK--------Y--
NETKKQNDHIFKKEN-----------------------------NLDY--------------------------------
------------DKGGDII--------------------------LSDTDH-HMVNSCV---------------------
------------------------------------------------------NNNMNLDKSKSKSK------------
------------------------------------------KE-CKNILN-KYGFIKL--------------------K
SSN-----------------------------------------------------------------------------
--------------------------------------------------------------------------------
--------------------------------------------------------------------------------
-------------------KHMKE-LKRI-RKLKKKKKNVIKEVYEF-R-KKT------KQKKI---------------Y
NTYMFGSYKVNIN--------------D---VIRILNKLKIVDHNGKYKGFDFNNSLDMQKKIKSK--------------
--------------S--KSKSKNKNKCKNKK-------------------------------------------------
---------------------------------------------VIVIL
>MKS88_000722
MFIKDE----NDSNSLNNFTYNSHSVISLFHFLSAGNNNEGSNL-CELVN--------S----GDNQIVH--DDKNT---
----NGGEK---KGEKYLHKYRSTFSLGAM-------KKEGDHKNCK-S--VENIRKGK-DCDMNN---R----------
---------NVTINSSNGSSKRSGISSVISSGISSGISSGISSGINSGISSGISSGINSGINSGIRSSKISSKSNSK--S
GRKKSYHYRDTECLVYHESFKMIYEGTN-VHVEIPTAIHCLGEDDGRYNNHEHKCKSMK--GID----------TGEVRT
HRMGDIN-------------------------------------------------------------------------
------ISGEIITN--------GKDSSK--------------------RKESCLIPIDNLKGFLKNCVKESNWKNRDLFL
RSMRNVDDILNYNFHAIREGVY------KLNELSFYEHDNFLLHIIRNKK-RKVEESKGIESK----LCVNHEPV---D-
T---------------------------CYIR------CNKSDVQ-NG---N-----------------TQLEKNDISKV
NPNDDYSKWLMNRCCSCTSKLIMLLKEEEKNCEKLEEIKKMENFEEQNDKTDEKRVLRE--------NEDTKIEEKISQD
S-LRSLSRPL-PFSLNPYSVSTL--PS----APLTFSVYDKAEQINCMEEPGNTYKFVL--HIKQK----------EEKA
KEL-YVLKSRVIFNSKFESANLQYVMKEK-NKEVYSLFLNSDIRMNEKKNQWFYFSASLVPDEYYSNELIKKL-------
--------------------------------------------------------------------------------
--------------------------------------------NKQRCMNKFIYEINKDKYI-HYD-NVKCAVDFSDKF
AISNSKKLKKPFTVQFKIANMSKPFFIYKDGHSPLVFSECKYKFENKQWERTAYNIKYIKNNTSKYFNIKKNCMENLSYA
TYTLQFSYDFTYTYDTVYFASSYPYTYSYLMQHLTYIKNYVS------------EKKHINYLDLTLCKTSCGFNCPLLAI
TNYDNIDDT--LNTRDG--------------------------------KNDPS-R-GSIVSA-TNCDVNNDVKS----N
----------------INDEIRIFN----EKGKDE-NYDI-------------------------KKEKYVTS-VN----
---ERTKKCSDLQSELRSDLQSELRSDLQSELRSDLQSELRSDLHSELRSDLQSELRSDLHNEKCNLSDINIRSVTAFEN
EHVI----------------SCSALCN------------ETKCSGKNETCK------YRSSSKDNHVNNNGGVITGIRAF
GK----YKSY-----VGFSDNTAN-----------------RGCGTN-NINI----------D----CRDEHNEKWCLYN
LCHHSSVDDYI---------------------------------------------------------------------
-----E-KL-PF----------DMNGKKEGEH--PPSNSDV------LG-K-IDTEKLGKRSNSFMNELPSLLKNKFY-Y
EGKR-N--KTNVEL--KSI----QSSILKS-SQLQSFQLQSSQLQSSQSQSSQLQSSQLQSSQSQSSQLQSFQLQSSQSQ
SSQLQSSILKSSQSQSSQLQSFQLQSSQSQSSQLQSSILKSSQLQSSQLQSSQLQSSQLQS-------------------
-----------SQS----------QSSHRS-E---SS-CN----------------------------SKKEEKKIIILT
ARVHPGETNASYVMHGFLSFIISDSIYANILRNNYIFIIIPMLNIDGVVLGHNRYCSNGFDLNRQWNIPIYYLHPTIYSV
KWMMKRISKT-KEIIFYCDFHEHSRKYNCFLYGNLETKTYIKN-RKLAEIFPGIFSQSTPWFSLERTIFKSEENENC---
GIARYVCGKEFKIDCSYTLEISLLGVQIKRDSIMDHSYSSYGNYGSCDHSLDHNCGHYFNFLHPVKKEDPFFSEKN----
-----------------------------YEFCRNFDI-GKRIM----NRSGNFNK------------------------
--------------------------FCKK--KKEN-LSFPID------SIGN-NDKTYDDVNENVSRNNCYACLSEKDK
IK------K----K------------NENGFNNVEKE---------------------------------Q------DKH
RGT-I------NKDYD-LACDPSKYDFFFYDENLLLMTGISFGISLFKFMNFITHYHKYTICKEIT--------------
------------------D-K-ER-KLVFRKPIIRESEQLSNMNDI------NE-I--------KNRSYYGGVERIYC--
NNEDKPNSVYYAGGT-----------------------------------------------------------------
------------------S--------------------------LSIT-K-RCISSKI---------------------
------------------------------------------------------IGKMDDT----SSA------------
------------------------------------------KI-SEKLSS-KY--------------------------
--------------------------------------------------------------------------------
--------------------------------------------------------------------------------
--------------------------------------------------------------------------------
--------------------------------------------------------------------------------
----------------------------------------------------FSNGTDR------------------H--
--------STNWYNC--RREEDDTSRVNNTSSK-----D----------E-FT---------------------------
---------------------------------------RV--RGSKIMD
>PKNH_0210100
MLIEDE----DSSSRLHHFDCHSSGPVYLLHYLGVDGECGLRKGVWAEGDVEEAADKRKRSEEGELTICN-YKE------
--VVKDALE---GN-------------------------------EVKF--KSGHPQGE-D-RN----------------
---------HVDVRGSSGGS----------------------------------------------------------GR
GR-GNTLEANQLDLIFHESVKAIYEGTN-THVEIPTITSNGR--MYDAPCHLGEEIQTT--K-V----------------
--------------------------------------------------------------------------------
------HKNHVYPDR------IHMKEMM--------------------DQVNYPHKIENLKIFLRDRLENVNEKNRQLFL
QSMNTITEILNYNFLCISRNGS------DLDPASFAWHDSFVSHAMGRAW-KHD-S-L----------------------
-----------------------------FS-----------PCS-VN-NANTG---------------EITG-------
-------------------------------------SGKTTNVGKGNWEK-----------------------------
--------GE-KTQGKKI-------PSV--PSSCPSNIYEKLKNVRCLEKPGLTYKYVY--PPKYN----------SDLT
REV-KVPKGRILFNAKFESANLQYVLKEK-NKEVYSIFLNQDMRSNEKKNQWFYFSASYVPEDYYQSDYFEEKK------
--------------------------------------------------------------------------------
-----------------------------------------KKKNEQRCIDEIVNEINRDAHLDNKE-SLKVSFDFSDMF
LVNNLNKLDKPFSVKFKIENMSRPYFLYKEGHSPLVFSVCKSVKENIQWERAAYNVIYTKNENPKYFNIKTNTFEKLSYC
TYTLEFSYDFLYPYDTVYFASSLPYSYSNLLHYLGLLKSYVHRVQ--------EGEKKINYVQGTLCRTPCGFPCPILAI
TNYDTGEE-------SS--------------------------------PNGES-Y-DR--SAMNN-----TVQR-----
----------------KLGSSKIEG-LYRNSV----PKGP-------------------------YQEKQVHS-VE----
---S--------------------------------------------------------------------TSVPSVEN
QNLV----------------YVANE-------------------------------------------------------
---------------------APC-----------------QCSGGN----------------------TYIEDARCMYN
LCHRKMGSSRK---------------------------------------------------------------------
-----E-KE-DN----------------------------------------PRQRRPRKYSNSFMRQFELLLERHSM-H
PLNH-DGGKRP-SG--SVV----SPSLSGS-STH----------------------------------------------
-----------------------------------------------------------VV-------------------
-----------SPS-------------TVG-E---PT-VQ----------------------------SPREEKKIIFLT
ARVHPGETNASYVMHGFLSFITSDNAYADALRDNFIFIVIPMLNVDGVVLGHNRFCSNGFDLNRQWNRPIYYLHQTVHTA
KSLIKKIHRN-GKIIFFCDFHGHSRKYNCFLFGNSDSRAHLRG-KKLPEVFPHILGSSLPWFSLEDTKFKGE-NMNR---
GVARHVCGSEFSIDCSYTFEVSLIGIKMKSN---------------------------CNGVVPVGG-ST--N-GV----
-----------------------------GKSN-----------------------------------------------
-----------------------------------------------------------------------------EPI
G-----------SI------------EVTETREGG---------------------------------------------
-----------EG--A-TCNNTQKYDFCFYDENILMLTGISFGISLFKFFNFLSHH-RTAISGGGNQ-------------
----------TNKPEMSSPNGNSE-MPPSRFK------------------T-NG-R--------VQLGG---QLPC-HRN
NLKMLGRKKKGE-IV--MKSN-----LK--EVLPLGSVWVGPTSDGKS--------------------------------
------------ALMEPTTCLKSHLNG---GDA-LEGDS-------RSS-KPY-VKVDGEIS----FPPGV---STPRSV
ITSGNGNGNCNKRGGEGEPN--------LRKDVAKRDSSVGKGRREGKEKG--LSNRKKEEKEKRRNQIKESRVQEGTR-
-------------G-T--SH---------------NR-ASVKNV-PTYSMK-KKNWLKLLPYKNPFFCSLNGKISSGGN-
-------------------------------------------------------------GRGR-LHVKVCRL-PGNGD
NASKKERHGN---LSSG-SNYRTRRRIEHP---------CLGEDLK--------------ANICEVLQTCGK-KPHGY--
------------------------------------------------------------------------DPQLG---
------GKK-RS-VGHSHGKFSRQ-RKRPLRITRRKL-VIIKKVNSVKG-RKANG-TQAKQTKKEEKKNGGLCLNHGELK
REYLICLKRKKLK--------------RGLGLIKLLR-----------------------RKVKASGVGRASDDVVGEA-
-----------------KRKKKKKKKSDPGKGI----------------S-MN---------------------------
---------------------------------------TV--VNGKRES
>PY17X_0211100
MTNEINVAKEKMRNEKTEFFSNGLGSP--QGIKKIYNDN-----------------------------------------
---------------------------------------------LNIS--EKGLKRGE-NYTV----------------
---------NI-VNNI---------------------------------------------------------------N
GS-NSDASKVAQDLICHEPFKLIYEDSC-THIKIPTIMCQAE--ENIY---------NN--S-T----------------
--------------------------------------------------------------------------------
------YFGTTIIN---------RHKNN--------------------EKRICINKINNLKLFLKNNLKEANLKNRHIFL
NNIKNIEDILNYNFRLIRCNTY------KNDIPLFCEHDNFVRHIPIVKN-KLH-ELKIAEME----RNIKQSASMKSDN
M---------------------------PFIANNSFAENSSNQCK-NE---KKNSEKNSEKNSEKNSEKNSEK-------
-------------------------------------YSIDNIYEEVEDAK-----------------------------
---------KKKKHIKKLHKENLNKPSNKSNELKQFSMYSKLNEIQCVEEPGMTYKCVY--PQNTKINDDIKCRHNVDSS
KGV-HIENSPIVFNSKFESGNLQYVLKEK-NKEYYSLFISSDIRMNKKTNQWFYFSASYIPDEYYTKELKKEK-------
--------------------------------------------------------------------------------
-------------------------------------------EKRQTYMNEFLNDINKET---NYN-HVKYSVDFSDKF
LVSNIKRLKKPVSVIFRIENMSKPHFLYKEGYSPLVFSECKNRFENIQWERNAYNIKYIKNNKSRYLNTKKNCIERLSYN
SYTLEFSYDFMYTCDTVYFSSCYPYTYSYLMEYLTFIKNYVNK-----------SRPDINYIEETLCKTTCGFNCPILAI
TNYDTLYKT--SKE-DN--------------------------------KNKKF-H-PK--L--EG-----DI----SI-
--------------------DNMFR-LYSSGK-ENIADKESI-----ADKESIADKENVTDKEN-VTDKIMNTILD----
---E--------------------------------------------------------------------INLS-KYN
NKCF----------------NFTNS-------------------------------------------------------
---------------------DIF-----------------DSCNAI----------------------STLNDKLWMYD
LWTFSNELVSK---------------------------------------------------------------------
-----S-NIDAN-----------FDG-VSDLN--NYQDISTFDNSNNSNSNSNSNNSSCKWSDNFMSEFPNLLKKKVI-L
KMGR-S--KKN-EE--KMV----MPCLRGG-SLL----------------------------------------------
-----------------------------------------------------------VS-------------------
-----------SNK---------------------LE-NNSKEITKEITKGITKEITKGITKEITKGITKEITKEIIFLT
CRVHPGETNASYAMHGFLSFIISNNIYANILRTNYIFIIIPMLNIDGVVLGHNRFCSNGFDLNRQWDKPIYYLHPTVYTA
KALLKNLQKNNNKIIFYCDFHGHSSKYNCFLFGNSGTRTFLKK-NNYTEYFANIIYQSIPWFSLEDTKFKNL-NDSEGKG
GTARYICGTELKIDCSYTLELSLLGVRVGKS---------------------------LNYLPSIRD-DSP-VDNF----
-----------------------------GKSVDIIND-N--KNDNKNGNKNGNKNGN----KNGNKNGNKNDNKNDNKN
GNKNDNKNDNKNGNKNDNKNGKGSDILCGS--NKVI-D-----------TTSN-V--------KMVVRGGSTRCYTNKAK
AN------RKETEK------------NGSEFEDSENYQKKLC--------------------------------------
--------------------MSNKENFIFFNENLLLVTGVSFGICLFKFMNLFLHC-KSY--KKTN--------------
------------------EIGSEG-LPILRNNL-------DYM-CGHTLEITEN-F--------QDLSG--------KLN
NMNKSGNKEESGIII--KKKK-----LNKNEWLKINYCTYNSEKKINN--------------------------------
------------KNNDEN--NDEN----------------------NNE-N-NNQNNNQNNDENINSIVGR---MTDDRN
ISC---TY---VRNSYGDKRVICP-----------------------SHKN--ICLD-----------------------
----KKG-------------------------------------------------------------------DKCILA
SSN--------------------EKDKKKKIMIKIKKI--YSN------------------NKNK-LVTKMK-K-NCHNN
GARNNDNDGN-TKKYYT-DKTRNKKRLLKGEDENDKHILKINELIN--------------LDIFPIISSCNN-SNIVN-K
QQNNNSTKLN------------------------FIS-----------------------------------NGY-----
------YKK-YVNNKYINTKYVIK-RKRKIRVCRKKE-IRFS-VKP-KG-PSCID-IMKNIIKKTDLENEGYKIFEIK--
-KN----------------------------------------------------------------IVC-DKSRDKH--
--------NKKKTES--GRKKKKKKKKKNTKSM----------------K-YI---------------------------
---------------------------------------SV--LPNWHAK
>PGAL8A_00099400
MLIKNE----DGGNNLYDFTCNKPSSISLFHYINIENNKLNK-EI--DEN--------K----KENVILNNENEKEKLNT
IECVKKLKD---NS--------------ENFLLSNE----------------ENIQK-----------------------
------------SNAD---------------------------------------------------------------N
LN-SNENVKNVLELIYHESYKLIYEDTN-IHIEIPSVIYDEN--NN----------------------------------
--------------------------------------------------------------------------------
-----------------------YSSSE--------------------NKINNVRKIDNLRDYLNNNLKDCVLKNKKLFF
KNINYITELLNYNFFSIYKNVN------NSNVIFFHHHDNFISHILKIKKKKLQ-NVKIIEEK----SFNNKINN---D-
E---------NIFNPSEKDELSLNKNIDENNFSGNHLHKV-KLCK-DY---QK----------------ECDE-------
-------------------------------------IKVDKNFPKENDIY-----------------------------
---------E-KNILKERNEQDKT------SN-NYCCIYEKIKNIYCICEPGINYKYIY--PPNYK----------IDNI
KIL-YVPKTNILFNSKFESANLKYAMKEK-NKEIYSLFLNHDIRMNEKKNQWFYFSASYVPDEYYNEELYQKK-------
--------------------------------------------------------------------------------
--------------------------------------------NKQRNMNEFFNEINKDIYI-DCD-NIKYSVDSCDKF
SVSNIRKLEKPFTVRFKIVNMSKPYFLYREGYSPLIFSECKNKFENIYWERCAYDVKYIKNTSSKYFNIKKNCFENLNYN
TYTLEFSYDFTYSYDTVYFCSCYPYTYSYLTQYLNSIKDYLK------------NNKTINYIEQTLCKTICGFKCPILVI
TNYDNINNT--QEKETK--------------------------------ENQNI-S-EE--I--N------DIINEISDN
KVEEKNHFNNKHIN--TIKNSNFIS-NRKNVK-TEE-ADIFQNDEFFCIK--R---------YTG-QRNIENEKDN----
---K--------------------------------------------------------------------VSIS-INN
EPCFSNNNDINLKDTG--LYIGTCF-------------------------------------------------------
---------------------DD--------------------LNKVNKMNKSDVNEYKEENYGNIDDNISNSNKMIHYK
IFYNLNENNSYMNENDNKNDNKNVNKNDNKNDNKNVNKNDNKNVNKNDNKNDNKNVNKNVNKNDNKNDNKNDNKNDNKND
NKNDNK-NDNKN-----------DNTNIENNN--TENSSNI----------VLSQKTINKSSDIFMNQFSSLLKKDVI-Y
ETKK-N--KTK-GS------------------------------------------------------------------
-----------------------------------------------------------LN-------------------
-----------SNG----------------------I-LN----------------------------FQKKDKNIIFLT
ARVHPGETNSSYAMHGFISFIISDNIYANILRDNFIFIIIPMLNIDGVVLGHNRYCSNGFDLNRQWNKPIFYLHPTIYAA
KSLIKKISKN-NKIVFFCDFHGHSRKYNCFLFGNSNTNIYLKN-KKFAEIFPEIVAESLPWFSLKDTKFKIE-NENR---
GIARYICGYEFNIDCSYTLEMSLIGVKIRKD---------------------------FNFKSNVNK-DFLFT-IN----
-----------------------------NETFKNKEN-NENKE----NKENKENRENKENKENKEDRENKEDRENKEDR
ENKENKENKENKENKEDRENKENKDMIQYNLKNYIIND-----------KIKN-D--------KKIHNNWNDIEVNEKTN
DN------FKESDN------------NFSQIEKKKNTKIKVD-STKEIIESHNNYDISFYNNNHSLNENIECKKSKNLND
TNK-I-ENNASTV--E-NYYDPTAYDFFYYDENMFLMTGISFGISLFKFMNFSAYY-ESSLHKMVD--------------
------------------EKKLLK-SSSMTRNI---------K-GT------NN-S--------DEFEG--------L--
NKNKSNNSNGLKKINLKKKTR-----LKKK--YFDNSCNFS-DAKI-N--------------------------------
------------KNNLQNVGNNNFFNDVKQLNNDIEEVDRKKEELINNE-Q-KSNNNYLSNTMEKNIITIN---NYSNSN
ICS---SY---NKN--GDLF-VDSNHNNVGKF-IKSLNSYTKKGKQIEHKK--FENKKEYLKDNYKNIKINLKGKEANNL
NIINKKRDEEKLQS-I--RHHRIRHTINSFTDIDRKY-FLNKNLNSTYNVK-DDEKIKFFS-RNKFNFTLNSNNVFKRKM
-NESNKEEYQYIDSFLCISDNSNNIDNNKNNDY-NNNI--NNN------------------NINK-ISNNNK-N-NDYNN
NYTTADNNNN-NKKYNLLNKQMNRESLLNNNISSK-------------------------NNIYL-FGSKNC--KFMIKE
KKNNNKSRSATAKSKKCMKDKDIEKKKKVEKKSAFLS-----------------------------------DSYLDRTK
MKDTVILSE-YINNKKTFINYEIKKIKESMKLSKTRK-IKDQ--------AFTTD-LIHTKKKQNELEGKDKHFIKRN--
-NN---IKEKNIK---GNKMKNNIKICKSLSIIKIVN-----------------------TKNKRDEMSC-SFPVVKD--
--------NDKTMRV--KRKKKIKKKNLHNKHV----------------ASFIMKLKNCLISEELLYDHKYFKILN----
--------------------------------------LKK--KKNKKKL
>AK88_01099
MLIEDE----DSGNRLQPFDHHTPGPVYLFRYLGVAEECGQNKGLFSQGFVEE-GNKRKQS-EGEFPICNNDNE------
--VVKDAPE---GN-------------------------------EAKF--TSSLTEGE-GRRN----------------
---------NVHTSGSSGGS----------------------------------------------------------GR
RR-CNTLEANHLDLIFHDSVKTIYEGTNDAHVEIPTIMGSGR--NGGARCHLQKKKQGR--Q-T-------------D--
--------------------------------------------------------------------------------
------HLDDVVPES------IHIKDIT--------------------NKENVPQRIENMKNFLMERLESVNQRNKQLFL
QSMRNISEILNYNFLCISKNGH------ELDPASFAWHDSFVGHVLGEAW-KGR-AHACLEGVNHEGSQIKTSPHVVKRG
R---------------------------VFI-----------PCG-VS-NDNTG---------------GSTL-------
-------------------------------------LRGDRSVAERNGQE-----------------------------
--------GE-EDQGEEF-------T-----SPCAANVYGKLKNITCVEEPGLRYKYVY--PPNYK----------PDVT
KEVRKVPQGNILFNSKFESANLQYVLKEK-NKQVYSIYLNHDVRSNEKKNQWFYFSASYIPDLYYHSHYFEEKKKKKK--
--------------------------------------------------------------------------------
-----------------------------------------KKKNEQRCINKIMNEINRHVSLDNNE-NLKVSFDYSDFF
FVNNIKKLEEAFSVKFKIENMSRPYFLYKEGHSPLVFSECRSMKENVLWERAAYNVSYTRNDNPKYFNLKTNTFEKLPYC
TYTLEFSYDFLYPYDTVYFASSFPYCYSYLMHYLGLLKGYVHRAQEEKQDAKQKEENKINYLQGTLCTTACGLPCPVVAI
TNYDKGDAE--TGG-VTV------------------------EAETGVARDGDS-H-NA--GT-VN-----TVQN-----
----------------YARLTHMEA-SHRS--------------------------------------------------
-------------------------------------------------------------------------SVPAVEN
PKLL----------------NAASD-------------------------------------------------------
---------------------TPW-----------------QCCGGH----------------------TYMDDAKCMYN
LCHPRGAPRCK---------------------------------------------------------------------
-----EEED-DD----------------------------------------PRQRSPLKCSNSFMRQFELLLERHSM-Q
HVTTDDGRRLL-RG--STM----SPCSISG-STH----------------------------------------------
-----------------------------------------------------------VV-------------------
-----------SPS-------------PEG-EEKKTP-RQ----------------------------PRCEEKKIIFLT
ARVHPGETNASYVMHGFLSFITSDNAYADALRDNFIFIVIPMLNVDGVILGHNRLCANGFDLNRQWNRPIYYLHQTVHSA
KSLIKKINRN-GRIVFFCDVHGHSRKYNCFLFGNSDSRSHLRG-KKLAEIFPQVLGPSLPWFSAEDTKFKSE-NINR---
GVARHVCGREFSIDCSYTFEVSLIGVKMQHH---------------------------SDGGSPPHA-------------
--------------------------------------------------------------------------------
-----------------------------------M-Q--------------M-N----------------------AAI
GA------TA--MN------------EVREAQEGE---------------------------------------------
-----------EP--P-TDNPEHEDEFFFYNENVLMLTGISFGISLFKFFNFVSHH-KAFISDGGDVVQGEEATT-----
----------NENDRRENEDAKSD-IPPARFK------------------S-RC-R--------VQLGG---LLPC-HRS
EVTRSGRKKKGE-VV--KEAYLKEANLN--ESVPLGTVAVEPTSQVKS--------------------------------
------------EPVQPTAYVKSHPDG---GYP-LKGGS-------RSDSKTY--------------------------A
VSC--GSGKCNKREGGGERQ--------VRKHVAKSDSSAGQDQRDVKVKG--LSNRRKEA----QDDVKESHVQEGHK-
-------------GGK--TH---------------NR-AAARKA-PTRSMK-KKQWVKLLPSKNLFFRSIGAKIYTGSH-
-------------------------------------------------------------DKRG-SFVKRC-L-DGTGG
SAVKQERRGT---LSSG-ANCRTRHRIKHP---------CLEEHV----------------DVCEPLQ------PHGY--
------------------------------------------------------------------------DPRLG---
------GKK-KRFAGHPSGKCPRQ-RKRPLRITRRKL-VMIKRVNFVKG-RKANSSPQAMHTKKEGK-KVGLSLNHGGLK
REYVICLKRKKLK--------------GGLGLIKLFR-----------------------RKVKPSSVARASHGVVGEAV
-P--FLGG-SIKGDT--RTKRKRKKKRDSGKGV-----S----------S-VS---------------------------
---------------------------------------TV--VNEKREG
>PRELSG_0213800
MLIKNE----DSVNNLYDFTCTNPSCISLFHFINLENNKLNK-EVNKDGN--------K----NEDVIINNENQKKNPST
VECIKNLED---NS--------------ENYLLSIEEKRSVDN--LNSN---ENIPK-----------------------
------------KVRD---------------------------------------------------------------F
MN-SNENLKTMFDLVYHESYKLIYEDTN-IHIELPSIIYDKD--NNND---------SN---------------------
--------------------------------------------------------------------------------
-----------------------NNNIE--------------------KKINNVRKIDDLKDYLNSNLKYLNLKNEEHFL
KNINLINEILNYNYFSIYKNMY------KSDIIFVQNHDNFLYHIPKMKK-ELQ-NDKTKSDK-----------------
----------ENFNLYEKNAFSSNANIDECILNCDFLHKV-KLCK-DE---QKK---------------RCDE-------
-------------------------------------IKVDKKFSEENDLY-----------------------------
---------E-KNILKKKNEQTKI------KSKNCRCIYEKIKNIYCMHKPGINYKYIY--PPNHR----------LDNI
KEL-YISKANILFNSKFESANLQYAIKEK-NKEIYSLFLNHDIRMNEKKNQWFYFSASYVPDEYYKYELDKKK-------
--------------------------------------------------------------------------------
--------------------------------------------NKQRNMSEFLNEINKDIYI-DSN-NIKYSVDSSDKF
SVSNIKKLEKPFTVRFKIVNMSKPYFLYKEGYSPLVFSECKSKFENIHWERCAYNVKYIKNTSAKYFNIKKNCFENMNYN
TYSLEFNYDFTYSYDTVYFCSCYPYTYSYLIQYLNSIENYLK------------DNKTINYIEKILCKTSCGFKCPIIAI
TNYDHINTQ--ENK-SK--------------------------------ENQKD-S-DE--I--N------DITNEKFDK
NIEEKNNFNNEPGN--MINNNNFTS-NHENAK-TEKGGDIFQNDECFCIK--H---------CTN-LKNKENEMDN----
---K--------------------------------------------------------------------GITS-INK
KHCFSPNNVINLENEG--LYTGTSL-------------------------------------------------------
---------------------GS---------------------NNVSKINNLYTKEYKKEDY----DNQNNNDKMFHYN
LLYNLNENSLS---------------------------------------------------------------------
-----E-NVSKN-----------VNTYIKSDK--TMSSLNI-----------MTQNTVNKSSNAFMNEFPSLLKKDVI-Y
ETKK-N--KTR-ES------------------------------------------------------------------
-----------------------------------------------------------LN-------------------
-----------SNG----------------------I-VN----------------------------FQKKEKNIIFLT
ARVHPGETNASYAMHGFLSFIISDNIYANILRDNFIFIIIPMLNIDGVVLGHNRYCSNGYDLNRQWNKPIFYLHPTIYAA
KSLIKKISKS-HKIVFFCDFHGHSRKYNCFLFGNSYTSTYIKN-KKFAEIFPEIITESLPWFSLKDTKFKIE-NENR---
GIARYICGYEFNIDCSYTLEMSLIGVKIKKD---------------------------FNFLPNITK-DLLLT-KN----
-----------------------------DEMCRSKEN-KEMIL----NSSGIYEI------------------------
----------------------------------------------------N-E-----KKIQNNMD-DSEINE--KTS
NN---L--FQKHEQ------------ICNKEEKEKGTKIKINETTKEIVANCGKCDIVDGDNSH-LNENYQRKNSKELNN
TSK-I-ENHGNIV--D-YYYDPNIYDFFYYDENMFLMTGISFGISLFKFMNFSAYY-ESSLYKVAN--------------
------------------EKKLLK-SSSLARNL---------K-CI------NN-N--------DELEG--------L--
NVNKSNNSNGLKQINSKKKVK-----IKKK-DLVDNSLNFS-EVKI-S--------------------------------
------------KNNLQNINNNNVINDTEKVSN-VIGEERKKKKLVNNE-Q-KSNNNYLSSTSEKNIITSNNLNNYISNN
ACY---NYYCNNKN--GDML-ADNNSSSASKF-IKNLHSHTKKGKKIKYKKTSYENNKEYLENTSKNTKIYLKEKEVNNL
NIINKKKNEEKLPS-INIKHYGIRHTINSFTENDTKY-FMNKNINSTYCVK-DFRKIKFSA-ENKTYFTLNSIIPSRENI
-RE---------------------LNKGEKVHI-----------DSFLC-ISDNSKNNDNN---------FH-I-GNHNN
KS--SGNNND-NKKYNINNEHMNYEILLNGNMHSK-------------------------SKIQL--DSKKC--KFVN-K
ERK-NKSRSATIKSKKYMKEKDLDKVKTTEKKNAILS-----------------------------------DSYLGKIK
TRDKITLSE-YINNKTSYVDNGNKKIKESIKLSRNKK-IKNE--------VYTAD-CMHTKKKQNEMENKHKCFIKGN--
-IN---TKEKNMK---VNKTKNNLKICKSLSIIKIVK-----------------------TKNMESEINCYSFPILKD--
--------NDKNMHV--KRKKKRKKKSFSNIYV----------------TSLITKMKNYLKSEELFYDNKYFKILNLKKK
IEKCYNETNSIQLQKIILKKSPFKIETSSKMENVAIKEKKK--KKNSENL
