# Supplementary material for: Phosphorylation in the Plasmodium falciparum Proteome: A Meta-Analysis of Publicly Available Data Sets
Source: J Proteome Res. 2024 Oct 30;23(12):5326–41. doi: 10.1021/acs.jproteome.4c00418 (PMC11629380; doi:10.1021/acs.jproteome.4c00418)
Supplement: Supplementary file 7 — pr4c00418_si_007.zip [file pr4c00418_si_007.zip › plasmodium_alignments/PF3D7_0103500_orthos.afa]

>PVVCY_0200940
-------------MDHRQNNDIFSWIIFFIKNNNTNDDLISVKNIYNHIKQNNITPNIVNPLDKDRNIFYSLFSIIYNKI
KIYMHLLKNKKYNN----------DS-PNFLPQNYINST-YISND----------------------------YIKTYDI
LY-SPKCYVTIEYFIKTLSLCVSKLNLKD---------------------------------------------------
----------------EDI-FFFSGINIISSLLDLYMAEK-DNTPTNVDK---NDKILNTEGFHLIVIKYIKNLFKYIYP
HNAFEGINEASSTSQTNIAN------------------YKSS-----NSWNKLDKRLDTFFCLLNIIKILLEFIINKNNK
IKLKSLKLLYIIHKKIK-NTYIIKKIFKGVSLNLFILYKSIN-IKKIKNFILKIFTISIDRILKYYLSIENDHISQYLK-
------------------------------------------------------------------------------RD
TYILCNLN-------------------EL-SQN-DDFIKMTDLVLKQ-------CVLSKGV--LNGNSEHDKPN------
----------FEK----------------------------K-------------FISLNDQV----------SNPERDS
T--Y-FSNNI-DIVEDKNIISNIYFICYYILINYNYNEH------KNDLCEIVDICKVLIKYYTILNRNLILISFFFILS
QMFYDKDIN--------FLPNINFVFNNH-ILQYFEEPNLMIHQVRSLTNILKNV-----------------DK------
----------------------TCKDTINNE---------------TNHIR---------SASDENEKMF---PENIEHS
VS---TLNM--DRQTDESFPIQFGSQFQNDLYKIFLNFIKNVSEKK-NE-NLCHNEINNSSLDQLNYNIEHYYFKYLYNI
FLLKKENNIFILNFLRGYIYYTFISYNLKMKNIIHFSKHINSCLIFNFLLNLYEISDITSIHNKN---YQ-PAQTNIHSI
VLSENNSFYNIDIYNNLP--LSIIDN-----------TQDLSNSFNFSNLLMLTNLKNSFKHQSI----------SLINE
VTIYSFLACDNNQAESYINDVLFSELDIKNG-EDT---------------------------------------------
---------------------------------------------------KS-IDNHIMKIKQTCKIFHFINYYLDYLI
ILLWVKIKLTGK--D-DKD-------------------------------------------------------------
------------------------------APYFKERLETEFVKNILFEYSTIFNNYFSLAIIIKLKNFKLNIQTVVENI
IC-LCFEKIKENEIWE---E----------KKNNLNYYYISLLIICINKSFLILHLTNLNEVIKKYFYKNLVFFLLNINN
ESNNVKQLSTYFLFGTHK-YLSNNEE---GTN------------------------------------------------
----------------------------------------KN-SYNHELTQIIGKYQDIITSYIYKKIINIESVDKCMKI
FKLIKMLICCNYSNVYIYKDICLNIIKIIKKKSNGIMF--LNNKNIIIANILNIFNYILYLLYKIIYQNRMKILAHQKYV
SAIKDKILAGHTYININNLKNE-INK-K----------NTFNN-E-------------------LEI-DA----------
--DNN---------------------------------------------------------L---F---S---------
---Q---------------------------------------------------------------------N-EEVNT
PQQYFVKNTKKKILLHNYFFFKNMETF---SHSSTL-SKETKT-AFLNIVDDFYKNIKSLADKNINYHQVANLIVDDDYY
DTVDQ--------------------------------------------------------NNDLGSTECTDKNVYSTIR
FTTSHIFNFAKKFFCHDDEPIQYIAQLCILQCLFIFSTRRFELYPKIYQVWGYVHIALSQNARVNNLIILKILNYVSIID
DTLSIERISKDIISTLCLKLKKLDIKNGFPKHSQEYRFLEMGMQLFLTLSKIEKCYDKTYSLILFLCLSILNKLYDDQIK
KISLNIISNLFIINIPKMQ----------------EMVESIRKIKERINYLYN-E---------N----M--LTKKIINK
MVFKQIINDIEIVEPLSFLSCLFMSEELKEIVFLIISMDYDIIFFLISYFEVLIKKYKYKCPLNQHSLIIHNHFKN----
-------------------------------------Y
>PF3D7_0103500
MTFLC-------TMNSCEELNITNLIISLIKKNKVHDDLLCVKTLYLFIKTNKVPIS-LKLYNEKQNIFVSICTIICNKL
KIYLYHILCKTGDG----------EK-KNLYLFIKNNLL-LLNQD----------------------------AVLDYDI
CNNIHKACVTIELFLKIIILCFKHINDNKHN-D-KHNDK----HNDKHNDIHNDKH------------NDIHNDKHNDKH
NDIHNDIHNDIHNDIHKDV-IFLACINNISMLLHILENRN-N------NM---TNDKMCNEHFYLIIIKYIKYLFVHIYG
NKNIL---------------------------------------------NDKNNKQVLYSCLTCIIKNLLENTIKQNKK
IKYKTLKLLYIILQKIQ-DIYIIDILFNRLSLYLFLLYKTCEPSANITNFILKIFLISSNQILLYYYKNNQIL-DQYKEV
------------------------------------------------------------------------------HE
STH---NY-------------------EK-INV---YYKKYKLFLQE-------HKKKAHKT-VLTFDGKH-NVDSKDST
KHICLHRNTENNQ--------------------Q---NEKYDN-----H-KIDDTHIIDNDN--------------NSLT
Q--Q-F-NYVNKLNYSTQNLSNIYFFSYYILTNYDK-----------NIKDIFPICKVIIDHYPFLNKNLVLMSFIFILS
EMFYDKNEH--------WLNHLNVLYGNG-LSNYLQSCDISTHDVHSITNLLNNN-----------------NN----N-
---------------------NSCDDN---------------------NIN------------HHPYDQTYIPVKNV--N
IK---SPQY--DHQKD--TNQNILSPLHNGLSFIFKHLIRMLKEDD-KNNNHIINNIENYSVESLNYYIENYYFKYMFNI
FSFKKQENKYLLKYLKGYIYYRYIFNIIYPNL------SPEHFTIFHNILDLYTVSNFNSIQNEN---LLVSS-YT-QKN
ILSENNIIYSLDFFVQEN--ITKDSDNLNKYVQPMNECNQ-ENETASFSFEKFKNIKEAFKNENI----------TLINQ
VSMFSLLFIERNIIDNFLDDVIFAAWDNVEK-NEKIKIHAQYKIDSSEHMN-KGSHDNVTKRWWEQIYYYVDNNDTNKMI
MK--------------------------------------------SEE--KN-EE--KEKYILKYKYLHFLNYYLDSLI
LMTYINLYMNIRGIN-RDPITLRVYTNSDTENN-NKSDGSNKSDGSNKSDGSNKSDGSNKSDGSNKSDGSNKSDGRNKSD
DNNKSDGSNKSNKNYNRSNKCNSSCNKNN-RNYFIKAMQHDIMKSILYEYYPMFNNYFSLAIIIKRIHDKINIKNILEKI
MPFLSCNKVKKNYNKL---TK-E--NIQHNTNDDYMNYHTSLVMICLNKAFYLSYLCMYQKLIEKTFIQNFVYLLLKMNN
ACNYNKDLAKYTIINIYY-YIKQINK---FKNI-KQDTQ---KNLCFNYNIYDN---LHINE------------------
-------------------KE--KYKN--RLSQNQPFYIINN-IQQHQIINIINYHHDVLSSYMYKKIINIDSIKNVTKI
LKLTQFLVMYNY-YTYLYQDVCLNIIKYTKKTH--FSYLSKEIKNQLYFLILQMFNYILYLYYKYVNHNRIYICEKNQYF
EQIKESILKGSIYVNLHHLSKK-IKN-Q----------EQRDS-S--RYTNDEVVKNMNNDN--TNK-RV----------
--NNN----N--N-----------------------NYHTIK------------------P-Y------II---------
---QT--TQKDKTFINQ--------------------------------KDKTFIKQKDKTFINQKDKTFIKQK-DHLPI
FQ-H-NEEEKKKLFLQNYIFFKLYKDIFNQNYTDIINNEKIKT-EHEHKIKDLINNYINDLNKNINKTKISNLLIDDDFN
DQPEEKK----------------------------------------NN--NLNHVQNLCDNNYFKHSNHNDFMSYADIR
HTTSHIFHFTKGFLYNENLYLRFSAHLCILRCLYIFSTRLYELYPKIHQIWIYLKINFYKNNYMNDILVLKIINYIITID
DKYSVDRILNEIFPQVFDRIKTFETNKEICKQSYEYKFLQNTLLFFLNISRQERYFEKTHSEIFFFSLKCLNIIMNEEIK
KISLNIICNIYLNNIPKIK----------------KAIDSIICIKDKISFLYD-D---------KKLYNT--NEKYIMDN
LFIKENVRDIEIMDVLNYLSCILNIINLKQIISLIIHIDIISLHFLVFYMSILNKQYKYKCRFNQHTLMVFDHFKD----
-------------------------------------S
>C922_04260
-------------M------------------------------------------------------------------
--------------------------------------------------------------------------------
--------------------------------------------------------------------------------
--------------------------------------------------------------------------------
--------------------------------------------------------------------------------
--------------------------------------------------------------LLFCLNGQVELGETNLGG
DGQMCK----------------------------------------------------MSHHRGGDGQMGKMSYHRGEED
PKW-GSSP-------------------TCGSQQ---ECLSSLQSLGASPETWCSAPFVGQRP-LTFSKPRGHPQGEG---
---GPSGKAQ------------------------------LGEAGKEE-------GNKAGGEA----------EDDAGHT
P--P-YNTPIDQSSEDKTITANVYFICYYMLTNYDDE----------IVGEISHLCKIIIKYWYILHKNLVLMGYFVLLS
ELFYEGGDS--------FSARLELLLGSRRFADLLDGHRLSDRLLGGARQSAGES-----------------SD------
----------------------SGRA---AGGDRGSVPGSLRGIPPG---------------------------------
-I---PPGV--NQYSV--PPIPQRPSLQDDLHAIFTNLIKSLQPEE-HP-LIHLDPEANCTLEQLNENIGTYYFRHLYNV
FMLRRQSDVYLLRFLRGYLYFRFFNNHTDGVP------VVREHFSVNYLLCLYETSNVVYVNRGT---YR-PQ-RD-SST
ILSEDNSLYSLNMYEQLD--HKGSHC-----------SGD-KSNWTKTRFSHFRNIKDGLKLQDV----------GLIGD
VSILFFLLTNERQVENHLHEVMFTTWDNSRE-STGR-------------ET-KREELVLTNKWWKEIHHFANSIDWGKRS
NSQE-GI------------------S----NTSEANSTGHLAPT--GDAY-RE-EE--EPPLKRKCKCLHFINFYMDALI
VMLCTHGTVHSEGEN-KTET-TPVMSHRQI--------------------------------------------------
-----------------------TNATNK-QPISEEALQNDLVKDILQEYAGLYNSYFYLALQMKWPQGIPNLRMTMEKV
FLFLTSRRVKKAHHID---AT--------DDEVDLRQYYLSLLLICMNKCFCVSSLCGYQDLMERYFSKNFIFCLLNVRN
PCSYVRELAEYTIQNVHL-CRHGGVR---SEVGAPSDSC---ISTQ----TGGSGV-LCVPAHDS---------------
-------------------------------------------SMVDRMEDILNQNSEAISAYVYKKIIDIDSVHSCRKI
STLTQFLVMHHFCHVYIFKDICVHIIKYARRMH--FLYLDRQRKDEMAVLILTVFNYVLYLFYEHISRNRVELCVRGNYV
AQVRSRLLHGDTRVNFCHLRGGAVER-S----------GERGEDSR-EESVEESVENSGDQG--VDQ-SV----------
--DRSGRGRG--DQ----------------------DGHPTV------------------P-L--GERIRA---------
---PT--G----------------------------------------------------------------KG-TPRSI
LHRDHEQREKKKLFLHNSLFFKFHGDLFNVVHLNAVSSDEAKR-DYFKNIEEDMRSIINKAGENIPCERLVNILVDDDFY
DLYDEKEGRDTTA------------RR--------------------NP--GEGATKDLKDNNYFNRRKYHQEVHYHDIR
HTADHIFHFAKKFLCHEDLYVRFSAHLCALRCLFIFSTRLYELYPKIYQLWGYVKINFRKDDYMNDTVLLKIINYVATID
DQFSPNFILSDIIPELFRKMEKLEMGREMPKQSFEHRFLVNAMLLLVNLSKEESCFENIHPFVIHFCLKCLREGVHEQIK
RLTLNIICNFFLSDIPKIS----------------QAIQNVRIVKERIDQMYG-NGGNSGKNGSN----G--NNDEKLRT
QFLRSLVKDVSIEQPLLFLSCFLQVENMKDVLSLVFHVDLSIVNFLSIYFEFLQMKYRYKCRLHQHCLLVSSHFLGGEHP
GRVATPGGGTRGVSQS--------------------LA
>PRELSG_0213700
-------------MDSQN--DTIDSLILFIKKNSIDDDLIYVKKIFHLIKKNKISND-LKIFDERENIFHSIASVICNKL
KIYIYLLKNENFNI----------IF-KNSILENK-------IND----------------------------YIKNYDM
YC-IPKSYLVIEYFLKVLAFCFEKINNKD---------------------------------------------------
----------------K-I-LFFTFLNNISLLLELEFKEN------SINK---GQLTIFSEELNVIIIKYIKKLFIHIYP
LNIFENLNEYDLINIHNSIE-----------------------------YCDTGNEYVIFSCLANVIKIILENIIKKNKK
IKLKSLKLLYIIHQKIE-NVFIIKKLFKGVSLNLFILYKSCD-IKNLRNFIVKIFSLCFDKILTHYSFIQNDFTKLYLK-
------------------------------------------------------------------------------NE
WRN-FQND-------------------SF-NNE---NYKRYFTFLKK-------NSLTKEY--FIANDEKE-LNTQDKKI
KNIHSEKKQYMNE--------------------E---NIKKE-------------IKDVKKKI----------ETKKIKT
GEIKEGIEKV-KTDENKKIISNIYFVCYYILINYDD-----------NNIEIFNLCKIIIKYYFILNKNLVLMSFFFILS
QILYDDN-N--------FLPHLYLLFNKH-IAQFFELNNIYIEDLNEIIEILNCK-----------------NS------
-----------------------CNL---------------------INLK---------NKKFENYDDN----------
-----TYDI--NKRS---DLIYNNTYFYNDLYSIFFNLIKLLKTEE-SN--YSLNSISNYSIENLNHNIENYYFKYMYNI
FLFKKQDDKFLLEFLKGFIYYNFINKHINKSL------FHKKFNLLDYILYLYEISDFSCIKNQN---NL-SF-CT-SNN
ILSEDNTLYSLNIYEHKN--EKDYLF-----------ISD-DL-EEEINFHKFQNIKDGFKFQNI----------SLIND
LSIFFFLFTDENEINSYLDEILFFRWCGKEN-VIEE-------------KI-E-KDFTLKNKWWEDIYYFTDSNESNILN
DNQK-KEKKIQEKKE---KIEKLEKN----TRSKKENIDETYKE--SKIEERM-EE--AYKLKEKYKCLHFINFYLDSLI
IILYIHFKLMIKKTD-KIQS-LNTSTNL----------------------------------------------------
------------------------DSINN-YNYYENFLENDLLKNVLREYSNIFNIFFSLAIKIKFLNFNLNLKKILEKI
ILFLTCNHVKKDEIKL---R-----NEI-NIDNTYIYYYISLLIICINKCFCILFLCMYDDLLEKYFYKILLYLMLNINS
SSSYVKELSKYTVLNIHY-YLNEAKK---NKCNVTFTKC---DRSL----EKKD---ISINK------------------
---------------------------------------KNK-NEKYNISNIIKIYNDIISSYIYKKIINIDSFSSCNKI
LNITQFLANYNY-HTYIYKDICLNLIKYTKKLS--FSYLTYENKNKIIIIILNIFNCILYIFYKYINNKRIQICNENDYL
IIMKNLLFQGFIHINFNDLKNL-SER-K----------DKKNKKYF-DKRENNV----------IEKELM----------
--NEKNNKNFNKEI----------------------HVHINEDN-IN------KNGKTSDDNS---FEKCY---------
---KF--N----------------------------------------------------------------NE-CYSSI
VHKDA-KKKKKKLFLHNFFFFKFYDSLFNLDYLNIISNNNLKN-EYSKNIKDDMKNIIREIKKNIKCTSIVNILVDDDFY
DINDEHNKKRKNE------------IN--------------------NN--PDYYKNNLFDNKYFENINYKEITYYSNIR
HTVSHIFNFSKRFLCHQNVYVRFNAYLCILRCLFIFSTRLFELYPKIHQIWGYIKINFSNNTYMNNIVVLNIINYIITID
DKFSVERILSDIIPQIFDKLKSFEVKNETSEQTYEYKFLFNVMLFFLNISKEEKYFEKTHETILFFCLKCLNKTINEKIK
KLSLNIICNLYLNNIPKIK----------------KGIENLIIIKDRINVLNN-E---------N----T--NEKQILNT
IFLKEDIKDILLVQPLHYVSCLLKIENFKELISLIIQIDDNLLNFLLFYFSFLNNKYKYKCSLNQHSLIIYNHFKD----
-------------------------------------S
>PGAL8A_00099500
-------------MESQN--DIISSLILFIKKNSIDDDLIYTKKIYHLIKKNKISSN-LKIFDERENIFYSISSIICNKL
KIYIYILKNENVSI----------VF-KNSILENK-------IND----------------------------YIKNYDM
CS-IPKSYLVIEYFLKVLTFCFNKINNKD---------------------------------------------------
----------------K-I-FFFRFLNNISLLLELEYKEN------SINK---GQLTIFSEELNIIIIKYIKNLFIYVCP
FNIFENINEYDLINIDKNVE-----------------------------CYDSNKDYDLFSCLVNVIKIILENIINKNKK
IKLKSLKLLYTIHQKIE-NVFIIKKLFKGVSLNLFILYKSCD-IKNLRSFIIKIFYLCFDKILMHYSCIQNNFTILYLK-
------------------------------------------------------------------------------NE
WID-INKV-------------------YL-NNENYKNYKNYFTFLKE-------NSLTKMY--FTENEEKEKPNTQEEKN
ENINSDKKVYINKI-------------------Q---DEKK-------EVKIDE-IHDEKKEVKIDEIHD---EKKKVKI
DEIHDEKENI-EIDENKKIISNIYFISYYILINYDD-----------NIKEIFNLCKIIIKYFYLLNKNLVLMSFFFILS
QMLYDDD-N--------FFTHIYFLFNKN-IIEFFELNNIYIEDLDEIIRILNNK-----------------NS------
-----------------------SNL---------------------INFK---------NKKFENCDE-----------
-----IFDT--KKRY---DLIYKNTYFYKDLYSIFFNLIKLLKTEE-NN--CSLNNISNYSIENLNHNIGDYYFKYLYNI
FLFQKQDNTFLLNFLRGFFYYNFINKQINKFL------FQKKFNLLDYILHLYEISDFSCVKNQN---NL-S--FS-NYN
LLSEDNTLYSLNIYENKN--EQDNHF-----------ITD-NI-EEEINFHKFQNIKDGFKFQNI----------SLING
VSIFFFLFTDENEINNYLDEILFSRWYCNES-LIEK-------------KI-EKDNFVLKNKWWEDIYYFTDSKESNICN
DNHK-KE--IKEKKE---KIEKLKKN----TIDKKEITDEIYKR--NDIEERK-EE--SYKLEDKYKCLHFINFYLDSII
IILYVHFKLMIKKKKDNLQS-QNINTNI----------------------------------------------------
------------------------NLINI-NNYYEKILQNDLLKNVLREYSNVFNIFFSLAIKIKFLNFNINIKKMLEKI
ILFLTSNNVKKDEIKL---R-----REV-KKDNVYIYYYISLLMICLNKCFCVLFLCMYDDLLEKYFYKILTFLMFNINS
SSSYVKELSKYTLLNIHY-YLSESKE---NKKNGSFTRC---DGNI----EKTY---ICINE------------------
---------------------------------------ENK-KDKYNISNIIKIYNDIIASYIYKKIINIDSFNSCNKI
LNITKFLAIYNY-HTYIYKDICLNLIKYTKKLN--FSYLSYENKNEIIINILNIFNCILYIFYKYIINKRIQICNENNYF
IIIKNLLFQGFVYINFNNLKDL-NEQ-Y----------DKQNKQNFDKKKKDT-----------LEKVLM----------
--NEENKEILNKNF----------------------YEHINGNK-IN------KNEKTNDNNL---FEKCY---------
---KF--N----------------------------------------------------------------NE-CYSSI
VHKDV-KKKKKKLFLYNFFFFKFYDNIFGLDYFNIISNNNLKN-EYSKIIKEDMKNIIREIKKNIKCKSIVNVLIDDDFY
DINDEENKKKKKK------------KD--------------------NN--ENQYKNNLYDNKYFENINYKDLTYYANIR
YTVSHIFNFSKRFLCQENIYIRFNSYLCILRCLFVFSTRLFELYPKIHQIWGYIKINFSNNTYMNNIVALNIINYIITID
DKYSFDRILSDIIPQIFDKLKSFEVKNEISEQTYEYKFLFNVMIFFLNISKEEKYFEQTHPDILFFCLKCLNKTINEKIK
KISLNIICNLYLNNISKIK----------------KGIENLIIIKDRINFFLNGE---------N----I--TEKQILDN
IFLKENVKDVLLIQPLYYISCLLKIKNLKEIVSLIIHLDQNLLNFLIFYFSFLNYKYKYKCGLNQHSLIVFNHFKY----
-------------------------------------Y
>PCHAS_0208000
-------------MDHRQNNDIFSWIIFFIKNNNTNDDLISVKNIYNHIKKNHITSNIVNPLDKDRNIFYSLFSIIYNKI
KIYIHLLKNKKYNN----------DS-PNFLPKNYINST-YISND----------------------------YIKTYDI
LY-SPKCYVTIEYFIKTLSLCVPKLNIKD---------------------------------------------------
----------------EDI-FFFSGINIISSLLDLYITEK-EKAPTDVDE---NDKILSNEGFHLIIIKYIKNVFKYMYP
HNAFDGINEASSISPTNIAS------------------YKSS-----DR-NKLDKKLDTFFCLLNIIRILLEFIINKNNK
IKLKSLKLLYIIHKKIK-NTYIIKKIFKCVSLNLFILYKSIN-IKKIKIFILKIFTISIDKILNYYLSIENDVISQYLK-
------------------------------------------------------------------------------RD
TYILCNIN-------------------EL-SQH-DDFIKMTNLVAKQ-------CVLSKGI--LNENSEQDKTN------
----------------------------------------FEK-----K------DISLNGQL----------SNPQRDS
T--Y-FLNNI-DIVEEKSIISNIYFICYYILMNYNYNEYKNDIEIGDDLYEILDICKVLIKYYTILNRNLILMSFFFILS
QMFYDKDIN--------FLPNINFVFNNK-ILQYFEEPNLEIHKITSLTNILKNG-----------------DK------
----------------------AYKDTKLNQHMIGNETDQYVS---SSHIK---------SASDESKKVCPENMENS---
VN---TLNM--DTQKDEPFSIQFGSQFQNDLYTIFLNFTKNFSEKK-SE-NLCHNEINNSSLDQLNYNIEHYYFKYLYNI
FLLKKEDNIFILKFLRGYIYYTFINYNLKMKNIIHFSKHINSCLIFNFLLNLYEITNLPSNHNTN---YQ-PFQTNIHNI
VLSENNLFYNIDIYNNPA--LSIIDN-----------TQDLSNSFNFSNLLTLANLKSCFKHQPV----------SLINE
VTIFSFLACENSQAESYINDVLFSELELKNE-EGS---------------------------------------------
---------------------------------------------------KS-IDNHIMRINQKCKIFHFINYYLDFLI
ILLWVKTKLAGK--D-KMYT------------------------------------------------------------
-------------------------------THIEERLETELIKTILVEYSNIFNNYFSLAIIIKLTKFKLNIQKVVENI
IC-LCFEKIKENEIWE---E----------KKNNLNYYYISLLIICINKSFLILYLSNLDEVIKKYFYKHLVFFLLNTNS
ESNNVKQLSAYFLFTTHK-YISNNEE---GKSI---------------------------KN------------------
---------------------------------------KIF-FYNHELTQIICKYQDIVTSYIYKKIINIESADKCMKL
IKLIRMLIFCNYSNVHIYKDICINIIKITKKKTNGFIF--LNNKNIIIANILNIFNYILYLFYKIVYQNRMKILAQQKYM
SVIKDKILAGHTYININDLKNE-INK-K----------NTFNN-L-------------------HET-NV----------
--DNN---------------------------------------------------------L---F---S---------
---P---------------------------------------------------------------------N-DEVGT
PQQCFAQNCKKNALLHNYLFFKNMPTW----------SKESKT-TFLNTAEHFYENIKTLADKNINYHQVANLIVDDDYY
DAGDQ--------------------------------------------------------NNHLGSTECTDQHIYPAIR
FTTSHIFNFAKKFFCHDDEPIQYSAQLCILQCLFIFSTRRFELYPKICQVWGYVHVALSQNTRVNTLTILKILNYVSIID
DTISVERISKDIIPALCLKLKKFDIQNGFPKCSQEYRFLEKAMQLFLTLSRIEKCYEKIYSSILFLCLSILNKLYDDQIK
NTSLNIISNLFIINIPKMQ----------------QMIESIRKIKERINYLYN-E---------N----V--LTKKIINQ
TIFKQIINDVEIVEPLSFLSCLFMSEELKEIIFLIISIDYNIIFFLIFYFEVLIKKYKYKCPLNQHSLIIHNHFKN----
-------------------------------------Y
>PVP01_0211200
-------------MESPQNYEAANCLISLTKSRSVEVDLTIVKKIHKLIRNNRITCH-IDPLDVAENVFASIASILCNKV
RVALYLLGSKKDDP----------FV-EHLPRNEATLAH-TPLRD----------------------------YLRGYDM
CS-SERCRLTIEHYVKALSVCFTKLGKGD---------------------------------------------------
----------------R-Q-TFFANLNNLSMLLSIGSKE----------------EECCSESFQVAVLNYAKSIFLRIYP
NDMFQQLDEGDIANAQQAVG------------------NSTHHLCGHHKLEENKKDIDAFFCLMKIIQTVLQNIMQKKKK
IKLKNLKLLFIILKKINKNVYILKKCFGAISLNLFLLYRTFH-VKEIQKLIVKVFAMCVDKMLLFCLNGQVKLGEANLGE
NNL-GE-------------------------------------------------------NNLGENNLVENYF--G-GD
PKW-GSSP-------------------TCGREQ---ECLSSLQSLGGPPKARSSAPFVGQRP-----------HG-----
----------------------------------------------EA-------VNEAGRKV----------MDDAGPP
P--P-HNAPTEQPSEDETIIANVHFICYYVLTNYGDE----------IVREVSHLCKIIIKYWRIVHRNLTLMGYFVLLS
ELLSEGGDS--------FAARLELLLGSRSFSELLNVRRLSVGQSG------GES-----------------SD------
----------------------SGIA---TG----------------IALA---------NQ------------------
------P-G--DHPGD--ALTPPGPSLQDDLHAIFTNLIKSLQPDG-HP-LVHLPPEANCTLERLNQNVGTYYFRHLYNV
FLLRRQNEIYLLRFLRGYLYFHFFNSHTNEVP------VARGHLSVNYFLSLYETSNVDCVRRGT---YH-PQ-RD-PST
ILSEDNSLYSLNVYEQLT--QRGSSC-----------AGD-KTNWAPTRFPHFRNIKDGLKMQDV----------GLIGD
VSILFFLLTSESELENHLNEVMLSAWDNPRE-GTKR-------------ET-KREELVLTRKWWEEIHHFTNSIDWAKQR
NSKE-EI------------------C----IPSQADSTGNLAPT--EDAC-RE-EE--EPPLRRKCKCLHFINFYMDALI
VMLCTYARVQLEGEN-QTET-TSIMRRNQL--------------------------------------------------
-----------------------ADATNN-QPLPKQALQNELVKDVLQEYANLYKSYFHLALQMKWSRGAPNLRMTMEKV
LLFLTSKRVKKAHLIG---AAGEGGHTKGEHETDLRHYYLSLLLICMNKCSCVSSLCGYEDLMEKYFCKNFVFFLLNVSS
PCSYVRELAQYTIQNVHL-CLHGGVC---SEGEAPSDSC---ISAR----TGRRGV-LCVPAHGSSVVDGVPGGEAVPLD
VV--------AASVYAGAANP--ANSN--DVTS------RGP-AQVDRMEDILNRNSEAISAYVYKKIINLDSIHSCRKI
STLTQLLVTHHYCHVYLFKDICVHIIKYSRRMQ--FLHLDRQRKDEMAVLILTVFNYVLYLFYEHISRKRVELCVRGGYV
EQVKRRLLHGEVRVNFGHLRGA-VGG-S----------GGSGEGGS-E--------------------------------
------------------------------------DDHPAV------------------P-L------RA---------
---PP--G----------------------------------------------------------------TG-TPRSI
LHRQDEQKKKKKLFLRNLLLFKFHGDLFNVVHLDTVSSEEAKK-NSFKKIEEDMKNIMNKARENIPCERLVNLLVDDDFC
DLYDEEGGSNTSA------------RR--------------------SP--GEGPTNDLKDNHYISGRKYHQEVHYPDIR
HTAEHIFHFAKKFLCHEDVYVRFSAHLCVLRCLFIFSTRLYELYPKIYQLWGYVKINFRKNEYMNDIVLLNIINYVATID
DKFSPNLILSDIIPELFRKLEKLEMGREMPKQSFEHRFLLNAMLLLVNVSKEESCFEHIHPFAMHFCLKCLREGVDEQIK
RLALNIICNFFLSDIPKIG----------------RAIQNVRAVKERVDQMHG-K---------S----G--TTEGKLHA
LFLSSIVKDVSIEQPLLFLSCFLQLQNLRDVLSLAFHVDHSMLNFLSIYFEFLQMKCRYKCRLHQHCLVVSSHFSGGG--
--VETRGGGTPGLSQS--------------------LV
>PBANKA_0209600
-------------MDPRQNNDIFNYIIYFIKNNNINDDLISVKNIYNHIKKNNISPNIVNPLDEDRNIFYSLFSIIYNKI
KIYIHLLRNKKYNN----------DF-PNFLSKNYINST-CISNN----------------------------YIKTYDI
LY-SPKCYVAIEYFIKTLSLCVSKLNIKD---------------------------------------------------
----------------EKI-FFFSGINLISSLFDLQMAEK-ENTPTKVDK---NDKILNTEEFHLTVIRYIKNVFKYIYP
HNAFKGINQANSTSTTNIAS------------------FKSG-----DNWSQLDRKLDSFFCLLNIIRNLVEFIINKNKK
IKLKSLKLLYIIHKKIK-NTYIIKKIFKCVSLNLFILYKSIN-MNKIKIIILKIFTISIDKVLKYYLFIEDNVISQYLK-
------------------------------------------------------------------------------RY
SYISYNTY-------------------EL-FQQ-NSFIKINDSILKQ-------CVLSKGS--L----EKDNKN------
----------------------------------------FGK-----------KLISWNDQS----------SIQQKES
T--Y-FSNNI-EYIEDKNVISNIYFICYYILFNYNYNEYKNDTNSGDDICEILNICKVIVKYYTILNRNILLMIFVFILS
QIFYDKDIN--------FLSNINFLFNNK-ILQYFEENNLEIHIIESLTNILKNN------------F----DK------
----------------------SYKEKNLNQYMIDNETDEYIS---SNYIK---------NINHENKKKCFKNMHNS---
NN---TINI--DIKKEASLPIKLGSKFQNDLHTIFLNFIKILSEKK-DK-NQSYNEINNFLLDQLNYNIENYDFKYLYNI
FLLKKENNIFIFYFLTGYIYYTFINYNLRIKNIINFSKHINSYVIFNFLLNLYEISDLSSIHNKN---DQ-PFQTNIHNI
VLNENNLFYSIDIYNNYP--LLLVDN-----------IQGLSNSFNFVNLLTLTNVKSCFKHQPI----------SLVNK
ISIFSFLGVENSQIESYINHILFSEFELKNG-KDN---------------------------------------------
---------------------------------------------------KN-IE--DKEMKQKCNNFHFLNYFLDFII
ILLWIKTNLTNK--D-GKYV-YNF--------------------------------------------------------
--------------------------YDKTDIYFEQKLETELIKNILIEYLNIFNNFFSLAVIIKLKNFKLNIQKIVENI
IC-LCFEKIKENEIWK---E---------NKKNNSHYYFISLLIICINKSFLILYLTNLYEIIKKYFYKNLVLFLLNINN
ESNNIKQLSTYFLFITHK-YLSNNEK---EKYN---------------------------NK------------------
---------------------------------------KQN-DYHNELIHIIDKYQDIITCYIYKKLINIGSINNCMKI
FKLIKILISYNYSNIYIYKDICINIIKITKKKTNGFLFLKNKNKNSIVMNILNTFNYILYLFYKIIYQNRIKILSQKKYM
YAIKDKILDGHVYININDLKNE-INK-K----------NNFNN-L-------------------FEI-NV----------
--DNN---------------------------------------------------------L---S---D---------
---L---------------------------------------------------------------------S-YEVDI
PQQFLVEKNKKIILLYNFFFFKNITSF----------RKEKKN-TFLNTVKTFYKNIKKHIYKNINYQQVANLIVDDNYY
DIVDQINNTNFEK------------D----------------------------TKKQKCQNNNLNHIEFTDQNTYSIIL
STTSHIFYFAKKFFCHDDEHIRYNAQMCIFQCFFIFSTHRLELYPKINQVLEYIKVALSQNLKMNNLIILKILNYVTIID
DIFPIKLILKDIISTLCFKLKKFDIKNGLPNHSYEYRFLEKAMEIFLTLSRIEKCFDKICPSILFLCLNILNKLYDDKIK
NISLNIISNLFITNIPKTK----------------QVIESIRKIKERINFVYN-E---------N----I--LTKKIINK
IVFKKIINDIEVVDHLSFLSCLFMSEELKEIVFLIISIDYNLILFLIFYFELLIEKYKYKCSLNQHSLIVHNHFKN----
-------------------------------------Y
>PADL01_0101100
-------------MNCSNELNVINLIISLIKNNKVNDDLLSVKNLYTLIKTNTVPIS-LKLYNEKQNIFVSICTILCNKL
KVYLYNILFNSTEDE-----EEDEEK-KKKKKFIKKNSF-LCNQDYVDNY--------------------SFNYSVDYDI
CNNIPKSFVTIEFFLKNLTLCFKHINDNEDK-D-K---------------------------------------------
---------DI--HKNKDV-IFLTCINNISILLNIFQN---N------DR---KNDKICNEHFFLIIIKYIKYLFLHIYN
NQNIY---------------------------------------------NDKNNKEVFYSCLTSIIKNLLENIIKQNKK
IKYKTLKLFYLIHQKIQ-DIYIIDILFNRLSLYLFLLYKTCEQLTNITNFILKIFVISSNQILLYYYNKNKIL-NDNKEI
------------------------------------------------------------------------------DE
RTP--NNC-------------------AH-INV---YYKKYKFFLQE-------NKKKIYNS-LLTLEGKQ-NVDNHDNT
KNLYIYINKQN--------------------------NKNYEN-----H-KIEHTHIIDNN---------------NNLI
Q--Q-Y-NHVNKLNYNPHNLSNIYFFSYYILTNYNK-----------NIKDIFPLCKVIIEHYPFLNKNLVLMSFIFILS
EMFYDNNEH--------WLYHLNLLYENG-ITNYLENCDISADDVQNVTRMLNDQ-----------------INDNNNNN
SNNSNN------FNNNCHY--NNCNYN---------------------NND------------HHPYDHTFNHLKNV--K
IK---IPQH--EHQKY--INQNKLAPLYNDLSFIFNHLIKMIKEDD-QNNNYIINNIENYSVESLNYYIENYYFKYMFNI
FLFKKKENKYILKYLKGYIYYRYIFNVINHNS------SPEHFNIFNYIVDLYIVSNFNCIQNES---VLLSS-ST-QKN
ILSDNNIIYSLDFFVQPH--NTNSYDNLKENVQLTNVFNQ-ENERTSLSFEKFKNIKEAFKNENI----------TLINE
VSMFSLLFIEQNIIDNFIDDVILSAWNDLER-NKKIKDHVNYKTDTSEHMN-NKSSYNFIKKWWEDNYYSVDNKDTNKIK
IKND-KK--DDEKNDEKNDEKNDE-K----NDEKNDEKNDEKNDEKNDE--KD-EE--KEKYILKYKYLHFLNYYLDSLI
LMTYIYLQINIRKIN-KESINFEVYSNSDIDNN-KKSDTTT---------------------------------------
------------------HRSDSTNNKKI-INYYIKAIQHDIMKHILNEYYPMLNNYFSLAILIKRIHDKRNIKKVIEKI
MLFLSSNKVKKNYNNL---KK-E--NIQNNTNHEYMKYYTTLIIICLNKAFYISYLCMYHDLIEKIFIKNFVYLLLKINN
ACNYNKELAKYTIINIYY-YMKQNKTKQKIKNI-KNDTQ---IKQVYNYNVYDN---EHIKE------------------
-------------------KNKNKYKNNNILSTNENSYPINN-IQQHQIKHIINYHHDVLSSYIYKKIINIDSFKNATKI
LQLTQFLVQYDY-YTYIYKDVCLNIIKYTKQTH--FSFQSKEIKNDLYFLILQLFNCILYLYYKYINHNRIYISDQNQYF
EYIKEYILKGYIHINLQHLSQK-KKKNQ----------QHLDS-S--RNTNDVVIKKINNDNNNINK-EL----------
--NNN----N--N---------------------------DN------------------P-Y------II---------
---KT--V----------------------------------------------------------------QK-NHSTI
FH-P-IEEEKKKLCLQNYILFKLYEDIFNQDYKKIINNENIKK-TNEYKIKDLINNYINNLNKHINKTKIVNLLIDDDFY
DLNDQSKDIK-------------------------------------HN--NINNAKNLDDNNYFKHYNQNNYMSYKDIR
YTTSHIFLFAKVFLCSENLYLRFSAHLCILRCLYIFSTRLYELYPKIHQIWEYMKINFYKNSYMNDILVLKIINYIITID
DKFSVDRIINDMFPQIFDRLKTFETNKEICKQSYEYKFLQTTLLFFLNISRQEQYFEKTHSDIFFFCLKCLNKIMNEEIR
KISLNIICNLYLNDIPKIK----------------KGIDSIICIKERINFLHD-D---------K---------KYITDN
IFIKENVNDIEIINGLNSLSCILNIITVKEIISLIIHIDISSLHFLIFYMSILNEQYKYKCRFNQHTLIVFDHFKG----
--------------------------------------
>PRCDC_0101400
MTFPC-------TMNSCEELNVTNLIISLIKKNKVHDDLLCVKTLYLFIKTNKVPIS-LKLYNEKQNIFVSICTIISNKL
KIYLYDILCKTGNE----------EK-KNIYLFIKKNLF-LLNQD----------------------------GVLGYDI
CNNIHKACVTIELFLKIIILCFKHIDDNDKHND-IHKDIHKDIHKDIHKDIHNDIHKDIHKDIHKDIHKDIHNDIHNDIH
NDIHNDIHNDIHNDIHKDV-IFLACINNISMLLLILESRN-N------NM---TNDKMCNEDFYLIIIKYIKYLFVHIYD
NKNIL---------------------------------------------NDKNNKQVLYSCLTCIIKNLLENTIKQNKK
IKYKTLKLLYIILQKIQ-DIYIIDILFNRLSLYLFLLYKTCEPSTNITNFILKIFLISSKQILLYYYNNNQIL-DQYKQV
------------------------------------------------------------------------------HE
STH---NY-------------------EN-INV---YYKKYKLFLQE-------HKKKAYYT-LLTFDGKH-NVDSKDST
KHMCLCRNTQNNQ--------------------Q---NENYDN-----H-KIDDTHIIDNDN--------------NSFT
Q--Q-F-NYVNKLNYTTQNLSNIYFFSYYILTNYDK-----------NIKDIFPLCKVIIDHYPLLNKNLVLMSFIFILS
EMFYDKNEY--------WLNHLNVLYGNE-LSNYLQSYDISTHDVHSITHVLNNN-----------------NNNN--N-
---------------------NSCDDN---------------------NIN------------HHPYDQTYKQVKNV--N
IK---SPQY--DHQKD--TKQNILSPLHNDLSFIFKHLIRMIKEDD-KNNNHIINNIENYSVESLNYYIENYYFKYMFNI
FSFKKQENKYLLKYLKGYIYYRYIFNIIYPNL------SPEHFTIFHNILDLYIVSNFNSIQNEN---LLVSS-YT-QKN
ILSENNIIYSLDFFVQEN--ITKDFNNLNKYVQPMNECDQ-EYETASFSFEKFKNIKEPFKNENI----------TLINE
VSMFSLLFIERNIIDNFLDDVIFAAWDNVEK-NEKIKIHAQYKIDPSEHMN-KRSHDNVTKRWWEEIYYYVDNNDTNKMI
MK--------------------------------------------GEE--KN-EE--KEKYILKYKYLHFLNYYLDSLI
LMTYIYLQMDIRGIK-RYPITFRAYTNSDMENNNNKSDGSNKRDGSNKRDGSNKRDDSNKRDGSNKRDGSNKRDGSNKRD
GSNKRDGSNKS----NKSNGSNSRCNKKN-RNYYIKAMQHDIMKSILYEYYPMFNNYFILGIIIKRIHDKINIKNIVEKI
MLFLGCNKVKKNYNKL---TK-E--NIQHNTNDDCMNYHTSLVIICLNKAFYLSYLCMYHELIEKNFIKNFVYLLLKMNN
ACNYNKDLAKYTIINIYY-YIKQINK---FKNI-KQDTQ---KNLWFNYNIYDN---LHMHQ------------------
-------------------KE--KYKN--RLSQNQPFYIINN-IQQHKIINIINYHHHVLSSYMYKKIINIDSIKNATKI
LKLTQFLVMYNY-YTYLYQDVCLNIIKYTKKTN--FSYLTKEIKNQLYFLILEIFNYILYLYYKYVNHNRIYICEKNQYF
EQIKEYIFKGSIYVNLHHLSKK-IKN-Q----------EQRDL-S--RNTNDKVVKNMNNDN--INK-TV----------
--NYN----N--NHNNNCNNNHNNNHNNNHNNNCNNNCNNVK------------------P-Y------FI---------
---QT--TQKD--------------------------------------------------------KTFIKPK-DHLPI
FQ-H-NEEEKKKLFLQNYIFFKLYKDIFNQNYTDIIINEKIKT-KHEHKIKDLINNYINDLNKNINKTKISNLLIDDDFN
DQPKEKK----------------------------------------NN--NLNHVQNLCDNNYFKHYNHNDFMSYAHIR
YTTSHIFHFTKVFLYNENLYLRFSAHLCILRCLYIFSTRLYELYPKIHQIWTYLKINFFKNNYMNDILVLKIINYIITID
DKFSVDRILNEIFPQVFDRIKTFETNKEICKQSYEYKFLQNTLLFFLNISRQEQYFERTHSDIFFFCLKCLNRIMNEEIK
KISLNIICNLYLNDIPKIK----------------KGIDSIICIKDKISFLYD-D---------KKLYNT--NEKYIMDN
LFIKEKARDIEIMDVLNYLSCILNIRNLKQIISLIINIDIIALHFLIFYMSILNKQYKYKCRFNQHTLMVFDHFKD----
--------------------------------------
>PocGH01_02018400
MAIAKRVASTSGNMGHRNDTETVECIFTFIRNNNVHDDLLSIKKLHNLIRKDNIPLK-LTLFDDDKNIYLSLCCIISNKL
KIYIHQLQNHNDST----------VI-GNFIATNKLSED-KTYNN----------------------------YVKNYDM
FS-IPMCYLAIEHFLRSLSICFMRLRKKD---------------------------------------------------
----------------R-E-LFFTHLSNVSSLLSLQGSEN-FS----SSH---ANHNIFNEAFHLVIIKYVKNLFVYIYP
PDVYEKLDENDITNIDMVVK------------------RIEYDE-----NKEETKHLVIFLCLTNIMKIILKNVVNKNKK
IKLKSLKLLYIILKKIE-NCHIIKKLFKGISLNLFLLYKSFY-TSNIRISILRVLSLCLEKVLTHYSGKKDLFTGIYLK-
------------------------------------------------------------------------------NE
WEENFKID-------------------SL--VEDEKEKDKFFHFLKGKI-----NSVTAKA------D------------
-GVSSKDG-VRGT--------------------D---GAGSP-------------TATMRREM--------LFEREKTNI
S--V-EEGRKQTDSEDKQIISNVYFIFYYVLMTYDDREHD---EHGEVLSEALNLCRIISKFHSILNKNLVLMSFIFVLS
QLFCDKGVTCAYFCLCSSMSRIRLLFGDG-VENFLEDKQINADALDGVIAVLKSF-----------------IT------
-----------------------IGG---------------------CGKS---------NCNFHSNDATTHSRQNLCRS
GDCPRTRNF--REGY---SPIQSRVWFQNDLHAIFLNLLKLLKQKE-NDACLHPNGIDRYTLESLNYSIENHYFKHLFNI
FSFKRQDNIFLLKFVKGYIYYNFMRNNIKEGS------IHQTFPIQDYLLCLYETCDFPCIKNEA---FI-SI-FK-TTN
VLNEDIDHYFLNMYERDN--ASEDNM-----------KDE-MPFKSNGNFEIFRNVKDGFKLQHIRLKKSGEMRRGLIND
ISIFFFLFCPKDDVENYLEEILFSRWDNGKN-DEEA-------------IR-RKDKYVLENKWWTDVYHFTDSVDSSDSI
EPSD-ME-----K------------G-----FNTDEQ-GSDLNG--DECTSVG-GR--EPMLEDKYKYLHFVNYYLDSII
ILLCVQLRLDVHKYR-TCST-YSVRENM----------------------------------------------------
------------------------EVQKN-HEFYEKALNNELVRTVLSEYANIYTYYFALALKIKFTQWKLHPRKTLEKI
MLFLSSKRAQRAAQPKNALK---ILHQTSNQSEARVHYYTSLLMICIHKCFCAFYLCAYEDIIQDYVYKNIVFFLLNMSS
PSSYARGVAEITLSNVHQ-YIVQLSK---KKTLNSDG-------NT----KHSKQI-ICVSSS-----------------
---------------------------------------TEKWNVPCDIANIIYTYNDIITSYIYDKIIHIDSVSKCEKL
FKFVQFLVVHHYDNVCIYKDICIHIIMYTKKVI--FTYLPGKTKIELVTHILNMFNYVLYSFYKHIIKKRMEICIKDGYM
PRIKRLLFRGHVCINMNRLKGG-SMD-GIMDGIMDGSEDGNEDGSE-DESEHHA----------V-HEIT----------
--NVACKADG--KN----------------------NVHINS------------------PDL---F---R---------
---KN--G----------------------------------------------------------------KKKHSACI
VRKNENEKKKRELCMHNFLFFKFYRDLFSTDYLEIIKSEHLKE-EYVKRVDEFMENILSEVRRNIRHERVVNALVDDDFY
DLHVEKRAGEVLH------------GDVDGKIFHGEINKNIGVDIGFDD--QGDPSNWLYDNKHFRGANYNETVHYAHIR
YTTSHVFNFSKGFLCHESLHLRFSAHLCALRCLFIFSTRLFELYPTIHQLWGYININLAKNTYMNEIVLLKIVNYITTID
NRFSVGRILSDVFPHVLHRINSLKFKNNMPRHSYEYKFLQNAMLFFLNMSREEIYFEETHSHVLYICFMFLHRETDEQIK
KIALNVICNMFLNDIPKIR----------------GGIERIRMVKERIKLLYD-E---------G----I--SEKDLVMS
IFSKGVVTDMSIAKSLCFLTCFFKRENTKDIISMILHIDHNILNLLILYFEYITKKYKYKCPLNQHSLIVFNHFKK----
------------------------------------VG
>PmUG01_02020100
-------------MFYQNDDTLTKCIISFIKNNNIDDDLKSIQKIQDLIKRNEISIK-LKLFDDSKNVFYSLCSIICNKL
KICIYILRNEKENY----------SIIRKCRKKNEITDY-NFFSE----------------------------YIKNYDI
RS-IPKCYVAMEYFVKSLSLCFKKIKTKD---------------------------------------------------
----------------K-N-LFFTYLSTISSLIELLQSNEIY----EIRK---SEDTVIAEKFHLVIIKYIKKLFIYVYP
FDTFERLGKEDLTQTYELKQ------------------KDSHCE---FTLCNDEKEYIIFSCMTNVIKKILQNVIKENKK
IKVHSLKLLYIILKKIE-NVYIIKKLFKGISLNLFLLYKSCD-IPGLRFFILKTFSFCFGKILMHYTCCHSGFEKGYLK-
------------------------------------------------------------------------------NE
WLK-ARSDETGRGDSDGRGEKDAPNYYSV-QDE---KCRTYFNSLKRKV-----NSNVGHYS-FATIDEEE-LISKEDVT
T-L----EQENNT--------------------E---NASWTA-----R-RSDD----TNVIVWGNEVEPENFKKDKNKN
S--T-KEEDIEIVDEDKIILSNIYFICYYVLINYDDKDD------VKSMSEIFNICKIVIKYYFILSKNLVLMSLIFVLS
WMFYQHDKY--------FSSFMYLLFNEK-VIPFVSNNNVSAVAWGGPSEMKGGGSEQVEKRSMKQGWEQHSKQ------
-----------------------RNK---------------------QRVKQHSEEHLLKSESSSS-QP-----------
-----SLDKLNKKVR---NLFFSNLLFHKDIYSIFVNFTKMLKGRDDNN-ELNLIRVPDYSLENLNYNIEHYYFKYLYNI
FLFKKQEDTILLNFLKGYIYYNFVNSHINQCL------IHRHIFALDYLLCLYNTCEFPGIRDET---SI-SF-RN-DVN
ILSEDHSLYSLNMYENKA--DKVRNL-----------VTD-PAYRKKKIFSKFQNVKEGFTRNNI----------RLINE
ISIFFFLFTDNNTVENYLDEVLFYIWDDIRR-GEGK-------------KILKHEGFTLKNKWWEDIYYFTDTNDSDATS
DGNK-KM--QNEQLE----------------AQEEDEAEEEGES--DEADAVD-IE--MFNFRMKYKCLHFLNFYLDALI
ILLYTHFELMKRGET-CTCLCCEHSAND----------------------------------------------------
------------------------VVSSN-GLNEDRVFENDLVKNVVNEYSNLFNSYYYLAIKIKIAHMKYDPKKEVEKI
LLFLTSKKVNKDEITM---K-----KYIKNGNIVNIHYYISLLIICLNKCFCLSYMCSYDDIIEKYFYKNLVFFLLHMSS
SSSYVEQLSECTISSVHYHYLKEKRR---KNQFNSITPKNSNEENI----RNDDAVLFYFDK------------------
---------------------------------------REK-YNSHEIANILNTYNDTITSYIYKKIINIDSIYKCTKL
LKITKCLIMFNYNYVYIYKDICLNIMKYTKRNN--FYYSSNHTKDQVIIHILNIFNCILYLFYKHINEKRIRLCSESDYT
VPIKNYLLHGYAYINLEQIKKE-SKQ-M----------GGKYQRKM-ERL-KEI----------ASQNIS----------
--NEDRNASHMDDY----------------------DMYLNKNNNIRDVIIFPNDQKCRDENIIISSELFY---------
---QF--G----------------------------------------------------------------KK-NFSTI
VHQNAKEKKKKKLCLYNFLFFEFYRDLFTVDYSEILNNKILKLEEYIKKIKDDMKNIKKEIKNKLNFAKVANIIVDDDFY
DLHDEENKKYEKK------------LD--------------------NNNDLNVSGNFLFDNQHFKASNYYRETHYPNIR
YTASHIFNFARRFLCHENMYVRFSSHLCILRCLFVFSTRLFELYPKIHQLWDYIKINLSKNDYMNDIILLKIINYVTTID
DKFSVNRILCDVVPQMFMRIKNFEMKNELRRESYEYKFLLNVMSFFLNISRDEKYFEDTHSYILYFCLKCLNRVTEEKIK
KISLNIICNLFLSDIPKIK----------------RGIENIKVIKERMNSLYD-E---------N----T--SEKDIIEN
ILLKEQIKDILVAQPLHFLSCLLKMEISKEIIALIINVDYNLINFLIFYFDLLSEKYKYKCSLNQHTLLVFSHFRG----
-------------------------------------F
>PcyM_0214400
-------------MESRHDYEAVNCLISLTKSRSVEMDLKIVKKIHKLIRKNKINSN-LNLFDVTENVFASIASIICNKV
RIAIYLLRSKKDGS----------SV-EQLPLNEATCGK-SPLID----------------------------YIRGYDM
CS-SERCRLTIEYYVKSLSACFTKMDRGD---------------------------------------------------
----------------R-Q-TFFANLNNLSMLLTIDLKE----------------ADSCSESFQVAVLKYAKNLFLRVYP
HDMFKYLDESDITNAQQAVG------------------NSTHHPYGKHKSEEKKKDLDAFFCLTKVIQTVLQNIIKKKKK
IKLKNLKLLFIILKKINKNVHTLKKWFGAISLNLFLLYRTCH-VKDIQKLIVKIFAMCVDKMLLFCLNGQVKLGETNLGG
DTQMGKKFYHPAGDCQMGEIFYHRGGDCQMGEIFYHRGGDCQMGEIFYHRGGDCQMGEIFYHRGGDYQMGKKFYHRG-GD
PKW-GSSS-------------------TCGSEE---ECLSSLQSLGASPKTCSSSASVGQRY-FALSKQGGHPHGAA---
---GPPGKAQLGELVGEAGDEAGYEAGDKAGKEAEDEAGNEA-------------ANEAANEA----------EDEAGHT
R--P-YNTPIDQPSEEKTIIANVYFICYYMLTNYGDE----------IVEEISHLCRIIIKYWYLLHKNLVLMGYFVLLS
ELFSEGGDS--------FAARLELLLGSRRFAELLDAPRNDPGNAP--------R-----------------ND------
----------------------PGNA---PG--------SAPCNAPSIAPC---------NA---PGNAPASAPANS--P
CN---DPGV--NQHGD--PRTPQQPSLQDDLHAIFTNLIKSLQTDE-HP-LIHLDPEANCTLERLNKNIGTYYFRHLYNV
FMLRRQDEVYLLRFLKGYLFFHFFNSHTDEVP------VVREHLSVNYFLSLYETSNVACVNRGT---YH-PQ-RD-SST
ILSEDNSLYSLNVYEQLQVDDRGSYC-----------SGD-KSSWTQTRFSHFRNIKDGLKLQDV----------GLIGD
VSILFFLLTNESELENHLNEVLFSTWDNCRE-GTGR-------------RI-KNEELVLTKKWWKEIHHFTNSIDWAKQR
KLEEQGI------------------C----SIPQTDSTKDLTPT--GDAHRKG-EE--EHTLKRKCKCLHFINFYMDALI
VMLCTNARVQLEGEN-KTET-TSVMTHIQR--------------------------------------------------
-----------------------MNTTKK-QPVSEQALQNDLVKDVLQEYASLYKSYFHLALQIKWSQGTPNLRMTIEKV
FLFLTSKRVKKAHHVD---VAGEGGHKKGADEVDLRQYYLSLLLICMNKCFCVSSLCGYQDLMEKYLCKDFVFFLLNVSN
PCSYVRELAEYTIQNIHL-CRHGGVR---SQVGAPSDSC---TSAQ----TGRRGV-LCAPPHGSSMVGGVPRGGAIHQD
TADVADVDVTHVDVAHVTAVS--ANSD--EMAN------RDP-PQVDRMEDVLNQNSEAISAYVYKKIINMDSVHSFRKI
STLTQFLVTHHYCHVYLFKDICMHIIKYARRME--FLYFGRQRKEEMAVLILTVFNYVLYLFYEHISQKRVELCVRGNYV
AQVKSRLLHGDTRVNFGHLKGA-VGS-S----------GGGGEGSG-EESREDS----------VEE-SV----------
--DQRGGRSG--DQ----------------------HGHLTV------------------P-L------YE---------
---PLCEP----------------------------------------------------------------PC-TPRSI
LHRDAEQKKKKKLFLRNSLFFKFHGDLFNVVHIDSIRSEEAKT-DCFKKMEEDMKNIMNKARENIPCERLVNIFVDDDFC
DLYDEEEGRNSSAGRNSSAGRNSSAGR--------------------NP--GGGATKDLKDNSYISGRKYRQEVHYPDIR
HTADHIFHFAKKYLCHEDVYVRFSAHLCVLRCLFIFSTRLYELYPKIYQLWGYVKINFRKNEYMNDIVLLNIINYVATID
DKFSPNLILSDIIPELFRKMEKLEMGKEMPKQSFEYRFLLNAMLLLVNVSKEESCFEHIHPFVTHFCLKCLREGVDEQIK
RLALSIICNFFLTDIPKIS----------------RAIQNVHIVKERINQTYG-N---------S----G--TNDDKLRV
PFLCSMVKDVSLEQPLLFLSCFFQVQNVRDVLSLAFHIDHSMVNFLLIYFEFLQMKLRYKCRLHQHCLIVSSHFFGGEHA
GCKAARGGGTSGM-----------------------SL
>PPRFG01_0101900
MTFLC-------TMNSCEELNVTNLIISLIKKNKVHDDLLCVKTLYLFIKTNKVPIS-LKLYNEKQNIFVSICTIICNKL
KIYLYHILCKTGDG----------EK-KNLYLFIKNNLL-LLNQD----------------------------GVLDYDI
CNNIHKACVTIELFLKIIILCFKHINDNKHN-DNKHNDK----HNDKHNDIHNDKHNDIHNDKHNDKHNDIHNDKHNDKH
NDKHNDIHNDIHNDIHKDV-IFLACINNISMLLHILENRN-N------NM---TNDKMCNEHFYLIIIKYIKYLFIHIYG
NKNIL---------------------------------------------NDKNNKQVLYSCLTCIIKNLLENIIKQNKK
IKYKTLKLLYIILQKIQ-DIYIIDILFNRLSLYLFLLYKTCEPSTNITNFILKIFQISSNQILLYYYKNNQIL-NQCKEV
------------------------------------------------------------------------------HE
STH---NY-------------------EK-INV---YYKKYKLFLQE-------HKKKAHKT-VLTFDGKH-NVDSKDST
KHMCLHRNTENNQ--------------------Q---NEKYDN-----H-KIDDTHIIDNDN--------------NSLT
Q--Q-F-NYVNKLNYSTQNLSNIYFFSYYILTNYDK-----------NIKDIFPICKVIIDHYPFLNKNLVLMSFIFILS
EMFYDKNEH--------WLNHLNVLYGNG-LSNYLQSYDISAHDVHSITHLLNNN-----------------N-----N-
---------------------NSCDDN---------------------NIN------------HHPYDQTYIPVKNV--N
IK---LPQY--DHQKD--TNQNILSPLHNDLSFIFKHLIRMLKEDD-KNNNHIINNIENYSVESLNYYIENYYFKYMFNI
FSFKKQENKYLLKYLKGYIYYRYIFNIIYPNL------SPEHFTIFHNILDLYTVSNFNSIQNEN---LLVSS-YT-QKN
ILSENNIIYSLDFFVQEN--ITKDSDNLNKYVQPMNECNQ-ENETASFSFEKFKNIKEAFKNENI----------TLINQ
VSMFSLLFIERNIIDNFLDDVIFAAWDNVEK-NEKIKIHAQYKIDSSEHMN-KGSHDNVTKRWWEEIYYYVDNNDTNKMI
MK--------------------------------------------GEE--KN-EE--KEKYILKYKYLHFLNYYLDSLI
LMTYINLYMNIRGIN-RDPITLRVYTNSDTENN-NKSDGSNKSDDSNKSDGSNKIN------------------------
---------------NRSNKCNSSCNKNN-RNYFIKAMQHDIMKSILYEYYPMFNNYFSLAIIIKRIHDKINIKNILEKI
MPFLSCNKVKKNYNKL---TK-E--NIQHNTNDDYMNYHTSLVMICLNKAFYLSYLCMYQKLIEKTFIQNFVYLLLKMNN
ACNYNKDLAKYTIINIYY-YIKQINK---FKNI-KQDTQ---KNLCFNYNIYDN---LHINE------------------
-------------------KE--KYKN--RLSQNQPFYIINN-IQQHQIINIINYHHDVLSSYMYKKIINIDSIKNVTKI
LKLTQFLVMYNY-YTYLYQDVCLNIIKYTKKTH--FSYLSKEIKNQLYFLILQMFNYILYLYYKYVNHNRIYICEKNQYF
EQIKESILKGNIYVNLHHLSKK-IKN-Q----------EQRDS-S--RYTNDEVVKNMNNDN--TNK-RV----------
--NNN----N--N-----------------------NYHTIK------------------P-Y------II---------
---QT--TQKDKTFINQKDKTFINQKDKTFINQKDKTFINQKDKTFINQKDKTFIKQKDKTFINQKDKTFIKQK-DHLPI
FQ-H-YEEEKKKLFLQNYIFFKLYKDIFNQNYTDIINNEKIKT-EHEHKIKDLINNYINDLNKNINKTKISNLLIDDDFN
DQLEEKK----------------------------------------NN--NLNHVQNLCDNNYFKHSNHNDFMSYADIR
HTTSHIFHFTKGFLYNENLYLRFSAHLCILRCLYIFSTRLYELYPKIHQIWIYLKINFYKNNYMNDILVLKIINYIITID
DKYSVDRILNEIFPQVFDRIKTFETNKEICKQSYEYKFLQNTLLFFLNISRQERYFEKTHSEIFFFSLKCLNIIMNEEIK
KISLNIICNLYLNNIPKIK----------------KAIDSIICIKDKISFLYD-D---------KKLYNT--NEKYIMDN
LFIKENVRDIEIMDVLNYLSCILNIINLKQIISLIIHIDIISLHFLVFYMSILNKQYKYKCRFNQHTLMVFDHFKD----
-------------------------------------S
>PGSY75_0103500
-------------MNCCNELNVINLIISLIKKNKVNDDLLSVKNLYTLIKTNKVPIS-LKLYNEKQNIFVSICTILCNKL
KVYLYNILSKRREEEKEEEKEEDEEK-KKKKNFIKKNSF-LCNQDYVVDYSVDYSVDYSVNYSVNNSVNNSVNYSVDYDI
CNNIHKSFVTIEFFLKNLTLCFKHINDNKDK-D-----------------------------------------------
----------I--DKNKDV-IFLTCINNISILLNIYQN---N------NT---KNDKICNEHFFLIIIKYIKYLFVHIYN
NQNIF---------------------------------------------NDKNNKEVFYSCLTSIIKNLLENTIKQNKK
IKYKTLKLFYLIHQKIQ-DIYIIDILFNRLSLYLFLLYKTCEQLTNITNFILKIFVISSNQILLYYYNKNKIL-NDNKEI
------------------------------------------------------------------------------DE
STP--NHY-------------------AN-INV---YYKKYKFFLQE-------NKKKIYNS-LLTLEGKQ-NVDNNDNT
KNLCVYINKQN--------------------------NKNYEN-----H-KIQHTHIIDNN---------------NSLI
Q--Q-Y-NHVNKLNYNPHNLSNIYFFSYYILINYNK-----------NIKDIFPLCRVIIEHYPFLNKNLVLMSFIFILS
EMFYDNNEH--------WLYHLNLLYENG-LSNYLENCDISADDVQNVTRMLNDQ-----------------INDNSNNN
NNCHYNNNNCHYNNNNCHYNNNNCHYN---------------------NND------------HHPYDHTYNHIKNV--K
IK---IPQH--EHQKY--INQNKLAPLYYDLSFIFNHLIKMIKEDD-QNNNYIINNIENYSVESLNYYIENYYFKYMFNI
FLFKKKENKYILKYLKGYIYYRYIFNVINHNS------SPEHFNIFNYILDLYIVSNFNCIQNEN---LLLSS-ST-QKN
ILSDNNIIYSLDFFVQPN--NTNSYDNLKENVQLTNVFNQ-ENER------------------KS----------VLINE
VSMFSLLFIEQNIIDIFLDDVILSAWDDLER-NKKINDHAHYETDTSKHMN-NKSSYNFIKKWWDDNYYSADNKDTNKIK
MKDD-KK--DDEKNDKKDDKKDDK-KDNKKDDKKDDKKDDKKDDKKDDE--KN-EE--KEKYILKYKYLHFLNYYLDSLI
LITYIYLQMNIRKIN-KESINFGVYSNSDIDNN-KKSDTTT---------------------------------------
------------------NRSDSTNNKKI-INYYITAMQHDIMKHILNEYYPMLNNYFSLAILIKRIHDKRNIKKVIEKI
MLFLSSNKVKKNYNNL---KK-E--NIQHNRNHEYMKYYTTLIIICLNKAFYISYLCMYHDLIEKIFIKNFVYLLLKINN
ACTYNKELAKYTIINIYY-YMKQNKTKQKIKNI-KNDTQ---INQVYNYNVYDN---EHIKE------------------
-------------------KN--KYKNNNILSTNEISYPINN-IQQLQIKHIINYHHDILSSYIYKKIINIDSFKNATKI
LQLTQFLVQYDY-YTYIYKDVCLNIIKYTKQIH--FSFQSKEIKNNLYFLILQLFNCILYLYYKYINHNRIYISEQNQYF
EYIKEYVLKGYIHINLQHLYQK-IKKNQ----------EHLDS-S--RNTNDVVIKKINNDN--INK-QL----------
--NNN-----------------------------------DN------------------S-Y------II---------
---NN--V----------------------------------------------------------------QK-NHSTL
FQ-P-NEEEKKKLYLQNYILFKLYEDIFNQDYKDIINNENKKK-TNEYKIKDLINNYINNLNKHINKTKIVNLLIDDDFY
DLNDQSKNIK-------------------------------------YN--NINNAKNLDDNNYFNHYNQNNSMSYEDIR
YTTSHIFLFAKVFLCSDNLYLRFSAHLCILRCLYIFSTRLYELYPKIHQIWTYMKINFYKNSYMNDILVLKIINYIITID
DKFSVDRIINDMFPQIFDRLKTFETNKEICKQSYEYKFLQTTLLFFLNISRQEQYFEKTYSYIFFFSLKCLNKIMNEEIR
KISLNIICNLYLNDIPKIK----------------KGIDSILCIKERIKFLHD-D---------K---------KYITDN
IFIKENVNDIEIIDGLNSLSCILNIINVKDIISLIIHIDISSLHFLIFYMSILNEQYKYKCRFNQHTLIVFDHFKD----
--------------------------------------
>PCOAH_00002960
-------------MESRHDYDAVNCLISLTKSRSIQMDLTIVKKIHKLIRKNKITCY-VNLFDVAENVFASIASILCNKV
RVAVYLLRRKKDVA----------HV-EDPLLNEATWGNNPPLSD----------------------------YLKGYDM
CS-SERCRLTIVYYVKSLSFCFEKIGKAD---------------------------------------------------
----------------R-Q-TFFTNLNNLSMLLTIGLKE----------------TDSCSESFQIAVLKYAKNLFLRVYP
DDMFQHLDEADIAKAQQSVS------------------NSTHHPYGHHKSEEKKKDLDAFFCLMKVIQTVLQNIIQKKKK
IKFKNIKLLFIILKKIKKNVLTLKICFGAISLNLFLLYRTCH-AKDIQKLIVKMFAMCVDRILLFCLNGQVKLGETNLG-
------------------------------------------------------------------------------GD
PKW-GRSP-------------------TWPGEQ---EYLSSMQGLGGPPKRPSSASFVGQNH-FTLSK------------
-----QRKTQ------------------------------LGQ---------------QVDEL----------VGEAIHT
P--R-CNTPIDQSTEDKTIIANVYFICYYVLTNYEDE----------IVTEVSHLCKIIIKYWYMLHKNLVMTGYFVLLS
ELLSEGGDS--------FAARLELLLGSRHFANLLDVHKLSVHPLGGVQQRGGDS-----------------SD------
----------------------SGNV------------------------------------------------------
------PGV--NEQGE--P---HLPTLQDDLHAIFTNLIKSLRSDE-HP-LIHLDPEENCTLERLNENMGTYYFRHLYNV
FMLRRQNEVYLLRFLRGYLYFHFFNSHTDEVP------VVREHFSVKYFLSLYETSNVGCVNRGT---YP-PQ-CD-SSS
ILSEDNSLYSLNLYEQVD--HGGSYF-----------PGD-KSNWTQIRFSRFRNIKDGLKLQDV----------GLIGE
VSILFFLLSSESELENHLNEIMFTTWDNCTE-GTGR-------------GT-KSEELVLTNKWWKDIHHFTNAIDWGKGR
NSEE-GT------------------C----NTSQADTARDLTPT--GDAY-RE-EE--EPPLKRKCKCLHFINFYMDALI
VMLCTHAGVQFEGEN-QTET-TPVMP------------------------------------------------------
---------------------------HN-QPVCEQVLQNDLVKDVMQEYTNLQKGYFYLALQMKLSRETPNFRMIMERV
FSFLTSKRVKKAHHMD---G---------ADEVDLRQYYLSLLLICMNKCFCVSSLCGYQDLVEKYFCKNFVFFLLNVSN
SCSYVRELAEYTIRNVHQ-CRHGGVH---TEVWSPNDSC---ISSH----AGRRGV-VCVP-------------------
-------------------------------------------PQGNRMEDILNQNSEAISAYIYKKIINMDSLHSLRKF
STLTQFLVVNHFYHIYLFKDICVHMIKYARRMQ--FLRLDRQRKDEMTVIMLSLFNHVLYLFYEHISRKRVKLCVKGNYV
EQVKNRLLHGETRVNFTHLKGA-VRS-S----------EDS-----------------------VDQ-SV----------
--DQN----V--NR----------------------HGHTTA------------------A-V------HA---------
---PP--G----------------------------------------------------------------KG-TPRSI
LHRHAEQKKKKKLFLRNSLLFKFHADLFNVIHPDTVTSDDAKT-DCINKIEEYMKSIVKKARENIPCERLVNILVDDDFY
DLYEEEGGRNTSP------------PR--------------------NP--DGVSTKDLKDNNYIRVRKYHQEVHYPDIR
HTAEHIFHFAKKFLCHEDVYVRFSAHLCVLRCLFIFSTRLYELYPKIYQLWGYVKINFRKNDYMNDIVLLNIINYVATID
EKFSPNLILGDIIPELFRKMEKFEMGKEMPKQSFEHRFLLNAMLLLVNVSKEESCFEQIHPFVTYFCLKCLREGVDEQIK
RLALNIICNFFLIDIPKVQKSFQTDRNVCCDVDINRAIQNLRIVKERINQTYG-N---------N----GTGTEDENLRA
LFHGSILNDVSLEQPLLFLSCFLQEQNLRDVLSLAFHVDHRMVIFLLTYFEFLQMKCRYKCRLNQHCLLVSSHFLGEDHA
-----------GLSQS--------------------LV
>AK88_01098
-------------MESRHEYEAVNCLISLTKSRSVETDLTIIKKIHKLIKKNKITSH-INLFGVAENVFASIASILCNKV
RVALYLLRCKTDDS----------LV-EDTPVHEAMGGNSPPLSD----------------------------YLRGYDM
CS-SERCRLTIEYYIKLLSFCFTKMDTRD---------------------------------------------------
----------------R-Q-IFFANLNNLSMLLTIDLKE----------------AQSSSEAFQVAVIQYAKKLFLKIYP
HDMFHHLHEGDIANVQQAVG------------------NSTH-----HKSEERKKDLDAFLCLMKVIQTILQNVIQKKKK
IKLKNLKLLFIILKKINNNVLILKKCFGAISLNLFLLYRTCY-VKDIQKFIVKIFSMCVDKMLLFCLNGQVELGQTKFG-
------------------------------------------------------------------------------GD
YKW-GTPP-------------------TCGSEQ---GCISPLQSLETLPTMGSSAPFVGEHPHGAPGP------------
-----PGKTQLGQ-------------------------------------------------L----------LGKARHT
P--P-YNTPMDESSEDKTIIANIYFICYYVLTNYEDE----------IVAEVTHLCKIIINYWYLLHKNLVLMGYFVLVS
ELFSEAGDS--------FAARLELLLGSKRFAHLLHVHKLSVSLWRGEQQGGGKS-----------------SH------
----------------------SVTV---PPSAPVNGSRNCARNASRNALR---------N-------------------
-----GAGV--NQPGE--PRTPQEATLHDDLHAIFTNLITSLQPDE-HP-LIRLDPEANCTLEQLNKNMGTYYFKHLYNI
FMCRRQNEVCLLRFMKGYLYFHFINRQTEKVP------LVREYFCVNYFLSLYEMSNVACVNKGT---YL-PQ-CD-SST
ILSEDNSLYSLNVYEQLA--DGRSYC-----------SGE-KSNRTQIRFSHFRNIKDGFRLQDV----------GLIGE
VSILFFLLTNENELENHLNQVMYTVWDNCRREGTRR-------------GT-KSEELVLTNKWWKQIHSFTNSINWANAK
KSPE-EI------------------C----STSETDSTRDITPT--DDGG-REGEE--QPPLKRKCKCLHFINFYMDALI
VMLCTHARVHLEGRS-EAET-IPVMS------------------------------------------------------
---------------------------HN-QPVSKWALQNDLVKEVLQEYNNLYKSYFYLALQMKLSQGTPNLRMTMEKV
FLFLTSKRVKKAHHVD---AAGEGGHRKGADEVDLSQYYLSLLLICINKCFCVSSLCGYQDLMEKYFCKIFFFFLLNVSN
PCSYVRELVEYTIRNVHL-CRHEGVG---SEVGAPNDNC---ISAQ----AGKTHL-LCVPAHGSSMVE------AIHLD
TASVA-----------KPVDS--KPTD--DMAN------RDPAPQVDRMEDILNQNSEAISSYVYKKLINMDSVHSCRKI
STLTQFLVRHHYYHIYIFKDICVHMIKYARRMQ--FLHLERQRKNEMAVLMLNVFNYVLYLFYEHISRKRVELCVRGNYV
AQVKRRLLRGDTRVNFAHLRGA-VGK-S----------CNRGDDM-------------------TED-SV----------
--DKS----G--GR----------------------NGHPTV------------------P-L------REPLREPLRES
IRSTH--G----------------------------------------------------------------KG-TLHSI
LHRHAEQKKKKKLFLHNSLLFKFHQDLINVVHLDTVSSEEAKA-DCYNKIEEHMKSIMNKARENISCERLVNILVDDDFY
ALYEEQDGRNTSA------------RS--------------------NP--NGDSTKDLKDNIYFNVRKYQQEVHYPDIR
HTAEYIFHFAKKFLCHEDVYVRCSAHLCVLRCLFIFSTRLYELYPKIYQLWEYVKINFRKNEYMNDIVLLNIINYVATID
DKFSPNLILSDIIPELFRKMDKLEMGREMSKQSFEYRFLLNAMLLLVNVSKEESCFEHVHPFVSHFCLKCLRDGVDDQIK
RLALNIICNFFLIDIPKIS----------------RAIQNLRVVKERIDQTCG-S---------N----A--TNEEKLHV
LFGGSIVKDICIEQPLLFLSCFLQVQNLRDVLTLVFHVDHRMVNFLLIYFEFLKMKYKYKCGLHQHCLIVSSHFLGGENG
GRVATPGGGTRGLSQSLIANPPTIFKNDANIMHTEFQG
>PY17X_0211000
-------------MDPRQNNDIFNCIIYFVKNNNINDDLISVKNIYNHIKKNNITPNIVNPLDEDRNIFYSLFSIIYNKI
KIYINLLRNKKYNN----------DF-PNFLSKNYMNST-YISNN----------------------------YIKTHDI
LY-SPKYYVAIEYFIKTLSLCVSKLNIKD---------------------------------------------------
----------------E-NIFFFSGINIISSLLDLQMAEK-GNTPTKVGKNGKNCEMLNNEEFHLIVIKYVKNVFKYIYP
RNAFEGISPANITTQSNTTNTANTTNTANTTNPANAASCKGE-----KKGCELDRKLNIFFCLLNIIRNLVELIINKNNK
IKLKSLKLLYVIYKKIK-NKYIIKKIFKCVSLNLFILYKSIN-MNKIKIIILKIFKMSIDKMLKYYISINNDIIFQYLK-
------------------------------------------------------------------------------KA
SYISYNTY-------------------EH-FQQ-NDFIKTNNLIVKQ-------CILSKIN--L----EQDNKN------
----------------------------------------LGK-----------KYISLNDQS----------IIPQKKS
T--Y-LLNSI-EYIEDKNIISNIYFICYYILFNINYNEYKKDTDFGDDICEIYNFCKVIIKYYKILNRNILLITFVFILS
QFFYDKDIN--------FLSNINFLFSDN-ILQYFEDNKLEIQIVEKLTQILKIN------------F----DK------
----------------------SNKNINLNQYMIANESDEHAS---YKNRE---------SENNRESERRFKNVSNS---
NR---TISI--DIKKEGPLSTKLGSNFANELHTIFLSFIKIMSEKK-DK-NQNYNEINNFILDQLNYNIENDFFKYLYNI
FLLKKKNNIFIFNFLTGYIYYTFINHNLKIKNIINFSTHTNSYLIFNFLLNLYEMDEMDELSNLSPTHNK-PLKTNIYNI
ILNKNNSFYSIDIFNNSP--LSLFDN-----------IQNLSNSFYFVNLLTLTNVKSCFKCQPT----------SLVNK
ISMFFFLGIESSQLERCINHILSSEFELKNE-EDN---------------------------------------------
---------------------------------------------------KS-NE--DKGMKEKCKIFHFLNHFLDFII
ILLWIKTNITSS--D-GKYV-YNI--------------------------------------------------------
--------------------------YDK-ADIYNKKLETELVKNILVEYLDIFNNFFSLGVIIKLSKFKLNIQKIVENI
IC-LCCKKIKKNKIWQ---D---------NKKNNTHYYFISLLIICINKSFLILHLTNLYDIIKKYFYENLVLFLLNINS
DSNIIKQLSAYFLFATHG-YLSSNGK---WSHKIE-ESG---------------------SE------------------
---------------------------------------KRN-GWHGELAHIIDQYQDIITSYIYQKLISIESINKCVKI
FKLIKILISYNYSNIYIYKDICINIIKITKKKINGFLFLKNRNKNNIVLNIINIFNYILYLFYKIIYKNRIKILSQKKYM
YAIKDQIINGHVYINMNNLKNE-IKK-K----------NNINN-L-------------------TEI-DV----------
--DNN---------------------------------------------------------L---F---D---------
---L---------------------------------------------------------------------D-HKIDI
PHQFLVEKNKKIIFLYNLFFFKYITKF----------TKENKN-TFLNNVKNFYKNIKKHIYTNINYQQVPNLIVD-DYY
DIVNQTNNTNFEK------------K----------------------------NKIKNYQNNNLNNTEYTDQNTYSIII
STTSHIFYFAKKYFSHDDDYIRYNAQMCILQCLFIFSTHRLELFPKINQILEHINAELSQNRRISNLIILTMLNYITIVD
DIFPTKQISKDIISKLCLKLNKFDIKNGLPNHSYTYRFLEKTMEIFLTLSRIEKCFDKICPSILFLCLSILNKLYDDKIK
NISLNIISNLFVTNIPKTK----------------QTIDSIRKIKEKINYVYN-G---------N----M--LTKQIINK
INSKQIINDNELVDDLSFLSCLFMSVELKEIIFLILSIDYNLIIFLIFYFDLLIKKYKYKCPLNRHSLIIHNHFKN----
-------------------------------------C
>PKNH_0210000
-------------MESRHEYQAVNCLISLTRSRSIQMDLAIVKKIHNLIRENKITCY-MNLFDVSENVFTRIASIICNKA
RVALYLLRRREGSS----------FV-DDHSLNNAILGTPPFLSD----------------------------YLRGYDM
CS-SEKCRLTIEYYVKTLSACFTKIDIED---------------------------------------------------
----------------R-E-IFFTNLNNLSMLLTIDFKE----------------TEICSEPFLITVLKYAKNLFLRIYP
HDMFQHLDEGDIANAQQAIG------------------NSPHHPYGHDTSEEKKKELDTFFCLMKVIQTVLQNIIQKKKK
IKLKNIKLLFIILKKINKNALILKKCFGAISLNLFLLYRTCH-AKDIQKLIVKIFAMCVDKILLFCLNGQVKFRETHLG-
------------------------------------------------------------------------------GN
SKG-GSSP-------------------TWQGEE---EYLSSLQSFGTSSRRWSFSPYVGQNN-FAFSK------------
---------------------------------------------------------------------------QGIHI
P--P-YNTPIDKSSEDKTIMENVYFICYYVLTNYDDE----------IIGDISDLCRIIIKYCHILHKNLVLMGYFVLLS
ELFSEGGVS--------FAARLELLLGSRRFAKLFDVHKLSAHLLGAARQGVDDT-----------------SN------
----------------------SGNG---PGNGPGNGPGNGPGNGPGNGLG---------NG---PGNGPGNGLGNG--S
GD---APRA--NQHGE--PCIPLQPTLQDDLHAIFTNLIKSVQIDE-HP-LIYLNPEANSTLEQLNQNIGTYYFKHLYNI
FMLRRQDQVYLLRFLRGYLYFHFFNSHIDEVP------IVRERFSVKDFLSLYETCNVACVNRGT---YN-PQ-CD-SSS
ILSDDNSLYSLNMFEQID--HRASYC-----------SGD-TLTLPQARFSHFRKIKDGLKLQPA----------GLLGE
VSILFFLLTSEGELENHLNEIMFITWDNARE-DTGK-------------GT-KSEELVLTNKWWKDIHRFTNSIDWAKGR
NSED-GI------------------C----NTSKTETTRDLIST--GDSY-RE-KE--EPPLKRKCKCLHFINFYMDALI
VMLCTHKRVHLEGEN-ERET-TPVISHR----------------------------------------------------
------------------------KFTNN-QLVCKWALQNDLVKDVLEEYANLYKSYFYLALQMKLSGWIPNLRMSMEKV
FLFLISKRVRKAHHTD---A---------ASETNLSQYYLSLLLICMNKCFCVSSLCGYEDLMEKYFSKFFFFFLLNVNN
PCSYVKHLAEYTIQNVHL-CRYLRMR---REVEARNGLS---ISAQ----KGTSGV-LCVP-------------------
-------------------------------------------PQMDRMKDILKENNESISAYIYKKIINMDSFQSLRKI
STLIQFLVTHQYYHFYLFKDISVYIIKYSRRMQ--CLLFDRQRKDELVVLMLTIFNYILYLFYEYISRKRMEMCVKGNYV
AQVKNQLLHGDTYVNFSRLKET-VGK-S----------GVNDEHSN-EYSDDPSVDQSVDQS--VDQ-SVDRSVGQSVDQ
IVDRS----V--DR----------------------HGHPNV------------------P-L------RS---------
---SP--G----------------------------------------------------------------KG-TPWSI
LHRYTEEKKKKKLFLRNSLLFKFHGDILNVIHLDSVNNDNTKT-DIFKKIEEDMKSIVNKARENIPCERLVNILVDDDFY
DLYDEEEGRNNIA------------PR--------------------KP--DKGSTKDIKDNNYIRVRKYHQEVHYPDIR
HTAEHIFHFAKKFLCHEDVYVRFSAHLCVLPCLFIFSTRLYELYPKIYQLWGYVKINFRKNEYMNDIVLLNIINYMATID
DKFSPNLILSDIIPELFRKMEKLEMGREMSKQSFEYRFLLNAMQLLVNVSKEERCFEHIHPFVTHFCLKCLGEGVDEQIK
RLALNIICNFFLIDIPKIS----------------RAIGNLRIVKERINQTYR-S---------S----G--TNEEKLRV
QFSGSIVKDVSIEQPLQFLSCFLQVQNLRDVLSLAFHVDLSMVIFLLTYFEFLQIKYRYKCRLNQHCLLVSSHFLGRKHT
-----------GLFQS--------------------LV
