# Supplementary material for: Phosphorylation in the Plasmodium falciparum Proteome: A Meta-Analysis of Publicly Available Data Sets
Source: J Proteome Res. 2024 Oct 30;23(12):5326–41. doi: 10.1021/acs.jproteome.4c00418 (PMC11629380; doi:10.1021/acs.jproteome.4c00418)
Supplement: Supplementary file 7 — pr4c00418_si_007.zip [file pr4c00418_si_007.zip › plasmodium_alignments/PF3D7_0103700_orthos.afa]

>PF3D7_0103700
MNFVFLFYGPPCSGKDKFINYLLKRNKAIYLFLYFFVNIKKETEHSYKQNVEEKKIFIKIIKYYYQIKEREQKNILRIIR
-RNE-Y-IAPSFSFLIFLTRHFLKV-INKKSSIFILNKYKNAQNERVT----------------LEGGKKH---------
-------HKSTREKK-K--NKRKRKNN---NKIN-------------NNYIY----NNIYKKKKIYKPSIHIYNKNLFFI
FYKNIYKLIKYFKKFLRYNFNTYIYNISTDEIEKLF---YNNTYNIIDSF-K-RQ----------QIKRINTNNCFVSTL
NKSKFYIFHKKDK--NINGNIFYPVFKKSNIKNKKDTLFI-KL-------------------------------------
-------K--------KTNKKPTSYNQIKYWNLSRKIAYEYCKSIMKKG-------------------------------
----GQENRIIILNDTFHLPSMRKEYYILTKKYPYNYIQTFINTPLATCLNRNKKREKFKYISSKTIIRNYKCHKKYSIQ
SKL---------QKNVSKMLHVVKSKYKWQEKILSLQVNTFYKKSKTNK---NKLIHILRFIYNNFDNFKNM-DTI--KI
RNDDKKKNDMDTNKLNILNVTINKMIHEKLKNLPNEKKNEYAKRFHFIKLEILKECRMNTMITPEYIDKKLDIS
>PBILCG01_0102100
MNFVLLFYGPPCSGKDKFINYLLKRNKVIYLFLYFFVNIKNETEGSYKQNVQEKKMFIKIIKYYYQIKEREQKNILRTIR
-RNE-S-IAPSFSFLIFLTRHFLNI-INKKSSIFILNKYKNAQNETVT----------------LVGEKKH---------
-------HKSTREKK----RKRKRKNNNKKNKIN-------------NNHKY----NNIYKKKKFYKPSIHKYNKKLFFI
FYKNIYKFIKYFKKFLKHNFNTYIYNISTDQIEKLF---YNNKYNIIDTF-K-RQ----------QIERINTYNCYVCTL
NKSKFYIFHKKDK--KINGNIFYPVFKKSNIKNKNDTLFI-KL-------------------------------------
-------K-------KKTKTKPTSYNQIKYWNLSRKIAYQYCKSIMRKG-------------------------------
----PQQNKIIILNDTFHLPSMRKEYYILTKKYPYNYIQTFINTPLATCLKRNKKRVKFKYISLKTIIRNYKFHKTYSIQ
SKL---------EKNLSKMIHVVKSKYKWQEKILSLQVNTFYKKSKTKK---NKLVHVLRFIYNHFDNIKNM-DTI--KI
RKHDNKKNDMNTNRLNILNVTINKMIHEKLKNLPNDKKNEYAKRFHFIKLEILKECRMNTMITPQYIDKKLDIF
>PRELSG_0213500
MNCLVLLYGSPCSGKDTFINFLLKKKKKLLLFLYFFLNLTKKK--PYKY-IREKIFFIELIKYFYRINNYRYKLVYI---
-KKK-K-LRISFKYLIYLIRHFDII-IKNR--YFYPNKYMKLNNL-KK-K--------------ILK-------------
-------------------------NN---NK-Q-------------GKYTFKR--WRIKKY---PKLFDYFKNSKIFFI
LHKEITKWKIYFKKFLEKN-KICIYNISTDFIEKQF---YHNIEE--KSF-K--------------YSKRNKKYL--YTL
N-KKYITFSKKI------NDTFYLFLKKTNIKNEKFVIK---K-------------------------------------
-------E--------KKKKKVTLINQTKNWKKARKIAYEYCMNIMKINKESFINDNKK----------------KRNYY
Y-NEKSENKIIILNDTFHLPSMRKQYYILSKKYYYNYIQIFINTPLKKCLKRNINRKKFKYISNKTIIKNHKYHKKYAIR
LKEK-------KNKNFFKIINVIKGNYKWQRKILSLEINSFK------K---KK----------------NI-KEK-KIM
SIKEQKKPKIELNHLDIINTTINKIIHEKLKELPNEQKNEYAKKFRLIKLQLLKGNKFS--------------M
>PocGH01_02018200
MNLVLLFYGSPCSGKDTLIKFLLKRRKHIFFFLYIKYKLTEDS-PSCKH-TEEKIFFIKLIKYYYKVKNECGKLFYRG--
-GKQ-G-VKISFSFLMHLVRHLYIY-PRKC--VTTQS-VHTIWNL-LE------------------K--KK------KKL
-QKN------DSNME----------KT---VKTR-------------NNHDGIK--IKIMKK----TPIRVNNNFEMFNI
FYKQVAKWSRYFESFLRTH-KMCIYSISMDAIEKQLGYLYHTFTT--QKC-SIYK-----------RAQRGERYF--YSF
S-RKYIVYEKEKK--KMYMNVYFPVVRRLNIKDGKLILKFDKK-------------------------------------
-------K--------GKKKKNISEIQLKCWKIARKIAYTYCLRLMHKLKKR------------------------KQNH
S-SEKTKNVIIILNDTFHLPSMRKQFYVLSKRYHFRYVQTYLNCPLKICLLRNKKRKKFKLIPEETIIRNYAYHKKYGIW
VNQG-------EKKKKSEIVNIVKGGKKWQAKVLSLQYNSFY------K---QKLADVLLFLHKQSRQFTNP-WGE-RNT
RIREKRKEKTQINRLDVLNVMINHIVHKKLKEIPNDKKNVYAKKFHRTKLQILKECRNEKIYTLEDIEGMFSLE
>PPRFG01_0102100
MNFVFLFYGPPCSGKDKFINYLLKRNKAIYLFLYFFVNIKKETEHSYKQNVEEKKIFIKIIKYYYQIKEREQKNILRIIR
-RNE-Y-IAPSFSFLIFLTRHFLNV-INKKSSIFILNKYKNAQNERVT----------------LEGGKKH---------
-------HKSTREKK-K--NKRKRKNN---NKIN-------------NNYIY----NNIYKKKKIYKPSIHIYNKNLFFI
FYKNIYKLIKYFKKFLRYNFNTYIYNISTDEIEKLF---YNNTYNIIDSF-K-RQ----------QIKRINTNNCFVCTL
NKSKFYIFHKKDK--NINGNIFYPVFKKSNIKNKKDTLFI-KL-------------------------------------
-------K--------KTNKKPTSYNQIKYWNLSRKIAYEYCKSIMKKG-------------------------------
----GQENRIIILNDTFHLPSMRKEYYILTKKYPYNYIQTFINTPLATCLNRNKKREKFKYISSKTIIRNYKCHKKYSIQ
SKL---------QKNVSKMLHVVKSKYKWQEKILSLQVNTFYKKSKTNK---NKLIHILRFIYNNFDNFKNM-DTI--KI
RNDDKKKNDMDTNKLNILNVTINKMIHEKLKNLPNEKKNEYAKRFHFIKLEILKECRMNTMITPEYIDKKLDIS
>AK88_01096
MNCAFLFYGKPCSGKDTFINLLLQEREQLQLFLYLFKHLVHKH-DSYVC-TKEKIFFIQLIKYYYRIGNPKRKVSICWAH
GGET-D-QTVSFLFLVQLTRHLLRI-WRSS--AWDPGAGFKK----------------------ANNGQAK------EQL
LPRGVPPRGATRQLY----------RT---L-----------------RKAPQR--NPL-KR---TKVLHQSSTFPLICY
LYRRKDEWMRHYHSYLNRN-KIKIFYISSDYIEKQL---YHGHPPQVTSL-C--------------PSTVGEGELH-LLL
N-RRYTVYGRQKH--Y--RGVYYPVVKRTTIKGGHSMIIR-GDSDKK-A-------------------------------
-----KGM--------NRAKKPTCANQLKYWRVARRIAYSYCASLMRGRNQR-----------------------CSNSS
R-GGMDGHVFILLNDTFHLPSMRKKYYLLCRRYHFKYAQIYLKAPLNICLQRNRRRKKFKPIADKTIVRNHFYHQKYAVR
FRGA-------CQARSPNQVNVVRGGRKWQKKVLSIQVDSAA------PQKVCRLTDTLRLIYSHFDEFRNE-DKG-KAS
HKVKEVKRDNLPNRLDLLNLMINKIIHEKLKSLPNERKNECAKKFRVIKLKLLKECRDGKDYFVEDLNDMFNVG
>PBLACG01_0101200
MNFVLLFYGPPCSGKDKFINYLLKRNEVIYLFLYFFVNIKNEREGSYKQNVNEKKFFIKIIKYYYQIKAREQKNILRTIR
-GNE-G-IEPSFSFLIFLTRHFLNV-INKKSSIFILNKYRNAQNETVS-R--------------LGKKKKH---------
-------YKRTREK-------IKRKNN---NKIN-------------NNPKN----NNIYKK-FLYKLSIHKYNKKLFFI
FYKNIYKFIKYFKKFLTYNFNTYIYNISTDQIEKLF---YYNTYNIIDTF-K-RQ----------QIEKINTFNCHVCTL
NKSKFYIFHKKDK--KINGNIFYPVFKKSNVKNKKDTLFI-KL-------------------------------------
-------K--------KTNTKPTSYNQIKYWNLSRKIAYEYCKSIMKNK-------------------------------
----GEQNRIIILNDTFHLPSMRKEYYILTKKYPYNYIQTFINTPLATCLNRNKKRIKFKYISSKTIIRNYKCHKKYSIQ
SKQ---------EKNLSKMIHVVKSKYKWQEKILSLQVNTLYKKSKTKK---NKLVHFLRFIYNHFDNFKYM-DTI--KI
RNEDKKKNDMNANKLNILNVTINKMIHEKLKNLPNEKKNEYAKRFHFIKLEILKEYRMNTMITPEYIDKKLDIS
>PGAL8A_00099700
MNCILLFYGNPCSGKDTFINFLLKKKKKILLFLYFFVNLTKDN--SHKY-IKEKIFFVKLIKYFYKINNFRYKLVYK---
-EKN-E-LRISFNFLIYLIRHFSII-IKNK--YFYSYKYMKLIHL-KKKK--------------NFK-------------
-------------------------NN---NK-Y-------------EKYTIKK--WRIKKR---QKLFNYFKNSKIFFV
FYKEIVKWKIYFKKFLEKN-KFCIYNISTDFIEKQF---YHNLEK--DTF-K--------------FNITNRKYI--YTL
N-KKYIIFSKKI------NNSYYLFIKKTNIKNEQFVIN---K-------------------------------------
-------K--------KKKKKVTLINQSKNWKTARTIAYEYCMNLMKINNKNYIKDNKK----------------KKNNY
C-NEKLESKIIILNDTFHFPSMRKQYYILSKKYYYNYIQIFMNTPLKTCLSRNKNRKKFKYISDKTIIKNHKYHRKYAIR
LKEY-------KCKNLLKTINVIKGNYKWQMKILSLEVNSFK------K---KKFLEVLFFIYKYSNYFKDT-KEK-KLI
SIKEQHKPKIELNYLDIVNLTINKIIHEKLKELPNDQKNEYAKKFRLIKLQLLKECKTGKTYNIKNIENKFIIN
>PBANKA_0209400
MNFILMFYGPPCSGKDTLIKFLIKKKKQILFFIYLLYNLKEQY-ISYKY-SYEKIFFIQLIKYCNKINKPFKLNNKH---
-GVR-K-INLSFFSLIYLYKTFFVT-LFDS--TFRSNFQRYLNTI-YA-K--------------LKKVKKK------KKN
-NIS------LHTH-----------NS---IKHKHSYKNDGINSEDIDKNNVTKMCIKIS-R---KKILNHIVKPKTFFI
FYKKFIKQIKYFRHFLSKY-NISIHNISTDNIEKQF---YSTKNKKRYVN-Q-SK----------KIKKNEKKNI--AVI
T-NKIIIFEKQNH--K--TKIYYPIIKKRCLKNKLFFFSK-TR-------------------------------------
-------E--------NKNIKPTLFNQKKYWKIARKIAYLYCFHLINEHKNT------N----------------KKNSS
H-IKYDQNKIIILNDTFHFPSMRKKYYLLSKKYNSIYIQTFLNTPVKLCVKLNINRNKFKYISKETIIKNYLYHNKYAIR
LKNE--------QTNNHKIINFVKATRKWQANTISIQVNRLE-----DK---NKFKELLFFIYKYFSIFIKEINKK-KTV
IKKENHNPVIQTNALEIINKTANKIIHEKLKSIPNDQKNVYAQKYRLIKLQLLKECRIDKTFNVTDIENRFLTN
>PADL01_0101300
MNFVLLFYGPPCSGKDKFINYLLKRNKVIYLFLYFFVNIKNEKEYSYKQNVEEKKFFIKIIKYYYQIKEREQKNILRTIR
-RKEDN-IAPSFSFLIFLTRHFLNI-INKKSSIFILNKYRNTQNETFD-R--------------LEGKKKH---------
-------HKNSRKK-------IKRKNN---NKIN-------------NNHKY----NKIYKK-FFYKPCIHKYNKKLFFI
FYKNIYKFIKYFKKFLTYNFNTYIYNISTDQIEKLF---YHNTNNIIDAF-K-RQ----------QIERIDTNNCHVCTL
NKSKFYIFHKKDK--KINGNIFYPVFKKSNIINKNDTLFI-KL-------------------------------------
-------KKTNKKEKKKQNKKPTSYNQIKYWNLSREIAYEYCKNIMRKG-------------------------------
----GTQNRIIILNDTFHLPSMRKEYYILTKKYPYNYIQTYINTPLATCLNRNKKRVKFKYISSKTIIRNYKCHKKYSIQ
SKQ---------EKYLSKMIHVVKSKYKWQEKILSLQVNTFYKKYKTKK---NKLVHILRFIYNHFDNFKNM-DTI--KI
RKHDKKKNDMNPNKLNILNVTINKIIHEKLKNLQNEKKNEYAKRFHVIKLEILKECRMNKMITPEYIDKKLDIS
>PY17X_0210800
MNFILLFYGPPCSGKDTLIRFLIKKKKQILFFIYLLYNLKEPY-ISYKY-SYEQKFFIQLIKYCNKINKHFKLNNKY---
-RIR-KINHLSFFSLINLYKTFFIT-LSDS--TFHSNFQTSLNTI-YA-K--------------LKKVKKK------KKI
-NIS------SHTHS----------NS---NNHSH--K--------NDKINVTNVCIKIS-R---KKIINNVTKPKTFFI
FYKKFIKQIKYFRHFLSKC-KTSIHNISTDSIEKQF---YSTQNEKKSEK-K-YEKKSEKKYEKKSEKKCEKKNI--AVV
T-DKIIIFEKQNY--K--TKIYYPIIKKRCLKNNLFFLSK-AK-------------------------------------
-------E--------NKNIKPTLFNQKKYWKIARKIAYLYCSHLINAKKNAKTDTKKKTKIGTKKKTKKGASTSTQNGP
R-LKHDQNKIIILNDTFHFPSMRKKYYLLSKKYNSLYIQTFLNTPVKLCVQLNINRNKFKYISKETIIKNYLYHRKYAVA
LKNVPKNEPKNEPKNEQKIINFVKATRKWQANAISIQVNRLE-----NK---NKLTDLLFFIYKYFPIFIKEINKK-KTV
TKKENHNPVIQANALEIINKTANKIIHEKLKSVPNDQKNAYAQKYRLIKLQLLKECRIAKTFNVTDIENSFLAN
>PKNH_0209800
MKCAFLFYGKPCSGKDTFINLLLTKRRQLELFLYLFNNLIHKN-ESNVR-LREKIFFIQLIKYYYRIEKRRRKTSIFCGH
GGET-D-QKVSFRFLVQLTSHLLHI-GRSS--GWDRGAGSKG----------------------VKNGKTK------EQL
-RRGLPPRGITHQLY----------PT---L-----------------RKVVQR--KPL-RR---TTLTNQSDDFHLICY
LYRHKDEWMYHYHSYLRRN-KIKTFNVSLDFIEKQL---YRGHLPEVTSL-N--------------PSKIVQRNLH-LLL
N-RTYTVYGREKH--Y--RGVYYPIVKKTTIKGGHVMLIR-ALNHKK-EKGP----------------------------
--NMTEAV--------NIAMKPTSANQVKYWRRARRIAYAYCASLMQMQNQR-----------------------CSSRQ
C-RRKTEHVLILLNDTFHLPSMRKKYYLLCRKYHFNYAQIYLKAPLNMCLERNRRRKKFKPIEDKTIVRNHFYQQKYAVQ
FRRE-------NQTISPNRITVVRGGRKWQKEVFSIQVDSSA------Q---QKLTDALRLIYSHLDEFRNQ-AKG-KQT
HIVQEIKRDNPPNRLDMLNLMINKIIHEKLKSLPNERKNQCAKKFRVIKLRLLKECRDGKDYSMKDLDSMFDVE
>MKS88_000719
MNFTFLFYGKPCSGKDTLINNLLKRKKQILHFIYLFYNLTEKR-IFYKY-VEEKILFINLIKYYYRLNNVRIKLSCTGR-
-KRG-T-KIISFSFLLYLSRCLLTR-MGCH--PFQPNAYNKLNNM-IK-K--------------VIRQNKK------NKF
-LKN------YKDKY----------NN---MRGK-------------HRYPYNK--WNIKKK---ATLFNNLNKYKMCYT
FANQIIKWKKYFQLFMSKN-KTCIYVICTDFIEKQF---YNYQSKEKKNT-PFSL----------QLKKAEKYHY--YML
N-EKYIIYEKKKKKKKSTQNVFYPFLKKTRVKNGILLIR---K-------------------------------------
-------K--------EKKKKATLINQTKYWKVARKIAYSYCLSLMRREKCKEQHEKEK----------------EKEHH
CPHKNSRNKIIILNDTFHLPSMRKKYFLLSKKYNFNYVQVYLNTPLQTCLRRNRNRKNFKYISEKTIVRNHICQQKYAVR
LNPG-------EQTKVSNMINVVKTGHKWQMKILSLQIDSFR------Q---NKIAEILFFIYKHFTHFKNI-KQK-RKV
STKEEQKPQTKSNPLNLLNVMINKIIHERLKELPN-------------------ECRDNNTHTIENVEDMFFVQ
>PCHAS_0207800
MNFLFMFYGPPCSGKDTLINFFIKKKKKIFFFIYLLYNLKKDN-ISYRC-SYEKIFFIQLIKYCSKINKVPKLNNND---
-AGR-K-TNLSFSSLICLYKTLFVTSLGDS--PPRSTFQGSLNAV-YN-K--------------IKNVKKV---NKAKQL
-CVT------PHTLP----------KH---VKHKHAHS-NGQSSEHIHKSGITKECIKIS-R---KKIFIRIAKPKTFFI
FYKKFANQIKHFQHFLSKY-KFSIHNISPDDIEKQF---YSTKNKKRHIN-Q-YK----------KIKKIEKNNI--AIM
T-NKIFIFEKQNP--K--TKIYYPDIKKRCLKNKLFFLKN-NR-------------------------------------
-------K--------NKNIKPTLINQKKYWKIARKVAYLYCYHLINQNEK--------------------------KNS
H-TKHDRNKIIILNDTFHFPSMRKKYYLLSKKYNSLYIQAFLNTPAKDCIKLNTNRDKFKYISNETIIKNCLYHNKYAIR
LKNG---------KTNPRMINLVKATRKWQANTISIQVNRLK-----NK---NKLTELLFFIYKHFATFIKEIKKTNKAI
IKKESPKPVIQTSTLEIINKTANKIIHEKLKNIPNDQKNLYAQKYRLIKLQLLKECRITKNCNIKDIEHRFVTD
>PVVCY_0200920
MNFLFMFYGPPCSGKDTLINFLIKKKKIILFFIYLLYNLKKKN-ISYKH-NYEKVFFIQLIKWCSKISN-----NNN---
-GGQ-K-INISFLSLIHLYKTLFTPSLGDS--PFRSALQTSLNPV-YN-K--------------IKNVKKGKEVNKTKQL
-CVS------PHTHL----------KN---AKHKHVQH-FGYRYEHANKNDNTKTGIKIS-R---KKILNRIVKPKTFFI
FYKK---FSKHFQNFLSKH-KTSIHNISPDYIEKQF---YSTKNKKRHIN-Q-YK----------KIKKNEKNNI--AVV
T-NKIFIFKKQNP--K--TKIYYPDIKKRCLKNKLFFLSN-IS-------------------------------------
-------R--------SKNIKPTLINQKKYWKIARKVAYLYCYHLISQNDK--------------------------KKS
H-AKHDQNKIIILNDTFHFPSMRKKYYLFSKKYNSLYIQTFLNTPLKTCVKLNINRDKFKYISNETIIKNCLYHNKYAIR
LKKN-------KQKNNPRMINYVKATRKWQANTISIQVNRLK-----NK---NKLTELLFFIYKYFTTFIKEIKKE-KTV
IKKECPNPLIQTSILEIINKNANKIIHEKLKNIPNDQKNAYAQKYRLIKLRLLKEYRISKNYNIKDIESYFTID
>PRCDC_0101600
MNFVLLFYGPPCSGKDKFINYLLKRNKAIYLFLYFFVNIKKETEDSYKQNVEEKKFFIKIIKYYYKIKEREQKNILRIIR
-RNE-D-IAPSFSFLIFLTRHFLNV-INKKSSIFILNKYKNAQNERVT----------------LEGRKKH---------
-------HKSTREKKIKRKRKRKRKNNNNNNKIN-------------TNYKY----NNIYKKKNFYKPSIHKYNKKLFFI
FYKNIYKLIKYFKKFLTYNFNTYIYNISTDEIEKLF---YNNTYNIIDSF-K-RQ----------EIKRINTNNCFVCTL
NKSKFYIFHKKDK--KINGNIFYPVFKKSNIKNKNDTLFI-KL-------------------------------------
-------K--------KTNKKPTSYNQIKYWNLSRKIAYEYCKSIMRKG-------------------------------
----GQENKIIILNDTFHLPSMRKEYYILTKKYPYNYIQTFINTPLPTCLNRNKKREKFKYISSKTIIRNYKCHKKYSIQ
SKL---------KKHLSKMLHVVKSKYKWQEKILSLQVNTFYKKSKTNK---NKLIHVLRFIYNNFDNFKNM-DTI--KI
RNDDKKKNDMDTNKLNILNVTINKMIHEKLKNLPNEKKNEYAKRFHFIKLEILKECRMNTMITPEYIDKKLDIS
>PVP01_0211000
MNCAFLFYGKPCSGKDTFINLLLRKRKQLQLFLYLFKHLVHKN-ESYVH-LREKVFFIQLIKQYHRIGNRKGKLSTIWGH
GGET-D-RTVSFRFLVQLTKHLLRI-WRGS--GWDPGAGSKRGTR-RR-TKRRSKTATRRLTRSAKNGRAK------EQL
-ACEAPPRGAPRLHN----------PT---L-----------------RKIPQR--NPL-RR---TKLSNQSSNFLLICY
LYRQKDQCMCHYRSYLRRN-KIKTFNVSLDFIEKQL---YRGHPREVTSL-S--------------PSKVNQRQLH-LLM
N-KRYTVYGREKH--N--WGVFYPIVKRTAIKGGHTMLIR-GAADQK-VKGENIA---------HMAKGKNIAKGVNMAK
RTNIAK-G--------THIAKPTCANQVKCWRTARRIAYAYCASLMQAQSQR-----------------------SSSGP
R-GGMAEHAVILLNDTFHLPSMRKKYYHLCRRYHFNYAQIYLNAPLNMCLERNRRRKKFKPIADKTIVRNHFYHQKYAVR
LRGA-------GQSRSPNRVSVVRGGRKWQKSVFSIQVDSSA------P---KKLTDVLRLIYNHVDEFRNE-AGE-NQT
HKVQEVKRENLPNRVDLLNLMINKIIHEKLKSLPNERKNECAKKFRVVKLRLLREYRDGKDYFMEDLDHMFVVE
>PGSY75_0103700
MNFVLLFYGPPCSGKDKFINYLLKRNKVIYLFLYFFVNIKNETECSYKQNVEEKNFFIKIIKYYYQIKEREQKNILRTIR
-RKEDN-IAPSFSFLIFLTRHFLNI-INKKSSIFILNKYKNAQNETFD-R--------------LEGKKKH---------
-------HKNSRKK-------IKRKNN---NQIN-------------NNHKY----NKIYKK-FFYKPYIHKYNKKMFFI
FYKKIYKFIKYFKKFLTYNFNTYIYYISTDQIENLF---YHNTNNIIDAF-K-RQ----------QIERIDTNNCHVCTL
NKSKFYIFHKKDK--KINGNIFYPVFKKSNIINKNDTVFI-KL-------------------------------------
-------KKTNKKEKKKQNKKPTSYNQIKYWNLSREIAYEYCKNIMRRG-------------------------------
----GTQNRIIILNDTFHLPSMRKEYYILTKKYPYNYIQTYINTPLATCLNRNKKRVKFKYISSKTIIRNYKCHKKYSIQ
SKQ---------QKYLSKMIHVVKSKYKWQEKILSLQVNTFYKKYKTKK---SKLVHILRFIYNHFDNFKNM-DTI--KI
RKHDKKKNDMNANKLNILNVTINKIIHEKLKNLPNEKKNEYAKRFHVIKLEILKECRMNKMITPEYIDKKLDIS
>C922_04258
MNWAFLFYGKPCSGKDTFINSLLRKRKQLELFLYLLRHLVDNN-ESYVR-LKEKIFFIQLIKYYYGVRNRKRKVSISSGY
EGET-D-RTVSFPFLVQLTRHLLHI-WRIS--GSIPHAGFKRGTK-R-----------------AKNGKAE------EQL
-LRGAPPRETTRQVH----------PT---L-----------------RKAPQG--NPISRR---SDLPNQSSSFHLICY
LYKQKDQWMGYYRSYLRRN-KIKIFHLSLDFIEKQL---YREGPPEVTSFLC--------------PAKVRQGKLH-LLL
N-RRYTVYGREKH--D--WGVYYPIVKKTTIKGGDIMLIG-GDSGTNSEKVA------------NIAKGA---------S
GTYIAKVA--------KRAKKPTCANQVKYWRTARRIAYAYCASLMQAENQR-----------------------SSSSP
R-GEIAEHTFILLNDTFHLPSMRKKYYLLCRKYHFKYAQIYLNAPLNMCLERNRRRKKFKPIANKTIVRNHFYHQKYAVR
FRGE-------SQTRSPNGVTVVPGGTKWQKKVLSIQVDSSV------P---EKLTEALRFIYCHLDELRNE-SRG-NQT
RKVQEIKRDNLPNRLDMLNLMINKIIHEKVKSLPNERKNECAKKFRVIKLRLLRECRDGKDYIMEDLDDMFVVE
>PcyM_0214200
MNCAFLFYGKPCSGKDTFINLLLRKRKQLELFLYLFQHLVQKN-ESYIR-LREKIFFIQLIKYYYRIGNRKRKVTISWNH
VGET-D-RIVSFRFLNQLTRHLLRI-WWTY--GWDPGAGSKRGTK-R-----------------AKNGREK------EQL
-PCGAPPTGTTRQLV----------SN---V-----------------RKVPHR--NSLRRR---TKLPNQSSNSRLICY
LYSQKDKWMCHYRSYLRRN-KIKTFNISLDYIEKQL---YRGHPPRVTSL-S--------------LAKVGQKQFH-LLL
N-RRYTVYGREKH--H-GGGVYYPIVKKTTIKGGHIMLIR-GGIGKK-EKGRSIAEGTSRANGANIANGANITNGANITN
GANIANGT--------SRAKKPTWANQVKYWRTARRIAYAYCASLMEAQNQQ-----------------------SSNNP
R-GGMAEHVFILLNDTFHLPSMRKKYYLLCRRYHFNYAQIYLNAPLSMCLERNRRRKKFKPIADKTIVRNHFYHQKYAVR
VRGA-------GQTRSPNRVTVVRGGRKWQKGVFSIQVDSSA------P---EKLTDVLRLIYSHLDEFRNE-AGG-NQI
DKMQEIKRDNLPNRVDLLNLTINKIIHEKLKSLPNERKNECAKKFRIIKLRLLRECRDGKDYFMEDLDDMFLME
>PmUG01_02019900
MNFTFLFYGKPCSGKDTLINNLLKRKKQILHFIYLFYNLTEKR-IFYKY-VEEKILFINLIKYYYRLNNVRIKLSCTGR-
-KRG-T-KIISFSFLLYLSRCLLTR-MGCH--PFQPNAYNKLNNM-IK-K--------------VIRQNKK------NKF
-LKN------YKDKY----------NN---MRGK-------------HRYPYNK--WNIKKK---ATLFNNLNKYKMCYT
FANQIIKWKKYFQLFMSKN-KTCIYVICTDFIEKQF---YNYQSKEKKNT-PFSL----------QLKKAEKYHY--YML
N-EKYIIYEKKKKKKKSTQNVFYPFLKKTRVKNGILLIR---K-------------------------------------
-------K--------EKKKKATLINQTKYWKVARKIAYSYCLSLMRREKCKEQHEKEK----------------EKEHH
CPHKNSRNKIIILNDTFHLPSMRKKYFLLSKKYNFNYVQVYLNTPLQTCLRRNRNRKNFKYISEKTIVRNHICQQKYAVR
LNPG-------EQTKVSNMINVVKTGHKWQMKILSLQIDSFR------Q---NKIAEILFFIYKHFTHFKNI-KQK-RKV
STKEEQKPQTKSNPLNLLNVMINKIIHERLKELPNEKKNEYALRFRLIKLKLLKECRDNNTHTIENVEDMFFVQ
