# Supplementary material for: Phosphorylation in the Plasmodium falciparum Proteome: A Meta-Analysis of Publicly Available Data Sets
Source: J Proteome Res. 2024 Oct 30;23(12):5326–41. doi: 10.1021/acs.jproteome.4c00418 (PMC11629380; doi:10.1021/acs.jproteome.4c00418)
Supplement: Supplementary file 7 — pr4c00418_si_007.zip [file pr4c00418_si_007.zip › plasmodium_alignments/PF3D7_0103800_orthos.afa]

>PCOAH_00002980
-----MN-EYAKQLYSNQPIIIDNGSGYIKAGFAGDDVPNLVFPSYVGRPKYKRVMAGAVEGNIFVGNKAEEYRGLLKVT
YPINHGIIENWNDMENIWIHVYNSMKINSEEHPVLLTEAPLNPQKNKEKIAEVFFESFNVPALFISIQAILSLYSCGKTN
GTVLDCGDGVCHCVSIYEG--------YSITNTITRTDVAGRDITTYLGYLLRKNGHLFNTSAEMEVVKNMKENCCYVSF
NMSKEKNSSEKALTTLPYILPDGSQILVGEIHRIGSERYRAPEVLFNPSILGLEYLGLSELIVTSITRADMDLRRTLYSH
IVLSGGTTMFHGFGDRLLNEIRKFAPKDIT-------IRISAPPERKFSTFIGGSILASLATFKKIWISKQEFDEYGSVI
LHRKTF
>PocGH01_02018100
-----MN-EYSNQLFSNQPIIIDNGSGYIKSGFAGDDVPILVFPSYVGRPKYKRVMAGAVEGDIFVGNKAEEYRGLLKVS
YPINHGIIENWNDMENIWIHVYNSLKINAEEHPVLLTEAPLNPQKNKEKIAEVFFESFNVPALFISIQAILSLYSCGKTN
GTVLDCGDGVCHCVSIYEG--------YSITNTITRTDVAGRDITTYLSYLLRKNGHLFNTSAEMEVVKNMKENCCYVSF
NMSKEKNSAEKALTTLPYILPDGSQILI------GSERYRAPEVLFNPSILGLEYLGLSELIVTSITRADMDLRKTLYSH
IVLSGGTTLFHGFGDRLLNEIRKFAPKDIT-------IRISAPPERKFSTFIGGSILASLATFKKIWITKQEFDEYGSVI
LHRKTF
>AK88_01095
-----MN-EYAKQLYSNQPIIIDNGSGYIKSGFAGDDVPNLVFPSYVGRPKYKRVMAGAVEGNIFVGNKAEEYRGLLKVT
YPINHGIIENWNDMENIWIHVYNSMKINSEEHPVLLTEAPLNPQKNKEKIAEVFFESFNVPALFISIQAILSLYSCGKTN
GTVLDCGDGVCHCVSIYEG--------YSITNTITRTDVAGRDITTYLGYLLRKNGHLFNTSAEMEVVKNMKENCCYVSF
NMNKEKNSSEKALTTLPYILPDGSQILI------GSERYRAPEILFNPSILGLEYLGLSELIVTSITRADMDLRRTLYSH
IVLSGGTTMFHGFGDRLLNEIRKFAPKDIT-------IRISAPPERKFSTFIGGSILASLATFKKIWISKQEFDEYGSVI
LHRKTF
>PPRFG01_0102200
-----MNNDYVNNIYPNQPVIIDNGTGYIKSGFAGEDIPSLVFPSYVGRPKYKRVMAGAVEGNIFVGNKAEEYRGLLKVT
YPINHGIIQNWNDMENIWIHVYNSLKINSDEHPILLTEAPLNPQKNKEKIAEVFFETFNVPALFISMQAILSLYSCGKTN
GTVLDCGDGVCHCVSIYEG--------YNITNTITRTDVAGRDITNYLSFLLRKNGHLFNTSSEMEVVKNMKENCCYVSF
NMNKEKNSSEKAVTTLPYILPDGSQILI------GSERYRAPEVLFNPSILGLEYLGLSELIVTSITRADMDLRKTLYSH
IVLSGGTTLFQGFGDRLLNEIRKFAPKDIT-------IRISAPPERKFSTFIGGSILASLATFKKIWISKQEFDEYGSVI
LHKKSF
>PCHAS_0207700
-----MN-EYGNQLYSNQPIIIDNGSGYIKSGFAGDDAPNLVFPSYVGRPKYKRVMAGAVEGNLFVGNKAEEYRGLLKVT
YPINHGIIENWNDMENIWIHVYNSLKINSEEHPVLLTEAPLNPQKNKEKIAEVFFESFNAPALFISIQAILSLYSCGKTN
GTVLDCGDGVCHCVSIYEG--------YSITNTITRSDIAGRDITTYLGYLLRKNGHLFNTSAEMEVVKSMKENCCYVSF
NMSKEKNTSEKSLTNLPYILPDGSQILI------GSERYRAPEVLFNPSILGLEYLGLSELIVTSITRADMDLRKTLYSH
IVLSGGTTMFQGFGDRLLNEIRKFAPKDIT-------IRISAPPERKFSTFIGGSILASLATFKKIWINKQEFDEYGSAI
LHKKTF
>PVP01_0210900
-----MN-EYAKQLFSNQPIIIDNGSGYIKSGFAGDDVPNLVFPSYVGRPKYKRVMAGAVEGNIFVGNKAEEYRGLLKVT
YPINHGIIENWNDMENIWIHVYNSMKINSEEHPVLLTEAPLNPQKNKEKIAEVFFESFNVPALFISIQAILSLYSCGKTN
GTVLDCGDGVCHCVSIYEG--------YSITNTITRTDVAGRDITTYLGYLLRKNGHLFNTSAEMEVVKNMKENCCYVSF
NMNKEKNSSEKALTTLPYILPDGSQILI------GSERYRAPEVLFNPSILGLEYLGLSELIVTSITRADMDLRRTLYSH
IVLSGGTTMFHGFGDRLLNEIRKFAPKDIT-------IRISAPPERKFSTFIGGSILASLATFKKIWISKQEFDEYGSVI
LHRKTF
>PmUG01_02019800
-----MN-EYGNQLYSNQPIIIDNGSGYIKSGFAGDDIPNLVFPSYVGRPKYKRVMAGAVEGNLFVGNKAEEYRGLLKVT
YPINHGIVENWNDMENIWIHVYNSLKINAEEHPVLLTEAPLNPQKNKEKIAEVFFESFNVPALFISIQAILSLYSCGKTN
GTVLDCGDGVCHCVSIYEG--------YSISNTITRTDVAGRDITTYLGYLLRKNGHLFNTSAEMEVVKNMKENCCYVSF
NISKEKNSSEKSPTTLPYILPDGSQILI------GSERYRAPEVLFNPSILGLEYLGLSELIVTSITRADMDLRKTLYSH
IVLSGGTTLFHGFGDRLLNEIRKFAPKDITVLPNFSFIRISAPPERKFSTFIGGSILASLATFKKIWITKQEFDEYGSMI
LHRKTF
>MKS88_000718
-----MN-EYGNQLYSNQPIIIDNGSGYIKSGFAGDDIPNLVFPSYVGRPKYKRVMAGAVEGNLFVGNKAEEYRGLLKVT
YPINHGIVENWNDMENIWIHVYNSLKINAEEHPVLLTEAPLNPQKNKEKIAEVFFESFNVPALFISIQAILSLYSCGKTN
GTVLDCGDGVCHCVSIYEGEEKNTLKRYSISNTITRTDVAGRDITTYLGYLLRKNGHLFNTSAEMEVVKNMKENCCYVSF
NISKEKNSSEKSPTTLPYILPDGSQILI------GSERYRAPEVLFNPSILGLEYLGLSELIVTSITRADMDLRKTLYSH
IVLSGGTTLFHGFGDRLLNEIRKFAPKDIT-------IRISAPPERKFSTFIGGSILASLATFKKIWITKQEFDEYGSMI
LHRKTF
>PBLACG01_0101300
-----MNNDYVNNIYPNQPVIIDNGTGYIKSGFAGEDIPSLVFPSYVGRPKYKRVMAGAVEGNIFVGNKAEEYRGLLKVT
YPINHGIIQNWNDMENIWIHVYNSLKINSDEHPILLTEAPLNPQKNKEKIAEVFFETFNVPALFISMQAILSLYSCGKTN
GTVLDCGDGVCHCVSIYEG--------YNITNTITRTDVAGRDITNYLSYLLRKNGHLFNTSSEMEVVKNMKENCCYVSF
NMSKEKNSSEKSVTTLPYILPDGSQILI------GSERYRAPEVLFNPSILGLEYLGLSELIVTSITRADMDLRKTLYSH
IVLSGGTTLFQGFGDRLLNEIRKFSPKDIT-------IRISAPPERKFSTFIGGSILASLATFKKIWISKQEFDEYGSVI
LHKKSF
>PF3D7_0103800
-----MNNDYVNNIYPNQPVIIDNGTGYIKSGFAGEDIPSLVFPSYVGRPKYKRVMAGAVEGNIFVGNKAEEYRGLLKVT
YPINHGIIQNWNDMENIWIHVYNSLKINSDEHPILLTEAPLNPQKNKEKIAEVFFETFNVPALFISMQAILSLYSCGKTN
GTVLDCGDGVCHCVSIYEG--------YNITNTITRTDVAGRDITNYLSFLLRKNGHLFNTSSEMEVVKNMKENCCYVSF
NMNKEKNSSEKAVTTLPYILPDGSQILI------GSERYRAPEVLFNPSILGLEYLGLSELIVTSITRADMDLRKTLYSH
IVLSGGTTLFQGFGDRLLNEIRKFAPKDIT-------IRISAPPERKFSTFIGGSILASLATFKKIWISKQEFDEYGSVI
LHKKSF
>C922_04257
-----MN-EYAKQLFSNQPIIIDNGSGYVKSGFAGDDVPNLVFPSYVGRPKYKRVMAGAVEGNIFVGNKAEEYRGLLKVT
YPINHGIIENWNDMENIWIHVYNSMKINSEEHPVLLTEAPLNPQKNKEKIAEVFFESFNVPALFISIQAILSLYSCGKTN
GTVLDCGDGVCHCVSIYEG--------YSITNTITRTDVAGRDITAYLGYLLRKNGHLFNTSAEMEVVKNMKENCCYVSF
NMNKEKNSSEKALTTLPYILPDGSQILI------GSERYRAPEVLFNPSILGLEYLGLSELIVTSITRADMDLRRTLYSH
IVLSGGTTMFHGFGDRLLNEIRKFAPKDIT-------IRISAPPERKFSTFIGGSILASLATFKKIWISKQEFDEYGSVI
LHRKTF
>PADL01_0101400
-----MNNDYVNNIYPNQPIIIDNGTGYIKSGFAGEDIPSLVFPSYVGRPKYKRVMAGAVEGNIFVGNKAEEYRGLLKVT
YPINHGIIQNWNDMENIWIHVYNSLKINSDEHPILLTEAPLNPQKNKEKIAEVFFETFNVPALFISMQAILSLYSCGKTN
GTVLDCGDGVCHCVSIYEG--------YNITNTITRTDVAGRDITNYLSYLLRKNGHLFNTSSEMEVVKNMKENCCYVSF
NMSKEKNSSEKSVTTLPYILPDGSQILI------GSERYRAPEVLFNPSILGLEYLGLSELIVTSITRADMDLRKTLYSH
IVLSGGTTLFQGFGDRLLNEIRKFAPKDIT-------IRISAPPERKFSTFIGGSILASLATFKKIWISKQEFDEYGSVI
LHKKSF
>PGSY75_0103800
-----MNDDYVNNIYPNQPVIIDNGTGYIKSGFAGEDIPSLVFPSYVGRPKYKRVMAGAVEGNIFVGNKAEEYRGLLKVT
YPINHGIIQNWNDMENIWIHVYNSLKINSDEHPILLTEAPLNPQKNKEKIAEVFFETFNVPALFISMQAILSLYSCGKTN
GTVLDCGDGVCHCVSIYEG--------YNITNTITRTDVAGRDITNYLSYLLRKNGHLFNTSSEMEVVKNMKENCCYVSF
NMSKEKNSSEKSVTTLPYILPDGSQILI------GSERYRAPEVLFNPSILGLEYLGLSELIVTSITRADMDLRKTLYSH
IVLSGGTTLFQGFGDRLLNEIRKFAPKDIT-------IRISAPPERKFSTFIGGSILASLATFKKIWISKQEFDEYGSVI
LHKKSF
>PRELSG_0213400
-----MN-EYGNQIYSNQPIIIDNGSGYIKAGFAGDDIPNIVFPSYVGRPKYKRVMAGAVEGNIFVGNKAEEYRGLLKVT
YPINHGIIENWNDMENIWIHVFNSLKINSEEHPVLLTEAPLNPQKNKEKIAEVFFESFNVPALFISIQAILSLYSCGKTN
GTVLDCGDGVCHCVSIYEG--------YSITNTITRTDVAGRDITTYLGYLLRKNGHLFNTSAEMEIVKTMKENCCYVSF
NMNKEKNSSDKSITALPYILPDGSQILI------GSERYRAPEVLFNPSILGLEYLGLSELIVTSITRADMDLRKTLYSH
IVLSGGTTLFHGFGDRLLNEIRKFAPKDIT-------IRISAPPERKFSTFIGGSILASLATFKKIWISKQEFDEYGSVI
LHKKTF
>PVVCY_0200910
MLKDIMN-EYGNQLYSNQPIIIDNGSGYIKSGFAGDDAPNLVFPSYVGRPKYKRVMAGAVEGNLFVGNKAEEYRGLLKVT
YPINHGIIENWNDMENIWIHVYNSLKINSEEHPVLLTEAPLNPQKNKEKIAEVFFESFNAPALFISIQAILSLYSCGKTN
GTVLDCGDGVCHCVSIYEG--------YSITNTITRSDIAGRDITTYLGYLLRKNGHLFNTSAEMEVVKSMKENCCYVSF
NMSKEKNTSEKSLTNLPYILPDGSQILI------GSERYRAPEVLFNPSILGLEYLGLSELIVTSITRADMDLRKTLYSH
IVLSGGTTMFQGFGDRLLNEIRKFAPKDIT-------IRISAPPERKFSTFIGGSILASLATFKKIWINKQEFDEYGSAI
LHKKTF
>PRCDC_0101700
-----MNNDYVNNIYPNQPVIIDNGTGYIKCGFAGEDIPSLVFPSYVGRPKYKRVMAGAVEGNIFVGNKAEEYRGLLKVT
YPINHGIIQNWNDMENIWIHVYNSLKINSDEHPILLTEAPLNPQKNKEKIAEVFFETFNVPALFISMQAILSLYSCGKTN
GTVLDCGDGVCHCVSIYEG--------YNITNTITRTDVAGRDITNYLSFLLRKNGHLFNTSSEMEVVKNMKENCCYVSF
NMNKEKNSSEKSVTTLPYILPDGSQILI------GSERYRAPEVLFNPSILGLEYLGLSELIVTSITRADMDLRKTLYSH
IVLSGGTTLFQGFGDRLLNEIRKFAPKDIT-------IRISAPPERKFSTFIGGSILASLATFKKIWISKQEFDEYGSVI
LHKKSF
>PBILCG01_0102200
-----MNNDYVNNIYPNQPVIIDNGTGYIKSGFAGEDIPSLVFPSYVGRPKYKRVMAGAVEGNIFVGNKAEEYRGLLKVT
YPINHGIIQNWNDMENIWIHVFNSLKINSDEHPILLTEAPLNPQKNKEKIAEVFFETFNVPALFISMQAILSLYSCGKTN
GTVLDCGDGVCHCVSIYEG--------YNITNTITRTDVAGRDITNYLSYLLRKNGHLFNTSSEMEVVKNMKENCCYVSF
NMNKEKNSSEKSVTTLPYILPDGSQILI------GSERYRAPEVLFNPSILGLEYLGLSELIVTSITRADMDLRKTLYSH
IVLSGGTTLFQGFGDRLLNEIRKFAPKDIT-------IRISAPPERKFSTFIGGSILASLATFKKIWISKQEFDEYGSVI
LHKKSF
>PcyM_0214100
-----MN-EYAKQLFSNQPIIIDNGSGYIKSGFAGDDVPSLVFPSYVGRPKYKRVMAGAVEGNIFVGNKAEEYRGLLKVT
YPINHGIIENWNDMENIWIHVYNSMKINSEEHPVLLTEAPLNPQKNKEKIAEVFFETFNVPALFISIQAILSLYSCGKTN
GTVLDCGDGVCHCVSIYEG--------YSITNTITRTDVAGRDITTYLGYLLRKNGHLFNTSAEMEVVKNMKENCCYVSF
NMNKEKNSSEKALTTLPYILPDGSQILI------GSERYRAPEVLFNPSILGLEYLGLSELIVTSITRADMDLRRTLYSH
IVLSGGTTMFHGFGDRLLNEIRKFAPKDIT-------IRISAPPERKFSTFIGGSILASLATFKKIWISKQEFDEYGSVI
LHRKTF
>PKNH_0209700
-----MN-EYAKQLYSNQPIIIDNGSGYIKAGFAGDDVPNLVFPSYVGRPKYKRVMAGALEGNIFVGNKAEEYRGLLKVT
YPINHGIIENWNDMENIWIHVYNSMKINSEEHPVLLTEAPLNPQKNKEKIAEVFFESFNVPALFISIQAILSLYSCGKTN
GTVLDCGDGVCHCVSIYEG--------YSITNTITRTDVAGRDITTYLGYLLRKNGHLFNTSAEMEVVKNMKENCCYVSF
NMSKEKNSSEKALTTLPYILPDGSQILI------GSERYRAPEVLFNPSILGLEYLGLSELIVTSITRADMDLRRTLYSH
IVLSGGTTMFHGFGDRLLNEIRKFAPKDIT-------IRISAPPERKFSTFIGGSILASLATFKKIWISKQEFDEYGSVI
LHRKTF
>PBANKA_0209300
-----MN-EYGNQLYSNQPIIIDNGSGYIKSGFAGDDAPNLVFPSYVGRPKYKRVMAGAVEGNLFVGNKAEEYRGLLKVT
YPINHGIIENWNDMENIWIHVYNSLKINSEEHPVLLTEAPLNPQKNKEKIAEVFFESFNAPALFISIQAILSLYSCGKTN
GTVLDCGDGVCHCVSIYEG--------YSITNTITRSDIAGRDITTYLGYLLRKNGHLFNTSAEMEVVKSMKENCCYVSF
NMSKEKNTSEKSLTTLPYILPDGSQILI------GSERYRAPEVLFNPSILGLEYLGLSELIVTSITRADMDLRKTLYSH
IVLSGGTTMFQGFGDRLLNEIRKFSPKDIT-------IRISAPPERKFSTFIGGSILASLATFKKIWINKQEFDEYGSAI
LHKKTF
>PGAL8A_00099800
-----MN-EYDNQIYSNQPIIIDNGSGYIKSGFAGDDIPNIVFPSYVGRPKYKRVMAGAVEGNIFVGNKA----------
-------------------------------HPVLLTEAPLNPQKNKEKIAEVFFESFNVPALFISIQAILSLYSCGKTN
GTVLDCGDGVCHCVSIYEG--------YSITNTITRTDVAGRDITTYLGYLLRKNGHLFNTSAEMEIVKNMKENCCYVSF
NMNKEKTSSEKSITTLPYILPDGSQILI------GSERYRAPEVLFNPSILGLEYLGLSELIVTSITRADMDLRKTLYSH
IVLSGGTTLFHGFGDRLLNEIRKFAPKDIT-------IRISAPPERKFSTFIGGSILASLATFKKIWISKQEFDEYGSVI
LHKKTF
>PY17X_0210700
-----MN-EYGNQLYSNQPIIIDNGSGYIKSGFAGDDAPNLVFPSYVGRPKYKRVMAGAVEGNLFVGNKAEEYRGLLKVT
YPINHGIIENWNDMENIWIHVYNSLKINSEEHPVLLTEAPLNPQKNKEKIAEVFFESFNAPALFISIQAILSLYSCGKTN
GTVLDCGDGVCHCVSIYEG--------YSITNTITRSDIAGRDITTYLGYLLRKNGHLFNTSAEMEVVKSMKENCCYVSF
NMSKEKNTSEKSLTTLPYILPDGSQILI------GSERYRAPEVLFNPSILGLEYLGLSELIVTSITRADMDLRKTLYSH
IVLSGGTTMFQGFGDRLLNEIRKFSPKEIT-------IRISAPPERKFSTFIGGSILASLATFKKIWINKQEFDEYGSAI
LHKKTF
