# Supplementary material for: Phosphorylation in the Plasmodium falciparum Proteome: A Meta-Analysis of Publicly Available Data Sets
Source: J Proteome Res. 2024 Oct 30;23(12):5326–41. doi: 10.1021/acs.jproteome.4c00418 (PMC11629380; doi:10.1021/acs.jproteome.4c00418)
Supplement: Supplementary file 7 — pr4c00418_si_007.zip [file pr4c00418_si_007.zip › plasmodium_alignments/PF3D7_0103900_orthos.afa]

>C922_04256
M--------------ARFL----LAL-VGLLCWSASRHRSASGTT-------------------SNN-------------
---------GSDGMYVSHAHSFNSPFTVNDLNNGWVLNYSTASTNKYLVLIPNVYNRRGFLYHSKPIPSDTLNVEFSFHI
KKQFYKEHIDDSYYKK--NQVKETDYKISTEEK--------------NKINGFAFWLLPNEFSLHSVNT-EGGVPLEEDQ
YGLYGFKEDFNGIGVGFQLRGN-----------------------------------------------------DLVLS
GLINNGKRKLNVKDN-TTKSYRLSLLSMDELIYVKITTRKNEMRVYLFNGRNNSYIHSLTVKKQIPKENYLGFSAFNYKE
NEQLT----------NTNAEKYVPTFVGITHVSISFSDI--F-P------EA-EQ-----------GQ-------QY---
------------------------------------------SGEET--DSM--DGNAE-EHLWNSSIDNTLNGLDS---
-SH------LS-QAEVLKSLAATLQKFMSYQKSSEKKILQSLNMLQESVQFLHADLKQVKKNLVNKSEDPKHFQKIFTTE
LSGLKSLFHSHAQHSRKNIEDITDRLTKRINENQELKLLAEKAQKLETIISKGNS-TSYLFAFSFAVLIILTLILIYKKI
RDVEKKHIL
>PCHAS_0207600
M--------------NKYYARFIHILIVLIFYLFINKCE--GESK-----------------------------------
---------NKNENVISPIHSFKSPIQIEDLNNGWVIDYSAAPTNNYLVLVPNVYNRRGILYNNTPIKSDVFDISFSFNI
YKKYYKESIDGSYYKN--EPGKNITYNVNIDEK--------------DKTNGFAFWILENQMSVQSPTTSNEPIVLNEED
VILYGYKKTFSGICVYFQLREN-----------------------------------------------------DLAVY
ALINNGNKSININNN-SAKNYNLGLLQNNGLISVKVTAQKNDVRIYLFNAKTSTYIHSLTIKKILPKENYIGFSSYNFKE
DKSIS----------LTHVNKYLPTFVGITDFHVYTNYV--V-K------EP-EQ-----------EIIA-----EN---
------------------------------------------DNPEPNNVKA-NNEEANNNDV---NVNTLMNDISSSQN
LGQ------SS-QEETLKSMLKIIQDFVTYQVNIDKHMSQNMAVLKENIQNMQEEIKQIRKNINNKS-DPKNIQKIFTSE
LSGLKNLFHSHAQHHKKNIEDITNRLTSKLDNNYDLKLLAQKAQKLEHIINKGNN-TSYFFSVAFAALIVITLIMIYKKI
RDVEKKHIL
>PY17X_0210600
M--------------NKYYARFIHVSIILIFVLFINKCE--NESP-----------------------------------
---------NKNENFISPIHSFKSPFQVEGLNNGWVLDYSAASTNKYLVLIPNVYNRRGLLYNSNPIKSDVFDINFSFNI
YKKYYKESIDSNYYKN--ESGKHITYNVKIDEK--------------DKTNGFAFWILENQLSVKSPGVSEEQIIIDEED
VILYGYKKIFNGICIYFQLRDN-----------------------------------------------------DLSVY
ALINNGNKSISLNNN-SAKNYNLSLLQNNGLISVKIVAQKNDIRIYLFNLKTSTYIHSLTIKKNLPKENYIGFSSFNFNE
DTSIS----------ITNVNKYLPTFVGITDFHVYTNYM--V-K------EN-EQ-----------KIIY-----EN---
------------------------------------------DDPENLNVKTKNDEEINYNEL---NGNNLMNEILSSQN
INL------SS-QEEMLKTMLKIIQDFISYQVNNDKKVLQNISFLKENIHNMQDEIKQIRKNITNKS-DPKNLQKIFTSE
LSGLKNLFHSHAQHHKKNIEDITNRLTSKIDNNQELKILAQKAQKLEHIINKGNN-TSYFFSIAFAALIVITLIMIYKKI
RDVEKKHIL
>PGSY75_0103900
M--------------IKKTTRLVFYLYMTIWCLFIDKCQ--NSETN------------------NNN-------------
-------YNDYYNNYLSKIHSFKSPFNVENLENGWNIDYSSVSSNKHVVLIPSIYNRRGVLYNKNPIKSDNFIIEFNFFI
ERKYYKENIDQKYYKDENKDVHEIVYKTKSDEKLNTSNKTNNKNQKEIKRNGFALWLLKDEFIIKEANS-DVNLVLEEEE
YNIFGYKNVFNGIGILFQLKNNN--------------------------------------NNN-NNNN--NNSDILNVS
MVVNNGNESINPDDSNIFKNIPIDMIMINNLIHTKIICNKKEITIAFYYPKSNNYINTLIMKQDIARENYIAFTSFNYKE
DDNKQ---------YNQNKNVYVPTFVGIKQILTFNLNN--I-N------DI-NN-------------------------
------------------------------------------NN-NN--NNY--NKDISANDINT-SVNEILNHMNPQN-
-NN------INQTIDVLKSITTLLQKFMTYQINSEKKLLQNIDMLNQKLEYVQSELKIIKKNLINQTEDPKNLQKIFSTE
LTGLKNLFHTHTQHHKKNIEDITNKLTKKIEKNNELKLLTEKAHKLEQIINKGNS-SVYILCLVFALLIIFTLILIYKKI
RDVEKKHIL
>PmUG01_02019700
M--------------KYFYVKYLCIL-TLIVQVFWKGCN--NEPGSVSNVSRGSNVSSGSSGSSGKS-------------
--------GSSGGSYASAMHSFKAPLTVNDLNKGWMLDYSTASTNQYIVLVPNVYNRRGIFYNTKAIFSDSITVTFSFCM
YKKYYKESIDKKYYKEQ-KDVKSIVYRTNIDEK--------------NKENGFAFWLLHNPFTVQNGSV--DNIILEEEE
FGLYGYKKAFNGVGIFFKLNGN-----------------------------------------------------ELILS
GLGNYGKRNINLNDL-VRRSYHINAVTYNDIINVKITTQKNEVGVFIYYPKNENYIHSFTLKKQIPKENYIAFSAYNFKE
DEKIA----------ITNANKYQPTYVGISEVQVSAKDNIIL-E------EEYET-----------K-TK-----EY---
------------------------------------------INEES--SKV--KNELSSNDVNN-SVNELLNELTHNK-
-DQ------TT-QVEVLKSLIKIIQKCLLFHINNEKRLSYNFDILNENIIYIQDELKQIKKNISHKSEDPKYYQKIFSTE
LSSLKNLFHSHAQYQKKNIEDITDRLTKKIDNSQELKLLAEKAQTLEKIINKRNSSTSYLFALAFAALIVITLCMIYKKI
RDVEKKHIL
>MKS88_000717
M--------------KYFYVKYLCIL-TLIVQVFWKGCN--NEPGSVSNVSRGSNVSSGSSGSSGKS-------------
--------GSSGGSYASAMHSFKAPLTVNDLNKGWMLDYSTASTNQYIVLVPNVYNRRGIFYNTKAIFSDSITVTFSFCM
YKKYYKESIDKKYYKEQ-KDVKSIVYRTNIDEK--------------NKENGFAFWLLHNPFTVQNGSV--DNIILEEEE
FGLYGYKKAFNGVGIFFKLNGN-----------------------------------------------------ELILS
GLGNYGKRNINLNDL-VRRSYHINAVTYNDIINVKITTQKNEVGVFIYYPKNENYIHSFTLKKQIPKENYIAFSAYNFKE
DEKIA----------ITNANKYQPTYVGISEVQVSAKDNIIL-E------EEYET-----------K-TK-----EY---
------------------------------------------INEES--SKV--KNELSSNDVNN-SVNELLNELTHNK-
-DQ------TT-QVEVLKSLIKIIQKCLLFHINNEKRLSYNFDILNENIIYIQDELKQIKKNISHKSEDPKYYQKIFSTE
LSSLKNLFHSHAQYQKKNIEDITDRLTKKIDNSQELKLLAEKAQTLEKIINKRNSSTSYLFALAFAALIVITLCMIYKKI
RDVEKKHIL
>AK88_01094
MPVVQHGIILTVLPMARFL----LAL-VGLLCWFSSRHTRASESA-------------------NNS-------------
---------GSGDMYTSPMHSFHAPFTVKDLNKGWVLNYSTASTNKYLVLIPNVYNRRGFLHHSKPILSDTLNIEFSFHI
KNKYYKEPIDQRYYKS--NQLKETIYNISTEEQ--------------NKINGFAFWLLPNEFSLPSVVNDEGVMQLEEDQ
FGLYGYKKDFNGIGVGFQLRGN-----------------------------------------------------NLVLS
GLINNGQKKVHVKEN-TTKSYNLSVLSMDKLVYVKITTHKNEMRVYLFNGSNNSYIHCLTVKKQIPNENYIGFSAFNYNE
NEQLP----------NTNEEKYVPTFVGITHVSISSNNV--V-T------DE-EQ-----------A--------EY---
------------------------------------------SGQEE--DLM--DANVE-EDIRN-DSSDTSNVLNS---
-NH------LS-KEERAHSLTDTLQNFISNRKSTEQKILQSLNVLHENLLLVQAELKQVKKNMVSKSEDPKHFHKLFSTE
LSDLKSLFHSHAQHSKQNMEDITDRLTKRINENQELKLLAHKAQQLETIISKGNS-TSYFFSFAFAVLIILTLMLIYKKI
RDVEKKHIL
>PKNH_0209600
M--------------ARFL----LAL-VGLFFWSSCQHINASERS-------------------TNS-------------
---------RNNEMYVSPVHSFSSPFTVDDLSKGWILNYSTASTNKYLVLIPNVYNRRGFLYHRKPILSDTINIEFSFHI
RKQVYKEHIDESYYKN--EQVKEAIYKNSTEEK--------------DKINGFAFWLLPNEFSFPSVNS-HEGVQLEEGE
FGLYGYKNNFNGIGVGFQLRGN-----------------------------------------------------DLAIS
GFINNGKKNINMKEN-TTKSYNLSLLTMDDLIYVKLTTQKNEMRVYLFNARNNSYIHSLTVKKQIPKENYIGFSAFNYKE
NEQMT----------NTNVEKYVPTFVGITHVSISSSDL--F-S------DT-EQ-----------G--------EY---
------------------------------------------SGHET--DSV--VGNVE-ENIKN-HPSDSLNGMDY---
-SH------FN-QVEALKSLTDTLNKFMSYQKSSEKKIQQSLNMLHESLLFLQAEIKQVKKNVVSKAEDPKHFQKIFTTE
LSGLKSLFHSHAQHSKKNIEDITDRLTKRINENQELKLLAEKAQKLETIINKGNN-TSYIFSFAFAVLIILTLILIYKKI
RDVEKKHIL
>PPRFG01_0102300
M--------------RKTKGRLVFYLCISIWCLFVNICK--NSDTK------------------NNS-------------
-------YNDYYNTYLSKIHSFKAPFNVENLENGWNVDYSSVSTNKHVVLIPSIYNRRGVLYNKNPINSDNFIIEFNFFM
ERKYYKEKIDEKYYKDEKNDVHEIVYKTNSDDNLSTSNKSNNKEQKQIKRNGFALWILKDPFVIKEAGS-NVNLVLQEEE
YNIFGYKNRFNGIGILFQLKKSTNKS------------------------NNKSN----NNNNN-YYYN--NYNDILNVS
IILNNGDKSINSDDFTIFKNIPIDMIMINNLIHTKIICNKKEIIIAFYYPKSNNYINTLIMKNNISTENYIAFTSFNYKE
DDNKNIDYNDVNNKYYENQNGYLPTFVGIKQVLTFNLNN--N-N------NN-NNNNNNNININEANINNNNYNN--NND
NNK---------------------------------------IN-YD--QNY--NKDISANDINA-SFNDVLNNINPEK-
-NT------INQTIDVLNSITKLLQKFMNHQINSEKKLLQNINILNEKLQFVQTELKVIKKNLTNQTEEPKNLQKMFSTE
LTGLKNLFHTHTQHHKKNIEDITNKLTKKIERNNELKILTEKAQKLEQIINKGNY-TTYVFCLAFALLIILTLMLIYKKI
RDVEKKHIL
>PBILCG01_0102300
M--------------IKRKASLLFYLYMTICCLFMNKCK--NSDTK------------------NNSYNNNNHNNNNQNN
SSYNNNSYNDYYNNYLSKIHSFKAPFNAENLENGWNVDYSSVSTNKHVVLIPSIYNRRGVVYNKNPIKSDNFIIEFNFSI
ERKYYKEKIDEKYYKDQKNDVHEIVYKTHSDDKLSTSNKSNNKEQKQKKRNGFALWILKDEFVIKEAAS-DVNLVLEEEE
YNIFGYKNRFNGIGILFQLKKSSNQN------------------------NNKNNKNNNNNNNN-NNNN--NNSDILNVS
IIVNNGDKSINSDDFIIFKNIPVDMIMMNNLIHTKIICNKNEIIIAFYFPKSNNYINTLIMKNNISKENYIAFTSFNYKE
DDNKGIHYNDVNKKYYENQNVYIPTFVGIKQVLTFNLNN--N-N------NN-NN-------------------------
------------------------------------------TN-YE--QNY--NKDVSANDINL-SVNDILNDINTEK-
-NQ------VNKTIDVLNSITKLLQKFMTHQINSEKKLLENINILNEKLQLVQTELKVIKKNITNQTEEPKNLQKMFSTE
LTGLKNLFHTHTQHHKKNIEDITNKLTKKIERNNELKILTEKAHKLEQIINKGNF-TAYILCLAFALLIIFTLILIYKKI
RDVEKKHIL
>PocGH01_02018000
M--------------KKSYEKAALVL-AVLVTFFFQICK--SELN-----------------------------------
---------NNGGQYPLATHSFRSPIAIKEIENGWVLDYATACTDKYLVLIPSVYSRRGLLYHTKPIRSDSINIEFSFHI
RKGYYKESIEESYYKP--SEVKPITYKLNVEER--------------NKVNGFAFWLLQNEIDVQSANINSVDVSLEENE
INLYGYKKTFNGIGIFFQLKNN-----------------------------------------------------ELIVS
ALANNGNKNWNLNDY-ITKNYNLRMIQYKDNVNIKIITQKGDIRLFIFSGKTGMYEHCLTIKKKIPKENYIGFSAFNFNE
DEKIP----------LTSAGKYIPTFVGITGFLVHTSEV--I-P------PE-QY-------------------------
------------------------------------------TN-DN--IYI--KNDVSTNNFEN-ISDDMLNNFSQNK-
-DK------ES-KSDDINALRKVMQNFISSHINNEQKILQHIDLLNENVGNIISELKTIKKIVMNRSEEPKHFHKVFTTE
LSGLKNLFHSHAQHHKKNIEDITNTLTRKIDDNHELKMLAEKAQTLEHIINKGNS-TSYLFSLAFTALIVLTLILIYKKI
RDVEKKHIL
>PF3D7_0103900
M--------------RKTKGRLVFYLCISIWCLFVNICK--NSDTK------------------NNS-------------
-------YNDYYNTYLSKIHSFKAPFNVENLENGWNVDYSSVSTNKHVVLIPSIYNRRGVLYNKNPINSDNFIIEFNFFM
ERKYYKEKIDEKYYKDEKNDVHEIVYKTNSDDNLSTSNKSNNKEQKQIKRNGFALWILKDPFVIKEAGS-NVNLVLQEEE
YNIFGYKNRFNGIGILFQLKKSTNKS------------------------NNKSN----NNNNY-YYYN--NYNDILNVS
IILNNGDKSINSDDFTIFKNIPIDMIMINNLIHTKIICNKKEIIIAFYYPKSNNYINTLIMKNNISTENYIAFTSFNYKE
DDNKNIDYNDVNNKYYENQNGYLPTFVGIKQVLTFNLNN--N-N------NN-N----NNININEANINNNNYNNNNNND
NNK---------------------------------------IN-YD--QNY--NKDISANDINA-SFNDVLNNINPEK-
-NT------INQTIDVLNSITKLLQKFMNHQINSEKKLLQNINILNEKLQFVQTELKVIKKNLTNQTEEPKNLQKMFSTE
LTGLKNLFHTHTQHHKKNIEDITNKLTKKIERNNELKILTEKAQKLEQIINKGNY-TTYVFCLAFALLIILTLMLIYKKI
RDVEKKHIL
>PRCDC_0101800
M--------------RKTKARLLFYFCTTICCFFVNICQ--NSDTR------------------NNS-------------
-------SNDYYNSYLSKIHSFKAPFNVEDLENGWNVDYSSVSTNKHVVLIPSIYNRRGVLYNKNPINSDNFIIEFNFFM
ERKYYNEKIDEKYYKDEKNDVHEIVYKTNSDDNLSTFNKSTNKEQKQIKRNGFALWILKDPFVIKEAGS-DVNLVLEEEE
YNIFGYKSRFNGIGILFQLKKSTNKN------------------------NNKSN----NNNNNNNNYNNYYYNDILNVS
IILNNGDKSINSDDFTIFKNIPIDMIMINNLIHTKIICNKKEIIIAFYYPKSNNYINTLIMKNNISRENYIAFTSFNYKE
DYNKSTDYNDVNKKYYENQNVYVPTFVGIKQVLTFNLNN--N-N---------------NININDANINNNNYNNNYNNN
DKK---------------------------------------IN-YD--ENY--NKDISANDINA-SFNDVLNNINPEK-
-NT------INQTVDVLNSITKLLQKFMNHQINSEKKLLQNINILNEKLQFLQTELKVIKKNLTNQTEEPKNLQKMFSTE
LTGLKNLFHTHTQHHKKNIEDITNKLTKKIERNNELKLLTEKAQKLEQIINKGNY-TTYVFCLAFALLIIFTLMLIYKKI
RDVEKKHIL
>PcyM_0214000
M--------------ARFL----LAL-IGLLCWSASRHTSASGSS-------------------TNS-------------
---------GSGGMYVSPAHSFNSPFTVNDLSNGWVLNYSTASTNKYLVLIPNVYNRRGFLYHSKPILSDTLNIEFSFHI
RKEFYKEHIDDSYYKS--NQVKEITYKNSTEEK--------------NKINGFAFWLLPNEFSLPNVNK-EGEVLLEEDQ
YGLYGFKKDFNGIGVGFQLRGN-----------------------------------------------------DLVLS
GLINNGKKNLNLKEN-VTKSYSLNLLSIEDLIYVKITTQKNEMRVYLYNASNNSYIHSLTVKKQIPKENYVGFSAFNYKE
NEQLA----------NTNVEKYVPTFVGITHVSISSSDI--F-P------DG-EQ-----------G--------EY---
------------------------------------------SGQEA--DSV--DGNVE-EHFRN-GPSDASSGQD----
---------SN-QAEALKTVTSTLQKLISYQISSEKKILQSLNMLQESVQFLHAELKQVKKNVVNKTEDPKHFQKIFTTE
LSGLKSLFHSHAQHSKKNIEDITDRLTKRINENQELKLLAEKAQKLETIISKGNS-TSYFFSFAFAALIILTLILIYKKI
RDVEKKHIL
>PVP01_0210800
M--------------ARLL----LAL-VGLLCWFANRQTCAWGSS-------------------TNS-------------
---------GSGGMYVSPAHSFNSPFTVNDLNNGWVINYSTASTNKYLVLIPNVYNRRGFLYHSKPLLSDTLNIEFSFHI
KKQLYREHIDERYYKT--NQVKETVYKTATEEK--------------NKINGFAFWLLPNEFSLQNVNA-EGENQLEEDQ
FGLYGFKKDFNGIGVGFQLRAN-----------------------------------------------------DFVLS
GLINNGKKNRNVKEN-VTKSYNLSLLSMDELVYVKITTQKNEMRVYLFNASNNSYIHSLTVKKQIPRENYIGFSAFNYKE
NELLP----------DTHAEKYVPTFVGITHVSISSSDI--F-P------DG-QQ-----------G--------EY---
------------------------------------------SGKEA--DSM--DESEE-QHLGN-DPSDVLSGQDS---
-SHPNYHGYHN-QAEALNSLNATLQQFMSYQISSEKKILQSLNTLQESIQYLHAELKQVKKNVVTKSEDPKHFQKIFTTE
LSGLKSLFHSHAQHSKKNMEDITDRLTKRINENQELKLLAEKAQKLETIISKGNS-TSYHFSFAFAALIILTLILIYKKI
RDVEKKHIL
>PBLACG01_0101400
M--------------RKTNVRLLFYLYMTLCCLFINKCK--NNDTR------------------NNS-------------
-------YNDYYNNYLSTIHSFKSPFNVENLSNGWNIDYSSVSTKKHVVLIPSIYNRRGVLYNKNPIKSDNFIIEFSFFI
ERKYYKEKIDEKYYKNEKNDVHEIVYKTDSDDKFNTTNKSHYKQQKQTKRNGFALWILKDEFVIKEANS-DVNLVLEEED
YNIFGYKSRFNGIGILFQLKDNKSDDNKKSNDNKKNNDDNKSNDDNKSNDNNKSN----DNNKS-NDNN--NNVDILNVS
MIVNNGEQSINSNDSPIFKNIPIDMIMVNNLIHTKIICNKNEIIIAFYYPKRNNYINTLTMKNNIPKENYIAFTSFNYKE
DDNKNIYYNDVNKKYYENQNAYVPTFVGIKQILTFNLNN--N-S------NN-INNSNNNINNSNNNINNSNNN--INNS
NNKYNSNNNINNSNNINNSNNINNSNNINNSNNINNSNNIYNIN-DE--ENY--IKDISTNDINL-STYDILNDMNSEK-
-TT------TNQTIDVLKSISKLLQKFMAYQINSEKKLLQNIDILNEKLQIVQAELKFIKKNLTNQTDQPKNLQKMFSTE
LTGLKNLFHTHTQHHKKNIEDITNKLTKKIETNNELKILTEKAHKLEQIINKGNS-TTYILSLAFAILIIFTLILIYKKI
RDVEKKHIL
>PADL01_0101500
M--------------IKKNTRLLFYLYMTIWCLFIDKCK--NSETK------------------NNN-------------
-------YNDYYNNYLSKIHSFKSPFNVENLENGWNIDYSSVSSNKHVVLIPNIYNRRGVLYNKNPIKSDNFIIEFNFFI
ERKYYKENIDQKYYKDENKDVHEIVYKTKSDEKLNTSNKTNNKNQKEIKRNGFALWLLKDEFIIKEANS-DVNLVLEEEE
YNIFGYKNVFNGIGILFQLKNNSN-------------------------------------NNN-NHNK--NNSDILNVS
MIVNNGNESINPDDSNIFKNIPIDMIMINNLIHTKIMCNKKEITIAFYYPKSNNYINTLIMKKDIAKENYIAFTSFNYKE
DDNKQ---------YNQNKNVYVPTFVGIKQILTFNLNN--NINGINDINDI-ND------------I------------
------------------------------------------NN-NN--INY--NKDISANDINT-SVNEILNDMNPQN-
-NN------INQTIDVLKSITTLLQKFMTYQINSEKKLLQNIDILNERLQYVQSELKVIKKNLINQTEDPKNLQKIFSTE
LTGLKNLFHTHTQHHKKNMEDITNKLTKKIEKNNELKLLTEKAHKLEQIINKGNS-SVYILCLVFALLIIFTLILIYKKI
RDVEKKHIL
>PVVCY_0200900
M--------------NKYYARFIHILIILIFFLFINKCE--GESK-----------------------------------
---------NKNENIISPIHSFKSPFQIEDLNNGWVIDYSSAPTNNYLVLIPNVYNRRGILYNNTPIKSDVFDVNFSFNI
YKKQYKESIDSSYYKD--EPAKNIIYNVNINEK--------------DKTNGFAFWILENKISVQSPITATDPIVLDEED
VILYGYKKTFSGICVYFQLKEN-----------------------------------------------------DLAVY
ALINNGNKSININNN-SAKNYNLGILQNNGLISVKITAQKNDIRIYLFNAKTSSYIHSLTIKKNLPKENYIGFSSFNFNE
DKSIS----------LTSVNKYLPTFVGITDFNVHTNYV--V-K------EP-EQ-----------EIIV-----EN---
------------------------------------------DNTESNNVKE-NYDEANYNDL---NINNLMNDIASSQN
VGQ------SS-QEETLRSMLKIIQDFVTYQVDVDKRMSQNIAFLKNNIQSMQEEIKQIRKNVTNKT-DPKNLQKMFTSE
LSGLKNLFHSHAQHHKKNIEDITNRLTSKIDNNYELKLLAQKAQKLEHIINKGNN-TSYFFSVAFAALIVITLIMIYKKI
RDVEKKHIL
>PBANKA_0209200
M--------------NKYYAKFTHISIILIFVLFINKCE--GEST-----------------------------------
---------NKNENFISPIHSFKSPFQIDDLNNGWVLDYSAASTNKYLVLIPNVYNRRGLLYNNTPIKSDVFDINFSFNI
YKKYYKESIDSNYYKN--ETGKHITYNVKIDEK--------------DKTNGFAFWILENQLSVKSPSDSEDQIIVDEED
VMLYGYKKTFSGICIYFQLKDN-----------------------------------------------------DLSVY
ALINNGNKSISLNNN-SAKNYNLNLLQNNGLISVKITSQKNDIRIYLFNIKTSTYIHSLTIKKNLPKENYIGFSSFNFNE
DKSVS----------LTHVNKYLPTFVGITDFHVYTNYI--V-K------EH-EQ-----------EIIS-----GN---
------------------------------------------DNLENYNIKAKNDEEINYNDL---NGNNLMNEILSSQN
LN-------QS-QEEMLKTMLKIIQDFISYQVNNDKKVLQNITFLKENIQNMQNEIKQIQKNITNKS-DPKNFQKIFTSE
LSGLKNLFHSHAQHHKKNIEDITNRLTSKIDNNQELKILAQKAQKLEHIINKGNN-TSYFFSIAFAALIVITLIMIYKKI
RDVEKKHIL
>PGAL8A_00099900
M--------------KNYIILYI--L-IVVVSIFLKRCI--NETR-----------------------------------
-----------NTNY-LPLHSFKSPFTINDLNNGWILDYSTTSTNEYLVLIPNVYNRRGLLYHDKPIISDSLFIEFSFYI
RKKYYKESLDDKYYQK--NDTKPIDYKTNIEEE--------------NKTNGFGLWILENEFSIKNANN--ENNELDENE
FILYGLKKRFNGIGIFFQLKGN-----------------------------------------------------ELIVS
GFVNNGSNDISVNES-VVKSHNFNSLHFNGLITVRVSLQNNEISVSFLDSKNSEFQQSISIKNQISKKNYIGFSAFNFKE
DENIP----------LTNVNKYEPTFVGIKELRIFTNYL--N-E------EN-ER-----------N-ED-----EL---
------------------------------------------LN-----DKN--KNDISANDLNS-SVNDILKELSPHQ-
-DQ------IN-HTEALKTLTKIFQKFMVYQINYEKKLLQNIDTMKDKIQIMQSELKLIKKSCINKSEDPKHFQKIFTTE
LSGLKNLFHSHTQHHRKNIEDITNKLTKKIDNNQELKMLAEKAEKLENIINKGNS-TTYIFSIGFAGLIITTLILIYKKI
RDVEKKHIL
>PCOAH_00002990
M--------------ARFL----LAL-VGLLCWFVSRHTSASDRS-------------------TSS-------------
---------DNGGMYVSPLHSFSSPFTVNDLNNGWVLNYSTASTNKYLVLIPNVYNRRGFLYHRKPILSDSINIEFSFHI
RKQLYKEHIDESYYKN--NQVKETTYKNSTEER--------------NKINGFAFWLLPNEFSLQSVNT-EGGVQLEEDE
FALYGYKKNFNGIGVGFQLRGN-----------------------------------------------------ELAIS
GFINNGKKNLSVKES-TTKSYSLSLLSMDELIYVKITTQKNEMRVYLFNARNNSYIHSLTVKKQIPRENYIGFSAFNYKE
NEQLA----------NTNAEKFVPTFVGITHVSISSKDI--L-P------DT-EQ-----------G--------VY---
------------------------------------------SGQEA--VSM--HSNVE-ENVNN-RPSDTLSGMDS---
-TH------PN-QAEALKSLTDTLQKFMSNQRSSEKKIQQSLNMLHEGLLLLHAEIKQVKKNVVNKSEDPKQFHKLFTTE
LSGLKSLFHSHAQHSKKNMEDITDRLTKRINENQELKLLAEKAQKLETIINKGNN-TSYFFSFAFAALIILTLILIYKKI
RDVEKKHIL
>PRELSG_0213300
M--------------KTYIILYN--L-IVIVSIFLKRCI--NEGR-----------------------------------
-----------STSY-LPLHSFKSPFTVNDLNNGWILNYSATSTNEYLVLIPNVYNRRGLFYHDKPILSDSLQIEFTFYM
HKKQYKESLDDKYYQN--DDIKQINYKTNIEEK--------------NKINAFGLWILENEFSIKTSNE---NNELDEDE
FILYGFKKGFNGVGIFFELKSN-----------------------------------------------------ELIVS
GLLNNGNNDINVNNS-VVKNHNFDSLVFNNLITVKVVLHKNEINVSFFDAKRSEYIQSIFMKKQISKKNYIGFSAFNFKE
DENIP----------LSNINKYEPTFVGIKEVSIFNNYT--N-E------ED-ET-----------N-YD-----DS---
------------------------------------------SN-----IKN--IKDISTNELNN-SANDILKELSPHK-
-DQ------IN-QTEALKSLTKLFQKFMVYQINYEKKLLHSIDIMKERIQIMQSELKLIKKNCTNKSDDPKHIQKIFTTE
LSGLKNLFHSHTQHHKKNIEDITNKLTKKIDNNQELKMLAEKAEKLENIINKGNS-TTYIFSIGFAGLIITTLILIYKKI
RDVEKKHIL
