# Supplementary material for: Phosphorylation in the Plasmodium falciparum Proteome: A Meta-Analysis of Publicly Available Data Sets
Source: J Proteome Res. 2024 Oct 30;23(12):5326–41. doi: 10.1021/acs.jproteome.4c00418 (PMC11629380; doi:10.1021/acs.jproteome.4c00418)
Supplement: Supplementary file 7 — pr4c00418_si_007.zip [file pr4c00418_si_007.zip › plasmodium_alignments/PF3D7_0104000_orthos.afa]

>PADL01_0101600
MLMR----------------------------------------------------------------------------
--------ISRYFFLLYLIKAHL-DSFSRYGT-RFRQSTLETYIDSGDV--------------T-YNNFIINKRLLKEH-
-SNCDAWSEWSACSKTCDYGVKIRVRISTDEKKSHGCHNITESTICHIQICPETYEEAEKTY--L-QNKEKEQKKKFKTK
YILIFTIFSVINIIVLLICLILSIKKKII
>PBLACG01_0101500
MLMR----------------------------------------------------------------------------
--------ITRYFFLLYLIKAHL-DFFSRYGT-RFRRSTLETYINNSNV--------------T-YNKSAINNRFLNEH-
-AHCDEWSEWSACSKTCDYGIKIRVKISTNQKKSKACSNITESTICHEQICPKTFEEAEETY--L-QKKEKEQKKKFRTT
YILIFTIFSVVNIIVLLICVILSIKKKII
>PCHAS_0207500
MFIT----------------------------------------------------------------------------
--------ISRYLFLLFLIKSCL-HLFPQHND-TFFERG----PQPNKI----------------GNNQIFNRRILDGSE
LNDCDRWSDWSQCSKTCDIGIKIRARISNNPIHSLFCSKFTESSVCFMQECPESSERRSRDE--R-EKRKN-KKSKMLTK
YLIIFCVFSAANIIILLICAIISIKKKLI
>PKNH_0209500
MWTN----------------------------------------------------------------------------
--------SLTSFFLLCLISAHL-NFFFGQDN-HSLGGH----LTTDRI--------------A-HNEPALRNRMLQEA-
KPYCDQWTEWSDCSKSCGMGVKMRVRTSSQKEHSRECSNIKETAVCFNDNCAELMGARERDE--K-EQREN-EIRNTRRK
YLLIFGIFSAINIVILLVCVIMSIKRKVI
>PGSY75_0104000
MLMR----------------------------------------------------------------------------
--------ISRYFFLLYLIKAHL-DSFSRYGT-RFRESTLETYIDSGDV--------------T-YNNFIINKRLLKEH-
-SHCDAWSEWSACSKTCDYGVKIRVRISTDEKKSQGCQNITESTICHIQICPETYEEAEKTY--L-HNKENEQKKKLKTK
YILIFTIFSVINIIVLLICLILSIKKKII
>PRELSG_0213200
MLIN----------------------------------------------------------------------------
--------ISMYFFLLYVIKSHF-DSFFGYKN-NPSVQS----IESDIL--------------L-YKCSNIKNRILEED-
NPVCDEWSEWTNCSKTCDVGIKMRVKMDSKKEHSRECSKITETTLCKLKECSESDNQGNKYETKHYNEEKE-TKKKILRK
YLLIFGIISFINILLLIICIIVSLKKKII
>MKS88_000716
MSTVVGLSLKKGCNGVHSSGTTPDFPRRRTNLFFKKKKKKYKHKHNDNDNDNDKDQSLLLRCSLLIEKKKWDKSYLIFVK
YDHSCIFASSAKFSKLCVIRPLLKNFYLGLSN-HFSEQN----VEAHKL--------------LHSNQSVLKNRILKEVN
RDHCNSWSEWSACSKTCDVGVKMRVRTSSKKENSADCSKLTETSICFLEACPYSATQKERDI--N-EMRQN-EKKRALIK
YLIIFSIFSGEKTSFSKIGSLENIKM-SD
>PBANKA_0209100
MFIT----------------------------------------------------------------------------
--------ISRYLFLLFLIKSCL-NIFPQYND-TFLESG----PQQNKI----------------RNNQTLNRRILNENE
LRNCDKWTEWSQCSKTCDIGIKIRARVSSNPIHSLFCSKFTETSVCFIQECPDNSEGRSRDE--K-EKIKN-KKNRMLSK
YVTIFCIFSVVNIIILLICAILSIKKKII
>PcyM_0213900
MWTN----------------------------------------------------------------------------
--------SLKSFFLFCLISAHL-NFFFGQGN-HSPGGH----LTTDRT--------------A-HNDPALRNRMLQEEA
KPQCDQWTEWSSCSKSCGMGVRLRVRASSKKEHSRECSKITETAVCFMDNCIELKEVRERDE--M-EQNEN-ERKTVKRK
YLLIFGIFSAINIVILLVCVILSIKKKVI
>PVVCY_0200890
MFIT----------------------------------------------------------------------------
--------ISRYLFLLFLIKSYL-HLFPQHNE-TFLERG----SQPNKI----------------RNNQPLNSRMLNGSE
LNDCDQWTDWSPCSKTCDIGIKIRTKYSSNPIHSLFCSKFTETSVCFERECPESAERQRRDE--K-EKRQN-KKKKMLTK
YVTIFCVFSTNKYDFSK-GNKINM-SNNP
>PocGH01_02017900
MLIS----------------------------------------------------------------------------
--------ISRYFFFLFLIKSHF-NFLFGHND-HSLEKT----LQTVTL--------------L-SSGSILKSRLLKEEN
KVHCDTWSEWTACSKTCDVGVKMRVRSSSDKEKSRECSNVTETSVCFIDVCPETPEKRAHDK--E-EREKN-EKKKIFRK
YLLIFTIFLAFSIILLLICVIVSIKKKII
>PmUG01_02019600
MMIN----------------------------------------------------------------------------
--------ISRYFFLLYIIKSHL-NFYLGLSN-HFSEQN----VEAHKL--------------LHSNQSVLKNRILKEVN
RDHCNSWSEWSACSKTCDVGVKMRVRTSSKKENSADCSKLTETSICFLEACPYSATQKERDI--N-EMRQN-EKKRALIK
YLIIFSIFSGVSILLLLICTVVSIKKKII
>PVP01_0210700
MWTN----------------------------------------------------------------------------
--------ILKSFFLFCLINAHL-NFFFGQDN-HSLGGH----LATDRT--------------A-HNDSALRNRMLQEE-
KPHCDQWTEWSECSKSCDIGVKLRVRSSSQKEYSRECSNITETTVCFLNNCSDSKETRERDE--K-EQREN-EKNSAKRK
YLLILSIFSAINVVILLVCVIMSIKKKVI
>C922_04255
MWTK----------------------------------------------------------------------------
--------SLKSFLLFCLISAHL-NFVFRKDK-HSLGGH----LATDRT--------------P-NNDPPLRNRMLQEEA
KPYCDQWTEWSNCSKTCGMGVKLRVRTSSKKEHSRECSNITESAVCLMDNCIELLDARERDE--K-EVKEN-EKNRSRRK
YLLIFSLFSGINVVILLVCVIMSIKKKVI
>PCOAH_00003000
MWTN----------------------------------------------------------------------------
--------SLKSFFLFCFIKAHL-NFFFGQDN-HFLGGH----LVTDRT--------------A-HNDVALRNRMLQEEA
KPYCDQWTEWSNCSKSCGMGVKMRVRTSSQKEHSRECSNIKETAVCFMDNCAELMDTRERDE--K-EQREN-EKTSARRK
YLLIFGIFSAINVVILLVCVILSIKKKVI
>PF3D7_0104000
MLMK----------------------------------------------------------------------------
--------ISRYFFLLYLIKAHL-DFFLRYRT-GFIRSRLETYIGNSDV--------------R-YNKSFINNRLLNEH-
-AHCDAWSEWSACSKTCDYGIKIRVKISTDQTKSKACSNITESTICHEHICPRTFEEAEETY--L-HNKEKEKKKKFRTT
YILIFTIFSVVNIVVLLICVILSIKKKII
>PGAL8A_00100000
MLIN----------------------------------------------------------------------------
--------ISIYFFLLYLFKSHL-NSIFGYND-NPSIKF----IEPNKL--------------L-YDDSVIKNRILKED-
NPHCEHWSEWTSCSKTCDVGVKMRVKTSSNKDYFEECSKISETSICLLRKCSESDYEGNEYETKNYEKKKE-KKNSILKK
YLLIFGIISVVNILLLLICVIVSLKKKII
>PBILCG01_0102400
MLMR----------------------------------------------------------------------------
--------ISRYFFLLYLIKAHL-DFFSRYNRTRFARSTLETYIDNCDV--------------A-YNKNVINNRLLNEH-
-VHCDTWSEWSACSKTCDYGIKIRVKISTDQAKSKECSNITESTICHEHVCPRTFEEAEETY--L-QNIEKEKKKNFRIT
YILIFTIFSVVNIIVLLICVILSIKKKII
>PPRFG01_0102400
MLMK----------------------------------------------------------------------------
--------ISRYFFLLYLIKAHL-DFFLRYRT-GFPRSRLETYIGNSDV--------------R-YNKRFINNRLLNEH-
-AHCDAWSEWSACSKTCDYGIKIRVKISTDQTKSKACSNITESTICHEHICPRTFEEAEETY--L-HNKEKEKKKKFRTT
YILIFTIFSVVNIVVLLICVILSIKKKII
>PRCDC_0101900
MLMK----------------------------------------------------------------------------
--------ISRYFFLLYLIKAHL-DFFLRYRT-RFPRSPLETYIDNSDV--------------R-YNKSFINNRLLNEH-
-AHCDAWSEWSACSKTCDYGIKIRVKISTDPEKSKACSNITESTICHEHICPRTFEEADETY--L-QNKENEKKRKFRTT
YILIFTIFSVLNIVVLLICVILSIKKKII
>PY17X_0210500
MFIT----------------------------------------------------------------------------
--------ISRYLFLLFLIKSCL-NIFPQYND-TFLEPG----PHQNKIINNQALNNQALNNQA-LNNRALNGRVLNENV
LNNCDGWTEWSQCSKTCDIGIKMRVRISSNPIYSLLCSKYTETSVCFIQECPDHSEMRNRDE--R-EKRKN-KKKKMLSK
YVTIFCVFSVINIIILIVCAILSIKKKII
