# Supplementary material for: Phosphorylation in the Plasmodium falciparum Proteome: A Meta-Analysis of Publicly Available Data Sets
Source: J Proteome Res. 2024 Oct 30;23(12):5326–41. doi: 10.1021/acs.jproteome.4c00418 (PMC11629380; doi:10.1021/acs.jproteome.4c00418)
Supplement: Supplementary file 7 — pr4c00418_si_007.zip [file pr4c00418_si_007.zip › plasmodium_alignments/PF3D7_0104100_orthos.afa]

>PRCDC_0102000
MGDFNDLSIELKKTELIKEELRNLSYIINNEFNYFCQNEN-KNLSFNNNINNYYN-DDIFSTSILNNLYTSWKLEDFSHF
DFSSILDILKRNQYVMCSIYFLLIFSCIYFLTLLLYTKCIKTMLKKWFCRYCSQNTN-----------------------
--------------------------------------------------------------------------------
------EN------------------------------------SSNHN-EQRTVLQNVINKSCYFITYSSIICLLLFLL
LSGITYIHYFTKTKKGIHYNICNIYTRLDKLLLNKCLD-PKKVDISCYSAEHILNDLSYILKEYKKVKQQAKDDTLLDEN
TPFPLLERYITTFNKLNVLKNNINKNNATLENEYFHTYPVLTGISETLTTIITEGNKNFENARNVIKEVKSTIKYSFHTI
DETIRNVFKDNLPKITGLITQAGKSIKGINNKYKIKERIPKYTNIILLTNVILLLPPFLILLGIIIFMIFILMGNIQKNN
NFFIKLFGHFSAYFGFLTIITLSFGILFLSTSVIGGTSCILSERILKNELRFDILNNTLIDYCIKNENAPLIHDDITTSF
VTKINSFDTGHIDNNINEYEKRFTILKNSFFHKSLKFMDYIWIVIMKRENNTFLNKIRNEQVKTSLLITGIINENIKYQN
MQAIGIKSYLTTLNGIIFPG-NIGKICFNDNICEKEN-NTYNITENSKTTDQKYRTIRNLISE-H------LRHDLDAIV
ELFVYKARILKEKIFDINDLDSNEKNKIGWSEYTPRNI---NGTQKKSIINTFLVNVIESINFSEIINFFDKMRNQFNVL
KELILLKIDTLTENTKCNKLVKELIHVRKDYCNNVVLNLSTLSVYLIIFSITSFLLWYLFLFLWFYYNIKPS
>PBILCG01_0102500
MGDFNDLSIELKKTELIKEELRNLSHIIYNEFNYFCQNEN-KNVSFSNNINNYYN-DDIFSTSTLNNLYTSWKLEDFSHF
NFSSILHILKRNQYVMCSIYFLLIFSCIYFLTLLLYTKCIKTMLKKWLCRYCTKNIS-----------------------
--------------------------------------------------------------------------------
------EN------------------------------------SSSHN-EQRTLLQNIIKKSCYFITYLFIICLLVFLL
LSGITYMHYFIKTKRGIHDNICNIYKRLDTFLLNKCSD-PNKVDISCYSAEHILTDVASIMKEYKKMKIQAKDDSLLDEN
TPFPLLERYITTFNKLNVLKKNINKNNETLENEYFHTYPSLTGISEILTTILSEGNKNFENARNVVKEVKSTIKYSFHTI
DETIRNIFKDNLHKITGLITQAGKSIKGINNKYKIKERIPKYTNIILLTNIILLLPPFLILLGIIIFMIFILIGNIQKNN
NFFIKLFGHFSAYFGFLTIVILSFGILFLSISVIGGTSCILSERILKNELRFDILNNTLIDYCIKNENAPLIDDNITTNI
VNKINSFDTGSIDNNIKEYEKHFTTLKKSFFDNSSKFMDYIWIVIIKRENNRFLNNIRNDEIRLSLLATSIINENIKYGN
IEAIGIRSYLNELNRIIFPA-NNGKICFNNIICEKEN-NAYNITENSKTNDQKYINIRNLIDQ-R------FRNDLDAIV
ELFVYKARILKEKIFDISDLDSNEKNKIGWSEYTPRNI---HGTKNKSIINTFLVNVIESINFSEIINFFDKVRNQFNVL
KALILLKIDTLTKNTNCNKLIKELIHVRKDYCNKVVLNLSTLSIYLIIFSITSFLLWYLFLFLWFYYNIKTS
>AK88_01092
MSDEYNLSIDLKKTELLKDRLKAIAKAIHNEFGYFCPSGG-VKVPQD-------R-SSEFSRTIWSTLYTSWRMEDFTRL
NVKSVLNILKRNPYVMGSVYFLIIFTCVYLLTLFLYTKFFRRLIKSIRCKTCTRKKH-----------------------
--------------------------------------------------------------------------------
------RR------------------------------------EQQEC-ENKDIIANVKKRFFNIMTYVSLSALLCVLM
GFGIWFMVSFFKTRNGIYMNVCSASTSIENFLTDRCSVQGKDVDASCYSLEHILTDTVSIVGQYQDIKMQIQKDMLVGED
KSVPLLTGFLTAFDNLKKLQSNVQKNNAILEQQYFHTYPVLTRLVTVLDVVIQEGQLSLQQLQGALEDAKQRVKGSFEEI
DEVLGKTLRENMDKVNEKIMLFNKSMVKIINQYKIKQSIKKYTISILIVKLILLIPPLLILVGLVVFIYLLVKGDVANSN
HFFLDLFGVFSAYFGFLTIVILLMGIILLSTSILGGTTCIIADRVLKNELNFEAFKDTTIDYCLKHETSPLLSEHITKEV
VDNMKYLDTRAMEKKVLDYDASFKEMKKDFHENTRNFVNYMWVVITKPNNNIYVNGIVLENLRRSLLATTITRDNIKFAQ
YNLWGTDEYLKYLNQYYFGD-NRFALCFENENCERDV-GKYNINFKSSIEDANYQALRNGVRPGL------RKEDLDNVV
NLFIYKSKIRNEKMFSVDDLDSNMKDKIGWSEYTPRIKKNGDANQQTSILSKYLVEDIENLNFNHVLTFFEKIKQQFITL
RDMIITKVQLLVKNTNCSRIVGELYNMKNLYCDGVVLNMTILSVALISFSIISFFLWYLFLFFWLYYQMKMM
>PCHAS_0207400
MGDIDHVLISIKKIEAIKSHLTKFNNVIQSEFGYFCGIKN-RNINLEI------N-SNEFDQTIFKRLYSSWRMEDLNNF
NVKSVMRIMERNPYVIFFLYFLLIFIIVYLTSFILYTKCFRRLLKKLSNSPKNNNNN-----------------------
--------------------------------------------------------------------------------
------KDKE-EEWAKTNKAYRNSTSTNGNSVKENYNNELDELNNSNGNGENSNVITIVKKRAYNIVMNLIICSFLCCLI
CLGIWGMFIFIDAQKGINMNICGLSKTIEKFLIDKCPD-TKNVNSECYSLEHVVTDIVTVMNQYQTTKEFIKKKTNYHNN
EGFPILLKYQTGFNMLKVLRSNIEKNNKKLEDEYLHTYPVLKVLKASLDNIVTKGDDLLSQAESIINTSKNEIGNLFNNV
DNTIINSVDTNVSNLKTKIDNLGILIKAYDKKFKIRSILNKFTAAMMTLNIMIILISLVILIVMLSSMFFVIKGNAMD-D
KNFSGLLRAFSGTFGLLAIIVLTIGTVFLILSVLGGTSCIISDRILKNEFTFDFLSENKIGYCIKNPDEALIDRSLTTTY
MESLDSLNTTDIYNSIAKYNGDFDKIKGDYKKQSKMIKDYIWVIIP-TDNNEIINRADAELVKKSLQGTCLTRENVQFEE
YQLMGTNTYMNYLNKFGLSD--NYEMCFEDESCENDP-NKYNIKYGSKVTDAKYITVRNHKSRLY------SDRDVDSVL
EIMALKAKINKDKIFDVRDLDEKQTEKLSWQEYTPQNE---PGGSNMSIIQTYFEKAIEYINFEIILTLFREVSNHIKLF
KNVIIEKSESLIENTKCNRLINLMTNVRHNYCDNGILKITRLSVILISCGLVSFCLWYLFLFFWLYYQMKII
>PcyM_0213800
MSDEYNLSIDLKKTELLKEHLKTIAKVMHNEFGYFCASDR-VKVEKD-------Q-SNEFSKSMWSVFYTSWRMEDFTRL
DFKSVLNILKRNPYVMGCVYFLIIFTCVYLLTLLLYTKCVRRLIKAIRCKTCRRKKH-----------------------
--------------------------------------------------------------------------------
------KR------------------------------------EQQES-ENKDIFENVKKRFFNIMTYVFLSSLLCVLL
SLGIWFLISFFKTRNGIYMNVCSVSTTIESFLTDRCSVQGTGVDSSCYSLEHIVGDAVSIVGQYQDIKLQIKTDMLVDED
KPIPLLTAFLTAFENLKKLQQNVTRNNQILEDQYFHTYPVLTRLARALDVVIEDGEVNLRHAQDTLDDAKEAVKGSFEEI
DQVLGKTFRENMDKVNENITLFNKAMNKIVHQYRIKQNIKKYTISILIVKMVLLIPPILILVGLILFIYFLVKGDIGNSS
HFFLDLFGVFSAYFGFLTIVILIIGIALLSASILGGTTCIIADRVLKNELNFDVLKDTTIDYCLKNEKSPLIPEDITKGI
VDNMKFLDTSEMERRVNEFDSYFKEMKKTFQENTRNFVNYMWVVITKPNNNIYVNRIRLETLRQALLATSITRDNIKFGQ
FNLWGTDEYFEKLNQYYFAG-SPFALCFENEECERDE-NKFNISFRSSIDDPKYQRIRDHLRNNILRVRLGTVEDLDNVV
KLFIYKSRIRTERIFSVDDLDSNMKDKIGWSEYTPRIKKSGNDNQQVFILRKYLVEDIENLNFNHVISFFEKIKQKFITL
RDMILTKVELLTKNTNCSRVVSELHNLKHLYCDRVVLNMTILSVALISFSIISFFLWYCFLFFWLYYQMKMM
>PVP01_0210600
MSDEYNLSIDLKKTELLKEHLKAIAKVMHNEFGYFCPSGG-VKVPQD-------H-PNEFSKTIWSILYTSWRMEDFTRL
NLKSVLNILKRNPYVMGCVYFLIIFTCVYLLTLFLYTKCFRRLIKAIRCKTCRRKKQ-----------------------
--------------------------------------------------------------------------------
------KR------------------------------------EQQES-ENKDLIENVKKRFFNIMTYVFLSSLLCVLI
GLGIWYMISFFKTRNGIYMNVCSASTSIENFLTDRCSVQGGEVDSSCYSLEHIVSDAVSIVEQYQDIKLQIKADLLVDED
RTVPLLTGFLTVLENLKKLQQNVARNNHILEEQYFHTYPVLTRLGRALDAVIQEGEANLQQATGTLDEAKQGVKGAFEEI
DQVLGATFKENMEKVNDKITLFNKSINRIIHQYKIKQNLKKYTISILIVKLVLLIPPLLILIGLVLFIFFLVKGDIGNSS
HFFLDLFGVFSAYFGFLTIVILLIGIAMLSASILGGTTCIIADRVLKNELNFDVLNDTLIDYCLKNEESPLLSEDITKGL
VDNMKSLDTTEMERRVNEYDSYFNDMKRTFRENTRNFVNYMWVVITKPNNNLYVDRIRLNTLKKSLLATSITRDNIKFGK
FNLWGTDEYFENLNRHYFRG-TQFALCFENEECDREE-DKFNINFRSSINDPKYQRMRNHLRNNV------LREDLDNVV
ELFIYKSRVRTEKIFSVDDLDSSMTDKIGWSEYTPRINKREGGKEQTFILRKYLVEDIENLNFKDVVSFFEKIKQKFNTL
RDTIITKVQMLVKNTNCSRLVGEMHNLKHIYCDRVVLNMTILSVALVSFSIISFFLWYCFLFFWLYYQMKMM
>PPRFG01_0102500
MVDFNDLSVELKKTELIKEELRNLSHIINNEFSYFCQNEN-KNVSFNNNISSYYN-DDIFSTSTLNNLYTSWKLEDFSHF
DFNSILDILKRNQYVMCSIYFLLIFSCIYFLTLLLYTKCIKTTLKKWFCRYCSENIN-----------------------
--------------------------------------------------------------------------------
------EN------------------------------------NSNHN-EQRTVLQNVINKSCYFITYSSIICLLLFLL
LSGITYMHYFIKTKKGIHSNICNIYTRLDKFLLNKCLD-PKKVDTSCYSAEHILNDLSSILEEYKKVKQQAKDDTLLDEN
IPFPLLERYITTFNKLNVLKNNINKNNTTLENEYFHTYPALKGISETLTTIISEGNKNFENARNVIKEVKSTIKYSFHTV
DETIRNVFKDNVPKITGLITQAGKSIKGINNKYKIKERIPKYTNIILLTNIILLLPPFLILLGIIIFMIFILMGYIQKNN
NFFIKLFGHFSAYFGFLTIIILSFGILFLSTSVIGGTSCILSERILKNELRFDILNNTLIDYCIKNESAPLIDDDITTSF
VAKINSFDTGHIDHNINEYEKRFTILKKSFFHKSLKFMDYIWIVIMKRENNTFLNRLRNEQVRASLLITGIINENIKYEN
MQVIGIRSYLKELNQRIFHG-NIGKICFNDIVCEKED-NTYNITENSTTNDQKYRTIRDRIDE-H------LRNDLDVIV
QLFVYKARILKEKIFDINDLDSNEKNNIGWSEYTPRNI---NGTQKKSIINTFLVNVIESINFSEIINFFDKMRDQFNVL
KDLILLKIDTLTENTKCNKLVKELINVRKDYCNNVVLNLSTLSVYLIIFSITSFLLWYLFLFLWFYYNIKPS
>PGSY75_0104100
MGDFNDLSIELKKTELIKEELKNLSHIIHNEFNFFCQNEN-KNITLSNNIKDSYN-DDIFSTSTLNNLYTSWKLEDFSHF
DFNSILDILKRNQYVMCSIYFLIIFSCLYFLTLLLYTKCIKRMLKKWFCKYCTSHIS-----------------------
--------------------------------------------------------------------------------
------EN-------------------------------------SSHN-EDRTLLQSVMKKSCYFITYSFITFLLLLLL
LSGITYMHYFIKTKRGIHDNICNIYTKIDAFLLNKCTD-PNTVDISCYSAEHILTDVDSILKEYKKMKLRAKDDSFLDEN
TPFPLLERYITTFNKLNILKENINKNNEELENGYFHTYPALTGISETLTTILNEGNKNFDNARNIIKEVKSTIKYSFHTI
DETIRNIFNDNLPKFTELITKAGKSIKGINNKYKIKERIPKYTNIILLTNIILLLPPLLILLGIIIFMIYIVIGNIQKNN
NFFIKLFGHFSAYFGFLTIVILSFGILFLSTSVIGGTTCILSERILKNELHLDILNNTLIDYCIKNENAPLIDDNITTNL
VSKINSFDTGPIDKNINEYEKHFTTLKTSFYEDSLNFMDYIWVVIVKQDHNMFLNRIRNREIKLSLLATSIINEDIKIGD
VEAMGIRSYLYKLNQIIFPQ-RNGKICFNDIVCEKEA-NTYNITENSNTDDPKYVSIRNQINE-E------LRNDLDAII
QLFVYKARILKEKIFDINDLDSNEKNKIGWSEYTPRNT---HGTKKKSIINTFLINVIESINFSEIIYFFDKMKDQFNVL
KSLILLKIDTLTKNTNCNKFVKEFIDVRKDYCNKVVLNLSTLSIYLIIFAITSFLLWYLFLFLWFYYNIKPS
>PocGH01_02017800
MGDIYDVGIDIKRTESIKEQLKKLSQVIESEFGYFCRNKN-GISSP-------DT-PDDFSKSLFNILYTSWRMEDFSYL
NIKSILNIVKRNQYIMTCFYFLVIFTGIYFFTLFLYTKCFRKLLRVFICKTCRKKKE-----------------------
--------------------------------------------------------------------------------
------EK-------------------------------------EKEK-LNKNILENVRKRLFNIMTYCFLCFLLCLLI
TVGAWFLYRFAKTRNGIHTNICNVSRSIEQLLVDKCSN-SKGTNEVCYSVEHIVRDATEIMEHYKDVKDVVRKEALLDEN
RPIPMLSKYFEIFEKLKKLKRNIHSNNMILEEQFYHTYPVLSRLNQSLQDVIEEGEINLQNASDTVEDAKDSINAAFKSV
DTNIEKTYKENMEKVTSKLEQASSQINKIIKKYKIKESINKYTVSIVVTKLILLLPPLFILVGLLLFMYFLIKGDIANRN
NLFLDLFGVFSAYFGFLTIITLAMSIILLTASVLGGTSCIISDRILKNELTFEILNDTTIDYCLKNKESPLIEKDMTKNF
VDTINSFKTGDIENKIMEYGAFFSKVKEHYKENTNSFMDYIWVVIVKGKRNKYVDAIRFPSLRTSILGTGITRENVHFGK
WNLWGVDEFLKHLNTHFFNR-RNGKLCYQDQVCENDNINNYNITNTSSIQDPKYIALRNQLPRID------FQTDLDNVV
NLFIFKARITTENIFDIKELDNTVTEKIKWDEYTPRNKT--NEVKRKSIIQTYFVETIDAFNFTDILNFFIKIKEQFNSL
KTLILGKIETLVKNTNCNRLVTELNNMRHNYCNKIVLNVTFLSISMITFSIVSFLLWYFFLFFWLYYQIKTM
>PY17X_0210400
MGDVDNVLISIKKIESIKSQLNQLNKIIQNEFGSYCGRKN-RSINLEI------H-HNEFDKSIFKRLYSSWRMEDLNNF
NGKSVIKIMERNPYVIFFFFFIMIFIIVYLISFILYTKWFKKLLKKFSNSHKNN--------------------------
--------------------------------------------------------------------------------
------KDKE-EDWVKKNKAYRNSNSTHGTINKDNYNQELDELHNSDENEENSNVINIVKKRAYNLVINLIVCSFLICLI
FLGIWTIFIFADTQKGINMNICGLSKTVEQFLIDKCPD-TKNVNPQCYSLEHVINDAVSVMNQYQLTKEFVKNKTNLNKN
KGLPIVLKYQTGFNMLAKLRDNIDKNVKKLENGYLHTYPVLTKLRFTLDEIVSKGENLLNQAESIIDSSKEEIGKIFNNV
DNAIANTVHNNVPSLSSKISGLGIYIKKQDENLKIRYILNKFTVTMIILSIVILLFSLLVLIGMLSYMYFLIRGHSIN-E
KFFSKLLGFFSGTFGFLAIIILIIGTALLSLSVLGGTSCIISDRILKNEFTFDFLSENKIGYCLQNPDESIINKNIVKKY
ANTLDSLNTNDIYNSVEGYSGYFDKIKDEYKQHSKIINENMWIIIP-TDNNKYVKNVKSDIIKKSLLGTCLTKESAQFEE
YHLMGTDAYMKYINKFGLLN--NYEMCFEDPSCENND-RKYNINYNSKVTDPKYLDVKRNRVMLY------QDSDFDNVL
EVFILKSKINNDKIFNISDLDETKKENITWREYTPKNG---AGENKKSIVQTYFEKAIEYMKFENVLTLLKEVNNHINSF
KNVIIEKANSLVDNTNCSRFINVLTNIRHNYCDNGILKLTRLSVILISCGFVSFCLWYLFLFFWIYHQMKII
>PKNH_0209400
MSDEYKLSIDLKKTEQLKEHLKAIAKAIHNEFGYFCPSGG-VKVPQD-------Q-SNDLSKSIWNTFYTSWRMEDFTRL
DLRSVLNILKRNPYVMGCVYFLIIFTFVYLLTLFLYTKFFRNLIKSIRCKTCKRKKQ-----------------------
--------------------------------------------------------------------------------
------RR------------------------------------EQQES-ENKDVMENVKKRFFNIMTYVFLSSLICVLI
SLGIWFMISFFKTRNGIYMNVCHASTSIENFLTDRCSVGGNVVDSSCYSLEHMVNDTVSIVGQYQDIKTQIKTDMLVDQD
RSVPLLANFVTAFENLKKLHGNVSRNNDILEKDYFHTYPVLTRLAQILEAVIREGDANLKHTQGTLDEAKEAVKGSFEEI
DEVLGNKFRENMEKVNEQITNFNKSMNSIIHQYKIKQNIKKYTISILIVKLVLLIPPLLILIGLVVFIYLLVKGDIGNSS
HFFLDLFGVFSAYFGFLTIVILLMGIILLSTSILGGTTCIIADRVLKNELNFDVLKDTTIDYCLKNENSPLISEDITKGI
VDSMKYLDTAPMEKKVHEFNSYFKEMKKTFQENTRNFVNYMWVVITKPNGNKYIDGIHLENLRKSLLGTTITRDNVKFAQ
FNLWGIDEYLKYLNRYFFEG-NHFALCFENDICERQE-GKFNISFRSSINDGKYHTLRDRVRIGV------RKEDLDNVV
NLFIYKSKIRNEKMFSVEDLDSTIKGKIGWNEYTPRITKRRDENQKTSILRRYLVEDIENLNFNNVISFFEQIKQKFITL
RDMIITKVRMLAKNTNCSRLVGEIHNLKNIYCNNVVLNMTILSIALITFSIISFFLWYSFLFFWLYYQMKMN
>PRELSG_0213000
MSQFYDVSREISQTESIKHHLKQLYGLVNSEFGYFCRNNG-DEYSFN-------R-INDFSKSSLMPFFSSWKMDDLANF
DLNSIFSILRRNQFFMICISFLGLFSCIYITSLILYSKCARRIIKLFT-SCCIRTKK-----------------------
--------------------------------------------------------------------------------
------KREDGDE-------------------------------DELED-ENR-ASRDTLKIFKNILTYFFLCIFLCGLI
ITGSFFLHYFFKTKKGIHMNICNVSKTFENLIKDKCPS-QIHDNIPCFSVEKVINEAISILQKYKNLKKQVEDNSLVDIN
KPIPFLAKYTKSFNNLSKLKNILARNNNVLERRYLHMYPALIGLERALDSIIYDGGNHFKKTEDTIIQIKIAIKKTFDNI
DYSISQSFRGNYDNIVEKIQLASYFISEFNGKYKFKENINKYTNSIPFIFVVLLLPPLIILIGLIFYIICIIKGDALGNN
NFFFKLFSLFSAYFGFLTIISLIVTTVLMGFSILGGTTCAITEDVLQKKIDINFLNNTIIEKCFVNENAALIDEKDINLF
TKKINIFNPRIIEDKLNEYEIFFNNIKHRFYQNSDKFFEYMWVVLMKTDNNRYYNKIKTNDIKDSLPAIGITKESFHFIN
KDLIGIDEYLRILNQRIFHN-NNNKLCFEDDICQNDP-DKYNITEKSSIDDQKYIQLRDQINV-L------IREDVDELV
QLFILKAKIRHDKIFDVSDLDNTITEKLEWKKYTPKTD---AQTRKNSIIYNYITNTIDSINFIEIKNFCNQIKIQFSLV
KELIIKTIRSISKNTRCNRIMKEIQNAKYFFCNKIVLNLTILSIFLFSFSVTSFILWFFFLFLWLRHKLSIM
>PGAL8A_00100200
MSQINNVNRAISLTESVREHLNQLNELVTSEFGYFCENNN-VEYSID-------K-MDSFSKTPLMPFFSSWRMDDLYNF
DLGSILSILKRNNFFMSCFLFLCIFSCIYFISFILYSNCTRRIIKLFT-SCCTRITK-----------------------
--------------------------------------------------------------------------------
------KKKE----------------------------------DEYDN-DKSENSKNVLKIFKNILIYFFLCVLLCALI
AMGSFCLHYFFKTKKDIHMNICNVSRTFENLIKDKCSN-RTNDNMSCFSVENVINDTILILQKYKDIKKQIEDNSLVDVN
KPIPALIKFKNSFNNLKKLKNNLSVNNNMLERRYLHVYPGLISLEKSLESIINEGNNNLKKTEGTTVQIKRKIKTTFDRI
DYYIEQNFRTHFSYITNIIQSTSYIISDFNDKYSSKENINKYSNIVPFIYIILLIPPLIILIGLILYIVCILKGDYTGNH
NSFYKLFGLFSAYFGFLTIITLIITTFFLTISILGGTTCVITEDLLQKRINFNFKNITIVDKCIKNENAAIIDESHVNLL
IRKFNTFNINDTEEKLKEHENFFNDIKKKFYENANKIFDYMWIIIMKKDGNRYYNKIKSNEIKSPLIAIGIVKENFNFGG
RDFIGIDEYLRILNQRIFPNNNNNKLCFEDNTCENDQ-NKYNITAKSSINDQKYIQFRDKINV-L------IKEDIDELV
QLFILKAKIRNEKIFDVSDLDSTITEKLNWKNYTPKTT---ETTRNKSIIYNYITSIIESINFTEIKNFCNKIKIQYSSM
TELIVQTIRSISRNSRCNKIIKEINKMKYFFCNKFIINLTTLSIFSFSFSVVSFFLWFVFLFLWLRHKLSVM
>PF3D7_0104100
MVDFNDLSVELKKTELIKEDLRNLSHIINNEFSYFCQNEN-KNVSFNNNISSYYN-DDIFSKSTLNNLYTSWKLEDFSHF
DFSSILDILKRNQYVMCSIYFLLIFSCIYFLTLLLYTKCIKTTLKKWFCRYCSENIN-----------------------
--------------------------------------------------------------------------------
------EN------------------------------------NSNHN-EQRTVLQNVINKSCYFITYSSIICLLLFLL
LSGITYMHYFIKTKKGIHSNICNIYTRLDKFLLNKCLD-PKKVDTSCYSAEHILNDLSSILEEYKKVKQQAKDDTLLDEN
TPFPLLERYITTFNKLNVLKNNINKNNTTLENEYFHTYPALKGISETLTTIISEGNKNFGNARNVIKEVKSTIKYSFHTV
DETIRNVFKDSVPKITGLITQAGKSIKGINNKYKIKERIPKYTNIILLTNIILLLPPFLILLGIIIFMIFILMGYIQKNN
NFFIKLFGHFSAYFGLLTIIILSFGILFLSTSVIGGTSCILSERILKNELRFDILNNTLIDYCIKNESAPLIDDDITTSF
VAKINSFDTGHIDHNINEYEKHFTILKESFFHKSLKFMDYIWIVIMKRENNTFLNRIRTEQVKKSLLITGIINENIKYEN
MEAIGIRSYLTTLNKIIFPE-NNGKICFNDIICEKEN-NTYNITENSKTTDQKYRNIRDGMDE-H------LRNDLDAIV
QLFVYKARILKENIFDINDLDSNEKNKIGWSEYTPRNI---NGTQKKSIINTFLVNVIESINFSEIINFFDKMRDQFNVL
KDLILLKIDTLTENTKCNKLVKELINVRKDYCNNVVLNLSTLSVYLIIFSITSFLLWYLFLFLWFYYNIKPS
>PBLACG01_0101600
MGDFNDLSIELKKTELIKEELRNLSHIINNEFNYFCQNEY-KNISFTNNIKNYYN-DDIFSTSTLNNLYTSWKLEDFSHF
DISSILDILKRNQYIMCSIYFLLIFSCIYFLTLLLYTKCVKTTLKKWICKYCSKELS-----------------------
--------------------------------------------------------------------------------
------ED-------------------------------------SSDN-EQSTLSENIIKKSCYFITYSSIACLLLFLL
LSGITYIHYFIKTKRGIHDNICNIYKRVDTFLLNKCPD-PNKVDISCYSAEHVLTDVASILNEYKKMKLQAKADTLLDEN
TPFPILERYITTFNKLNVLKNNINKNNAELENGYFHTYPALTGINETLTTILNEGNKNFENARNVIKEVKSTIKYSFHTI
DETIRNIFKDYLPKFIELITQAGKSVKGINNKYKIKERIPKYTNIILLTNIIILLPPFLILLGIIIFMIYILIGNIQKNN
NFFIKLFGHFSVYFGFLTIIILSFGILFLSISVIGGTSCVLSERVLKNEVRFDIFNNTLIDYCIKNENAPLIDNNITTSL
VSKINSFDTGPIDNNINEYEKHFTTLKKSFFDNSLNFMDYIWVVIIKQENNMFLKRITNEQIKLSLLATGIINEDIKYGN
VEAIGIQSYLNTLNQIIFPG-RNGKICFNNIICEKEN-NAYNITENSNTKDPKYISVREQINE-Q------YKNDVDAIV
ELFVYKARILKEKIFDINDLDSNEKNKIGWSEYTPRNT---HGTQKKSIINTFLVNVIESINFSEIINFFDKMKDQFNVL
KALILLKIDTLTKNTNCNKLIKELINVRKDYCNKIVLNLSTLSIYLIIFAITSFLLWYLFLFLWFYYNIKPS
>PVVCY_0200880
MGDIDNVLISIKKIESIKEYLTQFNNTIQNEFGYFCGIKN-RTINLGI------N-LNEFDQTIFKRLYSSWRMEDLNNF
NGKSVIRIMERNPYVIFFLYFLFIFIIVYLTSFILYTKCFRRLLKKLFNSSKNDSNN-----------------------
--------------------------------------------------------------------------------
------KDKE-EEWAKSNKANRNSVSTNSNSIKDNYNNELDELNNINENAENNNVIKIVKKRGYRIIMNLIICCFLSCLI
CLGVLGMAIFIDVQKGINMNICGLSKTIEKFLVDKCPD-TKNVNSECYSLEHVVTDAISIMNQYQTTKEFIKDKTNYNTN
QTFPVILRYKTGFNMLKVLRNNIDKNNKKLEEGYLHTYPVLKVLRESLDNIITKGDTLLSQAESIIDTSKNEISKIFNDV
DNTIISAVNKNVPDLKTKIDHLERLIKSYDKKFKIRYILNKFTAIMMALNIMIILFSLIILIIMLASTYFVIKGKSMD-N
KYISDLFGCFSGAFGFLAIIVLALGTTFLILSVLGGTSCIISDRILKNEFTFDFLSENKIGYCLKNPNGGLIDRTVTSQY
MKSLDSLNTTDLYNSIAQYNGDFDKIKGDYKKQSTMIKDFIWVIIP-TDNNEIINQAKAELVKTSLQGTCITRENVQFAD
YQLMGINSYMTYLNRIGFTE--GYGMCFEDDSCANDN-KKYNINYDSKVTDEKYITVRNKKSLIY------SDEDVDSVL
QIMALKSKINKDKIFDISDLDGKKTEKITWKEYTPQNE---PGGNKTSIVQTYFEKSIEYINFEIILTLLREVSEHINIF
KNLIIEKSNSLIENTKCSRLINLMANVRHNYCDNGILRITRLSVILISCGLVSFCLWYLFLFFWIYYQMKII
>PBANKA_0209000
MGEVDNVLISIKKIESIKSQLNQLNGIIQNEFGYYCGRKN-KSINLEI------H-HNEFDKSIFKRLYSSWRMDDLDNF
NGKSAIKIMERNPYVLFFFFFIVIFIIVYLASFILYTNWFKNLLKKFSNSRKNN-ND-----------------------
--------------------------------------------------------------------------------
------KDKE-EEWTKTNKAYRNSNSTHGNSIKDNYNQELDELHNSNENEENSNVINIVKKRAYNLVINLIVCCFLICLI
FLGIWTIFIFADTQKGINMNICGLSKTVEQFLIDKCPD-TKNVNPQCYSLEHAITDAVSVINQYQLMKEFVKKKTNLNKD
KGFPIILKYQTGFKMLAKLRDNIDKNVKKLENGYLHTYPILKKLKITLEEVIAKGDDLLNQAESIIDSSKEEVGKIFSNV
DNAIINTVYNNVPSLSLKISKLGMYIKKHDENLKIRYVLNKFTVTMIILSIIILLFSLLILIGMLSYIYFLIRGHTIN-E
KFFSKLLGFFSGIFGFLAIIILIIGTLLLSLSVLGGTSCIISDRILKNEFTFDFLSENQIGYCLQNADESLINKNIIKKY
TNYLDSLNTNDVYNSVEVYSSYFDKIKEEYKQNSKIINENMWIIIP-THDNEYISNVISSIIKKSLLGTCVTKENVQFEE
HYLMGTDAYMKHLNKFGLIN--DYEMCFEDPSCENND-KKYNINYNSKVTDEKYLAVRRNKFPIY------SDSDYDNIL
KVFVLKSKINKDKIFDISDLDEEKLDNISWTEYTPKNG---PGDNKKSIIQTYFEKAIEYIKFESVLTLLKEVNNNVNIF
KNDIIEKANSLVDNTNCSRIINTLTNIRHNYCDNGILKLTRLSIILISCGFVSFCLWYLFLFFWIYHQMKII
>C922_04254
MTDEYHLSIHLKKTDVLKEHLKEITKALHDELGYFCPSDG-VKISKD-------Q-SNEFAKSKWRILYSSWRMEDFTRL
NFKNVLNILKRNPYVMWCVYFLIVFMCVYLLTLLLYTKCFRRLIKSIHCKRCRKKEE-----------------------
--------------------------------------------------------------------------------
------KREK----------------------------------EEQES-ENNDILENVKKRIFSIMTYVFLSSLLCVLI
GLGIWFIVLFIKTRNGIYSNVCRASTSIENFLTDHCSVEDSRVDSSCYSLEHIITDAVSIVGQYQDIKLEIKEDLLVDQD
RSIPQLTDFLTVFENFRKLQRNMRRNNQILEEQYFHTYPVLMRLVTALDVVIQEGEAYLKQAKDTLDEGKKAIKGTFEEI
DQVLGKTFRENMDMVNDKITLFNKTMKEVLHQYRIKKNIKKYTISILIVKLVLLIPPLLILVGLLLFLYFVVKGDIGDSS
HFFLDLFGVFSVYFGFLTIVILLIGIALLSASVLGGTSCIIADRVLKNELNFDVFKDTTIDYCLKNENSPLISEDMLQGI
VDNVNSFDTSEMEKTVNEYDASFKEMKETFQQNTQNFVSYLWVVITKPRNNIYINNIRLNELKQSLLATSITRDNVKFGQ
FTLWGTDEYLHHLNRHYFPD-NRFALCFENEECEGDE-NKFNISSKSSIDDAKYRTLRGHVRPNV------HADDLDNVV
NLFIWKSRIRTEKIFSVEDLDSSMTEKIGWSQYTPRIKGREGREHETSLLRKYLVEDIEELNFNHVISFFQKIKQKFDAL
KYMIVTKANQLMNNLNCSRLVGEVKNLKNLYCDSVVLNMTLLSVALISFSIISFLLWYFFLFFWLYYQMKMM
>PCOAH_00003010
MSDEYNLSIDLKKTELLKEHLKTIAKAIHNEFGYFCPSNG-MEVPED-------PSYSKFSRSVWSTINTSWRMEDFTRM
DLTGVLNILKRNPYVMGCVYFLIIFTCVYLLTFILYTKFFRRLIKSIRCKTCKRKKQ-----------------------
--------------------------------------------------------------------------------
------RR------------------------------------EQQES-ENKDVIENVKKRFFNIMTYAFLSSLLCVLM
GFGIWFMISFFRTRNGIYMNVCSASTSIENFLTDRCSVKGSDVDASCYSLEHMVTDTVSIVGQYQDLKTQIKEDMLVGQK
RSVPLLTDILSAFENLKKLHLNVRRNNDILEQQYFHTFPVLTRLVKVLDVVIQEGEINLKHTQGTLDDAKEAVKGSFEEI
DEVLVKTFRENMEKVNEKITLFNTSMNRLIHQYKIKQKIKKYTTSILIVKLVLLIPPLLILIGLVVFIYLLVKGDVGNSS
HFFLDLFGVFSAYFGFLTIVILLMGVILLSTSILGGTTCIIADRVLKNELNFDVLNDTTIDYCLKNENSPLIAEDITKGI
VDNMKYLDTREMEKKVHEYNSNFKEMKKTFHESTRNFVNYMWVVITKPNGNMLLDRIRLENLRKSLLATTITRENIRFAQ
FNLWGIDEYLQYLNRYFFGD-NQSTLCFENADCERDI-GRYNISFGSSINDAGYQRIRDSVRRGI------PKDDLDNVV
NLFIYKSKIRNEKIFSVDDLDSNMKQKIGWSEYTPRITKPGDENQQTSLLRKYLVEDIEKLNFNHVISFFERIKEKFVTL
RDMIITKVQLLVKNTNCSRLVRELHNLKNLYCDNVVLNMTILSAALIAFSIISFFLWYCFLFFWLYYQMKMM
>MKS88_000715
MGDNYELGIYIKKTELIKEQLNKLNHIIGSEFGYFCSGNKNETFPSN-------D-SNKFSKSILNIFYTSWRMEDFSKF
NLRSVMNILKRNQYVVTCVYFLAIFTCVYFSTLFLYTKCFRRILKIFACRICKKEDEGEVRKESGMEYGVGNGIGNGVGN
GIGNGIGNGVGNGIGNGVENGTGNGVENGIGNGVENGVENRIGNGVGNGVENGIENGVENGIGNGVGNGIGNEALNEERH
EGRYEHGR------------------------------------EKPRD-EKKDGIKNLKKRMSSIISYSFLCILLCFLV
FLGSWFIYRFLKTKNGIHMNICSVSKSIENVLVDRCSN-NAKVDEVCYSVETILNEVVIIVEKYQNVKDQIRQDIHLDEE
NSIPFFSDYIKFFNNIKRLRTNIHNNNKALEEGYYHSYPVLMRIKEVLDSIITQGDGYLQNTEMTIKHGKNVIKAAITNV
DMSIEQSLKENIDKITTKFELVNKSVYDITRKYKIKDNIRKYTLTLLIAKFILLLPPVLILIGLFLFIFYLIKGNISNSN
HFFLDLFGVFSAYFGFLTIVTLLMGTVILSVSIIGGTTCVISERVLKNELNFEVFTDTLLEYCLKNKKSSIIEENLATNI
LNKINSFDINEIENRIMEYGTFFTRIKQTFNKNTSSFLDYLWVIVVKKDNNQYLDNIKLISLKKSLLVTGVTRDNVRFGV
WSLWGINEYISHLNRYFFND--NYALCFEDTTCEKNI-NKYNICYKSSINDLKYINLRNKLNNDV------LKNDLDNVV
NIFIKKAKILKEKIFDLSDLDNTVTKKIGWDEYTPKDK---DKAQSSSIIRKYLVNSVDSINFADILNIFAKIKNEFNSL
KELIITTVESLIKNMSCNRVVNELNRIRQNYCDQVVLNATLLSISLIAFSTISFLLWYFFLFCWLYYQLKAI
>PADL01_0101700
MGDFNDLSVELKKTELIKEELKNLSHIIHNEFNFFCQNEN-KNIIFSNNIKNSYN-DDIFSTSTLNNLYTSWKLEDFSHF
DFNSILDILKRNQYVMCSIYFLIIFSCLYFLTLLLYTKCIKRMLKKWFCKYCTSHIS-----------------------
--------------------------------------------------------------------------------
------EN-------------------------------------SSHN-EDRTLLQSVMKKSCYFITYSFITFLLLLLL
LSGITYMHYFIKTKRGIHDNICNIYTKIDAFLLNKCTD-PNTVDISCYSAEHILTDVDSILKEYKKMKLRAKDDSLLDEN
TPFPLLERYITTFNKLNILKENINKNNEALENGYFHTYPALTGISETLTTILNEGNKNFDNARKIIKEVKSTIKYSFHTI
DETIRNIFNDNLPKFTELITKAGNSIKGINNKYKIKERIPKYTNIILLTNIVLLLPPLLILLGIIIFMIYILIGNIQKNN
NFFIKLFGHFSAYFGFLTIVILSFGILFLSTSIIGGTTCILSERILKNELRFDILNNTLIDYCIKNENAPLIDDNITTTL
VSKINSFDTGSIDKNINEYEKHFTTLKTSFYENSLNFMDYIWVVIVKQDHNMFLNRIRNEEVKLSLLTTSIINENIKFGD
VEAMGIKSYLNELNRIIFQG-INGKICFNDIVCEKEA-NTYNITENSKTDDQKYLSIRNQVND-Q------YKDDLDLII
QLFVYKARILKEKIFDINDLDSNEKNKIGWSEYTPRNT---HGTQKKSIINTFLINVIESINFSEIIYFFDKMKDQFNVL
KSLILLKIDTLTKNTNCNKFVKELIDVRKDYCNKIVLNLSTLSIYLIIFAITSFLLWYLFLFLWFYYNIKPS
>PmUG01_02019500
MGDNYELGIYIKKTELIKEQLNKLNHIIGSEFGYFCSGNKNETFPSN-------D-SNKFSKSILNIFYTSWRMEDFSKF
NLRSVMNILKRNQYVVTCVYFLAIFTCVYFSTLFLYTKCFRRILKIFACRICKKEDEGEVRKESGMEYGVGNGIGNGVGN
GIGNGIGNGVGNGIGNGVENGTGNGVENGIGNGVENGVENRIGNGVGNGVENGIENGVENGIGNGVGNGIGNEALNEERH
EGRYEHGR------------------------------------EKPRD-EKKDGIKNLKKRMSSIISYSFLCILLCFLV
FLGSWFIYRFLKTKNGIHMNICSVSKSIENVLVDRCSN-NAKVDEVCYSVETILNEVVIIVEKYQNVKDQIRQDIHLDEE
NSIPFFSDYIKFFNNIKRLRTNIHNNNKALEEGYYHSYPVLMRIKEVLDSIITQGDGYLQNTQMTIKHGKNVIKAAITNV
DMSIEQSLKENIDKITTKFELVNKSVYDITRKYKIKDNIRKYTLTLLIAKFILLLPPVLILIGLFLFIFYLIKGNISNSN
HFFLDLFGVFSAYFGFLTIVTLLMGTVILSVSIIGGTTCVISERVLKNELNFEVFTDTLLEYCLKNKKSSIIEENLATNI
LNKINSFDINEIENRIMEYGTFFTRIKQTFNKNTSSFLDYLWVIVVKKDNNQYLDNIKLISLKKSLLVTGVTRDNVRFGV
WSLWGINEYISHLNRYFFND--NYALCFEDTTCEKNI-NKYNICYKSSINDLKYINLRNKLNNDV------LKNDLDNVV
NIFIKKAKILKEKIFDLSDLDNTVTKKIGWDEYTPKDK---DKAQSSSIIRKYLVNSVDSINFADILNIFAKIKNGFNSL
KELIITTVESLIKNMSCNRVVNELNRIRQNYCDQVVLNATLLSISLIAFSTISFLLWYFFLFCWLYYQLKAI
