# Supplementary material for: Phosphorylation in the Plasmodium falciparum Proteome: A Meta-Analysis of Publicly Available Data Sets
Source: J Proteome Res. 2024 Oct 30;23(12):5326–41. doi: 10.1021/acs.jproteome.4c00418 (PMC11629380; doi:10.1021/acs.jproteome.4c00418)
Supplement: Supplementary file 7 — pr4c00418_si_007.zip [file pr4c00418_si_007.zip › plasmodium_alignments/PF3D7_0104200_orthos.afa]

>PADL01_0101800
MSLRRRKFIL-LSFVFFVVELV-VGY------------------------------------------------------
-----DNIINNYRNISREVVYNKNIVINIKLDN-------------------------------NIY-KN-KTNSRILKE
NK-----EES-----LEAA-AVNEKT--KEDVKESC--N------YHTSSSVFNNDKENTSSFIKTGESYEGNNIQGQA-
---QAEAEG---SIENASLNLRTKNGTLINDDMLDYYLNFCDQVNNKTFPFNECTKLHTSDMVTLCKNNNDEKSKITYDL
LGYGEMDDVSAYSLSYALNDVETIKDWNKNIYKLNYLNLKKSDIQEKIDKNEKINVNKYILQNEKDVPEDERKYLYLING
LPWPFKSQDTIYEVYQKYYNNKNMLLIINKSLNDVFDNNSSYARINNYENFFCIYPKSKNSYDKGVKYVMSIIYDVNIPK
FIQNNILNQIFPDLIFNLHNTSIAITDKTVGTVVDLSKSEQNAWHAH-----SLKEVKPS----------DTPIV-ENIS
TEQENSYGMGFIKMIFVDGPYNFWIIN-VNFFKKIFGL------------------------------------------
------FFNTQ
>PBLACG01_0101700
MSLKRRKFIL-LSFVFCVVELI-IGY------------------------------------------------------
-----DNIISKYGGLSSVVVYNKNIDINIE-RD-------------------------------NIY-KN-KINTRILKE
NK-----EES-----LETV-AVNEKT--KEDVKDSC--N------YPTATSVFNNDKENTASFIKTDESYEGNNVQVQA-
-QAQTEAEG---SINHPSVNLRTKSATLINDDMLDYYLNFCDQVNNKTFPFNECTKLHTSDMVTLCKNNNDEKSKVTYDL
LGYGEMDDVSAYSLSYALNDVETIKDWNKNIYKLNYLNLKKSDIQEKIDKNEKIKVNNFILQNEKDLPEDERKYLYLING
LPWPFKSQDAIYEVYQKYYNNKNMLLIINKSLNDVFDNNSSYARINNYENFFCIYPKSKNSYDKGVKYVMSIIYDVNIPK
FIQNNILNQIFPDLIFNLHNTSIAITNKTVGTIVDLSKNEQNAWHAH-----NLKNVKPA----------DTTIN-EHVE
TDPENSYGLGFIKMIFIDGPYNLWIIN-VNFFKKIFGL------------------------------------------
------FFNRE
>PRELSG_0212900
MILKKKKFII-LILFHLFNVCFYCEE-KKEFIKFFNADS-SEFSKRKLFF--K------------------PF-IGQ---
-----NEIFSKLF-LKNNSNYLLDDELKFSKNPIIINERNRI------------------NFGNIQL-KK-KSIFRIVKE
YK-----DNI-----YSYV-PIDEKK--KKEFNSLEKINSYKNIRSR---NIFKNDKQLESLQLKN------KNKECDFS
LKKENNNSN---D-I--NENKVPRFNEMINKEMVDNFKDICNKVYKKTFDLKNSFKVHNSSILTLYKNLLENKDK-KYDL
LGYGEMKDVSAYALNYSLNDIESIKKWNKNIKKLNYLNISKAMLLKKRNNAEMLNINKYIVNNENDLSNDKKNILYLVNS
LPWPFKSHDVIYEAYQNYDEHQNMFIIVNKSINDIFNQNENFSRIKNYENFFCIYPKSKDFFEKGLDYVISLYYNASIPK
IIQNNLFSHLFPSLIYNLYNYSQKETIKKKDISHEDKMKLLTPNDLKNCEKDNNKKREIK-----------DKKY-NEKL
DIKSNYFNTKSFKFLFIDKVNSMWRAK-KKFLKKLFFY------------------------------------------
------LYHLF
>PmUG01_02019400
MILKKNKYIV-LTFLLALFEYL-CHDGKYKLKNITDRAK-F--QHNDLSLILSHLYIKKLPFVNALFGNDMSS-DGS---
-----DSCRDNPALGR-CHFPEKGSCSRYVNG--GVKNKNSL---------------FRNNYSVLFS-QNIRGHFRILNE
QT-----EGR-----F----G--GAT--KTDLQNEH--V------QK---------D--A---------------YGQPL
LQAQ--PEVISPGVG--EKTLPERESPLITEKTRKRYLDICKKIRSNQFSYDNCEIFHKSPEVTLYKNLLDDKSETRYDL
IGYGTLNDVSLYGMSYALNNVDTIKKWNKNIYILNYLNITEPSILEKYNINEKINASKLILPNESEAPKGNRKYMYLVNG
LPWPFKSHDTIYEVYQNYNEEENMLLIANKSVNDTFLNNSSYTRISNYENFFCIYPKSKNSYEKGLDYVISLYYDVNIPK
FLQNNILNQIFPSLVYSLYNSSKAMTEKGMNFTEEEIKKNPLPFELKE----GEVINELN---------AAQANS-KSAQ
LDKASSGGASILRIIFIDPFTFVWTAN-VSLFKKIYVF------------------------------------------
------ITSMF
>PcyM_0213700
MILKKSKLLA-LSLLLAFVDYL-CRDGRRKWISLLSSWE-A--A---------------------------SY-DGS---
-----DVILSQSRGGKNAHIFSRKSDLQFAKGYEQVRQKERSGSSERSGSSGRSQRSGRSTLVCILP-SG-MPRFRTLHE
KV-----EAE-----K-EP-LIMEKT--ENDVNVLG--N------AD---------H--E----NN------KDEPGQSQ
LKAQPATQG---ELP--QQTVATKVSPLIEKNTIDHYLNVCSQIRNKTFSFKNCEIFYESPEVTLYKNLLEDKSETRYDL
IGYGTLNDVSLYGASQALNDINIVKQWNKNIYKINYLKLNKKSILEKFQKDEKIDASKYILHNEH--LRENRRYIYLING
LPWPFRSHDTIYEFYQKYLEDQNMLLVANKSVNNVFFDNSYYTRIRDYENFFCIYPKSKDSYEKGLDYVISVYYDVNIPK
FIRNNILSQIFPSLIFNLHESSKEITDKGLSMSADDMKKNELPFQLKD----NFSPGDDD----------SGQEK-KDGQ
VSKSPFFGATVLRIIFVDPIHFIWTTN-VNLFKKIYVI------------------------------------------
------VTSIF
>AK88_01091
MILKKSKLLA-LSLLLALVQYL-YGDGRLKWMNLFSRWE-S--S---------------------------SY-EGS---
-----DLILSKGRGGKDVYAFSRKSAFPFSKSYEQVRQKERS---------------KSSNLVCIVP-SD-MPHFRMLHE
LE-----QAA-----N-EP-LLIEQT--EGDVNVIG--N------AD---------H--A----TA--------------
-------ME---ELP--PQSVATKDSPLMEKNMVNHYLDVCKKIRNNQFSFNNCEPFHKSQEVTLYKNILQDKSKTRYDL
IGYGTLDDVSLYGASQALNDIDIIKKWNKNIYKINYLKLTKEAILDKFKNGEKIDASKYILQNEH--VKANRRYIYLING
LPWPFRSHDTVYEFYQKYIPEENMLLVANKSVNNVFSDSSYYTRIRDYENFFCLYPKNKNSYEKGLEYVISVYYDVNIPV
FIRNNILSQIFPALIWDLHKSSKQLTDEGLSFSVEQIQMNQLPFLIND----SAAPEEVL----------PGPEG-KDAQ
ESTSPFYGASVLRVIFVDPFHFIWTTN-VNLFKKIYVI------------------------------------------
------VTSIF
>PY17X_0210300
MNFKQNKYYIFLVSLFVLAKYD-NNVGPCNLKNSLNGESYI--SKNLIYF------------------------------
--------------------------------------------------------------------KN-VTNYRILEA
EL----MDVENVKENL-KYVQQAKME--ENELNVEG--N------AQ---------K--E---------------SPVSR
VKSK--SEI---LIE--EKTNLNETSTFITDELISKYLNICDSVHNNTFTYNNDESFNKSEDCTLHKNLVDEKNNSNYEI
IGHGKLKDVSIYGMNYALRNISAIKEWNTHISYLNYLNLTKETIENKIKKHEQIDPSKHTLNDTE--LSNNNSYLYLVNG
LPWPFRSHDSPYEYYQKYFPDKNMLLIVNRSIKNAFKDVSGYTRIRNYENFFCLYSKNNDMYTPGLDYVSSILYDVSIPP
FLKNSILNQLFPKLILDLNQCSRKYTKIGLSLTDEEKATYLLLLQSKG----HNKKLKSV-----------DNKI-KNSL
NSVDDTEKPNVLWIIFVSPIYKMIEIC-SGLIQKTISI------------------------------------------
------F---Q
>MKS88_000714
MILKKNKYIV-LTFLLALFEYL-CHDGKYKLKNITDRAK-F--QHNDLSLILSHLYIKKLPFVNALFGNDMSS-GGS---
-----DSCRDNPALGR-CHFPEKGSCSRYVNG--GVKNKNSL---------------FRNNYSVLFS-QNIRGHFRILNE
QT-----EGR-----F----G--GAT--KTDLQNEH--V------QK---------D--A---------------YGQPL
LQAQ--PEVISPGVG--EKTLPERESPLITEKTRKRYLDICKKIRSNQFSYDNCEIFHKSQEVTLYKNLLDDKSETRYDL
IGYGTLNDVSLYGISYALNNVDTIKKWNKNIYILNYLDITKPSILEKYNINEKINASKLILPNESEAPKGNRKYMYLVNG
LPWPFKSHDTIYEVYQNYNEEENMLLIANKSVNDTFLNNSSYTRISNYENFFCIYPKSKNSYEKGLDYVISLYYDVNIPK
FLQNNILNQIFPSLVYSLYDSSKAMTEKGMNFTEEEIKKNPLPFELKE----GEVINELN---------AAQANS-KSAQ
LDKASSGGASILRIIFIDPFTFVWTAN-VSLFKKIYVF------------------------------------------
------ITSMF
>PKNH_0209300
MILKKSKLLA-LSLLLALVEYV-CRDGRRKWMSLLTSWE-V--A---------------------------SF-DGS---
-----NVILNENRRGKYVHIFPRKNASHFARNMTMYRQKERR---------------E-RNVVCIVP-SD-ISRNRILHE
QV-----EEE-----N-ES-VVREIN--GNDVNVSG--N------SD---------N--A----ND------IAEYE-ET
IKGQASTQE---ELP--QQSVGTKVSPLIEKDTIDHYLDVCTRIRNKTFSLENCEIFYKSPEVTLYKNILEDKSETRYDL
IGYGTLDDVSLYGGSQALNNIDIIKEWNKNIYKINYLKLNKTSILEKFKDGQKIDPSKYILQNEH--LRENRRYIYLING
LPWPFKSQDTVYEFYQKYIEDQNILLVANKSVNNVFTDSSYYTRIRDYENFFCLYPKNKNSYEKGLDYVISVYYDVNIPK
FIRNNILGQIFPALIFDLHKSSKELTEKGLSLSSEEINKNQLPFQMD-----NFSSEDGA----------GGLAG-MDGQ
VAKSPFFGSTVLRVIFVDPFYFIWTTN-VNFFKKIYVI------------------------------------------
------VTSIF
>C922_04253
MIFKKSKLLG-LSLLLVFVEYV-CRDGGRKWMSLFRRWE-A--V---------------------------SY-NGS---
-----DMILSQSRWGKNAYRLSRKSILQFEKGYEQVRQKERI---------------ERSSLVCIVP-SG-MPRFRMLHD
DV-----KAQ-----K-QP-LLREGT--ENDISLSG--N------AE---------A--A----VD------SEAKGQTQ
LKSQPAPEG---GSP--PQSTPTKPSPLIEQNTMDHYIDVCTQIRNKKFSFNNCELFHQSPTVTLYRNMLQDKSQTRYDL
IGYGTLDDVSLYGASQALNNIDIIKQWNKNIYKINYLKLNKDSLLQKYQKNEKIDASKYILQDGH--LKGNPRYIYLING
LPWPFKSHDTAYEFYQKYTGDQKMLLVANRSANEVFAPSGYYTRINNYENFFCLYPKSDDFYEKGLEYVISVYYDVNIHE
FFRNKILSQIFPSLIFNLHDSSKKMTEEGLSVSADGIRK-ELPFQLTE----SATLNHA-----------DNQ---DGIE
MSTSPFFGATVLRIIFVDPFYYIWTTN-VTLFKKIYGI------------------------------------------
------VTCVF
>PVL_020009600
MILKKSKLLA-VSLLLALVEYL-CRDGRRKWMGLLSRWE-A--T---------------------------PY-GGSDVG
NGVGSDVGLGQTGGGKAAHIFALKSALQFANGYEEVRRKGRSG---RSGRSERRERRERVNPVCILP-SD-MPRFRTLHE
KV-----EGE-----E-EP-LLQEKT--ADDMNVSG--D------AD---------N--T----NS------KNEYGQPL
IKGQTATEG---VLP--QQTVATKVSPLIEKSTIDHYLDVCTQIRKKTFSFKNCEIFYESPEVTLYKNILEDKSETRYDL
IGYGTLNDVSLYGASQALNNLDVIKEWNKNIYKINYLKLNKASILEKYQNDEKIDATKYILEKEH--LRENRRYVYLING
LPWPFRSHDTVYEFYQKYIEDQNMLLVANKSVNEVFADNSYYTRIKDYENFFCIYPKSKNSYEKGLDYVISVYYDVNIPK
FIRNNILSQIFPSLIFNLHEVSKTITEKGLAMSSDDIKKNELPFQLKD----NFSPGEGG----------AGQDG-KEGQ
DGKSPFFGATVLRVIFVDPFHFIWTTSSVQLAKRLADEPPPRSTAAPTNRTFGDLPPFVCSSARISLTTLSQKIQKRERV
AQTPPTRGAPI
>PF3D7_0104200
MSLKRRKFIL-LSFVFSVVELI-FGY------------------------------------------------------
-----DNIINNYGGLSSVVVYNKNVGINKI-GD-------------------------------NVY-KN-KIKSRILKE
NK-----EES-----LETA-AVNENT--K-DVKDSC--N------YSTPSSVFNNDKENTASFIKTGESYDGNNVQAQAQ
AQAQAEAEG---SLENAAVNLRTKSATLINDGMLDYYLNFCDQVNNKTFPFNECTNLHTSDMVTLCKNNNDEKSKITYDL
LGYGEMDDVSAYSLSYALNDVETIKDWNKNIYKLNYLNLKKSDIQEKIDKNEKINVNNFILQSEKDVPEDERKYLYLING
LPWPFKSQDTIYEVYQKYYNNKNMLLIINKSLNDVFDNNSSYARINNYENFFCIYPKSKNSYDKGVKYVMSIIYDVNIPK
FIQNNILNQIFPDLIFNLHNTSIAITNKTVGTVVDLSKNEQNAWHAH-----SLKNVKPE----------DTPNT-EHVQ
TDPENSYGLGFIKMIFVDGPYNLWIIN-VNFFKKIFGI------------------------------------------
------FFNKD
>PVP01_0210500
MILKKSKLLA-VSLLLALVEYL-CRDGRRKWMGLLSRWE-A--T---------------------------PY-GGSDVG
SDVGSDVGLGQTGGGKAAHIFALKSALQFANGYEEVRQKGRSERSGRSGRSERRERRERVNPVCILP-SD-MPRFRTLHE
KV-----EVE-----E-EL-LLQEKT--ADDMNVSG--D------AD---------N--T----NN------KDEYGQPL
IKGQTATEG---VLP--QQTVATKVSPLIEKSTIDHYLDVCTQIRKKTFSFKNCDIFYESPEVTLYKNILEDKSETRYDL
IGYGTLNDVSLYGASQALNNLDVIKEWNKNIYKINYLKLNKESILEKYQNDEKIDATKYILEKEH--LRENRRYVYLING
LPWPFRSHDTVYEFYQKYIENQNMLLVANKSVNEVFADNSYYTRIRDYENFFCIYPKSKNSYEKGLDYVISVYYDVNIPK
FIRNNILSQIFPSLIFNLHEVSKTITEKGLAMSSDDIKKNELPFQLKD----NFSPGEGG----------AEQDG-KEGQ
DGKSPFFGATVLRVIFVDPFHFIWTTN-VNFFKKIFVI------------------------------------------
------VTSIF
>PocGH01_02017700
MIFKKSKFIV-LIFFLAFIKYA-RHDGEYKSKIQIDLTK-I--VRNELSF--L-----------SLWGSN-PG-SRS---
-----DIGS---GRGK-------------------------------------------WKYDQCVPVWS-RLEIRVLNE
NTQSDHINGGGVKTDV-REIEEVLETKGEAELEQE---N------SS---------V--T---------------STRVR
DNTD--TES---STEE-KRTIITKPSVFIGDETVNHYLNVCEQIRNKSFSYQNCEIFHESSEVTLYKNILEDKSETRYDL
VGYGTLNDVSLYGLSYALNNMDTIKEWNKNIYQINYLNLTKNVIEEKYKNDEILDATKFLLKNDKDAPRGNRKYVYLVNG
LPWPFRSHDTVYEFYQKYYEEKNMLLVANRSVNPAFKENGSYTRIRNYENFFCIYPKSNNSYEKGLDYVLSIYYDVSIPK
FLQNKILGQIFPSLLFSLHESSKTLTEKGESLTEDEMKNNELPFELKE----SQGSDSRY-----------SDKANPGGE
LEQSSFFGTGIIRIIFVNPVYFIWSAN-VNFFKRIYVF------------------------------------------
------FSSMF
>PBANKA_0208900
MNFKQNKYYIFLVSLLVLDKYN-NNAGACKSKNSLNEESYI--STNLISF------------------------------
--------------------------------------------------------------------KN-VTNYRILEE
AL----MDVENVKENL-KYVQQAKME--ENELNVEG--N------AQ---------K--E---------------SPIPS
VKSK--SEL----IE--EKKKINETSAFITDELVTKYLNICDSVHNNTFIYNNDESFNKSEDCTLHKNLIDEKNNSNYEI
IGHGKLNDVSVYGMNYALSNISAIKEWNTHISYLNYLNLTKETIEDKIKRHEKIDPSKYTLNDAN--MLNNNSYLYLING
LPWPFRSHDAPYEYYQKYFPDKNMILIVNRSIKNAFKDVSGYTRIRNYESFFCLYPKTNDMYTPGLDYVSSILYDVSIPP
FLKNSILNQLFPKLILDLNQSSRKYTKVGLSLTDEEKASYLLSLQIKG----DNKKLKSVDNKIKNSLNSADNKI-KNSL
NSADNTEKLNILWIIFVNPVYKIIEIC-TSFIQKTISI------------------------------------------
------F---Q
>PCHAS_0207300
MNFKHNKYYIFLVSLFVLAKYN-NNVGSCKST------------------------------------------------
---------------------------------------------------------------------N-VTNYRSLGE
-L----IDVENVKENQ-KYLEQAKIE--EAELNVEA--N------TE---------K--E---------------STQTL
VKTK--SEI---LTE--EKIAINEKSVFINDELVTKYLNICDSVRNNTFSNENNEFFNKSEDCTLFKNPVD-KNKPNYEI
VGHGKLNDVSLYGMNYALRDLSAIREWNTHISYLNYLDLTKDGIEDKMKKNESIDPSKHTIEDTE--IFNNNSYLYLVNG
LPWPFRSHDTPYEYYQKYFPDKNMLLVANRSVKKAFKDVSGYTRIRNYENFFCLYSKNKDIYSPGLDYVASIFYDVNISA
FLQNSILNQLFPKLIFDLNATSRKYTQAGLSMSEEEKTTYQLLLQGKT----HNKKLKSV-----------ENKL-NSSE
NALETTKGSNILWTIFISPVYKVAEIC-IFVIKKTFGM------------------------------------------
------FQYDE
>PGAL8A_00100300
MILKKKIFLL-LIFFFLFNECF-CYEKKKEFIKFLDSSS-SELSKNKLSF--K------------------PFMVNQ---
-----NAIFNKLF-LKNISSYML-DKLEFSKNWKKLDEANKE------------------NFNNIHL-KE-KFFFRIRKE
NK-----KNP-----YAYI-PINEDS--KKEFNNFEKNNTYKSISYD---NIFKNDKIIESSQLKN------KE--YNTS
FKKEINSNN---DSS--NENNLHRFNEMINKEMINNFKDICNQIYKKTFDLKNSSKVHNSNILTLYKNLLEGKDK-KYDL
LGYGEMKDVSAYVLNYSLNDIKSIKKWNTNIKRLNYLNISKSTLLKKKSSREMLDVNKYIVNDEKDIENEKKNILYLVNS
LPWPFKSHDVIYEVFQNYDESENMFIIVNKSINDLFNKNENFSRINNYENFFCIYPKKKDIFQKGLDYVISLYYNASLPK
FIQNNLFSNLFPSLIYNLYSYSQKETIKKKDINHEDKMKLLKHNDLENCEKNDNKKREIQ-----------DEKY-NEKL
DKRNNCYIKKLFKFVFTEKINTIWKAK-KNFLKKLFFY------------------------------------------
------LYNLF
>PRCDC_0102100
MSLKRRKFIL-LSFVLLAVELI-IGY------------------------------------------------------
-----DNIINNYGGLLNVVVYNKNVGINKK-GD-------------------------------NIF-KN-EIKSRMLKE
NK-----EES-----LETA-AVNEKT--K-DVKDSC--N------YSTPSSVFNNDKENTSSFIKTGESYEGNNVPSQA-
---QADAEV---SLENAPENLRTKSATLINDDMLNYYLNFCDQVNNKTFPFNECTNLHTSDMVTLCKNNNDEKSKITYDL
LGYGEMDDVSAYSLSYALNDVETIKDWNKNIYKLNYLNLKKSDIQEKIDKNEKINVNNFILQNEKDLPEDERKYLYLING
LPWPFKSQDTIYEVYQKYYNNKNMLLIINKSLNDVFDNNSSYARINNYENFFCIYPKSKNSYDKGVKYVMSIIYDVNIPK
FIQNNILNQIFPDLIFNLHNTSIAITDKTVGTIVDLSKNEQNAWHAH-----SLKNVKSA----------DTPND-ELVQ
TDPENSYGLGFIKMIFVDGPYNLWIIN-VNFFKKIFGM------------------------------------------
------FFNKE
>PBILCG01_0102600
MCIKRRKFIL-LSFVFLVVELI-VGY------------------------------------------------------
-----DNIINKYGGLSSVVIYNKSVGINVR-GD-------------------------------NIY-EN-KINSRILKE
NK-----EES-----LETT-AVNEKT--KEDVKDSC--N------YPTSSSVFNNDKENTSNFIKTGESYEGNNVQS---
---QAQAEG---SIENSSLNLRTKSATLISDEMLDYYFNFCDQVNNRTFPFNECTKLHTSDMVTLCKNNNDEKSKVTYDL
LGYGEMDDVSAYSLSYALNDIETIKDWNKNIYKLNYLNLKKSDIQEKIDKNEKINVNDFILQNEKDLPEDERKYLYLING
LPWPFKSQDTIYEVYQKYYNNKNMLLIINKSLNDVFDNNSSYARINNYENFFCIYPKSKNSYDKGVKYVMSIIYDVNIPK
FIQNNILNQIFPDLIFNLHNTSIAITDKTVGTIVDLSKNEQNAWHAH-----SLKNIKPA----------DTPII-EHAE
TDTENFYGLGFIKMIFIDAPYNLWIIN-VNFFKKIFGL------------------------------------------
------FFNKE
>PGSY75_0104200
MSLRRRKFIL-LSFVFFVVELV-VGY------------------------------------------------------
-----DNIINNYRNISREVVYNKNVVINIKLDN-------------------------------NIY-KN-KINSRILKE
NK-----EES-----LEAA-AFNEKT--KEDVKESC--N------YHTSSSVFNNDKENTSSFIKTGESYEGNNIQGQA-
---QAQVEG---SIENASLNLRTKNGTLINDEMLDYYLNFCDQVNNKTFPFNECTKLHTSDMVTLCKNNNDEKSKITYDL
LGYGEMDDVSAYSLSYALNDVETIKDWNKNIYKLNYLNLKKSDIQEKIDKNEKINVNKFILQNEKDVPEDERKYLYLING
LPWPFKSQDTIYEVYQKYYNKKNMLLIINKSLNDVFDNNSSYARINNYENFFCIYPKSKNSYDKGVKYVMSIIYDVNIPK
FIQNNILNQIFPDLIFNLHNTSVAITDKTVGTVVDLSKSEQNAWHVH-----SLKDVKPS----------DTPIV-ENIP
TEQDNSYGMGFIKMIFVDGPYNFWIIN-VNFFKKIFGL------------------------------------------
------FFNTQ
>PVVCY_0200870
MNFKQNKYYIFLVSLFVLAKYN-NNVGSYKTS-------------NLVSF------------------------------
--------------------------------------------------------------------KN-VTNYRNLEE
-P----MGEENVNENP-KYLQQVQLE--EDELDVEG--N------TE---------K--E---------------STTTR
VKTK--SEI---LTE--EKLATNEKTTFINDELVSKYLNICESVRNNTFGHENNEFFHKSDDCTLFKNPLD-KNKTSYEI
IGHGKLDDVSLYGMNFALRDLSAIREWNTYITYLNYLDLTKDGIEDKMNKNEVIDPTKHTIEDTD--IYNNNSYIYLVNG
LPWPFRSHDTPYEYYQKYFPDKNMLLVANRSIKKAFKDVSGYTRIRNYENFFCLYSKNKDIYTPGLDYVSSIFYDVNISA
FLQNSILNQLFPKLIFDLNDASRKYTKVGSAMSEEEKATYQLLLQGVP----HNKKLKSV-----------ENKL-TNPG
DNGVVATNANMFWTIFISPMYKVAEIC-MAFIKKTLNV------------------------------------------
------F---Q
>PPRFG01_0102600
MSLKRRKFIL-LSFVFSVVELI-FGY------------------------------------------------------
-----DNIINNYGGLSSVVVYNKNVGINKI-GD-------------------------------NVY-KN-KIKSRILKE
NK-----EES-----LESA-AVNEKT--K-DVKDSC--N------YSTPSSVFNNDKENTASFIKTGESYDGNNVQAQAQ
AQAQAEAEG---SLENAAVNLRTKSATLINDGMLDYYLNFCDQVNNKTFPFNECTNLHTSDMVTLCKNNNDEKSKITYDL
LGYGEMDDVSAYSLSYALNDVETIKDWNKNIYKLNYLNLKKSDIQEKIDKNEKINVNNFILQNEKDVPEDERKYLYLING
LPWPFKSQDTIYEVYQKYYNNKNMLLIINKSLNDVFDNNSSYARINNYENFFCIYPKSKNSYDKGVKYVMSIIYDVNIPK
FIQNNILNQIFPDLIFNLHNTSIAITNKTVGTVVDLSKNEQNAWHAH-----SLKNVKPE----------DTPNT-EHVQ
TDPENSYGLGFIKMIFVDGPYNLWIIN-VNFFKKIFGI------------------------------------------
------FFNKD
>PCOAH_00003020
MILKKSKLLA-LSLLLALVEYL-CRDGRRKWMSLLSRWE-A--A---------------------------SY-DGS---
-----DMILDDSRRGKHAHIFSRKNTLQFGKSYEQIRQKERS---------------NRRNVVCILP-NG-TTHFRTLHE
QE-----EEE-----S-ET-HLREIT--ENDVNVSG--N------SD---------N--A----KS------IDEIEQKL
LKEQASTQG---ELP--QQTVGTKVSPLIEKSTVDHYLDVCAKIRNKQFPLNNCEVFYESPEVTLYKNLLEDKSETRYDL
IGYGTLNDVSLYGGSQALNNIDIIKEWNKNIYKINYLKLNKASIMEKYQKGEKIDPSKYILQNEH--LKENRRYIYLING
LPWPFRSQDTVYEFYQKYIEDQNILLVANKSVNNVFSDNSYYTRIRDYENFFCLYPKSKNSYEKGLDYVISVYYDVNIPK
FIRNNILGQIFPALIFDLHKSSKEITEKGLSMSIEEIQKNELPFQMKD----NLSGEDGD----------AGNLE-MGAQ
DSKSPFFGATVLRVIFIDPFHFIWTTN-VNFFKKIYVI------------------------------------------
------VTSIF
