# Supplementary material for: Phosphorylation in the Plasmodium falciparum Proteome: A Meta-Analysis of Publicly Available Data Sets
Source: J Proteome Res. 2024 Oct 30;23(12):5326–41. doi: 10.1021/acs.jproteome.4c00418 (PMC11629380; doi:10.1021/acs.jproteome.4c00418)
Supplement: Supplementary file 7 — pr4c00418_si_007.zip [file pr4c00418_si_007.zip › plasmodium_alignments/PF3D7_0104300_orthos.afa]

>PF3D7_0104300
MSHINYNVEKRKSLKKHNNNNNNNN--------NIYNNKIDTPNIKNYDDSSKHINTNPQVLDSILLSNMEKDKKLKLLN
NYINMFDKNKN----DKVT-----------------TNHPSHN---------I---YNRKNN------------------
--DTYDDQDKDEQYVDT--------------DDS-----FSLSNTKKKINKRDIISYD----------------------
----NYIF-EDEDKVSSKY----------------------LE-YKN-D------------STSHMKKKKD---------
--EGSNRKGNINMDSNNNDDNNNN------I-NMKS--NTNNN--NNNNNNNNKDD-DYYDD---N--NYYHKNHS---D
SINN--------SINYND-IHRKEKKNK-KNTHNEKKYISNMYNFQYDDYD-----------------------------
-------------------------------------------------------------KK-KKKKNTLETYDSDTKN
SDIFINTGFLPYSLN--KKKNNKKR-KGKKKNEQ---EENRHNVNYDDNM----DDDDDDNNDNNNDDDSNNNNNDDDSN
NNNNDDDSNNNNNDDDSNN----NNNDDDSNNNNND--DSNNNNNDDSNNN-NNDDSN-NTGSFFK--------------
-------------------------------------NKMIQSHVINNKYDNTND----YLD------------------
----DLESFEYNK-------------------------------------------------------------------
--------------------------------------------------------------------------------
------------------------------------------------------------------------TKKKKKKK
NDTIDDVFKNKRNDNTKI-KYNY-NNNN-N--NNNNVLEYELNYVHNSFDTHPKKWSHHSLPDNYEGEKKKKKNKTKK-K
RHDMNFYSIDKNNLDEQDLFSNQEALTILKNFAKENN--VSHPYKEKKINKNKKTSSNSMYKDYSNNI-NNYNN------
--------------------------NNDENNNYKDIVSNYDNNYEYDKKNKN---------------------------
--------------KIDVEQNVHMINYINV--------NN--------------KQTNI--------NNHNDNNFNVNKE
LSINDNVYENFIREYKNLQSLFSYNKNKIEDHF--------------------------------------NPLTRIIEK
----N--KEDN------------IVLENNINKFILNAHEGLSKKMLSYHMDE---QEDV--------QGMKSIEDDNKGG
DNKGGDNKGGDKKGGDNKGGDK---KGDDKKGD-----DNKDDD------ND------------D-DDDDD---------
-------DNDDDDDDESTISYSKS-DLSKIVEYINNDDME------EMTRFSNNNSVLQKKKQNKKKK-NEQNKDNILTK
NSKHNSTHTINCKNKKDLKNLSTSTNIMDE----SIH--------------------------KNNNDNNMNSNKNN---
-----------------NDNNMNSNNNNNDNNMNSNNNNND---------------------------------NNMNSN
N-----------------NNN--NNYNSSS-DMKIIE--SNNIPYSPNNNMKKKKKKKKKNLKEKL-NN-----------
-------------NIKYNEIITKTHIF-----------P--T-------NKII-QHD--KGVEYETTNSKHLLHKNINNI
YNQSE--------QNWSLHEDLLKEVLTKEEY-NE-------K-LIKKNKNKNSKINKKTVDNKETHLHKQI---AEKYD
----------NIHTYIVE-TRKDKY-SPSDHE----KQNSFIKERVLH-SKKKIKGKKNSKRNIK-MVSRNKENK-----
---KER-TMKSQND-----------------------N---------------------HLNNHESDDNNS---------
-------IENS--YEESAMYDENNSSIHDDNSKKEKFSDNEKYHERAEEEIVSD---DLYQ-EDDNSDHSNKKIKMNMK-
SM--TSF----------DKDKRRYTIQNL--------------------------------------EEIKK--K-----
SKKSINK-NE-NDKYGYNSDYMNDSGDFAVEKKDKKKKTQQENCDN---K----YGNKY-NKCDK---------------
------------------------------------------------------------------------D-----KD
-KD--NYNNKDK--FLPSDQAFHYDNRKAKKKN----K------ED-ILKDQYNDE-HIKEYFYSLIEGQV----SKNNK
-NKKKKNSQRD-YS------------------------------------------------------------------
---------------------------LNKSTKEKGVKKE-RL--------LHNKHFKETDSEEDQN-------------
------N---KKNKNNI--------------YL---------------------KKNYDQENEKDN--EY-ENEKSYKKS
TRPYYEEDHTPYRKQNIQDWS------SYTK-D------------KENKLNMDDDINMNKGNDQDV--------------
---NRTYKNEKNKEE-DKY-GK------NEKNEKYDKY-----DKYEKYEKYDKY-KKDNKNQHDDPLYD----------
-----NI----------------NKNYDN-DNKGLEFFSN-NFFHIKKFIEKKENENVHMSKIENS--QK---EEELNHK
--RNNLNSSG--------------------KTEKLEKFLGLYK-ENNEAMDFYKSVLIEENNSMNISK-NKIN---KNN-
-----------------------------IIDD-RMKDNISKI-NRYNSD--------DTYIKVEN-NYDNKKEMN-NSD
ELNGNNNNN-NNKNNNNNNN------------------------------------------------------------
-------NN-----NNNNNNNNNNNNIN---NGGD---------------------------------------------
--------------K-----NRRNNF-----------N-N-NNIYMCKNVKNIILSLELSNEEKINEVRKILFYSSSDEK
KYIMNEILNILYIYPQLYVSCIISLFYLFILDNEIFEKYFNADDLVYLFNEKIDFRYAEWFLKTYLFYKYKYSDNTHTKG
SIYYIKKGSPR-----------NSIKREDSNMYADQ-SVMAENIKKNYL-NEGNQK-DDDN----KNNYDDKENNYDDKE
N-NYDDKE-NNYDDNKNNYDDNKNNYDDKKNNYDDKKNNY-----------------------------------DDNK-
--NNY------DYN--------NNKNDDDDSIN-VSSSLKGIHKNTFDPFFEKHSNNSLMDSGDDYLCDMN-NL------
----S--NNK------KDIYILWTYFESSKCVGYNECKTLLSLCLKNENETCINNISASKLRSLVISIWSNIPSSKPKRS
FIKLIFNWINNKKDDLHKKKNLFYLLKSEKKNNKNLSKICFNYFLNYLIKYKDNCSNDIIYILYLIDENELKIYSKNFIQ
NHKINFNQFISIWNIMCILFWDTDEINNFTFLQKN-KYYYYDFMLIFLKTFYDYINVNRDMREIMKMKLKRTFLT---GY
HHDVEEPSQ----------EH-MSLYQEKNNIHNQDN-----RLSFTYMKKMSL-SNSSIN-NKQDKHEDQN-EYLNLFD
IENIINNFNFTDFVNNEISRDNYFDSFFGATNMP-IPSM-SNI----------------------SLAGNHTTQYEK---
---------------------N--TRHNY--------------------------NSPLTHPLWRNRQEKERDLQRIKD-
---E--EERLKRR---------GGVPLTEAYDIENLIFLGICIKIVICRISNLLNAKSCLQQFHYFLNHKRLGLKIFKYS
HIILVYFIPFFKKYYFLWKFIEHEIDKDIMNLIKYIMDHLENMQVENI--PLSLCNI--NNTSNQ---------------
---------------------------------MLPGV-SNQ----------NMNER-----TYAENLHNMNN-------
---------IH-NNKFCPSSYRHTQNIL-NMNSTHNNSSVN-NNFNKMN-HSISEKMGKNKNDNIFSFLKSTKNNMSFDQ
NGRLVNSNINYMKNKNLLL-CKE-EQEKHTSFQSLNC-N--------------RTKNNS---IQER--VVYGKEINNNHN
LKDINVFKY-------------KKHEHKHGEFFNLN-NMKYPLYGKN-KNIMDDDNLGN------NIFHPKK--------
-----------------KNKDEF---------------------------------------------------IGSFKN
----N-----S----SYVINDEDDEHYISYDDMFRNYDSDDDSNI-------------SNSKNTSENFNVKDFITNLHFA
NLDDDNNIISKNFFSTSKKLNDQKGEQK--GE---QN-----------------------------GE----QKCEQKYE
QKYEHQ-GSSVKIQNN-KIINKMKY---------DPFLSSS--------ESSNYN-EDKNIMYMYP--NEPNYKDS-KKV
LSQKKKKKKST----------------INNFHR---INSNGPHTNEEFIEKDQSTSIIG----------SLGQDDSF---
---DKIS------------HKNT--HFDH----------------HKNNPSDLTNNHM----M----K-NVKHMKNIKQH
C-----SN-------D-DY-------STSKYEELVNEHTIRKNTNRRNSLYAYPTQ-NRISD--QME-N-QKI--RKNTS
LEKNVHHMNDNYDEINFTEKYFEQEY-GSDQHDQRNNSMDAVNSVNHVNRMDGVNHVNRMDGVNHVNRMDGVNRVNRMNH
ANRVSRMNHANRVSRMNHANRVSRMNHANRVSPNNIEDIRMGGVKIKKYLMLPINKFTFENMSKRNYPHPPVGLMNLGNT
CYLNSLLQALYSTVSFIVNLFLFKINETNNKV------------------------------------------------
-----RTV--PNY-E---IYKSQMHQEN--TNSELDYFLEEIKSFFKNMLTTDKSYISADRVLNMLPVELNNRNQQDVTE
VFRYIFDKLGGSEKEFLRLIFSGVVIQKVQCQKCLFISKKKEIIHDLSFPVPISTNEKLSIQRFFDTFIQKEKIYGNNKY
KCSRCNKKRNALKWNEIISPPCHLILILNRYNWSFSSNEKKKIKTHVKINSKIVVNNFDYKLYGAIIHGGISASSGHYYF
IGKKSERQNK-KKSSWYQMNDSVVTKANSKMINKISKDLSNDHTPYVLFYRCKQAPISPDLYF
>PVP01_0210400
MRERI-RVEADKPLPKD------------------------------------E---SDNLFNPIWLSHFEKEKKAKLSS
TCSTLQSKRSGN--HHEYS-----------------SSYDRGD---------S---HRCNRG------------------
--DGLGHWRDDANECDD--------------ATF-----FILHNLKENTRKGCTLAKGSEKGKRISRREEDTLFPAQFGS
TDDENFLF-GKQVRGDPQK----------------------VV-HTL-R-------------------------------
--GPSQRQERTRTKAKGTTKENDT------S-WG--------E--GACLLSGKRRK-DRQED---G--ALR---------
----------------GD-RH-DRRRHQ-TNGHHEELYLSDVYHSDMHVSDMYS---------------GDGDFLRADGE
SADGGRAQRMGEWGGRSKRGAKQSA-GGDPDKPHKSHKPGKMRKMSKMKKVRKMQSMRKSRGG-ENGKSGLIGCRSGSVT
TQ-SSSPDQDCYQAE--EERGKAKK-KKKKKSDI---NSTDGVPNQIASLFFNLSDMRKNN-LSK-ADGVTV--KKSCRH
H--CKGERTR-GADGPSG-----------RGGQLEG--ASPP---DRKNGSPANGAAR-GSAKISSKYSAKNYGKNSAKI
C--------------------GKYSAKNCAQNSGKNIRKKIGKH--IGKYIADDED--EDGEEVLSEGEILSEGEVLGEG
EVLGETQGERHSKGKKKSGKNSSG----------------------------REKDTAERDDRSGNCSSREAGTKNFAQG
RRGTLHDDSRAPAPEWHFVRYGRGDEASGQSAGGNQRGSHRGGSSGGSGSNRSCDRGSHRSCDSGSHRSRDNGSSSGCKR
DSRRC-SHRRSRRRS------RRDGGPLFGGNVFLASETEGEGSP-SVSPKRNARVVVNSRRALTPSGSLIGSEVSTTSR
SDCADRDAPFKKNSKQSQ-PWGE-RTMN-S--NSYSLHD-AEGFA----DAHQQRYAEEDSHPQKESEQRGKKNKKKNSK
GIDLDTSLPERGSIGEVDRRGHRQ--------------------------------------------------------
-------------------------------------------SITHEKE--H---------------------------
--------------KESTSKYTHVIASQKK--------KK---------------KNSS--------EIHDEGSIHDEKK
TSVKDNVYENFIREYQNLQSLFSFNKDKIGEEKGE-EEEE---R---KK----ERKKEGGEKDDRKDDPFGGSLSRALDK
-DVEEN-LRED------------APSKNHLSTMLTTDGYTNSKGEA-PPVDA---KR-G--------KSSD---PNRSDK
RV------------------------------------------------------E------SL-EELSY---------
-------NFGH-----YNFN--ESIDKEEIGVVPRKDSLR------------------SRDKGLGGND-DAGSSGVVPMG
DNRRGKTHSSGKENASGMNEAVTHEHGVEK----NRR-----------GQKSADVDPSEGVGGKKNKTEGSSRQGRR---
-----------------ESSG-GS-----------VQRMRQ--------------------------------IGSLHSG
A------------------KG--NSQDGEA-DMNGVRGENADLLV--RDDLLG-----SGDVVGR--GDIVGRGDVVGRG
DIVGRSDVVGRDNPLARADSLGKVSLS-----------S----------NKTAPNEN--NYFEYEANNSKKLLHKNMSNL
YSMNG--------SNLTFHQDFFKDILSLNEE-KK-------K-EKKKKKS--SKQ--------------HS---FDQFD
----------EL-SYFAD-VKSGKH-SKHRNNC-TPQEDEFAKG--FD-FKREKGGDRKGSSGGK-SAAGGRRSLRGEEE
-NDEEG-DDEEEND---------------------DDGEVERG-KAAAE---------------DSDDYGDCDDHGDHGD
HG--D--YDGEGSEGDG---------------------------DSYGHEDLRDG-DHLEG-SQ-RPSGSHKERRKKKK-
SQ--GEP----------TRKSKSGKLEKV--------------------------------------KIVEE--K-----
NKPHKRR-SV-REKRNSNRTHNNSIC-SLGEDHLY--DD----------A------------------------------
------------------GDFLYNEGRGH---------------------HHDGAIGDDPPGDNLHIDVL-EEFRRDDSH
-KG--IVGYSDE--VHYQEEGANS--EKAKRKR----K------NSRRKKEDSRDE-YMKGFFSSVMDNQM----YKKNL
-NSKDF--GHS-FGPEGEED--ADEE-----GEDERD-------------DR----------------------------
--------------NGRDAREKHMLRNISKVIRTENLNTEIEL--------LRNEILQTKMSKESLP-------------
------S---VEKKKGA--------------HKI----------DNSVEATHRKKKSYDKEEEKRA---------SFMGG
PRVDPSEDR---------------------------------------------GVDPRTAKAGSH--------------
---HNAIPSTYAKEE-DDYYAF------HHEKKKRESHVKLRDVSFEEDDRLRRP-KGRSRIAGRDTVHSFNDEGS-GIP
-PTHGNS-------------SS-IGGGLH-LNKSLEFFSN-NFLSLKRLIERKSGDPHYDAKREDDYVDRADEEVNFDVK
--KKKKNSYDDYEHPQMVHKNSH----KNSRGLRFDNFFGINK-RSSDSLSFYRSFIKQEGKSGKGDH-RKKG---RGRR
DSGERFDSGFGAGFGSGFGAGFGGGYVTGFGSD-SGGEHTGAA-RRAPRGEDA-ENADDMEDVEDA-------------D
DAEDADGVP-DGEHDDDLEH-A------------D--------SVADDPVRSARRRKG--EKAFSAGRAADGV----AGR
AAGR----SAKGAARGRAKRGEQ-LHSG---EQLHSGEPLHSEDPLHSEDPLHSEDPLHSEDPLHSEDPFHSEDHLHSED
HLHSEDHLHSEEPLPSEEPLPSEDHL-----------R-C-GPGKSHKNVKNILLSLELSNEDKIHKVRKILYYSSSDEK
KLMINEILNTLYVYPQLYVACIICLFYLFILDNELFERNFNSDDLVYLFNEKIDFRYAEWFLKTYIFYKFKFSGGTHSS-
-EYYKN--CVR-----------SAVGSDGKQGSVDL-EEVESPPGGE-A-GRAAGEATDKAAGEEADRAVGEEA---DRD
PDNVADRA-P--DRA--------------SDRAPDRV-------------------------------------------
----------------------------S--DR-GGLRERHIQDKMFDVFFEGYH--SSVDPADNYFCERRSHM------
----A--RGE------RDAHDLWKSIEKLKCVGYKECKTLLKLCLKNEKQKNINQLKASKIRNLVISIWSNIYTSRPKKS
FLKIIFNWLNCKKDDLNKKKNLLYLLQAEKKKNVHLQKICFSYFLMYIIKHKEECSNDLIYSLYLIEEGELKKYSRDFFQ
MNRIDVNQFISIWNVMCILFWDTKKINDFAFLHKS-KFYYYDFMLIFFRAFYEYACVNKGVE-RGALYLRRAGAAVSAAS
GAAAASA-A----------SAAATAATATAGADAADG-----AL-APPRRSHSL-SNCSS--NKDDTQEDEGDGYLNLFD
VENIINNFNFDDFVSSELRSSSYFDAFLGGGPAARRP-------------------------------------------
------------------------------------------------------------EPFPADKPGEPASQGGPQP-
---A--FAPSAQR----------SAYPNDSSEMENLLLLGICIKIVICRISNLLNAKSCLEQFNYFLNNQKLGFRTFKNA
HMVLVYFIPFFKRYFFLWKFIEHEIDVEIMTLLQDILNDLEHIQATSS---VGRALP--VVGTPH---------------
---------------------------------QLCGV-SNTLRVGELPQGGNLCDR-----FPQERLHGR---------
-------------------------------------------------------------------------FPPPFGE
RPYVRSSTCNS-QNRG-AAPPTG-GEKKINSLEHFYL-------------------------------------------
-------------------------------------NGKLNVYSDR-KHTMGRSGPNGERTQEDGVFFGSGGGR-----
-----------------SGHQGFIGSPFASNNGGS--------GMSLP-------------------------HVSAPPM
GGMSA-----P----PCRSEEDTDENCITYDDMFRNYDSEN-N-S-------------EGRGSPEENCNVKDFITSLHFN
NPLEER-ILSRRKASASQ-CGEKKAGRD--NDDNDDG-EAATH-----------------------GD----NGEE---E
TSPNKEAGATVGEANGSACHQESKE---------DLFGSNPTRVGVFPMESSTPK-QSLLGQNYHF--TSRAYKNGGTSA
--------SAGAV------------GVGTLTAM---MMPPDPFANENSVM-----KKFP----------SLGVLESE---
---DEKVEK--AE------KRAE--NPEA----------------TKG--LPPTNDNR---------R-RAKKKDSLKSN
ATAKRDGS-------D-PN-------VVPNQTEQTGNHSMN------GPLNEFPYD-NPMQT--TTPPGSTPL--SRSIC
IKKN--PLNDNYQEVDFTTSALRRKT-KSGEGN-----------------------------------------------
-------------------------------------KLKR-RGAAPKYLMLKVDTFELNKMTKSKLKHPPVGLVNLGNT
CYLNSLLQALYSTVSFVVNLYLFNIREEPKEGGGEPCSNPFAEKES--PA-SSPQGGAAQGGG------SKMNTL-SKQN
TLSRQNTL--SRLNT---LNGTTPTNQV--ATAESERFLQELKNLYIIMTTTKKTYVSPDCILGLLPHELNNRNQQDVTE
LLRYIFDKLGGSSREFLRLIFSGVLVQKVQCQKCFFVSKKEEVIHDLSFPVPVKASERLSIQKFFDTFVQKEKIHGSNKY
RCSKCNKKRNALKWNEIISPPCHLILILNRYNWSFSSNEKKKVKTHVKVNSKIVVNNFDYKLYGGIIHGGTSASSGHYYF
IGKKSERDPQDEANDWYQMDDSVVSKTSSKSINRISKDPSNDHTPYVLFYRCKQAPLSPALHF
>PGAL8A_00100400
MQNKK-YLDYNKITK------------------------------------NDNLSKNIKIIDAILLSNFKNEKKLNLIN
NYLSLCAHNKR----DALIYNLKKKKKEKLRKKINNQNNIKIN---------L---DNLKNLEYRNNYTFANIKRNK-KF
FKDLLKDKEKEKRYNSKHEVKNMLNYKVNKLNDL-----NILKSENERVNTYNYME-D----------------------
----NKIYCDEEDRVKKEK----------------------IK-EEN-K------------NLKKNESQKE---------
-DEKESEDEKESENEN-------------------E----SDD-ENESDDENESDDENESDD---ENGEKKGEKHE--EV
ELDN--------KQNEHE-KNPEEKSNG-MHLYNEKKYISDIYNYEYDEIM-----------------------------
-------------------------------------------------------------MNNENKDLYSNI-------
--NKLNLNKIQSPIKEN--KKK---KKSAILTEHKKFDEKKRFKEYNDFY----RKVRN---------------------
--------------------------------------------------------------------------------
--------------------------------------------------------------------------------
--------------------------------------------------------------------------------
--------------------------------------------------------------------------------
--------------------------------------------------------------------------------
LDKFNKIKKNKSMNISEEKEFNSLFNSN-Y--INNNVNDVSNNYLKNNVEKK---------------NKKDKRNSLES-K
ISTLNFFTLEKSSFNENNLFSNE-VSSCLKNTEKSNK--------ER------KRKTNEFNRYDKQNDHKSNNHNENDNK
NNIQHNSLKKNTFMSEPKSESLRGTDSLCSYSNYEKYISKFDSKKKKKKKKKDVKKNNDKLSFNYFTYDYSNNEYEDYNE
LSLGKENNKNYNKENIDPHENSKMVNNT----------VRKGSSNVIYKE------------------EEIKKEININKN
LSIKDNVYESFIKEYKNLQSLFSYNKNKMDDHC--------------------------------------SLFSSMIEN
LDEKNS-KNEN------------VLIENNINKLLSSSHDNNSKKFFVNDINT---ED-I--------DTFE---ANKKSS
KI------------------------------------------------------E------YI-ENFNY---------
-------DNS------SQIN-----ESQKLCSVISNDTFKFSQEYVERSSYRESNSFLKKKKKNKNYS--KVKQIKSMSK
KNKYS--HNIKRM----------------------------------------------------ENSESDNYNF-----
--------------------------------------------------------------------------------
-------------------------------------KKLDTFPSST------------LNLYNLIPKN-----------
-------------RERYNSELSKSFCF-----------SNSC-------NKIF-YND--NNYENETINSKKMLKTKKSNE
YDLND--------SSLTFNQNFFKNVKDKE------------Q-KKKKKKMSQ-----------------QF---LNYFD
----------D--SYFIN--KNSKF-SQCE-------QYDFTNNN-IH-NKSKYKKKRK---NTK-EVS-----------
---EENFIIKKNNI-----------------------S---------------------SDNNMKSNDENS---------
----------------------------------------------------------------------NKKTHKNNEK
KK--NQI----------NNELIKK-TKNV--------------------------------------RYEKK--KSFPDE
DKLKNYK-IS-NEEYLLSDN-NNNPITSILENKSKENDD-----------------------------------------
--------------------------------------------------------------------------------
-KN--LYNYFKT--YHIKEDEETEENPESKELS----TEEIKK-FK-NFKEENKSE-NVNDFFNSVIDNKV----LKKKK
-KEY---------N------------------------------------------------------------------
---------------------------FLKENI-----------EKEKEENQNFKNISKAEITEDTDLDIEIKKNESLQN
E-----N---LGKTKEI--------------YK---------------------GHNSEEMYKKRKNNYK-EGETSFKTY
NEEYNENSFS----HNLREYNYEDNE-REQN-N------------IENNLKMRN---------VYF--------------
---NKTKNNDVIKE-----------------------------------KNRSQY-NSKTNHLTND--------------
-------------------------DIQW-NNNSDDFFSNNNFFYLKQLKEKKNSKSNFVIKGDIL--DKNDEKSDINIK
--IKKKNSYNDSNK------IDN----DNNGNNKIDNFFNFHK-KNSEAINFYNNFNSDDKENVDDSN-NNGN---DNY-
ESN--------------------------GNDR-SSNSNEEKIDNN-NND--------NE--------------------
--------------------------------------------------------------------------------
-------------------------------NNNS---------------------------------------------
--------------N-----NDINND-----------N-D-NDTKYYKNIKNILLSLELSNDEKIDKIRRNLFYSSSEEK
KYIMNEILNILYIYPQLYNACLVSLFYLFILDNETFEKNFKPDDLIYIFNDKIDFRYAEWFLKIYLFYKYKFSNIAHSN-
-EYYKK-CFKK-----------KDSK-E----NINK-EIYKESLKNMNG-NN----------------FQKKQVSF----
-------------------------------------NDF----------------------------------------
-------------------------------CK-NKNKDIIMRNKNFDNFFEGYN--SNVDSSDNFFCEFH-DI------
----T--GDE------KDFYTVWKNLENLKYVGYNECKILLKICLKNEKEKNINKISSTKIRDLVVSIWCNIPSSKPKKS
FIKLIYNWINNKKDDLNKKRNLFFLLKAEKDLNPNLSKICFTYFLNFLIKYKDNCSNDIIYTLYLIEPEELMIYSKKFIE
NYKINFNQFISIWNIMCILFWDTKKINHFSFFQKN-KYYYYDFMLIFLKSFYEYICLNNDIKENMKLNLKKTFLP---DL
SNNSIDK-I----------------------KSKEI-------HKKTSFKEDFF-VTNSS--NKD-KIKDES-EYLNLFD
IENIINNFNFNDFVNNEIRKENYFDIYFNGNFFN----------------------------------DDHNCEKRN---
---------------------A--ELKNN--------------------------NYP-NEDIDNNISSCNKTFQKNKE-
------------Y----------NNFMSGNNEIENLIFLGICIKIVICRISNLLNAKSCLKQFHYFLNHKILGLKTFKYS
YVVLVYFIPFFKKYFFLWKFIENEIDSEIMSLIKEIIKDLESIHNNNN--TSNISNCYFYNNS-----------------
--------------------------------------------------------------------------------
---------------------------N-NIKKIHNS-NDLNNLSNN-------------------VYLSSISNNPSFDE
NNISRNDINNF-ND-D-IS-LKK-EEKKMKITKEENT-DFDINHFDKKNNCFIRAKNKG---ENKF--DNIGDETNKNLS
DNIRNIFDN-------------INNE-KNYNFININ-N-KYDDNIFFPEENLKNEKLKL------KKYSSLN--------
-----------------KYSQEN---------------------------------------------------LEKLND
----N-----SYSDLQFRFDKKNSENYIVNDKIFENYENEH-NT---------------VSENTIDNNNEKKHVKHLGYN
DMSDNYFIPKKNTFN-IKSN-EENNIE-----------------------------------------------------
-------KLKLNNKNV-PLNNKLNDNNLVPNEYVNDFIFEN--------ESKTKLKSSKHNFY-NT--NDNMLKNY-VNI
FHNDKN-RNIP----------------------------------DQFFNQNNNSPISLDPSLSYILKQQIPQEDLF---
---NEST------------KEDN--EYLN----------------NINNIS--------------------NNLENLNTY
K-----KN-------N-T------------------------------LFYAHPLP-----N----E-N-GSI--HTENN
YS-RSHILNDNYNEINFASDFFKENL-STHKEEKKG--------------------------------------------
---------------------------------------RIEKKKKQKYLMLRIEKSELKKMKKREMQHPPVGLMNLGNT
CYLNSLLQALYSTVSFIVNLFLFKIGGNKKKD------------------------------------------------
----------KNQ-A---LSKKEKYERK--SNDESEHFLEELKSFFKKMTITNKPYISTEQVLNILPNELNNKNQQDVTE
VFRYIFEKLGGSDKEFLRLIFSGVVVQKVQCQKCLYISKKEEIIHDLSFPVPMKTTEDLSIQKFFDTFVQKEKIYGNNKY
KCSKCNKKRNALKWNEILSPPCHLILILNRYNWSFTSNEK-KIKTHVKINSKIVVNNFDYKLYGGIIHGGVSASSGHYYF
IGKKSEDGKK-NKNEWYQMDDSTVTKVNSKLINHISEDLSNDHTPYVLFYRCKQAPISPALHF
>PGSY75_0104300
--------------------------------------------------------------------------------
--------------------------------------------------------------------------------
--------------------------------------------------------------------------------
--------------------------------------------------------------------------------
--------------------------------------------------------------------------------
--------------------------------------------------------------------------------
--------------------------------------------------------------------------------
--------------------------------------------------------------------------------
--------------------------------------------------------------------------------
--------------------------------------------------------------------------------
--------------------------------------------------------------------------------
--------------------------------------------------------------------------------
--------------------------------------------------------------------------------
--------------------------------------------------------------------------------
--------------------------------------------------------------------------------
--------------------------------------------------------------------------------
--------------------------------------------------------------------------------
--------------------------------------------------------------------------------
--------------------------------------------------------------------------------
--------------------------------------------------------------------------------
------------------------------------------------------------------KK-NEQNKDNISTR
NSNHNNAHTSIGKNKKDLNNMSASKNMMDE----NIH--------------------------KTKNSNNNINNNNN---
-----------------NNNN-----------------------------------------------------------
------------------N--CSSSSSSSS-DTDAVERQNNNLPYSSNNNMKKKKK-KKKKLKEKL-NN-----------
-------------NIKHNDIITKSCMF-----------P--A-------NKII-KND--QFEDYEIKNSKHLLHKNVNNI
YNQCE--------QNLSLHEDVLKDLLAKGEY-NE-------QHMIKKKKIKNNKINKKILDNKETFLHTQI---PETYD
----------NIHTYIVD-NRKNKY-SPSDDE----NKDNASKEERAHPLKKKIKGKKNIKSNIK-RVPRNKENK-----
---QER-TRRIQND-----------------------N-SDNNNNNNND----------NLNSDEGDDNNG---------
-------NDNS--YDESDIYDENNNSTDNDNDND--NSTNENFND--QEENISD---DHYQ-QS-NSDNTNKENKMNIK-
RR--TSF----------DKDKMRYTIHNI--------------------------------------EDIKK--K-----
SKKIMNK-NE-NEKYLYNSDYMNGSYDFVMQKKKEKKKKKQQESENQNEK----EKE-----------------------
--------------------------------------------------KHNDYYNN-----NDRHDNR-NK-----FN
-KD--NYNNKDN--VLVNDQPFNYTKRKGKKKN----K------ND-TLKDQYNDE-NIKEYFHTLIEGQV----SKNIK
-NKKKKNSQRD-CS------------------------------------------------------------------
---------------------------LNKSNKEKGIKKE-RI--------LHNKHFKDTDSEEDQN-------------
------NKNKKKNKNNI--------------YL---------------------KKNYDQENEKDNN-EY-ENEKSYIKM
SRPYYEEDETSYRKQNIKEWS------SYTK-Y------------KENKLNLDDEVIVNKGNDQQL--------------
---NRINKNEKNKEE----------------------------------DKYDKY-KKDNKNQTDDPLYD----------
-----NI-----------------KNYDN-DNKGLEFFSN-NFFHIKKFIEKKDSENVHMSKIENS--QK---EEELNLK
--KNNLNSSG--------------------KTEKLEKFLGIYK-ENNEAMDFYKSVLIEENNNMNRSK-SMIN---KNG-
-----------------------------LNDDHRHKDNISKI-NRYNSD--------DTYIKVQN-NNDNEKEIY-NSD
LSNDNNKKS-NNNNNNNNNN------------------------------------------------------------
-------NNN----NNNNNNNNNNIHNN---NSGD---------------------------------------------
--------------K-----NHRNNY-----------N-N-NDIYMCKNVKNIILSLELSNEEKINEVRKILFYSSSDEK
KYIMNEILNILYIYPQLYVSCIISLFYLFILDNDIFERHFNADDLVYLFNEKIDFRYAEWFLKTYLFYKYKYSDNTYTKG
STYYIKKGSPR-----------NSIKREGSYMYVDE-NIKLDNIKKNDL-NEGNQK-GVDD----NK-MDDNKI--DDNK
I-D--DNK-ID----------------------------------------------------------------DDNN-
--KTHGY----DDD--------DNNNQNSYNTN-GSTNIKKIHKNTFDPFFEKHSNSSLIDSGDDYLCDIN-NL------
----S--NNK------KDINILWTYFESSKCVGYNECKTLLSLCLKNENETSINNISASKVRSLVISIWSNIPSSKPKRS
FIKLIFNWINNKKDDLYKKKNLFYLLKSEKKNNKNLSKICFNYFLNYLIKYKDNCSNDIIYILYLIDENELKIYSRNFIQ
NHKINFNQFISIWNIMCILFWDTDEINNFIFLQKN-KYYYYDFMLIFLKTFYDYINVNRDMREIMKMKLKKTFLT---EY
HQDTESP-E----------EH-MSTYQEKKDAYNKDD-----RL--SYMKKMSL-SNSSI--NKEDKHEDQN-EYLNLFD
IENIINNFNFTDFVNNEISKDNYFDSFFAASNMP-IPSM-SNI----------------------SLTGTHTSQHDK---
---------------------N--ARHNY--------------------------NSPFCHPLWRNRQEKERDLQRMKE-
---E--EERLKRRG--------GGVPVTEAYDIENLIFLGICIKIVICRISNLLNAKSCLQQFHYFLNHKKLGLKIFKYS
NIILVYFIPFFKKYYFLWKFIEHEIDKDIMNLIKYIMDHLENMQVENI--PLSICNI--NHNSSH---------------
---------------------------------MNQGI-SNQ----------NGTER-----IYTENLHNINNN------
--INNNVNNIYNNNKCGPSSYRHTQNIHHNINSIHNN-SVN-NNFNKKNDHHIRDKIEKNKSD-I-YLLKSTKNNMPFDH
NGRLTNSNINFMKNKNLLI-SKQ-EEEKYKSFQSLNY-N--------------RIKHNNNNSIQAN--NIQMNNITLN--
NNNINLLKY-------------KNDQNKQGEYFNLN-NMKYSLYGKN-KNNMNNDNITK------HIFNEKN--------
-----------------NNKDDY---------------------------------------------------IGPFNN
----N-----S----SYDINEEDDEHYISYDDMFRNYDSEE-SNI-------------SNSKNTSENFNVKDFITNLHFT
NLDDDSNIISKNFFS-SKKINDQKCQPK--CE---PK-YDPKYEP----KYDPKYDPKYDPKYEPKYEPKYDPKYDPKYE
PKYEHQ-GSSIKNQNN-KLINKSKY---------DPFASSS--------ESSNYN-EDKNIMYMYS--NEQNYKNS-KKI
LSEKKKKKSQT----------------INHINR---MDSNRPHTNEEYQEKDQSTSLIG----------SLGREDSF---
---DKTS------------HKDN--HFDHHKNNHFDHNKNNHFDHHKNNHLDLTNNHI----I----K-NGKHMRNIKPR
C-----SN-------D-DN-------STSKYEEHVNEHMIGKHTNRRNSLYSYPTQINKMSD--QME-N-QKV--KKNTS
LEKNIHHMNDNYDEINFTEKYFENDYYGSDQHDKQNDGMNNMNNMNNMDHMN---R------------------------
------------------VNPMNHMNHMNRLNHNNINDARGGGVKIKKYLMLPVDKFTFEHMSKRNYPHPPVGLMNLGNT
CYLNSLLQALYSTVSFIVNLFLFKINQTNNKV------------------------------------------------
-----MTTDRANY-E---MYRVQMYKQN--GNLELDYFLEEIKSFFKNMLTTDKSYISADRVLNMLPVELNNRNQQDVTE
VFRYIFDKLGGSEKEFLRLIFSGVVMQKVQCQKCLFISKTKEIIHDLSFPVPISTNEKLSIQKFFDTFIQKEKIYGNNKY
KCSRCNKKRNALKWNEIISPPCHLILILNRYNWSFSSNEKKKIKTHVKINSKIVVNNFDYKLYGAIIHGGISASSGHYYY
IGKKSERQNK-KKSSWYQMNDSIVTKANSKMINKISKDLSNDHTPYVLFYRCKQAPISPDLYF
>PBLACG01_0101800
MSHINNNVEKKKSLKKHNNNNN---------------NKIDSLDVNNYDDSSKHINKSTQVLDSILLSNIEKDKKLKLLN
NYINMFDKNKN----DKVT-----------------TNHPNNN---------T---YNSKNN------------------
--DLYDEHDEDEPYVDT--------------DDS-----FVLSHTKKKINKRDIMSYD----------------------
----NYIF-EEEEIVPSKY----------------------LD-YKN-E------------STSHMKKKKE---------
--EVVNKNIKTNIDNNDNNDDNNNDNNNDNNNNNNN--NSNNN--NNNNNNNNNKE-DYYDD---D--NYYNNNYS---D
SINN------------ND-IHRKEKKNK-KNTHNEKKYISDMYNFQYDDYD-----------------------------
-------------------------------------------------------------RK-KNKKNTLETYDSDTKN
SDIFINTDFLPYSLN--KKKNNKKK-KGKK--------------------------------------------------
--------------------------------------------------------------------------------
--------------------------------------------------------------------------------
--------------------------------------------------------------------------------
--------------------------------------------------------------------------------
-------------------------------------------------------------------------------K
NDILDDVFKNKGNDNTKI-KYNN-NNN------NNNLLEYELNYIHNSFDTHHKKWNHYSLPDNYDEEKKKKKIKKKK-K
RHDMNFYSIDKNNIDEHDLFSNQEALTILKNFAKENN--LSVPYKEKKINKNKKTSSNSMYKDYPNDDYNDDNNNNNDDN
NN----------NDDNNNNNNF---HNNNNNYYYKDIVSNCDNNREYNKKNKN---------------------------
--------------KIQEEQNVHMINYGPI--------NNRNNSDILCKEDGNEKHKNI--------NNHNDNNFNVNKE
LSINDNVYENFIREYKNLQSLFSYNKNKIEDHL--------------------------------------NPITRIIEN
----N--KEDK------------LILENNVNKFIINAHEGLSKKMLSYHLDE---EEDI--------QRIKSMGCGNNND
DNNNDDDNNGDDNNDDDNNNDD---NNDDNNND---DNNNNDDN------NNDN-HN-NDDN-NNDNNNDD---------
-------DENNENIDETIISYSKS-DLSKIVEYINNDDME------NMAGFINSNPVLQKKKNNNNNK-NEQNKDNISTK
NSKYNNTHTPNSKNKKNLKNLSTCTNIIDE----CIH--------------------------KKNTTNNNNNNNNN---
-----------------NNNN-----------------------------------------------------------
-------------------------NNSSS-DMNIIERENNNIPYSQNNNMKKK----KKNLKDKI-YN-----------
-------------NIKHNEIITKSYMF-----------P--T-------NKII-KHD--KCVEYEKKNSKHLLYKNINNI
YNQNG--------QNLSLHEDVLKDILTKGEY-NE-------Q-LIKKKKIKNSKMNKKTLDNKETFLHKQI---SDKYD
----------NVHTYIVD-TRKDKY-SLSDHE----NQDNFTKERALH-SKKKIKGKKNIKSNVKKMVPLNKEKK-----
---KER-SLKNKNN-----------------------N--------NGN----------NLDNDEGDDNNS---------
-------NNYS--YDVSDIYDENNNSINNYNSKNEKFSDNEKYHESAEEENISD---DLYQ-ED-DSDNSNKEIKMNIK-
SM--TSF----------DKEKMRYTIQNI--------------------------------------EEIKK--K-----
SKKIINK-NE-KEKYLYNSDYMNDSCDFVMEKKEKKKKTEQEYYDN---K----YGN-----------------------
--------------------------------------------------SYDNNYDN-----NDRPDNRSNK-----CD
-KDNNNNNNKDK--FLLNDQLFNYDNRKGKKKN----K------ED-ILKDQYNDE-HIKEYFHSLIEGQI----SKNNK
-NKKKKNSQRD-NN------------------------------------------------------------------
---------------------------LNKSVKEKGIKKE-RV--------LHNKHFKDSDSEEDQN-------------
------N---KKNKNNI--------------YL---------------------KKNNDQENEEDN--EY-ENEKSYIKI
RRPYYEEDQTLYRKQNVQEWS------SYAK-E------------KENKLNLDDDINVNKGNEKNKEEDKYDKYDKYDKY
DKYEKYDKYEKYEKY----------------------------------DKYDKY-KKDNKNQPDDTLYD----------
-----NI-----------------KNYDN-DNKGLEFFSN-NLFHIKKFIEKKDSENVLISKIENS--QK---EEELNLK
--RNNLNSSG--------------------KTEKLEKFLGIYK-ENNEAMDFYKSVLIEENNNINISK-NMIN---KNS-
-----------------------------IIDD-RVKANKAKI-NRYNSD--------DTYIEVRN-NYDNKKEMD-NSD
ILNGNNNNN-NNNNSNNNNN-S------------N---------------------------------------------
---------NNNSSNNNNNNNNNNNNNN---NSVA---------------------------------------------
--------------K-----NRRNNY-----------N-N-NDIYMCKNVKNIILSLELSNEEKINEVRKILFYSSSDEK
KYIMNEILNILYIYPQLYVSCIISLFYLFILDNEIFEKYFNADDLVYLFNEKIDFRYAEWFLKTYLFYKYKYSDNTYTKG
SIYYIKKGSPR-----------NSMKREESDIYIYQ-NVKAENIKKNYL-NEGNQK-DDDN----NKNYDDNNKNYDDNN
K-NYDDNN-KNYDVNNKNYDDNNKNYDDNNKNYDVNNKYYDDNNKNYDDNNKNHDDNNKNHDDNNKNHDDNNKNHDDNN-
--KNHDD----DNNRGNYNYYQSGNNQGGHNIN-DPTSLKSIHKNTFDPFFEKHSNSTLIDSGDDYLCDIN-NL------
----S--NNK------KDIYLLWTYFESSKCVGYNECKTLLSLCLKNENETSINNISASKVRSLVISIWSNIPSSKPKRS
FIKLIFNWINNKKDDLYKKKNLFYLLKSEKKNNKNLSKICFNYFLNYLIKYKDNCSNDIIYILYLIDENELKIYSKNFIQ
NHKINFNQFISIWNIMCILFWDTDQINNFTFLQKN-KYYYYDFMLIFLKTFYDYINVNKDMREIMKMKLKKTFLT---GY
HHDVEPT-E----------EH-ISTYQDKKDFDNKDN-----RLTFSYMKNMSL-SNSSI--NKEDKHEDQN-EYLNLFD
IENIINNFNFTDFVNNEISRDNYFDSFFGASNMP-VPSM-SNI----------------------SLTGNHTTQHDR---
---------------------N--TRHNY--------------------------NSPFTHPLWRNRQEKERDLQRIKE-
---EEEEERLKRRG-------CGGVPLTEAYDIENLIFLGICIKIVICRISNLLNAKSCLQQFHYFLNHKKLGLKIFKYS
HIILVYFIPFFKKYYFLWKFIEHEIDKDIMNLIKYIMDHLENMQVENI--PLSLCNI--NNNSKQ---------------
---------------------------------ILPSV-SNQ----------NMNER-----IYTENLHNMNN-------
---------IH-NNKFCLSGYRHTQNIH-NMNSTHSS-SVN-NNFNKTN-YHISEKIEKNKND-I-FFLKSAKNNMSFDQ
NERRVNSNINFMKNKNFVL-CKE-EEEKHKSFQSLNYYN--------------RIKHNN---IQEE-NIVYGKEMNNN-S
LNHINVFKN-------------KKHENKHGEFFNLN-NMKYSLYTKN-KNTMDDDSIGK------NIFNPKK--------
-----------------KNNDEF---------------------------------------------------IASYNN
---NN-----S----SYGINDEDDEHYISYDDMFRNYDSDD-SNI-------------SNSKNTSENFNVKDFITNLHFT
NLDDDNNIISKNFFSPSKRLNEQKCDQK--CD---QK-YEQKYEQ----KYEQKYEQKYEQKYEQKCDQKYEQKYEQKCD
QKYEHQ-GSSIKIQNN-KIINKMKY---------DPFLSSS--------ESSNYN-EDKNIMYMYS--NEQNYKDS-KKT
LSQKKKKKKST----------------INNINR---IDSNGPHTNEEFIEKDQSTSIIG----------SLEKDDTF---
---DKMS------------HKDT--HFDH----------------HKNNHSDLTNNHI----M----K-NAKHMKNIKQH
C-----SN-------D-DN-------SMSKYEEHVNEHMIRKNTNRRNSLYSYPTQ-NKISD--QME-N-QKI--KKNTS
LEKNIHHMNDNYDEINFTEKYFEHDD-RSDQHDQRNNSMDRVNRVNHIDRMNHIDRVNHIDRVNHIDRVNHIDRVNHMDR
MNHIDRMNHIDRMNHIDRMNHIDRMNHIDRMNCNYIEDVRMGTFKIKKYLMLPIDKFTFENMTKRNYPHPPVGLMNLGNT
CYLNSLLQALYSTVSFIVNLFLFKINETNNKV------------------------------------------------
-----MTI--PNY-E---MYKGQMHKEN--TNSEIDYFLEEIKSFFKNMLTTDKSYISADRVLNMLPVELNNRNQQDVTE
VFRYIFDKLGGSEKEFLRLIFSGVVIQKVQCQKCLFISKKKEIIHDLSFPVPINTNEKLSIQKFFDTFIQKEKIYGNNKY
KCSRCNKKRNALKWNEIISPPCHLILILNRYNWSFSSNEKKKIKTHVKINSKIVVNNFDYKLYGAIIHGGISASSGHYYF
IGKKSERQNK-KKSSWYQMNDSIVTKANSKMINKISKDLSNDHTPYVLFYRCKQAPISPDLYF
>PADL01_0101900
MSHINNNVEKKKSINKHNNNNN---------------NKIDSVYVNNYNDNNNHINKNTQVIDSILMSNIEKDKKLKLLN
NYINMFDKNKN----DKIT-----------------TNHTNNNNNHNNNNNNTYNNNNNNNN------------------
--DPYDDQDQDEQYVDT--------------DDS-----FILSNTKKKINKTDNMSYD----------------------
----NYIF-EEEDRVSSKY----------------------LE-YKN-D------------PTSHMKKKKE---------
--EGTHKKDNTN-----------------------N--NNNNN--NNNNINNNYDD-YYYDDDDNN--NYYNNNHS---D
DIND------------NG-IHRKEKKNK-KNTHNEKKYISDMYNFQYDDYD-----------------------------
-------------------------------------------------------------KK-KNKKNTLETYDSDTKR
SDNFINTDFLPYSFE--KKKNNKKR-KGKKKNEQ---QENIHTNNYDDNM----DDIENMNDIDN-SDDHNN--------
---------------------------------------NNNNNSNKSD-D-NSYHNN-NIGSFFK--------------
-------------------------------------NKIIESPVINNQYDNTND----YLD------------------
----ELQSFEYNK-------------------------------------------------------------------
--------------------------------------------------------------------------------
------------------------------------------------------------------------IKKKKKKK
SDILEDDFKNKRNDNIKI-KHNN-HNNN-NINNDDDLLDYELNYIDNSFDSLRKKSTHYSLPDNYHGEKKKKKNKTKK-K
RHNMNFYSIDKNNLDEQDLFSNQEALNILKNFAKDNN--LSVPNKGKKINKNKKNYHN----------------------
-------------------NNN---NNNNNDHYYKDISSNHDNNLEYDKKN-----------------------------
--------------KIQVEQNIHMINHGQL--------NNKNNSNILCKENANEKKTNNNNNNNNNNNNDDDNNSYVNKE
LAVNDNVYENFIREYKNLQSLFSYNKNKIEDHL--------------------------------------NPLHRIIEK
----N--RDDK------------LILDNNMNKYILNAHEGVSKKMLGYHMDE---EDDD--------QGMKSIEYDNKND
DND-DDN-I--------DHN--DDDNIDH-----------------------------NDEH-NN--HNND---------
-------DAKNENVDETIISYSKS-ELSKIVEYINNDDME------KMTEYINNNTELPKKK--KKKK-NEQNKDNISTR
NSNHNNTHTSNCKNKKDLNNMSTSKNMMDE----NIH--------------------------KTKNSNNNNNNND----
--------------------N-----------------------------------------------------------
-------------------------NYSSS-DTDAVERQNNNLPYSSNNNMKKKK--KKKKLKEKL-NN-----------
-------------NIKHNDLITKSSMF-----------P--A-------NKII-KND--QFEDYEINNSKHLLHKNINNI
YNQCE--------QNLSLHEDVLKDLLVKGEY-NE-------QHIIKKKKMKNNKINKKILDNKETFLHTQI---PDTYD
----------NIHTYIVD-NRKNKY-SHSDHE----NNDNVSKEERAHPLKKKIKGKKNIKSNIK-MVPPNKENK-----
---KER-PRKIQND-----------------------N-SDYN-NNNND----------NLNSDESDDNNDND-------
-------NDNS--YDESDIYDENNNSTDNDNDND--NSTNENFND--QEENISD---DHYQ-QC-NSDNTNKENKMNIK-
RR--TSF----------DKDKMRYTIHNI--------------------------------------EDIKK--K-----
SKKIMNK-NE-NQKYLYNSDYMNGSCDFVMQKKEKKKKQQQQEN-E---K----QKE-----------------------
--------------------------------------------------KHNDYYDN-----NDRHDNR-NK-----FN
-KD--NYNNKDN--VLVNDQPFNYTNRKGKKKN----K------DD-ILKDQYNDE-NIKEYFHSLIEGQV----SKNIK
-NKKKKNSQRD-CS------------------------------------------------------------------
---------------------------VNKSNKEKGIKKE-RI--------LHNKHFKDTDSEEDQN-------------
------NNN-KKNKNNI--------------YL---------------------KKNYDQENEKDNN-EY-ENEKSYIKM
SRPYYEEDETPYRKQNIKEWS------SYTK-D------------KENKLNLDHEVIMNKGNDQHI--------------
---NRINKNEKNKEE----------------------------------DKYDKY-KKDNKNQTDDPLYD----------
-----NI-----------------KNYDN-DNKGLEFFSN-NFFHIKKFIEKKDSENGLMSKIENS--QK---EEEINLK
--RNNLNSSG--------------------KTEKLEKFLGIYK-ENNEAMDFYKSVLIEENNYMNRSK-SMIN---KNG-
-----------------------------LNDDHGHKDNISKI-NRYNSD--------ETYIKVQN-NNDNEKEIY-NSD
VSNDNNKKI-NNNNNNNINN------------------------------------------------------------
-------NNN----NNNINNNNNNNNNN---SSGD---------------------------------------------
--------------K-----NHRNSY-----------N-N-NDIYMCKNVKNIILSLELSNEEKINEVRRILFYSSSDEK
KYIMNEILNILYIYPQLYVSCIISLFYLFILDNDIFERHFNADDLVYLFNEKIDFRYAEWFLKTYLFYKYKYSDNTYTKG
STYYIKKGSPR-----------NSIKREESYMYVDE-NVKLDNIKKNDL-NEGNQK-GVDD----NK-IDDNKI--DDNK
I-D--DDNNNN------------------------KTHHY-----------------------------------DDNN-
--KTHDY----DDD--------DNNNQNSYNTN-GSTNIKKIHKNTFDPFFEKHSNSSLIDSGDDYLCDIN-NL------
----S--NNK------KDINILWNYFESSKCVGYNECKTLLSLCLKNENETSINNISASKVRSLVISIWSNIPSSKPKRS
FIKLIFNWINNKKDDLYKKKNLFYLLKSEKKNNKNLSKICFNYFLNYLIKYKDNCSNDIIYILYLIDENELKIYSRNFIQ
NHKINFNQFISIWNIMCILFWDTDEINNFIFLQKN-KYYYYDFMLIFLKTFYDYINVNRDMREIMKMKLKKTFLT---GY
HQDTESP-E----------EH-MSTYQEKRDPYNKDG-----RL--SYMKKMSL-SNSSI--NKEDKHEDQN-EYLNLFD
IENIINNFNFTDFVNNEISKDNYFDSFFGASNMP-IPSM-SNI----------------------SLTGTHTSQHDK---
---------------------N--ARHNY--------------------------YPPFCHPLWRNRQEKERDLQRMKE-
---EE-EERLKIRGRGRGGGGGGGVPVTEAYDIENLIFLGICIKIVICRISNLLNAKSCLQQFHYFLNHKKLGLKIFKYS
HIILVYFIPFFKKYYFLWKFIEHEIDKDIMNLIKYIMDHLENMQVENI--PLSICNI--NHNSSH---------------
---------------------------------MIPGI-SNQ----------NGTER-----IYTENLHNMNNNMNNNIN
NNMNNNVNNIYNNNKFGPSSNRHTQHIHHNMNSIHNN-SVN-NNFNKKNDHHIRDKIEKNKSD-I-YLLKSIKNNMPLDH
NGRLTNSNINFMKNKNLLI-SKQ-EEEKYKSFQSLNY-N--------------RIKHNN-NSIQAN--NIHMNNITLN--
-NNINLLKY-------------KNDQNKQGEYFNLN-NMKYSLYGKN-KNNINNDNIAK------HIFNEKN--------
-----------------NNKDEY---------------------------------------------------IGPFNN
----N-----S----SYDINEEDDEHYISYDDMFRNYDSEE-SNI-------------SNSKNTSENFNVKDFITNLHFT
NLDDDSNIISKNFFS-SKKINDQKCEPK--YD---PK-YDPKYDPKCEPKYDPKYDPKYDPKYDPKYDPKYDPKYDPKYD
PKYESKYDPKYEHQNN-KIINKNKY---------DPFASSS--------DSSNYN-EDKNIMYMYS--NEQNYKNS-KKI
LSQKKKKKSQT----------------INHINR---MDSNRPHTNEEYQEKDQSTSLIG----------SLGREDSF---
---DKTS------------HKDN--HFDH----------------HKNNHSDLTNNHI----M----K-NGKHMRNIKPR
C-----SN-------D-DN-------STSKYEEHANEHMIGKHTNRRNSLYSYPTQINKMSD--QME-N-QKV--KKNTS
LEKNIHHMNDNYDEINFTEKYFENDYYGSDQHDKQNDGMNNMNNMNNMDRMNRVNH------------------------
------------------VNHMNHMNHVNRLNHNNINDSRGGGVKIKKYLMLPVDKFTFEHMSKRNYPHPPVGLMNLGNT
CYLNSLLQALYSTVSFIVNLFLFKINQTNNKV------------------------------------------------
-----MTTDRANY-E---MYRVQMYKEN--GNLELDYFLEEIKSFFKNMLTTDKSYISADRVLNMLPVELNNRNQQDVTE
VFRYIFDKLGGSEKEFLRLIFSGVVIQKVQCQKCLFISKTKEIIHDLSFPVPISTNEKLSIQKFFDTFIQKEKIYGNNKY
KCSRCNKKRNALKWNEIISPPCHLILILNRYNWSFSSNEKKKIKTHVKINSKIVVNNFDYKLYGAIIHGGISASSGHYYY
IGKKSERQNK-KKSSWYQMNDSIVTKANSKMINKISKDLSNDHTPYVLFYRCKQAPISPDLYF
>PPRFG01_0102700
MSHINYNVEKRKSLKKHNNNNNNNN--------NIYNNKIDTPNIKNYDDSSKHINTNPQVLDSILLSNMEKDKKLKLLN
NYINMFDKNKN----DKVT-----------------TNHPSHN---------I---YNSKNN------------------
--DTYDDQDKDEQYVDT--------------DDS-----FSLSNTKKKINKRDIISYD----------------------
----NYIF-EDEDKVSSKY----------------------LE-YKN-D------------STSHMKKKKD---------
--EGSNRKGNINMDSNNNDDNNNN------I-NMKS----NTN--NNNNNNNNKDD-DYYDD---N--NYYHKNHS---D
SINNSINNSINNSINYND-IHRKEKKNK-KNTHNEKKYISNMYNFQYDDYD-----------------------------
-------------------------------------------------------------KK-KKKKNTLETYDSDTKN
SDIFINTGFLPYSLN--KKKNNKKR-KGKKKNEQ---EENRHNVNYDDNM----DDDDDDNNDDSNN-------------
-----------------------NNN-DDSNNNNND--DSNNNNNDDSNNN-NNDDSN-NTGSFFK--------------
-------------------------------------NKMIQSHVINNKYDNTND----YLD------------------
----DLESFEYNK-------------------------------------------------------------------
--------------------------------------------------------------------------------
------------------------------------------------------------------------TKKKKKKK
NDTIDDVFKNKRNDNTKI-KYNY-NNYN-N--NNNNVLEYELNYVHNSFDTHPKKWSHHSLPDKYEGEKKKKKNKTKK-K
RHDMNFYSIDKNNLDEQDLFSNQEALTILKNFAKENN--VSHPYKEKKINKNKKTSSNSMYKDYSNNI-NNYNN------
--------------------------NNDENNNYKDIVSNYDNNHEYDKKNKN---------------------------
--------------KIDVEQNVHMINYTNV--------NN--------------KQTNI--------NNHNDNNFNVNKE
LSINDNVYENFIREYKNLQSLFSYNKNKIEDHF--------------------------------------NPLTRIIEK
----N--KEDN------------IVLENNINKFILNAHEGLSKKMLSYHMDE---QEDV--------QGMKSIEDDNKGG
DNKGDDNKGGDNKGDDNKGGDK---KGDDKKGD-----HNKDDD------DDDDNDD----NDDD-DDDDD---------
-------DNDDDDDDESTISYSKS-DLSKIVEYINNDDME------EMTRFSNNNSVLQKKKQNKKKK-NEQNKDNILTK
NSKHNSTHTINCKNKKDLKNLSTSTNIMDE----SIH--------------------------KNNNDNNMNSNNNN---
-----------------NDNNMNSNNNNNDNNMNSNKNNND---------------------------------NNMNSN
NNNNDNNMNSNNN-NNNIYMN--SNYNSSS-DMKIIE--SNNIPFSPNNNMKKKKKKKKKNLKEKL-NN-----------
-------------NIKYNEIITKSHIF-----------P--T-------NKII-QHD--KGVEYETTNSKHLLHKNINNI
YNQSE--------QNWSLHEDLLKEVLTKEEY-NE-------N-LIKKNKNKNSKINKKTVDNKETHLHKQI---AEKYD
----------NIHTYIVE-TRKDKY-SPSDHE----KQNSFIKERVLH-SKKKIKGKKNSKSNIK-MVSRNKENK-----
---KER-TMKSQND-----------------------N---------------------HLNNHESDDNNS---------
-------IENS--YEESAMYDENNSSIHDDNSKKEKFSDIEKYHERAEEEIVSD---DLYQ-EDDNSDYSNKKIKMNMK-
SM--TSF----------DKDKRRYTIQNL--------------------------------------EEIKK--K-----
SKKIINK-NE-NDKYGYNSDYMNDSGDFAVEKKDKKKKTQQENCDN---K----Y-N----KCDK---------------
---------------------------------------------------------------------D-KD-----KD
-KD--NYNNKDK--FLPSDQAFHYDNRKAKKKN----K------ED-ILKDQYNDE-HIKEYFYSLIEGQV----SKNNK
-NKKKKNSQRD-YS------------------------------------------------------------------
---------------------------LNKSTKEKGVKKE-RL--------LHNKHFKETDSEEDQN-------------
------N---KKNKNNI--------------YL---------------------KKNCDQENEKDN--EY-ENEKSYKKS
TRPYYEEDHTPYRKQNIQDWS------SYIK-D------------KENKLNMDDDINVNKGNDQDV--------------
---NRTYKNEKNKEE-DKY-GK------NEKNEKYEKY-----EKYDKYEKYDKY-KKDNKNQHDDPLYD----------
-----NI----------------NKNYDN-DNKGLEFFSN-NFFHIKKFIEKKENENVHMSKIENS--QK---EEELNHK
--RNNLNSSG--------------------KTEKLEKFLGLYK-ENNEAMDFYKSVLIEENNSMNISK-NKIN---KNN-
-----------------------------IIDD-RMKDNISKI-NRYNSD--------DTYIKVEN-NYDNKKEMN-NSD
ELNGNNNND-NNKNNNNNN-------------------------------------------------------------
----------------NNNNNNNNNNNN---NGGD---------------------------------------------
--------------K-----NRRNNF-----------N-N-NNIYMCKNVKNIILSLELSNEEKINEVRKILFYSSSDEK
KYIMNEILNILYIYPQLYVSCIISLFYLFILDNEIFEKYFNADDLVYLFNEKIDFRYAEWFLKTYLFYKYKYSDNTHTKG
SIYYIKKGSPR-----------NSIKREDSNIYADQ-SVMAENIKKNYL-NEGNQK-DDDN----KNNYDDKENNYDDNK
N-NYDDNK-NNYDDNKNNYDDNKNNYDNKKNNYDDNKNNY-----------------------------------DDNK-
--NNY------DYN--------NNKNDDDDSIN-VSSSLKGIHKNTFDPFFEKHSNNSLMDSGDDYLCDMN-NL------
----S--NNK------KDIYILWTYFESSKCVGYNECKTLLSLCLKNENETCINNISASKVRSLVISIWSNIPSSKPKRS
FIKLIFNWINNKKDDLHKKKNLFYLLKSEKKNNKNLSKICFNYFLNYLIKYKDNCSNDIIYILYLIDENELKIYSKNFIQ
NHKINFNQFISIWNIMCILFWDTDEINNFTFLQKN-KYYYYDFMLIFLKTFYDYINVNRDMREIMKMKLKKTFLT---GY
HHDAEEPSQ----------EH-MSLYQEKNNIHNQDN-----RLSFTYMKKMSL-SNSSIN-NKQDKHEDQN-EYLNLFD
IENIINNFNFTDFVNNEISRDNYFDSFFGATNMP-IPSM-SNI----------------------SLAGNHTTQYEK---
---------------------N--TRHNY--------------------------NSPLTHPLWRNRQEKERDLQRIKD-
---E--EERLKRR---------GGVPLTEAYDIENLIFLGICIKIVICRISNLLNAKSCLQQFHYFLNHKKLGLKIFKYS
HIILVYFIPFFKKYYFLWKFIEHEIDKDIMNLIKYIMDHLENMQVENI--PLSLCNI--NNTSNQ---------------
---------------------------------MLPGV-SNQ----------NMNER-----TYAENLHNMNN-------
---------IH-NNKFCPSSYRHTQNIL-NINSTHNNSSVN-NHFNKMN-HSISEKMGKNKNDNIFSFLKSTKNNMSFDQ
NGRLVNSNINYMKNKNLLL-CKE-EQEKHTSFQSLNC-N--------------RTKNNS---IQER--VVYGKEINNNHN
LKDINVFKY-------------KKHEHKHGEFFNLN-NMKYPLYGKN-KNIMDDDNLGN------NIFNPKK--------
-----------------KNKDEF---------------------------------------------------IGSFKN
----N-----S----SYVINDEDDEHYISYDDMFRNYDSDDDSNI-------------SNSKNTSENFNVKDFITNLHFA
NLDDDNNIISKNFFSTSKKLNDQKGEQK--CE---QN-----------------------------GE----QKCDQKYE
QKYEHQ-GSSVKIQNN-KIINKMKY---------DPFLSSS--------ESSNYN-EDKNIMYMYP--NEPNYKDS-KKV
LSQKKKKKKST----------------INNFHR---INSNGPHTNEEFIEKDQSTSIIG----------SLGQDDSF---
---DKIS------------HKNT--HFDH----------------HKNNPSDLTNNHM----M----K-NVKHMKNIKQH
C-----SN-------D-DY-------STSKYEELVNEHTIRKNTNRRNSLYAYPTQ-NRISD--QME-N-QKI--RKNTS
LEKNVHHMNDNYDEINFTEKYFEQEY-GSDQHDQRNNSMDAVNSVNHVNRMDGVNRVSRMDGVNHVNRMD----------
-----------------GVNRVSRMNHANRVSPNNIEDVRMGRVKIKKYLMLPINKFTFENMSKRNYPHPPVGLMNLGNT
CYLNSLLQALYSTVSFIVNLFLFKINETNNKV------------------------------------------------
-----RTV--PNY-E---IYKSQMHQEN--TNSELDYFLEEIKSFFKNMLTTDKSYISADRVLNMLPVELNNRNQQDVTE
VFRYIFDKLGGSEKEFLRLIFSGVVIQKVQCQKCLFISKKKEIIHDLSFPVPISTNEKLSIQRFFDTFIQKEKIYGNNKY
KCSRCNKKRNALKWNEIISPPCHLILILNRYNWSFSSNEKKKIKTHVKINSKIVVNNFDYKLYGAIIHGGISASSGHYYF
IGKKSERQNK-KKSSWYQMNDSVVTKANSKMINKISKDLSNDHTPYVLFYRCKQAPISPDLYF
>PKNH_0209200
MRERI-LTRTDKPLPHD------------------------------------DADDGNKLCNLIWLSHIENEKKKDLGI
TCSRQKCKKSGK--HHDYS-----------------SRYDSRN---------E---HRCKYG------------------
--DPMSHRGGDADECDE--------------AAS-----FMLHKLKENIRKGCSLTHGSENGK-----------------
-----RSS-RREDALFPSH----------------------LG-VAD-D------------VNLLLRKKVKGDHQKFIRT
VRDPSLRKGSTRIKVNEATKRNDI------S-GG--------K--GACLLIGKSRK-DRHGD---G--AVR---------
----------------RD-RH-GCGHHQKTNEYDEELYMNYGDS-------------------------CDGEILEVDGV
NAEEVKAEGMGEWGGHSKRGGKHSSRRGDSSKAH---KPRK------------VEKMRKSRRE-KNWKNCLIGCRSGSVM
TQ-FSSPDHDCYQAEEEKRKEKKKK-KKKKKSDM---KSTEEMTNYISSLLFNLSDMRKNN-LSK-ADGVMV--KKSCSH
Y--CRVERTRDGADVEGQRRGGDECG-DECGGECDG--ASPR---HGKNGSTADGAAG-RSGKFSRKFCV----------
----------------------KRSAKNCAQNEGKNICKKISKH--MNKYIAEDE----DGDE--------------GKE
EILGETQGERQKKKKKKNVKNT-N----------------------------RKKDTAE--------------TKNYAQG
RRETLHDDSRTPAPEWHFVRNGRGEEISSESAGRNHRRRYRSV---------------------------DSGNSSGCER
GSRRRRSS--SISVN------LPEGGPLLGGNVFSADETEGEGAA-SVSPKRDARVVAKLGRAEPPSDSHSVSEVRKAAR
CDSVDRDAPFKNHSKQSE-FLYE-RTMKSS--NSYSLRD-GEDFE----EAQQERYGEEERHPQRELEQREKKNKKKNSK
EIDVDGTLPERGIIAQVDQRGRHP--------------------------------------------------------
-------------------------------------------NSTYEKE--T---------------------------
--------------KVSTSKYAHTIASPQK--------KK---------------RNSS--------EIQDDGSVNDEKK
TSVKDNVYENFIREYQNLQSLFSFNKDKMEDDND--NDNDNDNDNGDEDDDDDDEEEEDKKKKKKGDDSYGESRSRVLDR
-DGNES-LCED------------VLSKNHRSRMLANDGYANSKGEK-SPRGA---ER-G--------KPSE---PNQSDQ
GV------------------------------------------------------D------SL-EQLSY---------
-------NIGQ-----YDNT--ESVGNIEVGVVVRDNSPP------------------SRGKGLCGND-DTDSSGVVPIG
DNQQDKSHSDGKENESGTNEGVTHAHG---------V-----------GKESEDMDASEEGTVKKNRTGGSTRHVRR---
-----------------ESSG-GN-----------VHRIKE--------------------------------AANLESS
T------------------KV--KSQDEDT-HMNRVRSKNSDLLI--WNEQV-----------QP--GD-----------
-------------MLLFPDSLRKGSLS-----------K----------NKTVPDEN--NYFEYGAKNSKKLLHKNMSSM
YSMNG--------SNLSFHQDFFKDILLLNDE-KK-------K-EKKKKKS--SKQ--------------HS---FDNIQ
----------HL-PYFEE-TKKGKQ-NKENRKDKKKGNDDDDK----H-GEDDEYNDDE---------------------
----DG-DVVDDVG---------------------DDDEVHRE-EAAGE----------DIYKEESDDYGN---------
-------YDAEGVEGRG--------------------------DDSYDQEELHNG-DHLER-PH-GQTESHKERKKKKK-
LQ--GEL----------TKKSKSGKMEKV--------------------------------------KIVEE--K-----
NRTHKRR-ST-KEKRKCSRTHNNSIC-SLEDDDFN--DD----------A------------------------------
------------------IDYPYHEKRVL---------------------LDDAVIG----DDNLDIDML-DD-----LP
KGG--ILAYPDE--VPNQEEGPNV--EKAKRKR----K------GSRRKKEDLREE-YMKEFFSSVLDNQI----YKKNL
-NSKDF--CRN-FALEGEED--MADA------------------------------------------------------
--------------IEGEEGEKYMLKNISKVIRAENIDTEIEL--------LRNEILQTKMSKESVS-------------
------H---VEKKKSA--------------HKI----------SNPLEMTHRKKKSNDKEEEKRN---------SFK--
-------------------------------------------------------LDFKTGKDGTH--------------
---HNAFTSHYAKDE-DDYYTI------HHEKKKRESHVRMRDINFEEDERFKKS-KGRNKLAGRDRVHSFNEEGR-GIP
-PTHGNN-----------NSAG-GGGGLH-LNRSLEFFSS-NFLSLKKLIERKNVDTNYDAKREDDYVEKGEEEVDIDVR
--RKKRNSYDDYEHPQMMNKSSH----KISRGLRFDNLFGINK-RNSESLNFYRSFIKEDGKSGKGDHHRKKG---RGRR
DSEERFDSGFGTWFG------------TGLGSD-LVGERRGAA-RRAQRSEDYMEDVEEVGSVANG------QDTH-NVD
DEGDDNDKD-DDNDRGDDND-K---GDDH-----EAAYGE---DYADDRIRSIRRRKG--EKVFSTGREEDVV----AGR
AGSR----SEKGTLRDRAKRDAVHGQST---EDLH------S--------------------------------------
----GEKLADGEKLQNEEQSVNVEEL-------------H-GSGRNHKNVKNILLSLELSNEDKIYKVRKILYYSCSEEK
KLMINEILNTLYVYPQLYVACIISLFYLFILDNELFERNFKPDDLVYLFNDKIDFRYAEWFLKTYIFYKFKFSSGTHSS-
-EYYKN--CVR-----------SAVGSEGKRASVDV-KEGENSLEGAHAFSGGNSH-RDMS----ADRAVDRAV---DRT
ADKTADKT-A--DKT--------------TDRVADRVADR-----------------------------------VADKT
VDKVGEREGDGVTA--------STADGICDRAS-DSARERHIKHKMFDIFFEGYH--SSVDSTDNYFCERKRHM------
----A--RGERDARTGNDSSDLWKSIEKLKCVGYKECKTLLKLCLKNEKEKNINHLKASKIRSLVISIWSNIYTSRPKKS
FLKIIFNWLNSRKDDLSRKKNLLYLLQEEKKKNIHLQRICFTYFLNHIIKHKEECSNDLIYSLYLIEEDKLKKYSKEYFE
MNRIDVNQFISIWNVMCILFWDTKKINDFAFLHKS-KFYYYDFMLIFFRAFYEYVCVNKGIE-RGALYLKRVVPG---DG
GTGTVIS-G-------------VVTGGVNGGVNGAEG-----TDGVSPRRSISL-SNCSS--NKDDTQEDEGDGYLNLFD
VENIINNFNFDDFVNSEMRSSSYFDAFLGGGPAARRSGV-RETSSVGKQKL-N----------SSALQSARDSEAGQTGE
PYRGVVTGSSHRPCSTDGVESPTLQTAHY--------------------------GTHFAEPFPADKAAEPSTQGGTQS-
---T--FSPITQR----------SVFPSDNSEMENLLLLGICIKIVICRISNLLNAKSCLEQFNYFLNNQKLGFRTFKNA
HMVLVYFIPFFKRYYFLWKFIEHEIDVEIMSLLQNILNDLEQLQASSS---VGRMYL--GVGGTH---------------
---------------------------------QVCGV-SNPLHVREMSQSRNVCDR-----LPQENLQER---------
-------------------------------------------------------------------------FTSPFGE
RPFVRSSTCNS-QNRG-AF-PTG-GEKKISSLEHFYA-------------------------------------------
-------------------------------------NGKFNLYSNE-IRRMGRSGPNGEGAEEDDVYFASG--------
------------------------------------RGPSPMGAMNTV-------------------------SMSVAPL
---KG-----A----LCRSEEDTDENCITYDDMFRNYDSED-N-S-------------EGRDCLDESCNVKDYITSLHFN
NPLEEK-ILSKRKGAKSV-GGEKKGKVN--ND---GE-EVAKN-----------------------GD----NVEE--KE
NSYIKEGGTIMGEGNGSTCPHESKE---------DIFGSKPTRVGIFPMESSTVR-QNSSGQNYHM--NSKDYKSGGAKD
LPYGKKSSGGGAP------------GGANSTSM---MMPPDPFASENNVM-----KKFP----------SLGLPESD---
---DEKGE-----------NGEV--NFKS----------------GKA--LPLNTENR---------K-KEKKNDSLKNN
TTGKGDGS-------N-LN-------IVGHQTEQIGNHTIN------GQLNEFPYE-TPMQN--TTP-G-GAL--NKNIC
IKKN--ALNDNYQEVDFTTSSLRTKN-RPGEGN-----------------------------------------------
-------------------------------------KTKK-GGVAPKYLMLKVDTCELKRMTRSKLKHPPVGLVNLGNT
CYLNSLLQALYSTVSFVVNLYLFNIRQNVKEGG-EESSNPFVEKQK--HT-LGPNGTNTLKGP--VHRLSNVDGLNNIMN
SIGKMNTL--TRLNT---LNGIPPMNHI--GTVESERFLQELKNLYIIMTTTNKMYVSPDSILGLLPYELNNRNQQDVTE
LLRYIFDKLGGSSREFLRLIFSGVLVQKVQCQKCFFVSKKEEVIHDLSFPIPVRASEKLSIQKYFDSFVQKEKIHGSNKY
RCSKCNKRRNALKWNEIISPPCHLILILNRYNWSFSSNEKKKVKTHVKINSKIVVNSFDYKLYGAIIHGGSSASSGHYYF
IGKKSERDQEDETNDWYQMNDSVITKVSSKLINKISKDPSNDHTPYVLFYRCKQAPPSPALHF
>PCHAS_0207200
MDKNK-KKNKKLEIRDPSDE----------------------------------------------INNCEGEKGG----
--------------------------------------------------------------------------------
--------------TQF--------------DES-----FPFDNPEPN--------------------------------
--------------------------------------------------------------------------------
---------HINEN-------------------------------------HNVNN-DDQNH------------------
--------------------------------------------------------------------------------
--------------------------------------------------------------------------------
-----------VNIKKKN-----------TSNSF---ENDI---------------------------------------
--------------------------------------------------------------------------------
-----------------------------------------------LEFLPPNV-------------------------
--------------------------------------------------------------------------------
--------------------------------------------------------------------------------
--------------------------------------------------------------------------------
---------------------------D-N--NSDIFHANEVNK------------------------------------
--------IEE--------------------------TNLNDNEQNTMNIKNKDPN---NRLDPKGND------------
---------------------------D-------NIVKNVESDFEKNNN------------------------------
--------------LLVTDENVN------DHFENTNEQLNKN-----QDKDENIGKPNK--------REDSDEHESGRKK
RSVKDNVYEDFIREYKNLQSLFSYNQTMIKESF--------------------------------------NPMPTILED
----D--NNYSDKNGSERNEDMKIPFDENVDKNATPRNHINPDYSAAYNLND---DAVISDVNKTSEKVSEEVHETMDNK
VDETDHPHFSNQLNYPTNNDVQ---EDENKSLL-----RERGNENDKENGVETQ----NNDT-NLGEEKEHMELKKEIKH
KEFENQERKQNKEKEMNDASAPEN-EKNI--------DE--------IS-KKKENHYIQKKNT--ITQLQEKKSSS----
----------NTSIASIINDNYDDHKISKKNNIEHVGKTQFSNDSIKKKHHPIDRNEYKSSSPKNNRTNTEIKKGIT---
-----------------ESDN-LK-----------IKKIEKETD------------------------------------
--------------------------DPNL-YIN-ILDENSKDNK--KKDLY-------------L-NN-----------
-------------S----FYLSKQDRS----------------------SKI-QSAK--NV--EEVNGKIKKVKKHQASS
DESSE--------VNEMDHENYSKINKSLTEQHRKKDTK-KKK-VEKKKKN--NNN--------------NT---ENTFD
SKHLND-DNFSL-SYFTE-DKKEGYDSIHEAKE-VLQEYVNG-----K-VKKHIREN-----------------------
---------------------------------------------------------------KETNKYKN---------
-------VDPTLVKKIK----------------------NITKHTDFNINNLDDQLCKLDP-PI-KHSKHHKETTKKKS-
VRQSSSSVKK-KHTKHSSKKNKKEDDPNDSDIKEWESKFIEEDEE------------EDEEYNDPYLTIINE--K-----
QKKKESKHSKKKKIYMTNESFKNSIS-TVDDTQSG--Q------------------------------------------
--------------------------------------------------------EDDENDQAMQLSFF-NFFDKQKNN
-QH--IV-NLQKEDNEIEKDELNYKKKKKKKKDN-RKT------ND-ILKDDVKFEHNINNFFSSFWDNENLKKKNKDDL
YNLNNENN-KDIYS------------------------------------------------------------------
----------------VNKIEKKINKPYLHISKEDNINEQIDR--------LRREIAQNNILTEHDK-------------
------H---IDERKGDIRKFLHWDDGKKGKHNGKDDKKEKDKLKEKDKIKY--KEKMDYPNYEHNR-NYDEDKRKHKKN
HMENYDESYNPY---SIEEYN------NYSS-SE----NELKRIYNKNEKKYMDGILLNKNYDEPI--------------
---NNSLKKKHHKHE----------------------------------DKENNY-FLENNN--DNST------------
------A----------------HNNNGY-TTKGLGFFSS-NFFHLKKLIEKKNVENNDSLKRENG-VDKFYEKNENNAK
NEKKKLSSFDILQK--FIN--------NKGD-TKYGKIDDSYKRGNNDVAELYHISRRKGSINEYGDP-HETAQISDGYS
EKAGHN-----------------------DIDE-YTNFQTYRR-NPDERD--------RRYYKDKR-E----YHEN-E--
-----------KH----EKNSKHKKHAEYKWKKINKELINDHTDHIEDDEKSVKFRKKFNYNLTRTGSNESMI----NEF
GINKLNPQFS----DEEKNENNNIN------KYDE---------------------------------------------
--------------K-----DDEIYE-------NSENF-L-YSVDNFKIVKNILLSLELTNDNKINKIRKILFYSSSEEK
KKIMDEILNTLYIYPQLYVSCIICLFYLFILDNDLFERKFSPEDLVYLFNDKIDFRYAEWFLKTYLFYKYKFSNSSNSD-
-DEHKSYTCDDELFDEPLKFKDASIGKDKA---EKL-KNEQLKNEKLKSEKNGDI--N----------------------
------------------------------------------------------------------------------S-
--LISEK----DDTR-------GNSTLDGIEGNEKTKRKNKAKNIICDNFFESYN--SSGDSMDNYVYCPNEKIEER-N-
KNNESDKQSE------RKIDEIWNKIESNKYVGYNECKMLLKICLTNENIQNIKMLSESKIRSLVISIWLNIRCSRPKKY
FLKLIYNWINNKNDDFNKKKNLFNLLKAEKKHNKNITKACFNYFLKFLIKYKENCSNDIIYTLYLIDEHELKLYSKKFIE
KNQININQFISIWNIMCILFWDTKKIHNFTLSNKNTNNYYYDFMLIFLKTFYEYIFTANSQF-GQNIYLKRMSNT---SG
VSAISFPNR----------NYN------------------------KLSSKASSTYAESQ--NK-GNYNDES-DDFNLFD
VENIIKEFNFNDIVNAEVSSKNLMHSPR-D-HNH-D-----------------------------SHGTHPSESIES---
--------------AENREEI----------------------------------E---QAKE--NT-------IGIKNM
LKFI--IQKSKKEK--------NMICCSDANELKLLVFLGICIKIVICRISNLLNAKACLEQFYYFINHKILGLKIFRHS
HIVLVYFIPFFKKYYFLWKFIEHEIDPEIIKLINAIINNLENLQNNKN--I-N--NI--GSNPM----------------
---------------------------------LHPYTRSNT----------SLPEV-----DH-FSFPSKDK-------
---------NL-NHTFNNFST-----------------QYN-PHDYKTS-FSHSISIENNNSK-Q-NFFKHKQNDLSLDS
DL-PTPDLFNPKNKKK----KKK-NSEKFEDS--HN------------------------------------KN------
----------------------QQHPHDYSE-----------FDS-H-NN------FHK------NII------------
-----------------NNI-NN---------------------------------------------------INYFRP
----S-----S----LFNTNEN-CDHGITYDDMFRDNDNSSDDN--------------YFDKGKNKICNVKEYITNLHFN
NLPDYPTSL-KNSDE-NKKSEDKKKKKKKIKN---ENQNSKEE-----------------------QD----NGEE---E
NHSN---KTQHKENNNISKVNEQNE---------NILLYNIQDN--ENAENKISK-NSNTTRKYMIDENLNEYKIENKKD
VSNNYNNKEGS----------------PT-FEEDKYRHNNRSSTPQNNGI-----KKFP----------TVSYEDADNSN
NMVDKKS------------QKN---------------------------YINLELDREKKENF----G-SSKKLTNIESA
K---GMNN-------D-DNYNSNNEILNNRRTIQTNGHTVNYNRNN-NNMRPDEYE-NFVKD--KKN-D-LDIIQRKGIS
LVNA--TTNNNYEEINIVNNPIEKNK-HVS-S------------------------------------------------
---------------------------------------DKLIQKRPKYLMLPIDTTELKKMQKGKLRHPPVGLINLGNT
CYLNSLLQALYSTVSFVVNLYIFNIDDNKELKH-INNK--------------------------------------NISN
E----MPI--KNK-LSFNLNNTNMNNNNNNANLLSKRFLYELKILFKLMTTTNKKYVSPDNILGILPQELNNRNQQDVTE
LFRYTFEQLGGSEKKFLRLIFSGVVIQKVQCQKCFFISKKEEIIHDLSFHVPAKSSKKQSIQKFFDTYIQKEKIYGNNKY
KCSKCNKRRNALKWNEIISPPCHLILILNRYNWSFSSNEKKKIKTHVKINKKIVVNNFDYRLYGGIIHSGVSASSGHYYF
IGKKSEKGDN-SKNEWYQMDDSAITKVSSKSINRISKDPSNDHTPYVLFYRCKQAPDSPSLYF
>PcyM_0213600
MRERI-PIETDKPLPND------------------------------------DVDDGDNLFNPIWLSHFENEKKAKLGS
TCSTLQNKKSAN--HHEYN-----------------YTYDRGD---------T---HRSNHA------------------
--GGRGHWRGDANAFDD--------------ASF-----FILHNLKENIRKGSTLVHGGENGKRSSRR-EDMLLPAQFSS
TKDENFLF-GKQVRGDPQKIAHTVRGDPQKIAHTVRGDPQKIA-HTV-R-------------------------------
--GPSHRQERMRAKVKEATKENGT------L-WG--------E--GACLLSGKSRK-DRHED---G--ALW---------
----------------GD-RH-DSRRHQ-TNGSHEELYISDMYSSDMCSSDMCSSDMYSCHKHNCHKHNCDGNFLDAGGE
NAEGVKAQHMGEWGDRYNRGGRQSA-GGDPSKPH---KPRKMRKMRKVQKMQKMQKVRKSRGG-GNCENGLIGCRSGSVA
TH-----------------------------------------------------DMRKNN-LSK-ADDVTV--KKSCSH
Y--CKGERTR-GADGRSG-----------RGGQFEG--ASFP---DRKNSNPANGGAR-GSGKFSTKNDAKNDAKNSAKN
CSKNIAKNSIKNSAKNSVRNSAKNSAKNSVRNSAKNTGKKIGKH--ISKYIAEDEE--EDGDE--------------GEG
EILGETQGERKRRGKKKSGKKKSGKNSSGKNSSGKNSSGKNSSGKNSSGKSSSGKDTAERDDRSGNCSSREAGTKNYAQG
RRGTLHDDSRAPAPEWHFVRNGRGDEASGHSAGEKQRSSHRSG---------------------------DSGSNSGCKR
GSRRR-SS--SISVSLRERLSRRDGGPLFGGNVFLASETEGGGSPPSVSPKHNARVVAKSGRAATPSGSHIGSKVSSTSR
SDCADRDTPFKKNSKHSH-PWGE-RTMN-S--NSYSLHD-AEDFE----DAHQQRYAEEESPPYKESEQRGKKNKKKNSK
GINVDVSLPDRGSIGEVDQRGHRPS-------------------------------------------------------
-------------------------------------------SSTHEKE--P---------------------------
--------------KESTSKYTHIIASQKK--------KK---------------KNSS--------EIHDEGSIHDEKK
TSVKDNVYENFIREYQNLQSMFSFNKDKAEGVEGKKDEEE---E--KEEEHVEQQEEKKKKKKKKKDDPFEGPLSRALDR
-DVNES-LPED------------VVSKNHLSTMLATDGYTNSMGEA-PPRDA---KR-G--------KSSE---LNRSDK
RV------------------------------------------------------E------SL-EQLSY---------
-------NFGY-----YNHT--ESIDKVEIGVVPGKDSLR------------------SRGKGLGGYD-DTGSSGVVPIG
DNQQGKTHSSGKEDTSWMNEGVTHAHVVEK----NRR-----------GQKSGDVDASEEGGGKKNKTEGSSKHARR---
-----------------ESSS-GS-----------VQRMRQ--------------------------------IGILQSG
A------------------KG--NSHDGET-DMNGVRGENSDLLE--RGDMLE-----GGDLVER--GD-----------
-------------LLKHDDLLGKASLS-----------S----------NKRVPNEN--NYFEYEANNSKKLLHKNMSSM
YSMNE--------SNLTFHQDFFKDILLLNEE-KK-------K-EKKKKKS--SKQ--------------HS---FDHFD
----------EL-SYFAD-VKNEKH-SKHRNNS-TLQEDEFSKS--FS-FKREKWGDRKSSSAGK-NATGGRMSLRGEEE
-D-EEG-EEKEEEK---------------------GDDEVERG-KATGE----------DVYREESDDYGD---------
-------YDGEGAEGGGGYADEDGVGGYADEDGVGGYGDQDGDGDSYGQEDLRDG-DYVES-PQ-GASGSHKERKKKKK-
PHG-GEV----------ARKNKNGKVDRV--------------------------------------KIVEE--K-----
NKPHKRR-SV-KEKRNSSRTHNNSIC-SLGEDHFY--DD----------A------------------------------
------------------GDFPYHDGRGRPHDGRGSPHHGRDRPHHGRDRLHDGVIGDDPPDDKLYIDVL-DDFRRDDLH
-KG--ILAYSDE--VQNPEEGANS--EKAKKKR----K------ANRRKKEDFREE-YMKEFFTSVLDNQI----YKKNL
-NSKDF--CHK-FAPEGEGQEDAEEK-----GENERGGEGGDNRGSDRGDNRGSDRGDNRGSDRGDNRGSDRGDNRGSDR
GDYRGDGRGDDLGDDRGDMREKHMLKNVSKVIRTENINDEIEL--------LRNEILQTKIAKENLP-------------
------S---AEKKKGA--------------HKI----------GNSVEMTHRKKKSYDKEEEKRT---------SFKGN
S-----------------------------------------------------KGDLRTGKDGSH--------------
---HNTFASTYAKED-DYYNTF------HHERKKRESHVKLRDVNFEEDEKFKKS-KGRSRFAGRDTVHSINDEGRSGIP
PPTHGNNG----------NSSG-GGGGLH-LNKSLEFFSN-NFLSLKRLIERKSADTNYDAKREDDYVDKADEEVDMDVK
--KKKKNSYDDYENVQMMNKTSH----KNSRGLRFDNFFGINK-RNSDSLSFYRSSIKEDGKSGKGDH-RKKG---RGRK
DSGERFDSGFGAWFG------------NGFGSD-SGKERSGAV-RRAQRGGEGGSDGEG-GSDGEG-GSDGEGGSD----
G---EDGS--DGEDGNAGEE-A------------NSVVDGDGLEEADDTVRSARRRKG--EKTYSTGRTADVVADGVAGR
TAGR----STKGGPRGRAKKDAARGQSG---EGLH------SEGHL------------------------HSEGHLHSDE
HLHSDEHLHSDEHLHSDEHLPSEDQL-----------Q-S-GSGKSHKNVKNILLSLELSNEDKIYKVRKILYYSSSDEK
KRIINEILNTLYVYPQLYVACIICLFYLFILDNELFERSFNSDDLVYLFNEKIDFRYAEWFLKTYIFYKFKFSSGTHSS-
-EYYKN--CVR-----------SAVGSDGKQGSVDL-E-GEAAGEGEAA-GKAVDKAVDKA----AERATDRGS---DRA
SDRVSDRA-S--DKA--------------SDRVSDKAADR-----------------------------------ASDKA
SDRVSDK----AAD--------KASDKAADKVT-ASARERHIKHKMFDIFFEGYH--SSVDPLDNYFCERKKHM------
----A--RGE------RDANDLWKSIEKLKCVGYKECKTLLKLCLKNEKQKNINLLRASKIRNLVISIWSNIYTSRPKKS
FLKIIFNWLNSRKDDLNKKKNLLYLLQAEKKKNIHLQKICFTYFLKHIIKHKEECSNDLIYSLYLIEESELKKYSRDFFE
MNRIDVNQFISIWNVMCILFWDTKKINDFSFLHKS-KFYYYDFMLLFFRAFYDYVSVNKGIE-RGALYLKKAVPA---GA
GAGA------------------GPGAGAGAGAETTDAATPVSPA-APPRRSTSL-SNSSS--NKDDTPEDEGDGYLNLFD
VENIINNFNFEDFVSSEMRSSSYFDAFLGGGPSVRRPGT-GEASCAARSRRVPLCDRGEFRCVTEASSAVTTHFADP---
------------------------T----------LQHPLCIPHLTPPIFHTPPCAPHFAGPFPADKPGEPTSQGGPQP-
---T--FAPSAQR----------STYPNDSSEMENLLLLGICIKIVICRISNLLNAKSCLEQFNYFLNNQKLGFRTFKNA
HMVLVYFIPFFKRYFFLWKFIEHEIDVEIMSLLQGILNDLEHIQASSS--SMGRVFP--GVGTLHQVGTALQIGTPHQVG
TPHQVGTPHQVGTPHQVGTPHQVGTPHQVGTSNQLCGV-SNPLRVGEMAQGRNLCDR-----YPQEGISER---------
-------------------------------------------------------------------------FPSPFGE
RPYVRSSTCIS-QNRG-TF-PAG-GEKKINSMEHFYA-------------------------------------------
-------------------------------------NGKFNLYSNR-KHTMGRSGPNGEKTQEDDAFFASGGGRGDRLL
QRSGLQSGVQQSGGLQSGGHHSYNGNPHVSNSGGAGRGPSPMGAINMAQMSTSQMSVAQMSVAQMSVAQMNIAQMSVPPL
---KG-----S----LCRSEEDTDENCITYDDMFRNYDSES-N-S-------------EGRTNLDESCNVKEYITSLHFN
NPFDER-ILSRRKTSASV-GGERKAGRE--KD---DG-EDATQ-----------------------GD----NVEE---E
NSHSKEASATMGEAIGSTCANESKE---------DLFGSNPTRVGIFPMESSPSR-QSLSSQNYHI--TSRECKNGGTKD
PPHGKKSSGGGAVGAVGAASAAGAAGRGSLTAM---MMPPDPFASENNVM-----KKFP----------SLGLLESE---
---DEKEEE--KK------KGVV--DPES----------------AKG--LSLSNENR---------K-RGKKKDSLKSN
ATAKRDGS-------D-PN-------IVTNQTEQIGNHSMN------GPLNEFPYE-NPMQN--TPPSG-SAL--SRNIC
IKKN--PLNDNYQEMDFTTSTLRRKN-KSGEGNKSGEGN-----------------------------------------
-----------------------------KSGEGN--KLKR-RGAAPKYLMLKVDSCELNKMTKSKLKHPPVGLVNLGNT
CYLNSLLQALYSTVSFVVNLYLFNIGEDPKDGG-EHSSNPFAEKEKDSPTVSGPNGTNTPKGA--MHGISTIDGINSVNN
SMGKMNTL--TRLNT---LNGITPTSHV--ATAESERFLQELKNLYIIMTTTKKTYISPDCILGLLPHELNNRNQQDVTE
LLRYIFDKLGGSRKEFLRLIFSGVLVQKVQCQKCFFVSKKEEVIHDLSFPVPVRASERLSIQKFFDTFVQKEKIHGSNKY
RCSKCNKKRNALKWNEIISPPCHLILILNRYNWSFSSNEKKKVKTHVKVNSKIVVNNFDYKLYGGIIHGGSSASSGHYYF
IGKKSERDPQDESNDWYQMDDSVVTKTSSKSINRISKDLSNDHTPYVLFYRCKQAPLSPALHF
>PY17X_0210200
MEKKK-KKPKERGITESDNN----------------------------------------------INNCEKEKGS----
--------------------------------------------------------------------------------
--------------IQH--------------GELYNIEQYLSDNLEPN--------------------------------
--------------------------------------------------------------------------------
---------NIIENA-ENVENAEN------A-ENAE----NVENVENVENVENVDS-DYQKD------------------
--------------------------------------------------------------------------------
--------------------------------------------------------------------------------
-----------ITIK--KKKYNEKR-GKKLINSF---EDNT---------------------------------------
--------------------------------------------------------------------------------
-----------------------------------------------LEFLPQNV-------------------------
--------------------------------------------------------------------------------
--------------------------------------------------------------------------------
--------------------------------------------------------------------------------
---------------------------D-D--NSNNFHKTEVNK------------------------------------
--------IEK------------------------NN--LNSPEAIKMNKKNKDIN---HLSDSKDNDCKGQDN------
--------------------------NN-------DDVKHTENNFEKNENNKD---------------------------
--------------ILAIEENIN------H-------------------------DSNK--------SEEIYESGNHGKK
RSVKDNVYEDFIREYKNLQSLFAYNKNIIKENF--------------------------------------ISIPTISDE
----D--KTGGDVKTVEQ---------------------------AGKQTDE---DAGK----QTDEDAGKQTEEDADET
DEKNNDSDFSDQVNYPTNNNLK---EDENKRCL-----SEKDDE------IEKK----NSDN-NFGEDEEL---------
-------KEENKNKETSDVSVPEN-EENIILEKEKDSDT--------IS-EKKENIYIQKKNTNKLKKGHEQNSSS----
----------NISVASIINDNFDDYNIISK-----IDKTKTSSDLTKQ-----------NDASKNDRPSIEINKSKS---
-----------------EADN-IK-----------IKKAEKKAEKRPEKKAEKKDEKKDEKKVENKMEDHNFNINILDES
V------------------KD--NS-KTDL-FLN-ILDESVKDNS--KTDLF-------------L-NN-----------
-------------S----SDFSKHDNNDNSDSSDSSDSSDSSDSGDSGDNKA-KGGK--NV---EVNSKIKKPSEHRDIY
DDNSQADETNQRDINLNDNENYNKLNKNMNEQNRKGDIKKKKK-VEKKKKN--SNK--------------NS---FNLND
DNDDNDGDNISL-SYFTEEDKKDDYDSNHEIEK-SFNEYVN------K-SKQNIRDN-----------------------
---------------------------------------------------------------KETNKYKN---------
-------IDPTIIKKIK----------------------NITKDTDLNRNNQVSKLNSTIK-EI-KQVRNHKEMTKKKA-
LSQNSSFIKKKKNIKHSTKKNKKEDDTNDSEIKEWGSKFVEEMEEKDEEEEEEEEEEEGEEDNELYWATINE--K-----
KKRKEKNCSKKRKSKIMNESFNNSIS-SVEDIQSE--Q------------------------------------------
--------------------------------------------------------EEDENDKAIQLSFF-NFFDKKKNN
-GN--IV-NIRK--GEIEREELNYKKKKKKKKEHSRKS------ND-ILKENLKFENNINNFFTSFWDNKK----NKENL
YNFNNENNTKDIYS------------------------------------------------------------------
----------------INKIEKKMSKQYVHISKEDNLNDQIDV--------IRTNYSQNNILRNRDK-------------
------Y---IDEKRGR--------------HNGKD----KDKFREKDRMKY--RDKISYTNYI-------DNKHKYKKN
YLENHDQVYNNY---PIEEYDDDDDNNNYSS-EDEKREKGFKKIYNKNEKKYLDGIILNKNYDEPI--------------
---NNVLKKKNHKNE----------------------------------EKENNNFFQKNND--NNST------------
------V----------------NNNSGY-ATKGLGFFSS-NFFHLKRLLEKKNVETNDSLKRENE-LDKFYEKNE----
--KKKSSSFDIFQK--LIN--------NKTHDMKCEKMSNSYKRESNDYSDMYYTSREKENLKKYIYP-NDTPQISDAYN
DYIEHF-----------------------GIDK-YEKFQTYKG-NKSDKD--------RTYYKDRCESHENGKNGKNEKN
EKNEKNEKS-EKNSKNSKNK-K---RAECKSKKINKELLNDRIQNIEYDDKSLKFQKKYISNLTRTYSNEMLL----NNF
SVDKLDHQFN----NGDENYENCENYENYENYENY---------------------------------------------
--------------E-----NNENNE-------NSESF-L-YSVDNFKIVKNILLSLELTNDNKISKIRKILFYSPSEEK
KKIMDEILNTLYMYPQLYVSCIISLFYLFILDNDLFERNFSSKDLVYLFNPKIDFRYAEWFLKTYLFYKFKFSNYSNSD-
-DEHNSYICEN-----------SSVGKENVANTEKG-RIEKDRIEKGRI-ERGEEA-N----------------------
------------------------------------------------------------------------------S-
--LVSEK----DDI------------------E-ENEKKQKIKNTIYDKFFESYS--SSGDSMDNYIYYKNGKNGKNCND
KNYEPNKELE------KKIDKTWNKIEINEYVGYNECKMLLKICLSNEKVQNIKLLSESKIRSLVISIWLNIRCSRPKKY
FFKLIYNWINNKNDNFNKKKNLFNLLKEEKKYNKNITKVCFSYFLQFLIKYKENCSNDIIYTLYLIDENELKLHSKKFIE
KNKININKFISIWNIMCILFWDTKKIHNFTFFKKNNNNYYYDFMLIFLKNFYEYIFPANAQI-FQNAYLKKTINF---NS
ISTTNLINQPHNKPSSKISSK-LSSKMSSKMSSKLSS-----KLSSKLSSKMSSKLSSSY--PEPQNYNDES-DNFDLFD
VENIIKYFDFNDVSNIDINTKNFTSSQSRD-NNP-D-----------------------------SLGTNHSETIES---
---------------------E--TREDA--------------------------EQPGQAKE--NT----ENANGIKNM
LKFI--IQKIKKEK--------NIISCVDINEIIMLVFLGICIKIVICRISNLLNSKTCLEQFYYFINHKILGLRKFKYS
HIVLIYFIPFFKKYYFLWKFIEHEIDPEIIKLINAIINNLENLQINKN--I-N--NI--ENNSK----------------
---------------------------------LHPYIRSNT----------SLPEI-----DH-LSFPLKNN-------
---------KL-NNRFTNLNI-----------------QSN-PHYYKTN-FSHTPSIESNNNN-N-NNL--KQNNISFSS
DM-LISDPFNVKNKKNKKI-KKK-NSENSKNS--ENS-E--------------NSKNSE---NSEK--I--GDT-HS---
--------N-------------VTHGYSNGY---------FELGCQN-KN------VHK------NVH------------
-----------------KNVNNN---------------------------------------------------INYLQS
----N-----S----LFKLNEN-CDQGITYDDMFRNEDENDEDENENDENENDENDGNYFDKNKNKTRNVKEYITNLHFN
NLPDYLTCL-KSGND-NKK-----KKKKKIKD---QYQSQSQS-----------------------QS----QGQS---K
NSKE--QENEEGENKNTSKLIGQNE---------DIPFYYISDN--ENSGNKISK-TGNPARKYLL--------------
--NN--------------------------FEENKYKQNNKLNIHKNNGI-----SKFP----------TISYEDVENSN
NMIDTKT------------QNN---------------------------YLDLEMNRR----KKESFS-SSKRLTNIESV
K---GFNSDNGGDNNDDDNDENDGEAINSRKRGQASEHIGNYIRN-HNNIKSKECE-QFLREQNKKK-E-LEISQKKGIY
IVNS--TTNNNYEEINIINNNTEKKK-QIN-S------------------------------------------------
---------------------------------------DLLVQKRPKYLMLPINMIELKKMQKGKLRHPPVGLMNLGNT
CYLNSLLQALYSTVSFVVNLYIFNIDDNEKIMY-SNHQ--------------------------------------NVSN
K----MSI--KNK-L---FFSSNINDSH--KNLLSKRFLYELKILFKLMSKTNKKYISPDNILNILPQELNNKNQQDVTE
LFRYTFEQLGGSEKKFLRLIFSGVVIQKVQCQKCFFISKKEEIIHDLSFHVPAKSTKKESIQKFFDTYIQKEKIYGNNKY
KCSKCNKRRNALKWNEIISPPCHLILILNRYNWSFSSNEKKKIKTHVKINKKIVVNNFDYRLYGGIIHSGVSASSGHYYF
IGKKSEKCDN-FKNEWYQMDDSVITKVSSKSINRISKDLSNDHTPYVLFYRCKQAPVSPSLYF
>PRELSG_0212800
MQNKK-YLDYNKLKK------------------------------------NDRLKKNIKVIDSILLSNFNNEKKLNLIN
NYFSLCSNNER----DAFIYKLKKKKKEKLRKKIN-QNNIKLN---------L---YNLKNFEYRNNYTFTQIKHNQEDF
FKDIIKIKEKEKKDNSKHEVINMLNYNVNKLNDL-----DILKSENERINRYNYME-D----------------------
---------------------------------------KKNHYENEDEDKEEEYIKEENKDVKEDESEKE---------
-DEKDENENKV-----------------------------------------------------------K-GNKGDEDE
KVEN--------KQEKDE-KKSEEKRNE-MPLYNEEKYIGDVYNYEYEDLI-----------------------------
-------------------------------------------------------------SN-KTKNLYSEI-------
--NQVNLNELQSSIK--KKKKKKKK-KSDILFEYNKYDKKKRLKEYNDSY----KKISN---------------------
--------------------------------------------------------------------------------
--------------------------------------------------------------------------------
--------------------------------------------------------------------------------
--------------------------------------------------------------------------------
--------------------------------------------------------------------------------
VDNFNKMKK-KSSSISEEKKFSSFFNIN-D--MDKHMSDISNDDLKNNVE------------------------------
----------INSHNEDSLSTNK-------EPSSLND--IKKLNKEK------KKKTHS---YDKQNKYK-NNHSGNDYK
SHIQYDKHKMNTLDNESWNESLKGDDNSSEYSNYEKNISKFDSKKKKKKKNIN-EKNNDKL-LNYCTYDYSNKENDD-NE
LS------------------------------------------------------------------LEKKKNIYINEN
LSIKDNVYESFVKEYKNLQSLFSY-KNKIDDHY--------------------------------------SPFSNINEN
LDEKNF-KNEN------------TLIENNINKLFSSSHENNSKKIFINYINT---ED-I--------DTFE---INKKSS
KF------------------------------------------------------E------SL-DNFNY---------
-------DNNL-----NQIN-----ESQRLYSVISNDTFKFSQGYTERSSHKESNSFLKKKKKKKEDN-SKSKQIKLMTK
RNKYS--HNIKLG----------------------------------------------------DHSESYHYNF-----
--------------------------------------------------------------------------------
-------------------------------------KKLDTFPSS-------------LNFYNITSKS-----------
-------------RGKFNSEMSKSFCI-----------SNSC-------NKIF-YND--NNCENETINSKKVSKTKMSNE
HNLND--------SSLTFNRNFFKDHTYEE------------Q-KKKKKKMSE-----------------HI---SNYFN
----------D--SYFID--KNSMF-SIND-------QRDFTDND-IP-NKNEYKKKRK---------------------
--------STQ---------------------------------ELIDEDFTTENSNISGDNNIKSNDED----------
----------------------------------------------------------------------NKKIKKNKE-
KK--GQM----------NNGLIKK-KKNL--------------------------------------RYRKK--TNFPVE
EKFKSYN-IS-KEQYILNYN-NNN-FNSILEKKNKENDN-----------------------------------------
--------------------------------------------------------------------------------
-RN--IFKYFKT--DNTEEGEETEENIKGEELG----VEEIKKFNK-DFKEENKDE-NVNEFFNSIIENNV----SKKKK
-KEY---------S------------------------------------------------------------------
---------------------------LLKETMVKEKKKE-KEKEKEKKEKQNSQNISKMKIDEDANLEIEISKNEPLQD
DFLKNEN---LEKKKEI--------------YT---------------------RHASEEKNKKRQSNVK-EEETCFKIN
DQGYEKKSLS----PNLKGYDYENNE-GKQTNL------------EENNLKMSN---------IYF--------------
---NNIKKNDTKQE-----------------------------------KIRNQY-KKNNNNLIND--------------
-------------------------NSQWNKNNLDEFFSNNNFFHIKGIKEKKNSMSNFVIKGDIS--DKTDERGDIDIK
--IEKKNTYDDPNK------INY----KNIGSSKIDDFLGFHK-KNNEVINFYNNFINEGKENINNSS-NDSN---NNY-
NYN--------------------------VSDQ-DIISNKNKILNNNNND--------DD----DN-NNNNNNNNN-NDD
DDNNNNNNNYNNI---INNN----------------------------------------------NNNN----------
-------NN---INNNNNINNNNNINNN---NNNN---------------------------------------------
--------------N-----NNNNNNNNKDINDDVDKN-D-ISTKNFKNIKNILLSLELNNEEKIDKIRKLLFYSSYEEK
KYIMNEVLNILYIYPQLYNTCIVSLFYIFILDNETFEKNFKPDDLIYIFNDKIDFRYAEWFLKTYLFYKYKFSNATYSN-
-EYYKK-CFKK-----------NYLK-D----NMNN-EVYKESLKNMNEKK-----------------YKKKLYS-----
-------------------------------------NNF----------------------------------------
-------------------------------YK-GKKKVIIMKNKNFDNFFEGYN--SNIDSSDNFFCEFS---------
-------DVE------KDFYTFWKNLENLKYVGYNECKILLKICLKNEKEKNVNKISSTKIRDLVVSIWCNIPSSKPKKS
FVKLIYNWINNKKDDLNKKKNLFFLLRAEKEHNPNLSKICFTYFLNFLIKYKENCSNDIIYTLYLIEPDELMNYSKKFFQ
NHKINFNQFISIWNIMCILFWDTKKISHFTFFQKN-EYYYYDFMLIFLKTFYEYICLNNDMKEKMKLNLKKKFLP---DH
CNNTKDK-K-------------------KKNVIS-HK-----NISYTSSKEDFL-VTNTM--NKE-EIKEEN-EYLNLFD
IENIINNFNFNDFVNNEIKRENYFDIYFNGYLFN----------------------------------NDHNCEKIN---
-------------EWKSN-------------------------------------DYT-NENINSSVLSCNLTLQNNRE-
------------C----------SNFMSGNNEIENLIFLGICIKIVVCRISCLLNAKSCLKQFHYFLNHKILGLKTFKYS
YVVLVYFIPFFKKYFFLWRFIEHEIDYEIMSLIKEIIKDLENIQNDNN--ESNISNYNIYNNS-----------------
--------------------------------------------------------------------------------
---------------------------N-NIKEIHNS-SVVSNPINC-------------------NHLSSLSNISPFDE
NNNIKSEKNNF-KN-D-IF-LKE-EEKKMRNLKDINI-N--------------LGNNYY---SNKNNYFVDTKNSRDN-K
FDNIDSRVNKNFSNNISNKIYNINNE-VSNK-FNSINN-KYDVDIFF-EENLKNEKLKS------KKNYSLK--------
-----------------KRSEEN---------------------------------------------------LEKMNN
----N-----SYSDFQFFFNKRDSEKHIANNHLFKNYKGEH-NS---------------VNKNTLENNNVKDYATNLGFS
KLGDDHFLSKKNISN-MKNCEEKNNIQ-----------------------------------------------------
-------GLKLNNECV-PLYNELNE---------NSFASEN--------LPKVKVSSPRYDIYDNV--NNDIFKNC-SDI
YYNKKKSRNTS----------------------------------YSFFNQDDSPSNILKPSLDYFFREPISQNNGF---
---NKSI------------NKYN--EYLN----------------NPNNID--------------------CNLENIKAH
K-----KN-------D-E------------------------------FFYTSPIT-----N----E-N-YSI--QTEKN
YS-KSHALNDNYNEIKFSSDFLEENF-FDNKKKKKE--------------------------------------------
---------------------------------------RSEKKKKKKYLMLRIDKSELKKMKKREMQHPPVGLKNLGNT
CYLNSLLQALYSTVSFIVNLFLFKISGNKKKD------------------------------------------------
----------QHQ-A---LNKEEICKGA--PTEESEHFLEELKSFFKKMTITNKPYISTEQVLNILPSELSNKKQQDVTE
VFRYIFDKLGGSDKEFLRLIFSGVIVQKVQCQKCLYISKKEEIIHDLSFPVPMHTTEDLSIQKFFDTFVQKEKIYGSNKY
KCSKCNKRRNALKWNEILSPPCHLILILNRYNWSFTSNEKKKIKTHVKINSKIIVNNFDYKLYGGIIHGGVSASSGHYYF
IGKKSEHRKK-NKNEWYQMDDSTVTKVNSRLINDISEDISNDHTPYVLFYRCKQAPTSPALHF
>PBILCG01_0102700
MSHINNNVEKKKSLKKHNNNNN---------------NKIDNFDVKNYDDSIKHINKNTQVLDSILLSNMEKDKKLKLLN
NYINMFDKNKN----DKVT-----------------INHSNNN---------I---YNSKNS------------------
--DTYDDQDQDEQYLDT--------------DDS-----FILSNTKKKINKRDIMTYD----------------------
----NYIF-GDGDRVPSKY----------------------IN-YKN-E------------STSHMKKKKD---------
--EGNNKNGNTNIDTNNNNDN---------I-NMKSNNNDNNN--NNNNNNNNKND-HYYDD---N--NYHNNNIS---D
SINN--------SINYND-IHRKEKKNK-KNTHNEKKYISDMYNFQYDDYD-----------------------------
-------------------------------------------------------------TK-KNRKNTLETYDSDTKN
SDIFINTGFLPYSLN--KKKNKKKR-KGKKNNEQ---QENMHNINYDDND----DNDDNDDND-N-DDDDND--------
---------------------------------------DNNDNVDDDNDD-NVDDDN-ASLFKKK--------------
-------------------------------------NKMIESHVINNKFDNTND----YLD------------------
----DLESFEYHK-------------------------------------------------------------------
--------------------------------------------------------------------------------
------------------------------------------------------------------------KKKKKKKK
NDIIDDVFKNKRNDNTKI-KYNN-NN-N-N--NNNNILDYELNYIHNSFDTQPKKWIHYSLPDNYDGGKKKIKNKTKK-K
RHDMNFYSIDKNNVDEYNLFSNQEVLTILKNFAKENN--LSVPYKEKKISKNKKTSSNNMYKDYSNNE-NNNNN------
-----------------NYNNY---NNNNNNNNYKDIVSNCDNYHVYDKKNKN---------------------------
--------------KVHVEQNVHMINYGNV--------NTKNNSDVLCKEDENEKHTNI--------NNHNDNNFNVNKE
LSINDNVYENFIREYKNLQSLFSYNKNKIEDHL--------------------------------------NPLTRIIEK
----N--KEDN------------IILENNINKFILNAHEGLSKKMLNYHLNE---EEGV--------QGMKSIEYDNNND
DDNNNDDDNDN----D-NNNNH---NNDDDN-N-----HNNDDD------NNN---NHNNDN-NN-DNNNL---------
-------NNNHNNDDETIISYSKS-DLSKIVEYINNDDME------EMEGFINSNPVLQKKKNNKKNK-NEQNKDSISTR
NSKHNSTHTLNCKNNKDLKNLFTSTNIIDE----CIH--------------------------KNNNNNNNNNNNNN---
-----------------NNNNNNNNNN--------------------------------------------------NNN
N-----------------NNN--YNNNNSG-DMKNIERESNNLLHSPNNYMKKKK--KKKNLKEKL-NN-----------
-------------NIKHNEIITKSYIF-----------P--T-------NKII-KHD--KCLEYETNNSKHMLHKNINNI
YNQSG--------HNFSLNEDILKEVLTKGEY-NE-------Q-LMKKKKSKNNKINKKTLNNKETFLHKQI---SDKYD
----------NVHTYIVD-TGKDKY-SLSDNE----NQDNFTKERALH-SKKKIKGKKNIKSNVK-MVSPNKEKK-----
---KER-TMKKQND-----------------------N--------NGK----------NLNNDESDDNNSNNNSNNNSN
NNSNNNSNNNS--YDESNIYDENTNSINNDNLKNVNLSDNEKYHQRSEEENISD---YVYQ-ED-HSDISYKEIKINMK-
SL--TSF----------DKEKKRYTIQNL--------------------------------------EEIKK--Q-----
SKKIINK-NE-NEKYLYNSDYMNDSCNFVMEKKEKKKKAEQENYDN---K----YGN----KCGN--------KY----G
NKYGNKYGNSYDNNYDNSYDNSYDNSYDNSYDN-----------------SYDNNYDN-----NDGHNNR-NK-----CD
-KD--NYNNKDK--CLLQDQVFNYDNRKGKKKN----K------DD-ILKDQYNDE-HIKEYFHSLIEGQV----SKNNK
-NKKKKNSQRD-YS------------------------------------------------------------------
---------------------------LNKSTKEKGVKKE-RL--------LHNKHFKDSDSEEDQN-------------
------N---RKNKNNS--------------YL---------------------KKTDHQENEKDN--EY-ENEKSYKKN
TRPYYEEDQTSYREQNIQDWS------SYTK-D------------KENKLNLNNDINMNKGNDPDI--------------
---SRTNKNEKNKE--DKY-DK------YEKNEKYE-----KNEKYEKNEKYEKY-KKDNKNQPDDPLYD----------
-----NI-----------------KNFDN-DNKGLEFFSN-NFFHIKKFIEKKDSENVHMSKIENS--QK---EEELNLK
--RNNLNSSG--------------------KTEKLEKFLGIYK-ENNEAMDFYKNVLIEENNNINISK-NMIN---KNS-
-----------------------------LIVD-RVKDNISKI-NRYNSD--------DTYMKMEN-NYDNKKEID-HSD
VINGNNNND-NNNNNN----------------------------------------------------------------
----------------NNNNNNYNNNNN---NNVD---------------------------------------------
--------------K-----NRSNNY-----------N-N-NDIYMCKNVKNIILSLELSNEEKINEVRKILFYSSSDEK
KYIMNEILNILYIYPQLYVSCIISLFYLFILDNEIFEKYFNADDLVYLFNEKIDFRYAEWFLKTYLFYKYKYSDNTYTKG
SIYYIKKGSSR-----------NSINREEISMYGDHQHVKVENIKKTYV-NEGNQK-DDDN----KQNCGDNKQNCGDNK
Q-NCGDNK-Q----------------------------NC-----------------------------------GDNK-
--QND------DDN--------NNNQGGGHNVN-YSTSLKGIHKNTFDPFFEKHSNSSLIDSGDDYLCDIN-NL------
----S--NNK------KDIYILWTYFESSKCVGYNECKTLLSLCLKNENETSINNISASKVRSLVISIWSNIPSSKPKRS
FIKLIFNWINSKKDDLYKKKNLFYLLKSEKKNNKNLSKICFNYFLNYLIKYKDNCSNDIIYILYLIDENELKTYSKNFIQ
NHKINFNQFISIWNIMCILFWDTDQINNFTFLQKN-KYYYYDFMLIFLKTFYDYINVNRDMREIMKMKLKKTFLT---GY
HHDVEVH-E----------EH-IPLYQEKKYIDNKDN-----NLSFSYMKKMSL-SNSSI--NKEDKCGDQN-EYLNLFD
IENIINNFNFTDFVNNEISRDNYFDSFFGASNMP-TPSM-SHI----------------------SFTGNRTTEYEK---
---------------------N--TRPNY--------------------------NSPFTHPLWRNRENKERNLQRIKE-
---E--EDRFKRS---------GDVPLTEAYDIENLIFLGICIKIVICRISNLLNAKSCLQQFHYFLNHKRLGLKIFKYS
HIILVYFIPFFKKYYFLWKFIEHEIDKDIMHLIKYIMDHLENMQVENI--PLSLCNI--NNTSNQ---------------
---------------------------------MLPGV-SNQ----------NMNEH-----MYAENLHNMNN-------
---------IH-NNKFCLSTHRHTQNIS-NMNSTHSS-SVNNNNFNKTN-HNISEKIIKNKSD-IYIFLKSTKNNMSFDQ
NGHLVNNNINFMKNKNLDL-CKEQEEEKHKSFQTFNY-I--------------KTKHNN---IQKN--NVYGKHMINN-S
LSDINLLKN-------------KKSENKHGEFVNLN-NMKYSLYRKN-KNTMDDDSIG----------------------
-----------------KNKHEF---------------------------------------------------IGSFNN
----NKNNNNL----SYAINDEDDEHYISYDDMFRNYDSED-SNI-------------SNSKNTSENFNVKDFITNLHFT
NLDDDNNIISKNFFSSSKRLNEQKCDLK--C------------------------------------------------E
QKCEHQ-SSSVKMQNN-KIINKMKY---------DPFLSSS--------ESSNYN-QDKNIMYMYS--NEQNYKDS-KKV
LSEKKKKKNLI----------------INNINH---IDSNVSHTNKEFIEKDQSTSIIG----------SLGQDDSF---
---DKTS------------HKDT--HFDY----------------HKNNHSNLTNNHV----M----K-NVKHMKNIKQH
Y-----SY-------D-DN-------STSKYEEHVNEHTIRKNANRRNSLYSYPTQ-NRISD--QME-N-QKI--KKNTS
LEKNVHHMNDNYDEINFTEKYFEQDY-GSDQPDQRNDSMDCVDRVDRVNR------------------------------
------------------------VNRVDRVDRNNIEDVRMGRVKIKKYLMLPINKFTFENMTKRNYPHPPVGLMNLGNT
CYLNSLLQALYSTVSFIVNLFLFKINETNNKV------------------------------------------------
-----MAV--PNY-E---MYKGQMHKEN--THSELDYFLEEIKSFFKNMLTTDKSYISADRVLNMLPVELNNRNQQDVTE
VFRYIFDKLGGSEKEFLRLIFSGVVIQKVQCQKCLFISKKKEIIHDLSFPVPISTNEKLSIQRFFDTFIQKEKIYGNNKY
KCSRCNKKRNALKWNEIISPPCHLILILNRYNWSFSSNEKKKIKTHVKINSKIVVNNFDYKLYGAIIHGGISASSGHYYF
IGKKSERQNK-KKSSWYQMNDSVVTKANSKMINKISKDLSNDHTPYVLFYRCKQAPISPDLYF
>C922_04251
MGG-----------------------------------------------------------------------------
--------------------------------------------------------------------------------
--------------------------------------------------------------------------------
--------------------------------------------------------------------------------
--------------------------------------------------------------------------------
--------------------------------------------------------------------------------
----------------------------------------------------------------ENCKNCLICCRSGNGT
TQ-ASSSDHDRYQAE--EEQGKER----KKKSDI---NSTYGVPNHIASLFFNLSHMHKNN-LSR-ADCVTP--------
----------------------------------------------------SNGAVR-GSGKFCGEDSAKSSAKSSGKN
CGKNSAKFC------------GNDSGKNC----AQNIGKKIGKH--ISKYIAENEDEDEDGDR--------------GDG
ENRSKTQGQRQRKGIKKAGKTA-------------------------------------------------------AET
RR-TPRKGLTEAGTAWHFVRNGIRDEPSGQSEGGKQGGTHRSG---------------------------NTGSNSSCRR
GSSR-------------------------------------------------------------------GREVSSAPR
SDCAHSDPRFKKNSKQSQ-PWGE-LTMN-N--NSYSLPD-AEGFAEGGLDAHKERYAEEENHPQKEFEQRVKKNKKKNPK
GIDVDGSLPERGRIGEVDRRGHHP--------------------------------------------------------
-------------------------------------------SNIHEEE--T---------------------------
--------------KESTSKYTHIVTSQKK--------KK---------------KNSS--------EIHDEGNINDEKK
TSMKDNVYENFIREYQNLQSLFAFNKDKMGEE------------------------EEERKEPQKKDEPFGGSLSRVFDK
-DVNESFLSED------------VLSKNHLRTVLTSDGYTNSKGEE-PSHDAKQGKR-G--------KSSE---SNRSDK
RV------------------------------------------------------E------SL-EKLSF---------
-------NFVP-----NNHT--KSIDKGEVEVIPRKDSLR------------------NGGKGVGGND-DSGSSGVVSIG
DNGQGKTNSSGKEKSSGVNEGVTHAHAIEK----NRG-----------GSNPADVDRSEGGDDKKNKTEGSSRYVKR---
-----------------ESSG-GS-----------VQGMRQ--------------------------------IGSFQRG
A------------------KG--NSQDGET-DMNRAPDENSDLLE--RS-------------------D-----------
-------------LLQRDDLLGKTSLF-----------S----------NKTVPNEN--NYFEYEANNSKKLLQKKMSNI
YSMNG--------SNLTFHQDFFKDILLLNEE-KK-------K-EKRKKKS--SKQ--------------HN---FDHFD
----------EL-SYFAD-VKNGKL-SKHRNNECTHQEDEFIKR-----LRREKWGDRKGSSAGK-GVARGRKSLKGEEE
ENEEEG-DEQDDEQDDEQDDQKDDQQDDQHSDDDYEDDQVERG-KAAGE----------DLYREKSDDYGD---------
-------YDGEGAEGRSGYEHD----------------DRDG-DNSCGHEDLHDG-HHLEKKPQ-ESSGIHKERRKKKK-
FQ--GEL----------TRKSKSGKLERV--------------------------------------KIVEEEEK-----
NKPHKRR-SV-KEKRNSSRTNNNSIC-SLGDDDFY--DD----------K----G-------------------------
------------------GNFPSHDGGGR---------------------LHDAVIAEDAPDDNLYVDML-DDLPRDDLH
-NG--ILAYSDD--VHNAEEGATS--EKAKRKR----K------GSRRKKDNFREE-YMKVFFSSVLDNQL----YRKNL
-NGKDF--RHS-FALEGDQQ--REEDVGEDDGEDEGD-------------NR----------------------------
--------------HERNAREKHMLRNISKVIRTENINTEIEI--------LRNEILQTKMSRDSLS-------------
------N---AEKRKGG--------------HKI----------GSHVEVTHRKKKFYDKEEEKRT---------SYKGD
Y-----------------------------------------------------KVDPRSGKEGSH--------------
---HNTFASTYSKEEDDDYYTF------HHEKKKRESHVKLKDANFEDDDRVKKL-KSRRRFPGKDTVHSFNDEGS-GIP
-AEHGNN-----------NSGS-GGAGLH-LNKSLEFFSN-NFLSLKRLIERKSVDTNYDAKREDDYVDGADEEVDFDVK
--KKKKHSHDDYEDVQMMNRSGHRSGQKTSRALRIDNFFGMNK-RNSDSLSFYPSFTKEDGKSGKGDH-RKKG---RGRR
DSGERFDSGFGAWFG------------TGFRSD-SGGEHTGTA-RRAQRGANGVEDAEG-GDDSQG-GDSVVDAED--GD
DLENTNGVV-DEEDGDDLDN-A------------DGVVDG---DYADDPVPSSRRRKG--EKTFSAGRAAHVV----AGR
AAGR----STKGASRGRAEKDAAEGKSG---E------------------------------------------------
-----------EKLQSEEKLHSEDQL-----------HIG-GPPKSHKNVKNILLSLELSNEDKIYKVRKILYYSSSEEK
KLMLNEILNTLYVYPQLYVACIICLFYLFILDNELFERNFNSDDLVYLFNDKIDFRYAEWFLKTYIFYKFKFSSGTHSS-
-EYYKN--CVR-----------SAVGSDGKRGSVDL-EEGEASLEGGPV-SNGDEVAVEE-----AGKAEGEQA---DQA
AKKTEDKA-E--DEA--------------TDRLSDRT-------------------------------------------
---------------------------ANHRVT-AIARDRHIKNKMFDIFFEGYH--SSVDPTDNYFFERKRHM------
----A--RGG------RDANDLWKSIEKLKCVGYKECKTLLKLCLKNEKQKNINEIKASKIRNLVISIWSNIYTSRPKKS
FLKIIFNWLNSREDDLSKKKNLLYLLQEEKKKNVHLQKICFTYFLKHIIRYKEECSNDLIYSLYLIEESELKRYSRDFFE
MNRIDVNQFISIWNVLCILFWDTKKINDFAFLHKS-KFYYYDFMLIFFRAFYEYVCVNKGIE-RGALYLRKAVPA---EG
GATAGV----------------AAAAAAASGAETADA------A-APPRRSTSL-SNCSS--NRDDTPEDEGDGYLNLFD
VENIINKFNFDDFVSNEMRSSSYFDAFLGGGSWARRPGT-GEASYAVRSNI-DTNAVGSLP--LSALRTTHTNELGP---
------------------------TGDHYRG--------------------------VVSEPFPADKPREPTIQGGLQP-
---T--FARNSER----------SAYPNDSNEMENLLLLGICIKIVICRISNLLNAKSCLEQFHYFLNNPKLGFRTFKNA
HLVLVYFIPFFKRYFFLWKFIEHEIDVEIMRLLQDVLNDLELIQASSS---LGSVFP--GVGTPH---------------
---------------------------------QLFGV-SNPPRVDEMAQGKNLYDRCPEGRLPQGRLPER---------
-------------------------------------------------------------------------FQPPFGE
RSYLRSSTCSS-QNRG-AF-PTE-GEKKINTLEHFYR-------------------------------------------
-------------------------------------NEKLNLYSDR-KHTMGGSGPNGERTHEDGVFFASGRGRGDRIL
---------------QSSGHQGYNGNPHVRN-GGRGRGSTPMGGVSISQMSIP--------------------QMGAVQM
---GV-----A----LCRSEEDTDENCITYDDMFRNYDSEG-N-S-------------EGRACLDESCNVKEYITSLHFN
NPVEER-ILSRKKGSASL-CGERKAGRD--ND---DGEESATN-----------------------GD----QVEK---E
SYHNKEAGAALGEENRSTYPHESKG---------DLFESNPMRVGIFPMDSSTSR-QSLSSQNYHI--SRGEYKNGGTKE
LSHGKKSSGGGAA------------G-GGITSM---MMPPDPFASENIVM-----KKFP----------SLGELQSE---
---EEEKKQQKAQKQPKEQKSAVDLGPES----------------AKG--LPLSTERQ---------SKEKKKKDSLKSN
ATAKRDGN-------N-PN-------IVANQTEQIGRHAIN------GPLNAFPYE-NPMQD--VTPLG-SAV--SRNIC
IKRN--PLSDNYQEVDFTTSIPRGKN-RSGETNQFGETTK----------------------------------------
------------------------SGETNKLGGAT--KSKR-RGTAPKYLMLKVDNSQFNKMTKGKLKHPPIGLVNLGNT
CYLNSLLQALYSTVSFVVNLYRFNIREDPKDGG-QNNSNPFAEKES--PT-SGPNGTNSPKGA--IHGNRSMYGLSNLNS
SLGKMNTL--SRLNT---LNGTIPISHV--TTEESERFLQELKNFYIIMTTTKKTYVSPDCILGLLPHELNNRNQQDVTE
LLRYIFDKLGGSSKEFLRLIFSGVVVQKVQCQKCFFVSKKEEVIHDLSFPVPVKASERLSIQKFFDTFVQKEKIHGSNKY
RCSKCNKKRNALKWNEIVSPPCHFILILNRYNWSFSSNEKKKVKTHVKVNSKIVVNNFDYKLYGGIIHGGSSASSGHYYF
IGKKSERDPQDEANEWYQMDDSAVTKTSSKSINRISKDPSNDHTPYVLFYRCKQAPPSPALHF
>PCOAH_00003030
MRERI-STKTDKPFPND------------------------------------DVDDSDNLCNRIWLSHLKNEMKAKGGN
TCSTLKRKKSGNGKNNQYS-----------------SSYDSGD---------T---HPSNHG------------------
--GEVGHWRENADQCDE--------------AAF-----FFQHKLKGNMRKGSTLTHGSENEKQSSKW-GDTIFPAQFGP
TDDVIFPF-VQQVRGDLHK---------------------------------------------IMRTV-G---------
--GSSQRQGRTRVRVKEATKGNDT------S-WG--------E--GPCLLSGKSRK-DRHDH---G--------------
-------------------------GHQTTNGYHEEFNMSDMYS-------------------------CDGNIPDVD--
---GIKVHRMGEWGN--------------PSKPH---KPGKMRK---------VKKMRKSRGE-KNCKNRLIGCRSGSGT
TQLFSSPDYECYRSE--EEKGKVKKKKKKKQSDI---NSRDE-SNHIAPLLFNLIDMHKNN-LSK-ADEVTV--KKSFSH
Y-YYKGERTRGGAEGRGR-----------HGGQFDG--ASPR---HRKNGSTVNGAAGGGSGNISSKICAKNNAHNN---
-------------------------AKNNANFCAKNIRKKISKH--TNKYIAEDE----DGDE----------------E
GIFGETQDERKRKKKSCKSKSS-N----------------------------RKQDTAEEDDQSGNCSSRKAGTKNYAQG
RRETLHDDSRISAPEWHFVRSVSEDEASGQSAEGNHKRSHRSDHSR-----------------------NNSRNNSDCKR
GSRRS-----SISVS------LLDGGPLLGGNLFPATETEGEGSP-PISPKYNARVVPKSGGAATPSGSHNVSEISSAPR
SDCPDEDISFKRNSKQSQ-NLAE-RTMN-N--NSYSFHD-EEEFK----DADQDRYAEEESPPQKELEQRGRKNKKKNSK
GIDVDGSLPEVGSIAEVDQPGHAS--------------------------------------------------------
-------------------------------------------NSTHEKE--P---------------------------
--------------KESTPKYTHIIASSQK--------KK---------------KNSS--------EIHDDETIHDEKK
TSVKDNVYENFIREYQNLQSLFSFNKERIEEGGE--DDDD---GHDDEDDDDD---DDEEEERKKREDPFGASRSRVLNR
-DVNES-LRED------------VLSKNNRSTRLPNEGYANPKGET-SPRG-----------------------TNRSDK
GV------------------------------------------------------E------SL-DQLSY---------
-------NFGQ-----YNKT--DSIDKVDVGVVPRDDSPR------------------SRGKGLGGNE-DTDSSGVVPIG
DDQQEKTHSSEKENDSGMNEEVTHEHV-GK----NRK-----------GQKSADVDDSVGTGSKKNKTEGSTRRVKQ---
-----------------QSSG-GN-----------L-----------------------------------------QSR
V------------------KR--STPDGETGDVNGVRSKNSDLLV--WNDLM-----------GR--GD-----------
-------------MLAVGDTVGKMSLS-----------S----------NKTVPNGSNYNYFEYEANNSKKLLHRNMSSM
YSMNG--------SNLTFHQDFFKDILLLSEE-KK-------K-EKKKKKS--SKQ--------------HSSDHFDQLE
----------EL-PYFDE-TKNGKH-SKKRSNY-THQEDEFNRS--LS-SRRDKFSDRKSSSAAK-SIAAKGRSLREEEG
-N-EED-DDD-------------------------------------ED----------DVDREESDEYGD---------
-------YDGEAVEGGG---------------------------CSYDEEDLHNG-DHLER-SH-GPSESHKERRKKKK-
LQ--GEH----------TRKSKSGKLERV--------------------------------------KIVEE--K-----
NKPHKRK-SI-KEKRNCSRTHNNSIC-SLEDDDFY--DD----------V------------------------------
------------------GYFPYHERRGR---------------------HHDATIEGDPPDDNLHIDML-DD-----LH
-KD--ILAYPDE--VHNHEDEPNL--EKAKRKR----K------TSRRKKEDLREE-YMKEFFSSVLDNQI----YKKNL
-NSKDF--CRN-FAPEGEED--AD--------------------------------------------------------
----------------AEEGEKHMLRNISKVIRAENINTEIEL--------LRNEIMQTKMSKESLP-------------
------N---GGKKKDA--------------YKS----------GHPVEMTHRKKKSNDKEEEKRN---------SLK--
-------------------------------------------------------VDPKTGKDGSH--------------
---KNTFATHYQEEE-DY-YTP------HHEKKKRESHVKVRDANVEEEERFRKS-KGRSKLAGRDRAHSFNEEGR-GVP
-TPHGNNNHHHHNNSNSNNSGGVGVGGLH-LNKSLEFFSN-NFLSLKRFIERRNADTNYDAKREDDYGDKADEQVDVDFK
--KKKKNSYEDYEHAQMMNKTSH----KTNRGLRFDNFFGMNK-PNSESLNLYKNFIKEDGKGGKGDQ-RKKG---RTRR
DSGERFDSGFGAWFGQGFGTGFG----TGFGSD-SGGEHRGAA-RREQRGQHA-EQAEKTDSMVDG-NDDKNEEVE----
D---EQGD--DDE------------------------------VDGDDSARSARRPKG--EKTFSEGRGVDVV----GGH
AGTR----SGKGTPRGRTKKDTTNEESD---EGIP------K--------------------------------------
----GENL------------PDEEQL-------------C-GPGKSHKNVKNILLSLELSNEDKIYKVRKILYYSSSDEK
KLMINEILNTLYVYPQLYVACIICLFYLFILDNELFERNFNSDDLVYLFNEKIDFRYAEWFLKTYIFYKFKFSSGTHSS-
-EYYKN--CVR-----------SAVGSDGKRGSVDI-EQGEGPPDGASA--NGGEP-A------------DKVT---DKT
TDKTADKT--E-DKS--------------ADSVADGVNAN-----------------------------------ATDK-
-----------ETV--------GVCDKASDRTS-DTARERHIKHKMFDVFFEGYH--SSVDSMDNYFCERKRHM------
----E--RGASNARDVNDASDLWKSIEKLKCVGYKECKTLLKLCLKNEKEKNINNLKASKIRSLVISIWSNIYTSRPKKS
FLKIIFNWLNSRKDDLNKKKNLLYLLQSEKKKNIHLQRICFTYFLKHIIKHKEECSNDLIYSLYLIEESELKKYSREFFE
TNRTDVNQFISIWNVMCILFWDTKKINDFAFLQKS-KFYYYDFMLIFFRAFYEYVCVNKGLE-RGALYLKKGVPT---EV
T---------------------GAVTGVVTGTEVAD-------G-TPPRRSISV-SNCSS--NKDDTQEDEGDGYLNLFD
VENIINNFNFDDFVSSEMRNSSYFDAFLGSAR---RAGTGGEANSTGRSKL-NWNGVGSVP--QNALPSQHTNEVGP---
------------------------TGERYRGVVPSSSHRPCSTD----GV-EPPYTQHFGEPFQAEKPNETTNQGGEHP-
---T--FPATTQR----------STHPNDSSEMENLLLLGICIKIVICRISNLLNAKSCLEQFYYFLNNQKLGFRTFKNA
HMVLVYFIPFFKRYYFLWKFIEHEIDVEIMTLLQNILNDLEQIQVSQASSPVGRVFP--GVTATH---------------
---------------------------------QLCGV-NNPLHVGEMKQGKNPYDQ-----FNQESLPER---------
-------------------------------------------------------------------------FTSPFGE
RPYVKSSTCNS-QNRG-AF-PTG-GEKKINSLEHFYA-------------------------------------------
-------------------------------------NGKLNLHP---------SGPNG---------------------
------------------------------------RVSSPIGAINTV-------------------------PVGVVPL
---KG-----T----LCRSEEDTDENCITYDDMFRNYDSEN-N-S-------------EGKASPDDCCNVKEYITSLHFH
NPLEEK-ILSRKKGGASL-HGEKKGRKD--ND---DG-EGATN-----------------------GD----NMDE---E
NSYSKEGGTTVGEANGSTCPHESKE---------DLFGSNATRVGIFPMETSLHR-QSSSGQNYHI--NGREYKNGGTKD
LPYGKKTSGGG----------------GNVTSM---MMPPDPFGNENNVM-----KKFP----------SLGVLDSE---
---DEKVE-----------NGAV--DPKS----------------GKG--LPLSTEKG-----------KGKRKDSLKNN
TTTKGDGS-------N-IN-------NVAHQMEHIGNHPIN------GPLNEFPYE-NPMQG--TPP-G-SAL--SKNIC
IKKN--PLNDNYQEVDFTTSILRRKN-KSGESNKSGERN-----------------------------------------
-------------------------------------KSKK-GATAQKYLMLKVDTFELKRMTRSKLKYPPVGLVNLGNT
CYLNSLLQALYSTVSFVVNLYLFNIRHNPKEGI-EHSSNPFAGKEI--PT-CGPNGINTPKGPMQMHRLSTMDGLNNLNN
SLGKMNTL--TRLNT---LNGTTPINHI--VTAESERFLQELKNFYIIMTTTNKTYVSPDCILGLLPYELNNRNQQDVTE
LLRYIFDKLGGSSKEFLRLIFSGVLVQKVQCQKCFFVSKKEEVIHDLSFPVPVRASERLSIQKYFDSFVQKEKIHGSNKY
RCSKCNKRRNALKWNEIISPPCHLILILNRYNWSFSSNEKKKVKTHVKVNSKIVVNNFDYKLYGAIIHGGSSASSGHYYF
IGKKSERDPQDETNDWYQMNDSVITKTSSKSINRISKDPSNDHTPYVLFYRCKQAPPSPALHF
>PRCDC_0102200
MSYINNNVEKRKSLKKHNNNNNNNNNNNNNNNNNNNNNKVDTLDIKNYDDSSKHINKNPHVLDSILLSNMEKDKKLKLLN
NYINMFDKNKN----DKVT-----------------TNHPNHN---------I---YNSKNN------------------
--DTYDDQDQDEQYVDT--------------DDS-----FILSNTKKKINKRDIISYD----------------------
----NYIF-EEEDKVSSKY----------------------LE-YKN-D------------STPHMKKKKD---------
--EGSNRKGNINMDSNNNNNINTK------S-NTNN--NNNNN--NNNNNNNNNND-DYYDD---N--NYYHNNHS---D
SINN--------SINYNDNIHRKEKKNK-KNTHNEKKYISDMYNFQYDDYD-----------------------------
-------------------------------------------------------------KK-KKKKNTIETYDSDTKN
SDIFINTGFLPYSLN--KKKNNKKR-KGKKKNEQ---EENMHNINYDDNM----DDDDDNNDDDNNNDDNNNDD-----N
N----------------------NNNDDDD-NNNDDDNNDDDNNNDDDNNN-NDDNNN-NTGSFFK--------------
-------------------------------------NKMIQSHVINNKYDNTND----YLD------------------
----DLESFEYNK-------------------------------------------------------------------
--------------------------------------------------------------------------------
------------------------------------------------------------------------TKKKKKKK
NDTMDDVFKNKRNDNTKV-KYNY-NNNN-N--DDDDVLEYELNYIHNSFDTHPKKWIHYSLPDNYDGEKKKKKNKTKK-K
RHDMNFYSIDKNNLDEQDLFSNQEALTILKKFSRENN--VSVPYKEKKINKNKKNSSNSMYKDYSNNI-NNYNN------
-------------------------NNNDENNNYKEIVSNYDNNHEYDKKNKN---------------------------
--------------KIQVEQNVHMINYANV--------NRKHNSDILPKEDGSNKKTNI--------NNHNDNNFNVNKE
LSINDNVYENFIREYKNLQSLFSYNKNKIEDHL--------------------------------------NPLTRIMEK
----N--KEDK------------IVLENNINKFILNAHEGLSKKMLSYHMDE---QEGV--------QGMKSIEDDKKGD
DNKDDDDN--DDKDDDNDDKDD---DNDDKDDDNDDNNDNNDDN--NDDNNDDNNDDNYDDN-ND-DNNDD---------
-------NNDDNYDDETTISYSKS-DLSKMVEYINNDDME------EMTGFSNNNPVLQKKKQNKKKK-NEQNKDNILTK
NSKHNSTHTINCKNKKDLKNLSTCTNIMDE----SIH--------------------------NNNNNNNMNSNNMNSNN
MNSNNMNSNNMNSNNNMNSNNMNSNNNMNSNNINSNNNMNS---------------------------------NNINSN
NNMNSNNINSNNNINSNNNMK--SNNNSSS-DMKIIE--SNNIPYSPNNNMKKKKK-KKKNLKEKL-NN-----------
-------------NIKYNEIITKSYMF-----------P--T-------NKII-KHD--KGVEYETKNSKHLLHKNINNI
YNQSE--------QNWSLHEDLLKEILTKEEY-NE-------N-LIKKKKNINSKINKKTVHNKETLLHKQI---EEKYD
----------NVHTYIIE-ARKNKY-SLSDHE----KQNSFTKDRVLH-SKKKIKGKKNSKSNMK-MVSPNKENK-----
---KER-TMKNQND-----------------------N---------------------HLNNHESDDNNS---------
-------NENS--YEVSTMYDGNNSSIHDDNSKKEKFSDNEKYHERAEEEKISD---DLYQ-ED-DSDHSNKEIKMNMK-
SM--TSF----------DKEKRRYTIQNL--------------------------------------EEIKK--K-----
SKKIINK-NE-NHKYGYNSDYMNDSCDLAVEKKDKKKKTQQENCDN---KCDNKYGNKYGNKCDNKYGNKCDNKYGNKYG
NKYGNKYGNKYGNNYDNNYDNNYDNNYDNNYDN-----------------NYDNNYD------NKYHNNN-NN-----CD
-KD--NYNNKDK--FLPNDQAFNYDNRKGKKKN----K------ED-ILKDQYNDE-HIKEYFYSLIEGQV----SKNNK
-NKKKKNSQRD-YS------------------------------------------------------------------
---------------------------LNKSTKEKGVKKE-RL--------LHNKHFKDTDSEEDQN-------------
------N---KKNKNNI--------------YL---------------------KKNYDQENEKDN--EY-ENEKSYKKS
TRPYYEEDHTPYRKQNIQDWS------SYTK-D------------KENKLNMDDDINMNKGNDQDI--------------
---SRTYKNEKNKEE-DKY-EKYDKYDKYEKNEKYEK--NEKNEKYEKNEKYDKY-KKDNKNQHDDPLYD----------
-----NI-----------------KNYDN-DNKGLEFFSN-NFFHIKKFIEKKENENIHMSKIENS--QK---EEELNLK
--RNNLNSSG--------------------KTEKLEKFLGLYK-ENNEAMDFYKSVLIEEKNSMNMSK-NMIN---KNN-
-----------------------------LIDD-RMKDNISKI-NRYNSD--------DTYIKVEN-NYDNKKEMN-NSD
ELNGKNNNS-NNYNKSNSNS------------------------------------------------------------
-------NSN-TTTKNNNNNNNNNNNNN---NGGD---------------------------------------------
--------------K-----NRRNNF-----------N-NNNNIYMCKNVKNIILSLELSNEEKINEVRKILFYSSSEEK
KYIMNEILNILYIYPQLYVSCIISLFYLFILDNEIFEKYFNADDLVYLFNEKIDFRYAEWFLKTYLFYKYKYSDNTHTKG
SIYYIKKGSPR-----------NSMKREDSNMYADQKSVMVENTKKNYL-NEGNQK-DDDN----KNNYDDNKKNDDDNK
K-NDDDNK-KN-DDN--------------KNNYDDNKNNY-----------------------------------DDSK-
--KND------D-N--------NNKNEDDDSIN-VSTSLKGIHKNTFDPFFEKHSNSSLIDSGDDYLCDMN-NL------
----S--NNK------KDIYILWTYFESSKCVGYNECKTLLSLCLKNENETCINNISASKVRSLVISIWSNIPSSKPKRS
FIKLIFNWINNKKDDLHKKKNLFYLLKSEKKNNKNLSKICFNYFLNYLIKYKDNCSNDIIYILYLIDENELKIYSKNFIQ
NHKINFNQFISIWNIMCILFWDTDEINNFTFLQKN-KYYYYDFMLIFLKTFYDYINVNRDMREIMKMKLKKTFLT---GY
HHDVEAP-Q----------EH-ISLYQEKNITHNQDN-----RLSFTYMKKMSL-LNSSINNNKEDKHEDQN-EYLNLFD
IENIINNFNFTDFVNNEISRDNYFDSFFGATNMP-IPSM-SNI----------------------SLTGNHTTQYER---
---------------------N--TRHNY--------------------------NSPLTHPLWRNRQEKERDLQRIKD-
---E--EERLKRR---------GGIPLTEAYDIENLIFLGICIKIVICRISNLLNAKSCLQQFHYFLNHKKLGLKIFKYS
HIILVYFIPFFKKYYFLWKFIEHEIDKDIMNLIKYILDHLENMQVENI--PLSLCNI--NNTSNQ---------------
---------------------------------MLPGV-SNQ----------NINER-----TYAENLHSMNN-------
---------IH-NNKFCPSSYRHTQNIL-NMNSTHSS-SVN-TNFNKMN-HSISEKMERNKNDNVFSFLKSTKNNMSFDQ
NGHLVNSNINYMKNKNFLL-CKE-EQEKHKSFQCLNS-S--------------RTKNNN---IQEH--IVYGKEIHNNHN
LKDINVFKY-------------KKHEHKHGEFFNLN-NIKYPLYGKN-KNFMDDDSFGK------NIFNQKK--------
-----------------KNKDEF---------------------------------------------------IESFKN
----N-----S----SYVINDEDDEHYISYDDMFRNYDSDDDSNI-------------SNSKNTSENFNVKDFITNLHFA
NLDDDNNIISKNLFSPSKRLNEQKGDQK--YE---HK-YDQKYEQ----KYEQKCDQKYEQKCDQKYEQKCDQKYEQKYE
QKYEHQ-GSSVKIQNN-KIINKMKY---------DPFLSST--------ESSNYN-EDKNIMYMYP--NESNYKDS-KKV
LSQKKKKKKST----------------INNFQR---IDSNGPHTNEEFIEKDQSTSIIG----------SLGQDDSF---
---DKMS------------HKNT--HFDH----------------HKNNHSELTNNHI----M----K-NVKHMKNIKQH
C-----SN-------D-DY-------STSKYEEHVNEHTIRKNTNRRNSLYAYPTQ-NRISD--QME-N-QKM--KKNTS
LEKNVHHMNDNYDEINFTEKYFEQEY-GSDQHDQRNNSMDGVNRMDGVNRMDGVNR---MDGVNR------------MDG
VNRMDGVNRMDGVNRMDGVNRMDFMNHVNRVSPNNIEDVRMGRVKIKKYLMLPINKFTFENMTKRNYPHPPVGLMNLGNT
CYLNSLLQALYSTVSFIVNLFLFKINETNNKV------------------------------------------------
-----MTV--PNY-E---IYKSQMHKEN--TNSELDYFLEEIKSFFKNMLTTDKSYISADRVLNMLPVELNNRNQQDVTE
VFRYIFDKLGGSEKEFLRLIFSGVVIQKVQCQKCLFISKKKEIIHDLSFPVPISTNEKLSIQRFFDTFIQKEKIYGNNKY
KCSRCNKKRNALKWNEIISPPCHLILILNRYNWSFSSNEKKKIKTHVKINSKIVVNNFDYKLYGAIIHGGISASSGHYYF
IGKKSERQNK-KKSSWYQMNDSVVTKANSKMINKISKDLSNDHTPYVLFYRCKQAPISPDLYF
