# Supplementary material for: Phosphorylation in the Plasmodium falciparum Proteome: A Meta-Analysis of Publicly Available Data Sets
Source: J Proteome Res. 2024 Oct 30;23(12):5326–41. doi: 10.1021/acs.jproteome.4c00418 (PMC11629380; doi:10.1021/acs.jproteome.4c00418)
Supplement: Supplementary file 7 — pr4c00418_si_007.zip [file pr4c00418_si_007.zip › plasmodium_alignments/PF3D7_0104400_orthos.afa]

>PF3D7_0104400
MSVTTFCSLKKTD------KCNIYISKR--A---FSVFLFYLFFFLFFHFYFLCSSSFAVIIHESEKRKNIMRRKRSILQ
-IFENSIKS-KEGKCNFTKRYITHYYNIPLKIK-KHDLPSVIKY-FSHKPNGKHNYVTNMITQKNRKSFLFF-FFLYNKY
FFGKQEQIRKMNYHEEMNKINIKNDGNRKI-YMYPKN-----------------D--IH---------------------
----------------EED-GDH----------------------------------------------------KNDVE
INQKRNEQNC-K--------------------------------------------------SFNDE-KNEN-ARDPNKI
LYLINPRGFCKGVSRAIETVEECLKLFKPPIYVKHKIVHNDIVCKKLEKEGAIFIEDLNDVPDGHILIYSAHGISPQIRE
IAKKKKLIEIDATCPLVNKVHVYVQMKAKENYDIILIGYKNHVEVIGTYNEAPHCTHIVENVNDVDKLNFPLNKKLFYVT
QTTLSMDDCALIVQKLKNKFPHIETIPSGSICYATTNRQTALNKICTKCDLTIVVGSSSSSNAKKLVYSSQIRNVPAVLL
NTVHDLDQQILKNVNKIALTSAASTPEQETQKFVNLLTNPPFNYTLQNFDGAHENVPKWKLPKNLLHMIKERE-------
--------------K
>PADL01_0102000
MSVTTFCAVPKTD------KCNIYISKR--A---LSVFIFYFSFFLFFQFYFVCP-SFTVIIHESKKKKTTMRRKTPILQ
-LFENCITTKKDGNFYSSKRYITNYYNVPLKIQKKNQVPNVMKS-FFYGPNGKYNYVTNIIKEKNKTPFSF---FLYNKY
FLEN-AQIKKCNYHQEINKMNIKKDGNKKI-YINTKR-----------------D--IN---------------------
----------------QGN-INQGDINQSDINQSNIHQSDINQGDINQSDINQSD--------------------INQSD
TNQ-TNEKKC-E--------------------------------------------------NFNGE-KNPN-DRDTKKI
LYLINPRGFCKGVSRAIETVEECLKMFKPPIYIKHKIVHNDIVCKRLEEEGAIFIEDLNEVPDESILIYSAHGISPQIRE
IAKKKKLIEIDATCPLVNKVHVYVKMKSKENYDIILIGYKNHVEVIGTYNEAPQCTHIVENINDVDKLNFKANKKLFYVT
QTTLSMDDCKLIVQKLKNKYPHIETIPSGSICYATTNRQTALNQICKKCDLTIVVGSTSSSNAKKLVYSSQIRNVPAVLL
NTVNDLDHQILHNVKKIALTSAASTPEEETQKFVKLLTNPPFNYTLQIFDGVQENVPKWKLPKNLMDMIKQRE-------
--------------Q
>PRELSG_0212700
MYYALFPILKKLF------PLHIPCSKY--S---LKLFLIL-FFKC------------LVILINANKIKYTM-KNPL--K
-LLGIP--------HKI---------PLA-TFK-TR---NMET---FVN---FRKN---------DAKLINY-AFL----
-----------YYKLKLNNSKLIQ--NESF-FNARRF-SNKKA------HEK-INVNEM---------------------
----------------KRL-G-M----------------------------------------------------C---E
KSN-EQEVNS-I------N-E---------------------------------------NNNT-DK-GKENIINNDEKI
LYLINPRGFCKGVSRAIETVEECLKLFNTKIYVKHKIVHNDIVCSDLEKKGAIFIEDVNEVPDGSILIYSAHGISPQIRE
LAKKKKLIEIDATCPLVNKVHVYVQMKSKEGYKIILIGHKNHVEVVGTYNEAPECTHIVEKVEDVEKLNFPQNEKLFYVT
QTTLSMDDCALIVKKLKEKYPQIQTIPSGSICYATTNRQRALNQICTECDLTIVVGSQSSSNAKKLVYSSQIRNVSAVLV
NTVDDFNFDILKNVKKIALTSAASTPEVETQKFVQVLTNPPFIYKLKIFDGVKETVPKWKLPKNLLDYIKEKKQD-----
------------ETN
>PVL_000163700
MAGAARGPPR-------------PLERC--L----LL-----ILVV------------ILTAAQSKRVEHSLRRGHL--R
-VADFP--------SVR---------------------------------------GSNPR----GKSYPNF-AFL----
-----------NGTVRS--------------------------------PPE-WR--LR---------------------
----------------QEG-G-H----------------------------------------------------C---S
SSA-CGGCGC-P--------------------------------------------------KT-TQSSGGT-PVEGEKV
LYLVSPRGFCKGVSRAIDTVEECLRMFKPPIYVKHKIVHNDIVCKQLEEKGAIFIEDVNEVPDGNILIYSAHGISPQIRE
LAKKKKLIEIDATCPLVNKVHVYVQVKAKEGYKIILIGYRNHVEVVGTFNEAPDSTYIVENVNQIEELPLSEKDKLFYVT
QTTLSIDDCSLIVKRLKEKFPHIETIPSGSICYATTNRQMALNQICQECDLTIVVGSQSSSNAKKLVYSSQLRNTPAVLV
NSVEDFDFSSLSDVRKIALTSAASTPEELTQKFVQVLTGEPFRYTLRLFEPVRENVPKWKLPKNLMGLIEERGK------
--------------R
>PBANKA_0208700
MYGSILIFLKQIN------IIRSVFLNC--L----VIYF---VYFF------------FFIFVKGKKVEHDAFHNPM--Y
GMLNAR--------SNF---------SIPTIIK-WK---NINKY-GFIHKIGNYNYQKNNRIN--IFRRSNS-YTT----
-----------NYKLKFNIFNIKK--NKDI-YFLSIN-N--NR------NEK-LN--AT---------------------
----------------NCD-G-G---------------------------------------------------------
----CNMCNS-Q-----VNKQN------------------------------------NWKEHH-SE-INDN-KKNDDKI
LYLINPRGFCKGVSRAIETVEKCLKIFKTNIYVKHKIVHNDIVCKDLENKGAIFIEDLNEVPDGSILIYSAHGISPQIKE
LAKKKKLIEIDATCPLVNKVHVYVKIKAKEGYKIILIGYKNHVEVIGTYNEAPDCTHIVENVEQVNNLNFSENQKLFCVT
QTTLSVDDCALILNKLKEKYPNIETIPSGSICYATTNRQRALNKICTECDITIVVGSQSSSNAKKLVYSSQIRNTDAILV
NTINDLDFSVLKNVKNIALTSAASTPDELTQQFVKVLTNPPYNYKLNIFNGVEEIVPKWKLPKELINIIKQKKAEET---
-----------QSSS
>PVVCY_0200850
MYG-----------------------------------------------------------------------------
-MLNAR--------SNF---------SIPTVTK-WK---NINKY-GFVHKIGDYNYQTNDKIN--IFRRSNS-YAI----
-----------NYKFKVNPIKAKK--NKDI-YFLGMQ-S--NR------NEK-LN--ET---------------------
----------------KCG-G-G---------------------------------------------------------
----CGACSS-K-----DT-IN------------------------------------KFETND-ST-EKED-EKNDSKI
LYLINPRGFCKGVSRAIETVEECLKTFKTNIYVKHKIVHNDIVCKDLESKGAIFIEDLNEVPDGSILIYSAHGISPQIRE
LAKKKKLIEIDATCPLVNKVHVYVKLKAKEGYKIILIGYKNHVEVIGTYNEAPDSTYIVENVDQVNNLNFPENQKLFYVT
QTTLSIDDCSLIVNKLKEKYSHIETIPSGSICYATTNRQNALNKICTECDLTIVVGSQSSSNAKKLVYSSQIRNTDAILV
NTVNDFDFSSLKNVNKIALTSAASTPDELTQQFVKVLTSPPYNYKLNIFDGVEEIVPKWKLPKELINMIKQKNEDQT---
-----------KPNS
>C922_04250
MRRVFVFRPGEEKGVI-IEDTSNTENRLGAV----L------RITL------------GITLPHSKRVEHALRRGHL--R
-VSDFR--------LGR---------RRP-PAV-VQ--------------------------------------------
--------------------------------------------------------------------------------
--------------------------------------------------------------------------------
-------------------------------------------------------------------TSACT-PKEGEKV
LYLVSPRGFCKGVSRAIETVEECLRMFKPPIYVKHKIVHNDIVCRQLEEKGAVFIEDLNEVPDGNILIYSAHGISPQIRE
LAKKKNLIEIDATCPLVSKVHVYVQMKAKEGYKIILIGYKNHVEVVGTFNEAPDCTYIVENVAQIEELPLSEKDKLFYVT
QTTLSMDDCSLIVKRLKEKFPHIETIPSGSICYATTNRQMALNQICPECDLTIVVGSQSSSNAKKLVYSSQLRNTPAVLV
NSVDDFDFSSLRDVRKIALTSAASTPEELTQKFVDVLTKEPFGYTLRPFEPIQENVPKWKLPKNLMGLIEERKSEQG---
------------TQS
>PcyM_0213400
MAGAARVTHR-------------PRERY--LPLILLL-----IALL------------ILTATQSKRVEHALRRGHL--R
-VSDFP--------SGK----------RP-LAV-VQ---TVD-H-WSVRLKGKQKGGANPR----GKFYPKF-SFL----
-----------NGAVRR--------------------------------PHE-WR--LQ---------------------
----------------QEG-G-H----------------------------------------------------C---G
SGA-CGGCGC-P--------------------------------------------------KT-AQ-SGGT-PKEGEKV
LYLVSPRGFCKGVSRAIDTVEECLSMFNPPIYVKHKIVHNDIVCKQLEEKGAIFIEDLNEVPDGNILIYSAHGIPPQIRE
LAKKKKLIEIDATCPLVNKVHVYVKMKAKEGYKIILIGYKDHVEVVGTFNEAPDSTYIVENVNQIEELPLSEKDKLFYVT
QTTLSMDDCSLIVKRLKEKFPHIETIPSGSICYATTNRQMALNQICQECDITIVVGSQSSSNAKKLVYSSQLRKTPAVLV
NSVDDFDFSTLRDVRKIALTSAASTPEELTQKFVDVLTKEPFGYTLRFFEPVQENVPKWKLPKNLMGLIDERRREQG---
------------TQG
>PY17X_0210100
MYDSILIFLKQIN------IIRSLFLNC--L----VIYF---IYLF------------FFTLVKGKKIEYDSFHNPM--Y
GMLNVR--------SNF---------SIPTIIK-WK---NIKKY-GFIHKTENYNYQKNNKFN--IFKRPNN-YTI----
-----------NYKLKVNLFKIKN--NKDI-YFLSVN-G--NI------NQK-LN--DT---------------------
----------------NCG-G-G---------------------------------------------------------
----CNMCSS-Q-----VSKQNGAKANDNTNYSDTNGAKANGDTNGAKANGDTNGAKANGDTND-SD-TSGD-STSGDKI
LYLVNPRGFCKGVSRAIETVEECLKTFKTNIYVKHKIVHNDIVCKDLENKGAIFIEDLNEVPDGSILIYSAHGISPQIKE
LAKKKKLIEIDATCPLVNKVHVYVKMKAKEGYKIILIGYKNHVEVIGTYNEAPDCTYIVENVEQVNNLNFTENQKLFCVT
QTTLSVDDCALILNKLKEKYPNIETIPSGSICYATTNRQRALNKICTECDITIVVGSQSSSNAKKLVYSSQIRNTDAILI
NTINDLDFSILKNVKKIALTSAASTPDELTQQFVKVLTNPPYNYKLNIFNGVEEIVPKWKLPKELINMIKQKKEE-----
-------------QT
>PmUG01_02019200
MFFGIRFPFETDR------LARFPFSKY--L----FIF----SFKL------------FLVVVKAEILDCTMIKHPI--N
-IFEIR--------SNV---------PVH-FLK-TQ---NVHNS-PFIKKRHKRKD---------ASNPLNF-YFI----
-----------NYKKKLKNYTKAQ--NSRSFSTYYVN-G-EQR------NKN-LG--EEKECTQMDNGHQNGKGSECKMS
PMSDYRSGYTNDIKNSNEN---N----------------------------------------------------C--TD
SGK-NGGKYC-PEKSGEYCSEN------------------------------------DA-QNL-KQTCNNA-SEGEEKI
LYLISPRGFCKGVSRAIETVEECLKLFKTKIYVKHKIVHNDIVCKNLEKKGAIFIEDLNDVPDGNILIYSAHGISPQIRE
IAKKKNLIEIDATCPLVNKVHVYVQVKAKEGYKIILIGHKNHVEVVGTYNEAPDCTYIVENVNDVENLNFLEKQKLFYVT
QTTLSMDDCALIVKKLKDKYPNIETIPSGSICYATTNRQGALIQICPQCDLTIVVGSQSSSNAKKLVYASQIRNVPGVLV
NTVDEFDFNLLKNVKRIALTSAASTPEELTQKFVQILTNPPFMYSLKIFNGVQENVPKWKLPKNLLSIMKEKNI------
-------------RG
>MKS88_000712
MFFGIRFPFETDR------LARFPFSKY--L----FIF----SFKL------------FLVVVKAEILDCTMIKHPI--N
-IFEIR--------SNV---------PVH-FLK-TQ---NVHNS-PFIKKRHKRKD---------ASNPLNF-YFI----
-----------NYKKKLKNYTKAQ--NSRSFSTYYVN-G-EQR------NKN-LG--EEKECTQMDNGHQNGKGSECKMS
PMSDYRSGYTNDIKNSNEN---N----------------------------------------------------C--TD
SGK-NGGKYC-PEKSGEYCSEN------------------------------------DA-QNL-KQTCNNA-SEGEEKI
LYLISPRGFCKGVSRAIETVEECLKLFKTKIYVKHKIVHNDIVCKNLEKKGAIFIEDLNDVPDGNILIYSAHGISPQIRE
IAKKKNLIEIDATCPLVNKVHVYVQVKAKEGYKIILIGHKNHVEVVGTYNEAPDCTYIVENVNDVENLNFLEKQKLFYVT
QTTLSMDDCALIVKKLKDKYPNIETIPSGSICYATTNRQGALIQICPQCDLTIVVGSQSSSNAKKLVYASQIRNVPGVLV
NTVDEFDFNLLKNVKRIALTSAASTPEELTQKFVQILTNPPFMYSLKIFNGVQENVPKWKLPKNLLSIMKEKNI------
-------------RG
>PBILCG01_0102800
MSFITYCALKKTD------KCNIYNSKR--A---LSVFIFYFYFFLFFHFYFVCS-SFGVIIHESKKGKNIMRRKTPILE
-IFENCIKT-KEGKYYFTKRYITNYYNNPLKIQ-KNDVTSIIKY-FCHKPNGKYNYVRNIITEKNTRCFLF---FLYHNY
FLGNKQQIRKFNYHQQINKINIKRYGNEKI-YIHTKN-----------------D--IH---------------------
----------------QD---DH----------------------------------------------------KNNNQ
INQ-TNEQNC-K--------------------------------------------------SFHDE-KKEN-SRDTNKI
LYLISPRGFCKGVSRAIETVEQCLKLFKPPIYVKHKIVHNDVVCKKLEKEGAIFIEDLNDVPDGHILIYSAHGISPQIRE
IAKKKKLIEIDATCPLVNKVHVYVQMKAKENYDIILIGYKNHVEVIGTYNEAPHCTHIVENINDVDKLNFPSNKKLFYVT
QTTLSMDDCALIVQKLKKKFPHIETIPSGSICYATTNRQTALNQICTKCDLTIVVGSSSSSNAKKLVYSSQIRNVPAVLL
NTVHDLDQQILHNVNKIALTSAASTPEQETQKFVNLLTNPPFNYTLQNFEGVHENVPKWKLPKNLLDMIKQRE-------
--------------K
>PCHAS_0207100
MHDSILTFLKQIN------IIRFVFSNC--L----VIYF---IYFF------------CFIFVKGKRIEHDAFHNPM--Y
GMLNVR--------SNF---------SIPTVTK-WK---NINKY-GFVHRVGNYNYQKNGNIN--IFRRSNS-YAI----
-----------NYKFKVNPFKSKK--NKDI-YFLGMH-T--NR------NEK-LN--ET---------------------
----------------KCG-G-G---------------------------------------------------------
----CGTCSS-Q-----VN------------------------------------------TNS-SE-TNDD-EKNNDKI
LYLINPRGFCKGVSRAIETVEECLKTFKTNIYVKHKIVHNDIVCKDLESKGAIFIEDLNEVPDGSILIYSAHGISPQIRE
LAKKKKLIEIDATCPLVNKVHVYVKLKAKEGYKIILIGYKNHVEVVGTYNEAPDSTYIVENVEQVNNLNFPENQKLFLVT
QTTLSIDDCSLIVNKLKEKYPHIETIPSGSICYATTNRQKALTKICTECDLTIVVGSQSSSNAKKLVYSSQIRNTDAILV
NTVNDFDFSSLKNVKKIALTSAASTPDELTQQFVTVLTSPPYNYKLSIFDGVEETVPKWKLPKELINMIKQKNEK-----
-------------ES
>PVP01_0210300
MAGAARVPPR-------------PLERC--L----LL-----ILVV------------ILTAAQSKRVEHSLRRGHL--R
-VADFP--------SGR---------------------------------------GSNPR----GKSYPNF-AFL----
-----------NGTVRR--------------------------------PPE-WR--LR---------------------
----------------QEG-G-H----------------------------------------------------C---S
SSA-CGGCGC-P--------------------------------------------------KT-TQSSGGT-PVEGEKV
LYLVSPRGFCKGVSRAIDTVEECLRMFKPPIYVKHKIVHNDIVCKQLEEKGAIFIEDVNEVPDGNILIYSAHGISPQIRE
LAQKKKLIEIDATCPLVNKVHVYVQVKAKEGYKIILIGYRNHVEVVGTFNEAPDSTYIVENVNQIEELPLSEKDKLFYVT
QTTLSIDDCSLIVKRLKEKFPHIETIPSGSICYATTNRQMALNQICQECDLTIVVGSQSSSNAKKLVYSSQLRNTPAVLV
NSVDDFDFSSLSDVRKIALTSAASTPEELTQKFVQVLTGEPFRYTLRLFEPVRENVPKWKLPKNLMGLIEERGK------
--------------R
>PKNH_0209100
MATVARITHG-------------PLERC--L----LI-----ILLF------------ILTGVQCKRVEHGVRRGHL--R
-VCGIP--------TDR----------RP-LGV-VQ---TVD-H-WSIRLDGKRKGGRDGR----GKSCSNF-SFL----
-----------KSAVRR--------------------------------SPE-WR--LE---------------------
----------------QEGSA-Q----------------------------------------------------C---G
SRT-SGGCAC-K--------------------------------------------------NM-AQ-SGGT-PKEGEKI
LYLVSPRGFCKGVSRAIDTVEECLQMFKPPIYVKHKIVHNDIVCKRLEEKGAVFIEDINEVPDGNILIYSAHGISPQIRE
LAKKKKLIEIDATCPLVNKVHMYVQMKAKEGYKIILIGYKNHVEVIGTFNEAPESTYVVQNVEQIDDLPFTEKDKLFYVT
QTTLSMDDCSLIVKRLKEKFPQIETIPSGSICYATTNRQTALNQICQQCDLTIVVGSQSSSNAKKLAYSSELRNTPAVLV
NSVDDFDFSSLRDVKTIALTSAASTPEELTQKFVEVLTKEPFHYTLRLFEPVQENVPKWKLPKNLLGLIEERRREQGPQD
SQDSQDSQDSQDSQV
>AK88_01089
MTRALIFRRGEEKGTQGTKDTSNTEDKCCCL----LL-----ILVV------------ILAAVQSKRVEHGLRKGHL--R
-VSDFS--------SGR---------RGP-LAV-VE---VIN-R-WSVPLEGKQK---KGK----GKNFPNFLSFL----
-----------NGAIRR--------------------------------PPE-WR--LR---------------------
----------------QEG-G-Q----------------------------------------------------C---G
SSA-CGGCGC-P--------------------------------------------------KT-AHSGDVI-PKEGEKI
LYLVSPRGFCKGVSRAVETVEECLRMFKPPIYVKHKIVHNDFVCKKLEEKGAIFIEDVNEVPDGNILIYSAHGISPQIRE
LAKKKKLIEIDATCPLVNKVHVYVQMKAKEGYKIILIGYKNHVEVVGTFNEAPDCTYVVENINQIEDLPFSDKDKLFYVT
QTTLSMDDCALIIKRLKEKFPNIETIPSGSICYATTNRQTALNQICKECDLTIVVGSQSSSNAKKLVYSSQLRNTPAVLM
NSVEDFDFSSLRDVKKIALTSAASTPEELTQKFVDVLTKEPYGYTLRLFEPVQENVPKWKLPKNLMGLIEERRKEQD---
------------EQT
>PGAL8A_00100500
MYYVLFYLFKKFS------PHYIPCSKY--S---LKFFHIF-FFKC------------LIILLNANIIKYTM-KNPL--K
-LLETP--------SKI---------PMA-IWK-VR---NIGT---FKT---YKKN---------DVKLLNY-TFL----
-----------YYNLKFNNSRTFQ--NAGF-FSERKLSSNSKF------SEE-TNV------------------------
------------------K-V-M----------------------------------------------------C---K
KID-GQETNSII------N-E---------------------------------------NNNM-DK-GLEN-ISSDEKI
LYLVNPRGFCKGVSRAIETVEECLKLFNTQIYVKHKIVHNDIVCRDLEKKGAIFIEDLNEVPDGSILIYSAHGISPQIRE
LAKKKKLFEIDATCPLVNKVHVYVQVKAKEGYKIILIGHKNHVEVIGTYNEAPECTFIVENVKDVENLNFPKDEKLFYVT
QTTLSMDDCALIVKKLKEKYPQILTIPSGSICYATTNRQQALNQICTECDLTIVVGSQSSSNAKKLVYSSQIRNVPSLLV
NTVDEFNFDILKNVKKIALTSAASTPEEETQKFVQVLTAPPFIYKLKIFDGVKENVPKWKLPKNLLDFIKGKKQN-----
------------ETN
>PRCDC_0102300
MSVTTFCALKKTD------KCNIYISKR--A---FSVFLFYLFFFLFFHFYFLCS-SFAVIVHESKKRKNIMRRKRPILQ
-IFENCIKR-KEGKYNFTKRYITHYYNIPLKIK-KNDFASVIKY-FSHKPNGKYNYVTNIITQKNRRSFLF---FLYNKY
FSGKQEQIRKINYHQEINKINIKNDGNRKI-YMYPKN-----------------D--MH---------------------
----------------EQD-DDL----------------------------------------------------KNNME
INEKTNEQNC-K--------------------------------------------------SFNDE-KKEN-ARDPNKI
LYLINPRGFCKGVSRAIETVEQCLKLFKPPIYVKHKIVHNDVVCKKLEKEGAIFIEDLNDVPDGQILIYSAHGISPQIRD
IAKKKKLIEIDATCPLVNKVHVYVQMKAKENYDIILIGYKNHVEVIGTYNEAPHCTHIVENVNDVDKLNFPLNKKLFYVT
QTTLSIDDCALIVQKLKNKYPHIETIPSGSICYATTNRQTALNQICTKCDLTIVVGSSSSSNAKKLVYSSQIRKVPAVLL
NTIHDLDQQILNNVNKIALTSAASTPEQETQKFVNLLTKPPFNYTLQNFDGVHENVPKWKLPKNLLDMIKKKK-------
--------------I
>PGSY75_0104400
MSVTTFCTVPKTD------KCNIYISKR--A---FSVFIFYFSFFLFFQFYFVCP-SFSVIIHESKKKKTTMRRKTPILQ
-LFENCITTKKNGNFYSSKRYITNYYNVPLKIQKKNQVPNVMKSFFLYGPNGKYNYVTNIIKEKNKTPFSF---FLYNKY
FLAN-AQIKKCNYHQEINKMNIKKDGNKKI-YIHTKR-----------------D--TN---------------------
----------------QSD-TNQSHINQSHINQSHINQSDTNQSDINQSDTNQSDTNQSDTNQSDINHSDTNQSDTNQSY
TNQ-PNEKKS-E--------------------------------------------------NFNDV-KNPN-DRDTKKI
LYLINPRGFCKGVSRAIETVEECLKLFKPPIYVKHKIVHNDIVCKRLEEEGAIFIEDLNDVPDESILIYSAHGISPQIRE
IAKKKKLIEIDATCPLVNKVHVYVKMKSKENYDIILIGYKNHVEVIGTYNEAPHCTHIVENINDVEKLNFQTNKKLFYVT
QTTLSMDDCALIVQKLKNKYPHIETIPSGSICYATTNRQTALNQICTKCDLTIVVGSSSSSNAKKLVYSSQIRNVPAVLL
NTVNDLDHQILHNVNKIALTSAASTPEEETQKFVNLLTNHPFNYTLQYFDGVQENVPKWKLPKNLMDMIKEREQR-----
-------------KK
>PPRFG01_0102800
MSVTTFCSLKKTD------KCNIYISKR--A---FSVFLFYLFFFLFFHFYFLCSSSFAVIIHESEKRKNIMRRKRSILQ
-IFENSIKC-KEGKYNFTKRYITHYYNIPLKIK-KHDLPSVIKY-FSHKPNGKHNYVTNMITQKNRKSFLFF-FFLYNKY
FFGKQEQIRKMNYHEEMNKINIKNDGNRKI-YMYPKN-----------------D--IH---------------------
----------------EEG-GDH----------------------------------------------------KNNVE
INQKRNEQNC-K--------------------------------------------------WFNDE-KNEN-ARDPNKI
LYLINPRGFCKGVSRAIETVEECLKLFKPPIYVKHKIVHNDIVCKKLEKEGAIFIEDLNDVPDGHILIYSAHGISPQIRE
IAKKKKLIEIDATCPLVNKVHVYVQMKAKENYDIILIGYKNHVEVIGTYNEAPHCTHIVENVNDVDKLNFPLNKKLFYVT
QTTLSMDDCALIVQKLKNKFPHIETIPSGSICYATTNRQTALNKICTKCDLTIVVGSSSSSNAKKLVYSSQIRNVPAVLL
NTVHDLDQQILKNVNKIALTSAASTPEQETQKFVNLLTNPPFNYTLQNFDGAHENVPKWKLPKNLLHMIKERE-------
--------------K
>PCOAH_00003040
MAGAVRITHG-------------PLERC--L----LV-----ILLF------------ILTKAQCKRVDHGLRRGHL--R
-APDFP--------ADR----------RP-PAV-VQ---TVD-H-WSVRLGGKKKGGRNSR----GKSCSNF-SFL----
-----------NGAVRQ--------------------------------SPE-WR--LQ---------------------
----------------QEGGG-Q----------------------------------------------------C---S
SSA-SGGCGC-K--------------------------------------------------NM-AQ-NGGA-PKEGEKV
LYLVSPRGFCKGVSRAIDTVEECLQMFKPPIYVKHKIVHNDIVCKQLEEKGAIFIEDVNEVPDGNILIYSAHGISPQIRE
LAKKKKLIEIDATCPLVNKVHMYVQMKAKEGYKIILIGYKNHVEVIGTFNEAPESTYVVQNIEQIDELPFTEKDKLFYVT
QTTLSMDDCSLIVKRLKEKFPHIETIPSGSICYATTNRQTALNQICQECDLTIVVGSQSSSNAKKLAYSSQLRNTPAVLV
NSVDDFDFSSLKDVKRIALTSAASTPEELTQKFVEVLTKEPFGYTLRLFEPVQENVPKWKLPKNLMGLIEERRREQGAQN
T---------QNTQG
>PBLACG01_0101900
MSVTSYCALKKTD------KCNIYFSKR--S---LSVFIFYFYFFLFFHFYLVCS-SFAVIIHDSKKKKNIMRRKTSILE
-IFENCIKT-KDRKYYFTKRYITNYYDIPLKIQ-KNDVTSVIKN-SPHEPNRKYNYVTNIIRDKNRNSFLF---FLYNNY
FSGN-QQIKKFNYHQHINKINIKRERNEKI-YINTKN-----------------H--IN---------------------
----------------QG---DH----------------------------------------------------KNNDQ
MNL-TNEQNC-K--------------------------------------------------SFNDE-EKEN-TRDTNKI
LYLINPRGFCKGVSRAIETVEQCLKLFKPPIYVKHKIVHNDIVCKRLEKEGAIFIEDLNDVPDGHILIYSAHGISPQIRE
IAKKKKLIEIDATCPLVNKVHVYVQMKAKENYDIILIGYKNHVEVIGTYNEAPHCTHIVENINDVDKLDFPLNKKLFYVT
QTTLSMDDCALIVQKLKNKFPHIETIPSGSICYATTNRQTALNQICTKCDLTIVVGSSSSSNAKKLVYSSQIRNVPAILL
NTIHDLDQQILNNVNKIALTSAASTPEQETQKFVNLLTKPPFNYTLQNFEGVQENVPKWKLPKNLIDMIKERE-------
--------------K
>PocGH01_02017500
MFATISSTFAKGN------FARFPRYKY--V---LLL-----FAYI------------ILTLIQAKKVEYAMLKNPL--K
-ILELS--------SKV---------DKG-ISS-FR---NVNIH-FFVKKKSLRKG---------EVHSPHF-YFL----
-----------NCKVKLKRGQYKK--STKI-KFSSAF-D--LGVGDVHKSGDIGK--IG---------------------
----------------QIG-G-N----------------------------------------------------L---G
KSE-NGEKSA-E--------------------------------------------------AE-IP--RSG-VVFGEKV
LYLVNPRGFCKGVSRAIETVEECLKLFKTTIYVKHKIVHNDIVCKELEKKGAVFIEDLNDVPDGSILIYSAHGISPQIRE
IARKKKIIEIDATCPLVNKVHVYVQVKTKEGYKIILIGHKNHVEVIGTYNESPECTYIVENVKDVENLSFSPDEKLFYVT
QTTLSMDDCALIVNKLKEKFPNIETIPSGSICYATTNRQNALNQICTQCDLTIVVGSQSSSNAKKLVYSSQIRNVPAVLV
NTVEDFNFDLLKNVRKIALTSAASTPEELTQNFVKVLTNPPFMYKLELFDGVQENVPKWKLPKNLLNFMKEGGAS-----
------------AQQ
