# Supplementary material for: Phosphorylation in the Plasmodium falciparum Proteome: A Meta-Analysis of Publicly Available Data Sets
Source: J Proteome Res. 2024 Oct 30;23(12):5326–41. doi: 10.1021/acs.jproteome.4c00418 (PMC11629380; doi:10.1021/acs.jproteome.4c00418)
Supplement: Supplementary file 7 — pr4c00418_si_007.zip [file pr4c00418_si_007.zip › plasmodium_alignments/PF3D7_0104500_orthos.afa]

>PVL_000163600
MRLL-SAAAQG-----LLLGRP-----SAQ-LFLR-VPRAV-QP-----------HVERPLLGY--------LPPPVSHF
S-TKRNNST-G-YDHPRGA-PLQLNKTYHSQANFKD-AEM-EFCQVDLDEFCYKQFDSTKKSCSFIPYDKNEFLDKVNEL
IRQKKIKVVPGYAGFCKHIFVENFTEATVETIEINNKNRDLIKTDYISRRDNELPVLIRWISKKDVKD-IIKAKYLDLIL
YSREQIEKENKETKTVPNRKSNCLYSIICIKPQNVDYELPMTPITMLRNTLISEGGSGINLNRDKYLESVKYWRHHVSII
DN
>PcyM_0213300
MRLL-SVAPQG-----LLLGRPPPAQLLWV-PRVIENPRVV-HPRAAHPRAEHP-HSALPPLGY--------LSPPVSRS
S-SKSNNSP-R-YEHPKRA-ILQLNKTYHSQRNFTE-GGM-EFCEVDLDEFCYKQFDRTKKSCSYIPYDKNEFLDKVNEL
IRQKRIKVVPGYAGFCKHIFVENFTEATVETIEINNKNRDLIKTDYISRRDNELPVLIRWISKKDVKD-ILKAKYLDLIL
YSREQIEKENKETKTVPNRKSNCLYSIICIKPQNVDYELPMTPITMLRNTLISEGGSGINLNRDKYLESVKYWRHHVSII
DN
>PocGH01_02017400
MNISLKRGTRR-----GLFYLI-----IVV-TFLN-LVRSL-HMNKV----RYT-LRE-QSFLY--------VKNRFFFF
F-KK-------------------------RKINLKR-VEM-EFCEVDLDEFCYKQFDQTKKSCSFIPYDKKEFIQKVNEL
IKQKKIKVVPGYAGFCKHIFIENFTDATIETIEINNKNRDLIKTDYISRRDNELPVLIRWISKKDVKD-IIKAKYLDLIL
YSREQIEKENNETKTVPNKKSNCLYSIICIKPQNEDYELPMTPITMLRNTLITEGGSGINLNRDKYLESVKYWRHHVSII
DN
>PGSY75_0104500
MVPI-LL-------------LL-----IYI-YIYF-FLNNIQHMCCI----KHM-YRSKNIIFYGR-SKVLFLNNKRSFF
L-NKR-RNIII---------------NSKKDIELNN-LNM-DFCEVDLDEFCHKQFDEKNKSCSYIPYNKDKFIIKVNEL
IKERKIKVLPGYAEFCKHIFIENFTDATIETMEINNKNRDLIKTDYISRRDNELPVLVRWLCKKDIKDQIMKAKYLDLIL
YSKDQIDKENKEMKNKPKNISNCDYSIICIKAQNEDYELPMTPITMLRNTLITEGGSGVHLNREKYLDSVKYWRHHVSII
DN
>MKS88_000711
--------------------------------------------------------------------------------
---------------------------------------M-DFCEVDLDEFCYKQFDQSKKQCSFIPYDKKEFIDKVNEL
INKKKIKVVPGYAGFCKHIFIENFTDATIETVEINNKNRDLIKTDYISRRDNELPVLIRWISKKDVKD-IIKAKYLDLIL
YSREQIEKENKETKTVPNKKSNCLYSIICIKPQNEDYELPMTPITMLRNTLITEGGSGINLNRDKYLESVKYWRHHVSII
DN
>AK88_01088
--------------------------------------------------------------------------------
---------------------------------------M-EFCQVDLDEFCYKQFDKTKKSCSFIPYDKNEFIEKVNEL
IRQKKIKVVPGYAGFCKHIFIENFTEATVETIEINNKNRDLIKTDYISRRDNELPVLIRWISKKDVKD-IIKAKYLDLIL
YSREQIEKENKETKTVPNKKSNCLYSIICIKPQNVDYELPMTPITMLRNTLISEGGSGINLNRDKYLESVKYWRHHVSII
DN
>PBLACG01_0102000
MVAF-LL-------------LL-----IYI-YIYF-CLNNI-HMCCI----EHI-HRSKNIIFSGR-NKALFLNNKRIFF
L-NKR-RNI-I---------------NYTKDKKLNN-LNM-DFCEVDLDEFCYKQFDEKNKSCSYIPYDKEKFVIKVNEL
IKERKIKVLPGYADFCKHIFIENFTEATVETMEINNKNRDLIKTDYISRRDNELPVLVRWLCKKDIKDQIMKAKYLDLIL
YSKDQIDKENKEMKNKPKNISNCDYSIICIKAQNEDYELPMTPITMLRNTLITEGGSGVHLNREKYLDSVRYWRHHVSII
DN
>PADL01_0102100
MVPF-ML-------------LL-----IYI-YIYI-FLNNIQHMCCI----KHM-YRSKNIIFYGR-CKSLFLNNNRTLF
L-NKR-RNIII---------------NSKKDIELNN-LNM-DFCEVDLDEFCHKQFDEKNKSCSYIPYDKEKFIIKVNEL
IKERKIKVLPGYAEFCKHIFIENFTDATIETMEINNKNRDLIKTDYISRRDNELPVLVRWLCKKDIKDQIMKAKYLDLIL
YSKDQIDKENKEMKNKPKNISNCDYSIICIKAQNEDYELPMTPITMLRNTLITEGGSGVHLNREKYLDSVKYWRHHVSII
DN
>C922_04249
MRLF-SAAAQD---------------------------------------------------------------------
---H-------------------------LQTNSTQ-VEM-EFCQVDLDEFCYKQFDKTKKSCAFIPYDKKEFLDKVNEL
IRKKKIKVVPGYAGFCKHIFVENFTEATVETIEINSKNRDLIKTDYISRRDNELPVLIRWISKKDVKD-IIKAKYLDLIL
YSREQIEKENKETKTVPNRKSNCLYSIICIKPQNVDYELPMTPITMLRNTLISEGGSGISLNRDKYLESVKYWRHHVSIV
DN
>PmUG01_02019100
MPSL-NALTKKCLTKKCLTYFI-----LYT-LLSK-VINNF-YMNKA----SYFFLRQ-NNPLF--------IRKSFFLF
SKSE-------------------------RKIHLKK-HEM-DFCEVDLDEFCYKQFDQSKKQCSFIPYDKKEFIDKVNEL
INKKKIKVVPGYAGFCKHIFIENFTDATIETVEINNKNRDLIKTDYISRRDNELPVLIRWISKKDVKD-IIKAKYLDLIL
YSREQIEKENKETKTVPNKKSNCLYSIICIKPQNEDYELPMTPITMLRNTLITEGGSGINLNRDKYLESVKYWRHHVSII
DN
>PRELSG_0212600
MFIQ-YISRKK-----YITY-I-----IYI-IFLK-QIRII-YMNKV----TYY-LKN-KNLFF--------IKSNFFFF
K-EK-------------------------RKIYLKK-YEM-DFCEVDLDEFCYKQFDKTKKSCSYIPYNKTEFIEKVNEL
IKEKKIKVVPGYAGFCKHIFIENFTDATIETIEITDKNRDLIKTDYISRRDNELPVLIRWISKKDITD-IRKAKYLDLIL
YSREQIEKENKETKIIPHKKSNCLYSIICIKPQDEDYELPMTPITMLRNTLITEGGSGINLNREKYLESVKYWRHHVSII
DN
>PKNH_0209000
MRLL-SAAAQG-----FLLGRPP----PAQ-LLLW-APRAI-HPRVV----HPQ-L-SRPLFGY--------LASPVSHF
S-AKRNKSH-PPYEHQRKASSLQLNETYHSQVNL-T-EEM-EFCQVDLDEFCYKQFDMTKKSCSYIPYDKDEFLDKVNEL
IRKQKIKVVPGYAGFCKHIFVENFTEATVETVEINNKNRSLIQTDYISRRENELPVLIRWISKKDVKE-IMKAKYLDLIL
YSREQIEKENKETKTVPTKKSNCLYSIICIKPQNVDYELPMTPITMLRNTLISEGGSGISLNRDKYLESVKYWRHHVSII
DS
>PGAL8A_00100600
MFKS-YKLTKK-----YILY-V-----LFI-ILFK-QIRNV-YMNKI----RYC-LKN-KNFFY--------IKNNFFFF
K-EK-------------------------KKIYLKK-HEM-DFCEVDLDEFCYKQFDKTKKSCSYIPYNKKEFIEKVNEL
IKEKKIKVVPGYAGFCKHIFIENFTDATIETIEINDKNRELIKTDYISRRDNELPVLIRWISKKDIKD-IRKAKYLDLIL
YSREQIEKENKETKIVPHKKSNCLYSIICIKPQDEDYELPMTPITMLRNTLITEGGSGISLNREKYLESVKYWRHHVSII
DN
>PF3D7_0104500
MVSI-FS-------------LL-----TYIIYLYF-SLKSI-DMCCI----EHI-DRSKNIIFFGIINKCLFLNNKRVFF
L-NKR-RNI-I---------------TYKKDIRLET-LKMDDFCEVDLDEFCYKQFDEKNKSCSYIPYDKEKFVIKVNEL
IKERKIKVLPGYADFCKHIFIENFTEATVETMEINNKNRDLIKTDYISRRDNELPVLVRWLCKKDIKDQITKAKYLDLIL
YSKDQIDKENKEMKNKPKNISHCDYSIICIKAQNENYELPMTPITMLRNTLITEGGSGVHLNREKYLDSVKYWRHHVSII
DN
>PRCDC_0102400
MVSI-CS-------------FL-----IYI-YIYF-SLKSI-DMCCI----EHI-DRCKNIIFYGI-NKGLFLNNKRVFF
L-NKR-RNI-I---------------NYKKEIKLKN-IKMDDFCEVDLDEFCYKQFNEKNKSCSYIPYDKEKFVIKVNEL
IKERKIKVLPGYAEFCKHIFIENFTEATVETMEITNKNRDLIKTDYISRRDNELPVLVRWLCKKDIKDQITKAKYLDLIL
YSKDQIDKENKEMKNKPKNISHCDYSIICIKAQNEDYELPMTPITMLRNTLITEGGSGVHLNREKYLDAVKYWRHHVSII
DN
>PBILCG01_0102900
MVPI-LL-------------LL-----IYI-YIYF-SLKNI-HMCCI----EHM-HRSKNIIFFGI-NKALFLNNKRIFF
L-NKR-RYI-I---------------NYKKEIKLKN-LNM-DFCEVDLDEFCYKQFDEKNKSCSYIPYDKDKFVIKVNDL
IKERKIKVLPGYADFCKHIFIENFTEATVETMEINNKNRDLIKTDYISRRDNELPVLVRWLCKKDIKDQIMKAKYLDLIL
YSKDQIDKENKEMKNKPQNISHCDYSIICIKAQNEDYELPMTPITMLRNTLITEGGSGVHLNREKYLDSVKYWRHHVSII
DN
>PBANKA_0208600
MILA-TEN-KK-----RLIYLL-----IYI-LFLK-GSMNI-YIKKS----RYC-LRENNNLFY--------IKNNLFNF
L-KKGNRST-I---------------IHNNNI-EKN-TTM-DFCEVDLDEFCYKQFDKTNKSCSHIPYDKNEFINKVNEL
IKEKKIKVVPGYASFCKHIFIENFTNATIEAIEINNKNRGLIKTDYISRRDTELPVLIRWISKKDIKE-IIKAKYLDLIL
YSREQIEKENQETNNIPKVKSTCLYSIISIKPQNEDYELPMAPITMLRNTLITEGGSGVSLNREKYLESVKYWRNHVSIF
DN
>PCHAS_0207000
MIRL-STGNKK-----RLLYLL-----IYI-LFLK-GSMNI-YIKKA----RYC-LRENNNIFY--------IKNNIFNF
L-KKGNRNI-T---------------TY-NNIK-RN-TTM-DFCEVDLDEFCYKQFDKTNKSCSHIPYDKNEFINKVNEL
IKDKKIKVVPGYASFCKHIFVENFTDATIDAIEINSNNRALIKTDYISRRDTELPVLIRWISKKDVKE-NMKAKYLDLIL
YSREQIEKENQETNNIPKVKSTCLYSIISIKPQNEDYELPMTPITMLRNTLITEGGSGVSLNREKYLESVKYWRNHVSIF
DN
>PVVCY_0200840
MIRL-STGNKK-----RLIYLLI----LYI-FFLK-GSMNI-YIKKA----GYC-LRENNNLFY--------IKNNIFNF
F-KKGNRNI-TTYNNNNI---KRSITTY-NNI-KKN-TTM-DFCEVDLDEFCYKQFDKTNKSCSHIPYDKNEFINKVNEL
IKEKKIKVVPGYASFCKHIFVENFTDATIEAIEINSNNRALIKTDYISRRDTELPVLIRWISKKDVKE-NMKAKYLDLIL
YSREQIEKENQETNNIPKVKSTCLYSIISIKPQNEDYELPMTPITMLRNTLITEGGSGVSLNREKYLESVKYWRDHVSIF
DN
>PVP01_0210200
MRLL-SAAAQG-----LLLGRP-----SAQ-PLLR-VPRA-----------VHP-HVERPLLGY--------LPPPVSHF
S-TKRNNCT-G-YDHPRGA-PPQLNKTYHSQANFRD-TKM-EFCQVDLDEFCYKQFDSTKKSCSFIPYDKNEFLDKVNEL
IRQKKIKVVPGYAGFCKHIFVENFTEATVETIEINNKNRDLIKTDYISRRDNELPVLIRWISKKDVKD-IIKAKYLDLIL
YSREQIEKENKETKTVPNRKSNCLYSIICIKPQNVDYELPMTPITMLRNTLISEGGSGINLNRDKYLESVKYWRHHVSII
DN
>PPRFG01_0102900
MVSI-FS-------------LL-----IYIIYLYF-SLKSI-DMCCI----EHI-DRSKNIIFFGIINKCLFLNNKRVFF
L-NKR-RNI-I---------------TYKKDIRLET-LKMDDFCEVDLDEFCYKQFDEKNKSCSYIPYDKEKFVIKVNEL
IKERKIKVLPGYADFCKHIFIENFTEATVETMEINNKNRDLIKTDYISRRDNELPVLVRWLCKKDIKDQITKAKYLDLIL
YSKDQIDKENKEMKNKPKNISHCDYSIICIKAQNENYELPMTPITMLRNTLITEGGSGVHLNREKYLDSVKYWRHHVSII
DN
>PY17X_0210000
MILA-TGN-KK-----RLIYLL-----IYI-LFLK-ESMNV-YIKKA----RYC-LRENNNLFY--------IKNNLFNF
L-KKGNRSI-ITHNNKNK---N----SNNKNSNIENTRIM-DFCQVDLDEFCYKQFDKTNKSCSHIPYDKNEFINKVNEL
IKEKKIKVVGGYASFCKHIFIENFTDATIEAIEINNKNRGLIKTDYISRRDTELPVLIRWISKKDIKE-NVKAKYLDLIL
YSREQIEKENKETNHIPKEKSTCLYSIISIKPQNEDYELPMTPITMLRNTLITEGGSGISLDREKYLESVKYWRNHVSIF
DN
>PCOAH_00003050
--------------------------------------------------------------------------------
---------------------------------------M-EFCEVDLDEFCYKQFDRTKKSCSYIPYDKDEFLDKVNEL
IRKKKIKVVPGYAGFCKHIFVENFTEATVETIEINNKNRQLIQTDYISRKDNELPVLIRWISKKDVKD-IMKAKYLDLIL
YSREQIEKENRETKTVPNKKSDCLYSIICIKPQDVDYELPMTPITMLRNTLISEGGSGINLNRDKYLESVKYWRHHVSII
DS
