# Supplementary material for: Phosphorylation in the Plasmodium falciparum Proteome: A Meta-Analysis of Publicly Available Data Sets
Source: J Proteome Res. 2024 Oct 30;23(12):5326–41. doi: 10.1021/acs.jproteome.4c00418 (PMC11629380; doi:10.1021/acs.jproteome.4c00418)
Supplement: Supplementary file 7 — pr4c00418_si_007.zip [file pr4c00418_si_007.zip › plasmodium_alignments/PF3D7_0104600_orthos.afa]

>PGSY75_0104600
MIIIKCLGNF-RNINKVS--------------------------------------------LSFYST-QYIKPFPFFSY
YHI-NNKKKKEKPIYATLISNKIS-HFTTYNENIRIKKKKKKE-----------KNHIYVTKKKCDIQNNDIIYHSDNFD
E-VDKYNI-NNEI-N--ENRIKSDIINLINNIKNINNIQNG-----------HINVNINVINELMNIILHVNYNINCFFN
LKKKYVIGFLWSMVKCINIIEHEKLFDQNIITHLKYFFIFLSNKVIQK-N--LLESLYHPVDIKQFIFSFLNIKLNENNI
KAIDSIKIHDLDNFIKYLKCYPYEVK-LS---HKSETKEK--------IETNI-F-YQ-E------NNE--K-QKIKNNK
K-------------------ENNNNQNEHGNHIS-DQI--QNKYLPLLQECIDINLVIHSIYSYICDKIKIINMEIKTVI
DFLELANKNSKNGVSSNISNILLYKIQHKN-NYNN----------NY-YN--------------------NNDNIYYHNN
NDN---I---------------CH-----------H-----NNSTVSIYNFSVFQVCRFINIIINYNIKQT---NKFISS
IINILSYEQYYPTKDKINYYNFNQ--------------------------------------------------YLS---
-------HNVYN-ENVD---IQN----DNIIHVSAPKHLCNKWLYKATPRDIASLIRDISRLNFMNYHFYNILIEAFFIK
TDPNKNGY----------------TTYG----------------------------------------------------
NRNNNTSKNNEAKIK-------D---------------------------------------------------------
---------NINININNN--------NNSN----------NNN-HYYYGSKTICRKNNNTTHFSSQSNQ-NLQLEDIRNY
VDILTALSNINYTHNKYINFFINKIIKDEKNSVLFFNKKNIQNVVITLRNLLLLIYKENDIINKMIHFIVTNNNHINIKQ
LIMIYYSLYNYINKIFHMENIKYVGNPSQIFFNISD----------------------------------------EKNN
ITH------NNI--TYNNTTNNYNKLHIHHDDVMSNNKYNAMKEKEHNFSYISIEYIKQYIHHYMFKIFHIIFIKKEHID
SLQGLVNFYYATSYSINNLSLQMYQFFYEHFSYILDT-KK----------------KGKENIILETILQIFLFHYKNNIV
HKKFLISLLNFMNANILVDLDNLYTITSIAHHFNIINEDFLNTNINFINKEINKIENIKGP-TPTDDNISININKTK-KE
KNYIYYNNDENKEHI-DISHSDKQDDIY-K-YNQLDNTNINNIKNVNVYKKNMINDNN----------------------
--------------------------------------------------------------------------------
------EKYYTNKVMKCIFFLITNNTFLNTSIRNFIKILVLLKKMFKKKTHFNDEEYKITQQIFLSLNIYCKRKENVKKY
MNHKINSRNNHDIHFYIRHHFFIPYTILKNIVKRNIV-SHKKVHISSFQYKLSDYFNKKKIMYRSEYYLKHGLIVDFLIL
KNNKPFLLLEIDGIYHFNISTDVGDYDIIHNNMLLLKNGKTLFRNNILESFDHLKFLSIPWYFFLQTQWIKKLDILLNE-
-----------NG-----------LF
>PVP01_0210100
MKRAPPVSSALKRATIAVIPPTRGRGSS---------------------GRSSGLARRGIEGRYSFST-ERICHPTG-GE
ANVPKNA-TRGYPPYSPWNRDALSSHYGPK-------------------------------------------------K
E-NKKGEA-TTGK-A--TPLKKSNLISLINGVKQIEESN-----------------TTQVVDLLVDIILQVRYDEGSITR
MKEKHTIGFIWAMAKIVNLLQKNKLMSEQVVLHWKVLFIYFAHMYMRR-AIHLGGGKRNEVDERQYVSSVLSLQMGEADL
AKLTTSAFCSASGFAKCLFEWRGGSHGGG---HPRKG------------EHP-------------------------EGK
HHP----------------------GG--------DPP--PNDLFRIF-SSPSISEMVTSVQRYILQRIEPPPLDIKTIL
NFLEMASRNWGIKFKGEMIEVLLGKLEAPP--------------------------------------------------
---------------------------------------------NQIRNFTIFNLCRFLNLTVNYGLQRGRTEEAHLPA
IIDLLLRGQSHP-------FGLPPQGGA-H-----------------------------------DGGAYNCAAYRG---
-----AYRGAHE-GGDN---LLA----ANTLANRERLSPCSTWLLNANERDLSSLVRDFSRLAVRNNQLYRLLVECFLLK
MGCGRCGG------------------------------------------------------------------------
--------------------------------------------------------------------------------
-----------------------------N----------REF-ERGNTHKA-EKQ-KRGTQHTATSTN-MATTQEMRNW
VDILVGLANANYHYDPFVERFIQMMVIKRG--SLFFTVKNIPNVVLSLRSLLSLGHDQMDTLSHFFNFISRNFRHVQMKQ
LIMIFYSTYCHIVQRYNLAGAKYVGAGNLLFSVEGGGGGEEVGTEVG--------AQLSVAVGAGGDPGGPPFCG-REDP
LTDM---SPQRT--PHRLTSS----------------------DAHAPSPREQLEAARAHLFQHLHKLEGAIFHRRHEID
SMQGLVNFFLALSCTINTLSVERYHFFYQSFWRILKG-EVEADGKIAS-----G-RNVEDTIKAQTVVQICLLHYKNNVV
HKTLLSYLLSILETLPQVDIHSVYPITFVCCHFNIVTETFLKFALRVLLGEMAKGEPRQEG-A---------------NG
ANRVGQANGNSGA---GGRH-H---------FEEGS--------------------------------------------
--------------------------------------------NGESGCRV-DPPT-G-RHAA---DIHHLH-------
---SNDQQDTVNKVAKCAWSLLLSSAFLESSITTFAKMCILLRRTFASKLHWREEDYNMMSQMLVCLNMYYKKNKNLFQS
KK----------GQLRSPTSFYIPYCVVKETVRRNKMSFQQKLHMSSFQYKLCEYLKRKKIMYKSEHFLKRGFVVDILVL
KKGEPHLVLEVDGIYHYNMSTDERNYEVEHNGMRLSKNGRTAFRNNVLRLLYDLEFVCVPWFFFLQPRSFQRLEGLLSGR
SSGLAPCDRGDSG-----------TR
>PKNH_0208900
MKRASPVSNILKRGTNAIIPLTRRRG------------------------------RRGTEGRYFFST-KRVSYPTG-EE
ANAPKIV-TCDHPPYNTRCRDTLSTHFDST-------------------------------------------------K
R-NKKWDA-TKSK-V--TDLKKSKIINLINGVKHVEETK-----------------NTPVVDLLVDIILQVRYDEGSIIR
MKEKHTIGFIWAMAKIVNLVEMKKLMTEQVVLNWKALFIYFAHMYVRR-AMHLGGAKGNDVDVRQYVSSVLSFRMGKDDF
TKLSTKAFCNASEFANCLFEWEKKRHRVG---HPPMW------------E------------------------------
NHP----------------------VGTPPRVMKETTS--PNDLFRIF-SSSCIREMVISVQRYILQRIERHPLDTKTIL
NFLEMASRNWEGEFKEAIIELLLKKLEAPP--------------------------------------------------
---------------------------------------------NQIHNFSIFKLCRFLNLTVNYNLQRGTMEEAHLPV
IIDLLLRGQVYLPHGDCYRFDFSPQGGGSH-----------------------------------EGFAHEDDSYQG---
--------CSLQ-RKGN---LLD----AKTLSNKESASRCSTWLVDANERDLSSLVRDFSRLEVRNNQLYKLLVDCFLLK
LDCWPVGG----------------LVYQFGPDKYTDRKGDLVSAHCG----------------------------SKWER
DRHSRESAKSELKLK-----------------------------------------------------------------
---------EVSISSNIG--------ENPS----------EDS-PRSYTTKA-EKQ-NRGIQNTTRNMN-LATNEEMRNW
VDILVGLANANYHYDPFVQCFIQRMVIKGG--NIFFKVNNIPNVVLSLRSLLTLGYDQMDTLSHFFDFLSLNFSHVEMKQ
LIMIFYATYCYIVQRYNRVGLKYVGTGNMLFCATGGGIGGKVGTEIGTKIDIEMGAPVGVATGAGGDSGGPHFCG-WENP
PIDD---PSLHT--AHRLTRI----------------------DACAPSPHEQLEKDKAHLFQHLHKLEEAIFHRRNEID
SMQGLVNFFFALSSTINTLSIELYDFFYQSFWRILKE-EMGADGKATK-----G-RNIEDTIKPQTVVQICLLHYKNNVV
HKTLLSYLLSILETLPKVDIHCLYPITFVCCHLNVINMTFLNFALRVLLGEMAKGAPQQKS-A---------------NG
ANSVYQVNSDNVA---DGSR-HIGNDHY-AHLGEGS--------------------------------------------
--------------------------------------------NRPSAYRI-APPT-E-KHTE---EMHHLY-------
---SNNEHDTVNKVAKCAWSLLLSNAFLESSIITFAKMCILLRRTFSTKLDWREEDYNMLNQMLICLNMYYKKNRRFFHL
KK----------RHLPIPPSFNIPYYVVKETVRRSKMCSQQKVHMSSFQYKLCEYLKKKKIMYKSEYSLKRGFVVDFVLL
KKGVPHLVLEVDGIYHYNMSTDERNYEIEHNGMRLSHNGRTEFRNNVLRILYDLEFVCVPWFFFLQPRSFQRLEGLLSGK
PSDFAPCYDGSNG-----------AC
>PPRFG01_0103000
MIKIKCLGSFPKNINKVS--------------------------------------------LSFYCT-KNLKNFSFLFY
HHI-KNK-KKETPIYPKNINNKLS-YV-TYEENIRIKEKKQKKDYKDE---KDDENHKYITKKKCHIKDNHIIYPSQNLK
K-LEKNIF-NKKI-K--DNIMKSDIINLINNIKNVQNGN------------------VKIINELINIILHINYNINAFFN
LKKKYVIGFLWSMVKTINIIEQQKLFKEKIITLLKYFFIFLSNKLIQK-N--LLESSYHPVDIKQFIFSILNIKLNENEI
TKIDSIKIHDLVDFIKYLQSYPYKVN-VS---HKNEKEPK--------LETNI-F-YH-E------NNE-EE-QKIKNNN
HLQSTDKQMDKLFLLKKN-YYNENNHYEHSNYIY-NQI--HNNLLPLFQECINVRSVIYTIYSYICDKIKIIDMEIKTVI
DFLELANKNCTNVFSYNISNILLYKIEQDGHKYNDNNNKNDNYDNNN-KN---DNNY---------------DNN-NYDN
YDN---N---------------YHHNIYH-----QH-----HNNMMNICNFSIFELCRFINIIINNNIKHT---NKFICS
IVNILLYEQYYKTKDTINYYNFNQ--------------------------------------------------YLS---
-------HLIHK-ENVD---IQN----YKDLQVCVPKHLCNTWLYKATPRDIASLIRDFSRLKFINNHFYNILIEAFFFK
TDQRKGGY----------------TIYN----------------------------------------------------
KN------IDGIQIK-------ENHNNNHN--NN---KID----------------------------------------
---------GIQIKENHN--------NNHN----------NKN-NNHINNVTICCK-KITTQCSSKFHQ-NFQLEDIRNY
VDILIALCNINYTYDKYINLFINKLIKDEKNSILFFNKKNIQNVVITFRNLLLLTYKENDIINKMTNFIISYNNYVDIKQ
LIMIYYSLYNYINKIYHMENIKYVGNPSQIFYIINE----------------------------------------KENN
ITHT---K-NET--NYINTTNNYNKQHMYHHD-MFNVKYNKTKEKEYHSSFISIEYIKRNIFQYMYKLLHIILTRKKQID
SLQGLANLYYATSFSINNLSVPMYHFFYEHFFYILNI-K-----------------KGKENVILQTVVQIFLFHYKNNIV
HKTFLISLLNLINYKILIDLHNLCTITSIAYHFNIINQNFLNLCIHFLNKEINKIENIEGH-TTTDDTISITINEKKEKK
KNYIYE-NYENKKQM-DVLYDHKQDDIY-K-YDQLNNTNINNIKNLNHSKINMINVYNEKNDTNNMYHTN----------
--------------------------------------------NMYHTNNI-LPTNNI-YHTNNILPTNNIY-------
---PTNNICHTNKVIKCIFFLVTNNTFLNTSIRNFIKILILLKKLLKKKIHFDDEEYKIIHQIFLYLNIYCKKKENEKKY
MNHKRNSTNNHDIHFYIQRHFFIPYTILKDVVKRNIV-SHKKVHISSFQYKLSDYFNKKKIKYRSEYYLKQGLIVDFLIL
KNNKPFLLLEIDGIYHFNISTDVCDYDIIHNNMLLLKNGRTLFRNHILESFDHLKFLSIPWFFFLQTQWIKNLDLLLNK-
-----------NG-----------LL
>PRCDC_0102500
MIKIKCLRNF-RNINKVS--------------------------------------------LSFYST-KNLKSFSFLFY
PNI-KNK-TKETPIYATAINNKLS-YF-TYEENIRIKEKKQKKDESQKKD-EKDENHKYITKNKCDIKDNHIIYPSKNLE
K-LEKHIF-NKRI-K--ENIMKSDIINLINNIKNVQNGNVN-VNTNA-NVNANANVNVKIINELINIIFHINNNINAFFN
LKKKYVIGFLWSMGKTINIIEQEKLFKEKIITLLKHFFIFLSNKVIQK-N--LLESSYHPVDIKQFIFSILNIKLNENEI
TKIDSIKIHDLVYFIKYLQNYPYRVK-VF---PKNEKETK--------LETNI-F-YH-E------NNK--E-QKIKNNN
HLQSTDQQMDKLFLLKKN--YNQNNQCEHSNYIY-NQI--QNNHLPLFQECINVRSIIYTIYSYICDKIKIINMEIKTVI
DFLELANKNCTNVFSYNISNILLYKIQKARPKYNDNNNDN-NYDNNY-NN-Y-DNYYD------------NNNNN-NNNN
YDN---N---------------YHHNNYHHHIFQQH-----HNNMMNICNFSIFELCRFINIIINNNIKHT---NKFIFS
IVNILLYEQYYKTKDNINYYNFNQ--------------------------------------------------YLS---
-------HLIHK-ENVD---IQN----YNDLQVCVPKHLCNTWLYKATPRDIASLIRDFSRLKFINNHFYNILIEAFFFK
TDESKGRY----------------TIYN----------------------------------------------------
KN------IDEIKIK-------NNHNYYNK--NK---NIDEIKIKNNH-------N-----------------YYNKNKK
ID-------EIKIK------------NNHN------------Y-YNNINNVTICGK-KSTTQCSSKFHQ-NLQLEDIRNY
VDILTALCNINYTYDKYINLFINKLIKDEKNSILFFTQKNIQNVVITFRNLLLLTYKENDIINKMTNFIVSYNNCVDIKQ
LIMIYYSLYNYINKIYHMENIKYVGNPSLLFSITIE----------------------------------------KEKN
ITHT---K-NET--NYINTINNHNKQHIYHHD-MFHVKYNTIKEKEHHFSFISIEYIKRNIFQYLYKLLHIILTRKKQID
SLQGLANLYYATSFSINNLSVQMYHFFYEHFFYILNI-KK----------------KGKENVILQTLVQIFLFHYKNNIV
HKTFLIYLLNFINYKILINLNNLCTITSIAYHFNIINQHFLNVSIHFLNKEINEIENIEGH-TTMDDTISITINTKKEKK
KNYIYE-NYENKKQM-DLLYDHTQNDIY-K-YNQLNNTNIINIKNSNLSKINIINVYNEKNDTNNINHTNNMNHTNNMNH
TNNMNHTNNIYHTNNMNHTNNVYHTNNMNHTNNIYHTNNMYHTNNVYPTNNI-YPTNNI-YHTNNMYHTNNIY-------
---PTNNICHTNKVIKCIFFLVTNNTFLNTSIRNFIKILILLKKLLKIKFHFNDEEYKIIHQIFLYFNIYCKRKENMKKY
MNHKRNSTNNHDIHFYIRRHFFIPYTILKDVVKRNIV-SHKKVHISSFQYKLSDYFNKKKIKYRSEYYLKHGLIVDFFIF
KNNKPFLLLEIDGIYHFNISTDVCDYDIIHNNMLLLKNGRTLFRNHILESFDHLKFLSIPWFFFLQTQWIKNLDLLLNK-
-----------HG-----------LL
>PF3D7_0104600
MIKIKCLGSFPKNINKVS--------------------------------------------LSFYCT-KNLKNFSFLFY
HHI-KNK-KKETPIYPKNINNKLS-YV-TYEENIRIKEKKQKKDYKDEKDEKDDENHKYITKKKCHIKDNHIIYPSQNLK
K-LEKNIF-NKKI-K--DNIMKSDIINLINNIKNVQNGN------------------VKIINELINIILHINYNINAFFN
LKKKYVIGFLWSMVKTINIIEQQKLFKEKIITLLKYFFIFLSNKVIQK-N--LLESSYHPVDIKQFIFSILNIKLNENEI
TKIDSIKIHDLVDFIKYLQSYPYKVN-VS---HKNEKEPK--------LETNI-F-YH-E------NNE-EE-QKIKNNN
HIQSTDKQMDKLFLLKKN-YYNENNHYEHSNYIY-NQI--HNNLLPLFQECINVRSVIYTIYSYICDKIKIIDMEIKTVI
DFLELANKNCTNVFSYNISNILLYKIEQDGHKYNDNNNKNDNYD----------------------------------NN
YDN---N---------------YHHNIYH-----QH-----HNNMMNICNFSIFELCRFINIIINNNIKHT---NKFICS
IVNILLYEQYYKTKDTINYYNFNQ--------------------------------------------------CLS---
-------HLIHK-ENVD---IQN----YKDLQVCVPKYLCNTWLYKATPRDIASLIRDFSRLKFINNHFYNILIEAFFFK
TDQRKGRH----------------TIYN----------------------------------------------------
KN------IDGIQIK-------ENHNNNHN--NK---KIDGIQIKENH-------N-----------------NNHNNKK
ID-------GIQIKENHN--------NNHN----------NKN-NNHINNVTICCK-KITTQCSSKFHQ-NFQLEDIRNY
VDILTALCNINYTYDKYINLFINKLIKDEKNSILFFNKKNIQNVVITFRNLLLLTYKENDIINKMTNFIISYNNYVDIKQ
LIMIYYSLYNYINKIYHMENIKYVGNPSQIFSIINE----------------------------------------KENN
ITHT---K-NET--NYINTTNNYNKQHMYHHD-MFNVKYNKTKDKEHHSSFISIEYIKKNIFQYMYKLLHIILTRKKQID
SLQGLANLYYATSFSINNLSVPMYHFFYEHFFYILNI-K-----------------KGKENVILQTVVQIFLFHYKNNIV
HKTFLISLLNLINYKILIDLHNLCTITSIAYHFNIINQNFLNLSIHFLNKEINKIENIEGH-TTTDDTISITINEKKEKK
KNYIYE-NYENKKQM-DVLYDHKQDDIY-K-YDQLNNTNINNIKNLNHSKINMINVYNEKNDTNNMYHTNNILP------
------------------------------------------TNNIYHTNNI-LPTNNI-YHTNNILPTNNIY-------
---PTNNICHTNKVIKCIFFLVTNNTFLNTSIRNFIKILILLKKLLKKKIHFDDEEYKIIHQIFLYLNIYCKKKENEKKY
MNHKRNSTNNHDIHFYIQRHFFIPYTILKDVVKRNIV-SHKKVHISSFQYKLSDYFNKKKIKYRSEYYLKQGLIVDFLIL
KNNKPFLLLEIDGIYHFNISTDVSDYDIIHNNMLLLKNGRTLFRNHILESFDHLKFLSIPWFFFLQTQWIKNLDLLLNK-
-----------NG-----------LL
>PBILCG01_0103000
MIKIKCLGKF-RHINKVC--------------------------------------------LSFYCTQKNTKSFPLLFC
YHI-NNK-KKETPFYGTAINNKIS-YF-TYEENIRIKEKKPKK----------NENHKYITKKKCDIKNNDIICPSQNLE
K-LDKNII-NKGI-N--ENIMKNDIINLINNIKNKQNEN------------------VKIINVFINIILDINNNINAFFN
LKKKYVIGFLWSMVKSINIIENEKLFKQKIITHLKHFFIFLSNKVIQK-N--LLESSYHPVDIKQFIFSILNMKLNESDI
SKIDSIKIHDHVNFIKDLQSYTYEVK-VS---HKSEAEQN--------LETNI-F-YQ-E------NNE--Q-QKIKN--
--------------------YNENNQYEHSNYIY-KQI--QNNHLSFFQECINVNSVIHSIYAYICDKIKIINMEIKTVI
DFLELANKNCTDVVSSHISSILLYKIQDR-HKRKDNNDDN-NYNNNY-NN--------------------NNDNN-NDNN
NDN---N---------------YHHNYHHN----YH-----HNGRVSICNFSIFELCRFINIMINYNIKHT---NKFIHS
IINILSYEQYYKRKDKINYYNFNQ--------------------------------------------------YLS---
-------HSVHN-ENVD---IQD----DNDLQVCVPKHLCNTWLYKATPRDIASLIRDFSRLKFINYHFYNILIEAFFFK
TDQSKGRY----------------MIYN----------------------------------------------------
NKNNN-KKINEIQME-------DNNNNDNN--ND---NNN----------------------------------------
-D-------NNNDNNNNN--------NDNN----------NNN-NNNQKKKSTCYE-RNTTQCTSKFNQ-NLQLGDIRNY
VDILTALSNINYTYDKYINLFINKIVKDEKNSILFFNKKNIQNVVITFRNLLLLTYKENDIINKMTNFIVVNNNHVDIKQ
LIMIYYSLYNYINKIYHMKNIKYVGNPSQIFSITND----------------------------------------KENN
ITHS---K-NDT--NYNNTTYNYNKIHMYHHD-MFNVKYNTMKEKEHHFSFISIEYIKKYIFQYMYQMLHIILTRKKHID
SLQGLVNFYYATSFSINNLSVKMYHFFYEHFFYILDI-K-----------------KGKENIILETVVQIFLFHYKNNIV
NKSFLISLLNFTNCNILIDLDNLYTLTSIAYHFNIINQDFLNVNINFINKEINKIENIETH-TATDDIISITINKK--KK
KNYIYY-NDENKEQI-DILYDHKQDDIY-K-YNQLHNTNINNIKNFNVSKTNMVNVYNEKNDTKNIYHTN----------
--------------------------------------------KIYHTNN-------I-YRTNNIYRTNNIY-------
---HTNNIYHTNKIMKCIFLLVTNNTFLNTSIRIFFKILVLLKKMLKKKIHFNDEDYKIIHKIFLSLNIYCKGKQNKKKY
MNNKIHSTNNHDIHFYIQRHFFIPYTILKDVVKRNIA-SHKKVHISSFQYKLSDYFNKKKIKYKSEYYLKQGLIVDFLIL
KNNKPFLLLEIDGIYHFNISTDVSDYDIIHNNMLLLKNGRTLFRNIILESYDHLKFLSIPWFFFLQTQWIKNLDLLLNK-
-----------NG-----------LL
>PCOAH_00003060
MKRASPVSSVLKRATNAFIPPTRRRG------------------------------RRSIGGRYFFST-KRICHPTG-GE
ANVPRIV-TCDHPPYNTQRREALSSHYDPT-------------------------------------------------K
K-NKKWDNTTKGK-A--NDLSKSNVINLINGVKQIEEGK-----------------TTPVVDLLVALILQIRYDEGSIIR
MKEKHTIGFIWAMAKIVNLLEKKKLMSEQVVLNWKALFIYFANMYMRR-AIHLGGSKINDVDVRQYVSSVLSLRMGEDDL
AKLSTQAFCNGSGFAKCLFEWGRRRHGGG---HP----------------------------------------------
-----------------------------PRVMKETTP--PNDLFRIF-NSSSISEMLIPVQRYILNRIEHHPLDIKTIL
NFLEMASRNWEGKFKDAIIDLLLKKLETPP--------------------------------------------------
---------------------------------------------NQIHNFSIFKLCRFLNLTVNYNLQKGTTEEAHLPV
IIDLLLRGQDYLPNGDCYRFGLPPHQGGAC---------------------------------------------GS---
--------GADE-RREN---ILS----PSTLVNKERASPCSTWLLDANERDLSSLVRDFSRLAVRNNHLYKLLIDCFLLK
LGSGRNGD----------------HHFG----------------------------------------------------
D-----SPKSEAKLK-----------------------------------------------------------------
---------QVNIPLSIG--------ENRN----------EDP-PRSNTTKA-EKQ-NRGIQNTSTSMK-MGTTEEVRNW
VDILVGLANANYRYDPFVQCFIQRMVIQRG--NLFFTVNNIPNVVLSVRSLLSLGYDQMDTLSYFFDFLTSNFRHVEMKQ
LIMVFYASYCYIVQRYNVVGVKYAGTGNMLFCVAGGGIGGKAYTEMGAQIDAQIDAQIDVAASAGGDPDGTQFGG-RENP
LTDV---PPQRT--PHRLTST----------------------DAYGHSPHEQLEAAKAHLFQHLHKLEGAILHRRNEID
SMQGLVNFFFALSSTTSTLSIQLYDFFYQSFWRILKG-EMGTDGKAAK-----G-RNVKDTIKAQTVVQICLLHYKNNIV
HKTLLSYLLSVLETLPEVDIHCLYPITFVCCHLNIITMSFLKFALRVLLGETAKGELQQEL-A---------------NG
ANWVYQANGDNCA---GGGH-HIRNDHY-AHFGEGS--------------------------------------------
--------------------------------------------NRPSGYRV-ASPP-G-GHTT---EMHHLY-------
---CTDQQDTVNKVAKCAWSLLLSSAFLESSITTFAKMCILLRRTLSNKLYWTEEDYNMLNQMLVCLNMYYKKNKKNFHL
KR----------GEFRIPTSFYIPYCVVKETVRRNKMSSQQKIHMSSFQYKLCEYLKKKKIMYKSEYFLKRGFVVDFLVL
KKGEPHLVLEVDGIYHYNMSTDEKNYEIEHNGMRLSKNGRTEFRNNVIRILYDLEFVCVPWFFFLQPRSFQRLEGLLCGR
RSGSASCYEGGSG-----------TR
>PocGH01_02017300
MNKLRLYCHL-QNGKGACL--------------------------------------YGIEGKL-LSQ-RSYYNAKG-G-
-------------------------------------------------------NQPHLSKRT-SGKGNYQISAQKEHS
F-YAKGIS-QKDE-S--AFRLKSDIVNLINRVKAQGRGDNWDGSCSAGRSDCSSGKDEGGFSLFFNVLLHLRQNEERLFH
LKEKYVIGFLWSFSKVIKFVEKDKILNREGISNMKYHFFHFASLIIKK-NY-VQFRKNNHIDVKQFIFSVLSVNVGDDDV
KKLGDSGFWDARLFVKHLRGGEANGK-TS---KYDYSSAKSGIGRIGRADTNR-F-------------------------
-----------------------------GGDVQ-GKVTEGETIIPFGVHHPPFKSILTHVNTHISEQLNVIPLDTKTTI
NFLELSNKNMSNDIKEKTRGILLGKFETGE--------------------------------------------------
---------------------------------------------NDIRDFSIFELCRFVNIIVNGNIMKT--DNTILPV
IIQTLLHEQVYIKNDNA--YDFNE--------------------------------------------------VLL---
-------NSY---PFYS---INK----TKCIHIKGKQRNCYKWLYSGSKRDIASLVRDFSRMNIQNYYLYHVLIKCFFFK
MRCKENDPFFDIHQIGKGNNSDEHKNYG----------------------------------------------------
N-----AINTESVYAKPSISMEEKTVDSHGKGHL---LVDTHLIKVKR-------E-----------------EQHKLEK
KRDLSEKQNKVSISQTMCSPRSRKGGIKNG----------KDFPYNRYFQEE-EK----RNKWTEQYIH-TFEMSDVRNC
VDILIGLGNINYYYDNFVQFFIKNIVQKEP-SFFFYNSRNVPNVVLAVRNLLLLGYNHLPTIQKLLKHIIKNHDVIEIKQ
LVMIFYSIYHYIVKRHQREGVKYFGNCSPLFSAFGSA----------------------------------------PTD
KSPS---D-GEL--REN--------------------------ICGDEKNITMLRTIRNSLFEQLHQLEHIIFLRREEID
SMQGLVNFYFSLANSINTLTIEKYNFFYQKFWSIIKE-------------------RGKEQIQIETIVQTFMLHYKNNVV
HKRLMMYLLDFLGYPRPVDFRNLCTLAFISYHFNIINKSFFLFCSQEIFREIKLVEEGRRDFGQRTDFSPITKGEEKERK
GTHTHFSLAESSLNMHGTSFNDPKNDLS-L-FSYSNHP--------------LGN-------------------------
----------------------------------------------ESG-EINQPNS-I-FEPY---IVYDIYNHDEGNS
KSEDCGTGDLFNKVIKCVWSLVLSSYFLESSLSTFFKICILLKKMFRNNMRVREDEYYMAYQISLGLNMYYKKNNHLFKK
IK----------LSSNIPVSFYIPYCIVKESVRRHGKETQKKVHISSFQYKISDYFNMKRITYKSEHSLKRDVIVDFLVF
KNDKPHLIVEIDGIYHYNVSNDVENGETTYNSMLLVKNGRTVFRDNVLQILYHLNFVSVPWFFFLQPRAFKQFENLLRR-
------------N-----------VT
>AK88_01087
MKRASPVSSALKRATNAIVPPTRRRGRSG---------------------GSIGTSRRGIEGRYFFST-KRICHPTG-GK
ADVPKFA-TCDPPPYNPRCRDTLSSHCDLT-------------------------------------------------K
K-KKKWDA-TKDK-A--TDLKKSNVINLINGVKQIEERN-----------------SSAIVDLLVSIILQVRYDEGSITR
MKEKHTIGFIWAMAKIVNLMEKKKLMSEQVVLNWKALFIYFAHMYMRR-AMHLGGSQSNDVDVRQYVSSVLSLRMGEADL
VKLSTSALCNASGFAKYLFDWGRKRHGVG---HRPVG-------------------------------------------
---------------------------EPPRVATETTS--PNDLFRIF-NSSSINQMVTSVQRYTLQRIERHPLDIKTIL
NFLEMASRNWEGKFKDAIIEVLLKKIEAPP--------------------------------------------------
---------------------------------------------NEIHNFTIFKLCRFLNLKVNYGLQKGTREEAHLAV
IMDLLLRGQTYPV-------GLPPQGGAPH-----------------------------------EGDTREGAAYPG---
--------AAYE-RRGN---PLA----ANTLVKKERPGPCSTWLVDANERDLSSLVRDFSRLAVRNNQLYRLLVDCFLLK
LGCGPNP-------------------------------------------------------------------------
--------------------------------------------------------------------------------
--------------------------------------------HRSYTTKE-EKQ-KRDIQHTATSMK-IATTEEVRNW
VDILVGLANANYHYDPFVQCFIQRMVIKKG--NLFFTLNNMPNVVLSLRSLLSLGYDQMNTLSHFFDFVNSNFRHVQMKQ
LIMVFYSTYCYIVQRYTLASVKYVGAGNMLFCVPGGSIGGK----------------LSVATGAGSDPRGPQFCAWKEIP
LTDV---PPQRT--SHTLTSS----------------------DACDSSPREQLEAAKTHLFQHLHKLERAILYRKNEID
SMQGLVNFFFALSSTINTLSVELYDFFYQSFWRILKGGEVRKSGKAAE-----GPNNVEDKIKVQTVVQICLLHYKNNVV
NKTLLLYLLPILETLPHVDIHSLYPITFVCCHFNIITMSFLKFALRILLGDMGKGETQQEA-S---------------NC
ANWVYEANGDKCA---GARH-HIGNDHY-SHFGEES--------------------------------------------
--------------------------------------------NRSSGCIE-DPPT-GRRNTA---EMEHLY-------
---SNHQQDTVNKVAKCAWSLLLSSAFLESSITTFAKMCILLRRTFSSKVDWREEDYNMLNQMLVCLNMYYKKNKENFHL
KK----------GQLRIPTSFYIPYCVVKETVTRNKMSFQQKVHMSSFQYKLCEYLKKKKIMYKSEYFLKRGFVVDFLVL
KKGEPHLVLEVDGIYHYNMSTDENNYEIEHNGMRLCKNGRTQFRNNVLQVLYDLEFVCVPWFFFLQSRSFQRLEGLLS--
------------G-----------KP
>PVL_000163500
MKRAPPVSSALKRATIAVIPPTRRGGRSG-G------------SSWGSSGRSIGLARRGIEGRYSFST-ERICHPTG-GE
ANVPKNA-TRGLPPYSPRSRDERSSHYGPK-------------------------------------------------K
E-NKKGEA-TTGKET--THLKKSNLISLINGVKQIEESN-----------------TTQVVDLLVDIILQVRYDEGSITR
MKEKHTIGFIWAMAKIVNLLQKNKLMSEQVVLNWKVLFIYFAHMYMRR-AIHLGGAKRNEVDERQYVSSVLSLQMGEAAL
AKLTTSAFCSASGFAKCLFEWRGRSHGGG---HHPKG------------EHPE-G-KHPE------GKH-PE-GKHPKRK
HHP----------------------GG--------DPP--PNDLFRIF-SSPSISEMVTSVQRYILQRIEPPPLDIKTIL
NFLEMASRNWGGKFKGEMIEVLLGKLEAPP--------------------------------------------------
---------------------------------------------NQIRNFTIFNLCRFLNLTVNYGLQRGTTEEVHLPA
IIDLLLRGQSHP-------FGLPPQGGA-H-----------------------------------DGGAYNCAAYRAAYR
AAYRGAYRGAHE-GGDN---LLA----VNTLANRERLSPCSTWLVNANERDLSSLVRDFSRLAVRNNQLYRLLVECFLLK
MGCGG---------------------------------------------------------------------------
--------------------------------------------------------------------------------
-----------------------------N----------REF-ERGDAHKA-EKQ-KRGTQHTAASTN-MATTQEMRNW
VDILVGLANANYHYDPFVERFIQMMIIKRG--SLFFTVKNIPNVVLSLRSLLSLGHDQMDTLSHFFNFISRNFRHVQMKQ
LIMIFYATYCHIVQRYNLAGAKYVGAGNLLFSVEGGGGGEEVGTEVGAQLSVAVDAQLSVAAGAGG-----------EDP
LTDV---PPQRS--PHRLTSS----------------------DAHGPSPREQLEEAKAHLFQHLHKLEGAIFHRRHEID
SMQGLVNFFLALSSTINTLSVERYHFFYQSFWRILKG-EVGTDGKIAS-----G-RNAEDTIKAQTVVQICLLHYKNNVV
HKTLLSYLLSVLETLPQVDIHSVYPITFVCCHFNIVTETFLKFALRVLLGEMAKGEPRQEG-A---------------NG
ANRVGQANDDSGA---GGRH-H---------FGEGS--------------------------------------------
--------------------------------------------NGESGLRV-DPPT-G-RHTE---ETHHLH-------
---SNDQQDTVSKVAKCAWSLLLSGAFLESSITTFVKMCILLRRTFASKLHWREEDYNMMSQMLVCLNMYYKKNKNLFQS
KK----------GQLRIPTSFYIPYCVVKETVRRNKMSFQQKLHMSSFQYKLCEYLKRKKIMYKSEHFLKRGFVVDFLVL
KKGEPHLVLEVDGIYHYNMSTDERNYEVEHNGMRLSKNGRTAFRNNVLRLLYDLEFVCVPWFFFLQPRSFQRLEGLLSGR
SSGLAPCDRGDSG-----------TR
>PCHAS_0206900
MKKINIYNYL-KNVKPFK--------------------------------------------SHVNGTETTIGKIPYLCR
YYN-YYS-RKE--------NDNL------------------------------------------NLLHEQIFYDGS--G
K-GNPNVS-NKKS-KDDQLILKNKIINLINGVKNVDKIESS----------KNIRNNQLVCQNFVDIIFILQKNVNILFG
LKEKYVIGFIWSFCKIINYYEKVTNIERKFILNLKYLFIHIANLIIKHDN--IVSKKNNDIDIRQFLFSILSIKFDDTHI
KDIQNFKLLNSNNFYNYLRYV-ANPD-CANESPKDQIFTN--------D-ATP-F-KL-S------KNE-KE-TNISIEA
YTQHSAIKIGSK---SVNIWPKKQKEYTHPNLIH-HSI--PGD-LNIF-ECNIFKANFLNVQKFIINKLNETPLDIKIII
NFFELCQKNMCIEIKNSFNHILINKFKDQ---------------------------------------------------
---------------------------------------------NYISKFSIFELCRYINILVNYNIQIF--NNNVIPS
IINAIMYDQVYFVNGKMCNYNLVL--------------------------------------------------LCN---
-------HASLDDQNCASQQMQNKKLDNLSMTNSNGYAKWNTWLYDGTKRDIASLIRDFSRMKIINKNLYYFLIECFFFK
INYTTNLN------------------------------------------------------------------------
--------------------------------------------------------------------------------
----------------NQ--------NDSI--------------NNSI-NYTVSKK-N-DNSYSPNTCT-FNINHDMRNF
VDILISLANVNYYYDKFIDFFIYEIIKNEKNNLIFFNTKNMPNIILVVRSLLILGYNDLTIFDTLLNFIIENNKCVEIKQ
IIMIYYSIYCYIVKAYEKRGIKYYGSDNFLFYTFSSDSS-------------------------------------KKNN
LHND---K-FDEFMKRENVESQHNS--SYNEDTITNISNASNKEI---EPSVELSILKKECFNYLYKFTDVIFSRKKEID
SMQGLSNFLFALSNSINNISKKDYDYFYKKFWSILKL-------------------KGQQNIHLETIVQIFLSHYKNNIF
HQDLMLYLLDALISSINVDIHNLSTILYISYHFNIINKPLLDFAIHNLFKEIKSIEQAKT--------------------
--VSLE-NASNLENL-DMVQTTIQSNFG-T-TPKFENNINNNTKNSNHVNRNSNI-----DKDVGAYHVNS---------
------------------------------------------GTRAYS-------SNES-YLIEGSQFKNTLS------S
FSNECNKEDIEKTILKCVWSLSLCNWFLESHLITFLKMCILLKKIFKYKKCLKDEEYNMIYQISLSLNLYYKKNKHILVL
NK----------ITTNMPITFFIPFNIIKESIKRKFALGNKQTNISSFQYKISSYFNKKKIMHKSEYLLKHGLIVDFLVF
KNGNPYLLIEIDGIYHYNISNDPNKYEIIYNDMPLLKNGKTIFRNNVLNILYNYKFVAIPWFSILQSRSIKELEKYI---
-------------------------Q
>PBLACG01_0102100
MINIKCLGNF-RNINKVS--------------------------------------------LSFFSTTKNINRFPFFSY
YLI-NNKKKEETPIYATVISNKIS-YFTTYEDNIRIKEKKKKKK--------KDENHIYIKKKKCDIKDNDIIYHSENIE
T-LNKNII-NKGI-N--ENKMKNDIINLINNIKNVQNGN------------------VKIINEFINIILHINNNINAFFN
LKKKYIIGFLWSMVKSINIIEHDNLFEEKIITHFKFFFIFLSNKVIQK-N--LLESSYHPVDIKQFIFSVLNIKLNENNI
SKIDLIKIHDLINFIKYLQSYTYKLN-VF---HKNETDQK--------LETYI-F-YQ-Q------NNE--K-QKIKNNN
---------------------NENNQYEHNNHIS-NQI--QNNHIPLFQECINVYLVIHSIYSYICDKIKMINMEIKTLV
DFLELANKNCTNVMSSRISNILLNKIQDR-HKYNDNNNNN-NDNNNNDNNNNDNNNNDNNNNDNNNNDNNNNDNNNNNNN
NDNNNNNHNHNHHNIHDHHNIHHHHNIHHHHHIHNHHNNHQNNSRGSICNFSIFELCRFINIIVNYNIKHT---NKFIFS
IINILLYEQYYTMKDKMNYYNFNQ--------------------------------------------------FLS---
-------RCVHN-ENVN---IQN----DNDLQVCVPKHLCNTWLYKATPRDIASLIRDFSRLKFMNYHFYNILIEAFFFK
TDQTKGRY----------------MIYS----------------------------------------------------
NKNNNK-KNNEIQIK-------DDNNNNNK--KNNNKNNNKNNNKNNNKNNKNNKNNKNNKNNKNNKNNKNNKNNKNNKN
NK-------NNKNNKNNK--------NNKN----------NKN-NNNNNNNIIWCK-RNATHFSSKFNE-NLQLEDIRNY
VDILTALSNINYTYDKYINLFINKILKDEKNSILFFNMKNIQNVIVTFRNLLLLTYKENDIINKMNNFIVENNNHVDIKQ
LIMIYYSLYNYINKIYHMNNIKYVGNPRQIFSITND----------------------------------------KQND
ITNS---K-NNT--NHNNTTNNYNKAYVYHDD-MLNVKYNAMKEKEHIFSLISIEYIKKNIFQHMYKMLHIILTRKKHID
SLQGLVNFYYATAFSINNLSVQMYHFFYEHFFYILHI-K-----------------KGKENIILETVVQIFLFHYKNNIV
HKTFLIYLLNFINDNILIDLDNLYTITSIAYHFNIINQHFLNANINFINKEINKIQSIEAH-TATDHSISITINKK--KK
KNYIYY-NDENKEQI-DIIYDHKQAGIY-K-YNQFDNTNINNIKNMNVSKMNMVNVYNEKNDTKNIYHTNNIDPTNKIDP
TNNIDHTK------------------------------------NIYHTNNI-DHTKNI-YHTNNIDHTKNIY-------
---HTNNIDHTNKLMKCIFFLVTNNTFLNTSIRNFIKILVLLKKMFKKKIHFNDEEYKIIQQIFLSLNIYCKKKENKKKY
MNHLINSTNNHDMHFYIRRHFFIPYTILKDVVKRNIV-SHKKVHISSFQYKLSDYFNKKKIKYRSEYYLKHGLIVDFLIL
KNNKPYILLEIDGIYHFNISSDVCDYDIIHNNMLLLKNGRTLFRNNILESFDHLKFLSIPWFFFLQTQWIKNLDLLLNK-
-----------NG-----------LL
>C922_04248
MKRASPVSSALKRVTDASIPPTRRRGRGG-G----SGGGISEGISGGISGGSSQMGRHNIERRYFCSS-KRICHPTG-KE
ANVPRIV-TRGNPSYSPRLRDTLSSHYSTT-------------------------------------------------K
KGNKKWDA-TKGK-A--TDFKKSNVISLINGVKQIKEES-----------------ATPLVDLLVGLILQVRYDEGSLTR
MKEKHTIGFLWAMSKIVNLVQEKRLMSEEVVLNWKALFLYFAHMYMRH-AIHLESAQRNDVDVRQYVLSVLSLRIGGADL
AKLSTSALCNGGEFAKCLFEWRKRRHGVR---HAPGG------------EHHS-------------------------GG
NHP----------------------VGNPPRVVSETTS--PNDLFRIF-SSSSISKMVISVQRYILHTIERHSLDIKTIL
NFLEMASRNWEGKFKDAIIQVLLRKMQVPP--------------------------------------------------
---------------------------------------------NQIHNFTIFNLCRFLNITVNYGLQKGTTEQPQIAV
IIDLLLRGQSYLPNGQSYRFGLPPQGGAAY-----------------------------------KGGVYESTVCKG---
--------APNE-RRDN---LLA----ANTLPNKERESPCSTWLLHANERDLSSLVRDFSRLAVRNNQLYRLLVECFLLK
LGCCPKHE----------------RHD-------------------------------------------ERHRERHRQY
ERHSGDPPKSESKLK-----------------------------------------------------------------
---------QVRITLSMG--------EDPN----------EDS-PKRYETKL-ERQ-KRGIQDTATSMNVVMTPQEVRNW
VDILVGLANVNYHYDPFVRCFIQKMVIKRG--NIFFTVENIPNIVLSLRSLLSLGYDQMDTLSHFFDFLTRNFRDVQMKQ
LIMIFYATYCYIVHRYNMASVKYVGSRNMLFSVAGGGGGENMGTQMD--------EQIDVAAGAADDPGGPQFYE-RETP
LTDM---PPQRT--PHRLTSS----------------------DAHVPSPREQVEEAKAHLFQHLRRLEGAILQRKNEID
SMQGVVNFFFALSSTINTLSVELYDFFYQSFWRILKG-QMGADGRPAQGRNADG-RNAEDTIKTQTVVQIFLLHYRNNVV
HKTLLSHLLRILETFPQVDIHSLYPITFVCCHFNIITMAFLKFVLRVLLGEMAKGEPHQEA-ANSA------------NG
ANWSYQANGDNWA---GGRH-RIGNDHYDAPLGEGS--------------------------------------------
--------------------------------------------NRFSSCPV-APPT-G-RHTE---ETHHLY-------
---SNDQQDTVNKVAKCAWSLLLSSTFLESSITTFAKMCILLRRTFSGRFHWKEEDYNMLNQMLVCLNMYYKKNRRFFHL
KK----------GKLRISTSFYIPYCVVKETVRRNKMSFHQKVHMSSFQYKLCEYLKKKKIMYKSEYFLKRGFVVDFLVL
KKGEPHLLLEVDGIYHYNMSTDERNYEIGHNGMHLSKNGRTEFRNNVLRILYDLEFVCIPWFFFHQPRSFQRLEGLLSGR
PSRFAPCYEGGSRTRSCDSEAASMSH
>PcyM_0213200
MKRASPVTSVLKRATNVITPPTRRRGRSTWGSSWRSSWGSSWGSSWGSSWESSGMSRRGKEERYFYST-KRIYNPTE-GE
ANVPKIA-TRGHPPYSPQRRDTLSSHYGPT-------------------------------------------------K
K-NKKWDA-TKGK-A--TDLKKSNVINLINGVKQIEESN-----------------TTPVVDLLVGLIQQVRYDEGSITR
MKEKHNIGFIWAMAKIINLMQKKKLMSEQVVLNWKALFIYFAHMYMRR-AIHLGGGQSNDVDVRQYVSSVLSLQMGEADL
AKISTSAFCNAREFAKCLFEWGRRGHGGG---HHPVG------------EYHSVGADHSVGAHHSLGAHHSLGAHHPVGA
HHS----------------------VGDRPRVVRESTS--PNDLFRIF-SSSSISEMVSSVQRYILQRIERHPLDIKTIL
NFLEMASRNWHGKFKDEIVEVLLRKLETPP--------------------------------------------------
---------------------------------------------NQIHNFTIFKLCRFLNLTVNYGLQKGRMEEAHLPV
IIDLLLRGQAYLPNGQSHRFGLPPQGGGPQGGGAYEGGSYEGGPQGGSAYEGGSYEGGTYEGGAYEGGTYEGGAYEG---
--------GARE-RRDN---LLA----ANTLANKERPSRCSTWLIDANERDLSSLVRDFSRLAVRNNQLYRLLVECFLLK
LGCGRIGG----------------VADQLGPGRGAEWKGDLSCAQCGGNYELNREFGREREREFESDRDREFERDRDREH
DRHSGDPPKSESKLK-----------------------------------------------------------------
---------QVSISLSMG--------ENPN----------EDP-PRSYTTKA-EKK-KKGIQHTATSMD-IATTQEMRNW
VDILVGLANANYYYDPFVQCFIQRMVIKRR--NLFFTVENIPNVVISLRSLLSLGYDQMDTLSHFFDFLILNFRHVQMKQ
LIMIFYATYCYIVQRYNLASVKYVGNGNMLFCVAGGGIGAKMGTEMGTQ----MGAQLGVAAGAGGDTGGPQFCA-RENP
IIDV---LPQSR--PHILTSN----------------------DTHDPSPSEQLEAAKARLFQHLHKLEGAIFHRRNEID
SMQGLVNFFFALSSTINTLSVELYDFFYRSFWRILKG-EVGADGKTAE-----G-RSAEDTIKAQTVVQICLLHYKNNVV
HKTLLSYLLPILETLPQVDIHSLYPITFVCCHFNIITTTFLKFALRVLLEEMAKGEPQQEA-A---------------NG
ANWVYQANGDNCV---GGRH-HIGNDHYYAHFGEGS--------------------------------------------
--------------------------------------------NRSSGYRVVTPPT-V-RHTA---ETHHLY-------
---SNDQQDTVNKVAKCAWSLLLSSAFLESSITTFTKMCILLRRTFASKLDWREEDYNMLNQMLVCLNMYYKKNKKIFHL
KK----------GQLRIPTSFYIPYCVVKETVRRNKMPFQQKVHMSSFQYKLCEYLKKKKIMYKSEYFLKRGFLVDFLVL
KKGEPHLVLEVDGIYHYNMSTDERNYEIEYNGIRLSKNGRTEFRNNVLRILYDLEFVCVPWFFFLQLRSFQRLEGLLSGR
PSGFAPCYEGDSG-----------TR
>PADL01_0102200
MIIIKCLGNF-RNINKVS--------------------------------------------LSFYST-QYIKPFPFFSY
YHI-NNKKKKEKPIYATPISNKIS-HFTTYEENIRIKKKKKKKK-----------KK---KIIKCDIQNNNIIYHSENFD
E-VDKYNI-NNEI-N--ENRIKSDIINLINNIKNINNIQNG-------HINGHVNVNINVINELMTIILHVNYNINCFFN
LKKKFVIGFLWSMVKCINIIEDEKLFDQNIITLLKYFFIFLSNKVIQK-N--LLESLYHPVDIKQFIFSFLNIKLNENNI
KAIDSIKIHDLDNFIKYLKSYPYEVK-LS---HKSETKEK--------IETNI-F-YQ-E------NNE--N-NKIKNNK
I-------------------INNNNKNKHDNHIS-DQI--QNRYLPLLQECIDINLVIHSIYSYICDKIKIINMEIKTVI
DFLELANKNCKNGVSSNISNILLYKIQHKN-NY---------------------------------------------NN
NDN---I---------------YH-----------H-----NNSTVSIYNFSVFQVCRFINIIINYNIKQT---NKFISS
IINILSYEQYYPTKDKINYYNFNQ--------------------------------------------------YLS---
-------HNVYN-ENGD---IQN----NNIIHVSALKHLCNKWLYKATPRDIASLIRDISRLNFMNYHFYNILIEAFFFK
TDQKKNRY----------------TTYG----------------------------------------------------
NRNNNTSKNKEAKIN-------D---------------------------------------------------------
---------NIDIDINNN--------NNNSNNNNNSSNNNSNN-HYYYDGKTISCKNNYTTHFSSQSNQ-NLQLEDIRNY
VDILTALSNINYIHNKYINFFINKIIKDEKNSVLFFNKKNIQNVVITLRNLLLLIYKENDIINKMIHFIITNNNHINIKQ
IIMIYYSLYNYMNKIYYMENIKYVGNPSQIFFSISD----------------------------------------EKNN
ITNNNITH-NNI--TYNNTTNNYNKLHIHHDDVMSNNKYNAMKEQEHNFSYSSIEYIKQYIHHYMFKIFHIIFIKKEHID
SLRGLVNFYYATSYSINNLSLQMYEFFYEHFSYILNT-EK----------------KRKENIILETILQIFLFHYKNNIV
HKKFFISLLNFMNANILVDLDNLYTITSIAHHFNIINEDFLNTNINFINKEINKMENIKGT-TPTDDNISININKTK-KE
KNYIYYNNDENKEHI-DISHNDKQDDIY-K-YNQLDNTNINNIKNVNVYKKNMMNDNNEK--------------------
------------------------------------------------------------------------Y-------
---YTNNKYFTNKVMKCIFFLITNNTFLNTSIRNFIKILVLLKKMFKKKTHFNDEEYKITQQIFLSLNIYCKRKENVKKY
MKHKINSRNNHDIHFYIRHHFFIPYTILKDIVKRNIV-SHKKVHISSFQYKLSDYFNKKKIKYRSEYYLKHGLIVDFLIL
KNNKPFLLLEIDGIYHFNISTDAEDYDIIHNNMLLLKNGRTLFRNNILQSFDHLKFLSLPWYFFLQTQWIKKLDILLNE-
-----------NG-----------LF
