# Supplementary material for: Phosphorylation in the Plasmodium falciparum Proteome: A Meta-Analysis of Publicly Available Data Sets
Source: J Proteome Res. 2024 Oct 30;23(12):5326–41. doi: 10.1021/acs.jproteome.4c00418 (PMC11629380; doi:10.1021/acs.jproteome.4c00418)
Supplement: Supplementary file 7 — pr4c00418_si_007.zip [file pr4c00418_si_007.zip › plasmodium_alignments/PF3D7_0104700_orthos.afa]

>PY17X_0209800
M-------------------------------------------------------------------------------
--------------------------------------------------------------------------------
--------------------------------------------------------------------------------
--------------------------------------------------------------------------------
--------------------------------------------------------------------------------
--------------------------------------------------------------------------------
--------------------------------------------------------------------------------
--------------------------------------------------------------------------------
--------------------------------------------------------------------------------
--------------------------------------------------------------------------------
--------------------------------------------------------------------------------
--------------------------------------------------------------------------------
--------------------------------------------------------------------------------
--------------------------------------------------------------------------------
--------------------------------------------------------------------------------
--------------------------------------------------------------------------------
--------------------------------------------------------------------------------
----------------------------------------------------------EKYTKEEIKTEKPLKNR-FIKE
VDIVNFSLKKKYCLLILFCLYITTCVGIFFNWISLSDFFYHGNVYIDQCNG--ISTR------SNLKDGNNKPYSCEEQD
KKVQALYPIIISSNFIMSAISGIFFDYFGPKITALIGHTFNIISWLLIGFQKEA--------NNNIIIIGAIFLGLSCDS
SYIPILNLIYLFPKNHTTYTVILGCCASLSFSIPIFFDLLSKGKDPEYFQYICFLYCFVILIPFFFIIAIFLPLKHINSP
QLPL--EIEKSSNTLKELEGYLVSENKN-NDISK-NPN----------------EDG-----------------------
-------------------------------------NMNK------------------------I--------------
-------------YKT------------------------------------VKSD------------------------
---------KSENI-NNIDKDN----NLENQISRC-S-SKN-----------------SDKFIGTPLTPLNE--------
------------LVIKKRSST--ISSDDVISLRGVKNEDNKIGYNNI-SLKMSDKIVGK--LEKSE-EDYQND-YIDEKK
D-------------NNSN-----------------------------ILEIK----NIIID---IDNN--------K---
--------------------------------------------------------------------------------
----------------------KWKKFK----F--NLKNLLTEIIGVFFSLKYVSICYYFTIYNLSLVNYNECAKLFFKD
YKDIQFILKLFGPLSILSCASFGILINKFHIILIIYFLLASSLFMYIFAIIKIKLFAYFSSFCYLIVTGCYTTQLYCYIQ
IMFPKCHFGKIAGTTSMISGLLSLLNIPIYNYFIVDLNKN----------------------------------------
-------------------------------------NPEPFAYVVIAMLISTFPL-------LFLTYRRHINDNI----
---------------QTLEG
>PCOAH_00003070
M-------------------------------------------------------------------------------
--------------------------------------------------------------------------------
--------------------------------------------------------------------------------
--------------------------------------------------------------------------------
--------------------------------------------------------------------------------
--------------------------------------------------------------------------------
--------------------------------------------------------------------------------
--------------------------------------------------------------------------------
--------------------------------------------------------------------------------
--------------------------------------------------------------------------------
--------------------------------------------------------------------------------
--------------------------------------------------------------------------------
--------------------------------------------------------------------------------
--------------------------------------------------------------------------------
--------------------------------------------------------------------------------
--------------------------------------------------------------------------------
--------------------------------------------------------------------------------
----------------------------------------------------------EESSKEK-KRNGVVENF-LRKG
IDIKKFSTRKKYALLMLFCVYIITCVGIFFNWISLSDFFYHGNVYIDDCKS--VRPG------G-RNNREGKSYSCKEQD
KRVQALYPIILCSNFIMSAISGVFFDYFGPKITALIGHTFNIISWILIGLQNEG--------KNNTIIFGAIFLGLSGDS
SYIPILSLIYLFEENHTMYTVILGCCASLSFSMPIFLDMFTSPNDTQSFQLICLLYCTIILVPFFFVLLIFLPFKHISGG
EPTAEETQGSHSQTLQELEGYVVSGVHP-IDQPV-G-S------------------------------------------
--------------------------------------------------------------------------------
-----------QTDHP-------VDNPVE---------------------------------------------------
-LPHDRPHTTQDDQ-PSLHRGR---HATDE---ALVPLYAE-----------------YEHELEGENNTLRE--------
------------LMIERV-FT--------------QSSFSLYSPNEC-VLRK-VGTHTSSNFTHRE-EGS-NE-VFSQKG
NSSLIMDGGYARSSSVRGGIPTGGGSIKR------------------GISNQ----NEVIH---LDEKL----NKNV---
--------------------------------------------------------------------------------
----------------------DDKSNC----K--ITTPQCNETVANFFSIRYISICYYFTIYNLSLVNYNECAKLFFAD
YSDVQEVLKIFGPLSVISCAAFGFLIRKFHIVMIILSLLMSSLFMYLFAVMRSKLFAYLSTLFYLIVTGCYTTQLYCYIQ
IMFPKRHFGKIAGTTSMISGLLSLLNIPIYNYFIVDYNKS----------------------------------------
-------------------------------------DPNPFAYVVIALLASTSPL-------LLLTYRRATRGGP----
----------------STSA
>PcyM_0213000
M-------------------------------------------------------------------------------
--------------------------------------------------------------------------------
--------------------------------------------------------------------------------
--------------------------------------------------------------------------------
--------------------------------------------------------------------------------
--------------------------------------------------------------------------------
--------------------------------------------------------------------------------
--------------------------------------------------------------------------------
--------------------------------------------------------------------------------
--------------------------------------------------------------------------------
--------------------------------------------------------------------------------
--------------------------------------------------------------------------------
--------------------------------------------------------------------------------
--------------------------------------------------------------------------------
--------------------------------------------------------------------------------
--------------------------------------------------------------------------------
--------------------------------------------------------------------------------
----------------------------------------------------------EESSKKK-KTNGVVKNF-LRKG
IDIRKFSTRKKYALLMLFCVYIITCVGIFFNWISLSDFFYHGNVYINDCES--VRSG------G-RKDWEGKSYSCKEQD
KRVQALYPIILCSNFIMSAISGVFFDYFGPKITALIGHTFNIISWILIGLQNEG--------KNNTIIWGAIFLGLSCDS
SYIPILSLIYLFEENHTMYTVILGCCASLSFSMPIFLDMFTSPNDAQSFQLICLLYCAIILVPFFFVLLIFLPLKHISGG
EPVAEGAQESHNQTLQELEGYVVSGVHP-MDRSV-D-SQADRSVRGPTDRPVDSPTD-------R---------------
------------------------------SVRDPIGR-PVDSQADRPVDSQTDRPVDSQTDRPVDSPTDRPVDSQTDRP
VDSQTDRPEDSQADRP-------VNDPVE---------------------------------------------------
-FPYDRPFSSQGDQ-LSLHRGS---HAIDE---ALVPLYAE-----------------YEHELEGEKNTLRE--------
------------LMIERA-LT--------------SSSFSLYSTNGC-VLRR-VVTHTSSNFTLRE-GDS-KD-LYSQKE
GSSLIMDGGYAHSSSVRGGIPTVGESIKR------------------GISNQ----NEVIH---LDEKL----NRDV---
--------------------------------------------------------------------------------
----------------------DYKSAC----K--MIPPQCKETGANFFSIRYLSICYYFTIYNLSLVNYNECAKLFFAD
YSDVQEVLKIFGPLSVISCAAFGFLIRKFHILVIILSLLMSSLFMNLFAVMRSKLFAYLSTLFYLIVTGCYTTQLYCYIQ
IMFPKRHFGKIAGTTSMISGLLSLLNIPIYNYFIVDYSKS----------------------------------------
-------------------------------------DPKPFAYVVIALLASTSPL-------LLLTYRRATRGAA----
----------------SALV
>PBILCG01_0103100
--------------------------------------------------------------------------------
--------------------------------------------------------------------------------
--------------------------------------------------------------------------------
--------------------------------------------------------------------------------
--------------------------------------------------------------------------------
--------------------------------------------------------------------------------
--------------------------------------------------------------------------------
--------------------------------------------------------------------------------
--------------------------------------------------------------------------------
--------------------------------------------------------------------------------
--------------------------------------------------------------------------------
--------------------------------------------------------------------------------
--------------------------------------------------------------------------------
--------------------------------------------------------------------------------
--------------------------------------------------------------------------------
--------------------------------------------------------------------------------
--------------------------------------------------------------------------------
--------------------------------------------------------------------------------
MDINKLSLKKRYMIFTLFCVYITTCVGIFFNWISLSDFFFHGNVYINHCNN--IYEP------S-E-YEGKRTYKCEEQD
KKVQALYPIILCSNFIMSAISGTFFDYFGPKITALFGHVCNIISWILIGLQKEN---------SNIIILGAIFLGLSSDC
SFIPLLSLIYLFPRNHTIYTVILGCCASLSFSIPIFLDLFSKDWDEKSFQLVCFLYCFIILVPFFFILIIFLPWKHINYN
TPKE--KEESLNNTLDQLKGYVISNKSI-NLSFN-FPT----------------AFTDEHIDEEQ---------------
------------------------------EG-----GSSF------------------------GK-------------
-----------WMYEE------------------------------------SEKRKTR----NNT--------------
---GQIIQENKVPI-INK-------HNIND---LSCDIYNN-----------------YV----NSNHTINFMNKK-YTK
QNIYSLQDMQNNSKVPDV-YK--------------SSPLNISVKNMSQIIYT-NSSMNSSNLVFRK-SN---D-KLN---
-----------------EHIKYDENDFTN------------------DISNN----NKINY-YISNEKY----YKNIYYI
DNKNENNEN------SIKCNPRNE--------------------------------------------------------
-------------------KEIEKKKYI-YSFI--HISTLWKEIKIIFFSLKYLSICYYFTIYNLSLVNYNECAKLFFKN
YDDIQNMLKIFGPLSVIPCALFGILIQKIHILILIFILLTSSIFMYLCALIKYKLFSYFSAFSYLIVTGCYTTQLYCYIQ
VMFPINHFGKIAGTTSMISGLLSLLNIPIYNYYIVDYNNN----------------------------------------
-------------------------------------DPTPFAYFVIGLLLSTFPL-------LYLIYKRCHT-------
------------------NK
>PmUG01_02018900
M-------------------------------------------------------------------------------
--------------------------------------------------------------------------------
--------------------------------------------------------------------------------
--------------------------------------------------------------------------------
--------------------------------------------------------------------------------
--------------------------------------------------------------------------------
--------------------------------------------------------------------------------
--------------------------------------------------------------------------------
--------------------------------------------------------------------------------
--------------------------------------------------------------------------------
--------------------------------------------------------------------------------
--------------------------------------------------------------------------------
--------------------------------------------------------------------------------
--------------------------------------------------------------------------------
--------------------------------------------------------------------------------
--------------------------------------------------------------------------------
--------------------------------------------------------------------------------
----------------------------------------------------------VMSTDGK-ERTHILKKYLLLIS
VDIYKFSITKKYVLFILFCLYITTCVGIFFNWISLSDFFYHGNIYVEYCSNRGIYSN------V-Q-RNDENSYRCKEQD
KRVQALYPIILCSNFIMSAIAGTFFDYFGPKITALIGHMFNIISWILIGLQKGG-------ETYNTIIFGSIFLGLSCDS
AYIPILSLIYLFPKNHTLYTVILGCCASLSFSIPIFLDLFSKENDANSFQVICFLYCLVILVPFTFLLIIFLPWTHSNLT
NDVV--EMHRNNNTLQELEGYIVSRSTN-SSGRE-RNS----------------SSS-----------------------
-------------------------------------HMSH------------------------IT-------------
-----------WNAQKIEPTPLVVDDLNIHYCSSLQRSISIRVMERQKKGNDCDKDE-----------------------
---VLDCYSSLYDE-LNLPNGKARSNIMDDHVKKLVP-YQD-----------------EKNINPKMINDLQE--------
------------VIFEKG-FY--LSEHNLTPRHTTSNSVSSTSPNNI-TLVKRKKLHTGEDIPSSSRNDL-QH-SCTLKK
GITLTLEGHNEETRGERGAREANMGEEVYGEKGTNGEKGTNGERGTNGERRTNGKRRTNGK---R--------RTNM---
--------------------------------------------------------------------------------
----------------------REEASSVELLS--PLTKWWKEMTKTFFSLKYLSICYYFTIYNLSLVNYNECAKLFFKD
YKDIQNILKIFGPLSVLSCILFGFLIQKFDIFHAIFFLLTSCLFMNIFAIIKNKICAYLSSFCYLIVTGCYTTQLYCYIQ
LVFPKEHFGKIAGTTSMISGLLSLLNIPIYNYYIVDYHNS----------------------------------------
-------------------------------------NPTPFSYIVIALLLSTFPF-------LFLIYKRNGKRE-----
------------------GV
>MKS88_000710
MKNVKLHNFLKNVNSVGVYKKEINLFSCNRYHSDEVKKWNISKEHKRTCNNKQDVQNGNTLFLGNLKKSTTKLSNEENPN
ILHLKSSIIYLINNVKEIEKNKMVLCDFIDIILFLRKGIEKFLLLKEKYVVGFFWAFAKIINYIEKGKIMNRTIIFNWKY
LFTYIAHIIIKENYMHYGEGRYMDIKQFIFSFLSTRLCDSDLNEIDNNKFYGADAFTTALHKFTSSYRTERSRKQELHKG
LVNQTELYINSNGNQNGERRKIFSTDKLSSLSGYGYFAMEAKGGRNLHHPSDIFELFTQNVFRKLLHPVEIYIIEKLNHI
SFDIKTAINFLELSNRNMTSNVRMAVNAVLLSKFQGGKENSINGSGSINGSGSINGSGSINGSGSINGSGSINGSGSING
SGSGSGSGSGSGSGSGSGSGSGSGSGNFINSNGSFYSNNDYSNSSYSNNNNSNSSNIYDFSTFELCRLINIIVNYKIKTV
DSRLVSDIIRTLVFDQIYVINDIVCNFNLLLLDGSSLQHRDNSTKHTLRRENERVGLRKIGKMGNSNISSDCSSGSNNRR
RISCNEWLHSGSKRDIASLIRDFSRMRILDLHLYDILIQCFFFKLKYSESVKIFHSLESRMQERRKCKNCSSGLVSSQNT
YSGTPSINREHIYSLKEYCSQCESDSKKIKGIKRMNSHRIDYVVPYDTSYHYNSENYENYKNYENSEEYTMSKISENATT
YKGPTFDSSDVRNCVDILIGLANINYYHDRFIHFFIHNMITKKQKFFCSFFFDLKNIANVILTLRHLLLLRYKNLEVLKK
LLSFIIQNSKYVEVKQLIMIFYSVYCYIVRRYQLGNVEYCGNDSILFCKYDAHQTKVGAYEARENVTNVTNVTNVTNVTN
GANGANVTNVTNGANGANVTNGADVSGNGPNAAEADEQCSTELRTAKNELFNCLHKLSDNIFSREEEIDSMQGLVNFFFS
QVNSINSVTIEKYKIFYKKFWNILRLRGKEQIQLETIVQIFLFHYRNNIIHKSFMVYLLDMLGTSIPVNINNMCSITFIC
FHFNIINKSFFNFTLRILFDEIKRMEEGNHIRVTNMDLFSNHNKNSKEDIKEQYTARTMIKDMQSCKFGKYFMNREDVSD
EKQNNFASSFIDNIHSNHYGNYISYTHMDNDILKKIIKCVWSLVLSSFFLESSFMTFLKICILLKKIFRNNIILKDSDYN
MIYQILLSINLYYKKNKSFFSKNKKIINYKNIPITFYIPYTIIKRVVKRNTIGLFKNVHISSFQYKISNYFNKKKMVYKS
EHTLKHGLIADFLVFRKDKAYLLLEIDGIYHYNISNDINHYEIVHNNMFLLKNGRTVFRNNVLHTLYNLKFVSLPWFFFF
QSKSLKKLELLLYEGGQLQSYKIEKLLNLREEKDTHNYRHKQTRTPTRIELFIIVRKMVMSTDGK-ERTHILKKYLLLIS
VDIYKFSITKKYVLFILFCLYITTCVGIFFNWISLSDFFYHGNIYVEYCSNRGIYSN------V-Q-RNDENSYRCKEQD
KRVQALYPIILCSNFIMSAIAGTFFDYFGPKITALIGHMFNIISWILIGLQKGG-------ETYNTIIFGSIFLGLSCDS
AYIPILSLIYLFPKNHTLYTVILGCCASLSFSIPIFLDLFSKENDANSFQVICFLYCLVILVPFTFLLIIFLPWTHSNLT
NDVV--EMHRNNNTLQELEGYIVSRSTN-SSGRE-RNS----------------SSS-----------------------
-------------------------------------HMSH------------------------IT-------------
-----------WNAQKIEPTPLVVDDLNIHYCSSLQRSISIRVMERQKKGNDCDKDE-----------------------
---VLDCYSSLYDE-LNLPNGKARSNIMDDHVKKLVP-YQD-----------------EKNINPKMINDLQE--------
------------VIFEKG-FY--LSEHNLTPRHTTSNSVSSTSPNNI-TLVKRKKLHTGEDIPSSSRNDL-QH-SCTLKK
GITLTLEGHNEETRGERGAREANMGEEVYGEKGTNG------ERGTNGERRTNGKRRTNGK---R--------RTNM---
--------------------------------------------------------------------------------
----------------------REEASSVELLS--PLTKWWKEMTKTFFSLKYLSICYYFTIYNLSLVNYNECAKLFFKD
YKDIQNILKIFGPLSVLSCILFGFLIQKFDIFHAIFFLLTSCLFMNIFAIIKNKICAYLSSFCYLIVTGCYTTQLYCYIQ
LVFPKEHFGKIAGTTSMISGLLSLLNIPIYNYYIVDYHNS----------------------------------------
-------------------------------------NPTPFSYIVIALLLSTFPF-------LFLIYKRNGKREGGNYK
CRRGITTNQNGVSKFLIRRS
>PCHAS_0206800
M-------------------------------------------------------------------------------
--------------------------------------------------------------------------------
--------------------------------------------------------------------------------
--------------------------------------------------------------------------------
--------------------------------------------------------------------------------
--------------------------------------------------------------------------------
--------------------------------------------------------------------------------
--------------------------------------------------------------------------------
--------------------------------------------------------------------------------
--------------------------------------------------------------------------------
--------------------------------------------------------------------------------
--------------------------------------------------------------------------------
--------------------------------------------------------------------------------
--------------------------------------------------------------------------------
--------------------------------------------------------------------------------
--------------------------------------------------------------------------------
--------------------------------------------------------------------------------
----------------------------------------------------------EKYNKEEIKTEKPLKNR-FIKE
VDIVNFSLKKKYCLLILFCLYITTCVGIFFNWISLSDFFYHGNMYIDQCNG--VSAK------LNSKDGNDKPYSCEEQD
KKVQALYPIIISSNFIMSAISGIFFDYFGPKITALIGHTFNIISWILIGLQKET---------NNTIIIGAIFLGLSCDS
SYIPILNLIYLFPKNHTTYTVILGCCASLSFSIPIFFDLLSKEKDPEYFQYICFLYCFIILIPFFFIIAIFLPFKHINCP
QPPL--EIEKSNNTLQELEGYLVSEKKS-NAICK-HPS----------------EDG-----------------------
-------------------------------------NESE------------------------I--------------
-------------YQT------------------------------------SQRSKIK----SN---------------
---EVLAKQKDTSI-NNIDREN----K----ISRHIS-SKD-----------------SDKFGDSYLTPLDE--------
------------LVIKKRNST--ISSEDIISLRGTKKENSKTYYNNI-SLRMSDKVVGV--LDKPE-ENYQNG-FGDEKK
D-------------NNSN-----------------------------PLEIQ----NIIIH---IDSN--------K---
--------------------------------------------------------------------------------
----------------------KWKKFK----L--SLKNLLNEIIGVFFSLKYISICYYFTIYNLSLVNYNECAKLFFKD
YTDIQFILKIFGPLSILSCASFGFLINKFHIIVIIYFLLISSLFMYIFAIIKIKLFAYLSSFCYLIVTGCYTTQLYCYIQ
IMFPKCHFGKIAGTTSMISGLLSLLNIPIYNYFIVDLNKN----------------------------------------
-------------------------------------NPDPFAYVVIALLISTFPP-------LFLTYRRHLNDEI----
---------------RTLEG
>PVVCY_0200820
M-------------------------------------------------------------------------------
--------------------------------------------------------------------------------
--------------------------------------------------------------------------------
--------------------------------------------------------------------------------
--------------------------------------------------------------------------------
--------------------------------------------------------------------------------
--------------------------------------------------------------------------------
--------------------------------------------------------------------------------
--------------------------------------------------------------------------------
--------------------------------------------------------------------------------
--------------------------------------------------------------------------------
--------------------------------------------------------------------------------
--------------------------------------------------------------------------------
--------------------------------------------------------------------------------
--------------------------------------------------------------------------------
--------------------------------------------------------------------------------
--------------------------------------------------------------------------------
----------------------------------------------------------EEHSKEEIKTEKPLKNR-FIKE
VDIVNFSLKKKYCLLILFCLYITTCVGIFFNWISLADFFYHGNIYIDQCNG--INGK------SNSKDGNDKPYSCEEQD
KKVQALYPIIISSNFIMSAISGIFFDYFGPKITALIGHTFNIISWILIGLQKET--------SNNIIIIGAIFLGLSCDS
SYIPILNLIYLFPKNHTTYTVILGCCASLSFSIPIFFDLLSKGKDPEYFQYICFLYCFIVLIPFFFIIAIFLPFKHINCP
QPPL--EIEKSNNTLQELEGYLVSENKS-NAISN-HPS----------------DDG-----------------------
-------------------------------------NSND------------------------I--------------
-------------YQA------------------------------------SQHSKIK----SN---------------
---EIIAKENDINI-NNIDKEN----K----INKHIS-SKD-----------------SDKIGDSPSTPLNE--------
------------LVIKKKSST--ISSEDIISLKGIKNKDSKTYHNNI-SLRMSDKVVGV--LDKPE-ENYQNV-FIDEKQ
D-------------NNSN-----------------------------PLEIQ----NIIIH---IDNN--------K---
--------------------------------------------------------------------------------
----------------------KWKKFK----L--SLKNLLTEIIGVFFSLKYISICYYFTIYNLSLVNYNECAKLFFKD
YTDVQFILKLFGPLSILSCASFGFLINKFHIIVIIYFLLVSSLFMYIFAIIKIKVFAYFSSFCYLIVTGCYTTQLYCYIQ
IMFPKCHFGKIAGTTSMISGLLSLLNIPIYNYFIVDLNKN----------------------------------------
-------------------------------------NPDPFAYIVIALLISTFPL-------LFLTYRRHLNDEI----
---------------QTLER
>PBANKA_0208400
M-------------------------------------------------------------------------------
--------------------------------------------------------------------------------
--------------------------------------------------------------------------------
--------------------------------------------------------------------------------
--------------------------------------------------------------------------------
--------------------------------------------------------------------------------
--------------------------------------------------------------------------------
--------------------------------------------------------------------------------
--------------------------------------------------------------------------------
--------------------------------------------------------------------------------
--------------------------------------------------------------------------------
--------------------------------------------------------------------------------
--------------------------------------------------------------------------------
--------------------------------------------------------------------------------
--------------------------------------------------------------------------------
--------------------------------------------------------------------------------
--------------------------------------------------------------------------------
----------------------------------------------------------EKYAKEEIKTEKPLKNR-FIKE
VDIVNFSLKKKYCLLILFCLYITTCVGIFFNWISLSDFFYHGNVYIDQCNG--ISTK------SNSRDGNNKSYSCEEQD
KKVQALYPIIISSNFIMSAISGIFFDYFGPKITALIGHAFNIISWLLISFQKEA--------NNNIIIIGAIFLGLSCDS
SYIPILNLIYLFPKNHTTYTVILGCCASLSFSIPIVFDLLSKGKDPEYFQYICFLYCFIILIPFFFIIAIFLPFKHINPP
HPLL--EIEKSSNTLQELEGYLVSENKN-NDISK-NPN----------------ENV-----------------------
-------------------------------------NMNK------------------------I--------------
-------------YKT------------------------------------MQSD------------------------
---------KSDNI-NNIDKDK----NLENKISRH-S-SKN-----------------SDKLVGTPLTPLSE--------
------------LVIKKRSST--ISLDDVISLREIKNEDSKTYYNNI-SLRMGNKIVGK--LEKSG-EDYEND-YIDEKK
N-------------SNSN-----------------------------ILEIK----NIIIH---IDNN--------K---
--------------------------------------------------------------------------------
----------------------KWKKFK----L--NLKNLLTEIICVFFSLKYISICYYFTIYNLSLVNYNECAKLFFKD
YTDIQFILKIFGPLSILSCASFGILINKFHIIIIIFFLLVSSLFMYIFAIIKIKLFAYFSSFCYLIVTGCYTTQLYCYIQ
IMFPKCHFGKITGTTSMISGLLSLLNIPIYNYFIVDLNKN----------------------------------------
-------------------------------------NPDPFAYVVIAMLISTFPL-------LFLTYRRHINDEI----
---------------QTLEG
>PADL01_0102300
--------------------------------------------------------------------------------
--------------------------------------------------------------------------------
--------------------------------------------------------------------------------
--------------------------------------------------------------------------------
--------------------------------------------------------------------------------
--------------------------------------------------------------------------------
--------------------------------------------------------------------------------
--------------------------------------------------------------------------------
--------------------------------------------------------------------------------
--------------------------------------------------------------------------------
--------------------------------------------------------------------------------
--------------------------------------------------------------------------------
--------------------------------------------------------------------------------
--------------------------------------------------------------------------------
--------------------------------------------------------------------------------
--------------------------------------------------------------------------------
--------------------------------------------------------------------------------
--------------------------------------------------------------------------------
MDINKLSLTKKYIIFTLFCVYIITCVGIFFNWISLSDFFFHGNVYINDCNN--IYEA------S-E-Y--KRTYKCEEQD
KKVQALYPIILCSNFIMSAISGTVFDYFGPKITALFGHVCNIISWILIGLQKEN---------SNIIIFGSIFLGLSSDC
SFIPLLSLIYLFPRNHTIYTVILGCCASLSFSIPIFLDLFSKDGDEKSFQLVCFLYCFIILVPFFFILIIFLPWQHINYD
TSNK--KEQSFNNTLDQLKGYVISNKSI-NLSFNNFSS----------------AITDEHIHEDQ---------------
------------------------------EG-----GSSF------------------------GK-------------
-----------WMYQE------------------------------------SEKSNSK----GNT--------------
---GPMIKQNEVNM-INK-------YNMND---ISCDNNNNNNNNNIYYCYNNCSSVNFN----NNNNTINIVNKKKNKS
PNIYSLEDMENNSNVLNV-YK--------------SNPLNISVKNMSQIIYT-NSSMNSSHLVLRK-SN---D-KLN---
-----------------DHMKYNTNDLIS------------------NMSND----NKINN-YISDEKY----YKNIYYI
DHKNDNIQN------GIKYNPRNDIKNGIQMGNQMGNQMENKMENKIKNEIKNKIENKIENKIKNKIENKIENKIENKIE
NKIENKIENKMKNQIL-NIIEMKKKKNI-YSFI--HLSTLWKEIKMIFFSLKYLSICYYFTIYNLSLVNYNECAKLFFKN
YEDIQNILKIFGPLSVIPCALFGILIQKIHILILIFILLTSSILMYVFALIKYKLFSYFSAFSYLIVTGCYTTQLYCYIQ
IMFPTNHFGKIAGTTSMISGLLSLLNIPIYNYYIVDYNNN----------------------------------------
-------------------------------------DPTPFAYFVILLLLSTFPL-------LYLIYKRYK--------
-------------------N
>PocGH01_02017200
M-------------------------------------------------------------------------------
--------------------------------------------------------------------------------
--------------------------------------------------------------------------------
--------------------------------------------------------------------------------
--------------------------------------------------------------------------------
--------------------------------------------------------------------------------
--------------------------------------------------------------------------------
--------------------------------------------------------------------------------
--------------------------------------------------------------------------------
--------------------------------------------------------------------------------
--------------------------------------------------------------------------------
--------------------------------------------------------------------------------
--------------------------------------------------------------------------------
--------------------------------------------------------------------------------
--------------------------------------------------------------------------------
--------------------------------------------------------------------------------
--------------------------------------------------------------------------------
----------------------------------------------------------VQSGCER-KNESTLRKY-FPTG
VDIVNFSIAKKYCLFTLFCMYITTCVGIFFNWISLSDFFYHGDVYIDQCSD--WTSDSPDRSHY-E-RSSNETYRCVEQD
KKVQALYPIILCSNFIMSAVSGTFFDYFGPKVTALIGHAFNIIAWVLIGLQGGEINSSRRSNGSSTIILGAVFLGLSCDS
AYIPILSLIYLFPNNHTVYTVILGCCASLSFAMPIFLDLFSQNSDALSFQLICYLYCFTILVPFFFILMVFLPWKHISKP
NDDA--EIEPSNNTLKELEGYVVTQEEQ-RKRVK-ELD------------------------------------------
---------------------------------------SL------------------------IG-------------
-----------ANYEE------------------------------------AKRSEWC----GTVGHIEKGELSKKCYL
NYPLKIDCRNRVDQ-FNLQTEEILSS--------KVE-QHE-----------------KNDSSLERVNSFKE--------
------------FIIEDV-YNSSISSENRTPLILPK-LSGGTTSNNV-SMRRVKRLYKNDG--GTSLNEM-HEVNCTKK-
--------------------------------------------------------KSLLI---NEYTIEKNNMMKM---
--------------------------------------------------------------------------------
----------------------REREPL----Y--SFRMIWNDIGVIFFSLKYLSICYYFTVYNLSLVNYNECAKLFFKD
YIDVQNTLKIFGPLSVLSCAMFGFLIHKFHILIIIFFLLTCSLFMYIFAVIKNKVFAYLSSFCYLIVTGCYTTQLYCYIQ
IMFPKRHFGKIAGTTSMISGLLSLLNIPIYNHFIVDHNRK----------------------------------------
-------------------------------------DPTPFAYVVIALLVSTIPL-------LFLTYRRNARG------
------------------EP
>PPRFG01_0103100
--------------------------------------------------------------------------------
--------------------------------------------------------------------------------
--------------------------------------------------------------------------------
--------------------------------------------------------------------------------
--------------------------------------------------------------------------------
--------------------------------------------------------------------------------
--------------------------------------------------------------------------------
--------------------------------------------------------------------------------
--------------------------------------------------------------------------------
--------------------------------------------------------------------------------
--------------------------------------------------------------------------------
--------------------------------------------------------------------------------
--------------------------------------------------------------------------------
--------------------------------------------------------------------------------
--------------------------------------------------------------------------------
--------------------------------------------------------------------------------
--------------------------------------------------------------------------------
--------------------------------------------------------------------------------
MDINKLSLKKRYMVFTLFCFYIISCVGIFFNWISLSDFFFHGNVYINHCDN--IYEP------S-A-YEHKRTYKCEEQD
KKVQALYPIILCSNFIMSAISGTFFDYFGPKITALFGHVCNIISWILIGLQKGN---------SNIIILGAIFLGLSSDC
SFIPLLNLIYLFPRNHTIYTVILGCCASLSFSIPIFLDLFSKNWDEKSFQFVCFLYCFIILVPFFFILIIFLPWKHINYH
TSKE--KEESLNNTLDQLKGYVISNKSI-NLSFN-FPT----------------IFNEEPVNENQYGDKNQDKNQDQYQ-
-----------------------DQNQDDEGG-----GSSF------------------------GK-------------
-----------WMYQE----------------------------------------------------------------
---------NHVPI-INK-------HNIND---LSFDIYND-----------------YV----NSNHTINFINHK-NTK
PNIYSLEDMGNNSNIPDV-YK--------------RSPLNTSVKNISQIIYT-NSSMNSSNLVLRK-SN---D-KLN---
-----------------DHIKQDGNYLTK------------------DISNN----NKINH-YISDEKY----YKNIYYL
NHKNGNNQNNENYEYSIKCNSRNDIKMGMEMEMEMEMEMRKEMRKEMEMEM-----------------------------
-RK----EM-IKETVMEMEVKMKKKKYI-YSFI--HISALWKEIKIIFFSLKYLSICYYFTIYNLSLVNYNECAKLFFKN
YEDIQSMLKIFGPLSVIPCALFGILIQKIHILLLIFILLISSISMYVFALIKYKLFSYFSAFSYMIVTGCYTTQLYCYIQ
VMFPINHFGKIVGTTSMISGLLSLLNIPIYNYYIVDYNNN----------------------------------------
-------------------------------------DPTPFAYFVIGLLLSTFPL-------LYIIYKRCQT-------
------------------KK
>PF3D7_0104700
--------------------------------------------------------------------------------
--------------------------------------------------------------------------------
--------------------------------------------------------------------------------
--------------------------------------------------------------------------------
--------------------------------------------------------------------------------
--------------------------------------------------------------------------------
--------------------------------------------------------------------------------
--------------------------------------------------------------------------------
--------------------------------------------------------------------------------
--------------------------------------------------------------------------------
--------------------------------------------------------------------------------
--------------------------------------------------------------------------------
--------------------------------------------------------------------------------
--------------------------------------------------------------------------------
--------------------------------------------------------------------------------
--------------------------------------------------------------------------------
--------------------------------------------------------------------------------
--------------------------------------------------------------------------------
MDINKLSLKKRYMVFTLFCFYIISCVGIFFNWISLSDFFFHGNVYINHCDN--IYEP------S-A-YEHKRTYKCEEQD
KKVQALYPIILCSNFIMSAISGTFFDYFGPKITALFGHVCNIISWILIGLQKGN---------SNIIILGAIFLGLSSDC
SFIPLLNLIYLFPRNHTIYTVILGCCASLSFSIPIFLDLFSKNWDEKSFQFVCFLYCFIILVPFFFILIIFLPWRHINYH
TSKE--KEESLNNTLDQLKGYVISNKSI-NLSFN-FPT----------------IFNEEPVNENQYGDKNQDKNQDQYQD
KNQDQYQDQYQDQYQDPNQYQYQDQNQDDGGG-----GSSF------------------------GK-------------
-----------WMYQE----------------------------------------------------------------
---------NHVPI-INK-------HNIND---LSFDIYND-----------------YV----NSNHTINFINHK-NTK
PNIYSLEDMGNNSNIPDV-YK--------------RSPLNISAKNISQIIYT-NSSMNSSNLVLRK-SN---D-KLN---
-----------------DHIKQDGNYLTK------------------DISNN----NKINH-YISDEKY----YKNIYYL
NHKNGNNQNNENYEYSIKCNSRNDIKMGMEMEMEM---------------------------------------------
-RK----EM-RKETVMEMEVKMKKKKYI-YSFI--HISALWKEIKIIFFSLKYLSICYYFTIYNLSLVNYNECAKLFFKN
YEDIQSMLKIFGPLSVIPCALFGILIQKIHILLLIFILLISSISMYVFALIKYKLFSYFSAFSYMIVTGCYTTQLYCYIQ
VMFPINHFGKIVGTTSMISGLLSLLNIPIYNYYIVDYNNN----------------------------------------
-------------------------------------DPTPFAYFVIGLLLSTFPL-------LYIIYKRCQT-------
------------------KK
>C922_04247
M-------------------------------------------------------------------------------
--------------------------------------------------------------------------------
--------------------------------------------------------------------------------
--------------------------------------------------------------------------------
--------------------------------------------------------------------------------
--------------------------------------------------------------------------------
--------------------------------------------------------------------------------
--------------------------------------------------------------------------------
--------------------------------------------------------------------------------
--------------------------------------------------------------------------------
--------------------------------------------------------------------------------
--------------------------------------------------------------------------------
--------------------------------------------------------------------------------
--------------------------------------------------------------------------------
--------------------------------------------------------------------------------
--------------------------------------------------------------------------------
--------------------------------------------------------------------------------
----------------------------------------------------------EESSKKK-ERNGVLENF-LRKG
IDISKFSTRKKYALLMLFCVYIITCVGIFFNWISLSDFFYHGNVYIDDCKN--VHSG------G-RKNLEGKSYSCEEQD
KRVQALYPIILCSNFIMSAISGVFFDYFGPKITALIGHTFNIISWILIGLQKEG--------KNNTIIFGAIFLGLSCDS
SYIPILSLIYLFEENHTMYTVILGCCASLSFSIPIFLDLFTSPNDAQSFQLICLLYCAIILVPFFFVLLIFLPLKHMSGG
DPVAEEAQGSNNKTLQELEGYLVSGVPP-MDGPV-G-S----------------PID-REV-------------------
-----------------------------------------------------------------DSPTHRPVNS-----
-----------RIDRP-------ADDPVE---------------------------------------------------
-FPYDRPCSSQGDQ-LSLHRGR---HVADE---ALVSLYAE-----------------YEHELEGEKNNLRE--------
------------LMIERA-LT--------------SSSFSLSSANGC-VLRR-VGTHTSSNFIQRE-EGS-ND-VFSQKG
SSSLIMDERYGRSSSVRGSIPTGGGSIKR------------------DISNK----NEVIH---LDGKL----SKNV---
--------------------------------------------------------------------------------
----------------------DYKRNC----N--IRPPKCNETGSNFFSIRYLSICYYFTIYNLSLVNYNECAKLFFAD
YSDVQELLKIFGPLSVISCAAFGFLIRKFHILLIILSLLMSSLLMYLFAVMRSKLFAYLSTLFYLIVTGCYTTQLYCYIQ
LMFPKRHFGKIAGTTSMISGLLSLLNIPIYNYFIVDYSKS----------------------------------------
-------------------------------------DPNPFAYVVIALLASTSPL-------LLLTYRRANGGLL----
----------------PRER
>PVP01_0210000
M-------------------------------------------------------------------------------
--------------------------------------------------------------------------------
--------------------------------------------------------------------------------
--------------------------------------------------------------------------------
--------------------------------------------------------------------------------
--------------------------------------------------------------------------------
--------------------------------------------------------------------------------
--------------------------------------------------------------------------------
--------------------------------------------------------------------------------
--------------------------------------------------------------------------------
--------------------------------------------------------------------------------
--------------------------------------------------------------------------------
--------------------------------------------------------------------------------
--------------------------------------------------------------------------------
--------------------------------------------------------------------------------
--------------------------------------------------------------------------------
--------------------------------------------------------------------------------
----------------------------------------------------------EESKKKK-KRNDVVGNF-FRKG
IDISKFSTRKKYALLMLFCVYIITCVGIFFNWISLSDFFYHGNVYINDCKS--VRSG------G-RKNWEGKSYSCEEQD
KRVQALYPIILCSNFIMSAISGVFFDYFGPKITALIGHTFNIISWILIGLQKEG--------KNNTIIFGAIFLGLSCDS
SYIPILSLIYLFEENHTMYTVILGCCASLSFSMPIFLDMFTSPNDPQSFQLICLLYCAIILVPFFFVLLIFLPLKHISGG
EPVAEEAQGSHNQTLQALEGFVVSGVESPTDRSV-R-S----------------MSN-----------------------
-------------------------------------R-PV------------------------CS-------------
-----------PSNRP-------VEDSND---------------------------------------------------
-HPVRSPSDSPVIIPHNHPRAR---RATDE---ALVPLYAE-----------------YEHELEGENNTLRE--------
------------LMIERA-LT--------------SSSFSISSANGC-VLRR-VGTQTSSNFTHRE-EGS-ND-VFSRKG
GSSLIMDGGYARSSSAQG-----------------------------GISNQ----NEVIH---LDEKL----NGNV---
--------------------------------------------------------------------------------
----------------------EHKNSC----N--VTPPQCSETGTNFFSIRYLSICYYFTIYNLSLVNYNECAKLFFAD
YADVQGVLKIFGPLSVISCAAFGFLIRKFHILVIILSLLMSSLFMYFFAVMRGKLFAYLSTLFYLIVTGCYTTQLYCYIQ
LMFPKRHFGKIAGTTSMISGLLSLLNIPIYNYFIVDYSKS----------------------------------------
-------------------------------------DPNPFAYVVIALLASTSPL-------LLLTYRRATRGA-----
-----------------ASA
>PBLACG01_0102200
--------------------------------------------------------------------------------
--------------------------------------------------------------------------------
--------------------------------------------------------------------------------
--------------------------------------------------------------------------------
--------------------------------------------------------------------------------
--------------------------------------------------------------------------------
--------------------------------------------------------------------------------
--------------------------------------------------------------------------------
--------------------------------------------------------------------------------
--------------------------------------------------------------------------------
--------------------------------------------------------------------------------
--------------------------------------------------------------------------------
--------------------------------------------------------------------------------
--------------------------------------------------------------------------------
--------------------------------------------------------------------------------
--------------------------------------------------------------------------------
--------------------------------------------------------------------------------
--------------------------------------------------------------------------------
MDINKLSLKKRYMIFTLFCVYIITCVGIFFNWISLSDFFFHGNVYINHCNN--IYEP------S-E-YKYKRTYKCEEQD
KKVQALYPIILCSNFIMSAISGTFFDYFGPKLTALFGHMCNIISWILIGLQKEN---------SNIIILGAIFLGLSSDC
SFIPLLSLIYLFPRNHTIYTVILGCCASLSFSIPIFLDLFSKDWDEKSFQLVCFLYCFIILVPFFFILIIFLPWKHIKFN
TSKE--IEESLNNTLDQLKGYVISNKSI-NSSFN-FSN----------------ALTEEDIDEDQ---------------
------------------------------DA-----GSSF------------------------GK-------------
-----------WMYQE------------------------------------SEKRKTK----NHT--------------
---PQMFQDNQVPI-INN-------NNIND---LSRDIYIN-----------------NV----NSNNTINFMNKK-NTK
PNIYYLEDMENNSKVSDV-YK--------------SSPLIISVKNWSQVIYT-NSSMNSSNLVLRK-SN---D-KLN---
-----------------DHIKYDTNYSIK------------------DMSNN----NKINNNIISDEKF----YKNIYYI
DYKNQNNEN------SIKSNSKNDIKKEKELDMDMDMEMDM---------------------------------------
-EM----EM-KLDMKMEMEMVMKKKKYI-YSFI--HISALWKEIKIIFFSLKYLSICYYFTIYNLSLVNYNECAKFFFKN
YEDIQNMLKIFGPLSVIPCALFGILIQKIHILILIFILLTSSIFMYVFALIKYKLFSYFSAFSYLIVTGCYTTQLYCYIQ
VMFPINHFGKIAGTTSMISGLLSLLNIPIYNYYIVDYNNN----------------------------------------
-------------------------------------DPTSFAYLVIGLLLSTFPF-------LYLIYKRCQT-------
------------------KM
>PGSY75_0104700
--------------------------------------------------------------------------------
--------------------------------------------------------------------------------
--------------------------------------------------------------------------------
--------------------------------------------------------------------------------
--------------------------------------------------------------------------------
--------------------------------------------------------------------------------
--------------------------------------------------------------------------------
--------------------------------------------------------------------------------
--------------------------------------------------------------------------------
--------------------------------------------------------------------------------
--------------------------------------------------------------------------------
--------------------------------------------------------------------------------
--------------------------------------------------------------------------------
--------------------------------------------------------------------------------
--------------------------------------------------------------------------------
--------------------------------------------------------------------------------
--------------------------------------------------------------------------------
--------------------------------------------------------------------------------
MDINKLSLTKKYMLFSLFCVYIITCVGIFFNWISLSDFFFHGNVYINDCNN--IYES------S-E-Y--KRTYKCEEQD
KKVQALYPIILCSNFIMSAISGTFFDYFGPKITALFGHVCNIISWILIGLQKEN---------SNIIIFGSIFLGLSSDC
SFIPLLSLIYLFPRNHTIYTVILGCCASLSFSIPIFLDLFSKDGDEKSFQLVCFLYCFIILVPFFFILIIFLPWQHINYD
TSNK--KEQSFNNTLDQLKGYIISNKSL-NLSFNNFSS----------------AITEEHIDEDQ---------------
------------------------------EG-----GSSF------------------------GR-------------
-----------WMYQE------------------------------------SEKSKSKSESKSNT--------------
---GPMIQQNEVNI-INK-------YNMND---ISCDNHNNNNNNYYY------NG--VN----FNNNTINIMNKK-NKS
ANIYSLEDMENNSNVLNV-YK--------------NNPLNISVKNMSQIIYT-NSSMNSSHLVLRK-SN---D-KLN---
-----------------DHMKYNTNDLIS------------------NMSNN----NKINN-YISDEKY----YKDIYYI
DDKNDNKQN------GIKYNLRNDIKNGIKME------------------------------------------------
-----------------NSIEMKKKKYI-YSFI--HISTLWKEIKIIFFSLKYLSICYYFTIYNLSLVNYNECAKLFFKN
YEDIQNMLKIFGPLSVIPCALFGILIQKIHILILIFILLINSILMYVFALIKYKLFSYFSAFSYLIVTGCYTTQLYCYIQ
IMFPTNHFGKIAGTTSMISGLLSLLNIPIYNYYIVDYNNN----------------------------------------
-------------------------------------DPTPFAYFVILLLLSTFPL-------LYLIYKKCQ--------
-------------------N
>PKNH_0208800
M-------------------------------------------------------------------------------
--------------------------------------------------------------------------------
--------------------------------------------------------------------------------
--------------------------------------------------------------------------------
--------------------------------------------------------------------------------
--------------------------------------------------------------------------------
--------------------------------------------------------------------------------
--------------------------------------------------------------------------------
--------------------------------------------------------------------------------
--------------------------------------------------------------------------------
--------------------------------------------------------------------------------
--------------------------------------------------------------------------------
--------------------------------------------------------------------------------
--------------------------------------------------------------------------------
--------------------------------------------------------------------------------
--------------------------------------------------------------------------------
--------------------------------------------------------------------------------
----------------------------------------------------------EESSKKK-KKNGMVGNF-LRKG
IDINNFSTRKKYALLMLFCVYIITCVGIFFNWISLSDFFYHGNVYIDDCNS--VRSG------G-RNNREGKSYSCKEQD
KRVQALYPIILCSNFIMSAISGVFFDYFGPKITALMGHTFNIISWILIGLQNEG--------KNNTIILGAIFLGLSGDS
SYIPILSLIYLFEENHTMYTVILGCCASLSFSMPIFLDMLTSPNDTPSFQLTCLLYCTFILVPFFFVLLIFLPFKHISVG
EPVAEVAQGSHNQTLQELEGYVISGVNP-MDNPV-R-S------------------------------------------
--------------------------------------------------------------------------------
-----------HTDRL-------VDDSVQ---------------------------------------------------
-IPYDRPSATQGNQ-HSLHHGS---NATDE---ALVPLYAE-----------------YEHEVEGENNTLRE--------
------------LMIERV-FT--------------SSSFSLPSPNDC-VLRK-VGTHTSSNFTNRK-EDS-ND-VFSQKE
DSSIIMDGGYARSFSVRGGTRTEGGSIRR------------------GISNQ----NEVIH---LDEKF----TKNV---
--------------------------------------------------------------------------------
----------------------DYKSNG----K--IPPLQCNETVANFFSIRYISICYYFTIYNLSLVNYNECAKLFFAD
YSDVQEILKIFGPLSVISCAAFGFLIRKFHILVIILSLLMSSLFMNLFAVMRSKLFAYLSTLFYLIVTGCYTTQLYCYIQ
IMFPKRHFGKIAGTTSMISGLLSLLNIPIYNYFIVDYSKS----------------------------------------
-------------------------------------DPKPFAYVVIALLVSTSPL-------LLLTYKRATHTG-----
-----------------PST
>AK88_01086
M-------------------------------------------------------------------------------
--------------------------------------------------------------------------------
--------------------------------------------------------------------------------
--------------------------------------------------------------------------------
--------------------------------------------------------------------------------
--------------------------------------------------------------------------------
--------------------------------------------------------------------------------
--------------------------------------------------------------------------------
--------------------------------------------------------------------------------
--------------------------------------------------------------------------------
--------------------------------------------------------------------------------
--------------------------------------------------------------------------------
--------------------------------------------------------------------------------
--------------------------------------------------------------------------------
--------------------------------------------------------------------------------
--------------------------------------------------------------------------------
--------------------------------------------------------------------------------
----------------------------------------------------------EESSKKT-KRKGAVENF-IRKG
VDISKFSTRKKYALLMLFCVYIMTCVGIFFNWISLSDFFYHGNVYIDDCNS--VRLV------G-RKNWEGKSYSCKEQD
KRVQALYPIILCSNFIMSAISGVFFDYFGPKITALIGHTFNIISWILIGLQKEG--------KNNTIIFGAIFLGLSSDS
SYIPILSLIYLFEENHTMYTVILGCCASLSFSMPIFLDMFTSPNDAQSFQLICLLYCAIILVPFFFVLLIFLPLNHISGG
EPVVEEVQRSHNQTMEELEGYVVSGVQP-MDD------------------------------------------------
--------------------------------------------------------------------------------
--------------------------PVD---------------------------------------------------
-GPYDSPCASQVDQ-LSLHRGS---HATDE---ALVPLYVE-----------------YEHELEGENNTLRE--------
------------LMIERV-FT--------------SSSFNLSSPNGC-VLRK-VGTHTSSNLTNRE-KGS-ND-VFSQKG
GASLIMDGGCALNSSVQG-----------------------------GISNE----NEVIH---LDEKL----NKNV---
--------------------------------------------------------------------------------
----------------------DHKSIC----KNITTPTQCKETGANFFSIRYLSICYYFTIYNLSLVNYNECAKLFFAD
YSDVQEVLKIFGPLSVISCAAFGFLIRKFHILILILSLLMSSLFMYLFATMRGKLFAYLSTLFYLIVTGCYTTQLYCYIQ
LMFPKRHFGKIAGTTSMISGLLSLLNIPIYNYFIVDYSNS----------------------------------------
-------------------------------------DPNPFAYIVIALLASTSPL-------LLLTYRRATRGDA----
------------------ST
>PGAL8A_00100800
M-------------------------------------------------------------------------------
--------------------------------------------------------------------------------
--------------------------------------------------------------------------------
--------------------------------------------------------------------------------
--------------------------------------------------------------------------------
--------------------------------------------------------------------------------
--------------------------------------------------------------------------------
--------------------------------------------------------------------------------
--------------------------------------------------------------------------------
--------------------------------------------------------------------------------
--------------------------------------------------------------------------------
--------------------------------------------------------------------------------
--------------------------------------------------------------------------------
--------------------------------------------------------------------------------
--------------------------------------------------------------------------------
--------------------------------------------------------------------------------
--------------------------------------------------------------------------------
----------------------------------------------------------VLSQNGR-EKENFFKKY-FLKS
VDINKLSVTNKYLIFILFCFYIITCVGIFFNWISLSDFFYNGNVYINHCNN--IDNN------A-K-IKGIQKYSCDEQD
KKVQALYPIIICSNFIMSAISGTFFDYCGPKITAIIGHSFNILSWVLIGLQGEG---------NNSIIFGAVFLGLSCDS
AFIPILSLIYLFPKHHTIYTVILGCCASLSFAMPIFLDLFSKVNDRDSFQLICFLYCIIILVPFFFALLIFLPWKHINAP
IE-E--NVETNNMTLQELESYVISDNQR-NIKSN-N--------------------------------------------
---------------------------------------SL------------------------NS-------------
-----------KSFQD------------------------------------SEKKK-----------------------
---DTIEYRNTLDI-LNLKNENLNKNNVED---KFLE-YRE-----------------KTNYLS-KENSFHE--------
------------MEKGKE-LHS-LSE-----NKDINEQINISNSQSI-NLRKKDKMNISTINDNIIKDDI-NK-K-----
--------------------------------------------------------KSLLK---I--------EDKI---
--------------------------------------------------------------------------------
----------------------EKKKMC----V--SLRNFWNEIRTIFFSFKYVSICYYFTIYNLSLVNYNECAKLFFKD
YNDIQNLLKIFGPLSVFPCALFGFLIQKLHILPIIFCLLLSSVLMYIFAVLKSKVFAYFSSICYLIVTGCYTTQLYCYIQ
IMFPKCHFGKIAGTTSMISGLLSLLNIPIYNYYIVDYSNN----------------------------------------
-------------------------------------DPNPFAYIVIGLLISTFPF-------LFYIYRRNKK-------
------------------NT
>PVL_000163400
M-------------------------------------------------------------------------------
--------------------------------------------------------------------------------
--------------------------------------------------------------------------------
--------------------------------------------------------------------------------
--------------------------------------------------------------------------------
--------------------------------------------------------------------------------
--------------------------------------------------------------------------------
--------------------------------------------------------------------------------
--------------------------------------------------------------------------------
--------------------------------------------------------------------------------
--------------------------------------------------------------------------------
--------------------------------------------------------------------------------
--------------------------------------------------------------------------------
--------------------------------------------------------------------------------
--------------------------------------------------------------------------------
--------------------------------------------------------------------------------
--------------------------------------------------------------------------------
----------------------------------------------------------EESKKKK-KRNDVVGNF-LRKG
IDISKFSTRKKYALLMLFCVYIVTCVGIFFNWISLSDFFYHGNVYISDCKS--VRSG------G-RKNWEGKSYSCEEQD
KRVQALYPIILCSNFIMSAISGVFFDYFGPKITALIGHTFNIISWILIGLQKEG--------KNNTIIFGAIFLGLSCDS
SYIPILSLIYLFEENHTMYTVILGCCASLSFSMPIFLDMFTSPNDPQSFQLICLLYCAIILVPFFFVLLIFLPLKHISGG
EPVAEEAQGSHNQTLQALEGYVVSGVESPTDRSV-R-S----------------LSN-----------------------
-------------------------------------R-PA------------------------RS-------------
-----------QSNRP-------VEDSTD---------------------------------------------------
-HPVRSPSDSPVIIPHDRPRAR---RATDE---ALVPLYAE-----------------YEHELEGENNTLRE--------
------------LMIERA-LT--------------SSSFSISSANGC-VLRR-VGTQTSSNFTHRE-EGS-ND-VFSQKG
GSSLIMDGAYARSSSVRG-----------------------------GISKQ----NEVIH---LDEKL----NGNV---
--------------------------------------------------------------------------------
----------------------VYKSNC----N--VTPPQCSETGANFFSIRYLSICYYFTIYNLSLVNYNECAKLFFAD
YADVQGVLKIFGPLSVISCAAFGFLIRKFHILVIILSLLMSSLFMYFFAVMRGKLFAYLSTLFYLIVTGCYTTQLYCYIQ
LMFPKRHFGKIAGTTSMISGLLSLLNIPIYNYFIVDYRGPLGGPLQREDSGERKDSGEREDSGEREDSGERKDSGERKDS
GERKYSGECKHSGERKDSGERKDSGECKHSGERNRHGDPNQQGNAF----PGTAPIFPPPQRQSVITFLRERQEKK----
----------------KKAK
>PRELSG_0212400
M-------------------------------------------------------------------------------
--------------------------------------------------------------------------------
--------------------------------------------------------------------------------
--------------------------------------------------------------------------------
--------------------------------------------------------------------------------
--------------------------------------------------------------------------------
--------------------------------------------------------------------------------
--------------------------------------------------------------------------------
--------------------------------------------------------------------------------
--------------------------------------------------------------------------------
--------------------------------------------------------------------------------
--------------------------------------------------------------------------------
--------------------------------------------------------------------------------
--------------------------------------------------------------------------------
--------------------------------------------------------------------------------
--------------------------------------------------------------------------------
--------------------------------------------------------------------------------
----------------------------------------------------------VFLQNER-GKENFFKKY-FIKS
IDINKLSITQKYLIFTLFCIYITTCVGIFFNWISLSDFFYSGNVYINYCNE--QNKN------I-K-NESTQKYSCEEQD
KKVQSLYPIILCSNFIMSAISGIFFDYCGPKITALIGHSFNILSWILIGLQGEG---------NNSIIFGGIFLGLSCDS
TFIPILNLIYLFPKHHTVYTVILGCCASLSFSIPIFLELFSKDNDSNSFQLICFLYCIIILVPFFFVLLIFLPWKHIQTP
TE-E--NIKTRNTTIQELESYVLSYHMG-DVKSN-NSK----------------TDTT------E---------------
------------------------------NQ-----NNSL------------------------GR-------------
-----------ENHQE------------------------------------KEKIK-----------------------
---DFVRNSNTLDM-IKLKNENSKKN-EDN---QLLE-YEE-----------------KKNYLG-KENLFQE--------
------------IEKEKK-LHS-LSE-----DKDFNEQINLSVSQSI-ILRRKDKIESSKINENFSEDDV-EK-R-----
--------------------------------------------------------KSTPK---N----E---EDNI---
--------------------------------------------------------------------------------
---------------------EKKKKHK---YS--ILSNYWQEIKLIFFSLKYISICYYFTIFNLSLVNYNECAKLFFKD
YNDIQNLLKIFGPLSVFPCALLGFLIRKIHILPIIFCLLMSNIFMYTFAVLKLKIFAYFSSFCYLIVTGCYTTQLYCYIQ
LMFPKCHFGKIAGTTSMISGLLSLLNIPIYNYYIVDYNNN----------------------------------------
-------------------------------------DPNPFAYIVIVLLISTFPL-------LFYIYKENRKEM-----
-----------------LNL
