# Supplementary material for: Phosphorylation in the Plasmodium falciparum Proteome: A Meta-Analysis of Publicly Available Data Sets
Source: J Proteome Res. 2024 Oct 30;23(12):5326–41. doi: 10.1021/acs.jproteome.4c00418 (PMC11629380; doi:10.1021/acs.jproteome.4c00418)
Supplement: Supplementary file 7 — pr4c00418_si_007.zip [file pr4c00418_si_007.zip › plasmodium_alignments/PF3D7_0104800_orthos.afa]

>PCOAH_00003080
MKDTRE-NRFLAFLKGLRLKTDPNLPGAKQKTPFNISRFWLLVIMVIYTATSACIYFDWSAIRNLLLSVGKYKNLNVSVY
ADITLSPQYKRINSLYPMTLAIHFTMSVFCGFLYDHIGPKFTAAIGQMCNIICWILLSIDSTTVDTTLLAFIFLGLGADT
AFIPVLTISNLYPDASTFILTVVGAAASLSYAVPATLNIICRKYPSTSFTYICYGYIFLVLVPCLLVATFLLPLKPFKGL
DYYIKQDQSAKGA-AEGD-----VH----RDTKMVPSQTNDEVDVEMQPFDAEQIEASKGRSGN----ESNT-S--STRG
NTPNSG---------------KESR----------------GKN------------------------------------
----TTVSSGKGMSSKAGG--NTI-HG-AHEEE-ETNSSKGLIEEGSDFHKKSIALFFKVLLSYPSICIIVYFIIFNIST
VFYGMVTDTYFSYDRSIIRVINVLMPISCIPCIIFGRFINKYGAAIIIILMNACSALMHLTALIKHRAAGLVSAFLYMCV
TSIYTSQIYCFIQNSFPSVVFGKLLGFASLCGGLFSLLCENLYDQIVSKDGESIDPTNVVLLLVIVFIVMFLPLTILYFR
KYERSIEDTHREEVT-----SH----------S
>PVP01_0209900
MKDSRGKRRCLAFLKGLRLKTDPNLPGAKQKTPFNISRFWLLVIIVIYTATSACIYFDWSAIRNLLLTVGKYKHLNVGDY
PDITLSPQYKRINNLYPITLAIHFTMSVFCGFLYDHIGPKFTAIIGQMCNIMSWVFLSIDSTTVDTTFLSFVFLGLGADT
AFIPILTISNLYPDASTFILTVVGAAASLSYAVPATLNFICRKYPSTPFPYICYGYIFLILVPCLLVATFLLPLKPFKGL
DYYIERDQSRRSG-AEGD-----AHRGRRGDPKMVTSQTNDEVDVEMQPFENAQSEASKGRSGN----GSNT-P--STRG
NTPNGG---------------KQTR----------------GKT------------------------------------
----TSESNR---SSKGEG--SAI-QGVEEEDQ-ATNSSKGVNEEDSDFHRKSISLFFKVLLSYPSICIIVYFILFNIST
VFYGMVTDTYFSYDRSIINIINILMPISCIPCIIFGRFINRYGSAIIIILMNAFSALMHLTALIKHRAAGLVSAFLYMCV
TSIYTSQIYCFIQNSFPSVVFGKLLGFASLCGGLFSLLCEKLYDQIVSKDGASIDPTNVVLLLVIAFILMFLPLTVLYFR
KYERSIEDLHQEVAMSQS-SGR----------A
>PmUG01_02018800
MKESVG-SKVKRFIKGLWLKTDPNLPGARQKTPLNISRFYLLIIIVIYTAVSACIYFDWSAIRKLLLNVGKYKHLNLGEY
NDITVTPQYKKINNLYPITLAIHFTTSVFCGFLYDHIGPKFTAMLGQIFNIICWLFLSIDSTTIDTTLIGFIFLGLGADT
AFIPILTISNLYPDASTFILTVVGAAASLSYAVPATLNLICTHYPNIAFSTICYGYILLILLPCLLIAIFLLPVKPFKGL
DYYIENNEENIRY-LDGLEEGGGGRG-E----KLSKVYMHDDVELQRSNINSSNIN--SSN-IN----SSNI-GS-SNIG
SSNIGSSNVGRSNI-------GSSNIDGSDKSAEKVGKKKKKKN----------------------------NKN-----
K-FLTNEE-GNKSEHTKST--ISD-DT-INNDK-MTNTSRSIGEDGDDFHKKNILLFFKILVSYPSICIITYFILFNIST
VFYGMVTDTYFSYDRSIINIINILMPISCIPCIIFGRFINKYGAAIMIILMNACSALMHLTALIKHKVAGLISAFLYMCV
TSIYTSQIYCFIQNSFPSTIFGKLLGIASLCGGLFSLLCDKLYDHIISKDGTSIDPTNVVVLLVIALIIMFLPLSILYVR
KYERSIENVNHDT--------H----------I
>PY17X_0209700
MSESNC-TRIANFLKGMRLKTNPNLPGAKQKTPLNIHRFYLLLIIVIYTAASACIYFDWTAIRNLLLSVGKYEHLNVNKY
DDITLSPQYKKINNLYPMTLAIHFTMSVFCGFLYDHIGPKFTAIIGQGFNIISWIFLSIDSTKIDTTLIGFVFLGLGADT
AFIPILTVSNLYPDISTFILTVIGAAASLSFAVPATLNFIYKKYPHLPFYYICYGYIFIILIPCLLVAIFLLPMKPFKGL
DYYLENDQESDAK-NK----------------------------------------------------------------
EQ--NSCNDIEMQP-------SLIK----------------NGK------------------------------------
-------------------------KN-ISNNENKNEITKNII-EGDDFHKQSILLFFKVLLSYPSICIIVYFILFNIST
VFYGMVTDIYFSYNKSIINVINILMPISFIPCIIFGRFINKYGAAIIIILMNAFSALMHLTALIKHQVAGLISAFLYMCA
ASIYTSQIYCFLLNAFPSVVFGKLLGITSLFGGIFSLFCEKLYDNISNSSGNKNDPTNISILLAISFIIMFLPLSILYTR
NYEKNIESTNSENNQ-----IQ----------D
>PRCDC_0102700
MSNSIF-HKIIKSVKGLKLKTDPNLPGAKQKTPLNIKRFYLLIILVIYTATSSCIYFDWSAIRNLLLHVGKYKHLNVDEY
SDMTLSPQYKRINGLYPLTLAIHFTTSVFCGFLYDHIGPKFTAIIGQLFNIICWVLLSIDIKSVDTTLWGFIFLGLGADT
AFIPVLTVSNLYPDASTFILTVIGAAASLSYAVPATLNLVLKYFPNLSFSFICYGYIILILIPCLLTAAFLLPLKPFKAL
DYYLEKNNETTKH-TNAE-----GRS-R----TSNNINTNEEDEFQFKNNASGMVD--KDSTEN----NMNT-DG-HNYY
NNGNISSNDLENNI-------QTNN----------------RNN----------------------------NRNNNNNN
NHNNNNHN-NNNIIKKNTK--ISDQST-VKKDK-SIDSNKNISHDEEEFHKKSIFLFFKILISYPSVCVITYFILFNIST
VFYGMVTDTYFSYDRSIINVINILMPLSSIPCVIFGRFMNKYGASVIILTINTLSILMHLSALIKFRFAGLCSAFLYMCV
TSVYTSQIYCFIQNSFPSIVFGKLLGFASLCGGIFSLLCEKLYDLIIINDNSSIDPTNISLLIVITFIIMFLPLIVLYVR
KYERSIENFGEKDKI-----PM----------N
>PBILCG01_0103200
MRNSIF-HKIIKIAKGLKLKTNPDLPGAKQKTPLNIKRFYLLIILVIYTATSACIYFDWSAIRNLLLHVGKYKYLNVDEY
SDITLSPQYKRINGLYPLTLAVHFTTSVFCGFLYDHIGPKFTAIIGQLFNIICWILLSIDIKGIDTTLWGFIFLGLGADT
AFIPVLTVSNLYPDASTFIMTVVGAAASLSYAVPATLNLVLKYFPNLSFSYICYGYIILILIPCLLTAVFLLPLKPFKAL
DYYLEKNNKTTKP-TNDE-----GRS-R----SSNNYYIDEEDEFNFKNNATGMID--KDSAEN----NINS-DQ-HNYH
KNDNISSNDLENNI-------KTNN----------------NKN----------------------------NNK-----
----NNNN-NNNITKKNTK--ISDQNT-VKKDK-SINSNKNILHDEEDFHKKSIFLFFKILISFPSVCVITYFILFNIST
VFYGMVTDTYFSYDRSIINVINILMPLSSIPCVIFGRFINKYGACIIILTINILSILMHLSALIKFRFAGLCSAFLYMCV
TSVYTSQIYCYIQNSFPSIIFGKLLGFASLCGGIFSLLCEKLYDLIIIKDNSGIDPTNISLLIVIAFIIMLLPLSILYVR
KYERSIENLGEKDKL-----PM----------N
>PRELSG_0212300
MKESLY-DKFIKGVKGLWLKSDPELPGAKQKTPLNISRFYLLIIIVIYTATSACIYFDWSAVRNLLLKARKYEYLNVDQY
SDITLTPQYKRINNLLPMTIAIHFTTSVFCGFLFDHIGPKFTAILGQLFNIICWILLSIESTTVDTTLIGFIFLGLGADT
AFIPILTVANLYPDASTFILTVVGAAASLSFAVPATLNIIYNNISNISFSYICYGYIFVILVPCLLVAIFLLPLKPFKGL
DYYLEKDNEKVQN-LKDD-----AVI-K-----HNNI---NEIELGY--------------IE-------SL-DK-MNKE
HSGSQSIYEMENDF-------EKMK----------------NKT------------------------------------
-------------------------NN-ISNES-TMNSSKSIM-ESKDFHMKSIKLFFRILVSYPGVCVISYFVLFNISC
VFYGMVNETYFSYDRSIINIINILLPASSIPCIIFGRFVNKYGAALIILIMNAFSALMHLTALIKHKLAGLISVFLYMCV
TSMYTSQIYCFIQNSFPSIVFGKLLGFASLCGGTFSLICNNLYDSAINQNNSNIDPTNVSLLLVASFMIMFLPLSILYVR
KYERSIENIGENNNL-----TE----------S
>PocGH01_02017100
MKSVSC-NKIMKFFKGLWLKSDPNLPGAKQKTPLNINRFYLLIIIVIYTATSACIYFDWSAIRNLLLNVGKYKHLNVGEY
NDITLTPQYKKINNLYPVTLAIHFTMSVFCGFLYDHIGPKYTAMIGQLFNIICWIFLSIDSTNVDTTFIGFIFLGLGADT
AFIPVLTVSNLYPDASTFILTVVGAAASLSYAVPATLNIIFNKYPNISFTTICYGYILLILVPCLLIAVFLLPLKPFKGL
DYYLEKDNEKVKF-CEDE----DGKL-S----------------------------------------------------
KS--LMEDDVEMQR-------ISDK----------------GGRSGDSGGSGGSSGGRKQSRTSKKTRKEKREAS----N
T-LSVH---AAGINSEGTKSTVND-DT-IVNEK-RTDSSKSII-ESEDFHKRSIILFFNILVSYPGICVIIYFILFNIST
VFYGMITDTYFSYDRSIINVINILMPISCIPCIIFGRFINKYGAAVIIILMNAFSALMHLTALIKHRIAGLVSAFLYMCI
TSIYTSQIYCFIQNSFPSIVFGKLLGFASLCGGLFSLLCEKLYDNITSKDGASIDPTNVVLLLVISFIIMFLPLSILYVR
KYERSIENIEADKNA-----VQ----------E
>PBLACG01_0102300
MKNSIY-NKIIKSVKGLKLKTDPDLPGAKQKTPLNIKRFYLLIILVIYTATSACIYFDWSAIRNLLLHVGKYKHLNVDEY
SDITLSPQYKRINGLYPLTLAVHFTTSVFCGFLYDHIGPKFTAIIGQLFNIICWILLSIDIKGIDTTLWGFIFLGLGADT
AFIPVLTVSNLYPDASTFILTVIGAAASLSYAVPATLNLVLKYFPNLSFSYICYGYIILILIPCLLTAAFLLPLKPFKAL
DFYLEKNNETTKY-TNGE-----GRS-K----SSNNNYTNEEDEFNFKNNISGMID--KDNTEK----NINT-DE-NNYH
NDDNISSNDLENNI-------KTNH----------------INN----------------------------NNS----N
N-NNSYNY-NNNITKKNTK--INDQSK-VKIDK-SIDTNKNILHDEEDFHKKSIFLFFKILISYPSVCVITYFILFNIST
VFYGMVTDTYFSYDRSIINVINILMPLSSIPCVIFGRFINKYGASVIILTINTISVLMHLSALIKFRFSGLCSAFFYMCV
TSVYTSQIYCFIQNSFPSIVFGKLLGFASLCGGIFSLLCEKLYDLIIIKDSSSIDPTNISLLIVITLIIMFLPLSILYVR
KYERSIENFGEKDKL-----PM----------N
>PGSY75_0104800
MKNSIF-HKVIKGVKGLKLKTDPNLPGAKQKTPLNIKRFSLLIILIIYTATSACIYFDWSAIRNLLLHVGKYKHLNVDEY
SDITLSPQYKRINALYPMTLAVHFTTSVFCGFLYDHIGPKFTAIIGQLFNIICWILLSIDTKVVDTTLWGFIFLGLGADT
AFIPALTVSNLYPDASTFILTVIGAAASLSYAVPATLDLILKYFPNISFRYICYGYILLILVPCLLTAAFLLPLKPFKAL
DYYLEKNNETTKH-TNGE-----GRS-R----SSNNNYTNEEDEFNFKNNTSGMID--KDSREK----NVNT-DA-QNDD
NDDNISSHDLENNI-------KINK----------------NNN----------------------------NNN-----
N-INNNNN-YNNITKKNTK--ISDQST-VKKDK-CIDSSKNILHDEEDFHKKSIFLFFKILISYPSVCVITYFILFNIST
VFYGMVTDTYFSYDRSIINVINILMPLSSIPCVIFGRFINKYGAAVIILTINTLSVLMHLCALIKFRFAGLCSAFLYMCV
TSVYTSQIYCFIQNSFPSVVFGKLLGFASLCGGVFSLLCENLYDLIITKDSSSIDPTNISLLIVIVFIIMFLPLSILYVR
KYERSIENFGEKNKL-----PMNSQVNKNKHEF
>PADL01_0102400
MRNSIF-HKVIKGIKGLKLKTDPNLPGAKQKTPLNIKRFSLLIILVIYTATSACIYFDWSAIRNLLLHVGKYKHLNVDEY
SDITLSPQYKRINGLYPMTLAVHFTTSVFCGFLYDHIGPKFTAIIGQLFNIICWILLSIDIKGVDTTVWGFIFLGLGADT
AFIPVLTVSNLYPDASTFILTVIGAAASLSYAVPATLNLILKYFPNISFSYICYGYILLILVPCLLTAAFLLPLKPFKAL
DYYLEKNNETTKH-TNGE-----GRS-R----SSNNNYTNEEDEINYKNNTSGMID--KDSREK----NINT-DA-QNDD
NDDNISSHDLENNI-------KINN----------------NNN----------------------------NNN---ND
N-INNNNN-YNNITKKNTK--ISDQST-VKKDK-CIDSSKNILHDEEDFHKKSIFLFFKILISYPSVCVITYFILFNIST
VFYGMVTDTYFSYDRSIINVINILMPLSSIPCVIFGRFINKYGASVIILTINTLSVLMHLSALIKFRFAGLCSAFLYMCV
TSVYTSQIYCFIQNSFPSVVFGKLLGFASLCGGVFSLLCEKLYDLIITKDSSSIDPTNISLLIVIAFIIMFLPLSILYVR
KYERSIENFGEKDKL-----PMNSHVNKNKHEF
>C922_04246
MKDTRE-NPCLAFLKGLRLKTDPNLPGAKQKTPFNISRFSLLIIIVIYTATSACIYFDWSAIRNLLLSVGKYNNLNAGEY
TDITLSPQYKRINNLYPITLAIHFTTSVFCGFLYDHIGPKFTAIIGQMCNIISWIFLSIDSTTVDTTFLSFVFLGLGADT
AFIPILTISNLYPDASTFILTVVGAAASLSYAVPATLNFICRKYPSTPFAYICYGYIFVILVPCLLVAAFLLPLKPFKGL
DYYLEKDQSVGSG-VEGD-----GHL-TGGKTKIVTGQTNDQIDVEMQPLDTEKSEASRGRSGN----VSNT-P--STRG
NSPDIGEHSRGGHSSEENSSGKNST----------------GKD------------------------------------
----TSESNRKRVNSKGSR--SAI-QG-VQEDE-QTNSSRGLIEEGSDFHRKSITLFFKVLVSYPSICIIVYFIIFNIST
VFYGMVTDTYFSYDRSIISIINIMMPISCIPCIIFGRFINKYGSAIIIILMNAFSALMHLTALIKHRASGLVSAFLYMCV
TSIYTSQIYCFIQNSFPSVVFGKLLGFASLCGGLFSLLCENLYDQIVSKDGESIDPTNVVLLLVIVFILMFLPLTVLYNR
KYERCIEDLHQEAATSQT-SAH----------A
>PF3D7_0104800
MSNSIF-HKIIKSVKGLKLKTDPNLPGAKQKTPLNIKRFYLLIILVIYTATSACIYFDWSAIRKLLLHVGKYKHLNVDEY
SDMTLSPQYKRINGLYPLTLAVHFTTSVFCGFLYDHIGPKFTAIIGQLFNIICWILLSIDIKGVDTTLWGFIFLGLGADT
AFIPVLTVSNLYPDASTFILTVIGAAASLSYAVPATLNLVLKYFPNLSFSYVCYGYIILILIPCLLTAAFLLPLKPFKAL
DYYLEKNNETTKH-TNAE-----GRS-R----SSNNIYTNEEDEFHFKNNASGMVD--KDSTEN----NMNT-DE-HNYY
NNGNISSNDLENNI-------QTNN----------------RNN----------------------------NKN----N
N-YNNNNN-NNNIIKKNTK--ISDQST-VKKDK-SIDSNKNILHDEEDFHKKSIFLFFKILISYPSVCVITYFILFNIST
VFYGMVTDTYFSYDRSIINVINILMPLSSIPCVVFGRFINKYGASVIILTINTLSVLMHLCALIKFRFAGLCSAFLYMCV
TSVYTSQIYCFIQNSFPSIVFGKLLGFASLCGGIFSLLCEKLYDLIIIKDSSSIDPTNISLLIVIAFIIMFLPLSILYVR
KYERSIENFGEKDKL-----PM----------N
>PBANKA_0208300
MNESNC-TKIVNFLKGMRLKTNPNLPGAKQKTPLNIHRFYLLLIIIIYTATSACIYFDWTSIRNLLLNVGKYEHLNISKY
ADITLSPQYKKINNLYPMTLAIHFTMSVFCGFLYDHIGPKFTAIIGQGFNILSWIFLSIDTTKIDTTLIGFIFLGLGADT
AFIPILTVSNLFPDISTFIMTVIGAAASLSYAVPATLNFVYKKYPHFPFYYICYGYIFIILIPCLLVATFLLPMKPFKGL
DYYLENDQESDSK-NKE---------------------------------------------------------------
QI-SYTDNDVEMQP-------SLIQ----------------NGN------------------------------------
-------------------------TN-VSNNVNKNKATKNII-EGENFHKQSILLFFKVLLSYPSICIIVYFILFNIST
VFYGMVTDIYFSYNKSIINIINILMPISFIPCIIFGRFINKYGAAIIIIIMNAFSALMHLTALIKHQAAGLISAFLYMCA
ASIYTSQIYCFLLNAFPSVVFGKLLGITSLFGGMFSLFCEKLYDNISNSSGNKNDPTTISILLAISFIIMFLPLSILYTR
NYEKNIESVNSEKNQ-----IQ----------A
>PVVCY_0200810
MSESYC-TKVMNFFKGMRLKSNPNLPGAKQKTPFNINRIFLLIIIIIYTATSACIYFDWTSIRNLLLAVGKYKHLNVTEH
ADITLSPQYKKINNLYPMTLAIHFTMSAFCGFLYDHIGPKFTAIIGQAFNILSWIFLSIDTTKVDTTLIGFIFLGLGADT
AFIPILTVSNLFPDMSTFILTVIGAAASLSYAVPTTLNYIYNKYPDLPFYYVCYGYIFTILIPCLLVAIFLLPVKPFKGL
DYYLENEKESEKA-TID---------------------------------------------------------------
QI--VSTDDVEMQP-------RSIQ----------------SEN------------------------------------
-------------------------KH-ILNDVNKDKTTKNII-EGEDFHKQSIILFFKVLFSYPSICIIVYFILFNIST
VFYAMVTDIYFSYNKSLINVINILMPLSFIPCIIFGRFINKYGAAITIILMNACSALMHLTALIQHQVTGAISVFLYMCV
ASIYTSQIYCFLSNAFPSIVFGKLVGITSLFGGMFSLFCEKLYENISNSSGNKNDPTTISILLAIFFIIMFLPLSILYTR
NYEKNIESVSSEKNQ-----IQ----------A
>PGAL8A_00100900
MKTSLY-DKFVKGVKGLWLKSDPNLPGAKQKTPLNINRFYLLIIIIIYTSTSACIYFDWSAIRNLLLRAGKYEHLNTGQY
SDITLSPQYKRINNLYPITLAIHFTTSVFCGFLFDHIGPKFTAILGQLFNIICWILLSIESTTVDTTFMGFVFLGLGADT
AFIPILTVSNLYPDASTFILTVVGAAASLSFAVPATLNLIYNNIPNISFSYICYGYIFVILVPCLLVAIFLLPLRPFKGL
DYYLEKENERTSHNLKDD-----NIL-R-----HNSI---NEIELGY--------------IE-------SL-NK-VNKE
ENDNPSTYDMEKNF-------EKMQ----------------NKT------------------------------------
-------------------------NY-MSNGS-TMNSSKSIM-EGKDFHMKSIKLFFKILISYPSMCVISYFILFNIST
VFYGMVNETYFYYDRSIINIINILLPASCIPCIIFGRFVNKYGAALIILVMNAFSALMHITALIKHKAAGLISVFLYMCV
TSMYTSQIYCFIQNSFPSIVFGKLLGFASLCGGTFSLICELLYDSVISTENTSIDPTNVALLLVICFLIMFLPLSILYVR
KYERSIENTEESD-------------------K
>MKS88_000709
MKESVG-SKVKRFIKGLWLKTDPNLPGARQKTPLNISRFYLLIIIVIYTTVSACIYFDWSAIRKLLLNVGKYKHLNLGEY
NDITVTPQYKKINNLYPITLAIHFTTSVFCGFLYDHIGPKFTAMLGQIFNIICWLFLSIDSTTIDTTLIGFIFLGLGADT
AFIPILTISNLYPDASTFILTVVGAAASLSYAVPATLNLICTHYPNIAFSTICYGYILLILLPCLLIAIFLLPVKPFKGL
DYYIENNEENIRY-LDGLEEGGGGRG-E----KLSKVYMHDDVELQRSNINSSNIN--SSN-IN----SSNI-NS-SNIG
SSNIGSSNVGRSNI-------GSSNIDGSDKSAEKVGKKKKKKN----------------------------NKN-----
K-FLTNEE-GNKSEHTKST--ISD-DT-INNDK-MTNTSRSIGEDGDDFHKKNILLFFKILVSYPSICIITYFILFNIST
VFYGMVTDTYFSYDRSIINIINILMPISCIPCIIFGRFINKYGAAIMIILMNACSALMHLTALIKHKVAGLISAFLYMCV
TSIYTSQIYCFIQNSFPSTIFGKLLGIASLCGGLFSLLCDKLYDHIISKDGTSIDPTNVVVLLVIALIIMFLPLSILYVR
KYERSIENVNHDT--------H----------I
>PKNH_0208700
MKGTRE-NRCLAFLKGLRLKTDPNLPGAKQKTPFNISRFWLLIIIVIYTATSACIYFDWSAIRNLLLSVGKYKHLNVNPY
TDITLSPQYKRINSLYPMTLAIHFTMSVFCGFLYDHIGPKFTAMIGQMCNIISWILLSIDSTTVDTTLLSFVFLGLGADT
AFIPILTISNLYPDASTFILTVVGAAASLSYAVPATLNFICSKYPNAPFSYICYGYIFLILLPCLLVATFLLPLKPFKGL
DYYIEKDQYRKGE-VEGD-----GEG-RRGEREMVTSQTNDEVDVEMQPFDVEQIKASKGTSGNGNGNASSI-S--STRG
NTPNSG---------------KQSR----------------EKN------------------------------------
----THGSNGKNISSREGG--NAM-VA-VHDEQ-ETDSSRGTIQEDSDFHRKSIALFFKVLISYPSICIIVYFIIFNIST
VFYGMVTDTYFSYDRSIIKVINILMPISCIPCIIFGRFINKYGAAIIIILMNACSALMHLTALIKHRASALVSAFLYMCV
TSIYTSQIYCFIQNSFPSIVFGKLLGFASLCGGLFSLLCEKLYDQIVSKDGESIDPTNVVLLLVIVFIVMFLPLTILYFR
NYERCIEDYQREEATSHSSARA----------A
>PVL_020009500
MKDSRGMRRCLAFLKGLRLKTDPNLPGAKQKTPLNISRFWLLVIIVIYTATSACIYFDWSAIRNLLLSVGKYKHLNVGDY
PDITLSPQYKRINSLYPITLAIHFTMSVFCGFLYDHIGPKFTAIIGQMCNIVSWVFLSIDSTTVDTTFMSFVFLGLGADT
AFIPILTISNLYPDASTFILTVVGAAASLSYAVPATLNFICRRYPSTPFPYICYGYIFLILVPCLLVATFLLPLKPFKGL
DYYIERDQSRRSG-AEGD-----AHRGRRGDPKMVTSQTNDEVDVEMQPFENAQSEASKGRSGN----GSNT-PSASTRG
NTPNGG---------------KQTR----------------GKT------------------------------------
----TSESNR---SSKGEG--SAI-QGVEEEDQ-ATNSSKGVNEEDSDFHRKSISLFFKVLLSYPSICIIVYFILFNIST
VFYGMVTDTYFSYDRSIINIINILMPISCIPCIIFGRFINRYGSAIIIILMNAFSALMHLTAMIKHRAAGLVSAFLYMCV
TSIYTSQIYCFIQNSFPSVVFGKLLGFASLCGGLFSLLCEKLYDQIVSKDGASIDPTNVVLLLVIVFILMFLPLTVLYFR
KYERSIEDHHQEVAMSQS-SGR----------A
>PcyM_0212800
MKDTRG-NRCLAFLKGLRLETDPNLPGAKQKTPFNISRLSLLIITVIYTATSACIYFDWSAIRNLLLSVGKYKNLNVGEY
TDITLTPQYKRINNLYPTTLAIHFTMSVFCGFLYDHIGPKFTAMIGQMCNIISWILLSIDSTTVDTTLMSFVFLGLGADT
AFIPVLTISNLYPDASTFILTVVGAAASLSYAVPATLNLIYRKYPSTPFAYICYGYILVILVPCLLVAAFLLPRKPFKGL
DYYIEKDPSRKSC-TEGD-----GQD-GRRDRKTVTSQTNDEVDVEMQPFDTEHLGASKGRNGN----ESNT-P--STRG
NTPNSG---------------KHSR----------------GKN------------------------------------
----TSGSNRKSVSSKGGG--STI-QG-VQKDQ-EKSSSKGLIEEGSDFHKKSISLFFKILLTYPAICIIVYFILFNIST
VFYGMVTDTYFSYDRSIINIINILMPISCVPCIIFGRFINKYGSAIIIILMNAFSALMHLTALIKHRVAGLVSAFLYMCV
TSIYTSQIYCFIQNSFPSVVFGKLLGFASLCGGLFSLLCENLYDQIVSKDGKSVDPTNVVLLLVITFIIMFLPLTVLYFR
KYERSIENLHQEGASSQS-SAR----------A
>PCHAS_0206700
MSESYC-TKVLNFLKGMRLKSNPNLPGAKQETPFNINRVFLLIIILIYTATSACIYFDWTAIRNLLLSVGKYKHLNIGEH
DDITLSPQYKKINNLYPMTLAIHFTMSVFCGFLYDHIGPKFTAMIGQAFNILSWIFLSIDTTKIDTTLIGFVFLGLGADT
AFIPILTVTNLFPDISTFIMTVIGAAASLSYAVPATLNFIYKKYPDLPFYYICYGYIFTILIPCLLIALFLLPVKPFKGL
DYYLENGQGSDKT-TVE---------------------------------------------------------------
QI--GSASDVEMQP-------RSIQ----------------NGN------------------------------------
-------------------------TD-ISNNVNKNERTKNII-EGKDFHKQSIMLFFKVLLSYPSICVIVYFILFNIST
VFYAMVTDIYFSYNKSLINMINILMPLSFIPCIIFGRFINKYGAAIIIILMNACSALMHLTALIQHQVAGVISVFLYMCV
ASIYTSQIYCFLSRAFPSVVFGKLVGITSLFGGMFSLFCEKLYDNILISNENKNDPTTISILLAICFIVMFLPLSILYTR
NYEKNIEAESSEQNQ-----IQ----------A
>AK88_01085
MKDTQE-NRCLACLKGLQLKADPNLPGAQQKTPFNIGRCLLLVIIVIYTATSACIYFDWSAIRNLLLSVGKYKSLNTIEY
PDITLSPQYKRINSLYPMTLAIHFTMSVFCGFLFDHIGPKFTAIIGQTCNIISWVLLSIDTTKVDTTFLSFVFLGLGADT
AFIPVLTISNLFPDASTFILTVVGAAASLSYAVPATLNFICRKYPSLAFPYICYGYIFLILVPCLLVAIFLLPLKPFKGL
DYYLEKEQSRKSS-IEGN-----GHR-GRGDTRIVTSQTNDEVDVEMHPFDNEPSEGYKGRNGN----HTNTTP--STWG
STLKNG---------------QKAK----------------EKF------------------------------------
----ASGTSRKSMNSKGGA--STM-SG-VHKKQ-ETKSSKALSHEGSDFHKKSITLFFKVLLSYPSICIIVYFVIFNIST
VFYGMVTDTYFSYDLSIINVINIMMPISCIPCIIFGRFINKYGAAIIIILMNACSAIMHLTALIKHRTAGLVSAFLYMCV
TSIYTSQIYCFIQNSFPSVVFGKLLGFASLCGGLFSLLCENLYNQILSTDGKSIDPTNVVLLLVIVFIIMFLPLTILYMR
NYERAIEDIHQEEA-------T----------S
>PPRFG01_0103200
MSNSIF-HKIIKSVKGLKLKTDPNLPGAKQKTPLNIKRFYLLIILVIYTATSACIYFDWSAIRKLLLHVGKYKHLNVDEY
SDMTLSPQYKRINGLYPLTLAVHFTTSVFCGFLYDHIGPKFTAIIGQLFNIICWILLSIDIKGVDTTLWGFIFLGLGADT
AFIPVLTVSNLYPDASTFILTVIGAAASLSYAVPATLNLVLKYFPNLSFSYVCYGYIILILIPCLLTAAFLLPLKPFKAL
DYYLEKNNETTKH-TNAE-----GRS-R----SSNNIYTNEEDEFHFKNNASGMVD--KDSTEN----NMNT-DE-HNYY
NNGNISSNDLENNI-------QTNN----------------RNN----------------------------NKN-----
----NNDN-NNNIIKKNTK--ISDQST-VKKDK-SIDSNKNILHDEEDFHKKSIFLFFKILISYPSVCVITYFILFNIST
VFYGMVTDTYFSYDRSIINVINILMPLSSIPCVVFGRFINKYGASVIILTINTLSVLMHLCALIKFRFAGLCSAFLYMCV
TSVYTSQIYCFIQNSFPSIVFGKLLGFASLCGGIFSLLCEKLYDLIIIKDSSSIDPTNISLLIVIAFIIMFLPLSILYVR
KYERSIENFGEKDKL-----PM----------N
