# Supplementary material for: Phosphorylation in the Plasmodium falciparum Proteome: A Meta-Analysis of Publicly Available Data Sets
Source: J Proteome Res. 2024 Oct 30;23(12):5326–41. doi: 10.1021/acs.jproteome.4c00418 (PMC11629380; doi:10.1021/acs.jproteome.4c00418)
Supplement: Supplementary file 7 — pr4c00418_si_007.zip [file pr4c00418_si_007.zip › plasmodium_alignments/PF3D7_0105100_orthos.afa]

>C922_04245
MGCSKKRNNELLFPVAKLQKHFPPIEWWQGKEILHKIQKKNQRKFEKNPCDSLWGKFINCLRKYPHTFSKCRIEGTRYLQ
CLSSINQAETI-DKPTNYVKVLEYFRIFNETSRFKYKKPELTDYSFSQSWPFSSQE--------GDAQDGADKGGVV
>PVP01_0209700
MGCSKKRNNELLFPVAKLQKHFPPIEWWQGKEILHKIQKKNQRKFEKNPCDSLWGKFINCLRKYPHTFSKCRIEGTRYLQ
CLSSINQAEAI-DKPTNYVKVLEYFKIFNETSRFKYKKPELADYSFSQSWPFGGEK--------GDAQDGGDK--GA
>PADL01_0102700
MSTCKKRNNELLLPIAKLQKSFPLIEWWQGKEILHKIQKKNQKNFEKNPCDSLWGKFINCLRKYPNTFSKCKIEASRYMQ
CLSSINASDEVNNKPMNYIKVLEYLKIFNETSRFKYKKPELTDYSYSQKLSFQKGK--------DDN------NDIF
>PBANKA_0208200
MSYSKKRNNELLFPVAKLQKHFPLIEWWQGKEILHKIQKKHKRDSEQNPCDSLWGKFINCLRKYPHTFSKCKIEGTRYLQ
CLSSISQQNDT-KKPTNYIKVLEYFKIFNETSRFKYKSPDLKEYSFSQNLSFHKEG--------KDN------TKDL
>PRCDC_0103000
MSTCKKKNNELLLPIAKLQKSFPLIEWWQGKEILHKIQKKNQKNFEKNPCDSLWGKFINCLRKYPNTFTKCKIEASRYMQ
CLSSINASDEINNKPMNYVKVLEYLKIFNETSRFKYKKPELTDYSYSQKISFQKGK--------DKD------SDIF
>MKS88_000708
MSCSKKRNNELLFPVAKLQKHFPLIEWWQGKEILYKIQKKNQRTFEKNPCDSLWGKFINCLRKYPHTISKCKIEGTRYLQ
CLSSINQKEDI-SKPRNYIKVLEYFKIFNETSRFKYKKPELKDYSFSQQLSFERSKAISKDDHKDDN------KGIF
>PocGH01_02016900
MSYSKKRKNELLFPVAKLQKHFPLIEWWQGKEILHKIQKKQQRKFEKNPCDSLWGKFINCLRKYPHTISKCKVEGTRYLQ
CLSSISQKDDK-NKPTNYVKVLEYFKIFNETSRFKYKKPELTDYSYSQSLSFQGDK--------DDS------KGIF
>PRELSG_0212100
MNSSKKRNNELLFPVAKLQKKFPLIEWWQGKEILHKIQKKNQRNFETNPCDSLWGKFINCLRKYPHTFSKCKIDAIRYLQ
CLSSINQKEEV-DKPMNYVKVLEYFKIFNETSRFKYKKPELKDYSFSQNLSFQKNK---------DN------SDIF
>PPRFG01_0103500
MSTCKKKNNELLLPIAKLQKSFPLIEWWQGKEILHKIQKKNQKNFEKNPCDSLWGKFINCLRKYPNTFTKCKIEASRYMQ
CLSSINASDEVNNKPMNYVKVLEYLKIFNETSRFKYKKPELTDYSYSQKISFQKGK--------DND------KDIF
>PBILCG01_0103500
MSTCKKKNNELLLPIAKLQKSFPLIEWWQGKEILHKIQKKNQKNFEKNPCDSLWGKFINCLRKYPNTFTKCKIEASRYMH
CLSSINASDEVHNKPMNYVKVLEYLKIFNETSRFKYKKPELTDYSYSQKISFQKGK--------DDD------NDIF
>PF3D7_0105100
MSTCKKKNNELLLPIAKLQKSFPLIEWWQGKEILHKIQKKNQKNFEKNPCDSLWGKFINCLRKYPNTFTKCKIEASRYMQ
CLSSINASDEVNNKPMNYVKVLEYLKIFNETSRFKYKKPELTDYSYSQKISFQKGK--------DND------KDIF
>AK88_01084
MGCSKKRNNELLFPVAKLQKHFPPIEWWQGKEILHKIQKKNQRKFEKNPCDSLWGKFINCLRKYPHTFSKCRIEGTRYLQ
CLSSINQAEAI-DKPTNYVKVLEYFKIFNETSRFKYRKPELTDYSFSQSWPFSCEK--------SDVQDGGDKGGVV
>PBLACG01_0102600
MSTCKKKNNELLLPIAKLQKSFPLIEWWQGKEILHKIQKKNQKNFEKNPCDSLWGKFINCLRKYPNTFTKCKIEASRYMQ
CLSSINASDEVNNKPMNYVKVLEYLKIFNETSRFKYKKPELTDYSYSQKISFQKGK--------DDD------NDIF
>PY17X_0209600
MSYSKKRNNELLFPVAKLQKHFPLIEWWQGKEILHKIQKKHKRDSEQNPCDSLWGKFINCLRKYPHTFSKCKIEGTRYLQ
CLSSISQQNDT-KKPTNYIKVLEYFKIFNETSRFKYKSPDLKEYSFSQNLSFHKEG--------KDG------TKDL
>PVVCY_0200800
MSYSKKRNNELLFPVAKLQKHFPLIEWWQGKEILHKIQKKHKRDSEKNPCDSLWGKFINCLRKYPHTFSKCKIEGTRYLQ
CLSSISQQDDT-QKPTNYIKVLEYFKIFNETSRFKYKPIDLKDYSFSQNLSFHKES--------KDD------NKDL
>PGAL8A_00101000
MNSSKKRNNELLFPVAKLQKHFPLIEWWQGKEILHKIQKKNQKNFEKNPCDSLWGKFINCLRKYPHTFSKCKIDAVRYLQ
CLSSINQKEET-DKPMNYVKVLEYFKIFNETSRFKYKKPELQDYSVFQSLSFQKDK--------DKD------KDIF
>PGSY75_0105100
MSTCKKRNNELLLPIAKLQKSFPLIEWWQGKEILHKIQKKNQKNFEKNPCDSLWGKFINCLRKYPNTFSKCKIEASRYMQ
CLSSINASDEVNNKPMNYIKVLEYLKIFNETSRFKYKKPELTDYSYSQKLSFQKGK--------DDN------NDIF
>PKNH_0208600
MGCSKKRNNELLFPVAKLQKHFPLIEWWQGKEILHKIQKKNQRKFEKNPCDSLWGKFINCLRKYPHTFSKCKIEGTRYLQ
CLSSINQAEAI-DKPTNYVKVLEYFKIFNETSRFKYKKPELTDYSFSQSWPFSCEK--------GDTQDRGDKGSVV
>PVL_020009400
MGCSKKRNNELLFPVAKLQKHFPPIEWWQGKEILHKIQKKNQRKFEKNPCDSLWGKFINCLRKYPHTFSKCRIEGTRYLQ
CLSSINQAEAI-DKPTNYVKVLEYFKIFNETSRFKYKKPELADYSFSQSWPFSGEK--------GDAQDGGDK--GV
>PcyM_0212600
MGCSKKRNNELLFPVAKLQKHFPPIEWWQGKEILHKIQKKNQRKFEKNPCDSLWGKFINCLRKYPHTFSKCRIEGTRYLQ
CLSSINQAEAI-DKPTNYVKVLEYFKIFNETSRFKYKKPELTDYSFSQSWPFCSEK--------GDAQDGGDKGGVV
>PCHAS_0206600
MSYSKKRNNELLFPVAKLQKHFPLIEWWQGKEILHKIQKKHKRDSEKNPCDSLWGKFINCLRKYPHTFSKCKIEGTRYLQ
CLSSISQQDDT-QKPTNYIKVLEYFKIFNETSRFKYKPPDLKDYSFSQNLSFHKET--------KDD------NKDL
>PCOAH_00003090
MGCSKKRNNELLFPVAKLQKHFPPIEWWQGKEILHKIQKKNQRKFEKNPCDSLWGKFINCLRKYPHTFSKCRIEGTRYLQ
CLSSINQAEAI-DKPTNYVKVLEYFKIFNETSRFKYKKPELTDYSFSQSWPFSCEK--------GDAHDGGDKGGVV
>PmUG01_02018600
MSCSKKRNNELLFPVAKLQKHFPLIEWWQGKEILYKIQKKNQRTFEKNPCDSLWGKFINCLRKYPHTISKCKIEGTRYLQ
CLSSINQKEDI-SKPRNYIKVLEYFKIFNETSRFKYKKPELKDYSFSQQLSFERSKAISKDDHKDDN------KGIF
