# Supplementary material for: Phosphorylation in the Plasmodium falciparum Proteome: A Meta-Analysis of Publicly Available Data Sets
Source: J Proteome Res. 2024 Oct 30;23(12):5326–41. doi: 10.1021/acs.jproteome.4c00418 (PMC11629380; doi:10.1021/acs.jproteome.4c00418)
Supplement: Supplementary file 7 — pr4c00418_si_007.zip [file pr4c00418_si_007.zip › plasmodium_alignments/PF3D7_0105200_orthos.afa]

>AK88_01083
--------------------------------------------------------------------------------
--------------------------------------------------------------------------------
------------------------MRILKKAVNRWGLAVAPPPLGSRKVCCLPGVHKALGSVGSI------GNSGN----
MITNSGPVNSANP--FEGKRNMAS---------------STSVSYAKDN-QTEEQMSNDEIIKFFEENKNMNIDKLYNMV
KNLSRKKMEERKKIVEDDKFISILEEIENRISIMNTRYLCNFSLRLASLSINNDDIKKLLTKISDQVLKKMNVNPRDMVG
ICFALSLCNNVNEYFFEHVKKETISNIDAYTPTLLTQLLESMRLSQNLDIELTNLIIEKMCEEIDRFTTKDVTLALKTLS
MAGIPRGFLIRRLCNLVFDNISHFHHSALVNILYNLTKLKFTTTNHIDVIYKNVEEHLEDCNVTTLCELLYTFYMNEINE
ENKIRKIFDHINYDHFNTTKTAVIIDFVHAATYYKNYVDREKLTKLINLLFERNVPKSLTLIAKIREPIYFLAGDEQFMF
DLNNVSPSWLNAMNDFLRIDHEKLQALKTFHEVQNVLNTIAPNFKLNFVPLQIVNSFSVDFIENEKKIIIDLDTIVRHTS
FQMKHKHFEKLGYKTAKIHFWKWRKCRSEKEQQNYLSDIIYSVTDRRASATEEPAGESAEEKKISAAQA
>PVP01_0209600
--------------------------------------------------------------------------------
--------------------------------------------------------------------------------
------------------------MRILKKAVNRWGFAAA-SPLGNRKVCCLPGVHKLVGGVGGP------LNSTNGAPL
NNTNGAPLNRANP--FPSKRSMAS---------------GASVPYAKDS-QMEEQMSNEEIIKFFEENKNMNIDKLYNMV
KNLSRKKMEERKKIVEDDKFLGILEEIENRINIMNTRYLCNFSLRLVSLSINNDDIKKLLTKISEQVLKKMNVNPRDLVG
ICFALSLCNNVNEYFFEHVKKETISNIDAYTPTLLTQLLESMRLSQNLDIELTNLIIEKMCEEIDRFTTKDVTLALKTLS
MAGIPRGFLIRRLCNLVFDNISHFHHSALVNILYNLTKLKFTTTNHIDVIYKNVEEHLEECNVTTLCELLYTFYMNEINE
ENKIRKIFYHLQYDHFNTTKTAVIIDFVHAATYYKNYVDGEKLTKLIDLLFKRNVPKSLTLIAKIREPIYFLAGDEQFMF
DLNSISPSWLNAMNDFLRIDHEKLQALKTFHEVQNVLNTIAPNFKLNFVPLQIVNSFSVDFIENEKKIIIDLDTIVRHTS
FQMKHKHFEKLGYKTAKIHFWKWRKCRSEKEQQNYLSDIIYSVTDRRTSATEQPAGESGEEKQISASQG
>PY17X_0209500
--------------------------------------------------------------------------------
--------------------------------------------------------------------------------
------------------------MRFLKNVVSKCEVGNV---LNKSNIKSNSKL-TKVREICNI------AYN------
GKTNFQIY---NKYGMFFQRNVAT-----------------NVLEKKKDFSVEEQMSNDEVIRFFEDNKNMNIDKLYNLI
KNISRQKIDERRKIVENEKFFNILEEIENRISIMNTRYLCNFSLRLVSISINNDEIKKLLTKISENLLKKMNVSPRDLVG
TCYALSLCNNMNEYFFEHIKKETIANIDAYTPTLLTQLLESMRLSQNLDVELTNLIVEKMCEEIDRFTTKDVTLALKTLS
MAGIPRGFLIRRLCNLVFDNISHFHYSALVNIIYNLTKLKFTTSNHIDVIYKNVEEHLYNCNVNTLSELLYTFYMNEINE
ENKIKKIFENINYNNFNTAKTAVIIDFIHAATYYNTYIEKEKLLNLIDILFKRNVPKSLTLIAKIREPIYFLSEDSTFKY
DINNISPSWLNTMNDFLRIDHEKLQALKTFHEVQNVLNSVAPNFKLNFVPLQITNSYSVDFIENEKKIIIDLDTIVRHTS
FQIKHKYFENLGYKTAKIHFWKWRKCRSEKEQQNYLSDILYSVTDQKKNVEDTS-------------EN
>PRCDC_0103100
--------------------------------------------------------------------------------
--------------------------------------------------------------------------------
------------------------MRILKNAVNKCNLFLQ---NTRRPVSNMSSL-KMLGEIYSR------KNCLP----
VRINNKIL---KE--SILCRNVST-----------------NIMEKKND-GLEEQMSNDDIIKFFEENKNMNIDKLYNLI
KNLSRKRIEDRKKIVDNEKFINIIEEIENRISIMNTRYLCNFSLRLVSLSINNNDIKRILTKISEHVLKKMNVNPRDLVG
ICYSLSLCNNMNEYFFEHIKKETISNIDAYTPTLLTQLLESMRLSQNLDVELTNLIVEKMCEEIDRFTTKDVTLALKTLS
MAGIPRGFLIRRLCNLVFDNISHFHHTSLINIIYNLTKLKFTTTSHIDVIYKNVEENLENCNVTTLCELLYTFYMNEINE
EHKINRIFENIKYEQFNTTKTAILIDFIHAATYYNKYIEKEKLFNLIDLLFKRAIPKSLTLIAKIREPIYFLSEHSNFKY
DLNNISPSWLNAMNDFLRIDHEKLQALKTFHEVQNVLNTVAPNFKLNFVPLQIVESYSVDFIEHEKKIIIDLDTIVRHTS
FQMKHQHFEQLGYKTAKVHFWKWRKCRSEKEQQNYLCDIIYSVTDQKQNLDEINQVDNEKKLTISEQSE
>PmUG01_02018500
--------------------------------------------------------------------------------
--------------------------------------------------------------------------------
------------------------MRIIKTAVDKCHFLPM---LAKRRISCLPIL-GTINRACTK------IKG------
VNSNSSRL---NE--LVLYRNVTT-----------------NVLEKKRENNVEEYMTNDEIINFFEENKNMNIDKLYNLI
KTLSRKKIEERKKIVENEKFLNFIEEIENRISIMNTRYLCNFALRLASISINNDEIKKVLTKISEHALKKINMNPRDLVG
IGYSLGLCNNMNEYFFEHLKKETISNIDAYTPTLLTQLLECMRLSQNLDVELTNLIVEKMCEEIDRFTTRDVTLALKTLS
MAGIPRGFLIRRLCNLVFDNISHFHHTALINIIYNLTKLKFTTNNHIDVIYKNVEEHLENCNTTTLCELLYTFYMNEINE
ENRINKILENINYEHFNTTKTAVIIDFIHACTYYTKYVDKEKFENLISLLFSRNVPKSLTLIAKIREPIYFLSADSTFKF
DLNNISPSWLNAMNDFLRIDHEKLQALKTFHEVQNVLNIIAPNFKLNFVPLQITHSYSVDFIENEKKIVIDLDTIVRHTS
FQIKHKYFENLGYKTAKIHFWKWRKCRSEKEQQNYLCDILYSVTDQKKNLEEINQHEGEKKMDTTQHDS
>PGAL8A_00101300
--------------------------------------------------------------------------------
--------------------------------------------------------------------------------
------------------------MRILKNTLVKCNFFHT---ISKRKVGNISYL-KGINEIYNQ------QIIK-----
-NIN---L---NT--LVFQRNVTN-----------------SVLEKRKD-NVDEYMSNDEIIKFFEENKNMNIDKLYNLI
KNLSRKKIDDKKKIVENEKFLNIIEEIESRINIMNTRYLCNFSLRLVSISINNDEIKRVLTKISEHLLKKMNVNPRDLVG
ICYALSLCNNMNEYFFEHVKKETISNIDAFTPTLLTQLLESMRLSQNLDVELTNLIVEKMCEEIDRFTTKDVNLALKTLS
MAGIPRGFLIRRLCNLVFDNVSHFHHSSLINIIYNLTKLKFTTTNHIDVIYKNVEEHLENCNITTLSELLYTFYMNEINE
ESKINKIFENIKYDQFNTTKTATIIDFIHASTYYNKHIEKEKLLNLIDLLFKRNIPKSLTLIAKIREPIYFLSADNNFKF
DLNNISPSWLNAMNDFLRIDHEKLQALKTFHEVQNVLNSIASNFQLNFVPLQVIHSYSVDFIDHNKKIIIDLDTIVRHTS
FQIKHKYFENLGYKTTKIQFWKWRKCRTENEQQNYLCDIIYSVTDTKQNLQEINQDPNEKKININEKEN
>PGSY75_0105200
--------------------------------------------------------------------------------
--------------------------------------------------------------------------------
------------------------MRILKNAVNKCNLFLQ---HTRRPASNISRL-KMLSDIYKK------KNSLL----
VQLNNNIL---NE--SILCRNVST-----------------NIMEKKND-GLEEQMSNDDIIKFFEENKNMNIDKLYNLI
KNLSRKRIEERKKIVENEKFLNIIEEIENRISIMNTRYLCNFSLRLVSLSINNDDIKRILTKISEHVLKKMNVNPRDLVG
ICYSLSLCNNMNEYFFEHIKKETISNIDAYTPTLLTQLLESMRLSQNLDVELTNLIVEKMCEEIDRFTTKDVTLALKTLS
MAGIPRGFLIRRLCNLVFDNISHFHHTSLINIIYNLTKLKFTTTSHIDVIYKNVEENLENCNVTTLCELLYTFYMNEINE
ECKINRIFENIKYEQFNTTKTAILIDFIHAATYYNKHIEKEKLFSLIDLLFKRTIPKSLTLIAKIREPIYFLSTHSNFKY
DLNNISPSWLNAMNDFLRIDHEKLQALKTFHEVQNVLNTVAPNFKLNFIPLQIVESYSVDFIEHEKKIIIDLDTIVRHTS
FQMKHQHFEQLGYKTAKVHFWKWRKCRSEKEQQNYLCDIIYSVTDQKQNLDEINQIDNEKKLTISEQSE
>PF3D7_0105200
--------------------------------------------------------------------------------
--------------------------------------------------------------------------------
------------------------MRILKNAVNKCNLFLQ---NTRRPVSNISSL-KMLGEIYSK------KNCLP----
VRINNNIL---KE--SILCRNVST-----------------NIMEKKND-SLEEQMSNDDIIKFFEENKNMNIDKLYNLI
KNLSRKRIEDRKKIVDNEKFINIIEEIENRISIMNTRYLCNFSLRLVSLSINNDDIKRILTKISEHVLKKMNVNPRDLVG
ICYSLSLCNNMNEYFFEHIKKETISNIDAYTPTLLTQLLESMRLSQNLDVELTNLIVEKMCEEIDRFTTKDVTLALKTLS
MAGIPRGFLIRRLCNLVFDNISHFHHTSLINIIYNLTKLKFTTASHIDVIYKNVEENLENCNVTTLCELLYTFYMNEINE
EHKINRIFENIKYEQFNTTKTAILIDFIHAATYYNKYIEKEKLFSLIDLLFKRAIPKSLTLIAKIREPIYFLSAHSNFKY
DLNNISPSWLNAMNDFLRIDHEKLQALKTFHEVQNVLNTVAPNFKLNFVPLQIVESYSVDFIEHEKKIIIDLDTIVRHTS
FQMKHQHFEQLGYKTAKVHFWKWRKCRSEKEQQNYLCDIIYSVTDQKQNLDEINQVDNEKKLTISEQSE
>MKS88_000707
MLKHDPVHLEKAIFMCKLLTQKKKKKKGKSKEVKKRRSKEVKKRRSKEVKKRRNKEVKKRRSKEVKKRRSKEVKKRRNKE
VKKRRSKEVKKRRSKEVKKRRSKEVKKQRSKEVKKRRSKEVKKQRSKEGKKQNKKGLSNKQEVRTNIYGENKKIRLNETE
ARFRERGNSILSNDLHSQYGALGKMRIIKTAVDKCHFLPM---LAKRRISCLPIL-GTINRACTK------IKG------
VNSNSSRL---NE--LVLYRNVTT-----------------NVLEKKRENNVEEYMTNDEIINFFEENKNMNIDKLYNLI
KTLSRKKIEERKKIVENEKFLNFIEEIENRISIMNTRYLCNFALRLASISINNDEIKKVLTKISEHALKKINMNPRDLVG
IGYSLGLCNNMNEYFFEHLKKETISNIDAYTPTLLTQLLECMRLSQNLDVELTNLIVEKMCEEIDRFTTRDVTLALKTLS
MAGIPRGFLIRRLCNLVFDNISHFHHTALINIIYNLTKLKFTTNNHIDVIYKNVEEHLENCNTTTLCELLYTFYMNEINE
ENRINKILENINYEHFNTTKTAVIIDFIHACTYYTKYVDKEKFENLISLLFSRNVPKSLTLIAKIREPIYFLSADSTFKF
DLNNISPSWLNAMNDFLRIDHEKLQALKTFHEVQNVLNIIAPNFKLNFVPLQITHSYSVDFIENEKKIVIDLDTIVRHTS
FQIKHKYFENLGYKTAKIHFWKWRKCRSEKEQQNYLCDILYSVTDQKKNLEEINQHEGEKKMDITQHDS
>PVVCY_0200790
--------------------------------------------------------------------------------
--------------------------------------------------------------------------------
------------------------MRFLKNVVSKYEIGSV---LNKSHIKANQKL-TRVREICNI------AQS------
NKTNFQIY---NKVGVFFQRNVAT-----------------NVLEKKKEFSVEEQMSNNEVIQFFEDNKNMNIDKLYNLI
KNISRQKIDERRKIIENEKFFNILEEIENRISIMNTRYLCNFSLRLVSISINNDEIKKLLTKISEHLLKKMNVSPRDLVG
TCYALSLCNNMNEYFFEHIKKETIANIDAYTPTLLTQLLESMRLSQNLDVELTNLIVEKMCEEIDRFTTKDVTLALKTLS
MAGIPRGFLIRRLCNLVFDNISHFHYSALVNIIYNLTKLKFTTANHIDVIYKNIEEHLYNCNVNTLSELLYTFYMNNIND
ENKIKKIFENINYNNFNTAKTAVIIDFIHAATYYNSYIEKEKLLNLIDILFKRNVPKSLTLIAKIREPIYFLSENSTYKY
DINNISPSWLNAMNDFLRIDHEKLQALKTFHEVQNVLNSVAPNFKLNFVPLQITNSYSVDFIENEKKIIIDLDTIVRHTS
FQIKHKYFEDLGYKTAKIHFWKWRKCRSEKEQQNYLCDILYSVTDQKKNAEDTA-------------EN
>PBANKA_0208100
--------------------------------------------------------------------------------
--------------------------------------------------------------------------------
------------------------MRFLKNVISKCEVGNV---LNKSNIKQNSKL-TKVREICNI------AHN------
GKTNFQIY---NKCGMFFQRNVAT-----------------NILEKKKDFSVEEQMSNDEVIRFFEDNKNMNIDKLYNLI
KNISRQKIDERRKIVENEKFFNILEEIENRISIMNTRYLCNFSLRLVSISINNDEIKKLLTKISENLLKKMNVSPRDLVG
TCYALSLCNNMNEYFFEHIKKETIANIDAYTPTLLTQLLESMRLSQNLDIELTNLIVEKMCEEIDRFTTKDVTLALKTLS
MAGIPRGFLIRRLCNLVFDNISHFHYSALVNIIYNLTKLKFTTTNHIDVIYKNVEEHLYNCNVNTLSELLYTFYMNEINE
ENKIKKIFENMNYNNFNTAKTAVIIDFIHAATYYNSYIEKEKLLNLIDILFKRNVPKSLTLIAKIREPIYFLSEDSTFKY
DINNISPSWLNAMNDFLRIDHEKLQALKTFHEVQNVLNSVAPNFKLNFVPLQITNSYSVDFIENEKKIIIDLDTIVRHTS
FQIKHKYFENLGYKTAKIHFWKWRKCRSEKEQQNYLSDILYSVTDQKKNVEDTD-------------EN
>C922_04244
--------------------------------------------------------------------------------
--------------------------------------------------------------------------------
------------------------MRILKKAVNRWGLAPA-PPLGSRNVCCLPAVHKALGSVGPIRSITNITRSGN----
ISTNSGPINHANP--FSGKRDMAS---------------GTSVSYAKDS-QMEENMSNEEIMKFFEENKNMNIDKLYNMV
KNLSRKKMEERKRIVEDDKFIGILEEIESRIGIMNTRYLCNFSLRLVSLSINNDDIKKLLTKISDQVLKKMNVNPRDLVG
ICFALSLCNNVNEYFFEHVKKETISNIDAYTPTLLTQLLESMRLSQNLDVELTNLIIEKMCEEIDRFTTKDVTLALKTLS
MAGIPRGFLIRRLCNLVFDNISHFHHSALVNILYNLTKLKFTTTNHIDVIYKNVEEHLEDCNVTTLCELLYTFYMNEINE
ENKIRKIFDHIHYDHFNTTKTAVIIDFVHAATYYKNYVDGEKLTKLIELLFQRNVPKSLTLIAKIREPIYFLAGDEQFMF
DLNNVSPSWLNAMNDFLRIDHEKLQALKTFHEVQNVLNTIAPNFKLNFVPLQIVNSFSVDFIENERKIIIDLDTIVRHTS
FQMKHKHFEKLGYKTAKIHFWKWRKCRSEKEQQNYLSDIIYSVTDRRAGTTEDPAGENGEEKKISASQG
>PocGH01_02016800
--------------------------------------------------------------------------------
--------------------------------------------------------------------------------
------------------------MRILKNAANKCNLFQA---LTKRGINTGINL-KKVGGICRY------TGT------
LNSNIRNF---NP--LIALRSAAS-----------------SVVEKRKDNNEEEYMSNDDIISFFEDNKNMNIDKLYNLV
KNISRKKIEERRKIVENEKFFNIIEEIENRISIMNTRYLCNFSLRLVSISINNDEIRKLLTKISENILKKMNVSPRDLVG
ICYALSLCNNMNEYFFEHVKKETISNIDAYTPTLLTQLLESMRLSQNLDVELTNLIVEKMCEEIDRFTTKDVTLALKTLS
MAGIPRGFLIRRLCNLVFDNISHFHHSALINIIYNLTKLKFTTTNHIDVIYKNVEEHMDNCNVNTLCELLYTFYMNEINE
EIKINKIFENINYDHFNTVKTAVLIDFIHASTYYNKYIEKEKLENLIDLLFKRNVPKSLTLIAKIREPIYFLSGHSNFKY
DLNNVSPSWLNAMNDFLRIDHEKLQALKTFHEVQNILNSVAPNFKLNFVPLQIIHSYSVDFIENEKKIIIDLDTIVRHTS
FQIKHKYFENLGFKTAKIHFWKWRKCRSEKEQQNYLCDILYSVSDQKKNLEDINE--GEKKINIS---Q
>PBLACG01_0102700
--------------------------------------------------------------------------------
--------------------------------------------------------------------------------
------------------------MRILKNAVNKCNLFLQ---HTRRPASNISSL-KMFSEIYRK------KNGLL----
VQINNNIL---KE--SILCRNVST-----------------NIMEKKND-GLEEQMSNDDIIKFFEENKNMNIDKLYNLI
KNLSRKRIEERKKIVENEKFINIIEEIENRISIMNTRYLCNFSLRLVSLSINNDDIKRILTKISEHVLKKMNVNPRDLVG
ICYSLSLCNNMNEYFFEHIKKETISNIDAYTPTLLTQLLESMRLSQNLDVELTNLIVEKMCEEIDRFTTKDVTLALKTLS
MAGIPRGFLIRRLCNLVFDNISHFHHTSLINIIYNLTKLKFTTASHIDVIYKNVEENLENCNVTTLCELLYTFYMNEINE
EYKINRIFENIKYEQFNTTKTAILIDFIHAATYYNKYIEKEKLFNLIDLLFKRTIPKSLTLIAKIREPIYFLSAHSKFKY
DLNNVSPSWLNAMNDFLRIDHEKLQALKTFHEVQNVLNTVAPNFKLNFVPLQIVESYSVDFIEHEKKIIIDLDTIVRHTS
FQMKHQHFEQLGYKTAKVHFWKWRKCRSEKEQQNYLCDIIYSVTDQKQNLDEINQIENEKKLTISEQSE
>PADL01_0102800
--------------------------------------------------------------------------------
--------------------------------------------------------------------------------
------------------------MRILKNAVNKCNLFLQ---HTRRPASNISRL-KMLSDIYRK------KNGLL----
VQLNNNIF---NE--SILCRNVST-----------------NIIEKKND-GLEEQMSNDDIIKFFEENKNMNIDKLYNLI
KNLSRKRIEERKKIVENEKFLNIIEEIENRISIMNTRYLCNFSLRLVSLSINNDDIKRILTKISEHVLKKMNVNPRDLVG
ICYSLSLCNNMNEYFFEHIKKETISNIDAYTPTLLTQLLESMRLSQNLDVELTNLIVEKMCEEIDRFTTKDVTLALKTLS
MAGIPRGFLIRRLCNLVFDNISHFHHTSLINIIYNLTKLKFTTTSHIDVIYKNVEENLENCNVTTLCELLYTFYMNEINE
EYKINRIFENIKYEQFNTTKTAILIDFIHAATYYNKYIEKEKLFSLIDLLFKRTIPKSLTLIAKIREPIYFLSTHSNFKY
DLNNISPSWLNAMNDFLRIDHEKLQALKTFHEVQNVLNTVAPNFKLNFIPLQIVESYSVDFIEHEKKIIIDLDTIVRHTS
FQMKHQHFEQMGYKTAKVHFWKWRKCRSEKEQQNYLCDIIYSVTDQKQNLDEINQIDNEKKLTISEQSE
>PBILCG01_0103600
--------------------------------------------------------------------------------
--------------------------------------------------------------------------------
------------------------MRILKNAVNKCNLFLQ---HTRRPASNISSL-KMLSEISRK------KNCLQ----
LRVNSNIL---KE--SILCRNVST-----------------NIMEKKND-SLEEQMSNDDIIKFFEENKNMNIDKLYNLI
KNLSRKRIEDRKKIVDNEKFINIIEEIENRISIMNTRYLCNFSLRLVSLSINNNDIKRILTKISEHVLKKMNVNPRDLVG
ICYSLSLCNNMNEYFFEHIKKETISNIDAYTPTLLTQLLESMRLSQNLDVELTNLIVEKMCEEIDRFTTKDVTLALKSLS
MAGIPRGFLIRRLCNLVFDNISHFHHTSLINIIYNLTKLKFTTTSHIDVIYKNVEENLENCNVITLCELLYTFYMNEINE
EYKINRIFENIKYEQFNTTKTAILIDFIHAATYYNKYIEKEKLFNLIDLLFKRAIPKSLTLIAKIREPIYFLSTHTNFKY
DLNNISPSWLNAMNDFLRIDHEKLQALKTFHEVQNVLNTVAPNFKLNFVPLQIVQSYSVDFIELEKKIIIDLDTIVRHTS
FQMKHQHFEQLGYKTAKVHFWKWRKCRSEKEQQNYLCDIIYSLTDQKQNLDEINQIDNEKKLTISEQSE
>PCHAS_0206500
--------------------------------------------------------------------------------
--------------------------------------------------------------------------------
------------------------MRFLKNVVSKCEVGNV---LNKSHIKPNQKL-SKVREICNI------AQN------
SKTNFQIY---NNFGVFFQRNVAT-----------------NVLEKKNDFSVEEQMSNDEVIRFFEDNKNMNIDKLYNLI
KNISRQKIDERRKIVENEKFFNILEEIENRINIMNTRYLCNFSLRLVSISINNEEIKKLLTKISEHLLKKVNVSPRDLVG
TCYALSLCNNMNEYFFEHIKKETIANIDAYTPTLLTQLLESMRLSQNLDVELTNLIVEKMCEEIDRFTTKDVTLALKTLS
MAGIPRGFLIRRLCNLVFDNISHFHYSALVNIIYNLTKLKFTTANHIDVIYKNVEEHLYNCNVNTLSELLYTFYMNDIND
ENKIKKIFENINYNNFNTAKTAVIIDFIHAATYYNSYIEKEKLLNLIDILFKRNVPKSLTLIAKIREPIYFLSENSTFKY
DINNISPSWLNAMNDFLRIDHEKLQALKTFHEVQNVLNSVAPNFKLNFVPLQITNSYSVDFIENEKKIIIDLDTIVRHTS
FQIKHKYFEDLGYKTAKIHFWKWRKCRSEKEQQNYLCDILYSVTDQKKNAEDTG-------------EN
>PcyM_0212500
--------------------------------------------------------------------------------
--------------------------------------------------------------------------------
------------------------MRSLKKAVNRWGLAAATPPLGSRKVCCLPGMHKGLGSMGSM------GTSGN----
ISTNSGPLNGANP--FAGKRSMATGMSGTSGMSGMSGTSGNGVSYAKDS-QMEEHMSNEEIIKFFEENKNMNIDKLYNMV
KNLSRKKMEERKKIVEDDKFLSILEEIENRISIMNTRYLCNFALRLASLSINNDDIKKLLTKISDQVLKKMNVNPRDLVG
ICFALSLCNNVNEYFFEHVKKETISNIDAYTPTLLTQLLESMRLSQNLDIELTNLIIEKMCEEIDRFTTKDVTLALKTLS
MAGIPRGFLIRRLCNLVFDNISHFHHSALVNILYNLTKLKFTTTNHIDVIYKNVEEHLEDCNVTTMCELLYTFYMNEINE
ENKIRKIFDHIQYDHFNTTKTAVIIDFVHAATYYKNYIDREKLTKLIDLLFQRNVPKSLTLIAKIREPIYFLSGDEQFMF
DLNNVSPSWLNAMNDFLRIDHEKLQALKTFHEVQNVLNTIAPNFKLNFVPLQIVNSFSVDFIENEKKIIIDLDTIVRHTS
FQMKHKHFEKLGYKTAKIHFWKWRKCRSEKEQQNYLSDIIYSVTDRRASATEEPAGESGQEKKISASQG
>PVL_020009300
--------------------------------------------------------------------------------
--------------------------------------------------------------------------------
------------------------MRILKKAVNRWGFAAA-PPLGSRKVCCPPGVHKLVGGVGGP------VNSTNGAPL
NNTNGAPLNRANP--FPSKRSMAS---------------AASVPYAKDS-QMEEQMSNEEIIKFFEENKNMNIDKLYNMV
KNLSRKKMEERKKIVEDDKFLGILEEIENRINIMNTRYLCNFSLRLVSLSINNDDIKKLLTKISEQVLKKMNVNPRDLVG
ICFALSLCNNVNEYFFEHVKKETISNIDAYTPTLLTQLLESMRLSQNLDIELTNLIIEKMCEEIDRFTTKDVTLALKTLS
MAGIPRGFLIRRLCNLVFDNISHFHHSALVNILYNLTKLKFTTTNHIDVIYKNVEEHLEECNVTTLCELLYTFYMNEINE
ENKIRKIFDHLQFDHFNTTKTAVIIDFVHAATYYKNYVDGEKLTKLIDLLFKRNVPKSLTLIAKIREPIYFLAGDEQFMF
DLNSISPSWLNAMNDFLRIDHEKLQALKTFHEVQNVLNTIAPNFKLNFVPLQIVNSFSVDFIENEKKIIIDLDTIVRHTS
FQMKHKHFEKLGYKTAKIHFWKWRKCRSEKEQQNYLSDIIYSVTDRRTSATEQPAGESGEEKQISASQG
>PKNH_0208500
--------------------------------------------------------------------------------
--------------------------------------------------------------------------------
------------------------MRILKKAVNRWGFAVAAPPPGSRKVCCLPGLQKGLGNVGNI------GNRGN----
MMTNSGPMDRANP--FEGKRNMAT---------------GTSVSYAKDS-QMEEHMSNEEIMKFFEENKNMNIDKLYNMV
KNLSRKKMEERKKIVEDDKFISILEEIESRISIMNTRYLCNFSLRLVSLSINNDDIKKLLTKISEQVLKKMNVNPRDMVG
ICFALSLCNNVNEYFFEHVKKETISNIDAYTPTLLTQLLESMRLSQNLDIELTNLIIEKMCEEIDRFTTKDVTLALKTLS
MAGIPRGFLIRRLCNLVFDNISHFHHPALVNILYNLTKLKFTTTNHIDVIYKNVEEHLEDCNVTTLCELLYTFYMNEINE
ENKIRKIFDHINYDHFNTTKTAVIIDFVHAATYYKNYVDREKLTKLINLLFERNVPKSLTLIAKIREPIYYLAGDEQFMF
DLNNVSPSWLNAMNDFLRIDHEKLQALKTFHEVQNVLNTIAPNFKLNFVPLQIVNSFSVDFIENEKKIIIDLDTIVRHTS
FQMKHKHFEKLGYKTAKIHFWKWRKCRSEKEQQNYLSDIIYSVTDRRANAMEEPVNENGEEKKISASQG
>PPRFG01_0103600
--------------------------------------------------------------------------------
--------------------------------------------------------------------------------
------------------------MRILKNAVNKCNIFLQ---NTRRPVSNISSL-KMLGEIYSK------KNCLP----
VRINNNIL---KE--SILCRNVST-----------------NIMEKKND-GLEEQMSNDDIIKFFEENKNMNIDKLYNLI
KNLSRKRIEDRKKIVDNEKFINIIEEIENRISIMNTRYLCNFSLRLVSLSINNDDIKRILTKISEHVLKKMNVNPRDLVG
ICYSLSLCNNMNEYFFEHIKKETISNIDAYTPTLLTQLLESMRLSQNLDVELTNLIVEKMCEEIDRFTTKDVTLALKTLS
MAGIPRGFLIRRLCNLVFDNISHFHHTSLINIIYNLTKLKFTTASHIDVIYKNVEENLENCNVTTLCELLYTFYMNEINE
EHKINRIFENIKYEQFNTTKTAILIDFIHAATYYNKYIEKEKLFNLIDLLFKRAIPKSLTLIAKIREPIYFLSAHSNFKY
DLNNISPSWLNAMNDFLRIDHEKLQALKTFHEVQNVLNTVAPNFKLNFVPLQIVESYSVDFIEHEKKIIIDLDTIVRHTS
FQMKHQHFEQLGYKTAKVHFWKWRKCRSEKEQQNYLCDIIYSVTDQKQNLDEINQVDNEKKVTISEQSE
>PCOAH_00003100
--------------------------------------------------------------------------------
--------------------------------------------------------------------------------
------------------------MRILKKAVNRWGFAVAPSPPGSRKMCCLPGVHKGLGNVGNIGSI---GNSSK----
IVTNSGPVNCANP--FEGKRNMAT---------------GTSVSYAKDS-QMEEHMSNEEIMKFFEENKNMNIDKLYNMV
KNLSRKKMEERKKIVEDDKFISILEEIENRISIMNTRYLCNFSLRLVSLSINNDDIKKLLTKISEQVLKKMNVNPRDMVG
ICFALSLCNNVNEYFFEHVKKETISNIDAYTPTLLTQLLESMRLSQNLDIELTNLIIEKMCEEIDRFTTKDVTLALKTLS
MAGIPRGFLIRRLCNLVFDNISHFHHSALVNILYNLTKLKFTTTNHIDVIYKNVEEHLEDCNVTTLCELLYTFYMNEINE
ENKIRKIFDHINYDHFNTTKTAVIIDFVHAATYYKNYVDKEKLTKLIDLLFQRNVPKSLTLIAKIREPIYFLAGDEQFMF
DLNNVSPSWLNAMNDFLRIDHEKLQALKTFHEVQNVLNTIAPNFKLNFVPLQIVNSFSVDFIENEKKIIIDLDTIVRHTS
FQMKHKHFEKLGYKTAKIHFWKWRKCRSEKEQQNYLSDIIYSVTDRRASATEEPAGESGEEKKISAAQG
>PRELSG_0211800
--------------------------------------------------------------------------------
--------------------------------------------------------------------------------
------------------------MRILKNTVVKCNFFHN---VSRRKISNFSYL-KGINEICSQ------QIIK-----
-KIN---L---NA--LVFQRNVTN-----------------NVLEKRKD-NVDEYMSNDDIIKFFEENKNMNIDKLYNLI
KNLSRKKIDDKKKIVENEKFLNIIEEIENRINIMNTRYLCNFSLRLVSISINNDEIKRVLTKISEHILKKMNVNPRDLVG
ICYALSLCNNINEYFFEHVKKETISNIDAFTPTLLTQLLESMRLSQNLDVELTNLIVEKMCEEIDRFTTKDVNLALKTLS
MAGIPRGFLIRRLCNLVFDNVSHFHHSSLINIIYNLTKLKFTTANHIDIIYKNVEEHLENCNITTLSELLYTLYMNEINE
ENKINKIFENIKYDQFNTTKTATLIDFIHASTYYNKYIEKEKLLDLINLLFKRNIPKSLTLIAKIREPIYFLSADNNFKF
DLNNISPSWLNAMNDFLRIDHEKLQALKTFHEVQNVLNSIALNFQLNFTPLQVVHSYSVDFIDNDKKIIIDLDTIVRHTS
FQIKHKYFENLGYKTAKIQFWKWRKCRTENEQQNYLCDIIYSVTDKKQNLQEMNQELNEKKMDISQKEN
