# Supplementary material for: Phosphorylation in the Plasmodium falciparum Proteome: A Meta-Analysis of Publicly Available Data Sets
Source: J Proteome Res. 2024 Oct 30;23(12):5326–41. doi: 10.1021/acs.jproteome.4c00418 (PMC11629380; doi:10.1021/acs.jproteome.4c00418)
Supplement: Supplementary file 7 — pr4c00418_si_007.zip [file pr4c00418_si_007.zip › plasmodium_alignments/PF3D7_0105300_orthos.afa]

>PBLACG01_0102800
--------------------------------------------------------------------------------
-------------MA-S---------------------------------------------------------------
--------------------------------------------------------------------------------
-------------------------------------E--GSIQLKDDQWDVINYKDGKIVKLSQVELNNAVNIYNCENT
TFVIENNKFKSLQIEKCVKCNVVLNNLISSIEIINSKKVKIQVLGKSSSISIDKCTGVEFYLSKENEECEFTTSLSSEMN
VHIQGQDDEWTEITIPEQFQHHLENGKLTTRVSDLYKF
>PVL_020009200
--------------------------------------------------------------------------------
-------------MH-TS--------------------------------------------------------------
--------------------------------------------------------------------------------
----------------------------------SPPP--AAVKLKDNQWDVSNYKNEKLVTLDQVQVNNAVNIYHCEGT
TFVIENEKFKSLAMHKCVKCNVVLKNLISSIEIISSSKAKVQVLGKCSSISIDKSTGVQIYLSKENSESEFTTALSSEMN
VHLENENGEWTEITIPEQFQHRLANGKLLTRVSDLYSF
>PPRFG01_0103700
--------------------------------------------------------------------------------
-------------MT-S---------------------------------------------------------------
--------------------------------------------------------------------------------
-------------------------------------E--GSIQLKDDQWDVINYKDGKIVKLSQVELNNAVNIYNCENT
TFVIENNKFKSLQIEKCVKCNVVLNNLISSIEIINSKKVKIQVLGKSSSISIDKCTGVEFYLSKENVECEFTTALSSEMN
IHIQGQDEEWTEITIPEQFQHHLENGKLTTRVSDLYKF
>PVP01_0209500
--------------------------------------------------------------------------------
-------------MA-S---------------------------------------------------------------
--------------------------------------------------------------------------------
-------------------------------------E--AAVKLKDNQWDVSNYRNEKLVTLDQVEVNNAVNIYHCEGS
TFVIENEKFKSLAMHKCVKCNVVLKNLISSIEIISSSKAKVQVLGKCSSISIDKSTGVQIYLSKENSESEFTTALSSEMN
VHLENENGEWTEITIPEQFQHRLANGKLLTRVSDLYSF
>PcyM_0212400
--------------------------------------------------------------------------------
-------------MT-S---------------------------------------------------------------
--------------------------------------------------------------------------------
-------------------------------------E--GAVKLKDNQWDVSNYKNEKLVTLDQVQVNNAVNIDHCEGT
TFVIENDKIKSLAMHKCVKCNVVLKNLISSIEIINSSKVKIQVLGKCSSLSIDKSTGVQIYLSKENTESEFTTALSSEMN
VHVENENGEWTEITIPEQFQHRLANGKLHTRVSDLYTF
>PKNH_0208400
--------------------------------------------------------------------------------
-------------MT-S---------------------------------------------------------------
--------------------------------------------------------------------------------
-------------------------------------Q--GAVKLKDNQWEVSNYKNEKKVTLDQVQVNNAVNIYHCEGT
TFVIENEKFKSLAMHKCTNCNVVLKNLISSIEIISSSKVKVQVLGNCSSISIDKSTGVQIYLSKENKESEFTTALSSEMN
IHFENENGEWTEVTIPEQFQHRLVNGKLTTRVSDLYTF
>PCHAS_0206400
--------------------------------------------------------------------------------
-------------MA-S---------------------------------------------------------------
--------------------------------------------------------------------------------
-------------------------------------H--PSLNLKDNQWEVCNYKNEKIIKLEKVELNNSVNIYNCENT
TFKIENPKFKSLQIQKCGKCNIVLNNLISSIEIIDCKKIKIQVLGKCSSISIDKCIGVEIYLSKENTESEFTTALSSEMN
VHFEK-DGEWQEITIPEQYQHTLCEGKLNTRVSDLYKY
>PCOAH_00003110
--------------------------------------------------------------------------------
-------------MT-S---------------------------------------------------------------
--------------------------------------------------------------------------------
-------------------------------------Q--GTVTLKDNQWEVSNYKNEKTVTLDQVQVNNAVNIYHCEGT
TFVIENEKFKSLAMHKCAKCNVVLKNLISSIEIISSSKVKVQVLGNCSSISIDKSTGVDIYLSKQNSESEFTTALSSEMN
VHVENENGEWTEVTIPEQFQHRLVNGKLVTRVSDLYNF
>PocGH01_02016700
--------------------------------------------------------------------------------
-------------MT-G---------------------------------------------------------------
--------------------------------------------------------------------------------
-------------------------------------A--ATLKLKDNQWDISNYKNEKAVTLKEVGLNNAVNIYNCENS
TFVIENDKFKSLQIQKCVKCNVVLKNLISSIETIDSKKVKIQILGKCSSISIDKCIGIDIYLSKENKESEFTTALSSEMN
IHLENELGEWNEITIPEQYQHTLQDGKLNTRISDLYKF
>PF3D7_0105300
--------------------------------------------------------------------------------
-------------MT-S---------------------------------------------------------------
--------------------------------------------------------------------------------
-------------------------------------E--GSIQLKDDQWDVINYKDGKIVKLSQVELNNAVNIYNCENT
TFVIENNKFKSLQIEKCVKCNVVLNNLISSIEIINSKKVKIQVLGKSSSISIDKCTGVEFYLSKENVECEFTTALSSEMN
IHIQGQDEEWTEITIPEQFQHHLENGKLTTRVSDLYKF
>PGSY75_0105300
--------------------------------------------------------------------------------
-------------MT-S---------------------------------------------------------------
--------------------------------------------------------------------------------
-------------------------------------E--GSIQLKDDQWDVINYKDGKIIKLSQVELNNAVNIYNCENT
TFVIENNKFKSLQIEKCVKCNVVLNNLISSIEIINSKKVKIQVLGKSSSISIDKCIGVEFYLSKENVECEFTTALSSEMN
VHIQGQDDEWTEITIPEQFQHHLENGKLTTRVSDLYKF
>MKS88_000706
--------------------------------------------------------------------------------
-------------MTTS---------------------------------------------------------------
--------------------------------------------------------------------------------
-------------------------------------EASKAINLKDNQWDVSNYKNEEIVKLNKVELNHAVNIFNCENS
TIVIENEKFKSLQIQKCVKCNAVLKNLISSIEIIHSKNIKIQILGKCSSLSVDKSVGVQIYLSKENTDCEFTTALSSEMN
IHLENAEGDWNEITIPEQFQHHLQDGKLSTRVSDLYNF
>PADL01_0102900
--------------------------------------------------------------------------------
-------------MT-S---------------------------------------------------------------
--------------------------------------------------------------------------------
-------------------------------------E--GSIQLKDDQWDVINYKDGKIIKLSQVELNNAVNIYNCENT
TFVIENNKFKSLQIEKCVKCNVVLNNLISSIEIINSKKVKIQVLGKSSSISIDKCIGVEFYLSKENVECEFTTALSSEMN
VHIQGQDDEWTEITIPEQFQHHLENGKLTTRVSDLYKF
>PRELSG_0211700
MDIFSCCTEVRIAKDNFHIKKLDEKKLNNGKKINKEKHNNNYVNEKTNNEKKKKANNKSKDKESNYSKNNKSKYKKSKLK
KKKRNFSKNQENTMA-P---------------------------------------------------------------
--------------------------------------------------------------------------------
-------------------------------------K--SMLELKDNQWDVSNYKNSGTVKLSEVEFNNAVNIFDCENT
TFVIEKDKFKSLQIQKCVKCNIVLNNLISSIEIIDSKKIKIQVLGKCSSITIDKCIGIDIYLSKENNETEFTTALSAEMN
VHLEN-EDDWKEITIPEQFQHQLENGKLNTRVSDLYKF
>PVVCY_0200780
--------------------------------------------------------------------------------
-------------MA-S---------------------------------------------------------------
--------------------------------------------------------------------------------
-------------------------------------N--PSLNLKDNQWEVCNYKNEKIIKLEKVELNNSVNIFNCENS
TFSIENPKFKSLQIQKCVKCNIVLNNLISSIEIIDCKKIKIQVLGKCSSISIDKCVGVEIYLSKENTESEFTTALSSEMN
VHFEK-DGEWQEITIPEQYQHTLCEGKLNTRVSDLYKY
>PBANKA_0208000
--------------------------------------------------------------------------------
-------------MA-S---------------------------------------------------------------
--------------------------------------------------------------------------------
-------------------------------------K--PSLNFKDNQWEVCNYKNEKIIKLEKVELNNSVNIFNCENT
TFTIENHKFKSLQIQNCGKCSIVLNNLISSIEIIDCKKIKIQVLGKCSSISIDKCIGVEIYLSKDNTESEFTTALSSEMN
VHFEK-NGEWKEITIPEQYQHTLCGGKLNTRVSDLYNY
>PRCDC_0103200
--------------------------------------------------------------------------------
-------------MT-S---------------------------------------------------------------
--------------------------------------------------------------------------------
-------------------------------------E--GSIQLKDDQWDVINYKDGKIVKLSQVELNNAVNIYNCENT
TFVIENNKFKSLQIEKCVKCNVVLNNLISSIEIINSKKVKIQVLGKSSSISIDKCTGVEFYLSKENVECEFTTALSSEMN
IHIQGQDEEWTEITIPEQFQHHLENGKLTTRVSDLYKF
>PGAL8A_00101400
MAIFSCCTEVQLAKDNYHIKKFNEKKLNNDNKIKKEKLNNNDIKKKINNEKERKIDDKVKDKTSNNSKNNKFKQKKSEFK
NKKRNFPKNQEN-MT-S---------------------------------------------------------------
--------------------------------------------------------------------------------
-------------------------------------E--SVLELKDNQWNVSNFKNSGTVKLNEVELNNAVNIFNSENT
TFVIENDKFKSLQIQKCVKCNIVLNNLISSIEIIDSKKIKVQALGKCSSITIDKCVGVDIYLSKENTETEFTTALSAEMN
IHLENEDNDWNEITIPEQFQHQLENGKLNTRVSDLYKY
>C922_04243
--------------------------------------------------------------------------------
-------------MK-LPFRIALLVLLLLGLICAKDNPTKPRKTDKYRNKFRKHHKIPTLSSDPDRNFLQMKSAHIYNPS
IAYRDLFDNNAMGTSTIYYNRLMWGAVIFLFMFILVSSIGVFLYVNKLENSAPEKRHVKNATNYYVVNPTAPYAMHLPSS
SLKEVSLEGRRAKSLTTWTGILFTIACRGMAWDGNGLF--PPVNLTDNHWDVSNYKNEKVVTLNQVQVNNAVNIYHCEGT
TFVIENDKFKSLSMHKCVKCNVVLKNLISSIEIISSSKIKVQVLGNCSSISIDKSAGVQIYLSKENSESEFTTALSSEMN
IHIENENGEWTEITIPEQFQHRLENGKLLTRVSDLYAF
>PBILCG01_0103700
--------------------------------------------------------------------------------
-------------MA-S---------------------------------------------------------------
--------------------------------------------------------------------------------
-------------------------------------E--GSIQLKDDQWDVINYKDGKIVKLSQVELNNAVNIYNCENT
TFVIENNKFKSLQIEKCVKCNVVLNNLISSIEIINSKKVKIQVLGKSSSISIDKCTGVECYLSKENVECEFTTALSSEMN
IHIQGQDEEWTEITIPEQFQHHLENGKLTTRVSDLYKF
>PY17X_0209400
--------------------------------------------------------------------------------
-------------MA-S---------------------------------------------------------------
--------------------------------------------------------------------------------
-------------------------------------K--PSLNLKDNQWEVCNYKNEKKIKLEKVELNNSVNIYNCENT
NFTIENPKFKSLQIQKCGKCNIVLNNLISSIEIIDCKKIKIQVLGKCSSISIDKCIGVEIYLSKENTESEFTTALSSEMN
VHFEK-NGEWKELTIPEQYQHTLCGGKLNTRVSDLYNY
>PmUG01_02018400
--------------------------------------------------------------------------------
-------------MTTS---------------------------------------------------------------
--------------------------------------------------------------------------------
-------------------------------------E--ATINLKDNQWDVSNYKNEEIVKLNKVELNHAVNIFNCENS
TIVIENEKFKSLQIQKCVKCNAVLKNLISSIEIIHSKNIKIQILGKCSSLSVDKSVGVQIYLSKENTDCEFTTALSSEMN
IHLENAEGDWNEITIPEQFQHHLQDGKLSTRVSDLYNF
>AK88_01082
--------------------------------------------------------------------------------
-------------MT-S---------------------------------------------------------------
--------------------------------------------------------------------------------
-------------------------------------E--GAVKLKDNQWDVSNYKNEKLVTLDQVQVNNAVNIYHCEGT
TFVIENDKFKSLAMHKCVKCNVVLKNLISSIEIISSNKVKVQVLGNCSSFSIDKSQGVQFYLSKQNTESEFTTALSSEMN
IHLENENGEWTEIAIPEQYQHRLENGKLRTRVSDLYKF
