# Supplementary material for: Phosphorylation in the Plasmodium falciparum Proteome: A Meta-Analysis of Publicly Available Data Sets
Source: J Proteome Res. 2024 Oct 30;23(12):5326–41. doi: 10.1021/acs.jproteome.4c00418 (PMC11629380; doi:10.1021/acs.jproteome.4c00418)
Supplement: Supplementary file 7 — pr4c00418_si_007.zip [file pr4c00418_si_007.zip › plasmodium_alignments/PF3D7_0105400_orthos.afa]

>PRCDC_0103300 dupelabel1
MKLWLIFCFLFLLSNNFIWAKQDDEVKKNK-RYMLRKKFK-N------------------KKIHIMENEPNKIFLQVQSK
HIYDPTGVFR--------GASTIYFSRLMWGAIIFVIMFILVSIIGIYLYVDNLENTLSHKNKHHKNVMNHYIVNPNPMH
N
>PGSY75_0105400 dupelabel1
MKLWLVVCFLFLLSNNFIWAKQDDEVKKNK-RYMLRKKFK-N------------------NKIHIMQNEPNKIFLQVQSK
HIYDPTGVFRDM-HNFALGASTIYFSRLMWGAIIFVIMFILVSIIGIYLYVDNLENTLSHKNKHHKNVMNHYIVNPNPMH
N
>PVVCY_0200770
MKGFWKHIFFFLLLFGIVYTKEDIGIKK-K-TRNFRSKYKHKN---------------KLNKLNNLNNEEPKNFLQLKSA
HIYNPSLAYRDFFTNNAMGTSTIYYSRLMWGGVIFLVMFLLVSSIGVYLYVDNLEAGYS-KSSYRNNPVNYYNVNPVVPY
P
>PocGH01_02016600
MKLLIHWIILFSLLCGIIYARDDIRVRR-K-RDIFRNNLRRK------------------NKLNPLYDQPEKNFLEVKST
HIYNPSIAYRDFFDNNAMGTSTIYYSRLMWGGVIFLIMFILVSSIGVYLYVNNLEGNYP-KKRHGNMATNYYVVNPNVPY
S
>PADL01_0103000
MKLWLVVCFLFLFSNNFIWAKQDDEVKKNK-RYMLRKKFK-N------------------NKIHIMQNEPNKIFLQVQSK
HIYDPTGVFRDM-HNFALGASTIYFSRLMWGAIIFVIMFILVSIIGIYLYVDNLENTLSHKNKHHKNVMNHYIVNPNPMH
N
>PmUG01_02018300
MKLFLYASIFFTLLVQVIYAGDDKTVKR-RKYDIKNNKLRGK------------------NKPHILNNESEKNFLEVMSA
HIYNPSIS--EFFDNNAMGTSTIYYSRLMWGALIFLIMFILVSCIGVYLYVNNLENSFP-RKRHSPNPTNHYVINPVIPY
S
>PBLACG01_0102900
MKLWLIVCFVFLLSNNFIWAKQDDEVKKNK-RYMLRKKFK-N------------------NKIHIMQNEPNKIFLQVQSK
HIYDPTGVFR--------GASTIYFSRLMWGAIIFVIMFILVSIIGIYLYVDNLENTLSHKNKHHKNVMNHYIVNPYPMH
N
>PCHAS_0206300
MKWFWKHIFFFLLLFGIVYTKEDSGIKK-R-TRNFRSKYKHRNELNKFDKLNKFDKLNKLNKLNNLNNDAPKNFLQLKSA
HIYNPSLAYRDFFTNNAMGTSTIYYSRLMWGGVIFLVMFLLVSSIGVYLYVDNLENSYS-KSRHRDNPVNYYNVNPIIPY
P
>AK88_01081
MKLPFGIVLSVMLLLGLICAKDNPTKVI-T-KDKYRNKFRKH------------------HKIPTLSNDADRNFLQMKSA
HIYNPSLAYRDLFDNNAMGTSTIYYNRLMWGAIIFLIMFILVSTIGVFLYVNNLENSAP-KKRHVKNATNYYVVNPIVPY
A
>PGSY75_0105400
MKLWLVVCFLFLLSNNFIWAKQDDEVKKNK-RYMLRKKFK-N------------------NKIHIMQNEPNKIFLQVQSK
HIYDPTGVFR--------GASTIYFSRLMWGAIIFVIMFILVSIIGIYLYVDNLENTLSHKNKHHKNVMNHYIVNPNPMH
N
>PRELSG_0211600
MKLFIGIFFYFTIL-NTFYAKNGMYIRN-K-RNTFTNKFKKK------------------NNLHILNNDNEKNFLQVKSG
NIYDPSIVSRDM-DNNAMGTSTLYYSRLMWGGVIFLVMFILVSSIGVYLYVDNLEYNSP-KNKRHRNITNYYVTNPH--F
P
>PGAL8A_00101500
MKLFVVTFFYFIIL-NTLYAKDGIYISN-K-REAFRNKFKKK------------------SSLHILNNDSEKNFLQVKSE
NIYDPSIVYRGM-ENNALGISTIYYSRLMWGGVIFLVMFILVSSIGVYLYVDNLEYNSP-KKRGIRNTTNYYVTNPH--F
P
>PBANKA_0207900
MKGFWKHIFCFLLIFGIVYTKEDIGIKK-K-TSNFRNKFKQK------------------NKINNLNNETPKNFLQLKSA
HIYNPSLAYRDFFTNNAMGTSTIYYSRLMWGGVIFLVMFLLVSSIGIYLYVDNLENSYS-KNRHRNNPVNYYNVNPIVPY
P
>PCOAH_00003120
MKLPFRIALLVLLLLGLICAKDNPTKTP-T-RDKYRNKFRKH------------------HKIPTLSDDQDRNFLQMKSA
HIYNPSLAYRDLFDNNSMGTSTIYYNRLMWGAVIFLFMFIMVSSIGVFLYVNNLENSPT-KKRNVKNATNYYVVNPTVPY
V
>PKNH_0208300
MKLPVRIALLILLLLGLIWAKNTPSNTR-T-RDKYRNKFRKN------------------HKIPTLSDDLDRNFLQMKSA
HIYNPSLAYRDLFDNNSMGTSTIYYNRLMWGAVIFLFMFILVSSIGVFLYVNNLENNPP-KKKHMKNATNYYVVNPTVPY
V
>PF3D7_0105400
MRLWLIVCFLFLLSNNFIWAKQDDEVRKNK-RYMLRKKFK-N------------------KKIHIMENEPNKIFLQVQSK
HIYDPTGVFRDM-HNFALGASTIYFSRLMWGAIIFVIMFILVSIIGIYLYVDNLENTLSHKNKHHKNVMNHYIVNPNPMH
N
>PRCDC_0103300
MKLWLIFCFLFLLSNNFIWAKQDDEVKKNK-RYMLRKKFK-N------------------KKIHIMENEPNKIFLQVQSK
HIYDPTGVFRDM-HNFALGASTIYFSRLMWGAIIFVIMFILVSIIGIYLYVDNLENTLSHKNKHHKNVMNHYIVNPNPMH
N
>PPRFG01_0103800.2
MRLWLIVCFLFLLSNNFIWAKQDDEVKKNK-RYMLRKKFK-N------------------KKIHIMENEPNKIFLQVQSK
HIYDPTGVFR--------GASTIYFSRLMWGAIIFVIMFILVSIIGIYLYVDNLENTLSHKNKHHKNVMNHYIVNPNPMH
N
>PBILCG01_0103800
MKLWLIVCFLFLLSNNFIWAKKDDEVKKNK-RYMLRKKFK-N------------------NKIEIMENEPNKIFLQVQSK
HIYDPTGVFRDM-HNFALGASTIYFSRLMWGAIIFVIMFILVSIIGIYLYVDNLENTLSHKNKHHKNVMNHYIVNPNPMH
N
>PPRFG01_0103800.1
MRLWLIVCFLFLLSNNFIWAKQDDEVKKNK-RYMLRKKFK-N------------------KKIHIMENEPNKIFLQVQSK
HIYDPTGVFRDM-HNFALGASTIYFSRLMWGAIIFVIMFILVSIIGIYLYVDNLENTLSHKNKHHKNVMNHYIVNPNPMH
N
>PY17X_0209300
MKGFWRQIFFFLLIFGIVYAKEDIRIKK-K-NSHFRNKFKQK------------------NKTNNLNNETPKNFLQLKSA
HIYNPSLAYRDFFTNNAMGTSTIYYSRLMWGGVIFLVMFLLVSSIGIYLYVDNLENSYP-KNRHRNNPVNYYNANPIVPY
P
