# Supplementary material for: Phosphorylation in the Plasmodium falciparum Proteome: A Meta-Analysis of Publicly Available Data Sets
Source: J Proteome Res. 2024 Oct 30;23(12):5326–41. doi: 10.1021/acs.jproteome.4c00418 (PMC11629380; doi:10.1021/acs.jproteome.4c00418)
Supplement: Supplementary file 7 — pr4c00418_si_007.zip [file pr4c00418_si_007.zip › plasmodium_alignments/PF3D7_0105500_orthos.afa]

>PKNH_0208200
MAVSLGKRLLRGNRKWPGRVYPVDK--------------GRS----I-SGGILG-EV----------------------G
D-VQNLIDPPLREDEDYPSYVQPNEKSSSARWAESWQ-KTNVRGN--------E--EKEKRGYYGTHPVSDNPAYTVPYR
YKVVIPTRRKKVKG-----ISDVNEQKKGKTNLGGTSLNE-PNDPAENIKEEYSRDVSDQLSYSDFVGFRNPTLETLDNY
RYWQDSGFKKFLHRTFPIKLPEHKKLNPLFREYIYFLHSMDPFRFSVKKLSERYFLSQKCIESIYKEESVKRFLRENQLC
DEDTKRISKKEAVLKIKELIYAKKLGYKDIGDFENVQNEDDQFQGHKNTFDVINRQVIQVESISAFPLPDRRDPVPKRVD
VDIPVGNSANVKIMNWVNPNDKVVF-------------------------------------------------------
-------------------------------------------------------------------
>PF3D7_0105500
MALKLCKRFLRSNTKKPIFSKARDN--------------LKE----R---FDDDNYS----------------------F
L-EDNSFDSPLKASDEFPSYMQPSDKNS--SWSEEWR-DENLKLR-----------EKENR--Y-NLRVSDNYAYSVPYN
YKIVIPHKGKNIKD-----EKDKRKK-------------L-LN-DEKYIKEEYSRDVSNTLNYSDFCGFRNPTLSTFENY
RYWQDSGFKKFMNRIFPIKIPEHRKIDPLLREYIYFLHSFDPYRFTFKRLSERYLFPENVIRSIYKEESVKRFLEDYHLC
DDKTKRISKKEAVLKIKELIYSKKIGYKDIGDYENIKNEQDEFCGHKNTFDQINRQIIQVESISAFPLADRRNPVPKRVD
IDMTVCNTSNIKIMNWINPNDKVIF-------------------------------------------------------
-------------------------------------------------------------------
>PADL01_0103100
MAIKLCRNFLRSNTKKANFFKARDD--------------IKK----S---FDDN-NS----------------------A
F-EDSSFDSPLKASDEFPSYMQPSEKNS--SWSEEWG-DENLRLR-----------EKDKR--Y-NLSVSDNYAYSVPYN
YKIVIPNKGKNIKD-----EKDKRKK-------------L-LN-DEKFIKEEYSRDVSNTLNYSDFCGFRNPTLSTFENY
RYWQDSGFKKFMNRIFPIKIPEHRKIDPLLREYIYFLHSFDPYRFTFKRLSERYLFPENVIRSIYKEESVKRFLEDYQLC
DDKTKRISKKEAVLKIKELIYSKKIGYKDIGDYENIKNEQDEFCGHKNTFDQINRQIIQVESISAFPLPDRRNPVPKRVD
IDMTVSNTSNVKIMNWINPNDKVIF-------------------------------------------------------
-------------------------------------------------------------------
>PcyM_0212200
MAVALGKLLLRGNRRWPSGVSPLDK--------------WGN----AASGGNVG-EV----------------------G
DDVHNMIDPPLEADEEYPSYVQPNEKNSCTRWAESWE-NANVKIK-----DK-E--EKEKRGYNATPPVSDNPAYTVPYR
YKVVIPTRRKKGKL-----ISDVNKQNRGEKGKGGASSNE-PNDPEENIKEEYSRDVSNQLSYSDFVGFRNPTLETVDNY
RYWQDSGFKKFLHRTFPIKLPEHRTLNPLLREYIYFLHSLDPFRFSVKKLSERYFLSQKCIQSIYKEESVKRFLRENQLC
DEQTKRISKKEAVSKIKELIYAKKLGYKDIGDFENVHNEEDQFQGHKNTFDVINRQVIQVESISAFPLPDRRDPVPKRVD
VDIPVANSANVKIMNWVNPNDKVVF-------------------------------------------------------
-------------------------------------------------------------------
>PocGH01_02016500
MAFNLCRVLLRNCKKWG-PERENLR--------------IAQ----L--GTRGN-KQGVKGTGAGVGAEVGAGAEVSADT
Y-GENTFEPPLREKDDYPSYVQPTERNT--CWSARWR-SEK----------------EKKG--Y-NFSMSDNYAYNVPYN
YKVVIPEKK-GKRGTTEKIETDGSSG-------------MVER-SEVDVKEEYSRDVSSTLSYTDFCGFRNPTLETFHNY
RYWQDSGFKKFLNRIFPIKIPEHRKVDPLLREYIYFLHSLDPLRFTFKKLSERYFFSENCIRSIYKEESVKRFLEENQLC
NDKTKRISKKEAILKIKELIYSKKIGYQDIGDYENVKNEEDEFQGYKNTFDQINRQVIQVESISSFPLPDRRDPVPKRVD
VDIPVFNSANVKIMNWINPNDRVIF-------------------------------------------------------
-------------------------------------------------------------------
>PGSY75_0105500
MAIKLCRNFLRSNTKKAIFFKERDD--------------IKK----S---FDDN-NS----------------------V
L-EDSSFDSPLKASDEFPSYMQPSEKNS--SWSEEWR-DENLKLR-----------EKDKR--Y-NLSVSDNYAYSVPYN
YKIVIPNKGKNIKD-----EKDKRKK-------------L-LN-DEKFIKEEYSRDVSNTLNYSDFCGFRNPTLSTFENY
RYWQDSGFKKFMNRIFPIKIPEHRKIDPLLREYIYFLHSFDPYRFTFKRLSERYLFPENVIRSIYKEESVKRFLEDYQLC
DDKTKRISKKEAVLKIKELIYSKKIGYKDIGDYENIKNEQDEFCGHKNTFDQINRQIIQVESISAFPLPDRRNPVPKRVD
IDMTVCNTSNVKIMNWINPNDKVIF-------------------------------------------------------
-------------------------------------------------------------------
>PCHAS_0206200
MAINLCRILRRSNKKWGNEWKGNRN--------------LNL----S-LNKNDN-EF----------------------G
E-TNETFDEPLKENEGYPSYIQPSENKT--NWSENWR-NEN---------------EKKKK--Y-NFSISENYAYNVPYN
YKIVIPPSKKKTKE----------------------------T-DEREIKEEYSRDVSNELTYTDYCGFRNPTLETFDNY
RYWQDTGFKKFMNRIFPIKIPEHKKINPLLREYIYFLHSLDPFRFTFKKLSERYFFSENCIKAIYKEESVKRFLEENQLC
DDKTKRISKKEAVLKIKELIYSKKIGYKDIGDYENIKNEDDEFQGYKNTFDQINRQVIQVESISAFPLPDRRNPVPKRVD
VDIPVFNSANVKIMNWINPNDKVIF-------------------------------------------------------
-------------------------------------------------------------------
>PBANKA_0207800
MAINLCRILRRSNRKWGNDWKGNGN--------------FNL----N---KNDN-ES----------------------G
K-INETFDEPLKENEGYPSYIQPSGNKT--NWSENWR-NEN---------------EK-KK--Y-NFSISENYAYNVPYN
YKIVIPPSKKKTKE----------------------------T-DEREIKEEYSRDVSNNLTYTDYCGFRNPTLETFDNY
RYWQDSGFKKFMNRIFPIKIPEHKKINPLLREYIYFLHSLDPFRFTFKKLSERYFFSENCIKAIYKEESVKKFLEENQLC
DDKTKRISKKEAILKIKELIYSKKIGYKDIGDYENLQNEEDEFQGYKNTFDQINRQVVQVESISAFPLPNRRNPVPKRVD
VDIPVFNSANVKIMNWINPNDKVIF-------------------------------------------------------
-------------------------------------------------------------------
>PCOAH_00003130
MAVALGKLLLRSNRRWPSGVPPVDK--------------GRS----I-SGGSVG-EV----------------------G
D-VQNMIDPPLREDEDYPSYVQPNEKTSCARWAESWQ-NENVKNN--------E--EKEKRGYYATHPVSDNPAYTVPYR
YRVVIPTRRKKVKG-----ISDMNEQKRGEKSKGGASQNE-PNDPAENIKEEYSRDVSNQLSYSDFVGFRNPTLETLDNY
RYWQDSGFKKFLHRTFPIKLPEHKTLNPLFREYIYFLHSLDPFRFSVKKLSERYFLSQKCIESIYKEESVKRFLRENQLC
DEKTKRISKKEAVSKIKELIYAKKLGYKDIGDFENVKNEEDQFQGHKNTFDVINRQVIQVESISAFPLPDRRDPVPKRVD
VDIPVGNSANVKIMNWVNPNDKVVF-------------------------------------------------------
-------------------------------------------------------------------
>PmUG01_02018200
MAIRLCKILRRSNKGWTY--KGGKNAASKRSKFLDVSEFSKM----D---VKTN-VR----------------------E
E-DENLFEPPLGEKEAYPSYMQPEEKNSS-GWSEKWRSDENVKKENIKVKERGNEKEKRNT--Y-HFFSSDNYAYNVPYN
YKVVIPTKENTMK-----------------------------N-DKGNIREEYSRDTNTQLNYTDYTGFRNPTLQTFENY
KYWQDSGFKKFLTRIFPIKLPEHKTVDPLLREYIYFLHSFDPFRFSFKKLSERYFFSKSSIKAIYKEESVKRFLQDNELC
NDKTKRISKKEAVTKIKELIYSKRIGYKDIGDHENVKNEEDQFQGYKNTFDQINRQVIQVESISSFPLPHRRDPVPKRVD
VDMPVFNSANVKIMNWINPNDRVIF-------------------------------------------------------
-------------------------------------------------------------------
>PBLACG01_0103100
MAIKLCKIFLRSNIKKPIFFKARDD--------------IKK----S---FDDN-NS----------------------L
L-EDSSFDSPLKASDEFPSYMQPSEKNS--SWSEEWR-DENLKLR-----------EKENK--Y-NLSVSDNYAYSVPYN
YKIVIPNKGKNIKD-----EKDKRKK-------------L-LN-DEKYIKEEYSRDVSNTLNYSDFCGFRNPTLSTFENY
RYWQDSGFKKFMNRIFPIKIPEHRKIDPLLREYIYFLHSFDPYRFTFKRLSERYLFPENVIRSIYKEESVKRFLEDYQLC
DDKTKRISKKEAVLKIKELIYSKKIGYKDIGDYENIKNEQDEFCGHKNTFDQINRQIIQVESISAFPLADRRNPVPKRVD
IDMTVCNTANVKIMNWINPNDKVIF-------------------------------------------------------
-------------------------------------------------------------------
>AK88_01080
--------------------------------------------------------------------------------
-----MIDPPLRQDEDYPSYVQPDEKSSYVRWAESWQ-NPNVKGS--------E--EKEKRGYYGTYPVSDNPAYTVPYR
YKVVIPTRRKKVKG-----ISDANEQKRGEKSKG-----E-PNDPAENIKEEYSRDVSNQLSYSDFVGFRNPTLETMDNY
RYWQDTGFKKFLHRTFPIKLPEHKTLNPVFREYIYFLHSLDPFRFSVKKLSERYFLSQKCIQSIYKEESVKRFLKENDLC
DEKTKRISKNEAVLKIKELIYAQKLGYKDIGDFENVKNEDDQFQGHKNTFDVINRQVIQVESISAFPLPDRRDPVPKRVD
VDIPVGNSANVKIMNWVNPNDKVVF-------------------------------------------------------
-------------------------------------------------------------------
>PVP01_0209300
MAVTLGKLLLRGSRRWPSGVPPLDK--------------LGS----A-SNGSVG-EV----------------------G
D-VHNMIDPPLGEEEDYPSYVQPNEKSSCDRWAESWK-DANVKGV--------E--GKEKRGHYATPPVSDNPAYTVPYR
YKVVIPPRRKKVKD-----ISDVNEQKRGEKSKG-ASPNE-SNDPMENIKEEYSRDVSDQMSYSDFVGFRNPTLETWDNY
RYWQDSGFKKFLHRTFPIKLPEHRTLNPLLREYIYFLHSFDPFRFSVKKLSERYFLSQNCIHSIYKEESVKRFLRENQLC
DEKTKRISKREAVLKIKELIYANKLGYKDAGDFENVKNEEDQFQGHKNTFDAINRQVIQVESISAFPLPDRRDPVPKRVD
VDIPVANSANVKVMNWVNPNDKVVF-------------------------------------------------------
-------------------------------------------------------------------
>PPRFG01_0103900
MALKLCKRFLRSNTKKPIFSKARDN--------------LKE----R---FDDDNYS----------------------F
L-EDNSFDSPLKASDEFPSYMQPSDKNS--SWSEEWR-DENLKLR-----------EKENR--Y-NLRVSDNYAYSVPYN
YKIVIPHKGKNIKD-----EKDKRKK-------------L-LN-DEKYIKEEYSRDVSNTLNYSDFCGFRNPTLSTFENY
RYWQDSGFKKFMNRIFPIKIPEHRKIDPLLREYIYFLHSFDPYRFTFKRLSERYLFPENVIRSIYKEESVKRFLEDYHLC
DDKTKRISKKEAVLKIKELIYSKKIGYKDIGDYENIKNEQDEFCGHKNTFDQINRQIIQVESISAFPLADRRNPVPKRVD
IDMTVCNTSNIKIMNWINPNDKVIF-------------------------------------------------------
-------------------------------------------------------------------
>PY17X_0209200
MAINLCRILRRSNRKWGNDWKNNVN--------------LNV----N---KNDN-ES----------------------G
K-VNETFDEPLKEDEGYPSYIQPSGNKT--NWSENWR-NEN---------------EKKKK--Y-NFSISENYAYNVPYN
YKIVIPPSKNKTKQ----------------------------G-DEREIKEEYSRDVSNNLTYTDYCGFRNPTLETFDNY
RYWQDSGFKKFMNRIFPIKIPEHKKINPLLREYIYFLHSLDPFRFTFKKISERYFLSENCIKAIYKEESVKKFLEENQLC
DDKTKRISKKEAVLKIKELIYSKKIGYKDIGDYENLQNEQDEFQGYKNTFDQINRQIIQVESISAFPLPDRRNPVPKRVD
IDIPVFNSANVKIMNWINPNDKVIF-------------------------------------------------------
-------------------------------------------------------------------
>PVL_000173000
MAVTLGKLLLRGSRRWPSGGPPLDK--------------WGS----A-SSGSVG-EV----------------------G
D-VHNMIDPPLGEEEDYPSYVQPNEKRSCDRWAESWK-DANVKGV--------E--GKEKRGHYATPPVSDNPAYTVPYR
YKVVIPPRRKKVKD-----ISDVNEQKRGEKSKG-ASQNE-PNDPMENIKEEYSRDVSDQLSYSDFVGFRNPTLETWDNY
RYWQDSGFKKFLHRTFPIKLPEHRTLNPLLREYIYFLHSFDPFRFSVKKLSERYFLSQNCIHSIYKEESVKRFLRENQLC
DEKTQRISKKEAVLKIKELIYANKLGYKDAGDFENVKNEEDQFQGHKNTFDAINRQVIQVESISAFPLPDRRDPVPKRVD
VDIPVANSANVKVMNWVNPNDKVVF-------------------------------------------------------
-------------------------------------------------------------------
>MKS88_000705
MAIRLCKILRRSNKGRTY--KGGKNAASKRSKFLDVSEFSKM----D---VKTN-VR----------------------E
E-DENLFEPPLGEKEAYPSYMQPEEKNSS-GWSEKWRSDENVKKENIKVKERGNEKEKRNT--Y-HFFSSDNYAYNVPYN
YKVVIPTKENTMK-----------------------------N-DKGNIREEYSRDTNTQLNYTDYTGFRNPTLQTFENY
KYWQDSGFKKFLTRIFPIKLPEHKTVDPLLREYIYFLHSFDPFRFSFKKLSERYFFSKSSIKAIYKEESVKRFLQDNELC
NDKTKRISKKEAVTKIKELIYSKRIGYKDIGDHENVKNEEDQFQGYKNTFDQINRQVIQVESISSFPLPHRRDPVPKRVD
VDMPVFNSANVKIMNWINPNDRVIYAGDDKTVKRRKYDIKNNKLRGKNKPHILNNESEKNFLEVMSAHIYNPSISYREFF
DNNAMGTSTIYYSRLMWGALIFLIMFILVSCIGVYLYVNNLENSFPRKRHSPNPTNHYVINPVIPYS
>PRCDC_0103400
MALKLCKRFLRSNTKKPIFSKARDN--------------LKE----R---FDDDNYS----------------------G
L-EDNSFDSPLKASDEFPSYMQPSEKNS--SWSEEWR-DENLKLR-----------EKENR--Y-NLSVSDNYAYSVPYN
YKIVIPHKGKNIKD-----EKDKRKK-------------L-LN-DEKYIKEEYSRDVSNTLNYSDFCGFRNPTLSTFENY
RYWQDSGFKKFMNRIFPIKIPEHRKIDPLLREYIYFLHSFDPYRFTFKRLSERYLFPENVIRSIYKEESVKRFLEDYHLC
DDKTKRISKKEAVLKIKELIYSKKIGYKDIGDYENIKNEQDEFCGHKNTFDQINRQIIQVESISAFPLPDRRNPVPKRVD
IDMTVCNTSNVKIMNWINPNDKVIF-------------------------------------------------------
-------------------------------------------------------------------
>PBILCG01_0103900
MALKLCKKFLRSNTKKPIFFKARDD--------------IKK----V---FDDN-NS----------------------L
L-EDSSFDSPLKASDELPSYMQPSEKNS--SWSEEWR-DENLKLR-----------EKEKK--Y-NLSVSDNYAYSVPYN
YKIVIPNKGKNIRD-----EKDKRKK-------------L-LN-DEKYIKEEYSRDVSNTLNYSDFCGFRNPTLSTFENY
RYWQDSGFKKFMNRIFPIKIPEHRKIDPLLREYIYFLHSFDPYRFTFKRLSERYLFPENVIRSIYKEESVKRFLEDYQLC
DDKTKRISKKEAVLKIKELIYSKKIGYKDIGDYENIKNEQDEFCGHKNTFDQINRQIIQVESISAFPLADRRNPVPKRVD
IDMTVYNTSNVKIMNWINPNDKVIF-------------------------------------------------------
-------------------------------------------------------------------
>PGAL8A_00101600
MAISLCKILRRNNKRVH-YEKGKYI--------------IPKLDTTL--DTKFD-ES-----------------------
G-EENIFDPPLKAKDDLPLYMQPSENNK--SWSEEWR-DKGLKK------------EENKK--H-NFLSSDNYAYNVPYN
YKIVIPTKK-NV------------------------------K-DDKNIKEEYSRDVSDTLSYTDFCGFRNPSLSTFDNY
RYWQDSGFKKFLNRIFPIKIPEHKKVDPLLREYIYFLHSFDPYRFTFKKLSGRYFFPESTIKLIYKEESVKRFLAENQLC
DEKTKRITKKEAILKIKELIYSKKIGYKEIGDYENIKNEDDEFVGYKNTFDQINRQVIQVESISSFPLPDRRDPVPKRVD
IDMPVFNSANVKIMNWINPNDKVIF-------------------------------------------------------
-------------------------------------------------------------------
>PVVCY_0200760
MAINLCRILRRSNRKWGNEWKGNTN--------------LNL----N---KNDN-EF----------------------R
E-TNETFDEPLKENEGYPSYIQPSGNKT--NWSENWK-NEN---------------EKKKK--Y-NFSISENYAYNVPYN
YKIVIPPSKKKTKE----------------------------S-DEREIKEEYSRDVSNELTYTDYCGFRNPTLETFDNY
RYWQDSGFKKFMNRIFPIKIPEHKKINPLLREYIYFLHSLDPFRFTFKKLSERYFFSENCIKAIYKEESVKKFLEENQLC
DEKTKRISKKEAVLKIKELIYSKKIGYKDIGDYENIKNDDDEFQGYKNTFDQINRQVIQVESISAFPLPDRRNPVPKRVD
VDIPVFNSANVKIMNWINPNDKVIF-------------------------------------------------------
-------------------------------------------------------------------
>PRELSG_0211500
MAISLCRILLRNKRT-N-FEKKKYI--------------ISE----L--DNKLN-ES-----------------------
G-EENVYDPPLKEKDNLPSYMQPSENNR--SWSEEWR-DKELKK-------------EHKK--Y-NFSLSDNYAYNVPYN
YKIVIPTKK-NV------------------------------K-DEKNIKEEYSRDVSDNISYTDFCEFRNPSLSTFDNY
RYWQDSGFKKFLNRIFPIKIPEHKKIDPLLREYIYFLHSFDPYRFTFKKLSERYFFSENTIRLIYKEESVKRFLVENQLC
DDKTKRITKKEAIMKIKELIYSKKIGYKEIGDYENIKNEDDEFVGYKNTFDQINRQVIQVESISSFPLPHRRDPVPKRVD
IDMPVYNSANVKIMNWINPNDKVIF-------------------------------------------------------
-------------------------------------------------------------------
