# Supplementary material for: Phosphorylation in the Plasmodium falciparum Proteome: A Meta-Analysis of Publicly Available Data Sets
Source: J Proteome Res. 2024 Oct 30;23(12):5326–41. doi: 10.1021/acs.jproteome.4c00418 (PMC11629380; doi:10.1021/acs.jproteome.4c00418)
Supplement: Supplementary file 7 — pr4c00418_si_007.zip [file pr4c00418_si_007.zip › plasmodium_alignments/PF3D7_0105600_orthos.afa]

>PF3D7_0105600
--MNHLFSFQINLNDIFTGDNIKKSENSCDYCIKRKRVCKCDTIKEELGSEHIAILNDLVDLKKYYDEVCEKIVDKYQDV
VHRFEYDKDIVKYIKKHNINDEIECVDWLYFYELLKERKILENIINTKEDKD-NVTSLNSFHINEEANFISCINYYLKIN
KYNNVQHNWMGMSLNPFNEYINNNYN--FDIFN-------------KNENI--------------------DDIN-KEKK
NDFLNYHSLLKMKN--------EKEDIYNER---KKDDI---LLYKDKKFYPLYYYSYILYENEKWISGINNTGNILHLE
NIEYVWNKTVREG-NKIKLFHLITCDCLKIKDIHNIYMNN----KEISKDKIKIIEESIHIERILCISQLVCSLGMINIG
GCFIMKIKLSFDNFLLSIFSILSICFKKVDVYRPSCCYLQNVIFLIGIHFNGITSIFLSCLNNWVQLAQKEIVPLLS--C
NDKYNVEDNIG-N------------VKENEQKKIKLND-NILHDNR---KEHTMWDYINHSIIPLKWIKSNYLKEYKNCI
NHFIEYIIYELKKCINVSNISLIKKNIENTKNTYISQFFEEHKIIDIKKKDKLIYKLMDH-IYEDVN-LLNERY------
-------HEEN---KDKIND--------HK---------------------------YNNIDNVSISS------------
------------EDINNETFFNN-NINNADNKNWLKINNSIL-Y-----ETE--EKGIYFRNTYYKNNY---------C-
----N-ENIKKYRKKITALLKKIKFKN-ISNNHDNNINLEDEDDINENKKK-TNNYHN-NNNNNNKNELFQLDEYIIKKR
KF-SMDKNLILKHHLEFENLLKKQVYFTNKNWFKSYLHNNVDKYNNSFFLKKKNTFKDILKCRYYLYYNNYDIHINSFKQ
ILKQYEPLNISYIN--YELHANVIDCLFTLTNCANLNIFQNSLFLQQFIVISNE--QNVYNFFSKFQ-SGHYVYFDAKIQ
S------------------------HI----LSEHG------SK--KRGA-DHSETFLNLDDMYENTKSYKAISELLISY
IKD-KNSCSFIYIDMNS-IYPNFVDVVEKELKIKNYLVGSLIIAYNFLKKNGNMIIRLSSVLTFFTAGLIYILFCSFDKI
EFFVPPSCDDISLDIFLYCHNFNENYIYRHYIQFIWDALICNKHIDEKLFN-----------------------------
-----------------------MDE------------------KKKLD----KPI---NKKRKADLYFSVPMYYLMNKH
FVMFLKKFNSFYFKHHINVCLNFMKEPKYFYHNKILIKSLLTHFFKAYVIQ---GKTFENVYKSIGMSFDNFYEGRED-S
DDE-DEEDDED--------------------EE-NK-KE-QEQE----------EEE-----------------EQEEEK
----EK---THEAY------------DEEKSFKAFLHL---NRKE---SHAKNQFEFYSSDSNYSIMCEYKNVPSEISIS
ESAW-DSS------------------------------------------------------------------------
--------------------------------------------------------------------------------
--------------------------------------------------------------------------------
--------------------------------------------------------------------------------
----------------------------------------
>PCOAH_00003140
--MNHTFTFETNLNDIFAGDDIAESEKSCDYCVKRKRVCRCDTIRRELGSEDATEIAELQERKRYYDEICEKIVDKYKDV
VNRFEYDKDIVSYIKKNKINDEIECEDWIYFYELLKERKIVERCIDKKPSTE-P-LTLNSFHFYEEANFISCLNYYLKVH
KLHHVIHNWMGMSVNPFDEYASGEER--HAGIG-------------DNCNV--------------------SG----YTG
VVPEQVHAKRELQSEPTPPGQTNEEDNWGNN---TLTPV---TLQKGKRFHPLYYYLYM-QENERWVSGLNNSGSIIHPE
NISHVWNQTVRESNKKVKLFQLITANSISTDDVMD-YSKKE----KTN---EHMVEQNNHSARIRSISQLVCALGMVDIG
GCFIIKMKLSFDNFLLSIFSILAICFKKLEVYRPSCCHLRNVVFLVGIHFNGITSIFLSSLNNWVLGAQREIASSVV--D
GNDLNTIGT------------------------------NILDDST--GGVKKRGNFRGRNIIPRKWIKKSFFREYQNCI
HHFVDYLIYYLKKCINVSNTNLMKKNIENTKRMYLSQFFEEHRLVDIRKKDKLLFRLLDD-LYFDQGRIIQPVY------
-------HTEH---ADHANQ-------ANRADE------------------------LDHMDEADVQF------------
-E--RDKVRRSNNYPYAGAPF--------SKKELQKLRSCLN-L--PPQAGT--ERGIFFEGTGESNETNENVSNGVFPN
---GG-GNVHKYRKQITALLRRIDFKG-DKTS---------------SRKR-AGSRV--TPADGTSGGFFHLDEDLIRKR
VF-SVDKTLLEKHEAEFEGLLKKQVYFTNKNWFRCYLQKEACQFENPFYLE-KELYRDILLCRNHIYYNKCAVGMNSIKQ
VLKRYEPVCSSYVMDGNELPCSVIDCLFVLKNCAHVDLTEDSSCLRNFLIISGDASASVFSFFSKFG-SGCRILLEGSDS
P------------------------VG--------G------NP--IAEP-EDATSPLNVQELYERKTPYKHFSEMLQNK
LES-KNICSLVFIDLNTQLFQNYVHVIEKEIKTKNYFVSSLIICFNYLQKGGSLIVHLSSAMTFFTAGLLYVLVCAFERV
DLFLPPSCDDIELGFYIYCNNFSGNYVYRHYVQFLWEALICNQYLEEKVPG-----------------------------
-----------------------SAMN------------V----SVTPG----EVS---TKRKKGDVYLSVPLFFLMNKH
FVHLLKRFNSFYFAHHVNVCMNFLREPKYFYHNRTLIKCLVTHFFRAYVLPEEVGRSFGRVFKSVSIHCDEDGSDEMD-S
GDD-ESNTFGS--------------------DH-LPTGD-DAGSDFSSLDLS-NRGEEDEGGRNALKRGTASPERNKKKK
----QK---IRNS--------------NSRSRSRSGSG---DERV---VNDESELDRSSSESNYSLAFEYKNVPSEISVS
ESAWGDSS------------------------------------------------------------------------
--------------------------------------------------------------------------------
--------------------------------------------------------------------------------
--------------------------------------------------------------------------------
----------------------------------------
>PcyM_0212100
--MNHTFTFETNLNDIFAGDDIAKSEKSCDYCLKRKRVCRCDTIRRELGSEDAAEIAELQERKRYYDEICDKIVDKYKDV
VNRFEYDKDIVSYIKKNKINDEVECEDWIYFYELLKERKIVEKCIDTKSSREEP-LTLNSFHFDEEANFISSLNYYLKVH
KLHHVIHNWMGMSVNPFDEYASGGGH--HAGMG-------------DSCDGGGSGGDGGGGAGGGGYGGNGNGVS-AYGG
A-SDQAHAKREWQSGSTHVGQADGEDNRGRD---TLTPI---ALEKEKKFHPLYYYLYM-QENEKWISGLNNSGSIIHPE
NITHVWNQTVRESNKKVKLFRLITANSVSTDDVMN-YCKKE----KKN---QHMMEQNSHAARIRSISQLVCALGMVDIG
GCFIMKIKLFFDNFLLSVFSILAICFKKLEVYRPSCCHLRNVVFLVGVHFNGITSIFLSSLNNWVQGAQREIASLPG--E
GSQLAKQGTLAAQGMSAAQSTIAAQSMSAAQSTIAAQGRNTPDDAA--GGVKTGGSFRGKSIIPRKWINKNFFREYQKCI
HHFVDYLIYYLKKCINVSNTNLMKKNIENTKRMYLSQFFEEHRLVDIRKKDKLLFRLLDD-LYLDQGRIIPRVY------
-------HAGG---EDGADQAD---R-ADRADRADHANRADRADHANRADHPNHANQLDGTDERDVLC------------
-E--GDRRGCFTDFPYAGAPF--------SKKELQKLRSSLQ-L--PPQAGR--ERGIFFEGTGESNETRENISNGVFSN
---RG-GNVHKYRKQITALLRRIDFKG-DKTS---------------SRKR-RASRI--NRVDGTPGGLFQLDEDLIRKR
VF-SVDKTLLERHESEFEGLLKKQAYFTNKNWFRCYLQKDAYDFVNPFYLG-KELYRDILLSRNHIYYNNCDVEMNSLKQ
ILKRYEPVCSSYVMDGQELCCSVIDCLFVLRNCAHVDLTEDSSLLRTFLVISGDASSSVFSFFSKFG-TGSRVQLQGWDS
Q----------------------------------------------VGP-RDGAPLLNVQELYQKKTPYKYFSEILKDK
LEDQKNVCSLVFIDLNTQLFQNYVHVVEKEIKTKNYFVSSLIISFNYLQKGGSLIIHLSSAMTFFTAGLLYILVCAFERV
DFFLPPSCDDLELGFYIYCDTFGGNYVYRHYVQFLWEALICNQYVEEKVPC-----------------------------
-----------------------SATT------------V----SVNPGGEEVSTM---KKKKKGDVYLSVPLFFLMNRN
LVNLLKRFNSFYFSHHLNICMQFLREPKFFYHNRTLIKCLVTHFFRAYVLPEELGRSFGRVFKSVSIHCDEDGSDLLD-S
GED-GSDLLDS--------------------GE-DGSGLLDSGED--GSDLL-DSGEEVKLGRN-----------QKKNR
----QK---VRGTTG--------RSRSLSRSRSSGGSG---DERV---ANEESELHRSSSESNYSLAFEYKNIPSEISVS
ETAWGDSS------------------------------------------------------------------------
--------------------------------------------------------------------------------
--------------------------------------------------------------------------------
--------------------------------------------------------------------------------
----------------------------------------
>PVP01_0209200
--MNHTFTFETNLNDIFAGDDVAKSEKSCDYCVKRKRVCRCETIRRELGSEDAAEIAELQERRRYYDEICNKIVGKYKDV
VNRFEYDKDVVSFIKKNKINDEVECEDWIYFYELLKERRIVERCIDTKGGRE-A-VTLNSFHFDEEANFISCLNYYLKVH
KLHHVVHSWMGMSVNPFDEYSPGGAR--HAGVG-------------HSGGV-------------SGYGGDSDHVS-GYGR
D-SD-----------------------RVSG---YARDA---AAPEGKRFHPLYYYLYV-QENERWISGLNNSGRIIHPE
NINHVWNQTVRESNNKVKLFQLITANSVSADDVTD-YCKRE----KKN---QQVEEQNSHVSKIGSISQLVCALGMVDVG
GCFIMKMKLSFDNFLLSIFSILAICFKNLEVYRPSCCHLRNVVFLVGVHFNGITSIFLSSLNNWVQGAQREVVSLLG--E
QHTLGMLGAI------------------------DSPGVSVPGDPP--GGVDPGRSFKGRSIIPRKWIKQSFFREYQKCI
HHFVDYLIYYLKKCINVSNTNLMKKNIEDTKRMYLSQFFEEHRLVDLRKRDKLLSRLLDD-LYFDLWRIIPPGS------
-------GE-S---AEGGEKGESGESGENRESR------------------------ENGADKGDHLE------------
-E--ADGEDCRKHFPYEGAPF--------SKKELQKLRSSLQ-L--PPQAAT--ERGIFFETRGPTT-------NGECAN
---RG-GSLHKYRKQITALLRRIDFKG-DRAP---------------SRKR-RGSRS--NRVADPPRGLFQLDEDLIRKR
VF-SFDKALLEKHEAEFEGLLKKQAYFTNKNWFRCYLQKEACHFVSPFYLG-KDLYRDIQLFRQHIYYNQCDASINSLKQ
VLKRYEPVCSSYVMDGSELCSSVIDCLFVLKNCAHVDLTEGCPFLQNFLVISGDASAGVFSFFSKFG-SGCHVLLQGGGS
S------------------------GV----GGVSGGASGDVGG--GAEP-PEAAPPLNVQELFQRKTPYKHFSELLKDR
LEG-KSVCPFVLIDLNTHLFPSYVHVAEKEIKTKSYLVSSLIICFNYLKKGGNLLLHLSSALTFFTAGLLYVLVCAFDRV
EFFLPPSCDGIDLGFYICCHNFGGNYVYRHYVQFLWEALICNQHLEEKVPG-----------------------------
-----------------------SATS------------V----ATTPG----EAN---AKRKKGELYLSVPLFFLMNKH
FVSLLKRFNSFYFTHHLNVCRHFLREPKYFYPNRTLVKCLVTHFFRAYVLPEGAGRSFGRVFKSVSIHCEEDGSDEDG-S
DAL-GSDQLDSDVLGSDQLDSDRLDSDNDGRGH-LPVGD-ATGSDFSSLDVP-SRGEGVDGGRRAPRGGASPPERNNKKK
----QK---IRRNR------------SRSGSLSGSGSG---GARV---ASEGSEADGSSSESNYSLAFEYKNVPSEISVS
ETAWGDSS------------------------------------------------------------------------
--------------------------------------------------------------------------------
--------------------------------------------------------------------------------
--------------------------------------------------------------------------------
----------------------------------------
>PmUG01_02018100
--MNHIFTFETNLNDIFTRDDIEKSERCCDYCIKRKRVCKCETIKRELGSEEGKDIEELMELKMYYDEICEKIVDKYQDV
VSRFEYDKDIVKYIKGNNINDEIECEDWLYFYELLKERKIVERCIDTKESKE-V-ISFYSFHIDEEANFLSSLNYYLKTN
NYNNIYHNWMGMSINPFNEYGSSCSDGSFSLCKEGKVEEGTNIIFSDDNMT--------------------TSIV-EECE
NDHSTLLSLL--------------------------------GFGEYKKVHSLYYFLYI-QDNERWISGMNNTGNICHLE
NIDHVWNKTVRESTNRIKLFHLITANSVRSNDADYIRIKKKKRKKDLFNEN-FLLESSIQIEWVLCTSQLICALGMIDIG
GCFIMKLKLSFDNFLLSVFAILSICFKKLEVYKPSSCYVGNVVFLVATYFNGITSIFLSSLKNWVQSAQRDIAPLLG--C
GSS-GVDGGIR-L--------------------------------------AKKKKFSNHSLIPRKWIKHSFFEEYKKCI
KHFVDYLVFHLKKCINVSNTNLMKKNIENTKNTYISQFFQVHKIGALREREKLLNRSGENMIYCDESKLMHDQA------
-------SKQT---RSYANP--------HT---------------------------NNHSSNGSIKYTNEGGIVQSSAL
DDVLLDKPNGMRDELESFNFF--------RNKNLYKIKNSLL-LLIPNRMRV--KESLFYENTYGGNVL---------CK
KYTVN-DNVRKYKKQISGLLKKIEYRT-VEE-------------------------------KVEKKGLFELDNDIIAKR
LFFLTDKNSFSEQQQKFEDLLKKQIYFSKKNWFKCYMHNDITNFHNPFYLD-KTLFINILKCRYYIYYKNCDMHISSLRQ
ILKQYEPFNTTYIN--YELYTSVIDCLFVLKNCASLDIFEDSNFLQNFLVISRE--SNVFDFFSKFEGRGIHVLLRDPDL
-----------------------------------G------A---EVDE-EGEGPSVNVEDMFRRRLPYKMFSELLINK
LKK-KNVCALVYIDLNT-ILPNYVHVVEKEIKIKNYLVASVIIAFNYLKKGGNMILRLSSVLTFFTAGIIYLLFCSFEKV
QFFLPPSCDDIYLDLYIYCHNFSEYYIYRHYIQYMWDAITCNQYLDEQLCSNRGSRCDRDPTQSMESSGTNGGGSVRRSA
DINDDRNCNGMSNGNTNSISNDNIDS------------------GKSTQ----ADS---TKKRKKDVYFCVPLYFLMNKQ
FVVLLKEFNYFYFKNHINVCLNFMKDLKYFYHNKSLIKCMLAHFFTAYVLP---DVSFTNAYKSLTVNHNIFDEKKED-Y
TDN-EEEKDES--------------------DE-ED----DMGK-VEQINISKEQVEETYWGRVKKKRS-SNIEENDTNK
----NNGNEQMVGN------------KGNGNLNFLFDL---KKQE--EMEAKKKFDSSSSESNYSIIYEYKSVPSEVSVS
ETAW-ESP------------------------------------------------------------------------
--------------------------------------------------------------------------------
--------------------------------------------------------------------------------
--------------------------------------------------------------------------------
----------------------------------------
>C922_04242
--MNHTFTFETNLNDIFAGDDIARSDNSCDYCVKRKRVCRCDSIRRELGSEDAAELPELQERKKYYDEICDKIVDKYKDV
VNRFEYDKDIVSYIKRNKINDEIECEDWIYFYELLKERKIVESCIETKPSSE-P-ITLNSFHFDEEANFISSLNYYMKVH
KLHHVIHNWMGMSVNPFDEYAPGGEW--HAGIG-------------DGGDG--------------------SRVS-GYGS
V----------------------SEDTPWND---TMTPL---TLEKGKKFHPLYYYLYM-QENERWISGLNNSGSIIHPE
NISHVWNQTVRESNKKVKLFQLITANSVSTDDVMD-YCKRE----ETN---QQMLERNNHSARIRSISQLVCSLGMVDIG
GCFIMKMKLSFDNFLLSIFSILAICFKKLEVYRPSCCHLRNVVFLVGVHFNGITSIFLSSLNNWVQGAQREIAAMVG--E
GNQLGAVGTEGPQ---------------------TTHGATISDAPT--GGVKEGGSFSRRSIIPRKWIKKSFFREYQKCI
HHFVDYLIYYLKKCINVSNTNLMKKNIENTKRMYLSQFFEEHRLVDIRKKDKLLFRLLDD-LYFDQGRIIPRVC------
-------HAEE---AEAGEQ-------SNRADQL---------------------HDMDDMDRGDVQR------------
-E--GDKTSRFRHLPYSGAPF--------SKKELQKLRRSLR-L--PPQAGR--KSGIFFERTGESNEIRSQLTNDLFPN
---HV-ENIHKYRKQITALLRRIDFKG-DKTL---------------SRKR-RGNRI--DRVDGTARALFQLDEDLIRKR
VF-SVDKTLLEKHETEFEGLLKKQAYFTNKNWFRCYLQKEACHFDNPFYLE-KELYKDILLFRKHIYYNGCDRGVNSLKQ
ILKRYEPVCSSYVMDGQELCCSVIDCLFVLRNCAHVDLTKDSSLLRSFLVISGDASTGVFSFFSKFG-TGCRILLQGWVS
Q------------------------FAAGGSASGSG------SR--SVEP-RDDASLLNVQQLYQRKTPYKHFSEMLKHK
LGN-KNVCSFVFIDLNTQLFQNYVHVVEKEIKTKSYFVSSLIICFNYLQKGGSLIVHLSTAMTFFTAGLLYVLVCAFDRV
DLFLPPSCDDIDLGFYIYCDNFGGNYVYRHYVQFLWEALICNQNLEEKTPG-----------------------------
-----------------------NPIN------------V----SVTPG----EVS---TKRKKGEVYLSVPLSFLMNKH
FVCLLKRFNLFYFSHHMNVCMHFLREPKYIYPNRTLIKCLVTHFFRAYVLPHEVGRSFGRVFKSVSIHFDEDGNDLLD-S
GDD-GSDTFGS--------------------DELLPTGDDDVGSDSSSVDLS-NRGEEVQGGRN---------NKN-KRK
----QK---IRSGSR-----SR-SSGSLRSSCSRDASA---DERV---ANEESELDRSSSESNYSLAFEYRNVPSEISVS
ETAWGDSSWPSGVAPPFDKWESVADSSIAQMGDDVHNMVDPPLQADEDYPSYVQPNEKSSCTRWAQSWKNESVKNSEGEE
RRGSYGIHPVSDNPAYTVPYRYRVIIPTRRKKVKVISDVNEKKKGDQSKAGGSPNEPNDPSQNIKEEYSRDVSSQLTYSD
FVGFRNPTLDTLENYRYWQDSGFKKFLHRTFPIKLPEHKTLNPLFREYIYFLHSLDPFRFSVKKLSQRYFLSQGCIQSIY
KEESVKRFLRENQLCDEKTKRISKKEAVLKIKELIYAKKLGYKDIGDFENVQNEDDQFQGHKNTFDVINRQVIQVESISA
FPLPDRRDPVPKRVDVDIPVANSANVKIMNWVNPNDKVVF
>MKS88_000704
--MNHIFTFETNLNDIFTRDDIEKSERCCDYCIKRKRVCKCETIKRELGSEEGKDIEELMELKMYYDEICEKIVDKYQDV
VSRFEYDKDIVKYIKGNNINDEIECEDWLYFYELLKERKIVERCIDTKESKE-V-ISFYSFHIDEEANFLSSLNYYLKTN
NYNNIYHNWMGMSINPFNEYGSSCSDGSFSLCKEGKVEEGTNIIFSDDNMT--------------------TSIV-EECE
NDHSTLLSLL--------------------------------GFGEYKKVHSLYYFLYI-QDNERWISGMNNTGNICHLE
NIDHVWNKTVRESTNRIKLFHLITANSVRSNDADYIRIKKKKRKKDLFNEN-FFLESSIQIEWVLCTSQLICALGMIDIG
GCFIMKLKLSFDNFLLSVFAILSICFKKLEVYKPSSCYVGNVVFLVATYFNGITSIFLSSLKNWVQSAQRDIAPLLG--C
GSS-GVDGGIR-L--------------------------------------AKKKKFSNHSLIPRKWIKHSFFEEYKKCI
KHFVDYLVFHLKKCINVSNTNLMKKNIENTKNTYISQFFQVHKIGALREREKLLNRSGENMIYCDESKLMHDQA------
-------SKQT---RSYANP--------HM---------------------------NNHSSNGSIKYTNEGGIVQSSAL
DDVLLDKPNGMRDELESFNFF--------RNKNLYKIKNSLL-LLIPNRMRV--KESLFYENTYGGNVL---------CK
KYTVN-DNVRKYKKQISGLLKKIEYRT-VEE-------------------------------KVEKKGLFELDNDIIAKR
LFFLTDKNSFSEQQQKFEDLLKKQIYFSKKNWFKCYMHNDITNFHNPFYLD-KTLFINILKCRYYIYYKNCDMHISSLRQ
ILKQYEPFNTTYIN--YELYTSVIDCLFVLKNCASLDIFEDSNFLQNFLVISRE--SNVFDFFSKFEGRGIHVLLRDPDL
GESGKFGNTIIICSFTSPPSSNSYMHF----FPCSG------A---EVDE-EGEGPSVNVEDMFRRRLPYKMFSELLINK
LKK-KNVCALVYIDLNT-ILPNYVHVVEKEIKIKNYLVASVIIAFNYLKKGGNMILRLSSVLTFFTAGIIYLLFCSFEKV
QFFLPPSCDDIYLDLYIYCHNFSEYYIYRHYIQYMWDAITCNQYLDEQLCSNRGSRCDRDPTQSMESSGTNGGGSVRRSA
DINDDRNCNGMSNGNTNSISNDNIDS------------------GKSTQ----ADS---TKKRKKDVYFCVPLYFLMNKQ
FVVLLKEFNYFYFKNHINVCLNFMKDLKYFYHNKSLIKCMLAHFFTAYVLP---DVSFTNAYKSLTVNHNIFDEKKED-Y
TDN-EEEKDES--------------------DE-ED----DMGK-VEQINISKEQVEETYWGRVKKKRS-SNIEENDTNK
----NNGNEQMVGN------------KGNGNLNFLFDL---KKQE--EMEAKKKFDSSSSESNYSIIYEYKSVPSEVSVS
ETAW-ESP------------------------------------------------------------------------
--------------------------------------------------------------------------------
--------------------------------------------------------------------------------
--------------------------------------------------------------------------------
----------------------------------------
>PGAL8A_00101700
--MN------------------------------------------------LKDLEELLDLKKYYNEICEKIVDKYKDV
VNRFEYDKDIVRYIKTNKINDEIESEDWLYFYELLKDRKILERCIDMNNNKE-L-ILFNSFHLDEEASFISCLNYYIKVN
RYNNVNHNWMGMSENPFSEYVSNNEI-SFYYHN-------------NFKNK--------------------DDD---KKF
SSYINIPSNIE-----------EK------------KNID--STLEHKKFSPLYYLLYI-QDNDKWISGINNSGNILHLK
NIDYIWNKTVREN-NKIKLFHLITSNSVKMDNIYY---KL-------KKRDEELTAENIDIDKILCVSQLVCALGMLDIG
GFYIMKVKLSFDNFLLSVFSILSICFKKIEVYRPSCCYLRDVVFLIGINFNGITSIFLSSLNNWVQSAQKELIYFSD--T
KNKDDK-NENG-E-------------------------------------MTKTKNYLNSNIIPRKWIKNTFFQEYKNCI
KHFIDYLIYYLKKCINVSNINLIKKNIENTKNTYVSKFFEENKIVDIKKKDKLLHKLV-N-IYEDKE-LLHKYV------
-------HTDN---ENDLLS--------KK---------------------------EWGNYSENLDS------------
------------CYTSDEAIY--------SNKKISKIKNMP--F-----HIE--KREAYFENIYSKNLD---------C-
----N-NNIKRYSKRIASLLKKIKYKN-NKE-------------------------------NMGEKELFQLDKEILKKR
IF-FMEKSFLLKQENEFQFLLQKQAYINNRNWFRTYLQNDISNFEKPFYLK-KTIFKDILKCRYYLYYNNYHMHINSLRQ
ILKQYEPLNITYVN--YELECSVIDCLFILKNCANCDIFKDSKVLENFLVISTE--ISVYNFFSKFQ-DGHYVLLENGNA
N------------------------NI----ADEYE------LD--E-YK-KSNVSFISVEKMYETRKPYKVFSELLINK
LKK-KNVCSLIYIDLNS-IFPNFVHVVQKELKIKNYFVSSLIIAFNYLMKNGNMILRLSSALTFFTAGLIYILFCSFEKI
EFFLPPSCDDINLDFYIYCYNFNENYVYRHYIQYIWDAIICNQYMDEKIFN-----------------------------
-----------------------KED------------------NRKV-----EMK---ERKRKCDIYFSTPINFIMNKY
FVLLLKKFNSFYFKHHINICLSFAKEPKYFYHNKSLIKCLLTHFFKAYVIQ---NKGFSKLYKSININCDEFDEKKDE-T
EDDEIEDSDED--------------------EK-DE-K--SEDE-KEL--------------------------------
------------------------------------------------NEEENILKNSSSDSNYSIIYDYKNVPSEISIS
ETVW-ESS------------------------------------------------------------------------
--------------------------------------------------------------------------------
--------------------------------------------------------------------------------
--------------------------------------------------------------------------------
----------------------------------------
>PocGH01_02016400
MTMNHIFTFETNLNDIFAGDDIKKSERSCDYCVKRRRVCKCDTIKRELGSEESKDLEELLELKKYYDEICGKIVDKYKDG
VNRFEYDKDIVMYIKNNKINDEIECEDWLYFYELLKERKILERCIDTKQKSD-V-ISLNTFHLDEEANFISCLNYYIKVK
NYTHVQHNWMGMSINPFNEYGNRNYV--SHS------------------HL--------------------DRIY-WEED
NEGKSHGSM---KN--------FNSNMGNVSYSNENCDST-NPLGDDKKFHPLYYFSYI-QDNERWITGINNSGNILHLE
NIDYVWNKTVRENSKKIKLFQLITTNCVRNNDMDYDKIKKD----IYN---ENLVRENLEIERILCLSQLVCALGMINIG
GCFIMKMKLSFDNFLLSVFAILSICFKKVEVYRPSCCYLRNIVFLIGIQFNGITSIFLSSLNNWVQLAQRELILYWD--N
KFSNSICKNI---------------------------------------TEKRKYKCLNHSLIPRKWIKNTFFNEYKNCI
NHFIDYLIYYLKKCINVLNTNLIKKNIENTKKTYMSQFFEENNIVDIRKKDKLLPKLVDN-LYFDDGKVLYTESLKEKFN
IENGTTYELGN---NKKAND--------FN---------------------------LTNVTLRTARM------------
SH--NSDTSFISHNSEDYALF--------NSRHFSKVKNSLLPP-----NAD--VKEIFFENTYDVNTH---------LS
----D-NNIEKYKKQITALLKRIEFNKNGRD-------------------------------KLERRGLFALDEDIVKKR
IF-SADKNFLLKYEKEFDNMLKKQAYFTNKNWFKSYLQMDVSHFENPLYLS-KTVFKAILKCRYYLYYNGCDMHINSLKQ
IIKQYEPLTTSYIN--YELHSNVIDCLLVLKNCASLDLFEDSHFLQNFLVISKE--RIIFDFFSKFE-HGSVVSFCDTIS
T------------------------G--------------------SGEG-EDNGTHVDVENLYEKRTPYKVFSELLIEK
LKG-KNVCPFVYIDLST-IFPNYVHVVEKELKVKNYFVSSLIIAFNYLKKSGNMIIRLSTALTFFTAGLLYLLFCAFERV
DFFLPPTCDDINLDFYIYCFSFNEYYIYRHYVQYIWDALTCNQHIDEKAHC-----------------------------
-----------------------GMVGGESSSVTCGSSRVGRV-AGEMQ----ESC---TKRRKSEIYFSVPIYFVMNKN
FVLFVKKFNSFYFKQHISACLNFMKEPKYFSHDKSLIKCLLTHFFRAYILR---GKSFGHVYKSLAFNYDGFDEKKGDDS
DDD-EEEEDGE--------------------GE-DD----SSSK--VGADFGTGLYEETRIGDL---RGTGR-CDNQNKH
----EG---GEEDN------------ENRDSFKTLFDL---KKKED-MRNVKNDFSYSSSESNYSMIYEYENVPSEISIS
ETAW-DSS------------------------------------------------------------------------
--------------------------------------------------------------------------------
--------------------------------------------------------------------------------
--------------------------------------------------------------------------------
----------------------------------------
>PADL01_0103200
--MNHVFSFQTNLNDIFTGDNIKKSENSCDYCIKRKRVCKCDTIKEELGSEHISILNELIDLKKYYDEVCEKIVDKYQDV
VHRFEYDKDIVKYIKKHNINDEIECVDWLYFYELLKERKLLENIINTKEDKD-NMTSFNSFHINEEANFISCINYYLKIN
KYNNVQHNWMGMSLNPFNEYINNNYN--FDIFN-------------RNENI--------------------DDIY-KEKK
NDFLNYHSLLKMKN--------EKEDMYNERIK-KKDDILLSLLNKDKKFYPLYYYSYILYENEKWISGINNTGNILHLE
NIEYVWNKTVREG-NKIKLFHLITCDCLKIKDIHNTYMNNNKNNIEINKDKIKIIEESIQIERILCISQLVCSLGMINIG
GCFIMKIKLSFDNFLLSIFSILSICFKKVDVYRPSCCYLQNVIFLIGIHFNGITSIFLSCLNNWVQLAQKEIVPLLN--G
NYKYNVEDDIV-K------------IKEKEQKKMKLND-NILHDNR---KEDNMWNYINHSIIPLKWIKSNYLKEYKNCI
NHFIEYIIYELKKCINVSNMSLIKKNIENTKNTYISQFFEEHKIIDIKKKDKLIYKFMDH-IYEDSD-LLNETY------
-------QEKN---KDKIND--------HK---------------------------YSTIDNISISS------------
------------EDINNETFFNN-NINNADNKNWLKINNTIL-Y-----ETE--EKGIYFRNTYKKNNY---------C-
----N-DNIKKYRKKITALLKKIKFKN-FSNMDDNNINLEDDYDINENKKTPTNNH---HNNNNNNNELFQLDEYIIKKR
KF-SMDKNLILKHHLEFENLLKKQVYFTSKNWFKSYLHNSVDKYNNSFFLKKKNIFKDILKCRYYLYYNNYDIHINSFKQ
ILKQYEPLNISYIN--YELHANVIDCLFTLTNCAYFNIFQDTSFLEQFIVISNE--QNVYNFFSKFQ-NGHYVYFDEKIK
S------------------------HI----LSEQG------SK--KRDT-EHSETFLNLDDMYENKKSYKAISELLISF
IKD-KNSCSFIYIDMNS-IYPNFVDVVEKELKIKNYLVGSLIIAYNFLKKNGNMIIRLSSVLTFFTAGLIYILFCSFDKI
EFFIPPSCDDISLDIFLYCHNFHENYIYRHYIQFIWDALICNKHIDEKLFN-----------------------------
-----------------------MDE------------------KNKLD----KPI---NKRRKADLYFSVPMYYLMNKH
FVMFLKKFNSFYFKHHINVCLNFMKEPKYFYHNKILIKSLLTHFFKAYVIQ---AKTFENVYKSIGMSYDNFYEGRED-S
DDE-DEEEDEE--------------------NQ-EE----DQNK-KEE--------Q-----------------KVVEEK
----EK---IHETY------------DEEKSFKTFLDL---NRNE---SNEKNQFEFYSSDSNYSIMCEYKNVPSEISIS
ESAW-DSS------------------------------------------------------------------------
--------------------------------------------------------------------------------
--------------------------------------------------------------------------------
--------------------------------------------------------------------------------
----------------------------------------
>PVVCY_0200750
--MNHIFSFDSNLNNIFLGDYLEKSENSCEYCTKRKRICRCDTMKRELGSERTKDIDDFLNLKKYYDEICEKIVDKYKDV
VNRFEYDKDIVMYIKKNKINDEIECEDWLYFYELLKERKVLEKCIDLKQNKE-I-ISLNSFHLDEQANFISCLNYYIKVN
KYHNIHHNWMGMSINPFNEYANNNYN--SNVCTNIQTN--------EFNKV--------------------NNVD-DKIF
NDDCNVYNIE------------ENEKI---------HNII--SPGDLKNVHPLYYYSYI-QDNEKWLSGINNSGNILHLE
NIDYVWNKTVREDSNKIKLFHLITANCVKNNDMDYNKIKTK---KQYN---ENDINLNIEIERVLCISQLVCALGMMNIG
GYFVMKIKLSFDNFLLSVFSILSICFKKLEVYRPSCCYLRNIIFVIGVHFNGITSIFLSSLKNCVEESQKELINLVN--S
TKNGDYSKEIS-D------------NTEMKNKKMKTND-NSVPSDMSPSTKSESNKFLNHSLIPRKWIKSSFFQEYKNCI
NHFIDYLIYHLKKCINLSNINLIKKNIENTKNTYISQFFEEHKIVDILKKDKLVHKLLDH-IYYENN-L-DEK-------
--------------NNKFND-----F-GEK---------------------------DDDIDFILPNN------------
----------LLENSEQEIFY--------SNKFFSKIKNTILHY-----QLE--EKGIYFKNNYNINIY---------C-
----NNNNIENYRKNITSLLKKIKFKN-VSN-------------------------------ANKATELFQLDQAILKKR
IF-LKDKGLFSNHEMEFINLLKKQAYFTNKNWFKCYLQNDILNFENPFYSP-KTLFKDLLKCRYYIYYKNCDIHINSFKQ
ILKQYEPISTSYIH--YELYSSVIDCLFVLKNCAGFDIFKDSSFIQNFLVISTE--NCIFNFFTKFQ-TGYHVALESNDP
N------------------------SI----NSNYG------NSGPEGDT-DDYVIHVNVGNMYEKRQSYKLFSELLIQK
LKS-KNVCSFIYIDLNT-IFPNYVHLVEKEIKIKNYFISSLIIAFNYLKKEGNMIIRLSSVLTFFTVGLVYILFCCFEQV
SFFVPPSCDDINLDFYIYCFNFNENYIYRHYIQYIWDAVICNQHINEKFNN-----------------------------
-----------------------KEMG------------VNTNSSKSI-----EAA---SKKRKSDIYFSIPLYFVMNKH
FVQFIKKFNSFYIKSHINICLNFIKEPKYFNHHKSTIKSLLTNFFKAYILC---DDLYEKIYKSITIQYNIFHKKEDI-S
DDE-DEDEEEE--------------------KL-DK----HENF------------------------------------
----NN---NLEDG------------PGNNNFKHLFDL---RDKKKNDIWEVNRYENSSGESDYSLIYEYKNVPSEVSIS
ETAW-DSP------------------------------------------------------------------------
--------------------------------------------------------------------------------
--------------------------------------------------------------------------------
--------------------------------------------------------------------------------
----------------------------------------
>PCHAS_0206100
--MNHIFSFDSNLNNIFLGDYLEKSENSCEYCTKRKRICRCDTMKRELGSERTKDIDDFLNLKKYYDEICEKIVDKYKDV
VNRFEYDKDIVMYIKKNKINDEIECEDWLYFYELLKERKVLEKCIDLKQNKE-I-ISLNSFHLDEQANFISCLNYYIKVN
KYHNIHHNWMGMSINPFNEYANNNYN--PSVCTNIQTN--------EFNKV--------------------NNIN-DKIF
NDDCNVYNIE------------ENEKI---------HNII--SPGDLKNVHPLYYYSYI-QDNEKWLSGINNSGNILHLE
NIDYVWNKTVREDSNKIKLFHLITANCVKNNDMDYNKIKTK---KEYN---ENDINVNIEIERVLCISQLVCALGMMNIG
GYFVMKIKLSFDNFLLSVFSILSICFKKLEVYRPSCCYLRNIIFVIGVHFNGITSIFLSSLKNCVEESQKELINLVN--S
TRNGDYSKEKS-D------------NTEMKNKKMKTNN-NSVSSDISPTTKNESNKFLNHSLIPRKWIKSSFFQEYKNCI
NHFIDYLIYHLKKCINLSNINLIKKNIENTKNTYISQFFEEHKIVDILKKDKLVHKLLDH-IYYENN-L-DEK-------
--------------NNKFND-----F-GEK---------------------------DDEIDFILPNN------------
----------LLENSEQEIFF--------SNKFFSKIKNTILHY-----QLE--EKGIYFKNNYNINIY---------C-
----NNNNIENYRKNITSLLKKIKFKS-VTN-------------------------------INKATELFQLDQAILKKR
IF-LRDKGLFSNHEMEFINLLKKQAYFTNKNWFKCYLQNDILNFENPFYSP-KTLFKDLLKCRYYIYYKNCDIHINSFKQ
ILKQYEPITTSYIH--YELYSSVIDCLFVLKNCAGFDIFKDSSFIQNFLVISTE--NCIFNFFTKFQ-TGYHVALESNDP
N------------------------SI----NSNYP------NSGTEGDT-DDYVIHVNVGNMYEKRQSYKLFSELLIQK
LKN-KNVCSFIYIDLNT-IFPNYVHLVEKEIKVKNYFISSLIIAFNYLKKEGNMIIRLSSVLTFFTVGLVYILFCCFEKV
SFFVPPSCDDINLDFYIYCFNFNENYIYRHYIQYIWDAVICNQHINEKFNS-----------------------------
-----------------------KEMG------------ANTNTSKSI-----EAG---SKKRKSDIYFSIPLYFVMNKH
FVQFIKKFNSFYIKNHINICLNFIKEPKYFNHHKSMIKSLLTNFFKAYILC---DDSYEKIYKSITIQYNIFHKKEDI-S
DDE-DEDEEDD--------------------KI-DK----HENF------------------------------------
----NN---NLEDG------------PGNNNFKHLFDL---RDKKKNDIWEVNRYENSSGESDYSLIYEYKNVPSEVSIS
ETAW-DSP------------------------------------------------------------------------
--------------------------------------------------------------------------------
--------------------------------------------------------------------------------
--------------------------------------------------------------------------------
----------------------------------------
>PGSY75_0105600
--MNHLFSFQTNLNDIFTGDNIKKSENSCDYCIKRKRVCKCDTIKEELGSEHISILNELIDLKKYYDEVCEKIVDKYQDV
VHRFEYDKDIVKYIKKHNINDEIECVDWLYFYELLKERKILENIINTKEDKD-NMTSFNSFHINEEANFISCINYYLKIN
KYNNVHHNWMGMSLNPFNEYINNNYN--FDIFN-------------RNENI--------------------DDIN-KEKK
NDFLNYHSLLKMKN--------EKEDMYNERTK-KKDDILLSLLYKDKKFYPLYYYSYILYENEKWISGINNTGNILHLE
NIEYVWNKTVREG-NKIKLFHLITCDCLKIKDIHNIYMNNNKNNMEINKDKIKIIEESIHIERILCISQLVCSLGMINIG
GCFIMKIKLSFDNFLLSIFSILSICFKKVDVYRPSCCYLQNIIFLIGIHFNGITSIFLSCLNNWVQLAQKEIVPFLS--G
NYKYNVEDDIV-K------------IKEKEQKKIKLND-NILHDNR---KEDNMWNYINHSIIPLKWIKSNYLKEYKNCI
NHFIEYIIYELKKCINVSNMSLIKKNIENTKNTYISQFFEEHKIIDIKKKDKLIYKFMDH-IYEDVD-LLNETY------
-------QEKN---KDKIND--------HK---------------------------YSTMDNISISS------------
------------EDINNETFFNN-NINNADNKNWLKINNTIL-Y-----ETE--EKGIYFRNTYYKNNY---------C-
----N-DNIKKYRKKITALLKKIKFKN-FSNMDDNNINLEDDDDINENKKTPTNNHH--NNNNNNKNELFQLDEYIIKKR
KF-SMDKNLILKHHLEFENLLKKQVYFTSKNWFKSYLHNSVDKYNNSFFLKKKNIFKDILKCRYYLYYNNYDIHINSFKQ
ILKQYEPLNISYIN--YELHANVIDCLFTLTNCAYLNIFQDSSFLEQFIVISNE--QNVYNFFSKFQ-NGHYVYFDEKIK
S------------------------HI----LSEHG------SK--KRDT-EHSETFLNLDDMYENKKSYKAISELLISC
IKD-KNSCSFIYIDMNS-IYPNFVDVVEKELKIKNYLVGSLIIAYNFLKKNGNMIIRLSSVLTFFTAGLIYILFCSFDKI
EFFIPPSCDDISLDIFLYCHNFNENYIYRHYIQFIWDALICNKHIDEKLFN-----------------------------
-----------------------MDE------------------KNKLE----KPI---NKRRKADLYFSVPMYYLMNKH
FVMFLKKFNSFYFKHHINVCLNFMKEPKYFYHNKILIKSLLTHFFKAYVIQ---AKTFENVYKSIGMSYDNFYEGRED-S
DDE-DEEEDEE--------------------NQ-EE----DQNK-KEE--------Q-----------------KVVEEK
----EK---IHETY------------DEEKSFKTFLDL---NRNV---SNEKNQFEFYSSDSNYSIMCEYKNVPSEISIS
ESAW-DSS------------------------------------------------------------------------
--------------------------------------------------------------------------------
--------------------------------------------------------------------------------
--------------------------------------------------------------------------------
----------------------------------------
>PRCDC_0103500
--MNHLFSFQINLNDIFTGDNIKKSENSCDYCIKRKRVCKCDTIKEELGSEHISILNDLVDLKKYYDEVCEKIVDKYQDV
VHRFEYDKDIVKYIKKHNINDEIECVDWLYFYELLKERKILENIINTKEDKD-NVTSLNSFHINEEANFISCINYYLKIN
KYNNVQHNWMGMSLNPFNEYINNNYN--FDIFN-------------KNENI--------------------DDIN-KEKK
NDFLNYHSLLKMKN--------EKEDIYNER---KKDDI---LLYKDKKFYPLYYYSYILYENEKWISGINNTGNILHLE
NIEYVWNKTVREG-NKIKLFHLITCDCLKIKDIHNIYMNN----KEISKDKIKIIEESIHIERILCISQLVCSLGMINIG
GCFIMKIKLSFDNFLLSIFSILSICFKKVDVYRPSCCYLQNVIFLIGIHFNGITSIFLSCLNNWVQLAQKEIVPLLS--C
NDKNNVENNIG-N------------VKENEQKEIKLND-NILHYNR---KEHIMWDYINHSIIPLKWIKSNYIKEYKNCI
NHFIEYIIYELKKCINVSNISLIKKNIENTKNTYISQFFEEHKIIDIKKKDKLIYKFMDH-IYEDVN-LLNETY------
-------HEEN---KDKIND--------HK---------------------------YNNIDNVSISS------------
------------EDINNETFFNN-NINNADNKNWLKINNSIL-Y-----ETE--EKGIYFRNTYYKNNY---------C-
----N-ENIKKYRKKITALLKKIKFKN-ISNNHDNNINLEDEDDINENKKT-TNNYH--NNNNNNKNELFQLDEYIIKKR
KF-SMDKNLILKHHLEFENLLKKQVYFTSKNWFKSYLHNNVDKYNNSFFLKKKNTFKDILKCRYYLYYNNYDIHINSFKQ
ILKQYEPLNILYIN--YELHANVIDCLFTLTNCANLNIFQNSLFLQQFIVISNE--QNVYNFFSKFQ-SGHYVYFDAKIQ
S------------------------HI----LSEHG------SK--KRGA-EHSETFLNLDDMYENKKSYKAISELLISY
IKD-KNSCSFIYIDMNS-IYPNFVDVVEKELKIKNYLVGSLIIAYNFLKKNGNMIIRLSSVLTFFTAGLIYILFCSFDRI
EFFVPPSCDDISLDIFLYCHNFNENYIYRHYIQFIWDALICNKHIDEKLFN-----------------------------
-----------------------MDE------------------KKKLD----KPI---NKKRKADLYFSVPMYYLMNKH
FVIFLKKFNSFYFKHHINVCLNFMKEPKYFYHNKILIKSLLTHFFKAYVIQ---GKTFENVYKSIGMSFDNFYEGRED-S
DDE-DEDEDED--------------------EE-NK-KK-QEQE-QEQE-QEEEEEE-----------------EQEEEK
----EK---THEAY------------DEDKSFKAFLHL---NRKE---SHEKNQFEFYSSDSNYSIMCEYKNVPSEISIS
ESAW-DSS------------------------------------------------------------------------
--------------------------------------------------------------------------------
--------------------------------------------------------------------------------
--------------------------------------------------------------------------------
----------------------------------------
>PBILCG01_0104000
--MNHLFSFQINLNDIFTGDNIKKSENSCDYCIKRKRVCKCDTIKEELGSEHIFILQDLIDLKKYYDEVCEKIVDKYQDV
VHRFEYDKDIVKYIKKHNINDEIECVDWLYFYELLKERKILENIIKTKEDKD-NVRALNSFHLNEEANFISCINYYLKIN
KYNNVQHNWMGMSLNPFNEYINNNYN--FDIFN-------------KNENL--------------------DDIN-KEKK
NDFLNYHSLLKMKN--------EKEDMYNER---KKHDILLSLLYKDKKFYPLYYYSYILYENEKWISGINNTGNILHLE
NIEYVWNKTVREG-NKIKLFHLITCDCLKIKDIHNIYMNNNKNNKEINKDNIKIIEDSIHIERILCISQLVCSLGMINIG
GCFIMKIKLSFDNFLLSIFSILSICFKKVDVYRPSCCYLQNVIFLIGIHFNGITSIFLSCLNNWVQLAQKEIVPLLC--G
NYKYNVEHDIV-N------------IKENEQKKIKLND-NILHDNR---KEHNMWDYINHSIIPLKWIKSNYLKEYKNCI
NHFIEYIIYELKKCINVSNISLIKKNIENTKNTYISQFFEEHKIIDIKKKDKLLYKFMDH-IYEDVD-LLNETY------
-------REEN---KDKIND--------HK---------------------------YNNIDNVSISS------------
------------EDINNETFFNN-N-NNADNKNWLKINNSIL-Y-----ETE--EKGIYFRNTYYKNNY---------C-
----N-ENIKKYRKKITALLKKIKFKN-ISNNYDNNINLEDEDDINENKKT-TNNY---H--NNNKNELFQLDAYIIKKR
KF-TMDKNLILKHHLEFENLLKKQVYFTSKNWFKSYLHNNVDKYNNSFFLKKKNTFKDILKCRYYLYYNNYDIHINSFKQ
ILKQYEPLNISYIN--YELHANVIDCLFTLTNCADLNIFQNSLFLQQFIVISNE--QNIYNFFSKFQ-NGHYVYFDEKIQ
C------------------------HI----LSERG------SK--KLDAEEHSETFLNLDDMYENKKSYKAISELLISY
IKD-KNSCSFIFIDMNS-IYPNFVDVVEKELKIKNYLVGSLIIAYNFLKKNGNMIIRLSSVLTFFTAGLIYILFCSFDKI
EFFVPPSCDDISLDIFVYCENFNENYIYRHYIQFIWDALICNKHIDEKLFN-----------------------------
-----------------------MDE------------------KKKLD----KPI---NKRRKADLYFSVPIYYLMNKH
FVMFLKKFNSFYFKHHINVCLNFMKEPKYFYHNKILIKSLLTHFFKAYVIQ---GKTFENVYKSIGLSFDNFYEGRED-S
DDE-DDEEDEE--------------------NQ-KE----DKNK-KEKE-EEQEQEE-----------------EQEEEK
----EK---TLEAY------------DENKSFKSFLHL---NRKE---THEKNQFEFYSSDSNYSIMCEYKNVPSEISIS
ESAW-DSS------------------------------------------------------------------------
--------------------------------------------------------------------------------
--------------------------------------------------------------------------------
--------------------------------------------------------------------------------
----------------------------------------
>PY17X_0209100
--MNHIFSFDSNLNNIFLGDYIEKSENSCEYCTKRKRICRCDTMKRELGSERTKDIDEFLNLKKYYDEICEKIVDKYKDV
VNRFEYDKDIVMYIKKNKINDEIECEDWLYFYELLKERKVLEKCIDLKQNKE-I-ISLNSFHLDEQANFISCLNYYIKVN
KYHNIHHNWMGMSINPFNEYANNNYN--PNVCTNIQTN--------EFNNV--------------------NNIN-DKIF
NDDCNVYSIE------------ESEKI---------HNII--SPGDIKNVHPLYYYSYI-QDNEKWLSGINNSGNILHLE
NIDYVWNKTVREDSNKIKLFHLITANCVKNNDMDYNKIKTK---KEYN---ENDINVNIEIERVLCISQLVCALGMMNIG
GYFIMKIKLSFDNFLLSVFSILSICFKKLEVYRPSCCYLRNIIFVIGVHFNGITSIFLSSLKNCVEESQRELINLVN--S
TRNGDYSKEKS-D------------NTEMNNKKLKITN-NSVSSDISSTTKNENSKFLNHSLIPRKWIKTSFFQEYKNCI
NHFIDYLIYHLKKCINLSNINLIKKNIENTKNTYISQFFEEHKIVDILKKDKLVHKLLDH-IYYENC-L-DEK-------
--------------NNKFND-----F-GEK---------------------------DDEIDFILPNN------------
----------LLENSEQEIFF--------SNKFFSKIKNTILHY-----QSE--EKGIYFKNNYNINIY---------C-
----N-NNIENYRKNITSLLKKIKFKN-ISN-------------------------------INKATELFQLDQAILKKR
VF-LRDKGLFSNHEMEFINLLKKQAYFTNKNWFKCYLQNDILNFENPFYSS-KTLFKDLLKCRYYIYYKNCDIHINSFKQ
ILKQYEPISTSYIH--YELYSSVIDCLFVLKNCAGFDIFKDSSFIQNFLVISTE--NCIFNFFTKFQ-TGYHVALESNDP
T------------------------SI----NSNYT------NLGTEANT-DDYVIHVNVGNMYEKRQSYKLFSELLIQK
LKS-KNVCSFIYIDLNT-IFPNYVHLVEKEIKVKNYFISSLIIAFNYLKKEGNMIIRLSSVLTFFTVGLVYILFCCFEKV
SFFVPPSCDDINIDFYIYCFNFNENYIYRHYIQYIWDAVICNQHINEKFNS-----------------------------
-----------------------KEMG------------INNITNKSL-----ETG---SKKRKSDIYFSIPLYFVMNKH
FVLFIKKFNSFYIKNHINICLNFIKEPKYFNHHKSMIKSLLTNFFKAYILC---DNSYEQIYKSITIHYNIFHKKEDI-S
DDE-DEDEEDE--------------------HL-DK----HGNF------------------------------------
----NN---NLEDG------------SGNNNFKHLFDL---RDKKKNDIWEPNKYENSSGESDYSLIYEYKNVPSEISIS
ETAW-DSP------------------------------------------------------------------------
--------------------------------------------------------------------------------
--------------------------------------------------------------------------------
--------------------------------------------------------------------------------
----------------------------------------
>PKNH_0208100
--MNHTFTFETNLNDIFAGDEIAKSDKSCDYCLKRKRVCRCDTIRRELGSEDAAEIAELQERKRYYDEICEKIVDKYKDV
VNRFEYDKDIVSYIKKNKINDEVECEDWIYFYELLKERKIVERCIDTKQSKE-P-FILNSFHFDEQANFISCLNYYLKVH
KLHHVIHNWMGMSVNPFDEYAQGEER--HAVID-------------DRRDG--------------------AGVT-VHAG
STPQQEHAKRERQSEPTRTGQID-----VEH---TITPI---TQKKGKKFHPLYYYLYM-QENEKWISGLNNSGSIIHPE
NISHVWNQTVRESNKKVKLFRLITANSINTDDVME-YCKKG----KRE---QHIMEENNHTARITSISQLVCALGMVDIG
GCFIIKMKLSFDNFLLSIFSILGICFKKLEVYRPSCCHLRNVVFLVGIHFNGITSIFLSSLNNWVLGAQREIAPHLG--E
GNQLSTLGT------------------------------KISEDSN--GGVKKGGSFRGRNVIPRKWIKKTFFREYQNCI
HHFVDYLIYYLKKCINVSNTNLMKKNIENTKRMYLSQFFDEQRLVDIRKKDKLLFRLMDD-LYLDHGRIILAVH------
-------HTDQ---ADEE----------NRADE------------------------LDHMDKTDAHW------------
-E--GNRKGCSRNSPYTGAPF--------SKKELQKLRSTLN-L--PAHAGT--ERSIFFEGTGESNETNENISNGVSAN
---RG-VNVRKYRKQITALLRRIDFKG-NKAS---------------SRKK-RGSKI--NGADGTTSGLFQLDENLIRKR
VF-SVDKTLLEKHEAEFEGLLKKQVYFTNKNWFRCYLQKEPWHFQNPFYLD-KELYRDILLFREHIYYNKCDMGMNSIKQ
VLKRCEPVCSSYLMDGHEFCCSVIDCLFVLRNCAHVDLTEDSSCLRNFLVISGDTSASVSSFFSKFG-SGCHILLQGSDD
Q------------------------VG----GEDSG------RP--NAEP-QDVTSPLNVQELYERKTPYKYFSEMLKEK
LGD-KSVCSLVFIDLNTQLFQNYVHVVEKEIRTKNYLVSSLIICFNYLQKGGSLILHLSSAMTFFTAGLLYVLVCAFERV
DLFLPPSCDDIDLGFYIYCNNFSGNYVYRHYVQFLWEALICNQHLEDKVPG-----------------------------
-----------------------SSTN------------V----SITEG----EVS---TKRKKGEVYLSVPLFFLMNKH
FVHLLKRFNSFYFSHHINVCMHFLREPKYFYHNRTLMKCLVTHFLRAYILPEEVRRSFGRVFKSVSIHCDEDGSDVLD-S
GDD-ESNTFGS--------------------DH-LPMGD-DIESDFSSVDVP-NGGEEVDGGRNGLKRDAASLDRN-KKK
----QK---VRTTISTSRSRSRSRSRSRSRSRSRSGSG---DKRV---VNEESEVDCSSSESNYSLAFEYKNVPSEISVS
ETAWGESS------------------------------------------------------------------------
--------------------------------------------------------------------------------
--------------------------------------------------------------------------------
--------------------------------------------------------------------------------
----------------------------------------
>AK88_01079
--MNHTFTFETNLNDIFAGDDIAKSNKSCDYCLKRKRVCRCDTIRRELGSEDATEITELQERKRYYDEICDKIVDKYKDV
VNRFEYDKDIVSYIKKNKINDEVECEDWIYFYELLKERKIVERCLDTKQSRE-P-LTLNSFHFDEEANFISCLNYYLKVH
KLHHVIHNWMGMSVNPFDEYASGEEH--HAGIG-------------NGGDG--------------------SD----GGV
CSYEQVNAKRERQSGPTRVGQTDGQDNTGMH---VATPI---IVEKGKKFHPLYYYLYM-QENERWISGMNNSGSILHPE
TISHVWNQTVRESNKKVKLFQLITANSVSTDDLMDDYCKKE----KRN---EQMVEQKNHVGRIRSISQLVCGLGMVDIG
GCFIMKIKLSFDDFLLSIFSILAICFKKLEVYRPSCCHLRNVVFLIGIHFNGITSIFLSSLNNWVEGAQREIASVVVRGE
GNQLGGLRE------------------------------VISEECM--TGVK----KGGRSIIPRKWIKKSFFREYQNCI
HHFVDYLIYYLKKCINVSNTNLMKKNIENTKRMYVSQFFEEHRLVDIRKKDKLLFRLLDD-LYLDQARIIPRMC------
-------EAGRAYDADRSYE-------ADRADE------------------------LHHVDETDVQR------------
-E--G---------DSAGAPF--------SKKELQKLRASLH-I--PPQAGRERRGGIFFEGTGELNDTSANEGNGVFGN
---RQ-GNVHKYRKQITALLRRIDFKG-DKAS---------------SRKR-RDSRM--NRVDGTSRGLFQLDEDLIRKR
VF-SVDKTLLEKHETEFEGLLKKQAYFTNKNWFRCYLHKEACKFENPFYLE-KDLYKDILLCRKHIYYNKCDVGMNSLKQ
VLKRYEPVCSSYVMDGHELCCSVIDCLFVLRNCAHVDLTEDSSLLRNFLVISGDTSSSVFSFFSKFG-SGCRVLLQGWDG
D------------------------VSN-GVNGISGD-----SP--STDP-RDASAPLNVQELYERKTPYKYFSEMLKDK
LGD-KSVCSFVFIDLNTQLFQNYVHVVEKEITTKNYFVASLIICFNYLQKGGGLIIHLSSAMTFFTAGLLYVLVCAFERV
DLFLPPSCDDIDLGFYIYCYNFGENYVYRHYVQFMWEALICNQHLEQKVSG-----------------------------
-----------------------GTIN------------V----AVTPG----EDSTKRRKKKKGDVYMSVPLFFLMNKH
FVNLLKRFNFFYFSHHINVCMQYLKEPKYFYHNRTLIKCLITHFFRAYVLPQEVGRSFGRVFKSVSIHCDDDGSDLLDES
ADD-EDNTFGS--------------------DH-LPTGD-EVESDLSSLDLS-DHGEEVQGGA-------ASPERNKRKK
----QK---IRSATS------------TSRSPSRSGSGDAYRQRV---ANEESDLDRSSSESNYSLAFEYKNVPSEISVS
ETAWGDSS------------------------------------------------------------------------
--------------------------------------------------------------------------------
--------------------------------------------------------------------------------
--------------------------------------------------------------------------------
----------------------------------------
>PBANKA_0207700
--MNHIFSFDNNLNNIFLGDYIEKSESSCEYCTKRKRVCRCDTMKRELGSERTKDIDEFLNLKKYYDEICEKIVDKYKDV
VNRFEYDKDIVIYIKKNKINDEIECEDWLYFYELLKERKVLEKCIDLKQNKE-I-ISLNSFHLDEQANFISCLNYYIKVN
KYHNIHHNWMGMSINPFNEYANNNYN--PNVCTNIQTN--------QFNNV--------------------NNIN-DKIF
NDDCNVYSIE------------ESEKI---------HNII--SPGDLKNIHPLYYYSYI-QDNEKWLSGINNSGNILHLE
NIDYVWNKTVREDSNKIKLFHLITANCVKNNDMDYNKIKTK---KEYN---ENDINVNIEIERVLCISQLVCALGMMNIG
GYFIMKIKLSFDNFLLSVFSILSICFKKLEVYRPSCCYLRNIIFVIGVHFNGITSIFLSSLKNCVEESQKELINLVN--S
TRKEDHSKEKS-D------------NTEMKNKKVKTTN-NSVYSDISPITKSESSKFLNHSLIPRKWIKSSFFQEYKNCI
NHFIDYLIYHLKKCINLSNINLIKKNIENTKNTYISQFFEEHKIVDILKKDKLVHKLLDH-IYYENC-L-DEK-------
--------------NNKFND-----F-GEK---------------------------DDEIDFILPNN------------
----------LLENS-EEIFF--------SNKFFSKIKNTILHY-----QLD--EKGIYFKNNYNINIY---------C-
----N-NNIENYRKNITSLLKKIKFKN-VSN-------------------------------INKATELFQLDQDILKKK
VF-LRDKGLFSNHEMEFINLLKKQAYFTNKNWFKCYLQNDILNFKNPFYSS-KNLFKDLLKCRYYIYYKNCDIHINSFKQ
ILKQYEPISTSYIH--YELYSSVIDCLFVLKNCAGFDIFKDSSFIQNFLVISTE--NCIFNFFTKFQ-TGYYVALESNDP
T------------------------SI----NSNYT------NSGTESNT-DDYVIHVNVGNMYEKRQSYKLFSELLIQK
LKS-KNVCSFIYIDLNT-IFPNYVHLVEKEIKVKNYFISSLIIAFNYLKKEGNMIIRLSSVLTFFTVGLVYILFCCFEKV
SFFVPPSCDDINLDFYIYCFNFNENYIYRHYIQYIWDAVICNQHINEKFNS-----------------------------
-----------------------KEMG------------MNTITSKSL-----ETG---SKKRKSDIYFSIPLYFVMNKH
FVLFIKKFNSFYIKNHINICLNFIKEPKYFNHHKSMIKSLLTNFFKAYILC---DDSYEKIYKSITIHYNIFHKKEDI-S
DDE-DEDEEDE--------------------KI-DK----HENF------------------------------------
----N----NLEDE------------SGNNNFKHLFDL---RDKKKNDIWEVNKYENSSGESDYSLIYEYKNVPSEVSIS
ETAW-DSP------------------------------------------------------------------------
--------------------------------------------------------------------------------
--------------------------------------------------------------------------------
--------------------------------------------------------------------------------
----------------------------------------
>PBLACG01_0103200
--MNHLFSFQINLNDIFTGDNIKKSDNSCDYCIKRKRVCKCDTIKEELGSEYISVLHDLIDLKKYYDEVCEKIVDKYQDV
VHRFEYDKDIIKYIKKHNINDEIECVDWLYFYELLKERKILENIINTKEDKD-NVTSLNSFHINEEANFISCINYYLKIN
KYNNVQHNWMGMSLNPFNEYINNNYN--FDIFN-------------KNENI--------------------DDINNKEKK
NDFLNYHSLLKMKN--------EKEDMYNER---KKNDILLSLLYKDKKFYPLYYYSYILYENEKWISGINNTGNILHLE
NIEYVWNKTVREG-NKIKLFHLITCDCLKIKDIHNIYMNNNKNNKEINKDKIKIIEESIHIERILCISQLVCSLGMINIG
GCFIMKIKLSFDNFLLSIFSILSICFKKVDVYRPSCCYLQNVIFLIGIHFNGITSIFLSCLNNWVQLAQKEIVPLLS--G
NYKYNVEDDIV-H------------IKEKEQKKIKLND-NILHDNR---KEDNMWDYINHSIIPLKWIKSNYLKEYKNCI
NHFIEYIIYELKKCINVSNISLIKKNIENTKNTYISQFFEEHKIIDIKKKDKLIYKFMDH-IYEDVD-LLNEKY------
-------HEEN---KDKIND--------NI---------------------------YNNIDNVSISS------------
------------EDINNETFFNNNNINNADNKNWLKINNTIL-Y-----ETE--EKGIYFRNTYYKNNY---------C-
----N-ENMKKYRKQITALLKKIKFKN-IINNDDNNINLEDEDDINENKKT-TNNY---HNNNKNKNELFQLDEYIIKKR
KF-SMDKNLILKHHLEFENLLKRQVYFTSKNWFKSYIHNNVDKYNNSFFLKKKNTFKDILKCRYYLYYNNYDIHINSFKQ
ILKQYEPLNISYIN--YELHANVIDCLFTLMNCAYLNIFQNSAFLQQFIVISNE--QNVYNFFSKFQ-NGHYVYFDEKIQ
S------------------------HI----LSEHG------SK--KRDA-EHSETFLNLDDMYENKKSYKAISELLISY
IKD-KNSCSFIYIDMNS-IYPNFVDVVEKELKIKNYLVGSLIIAYNFLKKNGNMIIRLSSVLTFFTAGLIYILFCSFDKI
EFFIPPSCDDISLDIFLYCHNFNENYIYRHYIQFIWDALICNKHIDEKLFN-----------------------------
-----------------------MDE------------------KKKLD----KPI---NKRRKADLYFSVPMYYLMNKH
FVMFLKKFNSFYFKHHINVCLNFMKEPKYFYHNKILIKSLLTHFFKAYVIQ---GKSFENVYKSIGMSYDNFYEGRED-S
DDE-DEEEDEE--------------------NQ-EE----DENK-REE-----EQEE-----------------EKQEQN
----EK---THETY------------DEEKSFKTFLNL---NRKE---SHEKNQFEFYSSDSNYSIMCEYKNVPSEISIS
ESAW-DSS------------------------------------------------------------------------
--------------------------------------------------------------------------------
--------------------------------------------------------------------------------
--------------------------------------------------------------------------------
----------------------------------------
>PRELSG_0211400
--MNHIFTFETNLNDIFTGDDVKNSEKNCDYCIKRKRICKCDTIKKELGSEKKKDLEEFSDLKKYYNEICEKIVDKYKDV
VNRFEYDKEIVRYIKKNRINNEIENEDWLYFYELLKDRKVLERCIDTKSNKE-L-VLFNSFHLDEEANFISCLNYYIKVN
KYNNVNHNWMGMSENPFSEYVNNNEI-LFQFCD-------------NRENQ--------------------DDN---KKN
CSHINIPSNIE-----------EK------------ENMD--ISLGYKKFYPLYYLLYI-QDNEKWISGINNSGNILHLE
NIDYIWNKTVREN-NKIKLFHLITSNSVKMDNTDY---KL-------KKRNENLTTENIEIDKILCVSQLVCALGMLNIG
GFFIIKVKLSFDNFLLSVFSILSICFKKLEVYRPSCCYLRNVVFLIGIHFNGITSIFLSSLNNWVQSAQKEITYFYD--N
KNKDNR-NEYS-D-------------------------------------INKTTNYLNSNIIPRKWIKNSFFQEYKNCI
KHFIDYQIYYLKKCINVSNTNLIKKNIENTKNTYISKFFEENKIMEIKRKDKLLHKLV-N-IYEDKE-LLYQYD------
-------QTEN---ENDLLS--------KK---------------------------DRENNSESCDS------------
------------CYTCSEIIY--------SNKKISKIKNIV--F-----HIE--NKKAYFENIYKKNLD---------C-
----N-NNVKRYSKQIATLLKKIKYKN-KKE-------------------------------NPGKKELFQLDKEILKER
VF-ALEKSSFLKEENEFQFLLQKQAYLNNRNWFKTYLQNDISNFEKPFYLK-KSIFRDILKCRYYLYYNNCDIHINSLKQ
ILKQYEPLSIRYIN--YELYCNVIDCLFVLKNCANCDIFKDSKFLENFLVISAE--SIMYNFFSKFE-NGYYVSLENENS
N------------------------NN----PIEYV------TD--E-HR-KSRVSFISVEKLYETRKPYKIFSELLINK
LKK-KNICSLIYIDLNT-IFPNFVHLVQKELKIKNYFVASLIIAFNYLMKSGNMILRLSSVLTFFTAGLIYILFCSFEKI
EFFLPPSCDDINLDFYIYCYNFNENYVYRHYIQYIWDVIICNKYLDEKNFN-----------------------------
-----------------------KED------------------NKKG-----GMK---EKKRNCDIYFSTPIYFIMNKY
FVLLLKKFNSFYFKHHINICLNFMKEPKYFYHNKALIKCLLTHFFKAYVIQ---NKSFRNVYRSIIINSDEFDERKDE-T
EDDEIEDSD-D--------------------EK-NE-K--SEDE-KEL-------ND-----------------PKENEG
EIRSENN--NEKEI------------SRSGHFKSLFDL---KENE---KDRENIYENSSSDSNYSIVYEYKNVPSEISIS
ETVW-ESS------------------------------------------------------------------------
--------------------------------------------------------------------------------
--------------------------------------------------------------------------------
--------------------------------------------------------------------------------
----------------------------------------
>PVL_000173200
--MNHTFTFETNLNDIFAGDDIAKSEKSCDYCVKRKRVCRCETIRRELGSEDAAEIAELQERRRYYEEICNKIVGKYKDV
VNRFEYDKDVVSFIKKNKINDEVECEDWIYFYELLKERRIVERCIDTKGGRE-A-VTLNSFHFDEEANFISCLNYYLKVH
KLHHVVHSWMGMSVNPFDEYSPGGAR--HAGVG-------------HSGGV-------------SAYGRDSGGVS-GYGG
D-SD-----------------------RVSG---YARDA---AAPEGKRFHPLYYYLYV-QENERWISGLNNSGRIIHPE
NINHVWNQTVRESNNKVKLFQLITANSVSADDVTD-YCKRE----KKN---QQVEEQNSHVSKIGSISQLVCALGMVDVG
GCFIMKMKLSFDSFLLSIFSILAICFKNLEVYRPSCCHLRNVVFLVGVHFNGITSIFLSSLNNWVQGAQREVVAPLG--E
YTL---------------------------------------GDPH--DGANLGGSFKGRSIIPRKWIKQSFFREYQKCI
HHFVDYLIYYLKKCINVSNTNLMKKNIEDTKRMYLSQFFEEHRLVDLRKRDKLLSRLLDD-LYFDLWRVIPPGS------
-------GE-S---AEGGGSGGSGQNGENSESR------------------------ENGTDKGDHLE------------
-E--ADTADCRKHFPYEGAPF--------SKKELQKLRSSLQ-L--PPQAAT--ERGIFFETRGPTT-------NGVFAN
---RG-GSLHKYRKQITALLRRIDFKG-DRAP---------------SRKR-RSSRS--NRGADTPRGLFQLDEDLIRKR
VF-SFDKALLEKHEAEFEGLLKKQAYFINKNWFRCYLQKEACHFVSPFYLG-KDLYRDIQLFRQHIYYNQCDASINSLKQ
VLKRYEPVCSSYVMDGSELCSSVIDCLFVLKNCAHVDLTEGCPFLQNFLVISGDASAGVFSFFSKFG-SGCHVLLQGGGS
S------------------------GV----GAVSGGASGGAGG--G---------------------------------
--------------------------------------------------------------------------------
--------------------------------------------------------------------------------
-------------------------------------------------------------RRG----------------
--------------------------------------------------------------------------------
--------------------------------------------------------------------------------
-----------------------------------------------------------------------------GAG
ESSQCHLG------------------------------------------------------------------------
--------------------------------------------------------------------------------
--------------------------------------------------------------------------------
--------------------------------------------------------------------------------
----------------------------------------
>PPRFG01_0104000
--MNHLFSFQINLNDIFTGDNIKKSENSCDYCIKRKRVCKCDTIKEELGSEHIAILNDLVDLKKYYDEVCEKIVDKYQDV
VHRFEYDKDIVKYIKKHNINDEIECVDWLYFYELLKERKILENIINTKEDKD-NVTSLNSFHINEEANFISCINYYLKIN
KYNNVQHNWMGMSLNPFNEYINNNYN--FDIFN-------------KNENI--------------------DDIN-KEKK
NDFLNYHSLLKMKN--------EKEDIYNER---KKDDM---LLYKDKKFYPLYYYSYILYENEKWISGINNTGNILHLE
NIEYVWNKTVREG-NKIKLFHLITCDCLKIKDIHNIYMNN----KEISKDKIKIIEESIHIERILCISQLVCSLGMINIG
GCFIMKIKLSFDNFLLSIFSILSICFKKVDVYRPSCCYLQNVIFLIGIHFNGITSIFLSCLNNWVQLAQKEIVPLLR--F
NDKYNVEDNIG-N------------VKENEQKKIKLND-NILHDNR---KEHTMWDYINHSIIPLKWIKSNYLKEYKNCI
NHFIEYIIYELKKCINVSNISLIKKNIENTKNTYISQFFEEHKIIDIKKKDKLIYKLMDH-IYEDVN-LLNERY------
-------HEEN---KDKIND--------HK---------------------------YNNIDNVSISS------------
------------EDINNETFFNN-NINNADNKNWLKINNSIL-Y-----ETE--EKGIYFRNTYYKNNY---------C-
----N-ENIKKYRKKITALLKKIKFKN-ISNNHDNNINLEDEDDINENKKK-TNNYHNNNNNNNNKNELFQLDEYIIKKR
KF-SMDKNLILKHHLEFENLLKKQVYFTNKNWFKSYLHNNVDKYNNSFFLKKKNTFKDILKCRYYLYYNNYDIHINSFKQ
ILKQYEPLNISYIN--YELHANVIDCLFTLTNCANLNIFQNSLFLQQFIVISNE--QNVYNFFSKFQ-SGHYVYFDAKIQ
S------------------------HI----LSEHG------SK--KRGA-DHSETFLNLDDMYENTKSYKAISELLISY
IKD-KNSCSFIYIDMNS-IYPNFVDVVEKELKIKNYLVGSLIIAYNFLKKDGNMIIRLSSVLTFFTAGLIYILFCSFDKI
EFFVPPSCDDISLDIFLYCHNFNENYIYRHYIQFIWDALICNKHIDEKLFN-----------------------------
-----------------------MDE------------------KKKLD----KPI---NKKRKADLYFSVPMYYLMNKH
FVMFLKKFNSFYFKHHINVCLNFMKEPKYFYHNKILIKSLLTHFFKAYVIQ---GKTFENVYKSIGMSFDNFYEGRED-S
DDE-DEEDDED--------------------EE-NK-KE-QEQE---------EEEE-----------------EQEEEK
----EK---THEAY------------DEEKSFKAFLHL---NRKE---SHEKNQFEFYSSDSNYSIMCEYKNVPSEISIS
ESAW-DSS------------------------------------------------------------------------
--------------------------------------------------------------------------------
--------------------------------------------------------------------------------
--------------------------------------------------------------------------------
----------------------------------------
>PVL_000173100
--------------------------------------------------------------------------------
--------------------------------------------------------------------------------
--------------------------------------------------------------------------------
--------------------------------------------------------------------------------
--------------------------------------------------------------------------------
--------------------------------------------------------------------------------
--------------------------------------------------------------------------------
--------------------------------------------------------------------------------
--------------------------------------------------------------------------------
--------------------------------------------------------------------------------
--------------------------------------------------------------------------------
--------------------------------------------------------------------------------
--------------------------------------------------------------------------------
---------------------------------------------------------LNVQELFQRKTPYKHFSELLKDR
LEG-KSVCPFVLIDLNTHLFPSYVHVAEKEIKTKSYLVSSLIICLNYLKKGGNLLLHLSSALTFFTAGLLYVLVCAFERV
EFFLPPSCDGIDLGFYICCHNFGGNYVYRHYVQFLWEALICNQHLEEKVPG-----------------------------
-----------------------SAIS------------V----AAIPG----EAN---AKRKKGELYLSVPLFFLMNKH
FVSLLKRFNSFYFTHHLNVCRHLLREPKYFYPNRTLVKCLVTHFFRAYVLPEGAGRSFGRVFKSVSIHCEEDGSDEDG-S
DAL-GSDALGSDQLGSDQLDSDVLGSDDDGRGH-LPMGD-AIGSDFSSSDVP-SRGEGVDGGRRAPRGGAPSPERNNKKK
----QK---IRRNRS----RSGSRSRSRSRSRSRSGSG---DARV---ASEGSEAGGSSSESNYSLAFEYKNVPSEISVS
ETAWGDSS------------------------------------------------------------------------
--------------------------------------------------------------------------------
--------------------------------------------------------------------------------
--------------------------------------------------------------------------------
----------------------------------------
