# Supplementary material for: Phosphorylation in the Plasmodium falciparum Proteome: A Meta-Analysis of Publicly Available Data Sets
Source: J Proteome Res. 2024 Oct 30;23(12):5326–41. doi: 10.1021/acs.jproteome.4c00418 (PMC11629380; doi:10.1021/acs.jproteome.4c00418)
Supplement: Supplementary file 7 — pr4c00418_si_007.zip [file pr4c00418_si_007.zip › plasmodium_alignments/PF3D7_0105700_orthos.afa]

>PRCDC_0103600
MKKNPKSTEEITDLPNVDNSDNCMKMNNIKNGDDGNNNYGKSDNTNETNLNDTLSYNKYGNNFLSYNGNYGSNKMYNNQN
MNNRYYNKIHFNEENYEYFGRGRNYKNCNNNGNYNNNNNNNYNYYNHYNNNSS------NNNNNSSGI--SNNYHDGDYV
KYNKKGSTIHNRYNNIYTTSTTHNTYNNNNNN-------NSSSSHNFHISNNNLSGNNYHYYNPYNYYNGCTTIDNELNE
KDHKQISSKKMSNSVATARSEYTSESKEYQANDINKKKNEFNRNDTCKNDVKTNDMKTNDVKTNDMKT-----NDVKTND
MKTNDMKTNDMKTTDMKTTDMKTNDVRPMNKDQNMKKNIRINKNYFPKGITSPRNNGNTNDTYIRDDNVLNTYEESFTMK
NKKKNYYRYQNNYKNNTSNHFYNSLNMKLINYGNFGYNNNNHYNNNYNNSSNNYYHN-NNYHNNHRVNIHMNYRNKNNCM
NNYYPYNNYIDAKENDTMQKGTSSRNILYDNKNDDTNFNCFGKDKYANKKNEIDKNQNDSVVVYDENTNKEDHKDDNKN-
SSNDNIPNVNNSDNCNLTSDDRLRSSIQENNTCISPKNNSVV-LNNTNMEENRSYSNNDNSSKDIIMDNMCDKYKKEGKP
SENSVYVNTYNDKEKINHDSDVAMEKDNSDIIYTEIEQNYNKKNNNNDKKKDDNIANVKAHSNFYDTFDNNDKRHDENGM
AEIKGEEENLDIKKISIKNSMNKNNVSYLENEQYLKCKIGEVTNKNEQGNTAENNNNSNNNYSN---NNYSN---NNNNN
NNSNYNYNYYYHNNINDYDDYYDINDNNNLFKDENFDNSTNNKCFKYNNRNNIKNDHSFKSHIQCNM-----NSSYNYSN
GNTLHSEGSKELSYEKNYYSFSKNETFKKKGPNKNYANGYNFNYSNRSGKNMKNHNYAYNNFNAGYQRSNMSKDNKYNDD
EGNNMYENDENNNKGDTIKNNDIINDKREDDKNIKHVKYDDDHNQNLDKD------K--------------DH--NQDKG
--QNQDKD--HNQDKG--HNQDKGH--NQDKG--HNQD--KGQNKYQD----QYQDQYQDQKHDQKQDQNQDSIIKNNHI
ISIEDDKKECEIYYHRDNNIINFDKTDNNCDVQYSPNLQNDDPNITI------------ENKEEKNINTDITICDGSIIP
NNKNYTYNNYRNEEKNRIRNNCQGVINMIHDNDNMNYHPISKKRYGYFKDKNFSYNKHVESDNNVRNYVDHTPINISTYN
DSYKTNFQRKKDYNSY-MTMPYSNKKDIKYYKKKGKIERRIKEHNCYSGIVGENERNKIIDNIGVTTSNGYITHNIQNIQ
NFKNIPNVKNMKNVQ---------NIQNVQNIQNVQNIPNISKISNMPNISNISNGSNIPNMYNIPNIPHIVKGQDQFCN
STYGRSNKERKAIISSNSTTNLTFDTKKKATQNTWVIDHINNEEEEQMNNITSISNTTVNCYKSEFSCYKDNYKYKKHST
HISTPNYSMNKDNGVLNVISSVDKLVKNEYMYNEEKGRKRANKINNKMNWQKKGFMLEQNREKINIVLNEEMNMPNVVNC
TNTSTVLNDAKEFQTYDELKQKKKNKKKIEELFCMKKSIDLLHVRSRSENFHCRKNSFKNLEISMMKPHMQHFEQSINME
GFRCILSKMMINYEGDMIVDDQEEEEKEEEK-GQEKEHKRECQCECQCECQC-------ECQCKCQCQCECQCECQCECQ
YQCQCQYQCEHLNEQYNDNKNHPEHDKEDNIIQKKDEDEIKTEKDHKEEEHEIYNTKEEPKYYSNNNVHNESYVTHHDSL
KNNETISTNTSGCSMIKNDDSFGDSVISNSYLYKENDLNTNSCINKIKQLKDDNIKKDNSMEETYMN---NMNMNTMDSI
HFDSIHIDSLHIDNLHIDNININT-TNNIYKNGDIANNNRNGGDVNRALFNSRENITDEYSMKTQNTFLCIYDENNKEMF
DKK-KKKKGFYQKNDFPMKKDVSSDIILNKRSLEEKNNCDLTIYTNNINNSDTNMENCYDTSCATKTYDNMNSRKFGMDT
YVKESDKITNGLWNNNIDRYSYKNGRNGVYYNEYGKMEGGSYDYHPSNIMNKKFGNNNDNDNDNNNDNDNENNN-N----
---------DNNNNENNN-------------NNNIDDDN----NNNNNNDN---NDDNNNSNDKSNSMNNNFGNYHNNNS
NSNNNYHNNNYHNNNYHNNNYHHHNNNYNHHHNNYNHHHNNYHHHNNYHHNNYHGNNHFNNYHHNNMNSYNDGRTIPNNS
YSGKNSYNN-NMGEHINNIDITSGQRVLKDDMNKNNLYMVHNQHNFEEYKNYMNTNVIRHNNLHKKKYMTGTNYQVNNYN
DTYHFNNMRGKQYYLNKYNYNNHHDMVYTNGKNVDVYKHMRANNKIETYNNMINGMNDINVNNNVRNNT-NNYSNDSYLH
AQSGDVQKVYTNDEIVNDKHNNNDNDNNNNIRNNISNNICNSSNDNMVAVDINEQNNK------SEVINKCDDNNDEHDK
MDNKSVVSYKSYGNKSGISDKYFNKHNNENNYKYSNNNYFNQSNDMNKITNKYMNHNYSNDNFKDNYNNSNDNKKKNLHY
FKKNKMNNTFNSNRNKYGIENYDDVNYPKDYNEDKMNNNNNNNNNNN---------------------------------
----------------------------NNRDRHNYHTGDRNNYYYHNHKNGYDFGVENIPSQIKRRHRKYIPANNYQLN
ENHSTINNNNNNNNDN-------------------------NYNYDYNNNN----YKKYYYNNNYNNNDYDNNNNNNNNN
NNYYYYCNDDNYYKQTYEKNNQDYHNDGFNLPVNYYEDNMKENNHMKDNNEFFKIEEKINEEKINEENKVEKEDSNEERE
KINNEKFMSDKKFMSDE------------KFMSDEKFMCDEKFMCDEKLTCDEKLICDEKLICDEKLTCDEKLICDEKLI
CDEKLICDEKLM-HNEIDGDRKKIQENVIPSKVDKDIKRRKKKEHFN-NSFSKANIFNNSYNIKNLNNNDNKNMNTISDD
TNTINERNAKNKKKKKNYQNNVDVVLDNIETVPRAREEKLRKQ-KKDNKKIYKLKDNNIKDNNIKDNNIKDNNINEDRHY
DDNCKDQNNCDDNYKD----------------------------------------ENNCDDNYKNENNCDGNNYDNN--
-------------NNDNNNYNENNNNYYYDDDDSTIIKKNSYTYKVKDHSYYNYNRNISSTNKYESNYIVHEHNSYNNNN
NNNE------------------------NYTNPYEYKKNSYNKNNNYNNKTNNMYDTNSYNKGYKNYKNKNHKTTPTEQY
KKF
>PADL01_0103300
MKKNPKNTEELTDLPHVDNSDNCIKMNNIKNDDNGNNNYGKSDNTNETNINDTLSYNKYGNNFLSYNGNYGSNKMYNNQN
MNNRYYNKIHFNEENYEYFGRSRNYKNSNNNSNYNNNNNNNYNYYNHNNNS-----NNNNNNNSSSGINMNNNYHDGDYV
KYNKKGSTIHNRYNNIYTTSTTHNTYNNNNNNNNNNNNNNSSSSQNCHISNNNISGSNYHYYNPYNYYNGCTSIDNEFNE
KDHKQISPKKMSNSVATGRSEYTSESKEYQGNDMNKKKNEFNKNDTCTN-------------------------------
-------------------DMKTNDIRPMNKDQNMKKNIRINKNYFPKGISSPRNNGNTNDTYIRDDTVVNTYEESFTIK
NKKKNYYRYQNNYKNNNSNHFYNSLNMKLVNYGNFGYNNNNHYNNNYNNNSNNYYHNNNNYHNNHRVNTHMSYKNKNNSM
NNYYPYNNYIDAKENDTMQKGTSSRNIIYDNKNDDTNFNCFGKDKYGNKKNEIDKKQNESVAVYDKNSNKENHKDDNKNN
STNDNIPKINNIDNCNSTSDDIIKTNNEENNTYISPQNNSVVEFNNTNMEENVSYGNNDNVSKDIIMDNICDTYKNESKS
FEKNVYSTIYNDKEKINHDGDMVTEKDNSDIIYKEIENNYYKKDRNDKKKDDNNIGNVKVYPSLYDTFDNNDKRDDENGM
TEIKGGEENLDIKKISNKNSMDKNNVSYLENDQYLKCKIGEVKNKNEQVKASEYNNNN-NNYNN---N-Y-----NNNSH
NNYN-NNNYYYHNNVNDYDDYYDINDNNNLFKDENFDYTQNNKYFKYNNRNNIKNEHSSKSHIQSNMNYNNMNSSYNYTS
GNTLHSGENKELSYEKNYYSFSKNETFKKKGLNKNYTNVYNFNYSNRSGKNMKNQNYSYNNYNSGYQRSNVSKDNKYNDN
EGNNMYENDENNHKGNTTQNNDIINEKYEDKEKYEDTEKYEDKEKYE----------------------DTEK--YEDKE
--EYEDKE--KYEDKE--KYEDKEK--YEDKE--KYED--KEKYEDKE----KYEDTE--KDQNIDNDQCEDSIIKNNNI
ISIEDDKKECEIYNHRDNNIINCDKTDNNCDVQYISNSQNDEPNINI------------ENKEEKNLTTDIINCDGSTIA
NNKNYTYNNYTNEEKNRIRNNCQGLINMIPDNDNINHHPISKKRFSYYKDKNFFYNKNVEADNNVRNYVDHAPIHISTYN
DSYKTNFQRKKDYNSYDMTMPY--KKDSKYYKKKGKIERRIKEHNCYSSIVGENERNKIIDTIGVTTSNGYINHNIQNVQ
NIQNVQNGQNVQNVQNIQNGQNIQNFKNISNIQNVQDMPNISNFPNMPNISNISSGSNIPNMYNVQNIPH-VKGQDQFCN
STYGRNNKERKTIISSNSTTNVTFDTKKKATQNTWVIDHINNEEEEQMNNITSISNTTMNCYKSEFSCYKDNYKYKKHST
HISTPNYSMNKDNGVINVISSGDKLIKNEYMYNEEKGRKRGNKINNKTTWQKKGLTLEKHREKINILLNEDINIPNVVNC
TNTSTELNVAKESQMYDELKQKKKNKKKIEELYCMKKPIDLLHVRSKSENLHCRKNSFKNLEISMTKPHMQHFEQSINME
GFRCILSKIMINYEGEMIVDDQEEEENKH---GNEYGHKNGDEY-------------------------GHKNGDEYG--
--------HE--HGYKNGHEFANKHDIEHNVIEKKDEDEKKNEKDHKEEENEINNIKEEPKDYSNNNVCNESNDIQHDKL
KNNETISTNSCDCSMIKNDDSFGDSVLSNSCVYKENDINRNSCINKMKQLKDDNIKKDNGMEEKYVNNMDNMNINTIDSI
HFDSIHIDSLHIDNLHIDNININT-TNNIYKNGDITNNNRNTGDMNRVLFNSRENITDEYSMKTQNTFLCIYDENNQEIF
DKKMKKKKGVYQKNDLS------SDIILNKYSLEEKNNCDLRIYTNHISNSDKNMENCYDPSCGMKTYDNMNNKNVAIDT
YVNEGSKITNRLWNNTIDRYSYKSGRNRVHYNEYDKLEGGNYGYHHNNMMYKRYGNNNDNNNNYYDD-------------
----------------------------------------------NDNVN---NDDNNNNNDK-------------NNN
SSSSHY-------NNYHHNNYYHH--------NNY-HHHNNYHSNNHFNNYHHHSNNHFNNYHHNNMNSYNEGRTIPNNS
YGGKNSYNNNNMGEHINNIDITASQRVLKDDMNKNNLYMVHNQHNFEEYKNYMNTNVMRYNNVHKKKYITGTNYQVSNYN
DTYHFNNVRGKQYYLNKYNYNNHHDMVYANGKNVEVHKHMRANNKIETYNNMIDGMNDINVNNNIRDNT-NNYSNDSYVH
AKIGDVQKVYTNDDIPNDKHNNNNNNNNNS-----------NGNNNMVAVDINEENNKNNKDNKIEVINKCDDNNDEHDK
IDTKSVVSYKSNGNKSGISDKYFNKHNNDNNYKYNNNHYYNQSNDMNKITNKYMNHNNSNDNLKDNNNSSND-RKKYLHY
LKKNKMNNTFSSNRNKYGMENYDDVSYTKDYNDDKMNNNNNNNNNNRDRNNYHNSDRNNYHNSDRNNYHNSDRNNYHNSD
RNNYHNSDRNNYHNSDRNIYHNSDRNNYHNSDRNNYHNSDRNNYYYHSHKNSYDYVVENIPSQNKRRHRKYMPSNNYQLN
ENHSTINNNNNNNNNNND----------------------NN-------------YKKYYYNNNYNN-------------
NNYSYYCNDDNYYKQTHEKNNQDYHNDDFNLSVNYYEENIKENIKMNDNSELLKSEEN-----INEENKVEKEENNEK--
LICDEKLICDENLICDEKLICDE------NFICDENFICDEKLICDEKLICDEKLICDEKLICDENFTCDENYICDENFI
CDENFICDENLTCDDQIDGDIKKIQENVIPSKVDKDIKRRKKKEHFNNNSFSKADIFNNSYNVKNLNNNDNKNMTTISDD
TNTVNEKNAKNKKKKKNYQNNVDVVVDNMETAPKAREEKLRKKYLKDNKKINKMKDNNIKDNNI---------INEDRHF
DDNCKD------------------------------------------------------------DNNCDGSNYDDNNN
NNNNNNNSNSNSNNNDNNNYNENNNNYYYD--DSTLTKKNSYTYKVKDHLYYNYNRNNPSTNKYESNYIAHEHNTYNNNN
NNNNNNNN-----------------KNENYANPYEYKKNSYNKNNNYNNRSNNMYDTNSYNKGYKNYKNKNHKTTPTEQY
KKS
>PBILCG01_0104100
MKKNPKSTEEITDLPHVDNSDNCMKMNNIKNGDDGNNNYGKSDNTNETNLNDTLSYNKDGNNFLSYNGNYGSNKMYNSQN
MNNRYYNKIHFNEENYEYFGRGRNYKNCNNNGNYNNNNNNNYNYYNHYNNNSNNNSNNNNNNNSSSGI--SNNYHDGDYV
KYNKKGSNIHNRYNNIYTTSTTHNTYNNNNNN------NNNSSSHNCHISNNNIGGNNDHYYNPYNYYNGCATIDNELNE
RDHKQISSKKMSNSVATARSEYTSESKEYQANDIIKKKNEFNRNDTCKN-------------------------------
-------------------DMKTNDIRPMNKDQNMKKNIRINKNYFPKGITSPRNNGNTNDTYIRDDNVLNTYEESFTMK
NKKKNYYRYQNNYKNNTSNHFYNSLNMKLINYGNFGYNNNNHYNNNYNNSSNNYYHN-NNYHNNHRVNMHMNYKNKNNSM
NNYYPYNNYIDEKENDTMQKGTSNRNIIYDNKNDDTNFNCFGKDKYGNKKNEIDKNQNDSAVVYDENSNKEDHKDNNKN-
SSNDNIPNVNNSDNCNLTSDDRIKSNVQENNTCISPKNNSVV-LNNTNMEENRSYSNNDNVSKDIIMDNMCDKYKKEGKL
TEKSVYVNIYNDKEKINHDSDVATEKDNSDIIYTEIEKNYIKKNNN-DKKKDDNIANVKDYDSLYDTLDNNDKTGDENRM
TEIKGEEENLDIKKISNKNNMNKNNVSYLENEQYLKCKIGEVKNKNEEGNTSEDNN------------------------
-----NYNYYYHNNINDYDDYYDINDNNNFFKDEKFDCTTNNKYFKYNNRNNIKNDHSFKSHIQCNM-----NNSYNYSN
GNIVHCEGNKELSYEKNYYSFSKNDTFKKKGPNKNYTNGYNFNYSNRSGKNMKNHNYAYNNFNAGYQRSNMSKDNKYNDN
DGNNMYENGDNNNKGNRIKNNGIINDKREDDKNIKNVKYDDDQNQVKDKDQNQVKDKDQNQDKDKGNNQDKDKGQNQDKD
KGQNQDKDKSQNQDKDKGQNQDKDKGQNQDKDKGQNQDKDKGQNQDKD----KSQNQY--HYQKQDQYQNQYSIIKNNNI
KSLEDDKKECEIYYHRDNNIINCDKIDNNCDVQYSANLQNDDPDITNENNNENNNENNNENKEETNLNTDITICDGSTIP
NNKNYTYNNYRNEEKNRIRNNCQGVINMIPDNDNINHHPISKKRFGYFKDKNFFYNKNVESDNNVRNYVDHAPINISPYN
DSYKTNFQRKKDYNSY-MTMPYSNKKDIKCYKKKGKIERRIKEHNCYSGIVGENERNKIIDNIGVTTSNGYINHSIQNIQ
NIQNIQ---------------------NFKNIQNVQNMPNISKISNMPNISNISNGSNIPNIYNITNIPHVVKGQDQFCT
YTYGRSNKERKAIMSSNSTTNLTFDTKKKATHNTCVVDHINNEEEEQMNNITSISNTTVNCYKSEFSCYKDNYKYKKHST
HISTPNYSMNKDNGELNVISSVDKLVKNEYMYNEEKGRKRAKKINNKMNWQKKGIILEQNREKINIVLNEEMNIPNVENC
TNTSTALNDAKESQAYDELKQNKKNKKKIEELYCMKKSIELLHVRSRSENFHCRKNSFKNLEISMMKPHMQHFEQSINME
GFRCILNKMMINYEGDMLVDDQEEEEKEEEK-GEEKGEE---KGEEKGKEKGKEKEKEKEHKLECKYECACKYKCECK--
------------YEQYNDNKKYPEHDKEDNIIEKKDADEIKTEKDYKEEEKEINIIKEEPKYYSNNNVHNESNVTHHDNF
KYNETISTNSCDCSMIKNDDSFGDSVISNSYVYKENDINTNSCINKIKQLKDHNIKKDSSMEETYMN---NMNMNTMDNI
HFDSIHIDSLHIDNLHIDNININTTTNNIYKNGDITNNNKNGGDMNRALFNSRENITDDYSMKTQNTFLCIYDENNKEIF
DKK-KKKKGFYQKNDLLMKRDVGGDIILNKYSLEEKNNCDLTIYTNHINNSDKNMENCYDSSCAIKTYDNMNSRKFGIDT
YVNESDKITNRLWNNNIDRYSYKSGRNRVYYNEYGKLDGGSYDYHYNNMMNKKFGNNNDNENNNNNEYNNNNEN-NINEN
NNNNENNNNENNNNENNNNENNNNENNNNENNNNDDNNNENTNNDDNNNININDNNNNNNNNDKSNNVNNNFGNYHNNNN
NSSSHY-------NNYNHNNYYHHNNNY-HHHNNY-HHHNNYHHHNTYHHNNYHGNNHFNNYHHNNMNSYNDGRTIPNNS
YSGKNSYNN-NMGEHINSIDITAGQRVLKDDMNKNNLYMVHNQYNFEEYKNYMNTNVIRYNNLHKKKYITGTNYQVSNYN
DTYHFNNVRGKQYYLNKYNYNNHHDMVYANGKNVDVYKHMRANNKIETYNHMINGVNDINVNNSVRNNTHNNHCSDSYLY
AQNGDVQKVYTNDEIGNDKHNNNNNNNNNS-------N--NNSNNNMVAVDINEENNKNS---KSEVINKCDDNNDENDK
MDSKSVVSYKSYGNKSSISDKYFNKHNNENNYKYSNNNYFNQSNDMNKITNKYMNHNYSNDNFKDNYNNSND-KKKNLHY
FKKNKMNNTFNSNRNKYGIGNYEDVNYPKDYNDDKMNNNNNNNNNNNNNNNSHNGNHNN---------------------
-----------------------NNINNKNRDRHNYHTSDRNNYYYHNHKNSYDFGVENIPSQIKRRHRKYMPVNNYQLN
EHHSTINNNNNNNNNNNSNNNNNNNNNNNNNNNNNNYNYDNNYNYDYNNNNNYYYYKKYYYNNNYNN-DYDN-------N
NNYYYYGNDDNYYKQTYEKNNQDYQNDDFNLSVNYYEDNIKENNEMNNDNEFLK----------NEENNVEKEQNIEERE
KIKNEKLMCDENFMYD------------------EKFMCDEKLTC------------DEKLTCDEKLTCDEKLTCDEKLT
CDEKFMCDEKLI-HDEIDGDRKKIQENIIPSKVEKDIKRRKKKEHFN-NSFSKENIFNNSYNIKNLNNNDNKNMITISDD
TSTVNERNAKNNKKKKNYQNNADVVVDNIETVPRTREEKLRKQ-KKDNKKIYKLKDNNIKDNNIKDNNIKDNNIKDNNIK
DNNIKDNNIKDNNIKDNNIKDNNIKDNNIKDNNIKDNNIKDNNIKDNNIKDNNIYEERHYDDNYKNDNNCDGNNYDDNNN
NNN----------NNDNNNYNENNNNYYYD--DNTINKKNSYNYKVKDHLYYNYNRNISSTNKYESNYIAHEHNSYNNNN
NNNN-----------------------ENYTNPYEYKKNSYNKNNNYNNRTNNMYDTNSYNKGFKTYKNKNHKTTPTEQY
KKF
>PF3D7_0105700
MKKNPKSIEEITDLPHVDNSDNCMKMNNIKNGDDGNNNYGKSDNTNETNLNDTLSYNKYGNNFLSYNGNYGSNKMYSNQN
INNRYYNKIHFNEENYEYFGRGRNYKNCNNNGNYNNNNNNNYNYYNHYNNNSS---SNNNNNNNSSGI--SNNYHDGDYV
KYNKKGSTIHNRYNNIYTTSTTHNTYNNNNNN-----NNSSSSSHNFHISNNNLSGNNYHYYNPYNYYNGCTTIDNELNE
KDHKQISSKKMSNSVATARSEYTSESKEYQANDINKKKNEFNRNDTCKNDVKTNDVKTNDVKTNDVKTNDGQTNDVKTND
VKTNDMKTNDMKTNDMKTNDMKTNDIRPMNKDQNMKKNIRINKNYFPKGITSPRNNGNTNDTYIRDDNVLNTYEESFTMK
NKKKNYYRYQNNYKNNTSNHFYNSLNMKLINYGNFGYNNNNHYNNSYNNSSNNYYHN-NNYHNNHRVNIHMNYRNKNNCM
NNYYPYNNYIDTKENDTMQKGTSSRNILYDNKNDDTNFNCFGKDKYANKKNEIDKNQNDSVVVYDENTNKEDHKDDNKN-
SSNDNIPNVNNSDNCNLTSDDRIKSSIQENNTCISPKNNSVV-LNNTNMEENRSYSNNDNASKDIIMDNMCDKYKKEGKP
SENSVYVNTYNDKEKTNHDSDVAMEKDNSDIIYTEIEQNYNKKNNNNDKKKEDNIANVKAHSNFYDTFDNNDKRDDENGM
AEIKGEEENLDIKKISNKNSMNKNNVSYLENEQYLKCKIGEVKNKNEQGNTAEDNNNNNNNYSN---N-N-----NNNSN
YNSNYNYNYYYHNNINDYDDYYDINDNNNLFKDENFDNSTNNKSFKYNNRNNIKNDHSFKSHIQCNM-----NNSYNYSN
GNTLHCEGSKELSYEKNHYSFSKNETFKKKGPNKNYTNGYNFNYSNRSGKNMKNHNYAYNNFNAGYQRSNMSKDNKYNDN
EGNNMYENGENNNKGDTIKNNDIIYDKREDDKNIKHVKYDDDHNQNRDNDED--KDKDHNQDKDR--NQDKDR--NQDKD
--RNQDKD--HNQDKD--RNQDKDR--NQDKD--HNQD--KDHNQDKD----HNQDKD--HNQDQNQDQNQDSIIKNNHI
ISIEDDKKECEIYYHRDNNIINFDKTDNNCDVQYSPNLQNDDPNITI------------ENKEEKNINTDITICDGSIIP
NNKNYTYNNYRNEEKNRIRNNCQGVINMIHDNDNMNYHPISKKRFGYFKDKNFSYNKHVEADNNVRNYVDHTSINISTYN
DSYKTNFQRKKDYNSY-MTMPYSNKKDIKYYKKKGKIERRIKEHNCYSGIIGENERNKIIDNIGVTTSNGYITHNIQNIQ
NIQNIQNIQNFK------------NIPNVKNMQNVQNIPNISKISNMPNISNISNGSNIPNMYNITNIPQIVKGQDQFCN
STYGRSNKERKAIISSNSTTNLTFDTKKKATQNTWVIDHINNEEEEQMNNITSISNTTVNCYKSEFSCYKDNYKYKKHST
HISTPNYSMNKDNGVLNVISSVDKLVKNEYMYNEEKGRKRANKINNKMNWQKKGFMLEQNREKINIVLNEEMNMPNVVNC
TNTPTVLNDAKESQTYDELKQKKKNKKKIEELCCMKKSIDMLHVRSRSENFHCRKNSFKNLEISMMKPHMQHFEQSINME
GFRCILSKMMINYEGDMLVDDQEEEEKEEEKKGQEKGHKCECKC-------------------------ECKCQCQCQ--
------------CEQYNDNKKHPEHDKEDNIIQKKDDDEIKTEKDHKEEEQEIYNTKEEPQYYSNNNVHNESYVTHHDSL
KNNETISTNTSGCSMIKNDDSFGDSVISNSYVYKENDLNTNSCINKLKQLKDDNIKKDNSMKETYMN---NMNMNTMDSI
HFDSIHIDSLHIDNLHIDNININT-TNNIYKNGDITNNNRNGGDVNRALFNSRENITDDYSMKTQNTFLCIYDENNKEMF
DKK-KKKKGFYQKNDLSMKKDVGGDIILNKHSLEEKNNCDLTIYTNNINNTDKNMENCYDTSCATKTYDNINSRKFGIDT
YVKESAKITNRLWNNNIDRYSYKNGRNGVYYNEYGKMEGGTYDYHPSNMMYKKFGKNNDNDNDNNNDNNNDNNN-NID--
---------DDNNNENNN-------------NNNDDNNN--INNDDNNNNN---NDDNNNNNDKSNSMNNNFGNYHNNNS
NSNSHY-------NNYHHNNNYHHNNNY-HHHNNY-HHHNNYHHHNNYHHNNYHGNNHFNNYHHNNMNSYNEGRTIPNNS
YSGKNSYNN-NMGEHINNIDITAGQRVLKDDMNKNNLYMVHNQHNFEEYKNYMNTNVIRYNNLHKKKYVTGTNYQVSNYN
DTYHFNNMRGKQYYLNKYNYNNHHDMVYTNGKNVDVYKHMRANNKIETYNHMINGMNDINVNNNVRNNT-NSYSNDSYLH
AQSGDVQKVYTNDEIVNDKHNNNDNNNDND-------NICNSSNNNMVAVDINEENNKNNKSNKSEVINKCDDNNDEHDK
MDSKSVVSYKSYGNKSGISDKYFNKHNNENNYKYSNNNYFNQSNDMNKITNKYMNHNYSNDNFKDNYNNSND-KKKNLHY
FKKNKMNNTFNSNRNKYGIENYDDVNYPKDYNEDKMNNNNNNN-------------------------------------
----------------------------KNRDRHNYHTGDRNNYYYHNHKNGYDFGVENIPSQIKRRHRKYMPANNYQLN
ENHSTMNNNNNNNNNNNNND-------------------NNNYNYDYNNN-----NKKYYYNNNYNN-------------
NDYYYYCNDDNYYKQTYEKNNQDYHNDEFNLPINYYEDNIKENNQMKDNNEFFKTEEK-----INEENKVEKEDSNEERE
KIKNEKFMCDENLIRD------------------EKLTCDEKLTC------------DEKLTCDEKLTCDEKLIRDEKLT
CDEKLTCDEKLM-HDEIEGDRKKIQENVIPSKVDKDIKRRKKKEHFN-NSFSKTNIFNNSYNIKNLNNNDNKNMNTISDD
TNTINERNAKNKKKKKNYQNNVDVVLDNIETVPRAREEKLRKQ-KKDNKKIYKLKDNNIKDNNIKDNNIKDNNINEDRHY
DDNYKD-------------------------------------------------------DNYKDENNCDGNNYDNNNN
NDN----------NNYNDNYNENNNNYYYDD-DSTIIKKNSYTYKVKDHSYYNYNRNISSTNKYESNYIVHEHNSYNNNN
NNNNNNNE-----NYTNYTNYTNYTNHTNHTNPYEYKKNSYNKNNNYNNKTNNMYDTNTYNKGYKNYKNKNHKTTPTEQY
KKF
>PPRFG01_0104100
MKKNPKSTEEITDLPHVDNSDNCMKMNNIKNGDDGNNNYGKSDNTNETNLNDNLSYNKYGNNFLSYNGNYGSNKMYNNQN
INNRYYNKIHFNEENYEYFGRGRNYKNCNNNGNYNNNNNNNYNYYNHYNNNSS---SSNNNNNNSSGI--SNNYHDGDYV
KYNKKGSTIHNRYNNIYTTSTTHNTYNNNNNN------NSSSSSHNFHISNNNLSGNNYHYYNPYNYYNGCTTIDNELNE
KDHKQISSKKMSNSVVTARSEYTSESKEYQANDINKKKNEFNRNDTCKNDVKTNDVKTNDVKTNDVKTNDGQTNDVKTND
VKTNDMKTNDMKTNDMKTNDMKTNDIRPMNKDQNMKKNIRINKNYFPKGITSPRNNGNTNDTYIRDDNVLNTYEESFTMK
NKKKNYYRYQNNYKNNTSNHFYNSLNMKLINYGNFGYNNNNHYNNNYNNSSNNYYHN-NNYHNNHRVNIHMNYRNKNNCM
NNYYPYNNYIDTKENDTMQKGTSSRNILYDNKNDDTNFNCFGKDKYANKKNEIDKNQNDSVVVYDENTNKEDHKDDNKN-
SSNDNIPNVNNSDNCNLTSDDRIKSSIQENNTCISPKNNSVV-LNNTNMEEHRSYSNNDNASKDIIMDNMCDKYKKEGKS
SENSVYVNTYNDKEKINHDSDVAMEKDNSDIIYTEIKQNYNKKNNNNDKKKEDNIANVKAHSNFYDTFDNNDKRDDENGM
EEIKGEEENLDIKKISNKNSMNKNNVSYLENEQYLKCKIGEVKNKNEQGNTAEDNNNNNNNNNNNNNNNYSNNNNNNNSN
YNSNYNYNYYYHNNINDYDDYYDINDNNNLFKDENFDNSTNNKSFKYNNRNNIKNDHSFKSHIQCNM-----NNSYNYSN
GNTLHCEGSKELSYEKNHYSFSKNETFKKKGPNKNYTNGYNFNYSNRSGKNMKNHNYAYNNFNAGYQRSNMSKDNKYNDN
EGNNMYENGENNNKGDTIKNNDIINDKREDDKNIKYVKYDDDHNQNRDKDED--KDKDHNQDKDR--NQDKDH--NQDKD
--RNQDKD--HNQDKD--HNQDKDH--NQDKD--HNQD--QYQDQYQDQKQDQYQDQKQDQYQDQKQDQNEDSIIKNNHI
ISIEDDKKECEIYYHRDNNIINFDKTDNNCDVQYSPNLQNDDPNITI------------ENKEEKNINTDITICDGSIIP
NNKNYTYNNYRNEEKNRIRNNCQGVINMIHDNDNMNYHPISKKRFGYFKDKNFSYNKHVEADNNVRNYVDHTSINISTYN
DSYKTNFQRKKDYNSY-MTMPYSNKKDIKYYKKKGKIERRIKEHNCYSGIIGENERNKIIDNIGVTTSNGYITHNIQNIQ
NIQNFK------------------NIPNVKNMQNVQNIPNISKTSNMPNISNISNGSNIPNMYNIPNIPQIVKGQDQFCN
STYGRSNKERKAIISSNSTTNLTFDTKKKATQNTWVIDHINNEEEEQMNNITSISNTTVNCYKSEFSCYKDNYKYKKHST
HISTPNYSMNKDNGVLNVISSVDKLVKNEYMYNEEKGRKRANKINNKMNWQKKGFMLEQNREKINIVLNEEMNMPNVVNC
TNTSTVLNDAKESQTYDELKQKKKNKKKIEELCCMKKSIDLLHVRSRSENFHCRKNSFKNLEISMMKPHMQHFEQSINME
GFRCILSKMMINYEGDMLVDDQEEEEKEEEK----KGHKCECKCECKCKCEC-------KCKCECKCKCECKCQCQCQ--
------------CEQYNDNKKHPEHDKEDNIIQKKDDDEIKTEKDHKEEEQEIYNTKEEPKYYSNNNVHNESYVTHHDSL
KNNETISTNTSGCSMIKNDDSFGDSVISNSYVYKENDLNTNSCINKIKQLKDDNIKKDNSMEETYMN---NMNMNTMDSI
HFDSIHIDSLHIDNLHIDNININT-TNNIYKNGDITNNNRNGGDVNRALFNSRENITDDYSMKTQNTFLCIYDENNKEMF
DKK-KKKKGFYQKNDLSMKKDVGGDIILNKHSLEEKNNCDLTIYTNNINNSDKNMENCYDTSCATKTYDNMNSRKFGIDT
YVKESAKITNRLWNNNIDRYSYKNGRNGVYYNEYGKMEGGSYDYHPSNMIYKKFDNNNDNDNDNNNDNDNDNNNNNID--
---------DDNNNENNN-------------NNNDDNNN-NNNNDDNNNIN---NDDNNNNNDKSNSMNNNYGNYHNNNS
NSNSHY-------NNYHHN------NNY-HHHNNY-HHHNNYHHHNNYHHNNYHGNNHFNNYHHNNMNSYNEGRTIPNNS
YSGKNSYNN-NMGEHINNIDITAGQRVLKDDMNKNNLYMVHNQHNFEEYKNYMNTNVIRYNNLHKKKYMTGTNYQVSNYN
DTYHFNNMRGKQYYLNKYNYNNHHDMVYTNGKNVDVYKHMRANNKIETYNHMINGMNDINVNNNVRNNT-NSYSNDSYLH
AQSGDVQKVYTNDEIVNDKHNNNDNDNDND-------NICNSSNNNMVAVDINEENNKNNKSNKSEVINKCDDNNDEHDK
MDSKSVVSYKSYGNKSGISDKYFNKHNNENNYKYSNNNYFNQSNDMNKITNKYMNHNYSNDNFKDNYNNSND-KKKNLHY
FKKNKMNNTFNSNRNKYGIENYDDVNYPKDYNEDKMNNNNNNN-------------------------------------
----------------------------KNRDRHNYHTGDRNNYYYHNHKNGYDFGVENIPSQIKRRHRKYMPANNYQLN
ENHSTMNNNNNNNNDNDN----------------------NNYNYDYNN-------KKYYYNNNYNN-------------
NDYYYYCNDDNYYKQTYEKNNQDYHNDEFNLPINYYEDNIKENNQMKDNNEFFKTEEK-----INEENKVEKEDSNEERE
KIKNEKFMCDENLIRDEKLIRDEILIRDEKLIRDEKLTCDEKLTCDEKLTCDEKLIRDEKLTCDEKLTCDEKLTCDEKLT
CDEKLTCDEKLM-HDEIEGDRKKIQENVIPSKVDKDIKRRKKKEHFN-NSFSKTNIFNNSYNIKNLNNNDNKNMNTISDD
TNTINERNAKNKKKKKNYQNNVDVVLDNIETVPRAREEKLRKQ-KKDNKKIYKLKDNNIKDNNIKDNNIKDNNINEDRHY
DDNYKD-------------------------------------------------------DNYKDENNCDGNNYDNNNN
NDN----------NNYNDNYNENNNNYYYDD-DSTIIKKNSYTYKVKDHSYYNYNRNISSTNKYESNYIVHEHNSYNNNN
NNNENYTNYTNYTNYTNHTNYTNHTNHTNHTNPYEYKKNSYNKNNNYNNKTNNMYDTNTYNKGYKNYKNKNHKTTPTEQY
KKF
