# Supplementary material for: Phosphorylation in the Plasmodium falciparum Proteome: A Meta-Analysis of Publicly Available Data Sets
Source: J Proteome Res. 2024 Oct 30;23(12):5326–41. doi: 10.1021/acs.jproteome.4c00418 (PMC11629380; doi:10.1021/acs.jproteome.4c00418)
Supplement: Supplementary file 7 — pr4c00418_si_007.zip [file pr4c00418_si_007.zip › plasmodium_alignments/PF3D7_0105800_orthos.afa]

>PCOAH_00003200
M--------------------SF-DNIGCNMNLSIHKI-FSARYSAPTKVSD-DCKPVAKKRRCTISLANE--PNA-HQR
-N-HIDYLNYNFNNAFTKRRKYSSPYCLSNQNKKFTPLKCRTQLRSSVDESIKKSAAVRSIVKKTMKKNNS-EMYE-HNE
KNYLNM----SK-AYYL-NRLEGAGSTGELAHPGQVSES-NHTLQ--NPQITG-------------HKRNLNETYILSST
TQSGDTK--GY--------------------------VNTN-ADSQNTFRETLPLYINSESTISSFNLDRELENKLYLEG
VAPIGNA-KG---ALRIS-T------------------------------------------------------------
--------------------------------------------------------------------------------
--------------------------------------------------------------------------------
--------------------------------------------------------------------------------
EETD-VLKKFDMYKANATGMDYG---V----------LRLTHHIGK---D----------------DEEREKIIESHPRK
RRHTTQFLREQN-RYNHSDSNYLNKYI-EG-EK------NHKSNTRRHSDAIRCKSLNGLYYSDVTNEP-----------
-------------SV----YSFRSEALPQSYNSSLRLDGSRN-S-QQK------DC-STG--KDSDNPLFHTCFFKNAEE
FENGDIKRKENVEPMNPNEE-DSALKSDAEYLFSRGFFQDIYTNIQRKGELNFIDELLEADDEYYISKSKLNKIIENAKN
KEMKYHYIDRMFLYRHAKNVIDDADYETYRNKCRIQHKYLDVPFPNLTELMNLKSVGIFDEVDDTDEYYHAEVKLLEKYY
YTSRGGDLPEE------------------GD-LQQGYRDKMKMPIPAAMS--------MTMSRGQKGSDG-EA--IQNGE
EVKQEDGI-IKGSVVPMEGPLIEEQCGGENPIEHT------------------------------N------------ML
EKMNP-PEQRIVLS-SRNAPFNDSEYNEDLSDREKREQLICLMNKMKREKDSFFERILDAPDFSKILEPVFSLNESFLLS
HQLFNVQYAAQLGPVVYLIKTEDEHYVYRAIEVSRLFEEKVKSILDNQKVN--GNSKDRNDYYDCFSNEKFPFLHELDVK
YYLRIPMSTGWNHFGYLKNQNNVLFFRRRKNA----
>PVL_020009000
M--------------------PF-DNIGSNINLSIHKL-FSARYSAPTKASE-DCKPVAKKRRCTISHANE--PNA-HQR
-N-YVEYLNYNFNNAFTKRRKYPSPYSLSNQIKKFTPLKCRTLLRSSVDESIKKSAAVRSIVKKTMKKNKP-EMYE-RNE
KNYLNM----SK-AYYL-NRMEGGGSTAELVHPEDVTEP-TRALQ--NPQVTD-------------HNRNLSETYIMSST
TQSENTK--GY--------------------------MNSN-VDSQNTFRETLPLYLNSESTISSFNLERELDGKLYLEG
VAPIGNA-KG---ALRIY-P------------------------------------------------------------
--------------------------------------------------------------------------------
--------------------------------------------------------------------------------
--------------------------------------------------------------------------------
E-SD-ARKKLYLYKANATVTDYG---A----------RRRPHHVGN---D----------------EEERKKIIESHPLK
RRHTTQFSREQD-RYVCSDSNYMNRCVKEG-DR------NHRSSTRRYSDAIRCKSLNGLYYSDVTNEP-----------
-------------SV----YSFRSEALPQSYNASRRLEASRN-S-QLK------KDGSTE--KDADTPLFHTCFFKNAEE
FENGDIKRKEHVEPLNPSEDDDSVLKNDAEYLFSRGFFKDIYSNIQRKGELNFIDELLEADEEYYISKSKLNKIIENAKN
KEMKYHYIDRMFLYRHAKNVIDDADYETYRNKCRTQQRYLDVPFPNLTELMNLKSVGIFDEVDDTDEYYHAEVKLLERYY
YTSGA--LPEE------------------------GYRDKMAMPAPMAMP----------MGRGQKGTDG-EA--AHPGE
DVKQEEGT-TNETSVPGEGSLKEDQRGGDNPSEYIAQE---EH---------------------PG------------KL
DHTAL-SEQRIVLS-SRNAPLNDGEYNEDPADVEKRDKLICLMNKMKREKDSFFERILDAPDFSKILEPVFSLNESFLLS
HQLFNVQYAAQLGPVVYLIKTEDEHYVYRAIEVSRLFEEKVKSILDNQKVA--GNSKDRTDHYDCFSNEKFPFLHELDVK
YYLRIPMSTGWNHFGYLKNQNNVLFFRRRKNA----
>PBILCG01_0104200
MATNSN-----------NNKSSNNNNNLQNINLSIHKI-FNCRHSVPSKFCE-DEQENIRKRRCTVAHMYE--KNV-NSK
-NNNYDYLTYNFNNSIRKRRKYS-PTVQSQLYKKYSPLKSRIGLRNSVDESIKKSACIRSIVNNTIKNKTRDSSYI-RNE
KKSCYIGDKNNKIIYEDSNKYNEKNNYI-D---EN--------M---NDRKMY-------------INKNLHDTYIMSNT
TQSDNFF--RS--------------------------KNMNRINSLITNRETAPIYMNSESTLSSFNFEPNVEQKNSKLT
LDM-----KS---TIYIP-S------------------------------------------------------------
--------------------------------------------------------------------------------
--------------------------------------------------------------------------------
--------------------------------------------------------------------------------
D-MSLFNKNKYSFISNMSLEDIK---K----------MNNE-YTSKNNYN----------------VEITNKINEHLPLK
RRHSTHVSGDYD-KYNNFESFLMNKRLKDD-QH------ISKSNVRRYSDTLELNLLNNNIGTNEKNNEYISKMNQSHYI
LSSNNYNKYNNNNNCL---NNMKNSSVLYEYNKRNISHMKQNDN-QLN------KS-GASYYEENNHPLLHTCFFKNAED
FENNDIKRKEKVE---SNEEDEFAMKKDAEYVFSQRFFQDIYSNIKSKGELNFIDELLQLDEENYISKSKLNKIVENAKN
KEMKYHYIDRMFLYRHAKNVIDDVDYENYKNKCRSEYKYLDVPFPNLCDIMNLKRISNDDEIDDTDEFYDAEVALLEEYY
TRCNK--QKQG-----------------KSN---DIFLDN----------------------------------------
-KKQKKNI-EKQKDKKGKEKIKK------------------------------------------N------------QQ
ELNDDHHHNKIILK-NNKLDFNKNDITEDLSLLEKRDKLIHFMNKMKKQKDSFYESIIDAPDFSKLLEPVFSLNENFLLS
HQLFNVQYAAQLGPVVYLTKTEDENYIYRAIEVSRLFEEKVKSILDNQKNH--SGMKNKSDSYDCFTNEKNPFLHELDVK
YYLRIPMSTGWNHFGYLKNQNNVLFFRRPKNN----
>PVVCY_0200730
M--------------------PSDNNCFYNINLSIHKI-FNPRYSAPNKISD-ENRPANKKRRCTVSYINE--RTA-SQK
-F-NNDYLNYNFNNSITKRRKCS-PNLA-HPNKKYSPLMSRRELRNSVNQSIKKSEALRSIVNETIQKKKT-ETCGNKDN
ENFYNI---NKK-AYYL-SRYSEDNNSSGIENVKEVQD-----K---KNIKLYLSGNRTQGNNQIGSGININESYIMSSL
AQSENCY--RN--------------------------KN---VDSLNTFRENIPIYVNSQSTFSSFNFDREIENKYVKKI
LQD-----NCQ--TM--D-NEQLK--------------------------------------------------------
--------------------------------------------------------------------------------
------------------------------------------------------------------------QNEKHN--
--------------------------------------------------------------------------------
-----IVKNKYSYITDINHIEKEELEN----------NNNE-QIKKNKYISMNSNNNRNLIGSSH-NDKPNRNTITNSLK
RRHSIQFEKEHE-KYNYSDSIYINNKFKET-DK------NNKSSTRRHSDVIGSNSINAIYMNNMRNSI-----------
-------------NF----QNNMDPNMPRQYNASNNSHNFKN-I-NLN------KK-SQE--HNEDKPWFKNCFLKNDGI
FDNHQGIRKKKIDAANSNGHDEHSLKNDAEYLFSTEFFKDVYSNIQRKGELNFIDELLEKDSEYYISKSKLNKIVENAKN
KETKYHYIDRLFLYRHAKHVVGDKEYEAYKNKCRSKQKYLDVPFPNLSEIMNLHPISDLDEIDDSDEFYGAEVKLLEDFY
SKPSK--TEED-----------------NKV---CTFFDK----------------------------------------
--------------------------------------------------------------------------------
--NKD-TENKIVIK-KRT-PVN--KPTDDLYVLGTREKLISLMNKMKREKDSFFEQILDAPDFSKLLEPVHSVNESFLLS
HQLFNLQHAAQFGPVVYLIKTEDEKYIYRAIEVSKLYEDKVKSILDNKKHN--SDNKERNDGYDCYSNERYPFLHELDVK
YYLKIPMSTGWNHFCYLKNQHNVLFFRRPKNPSSLQ
>PPRFG01_0104200
MATNSN-----------NNNSSNNNNNLENINLSLHKI-FNCRHSVPSKFIE-DEKENIRKRRCTVAHMYE--KNI-NSK
-NTNYDYLTYNFNNSIRKRRKYS-PTIQTQLYKKYSPLKSRIGLRNSVDESIKKSACIRSIVNKTIKNKTRDSSYI-RNE
NKSCYIGDKNNKIIYEG-SKYNEKNNYI-D---EN--------M---NDRKMY-------------INKNLHDTYIMSNT
TQSDNFF--RS--------------------------KNINRINSLITNRETAPIYMNSESTLSSFNFEPNVEQKHSKLT
LDM-----KS---TIYIP-S------------------------------------------------------------
--------------------------------------------------------------------------------
--------------------------------------------------------------------------------
--------------------------------------------------------------------------------
D-MSLFNKNKYSFISNMSLEDLK---K----------MNNE-YTSKNNYN----------------VEITNKINEHLPLK
RRHSTHVSGEYD-KYNNSQSFLMNKRLKDD-QN------LSKNNVRRYSDTLELNMLNNNMGPNENNNEYISKMNKDHYI
LNPNNYNKYNNNNNCF---NNMKNSSVLYEYNKKNLSHMKQNDN-HLN------KS-VASHYEENNHPLLHTCFFKNAED
FENNDIKRKEKVE---SNEEDEFVMKKDAEYVFSQKFFQDIYSNIKSKGELNFIDELLQLDEENYISKSKLNKIVENAKN
KEMKYHYIDRMFLYRHAKNVIDDADYENYKNKCRSEYKYLDVPFPNLCDIMNLKRISNDDEIDDTDEFYDAEVALLEEYY
SRCNR--QKQG-----------------KGN---DIFLDN----------------------------------------
-KKHKKNI-EKQKDKKGKEKIKK------------------------------------------N------------QQ
ELNDD-HNNKIILK-NNKLHFNKNNITEDLSLLEKRDKLMHFMNKMKRQKDSFYESIIDAPDFSKLLEPVFSLNESFLLS
HQLFNVQYAAQLGPVVYLTKTEDENYIYRAIEVSRLFEEKVKSILDNQKNH--SGMKNKSDSYDCFTNEKNPFLHELDVK
YYLRIPMSTGWNHFGYLKNQNNVLFFRRPKNN----
>PY17X_0208900
M--------------------PGDNNCFYNINLSIHKI-FNPRYSAPNKIND-ENKPANKKRRCTVSYINE--RNV-IQK
-Y-NNDYLNYNFNNSITKRRKCS-PNLA-YPNKKYSPLLNRRELRNSVNQSIKKSEVLRSIVSETIEKKKT-EKSGNKDN
ENFFNI---NKK-AYYL-SRYSEDNNSNGIENVKDK-----------KNIKLYLS-----GNNKVGSTVNLNESFIMSNL
AQSENCF--RN--------------------------KN---MDSLNTFRENIPIYVNSQSTFSSFNFDRDIENKYVKKI
LQD-----NCQ--TV--D-NEQFK--------------------------------------------------------
--------------------------------------------------------------------------------
------------------------------------------------------------------------QNEKHNMM
-Q------------------------------------------------------------------------------
N--SCRIKNKYSYITDMNHIEKQELED----------DNNE-KIKKNKYILMNNNNNRNIISNNH-NDKPNRNTITNSLK
RRHSIQFEKEHE-KYNYSDSIYVNKRFKEN-DKNDKNDKNCKSSTRRHSDVINSNSINSIYMNNMRNSV-----------
-------------NF----QNNMDLNMARQYNTSNNSHNFKN-I-DVN------KN-AKD--QNEEKPWFKNCFLKNDGI
FDNHQGIRKKKVDSANSNGHDGTNLKNDAEYLFSTEFFKDVYSNIQRKGELNFIDELLEKDSEYYISKSKLNKIVENAKN
KETKYHYIDRLFLYRHAKHVVGDKEYEAYKNKCRSKQKYLDVPFPNLSEIMNLHPISDLDEIDDSDEFYGAEVKLLEDFY
SKPPK--TKQH-----------------NKI---CKFFDK----------------------------------------
--------------------------------------------------------------------------------
--KND-FENKIIIK-KRH-PIN--KPNNDLYVLGTREKLINLMNKFKREKDSFFEKILDAPDFSKLLEPVHSVNESFLLS
HQLFNLQHAAQFGPVVYLIKTEDEKYIYRAIEVSKLYEDKVKSILDNKKHN--SDNKERNDGYDCYSNERYPFLHELDVK
YYLKIPMSTGWNHFCYLKNQHNVLFFRRLKNPSAIQ
>PRELSG_0211200
MNDSNNLFLN-KSYICNKQNMSSENNYFYNMNLSIHKI-FNSRYSVPSKIND-VDKPIIKKRRCTVSYMCE--KDI-PHK
-N-NHEYLNYNFNNSITKRRKYS-PNIL--LYNKFSPLKIRRELRNSVDESIKKSVAIRSFVNKNIKSKNT-ENYE-HND
KNYLDK----SK-AYYL-NKYPERNDS---DYFYD--------L---NNLKLH-------------LSKNLNETYIMSNT
TQSDNYF--RN--------------------------KNRN-RDSLNTHRDTAPIYMNSESTISSFNFERENENKIPKKN
IDK-----ST---CI--E-S------------------------------------------------------------
--------------------------------------------------------------------------------
--------------------------------------------------------------------------------
--------------------------------------------------------------------------------
Y-PN-ILKKKYSHISNINEQNK------------------K-QISKT-------------------EESIKKVVE-YPLK
RRHSTEFAKEYE-KYNYSDSHYLNKRFKNN-EK------IYKNKIRRHSDTTKYSSWNELYLSDIRHDA-----------
-------------NR----SIF-DSSLLYEYNKKN-LENSKN-E-KIN------KI-CEE--NDSDNPLFHTSFFKNTEE
FENNNIKRKEKIEPLDSNDEDDYVLKNDAEYVFSKRFFKDIYSNIRRKGELNFIDELLEADEEFYISTSKLNKIIENAKN
KEMKYHYIDRMFLYRHAKNVIDDSEYEKYKNKCRSEFRYLDVPFPNLGEIMNLQPISDLDEIDDTDEFYDAEVKFLEKYY
YKSNK--EKQE-----------------NI-----NFPDE----------------------------------------
--------------------------------------------------------------------------------
--KKI-TDNSIVLR-KRKLSITDNESTEDLSILDKREKLMCLMNKMKREKDSFFDNILDAPDFSKLLEPVFSLNESFLLS
HQLFNVQYAAQLGPVVYLIKTEDEKYIYRAIEVSRLFEEKVKSILDNQKVS--SGAKERNEAFECFSNDKYPFLHELDVK
YYLRIPMSTGWNHFGYLKNQNNVLFFRRPKNI----
>PCHAS_0205900
M--------------------PSDNNCFYNINLSIHKI-FNPRYSAPNKISD-ESRPANKKRRCTVSYINE--RTV-SQK
-F-NNDYLNYNFNNSITKRRKCS-PNLA-YPNKKYSPLMSRRELRNSVNQSIKKSEALRSIVSETIQKKKT-ETCGNKDN
ENFYNI---NKK-KYYL-SRYSEDNNSSGIENVKDVRD-----K---KNIKLYLSGNRTQGNNQMGSGINLNESYIMSSL
AQSENCY--KN--------------------------KN---MDSLNTFRENLPIYVNSQSTFSSFNFDREIENKYVKKI
LQD-----NCQ--TV--D-NDQSK--------------------------------------------------------
--------------------------------------------------------------------------------
------------------------------------------------------------------------QNEKHNII
-Q------------------------------------------------------------------------------
N--QCLIKNKYSYITDMNPIEKQELEDN---------NNNE-QVKKNKYISINSNNNRSLIGSNH-NDKPNRNTITNSLK
RRHSIQFEKEHE-KYNYSDSIYVNKRFKET-DK------NNKSSTRRHSDVIGSNSINGIYMNNMRNSV-----------
-------------NF----QNNMDPNMARQYNASNNSHNFKN-I-DVN------KN-AQE--HNEEKPWFKNCFLKNDGI
FDNHQGIRKQKIDTANSNGHDEPTLKNDAEYLFSTEFFKDVYSNIQRKGELNFIDELLEKDTEYYISKSKLNKIVENAKN
KETKYHYIDRLFLYRHAKHVVGDKEYEAYKNKCRSKQKYLDVPFPNLSEIMNLHPISDLDEIDDSDEFYGAEVKLLEDFY
SKPSK--TKDN-----------------TKI---CTLFNK----------------------------------------
--------------------------------------------------------------------------------
--NKD-IENKIVIK-KRP-PVS---KPDDLYVLGTREKLISLMNKMKREKDSFFEQILDAPDFSKLLEPVHSVNESFLLS
HQLFNLQHAAQFGPVVYLIKTEDEKYIYRAIEVSKLYEDKVKSILDNKKQN--SDNKERNDGYDCYSNERYPFLHELDVK
YYLKIPMSTGWNHFCYLKNQHNVLFFRRPKNPSSLQ
>PF3D7_0105800
MATNSN-----------NNNSSNNNNNLENINLSLHKI-FNCRHSVPSKFIE-DEKENIRKRRCTVAHMYE--KNI-NSK
-NTNYDYLTYNFNNSIRKRRKYS-PTIQTQLYKKYSPLKSRIGLRNSVDESIKKSACIRSIVNNTIKNKTRDSSYI-RNE
NKSCYIGDKNNKIIYEG-SKYNEKNNYI-D---EN--------M---NDRKMY-------------INKNLHDTYIMSNT
TQSDNFF--RS--------------------------KNINRINSLITNRETAPIYMNSESTLSSFNFEPNVEQKHSKLT
LDM-----KS---TIYIP-S------------------------------------------------------------
--------------------------------------------------------------------------------
--------------------------------------------------------------------------------
--------------------------------------------------------------------------------
D-MSLFNKNKYSFISNMSLEDLK---K----------MNNE-YTSKNNYN----------------VEITNKINEHLPLK
RRHSTHVSSEYD-KYNNSQSFLMNKRLKDD-QN------LSKNNVRRYSDTLELNMLNNNMGPNEKNNEYISKMNKDHYI
LNPNNYNKYNNNNNCF---NNMKNSSVLYEYNKKNLSHMKQNDN-HLN------KS-VASHYEENNHPLLHTCFFKNAED
FENNDIKRKEKVE---SNEEDEFVMKKDAEYVFSQKFFQDIYSNIKSKGELNFIDELLQLDEENYISKSKLNKIVENAKN
KEMKYHYIDRMFLYRHAKNVIDDADYENYKNKCRSEYKYLDVPFPNLCDIMNLKRISNDDEIDDTDEFYDAEVALLEEYY
SRCNR--QKQG-----------------KGN---DIFLDN----------------------------------------
-KKHKKNI-EKQKDKKGKEKIKK------------------------------------------N------------QQ
ELNDD-HNNKIILK-NNKLHFNKNNVTEDLSLLEKRDKLMHFMNKMKRQKDSFYESIIDAPDFSKLLEPVFSLNESFLLS
HQLFNVQYAAQLGPVVYLTKTEDENYIYRAIEVSRLFEEKVKSILDNQKNH--SGMKNKSDSYDCFTNEKNPFLHELDVK
YYLRIPMSTGWNHFGYLKNQNNVLFFRRPKNN----
>PADL01_0103400
MATNNN-----------NKNNSNNNNNLENINLSIHKI-FNCRHSVPNKFYE-DEKENIRKRRCTVAHMYE--KNV-NSK
-NINYDSLTYNFNNSIRKRRKYS-PNISTHLYKKYSPLKSRIGLRNSVDESIKKSACIRSIVNNTIKNKTRDSSYI-PNE
KKSCYIGDKNNKIIYEA-CKYNEKNNYI-D---EN--------I---NDRKMY-------------INKNLHDTYIMSNT
TQSDNFF--RS--------------------------KNINRINSLITNRETAPIYMNSESTLSSFNFEPNVEQKQSKLT
LDM-----KS---TIYIP-S------------------------------------------------------------
--------------------------------------------------------------------------------
--------------------------------------------------------------------------------
--------------------------------------------------------------------------------
D-MSLFNKNKYSFISNMSQEDIK---K----------MNNE-YTSKNNYN----------------VDINNKINEHLPLK
RRHSTHVSGEYD-KYNNSQSYLMNKRLKEG-QH------ISKNNIRRYSDTLELNMLNNNIAPNEKNNEYISKKDEDHYI
VNSNNYNKYNNNNNNM---NNMNNSTVLYEYDKRNLPHLKQNDN-QLN------KS-VASHYEENNHPLLHTCFFKNAED
FENNDIKRKEKVE---SKEEDEFVMKKDAEYVFSQKFFQDIYSNIKSKGELNFIDELLQLDEENYISKSKLNKIVENAKN
KEMKYHYIDRMFLYRHAKNVIDDADYEKYKNKCRSEYKYLDVPFPNLCDIMNLKRISNDDEIDDTDEFYDAEVALLEEYY
SRCNK--QKLQ-----------------KGN---NIFLDN----------------------------------------
-KKQKTKL-EKQKDKKGKEKMKK------------------------------------------N------------QQ
ELNED-HNNKIILK-NNQINFNKNDITEDLSILEKRDKLMLFMNKMKRQKDSFYESIIDAPDFSKLLEPVFSLNESFLLS
HQLFNVQYAAQLGPVVYLTKTEDENYIYRAIEVSRLFEEKVKSILDNQKNH--SGMKNKSDSYDCFTNEKNPFLHELDVK
YYLRIPMSTGWNHFGYLKNQNNVLFFRRPKNN----
>PRCDC_0103700
MATN-----------------SNNNNNLQNINLSIHKI-FNCRHSVPSRFIE-DEKENIRKRRCTVAHMYE--KNV-NSK
-NNNYDYLTYNFNNSIRKRRKYS-PTIQTQLYKKYSPLKSRIGLRNSVDESIKKSACIRSIVNNTIKNKTRDSSYI-RNE
NKSCYIGDKNNKIIYEG-SKYNEKNNYI-D---EN--------M---NDRKMY-------------INKNLHDTYIMSNT
TQSDNFF--RS--------------------------KNFNRINSLITNRETAPIYMNSESTLSSFNFEPNVEQKHSKLT
LDM-----KS---TIYIP-S------------------------------------------------------------
--------------------------------------------------------------------------------
--------------------------------------------------------------------------------
--------------------------------------------------------------------------------
D-MSLFNKNKYSFISNMSLEDIK---K----------MNNE-YTSKNNYN----------------VEITNKIKEHLPLK
RRHSTHVSSEYD-KYNNSESFLMNKRLKDD-QN------ISKNNVRRYSDTLELNMLNNNMGPNEKSNEYISKMNKDHYL
LNPNNHNKYNNNNNCL---NNMKNSSVLYEYNKKNLSHMKQNDN-HLN------KS-VASHYEENNHPLFHTCFFKNAED
FENNDIKRKEKVE---SKEEDEFVMKKDAEYVFSQKFFQDIYSNIKSKGELNFIDELLQLDEENYISKSKLNKIVENAKN
KEMKYHYIDRMFLYRHAKNVIDDADYENYKNKCRSEYKYLDVPFPNLCDIMNLKRISNDDEIDDTDEFYDAEVALLEEYY
SRCNR--QKQG-----------------KGN---NIFLDN----------------------------------------
-KKHKKNL-EKQKDKKGKEKIKK------------------------------------------N------------QQ
ELNDD-HNNKIILK-NNKLNFNKNDITEDLSLLEKRDKLMHFMNKMKRQKDSFYESIIDAPDFSKLLEPVFSLNESFLLS
HQLFNVQYAAQLGPVVYLTKTEDENYIYRAIEVSRLFEEKVKSILDNQKNH--SGMKNKTDSYDCFTNEKNPFLHELDVK
YYLRIPMSTGWNHFGYLKNQNNVLFFRRPKNN----
>PVP01_0209000
M--------------------PF-DNIGSNINLSIHKL-FSARYSAPTKASE-DCKPVAKKRRCTISLANE--PNA-HQR
-N-YVEYLNYNFNNAFTKRRKYPSPYSLSNQIKKFTPLKCRTLLRSSVDESIKKSAAVRSIVKKTMKKNKP-EMYE-RND
KNYLNM----SK-AYYL-NRMEGGGSTAELVHPEDVTEP-NRALQ--NPQVTD-------------HNRNLSETYIMSST
TQSENTK--GY--------------------------MNSN-VDSQNTFRETLPLYLNSESTISSFNLERELDGKLYLEG
VAPTGNT-KG---ALRIY-P------------------------------------------------------------
--------------------------------------------------------------------------------
--------------------------------------------------------------------------------
--------------------------------------------------------------------------------
E-SD-ARKKLYLYKANTTVTDYG---A----------RRRPHHVGN---D----------------EEERKKIIESHPLK
RRHTTQFSREQD-RYVCSDSNDMNRCVKEG-DR------NHRSSTRRYSDAIRCKSLNGLYYSDVTNEP-----------
-------------SV----YSFRSEALPQSYNASRRLEASRN-S-QLK------EG-SRE--KDADTPLFHTCFFKNAEE
FENGDIKRKEHVEPLNPSEDDDSVLKNDAEYLFSRGFFKDIYSNIQRKGELNFIDELLEADEEYYISKSKLNKIIENAKN
KEMKYHYIDRMFLYRHAKNVIDDADYETYRNKCRTQQRYLDVPFPNLTELMNLKSVGIFDEVDDTDEYYHAEVKLLERYY
YTSGA--LPEE------------------------GYRDKMAMP----------------MGRGQKGTDG-EA--AHPGE
DAKQEEGT-TNETSVPGEGSLKEDQRGGDNPSEYIAQE---EH---------------------PG------------RL
DHTAL-SEQRIVLS-SRNAPLNDGEYNEDPADAEKRDKLICLMNKMKREKDSFFERILDAPDFSKILEPVFSLNESFLLS
HQLFNVQYAAQLGPVVYLIKTEDEHYVYRAIEVSRLFEEKVKSILDNQKVA--GNSKDRTDHYDCFSNEKFPFLHELDVK
YYLRIPMSTGWNHFGYLKNQNNVLFFRRRKNA----
>PBLACG01_0103400
MATNSN-----------NNNSSNNNNNLQNINLSIHKI-FNCRHSVPSKFFE-DEKENIRKRRCTVAHMYE--KNV-NSK
-NNNYDYLTYNFNNSIRKRRKYS-PNVQTQLYKKYSPLKSRIGLRNSVDESIKKSACIRSIVNNTIKNKTRDSSYI-LNE
KKSCYIGDKNNKIIYEG-SKYNEKNNYI-D---EN--------I---NDRKMY-------------INKNLHDTYIMSNT
TQSDNFF--RS--------------------------KNMNRINSLITNRETVPIYMNSESTLSSFNFEPNVEQKHSKLT
IDM-----KS---TIYIP-S------------------------------------------------------------
--------------------------------------------------------------------------------
--------------------------------------------------------------------------------
--------------------------------------------------------------------------------
D-MSLFNKNKYSFISNMSLEDIK---K----------MNNE-YISKNNYN----------------VEITNKINEHLPLK
RRHSTHVSGEYD-KYNNSESFLMNKRLKDE-QH------ISKNNVRRYSDTLELNLLNNKFAPNEKNNEYISKMEQNHYI
VNSNNYNKYNNNNNSL---NNMKNSSILYEYNKRNLSHLKQNDN-ELN------KS-MASHYEENNHPLFHTCFFKNTED
FENNDIKRKEKVE---SNEEDEFVMKRDAEYVFSQKFFQDIYSNIKSKGELNFIDELLQLDEENYISKSKLNKIVENAKN
KEMKYHYIDRMFLYRHAKNVIDDADYEKYKDKCRSEYKYLDVPFPNLCDIMNLKRISNDDEIDDTDEFYDAEVALLEEYY
SRCNR--QKQD-----------------KGN---NIFLDN----------------------------------------
-RKQKKNL-QRQKDKKGKEKIKK------------------------------------------N------------QQ
ELNDD-HNNKIILK-NNKLNFNKNDITEDLSILEKRDKLMHFMNKMKRQKDSFYESIIDAPDFSKLLEPVFSLNESFLLS
HQLFNVQYAAQLGPVVYLTKTEDEKYIYRAIEVSRLFEEKVKSILDNQKNH--SGMKNKSDSYDCFTNEKNPFLHELDVK
YYLRIPMSTGWNHFGYLKNQNNVLFFRRPKNN----
>PocGH01_02016200
M--------------------SHDNNSMYNMNLSIHKILYNARYSAPCKANDDDEKPALKKRRCTLSYVNE--KNI-YKK
-N-VNDFVNYNFNNSIMKKKKCS-PVHMLQGNKCISPLKNRRELRNSVDESIKKSVALRSIVNKTIKNKSNMENIQ-DND
RNILNS----SRFDYYF-KKNPEKNNV---DNFNE--------M---VNMKLF-------------LGKNLNETYIMSNT
TQSDNFV--GN--------------------------KN---RDSINTLRDTIPLYLNSESTISSFNCEREIERRISKDA
LSN-----VVSPQGA--SSQ--GALSQGALSQGALSQGALSQGLSSQVAPSKFSLSQFVPSQSVPYRKLPYKIIPCRVSP
YKVVPSKVAPFRHSPYKMLPYKVIPYRGVPSHVMPPEEVLPSQVVSSGRVTSQVVPFKGTLSKGVPSQFLHSQNAPSKGI
PSLVFPYKGLPSRAVPYKGLPSRTTPYKGLPPRFTPYRGLPSRVAASKVVAGLGITSKGASPQVVPSKDAPLQTVSRNVL
PRKVVPGKHVFPRVASYKLVPYKVLPQKIAPEQVVPSLVAPSRDELFRDEPSRHEPSRDEPPRDVASKGVKNCMHAKLPH
L-KK-IMKRCYPFLTHVRRHKKR--------------VKHQ-HISN--------------------TEDISDKIENNPLK
RKHSTQLQKENG-KYDSSDLSFLSKRVKTS-KL------KCKNSPRRHSDIPKYDDGNIYYCNRIKRIR-----------
-------------K-----RIN-HNSPLKRKCKKW-LQKVKS-S-KAS------KK--FY--VDPNNPIFRTCFFNNAED
FENEGIKRKETIDPPSSSEVEESMPKNEAEYLFSKDFFRDVYSKIRRMGELNYMDELAEEDEEHYISKNQINKVIENAKN
KEMRYHYIDRMFLYRHAKNVIDDVDYDKYKKKRRAEQKYLDIPYPNLREIMNITSISSSDEIDDTDEFYVAEVKQLENYY
KKSKR--SNRT-----------------DA-----SRIDR----------------------------------------
--------------------------------------------------------------------------------
--TNE-AETRLALP-SRTTPFCDDQTTEDVTSIETREKLMVLMDKLKKEKDSFFDGILDTPDFSKLLDPAFSLNESFILS
HQMFNVQFAAQLGPVVYLLKTEDENYVYRAIEVSRQFEEKVKSILENQKLD--TQSKERNECCDCTSVEKYPYLRELDVK
YYLRIPMSTGWNHFAYLNNHNNVLFFRKRKDA----
>PmUG01_02017900
MASREKSVLNGRADLFRQEKNYSDNNSFYNMNLSIHKV-FNARHSLPYTINE-EVKPISKKRRCTIAYTGDHKRNIINQK
KI-NYDYINYNFNNSITKRRKCS-PTYCISPYVKYSPLKSRSKLQRSIDESIKKSAALRCIVNKSIKNRNN-VNYE-HNE
KNYLER----SQ-AYYL-NKHPDGACS-STDNIND--------M---NSMKLY-------------MDRNLSETYILSNT
TQSDNYF--RN--------------------------KNKN-GDSLNTLRETIPIYINSASTISSFNIEREGEHKYAKLV
VDL-----PT---GR--E-A--GM--------------------------------------------------------
--------------------------------------------------------------------------------
------------------------------------------------------------------------EVGKEVGI
-EAEVEAKMHFTR----------------------------------------------------------------VP-
M-AHLQQNNRYAYMSNLHDSDNR-----------------T-RMSK--------------------GEQLTKVVLHNPLK
RRHSTQIANEYD-KYNYSDSHYFNKRYKGEDNK------NYKNSTRRHSDTITTNPVTNLFFSQIRGDI-----------
-------------NR----NTF-HSSLLQEYNKNN-LQNGKG-R-QMN------RD-MDQ--HDANNPPFHPSFFKNAEE
FENDNIKRKEKIEPLSSNEEDDSVLKNDAEYLFSKGFFNDIYSNIRRKGELNFIDELLEADEEYYISKSKLNKIIENAKN
KEMKYHYIDRMFLYRHAKNVIDDEDYEKYKNKCRLEHKYLDVPFPNLTEIMNLQPISNSDEIDDNDEFYDAEVKLLEKYY
YKSNK--ERKE-----------------QSK----NTMNS----------------------------------------
--------------------------------------------------------------------------------
--NKD-IENKIVLVQNKNKPFEDKEVTEDLDVIEKREKLMCLMNKMKMEKDSFYEKILDTPDFSKLLEPVFSVNECFLLS
HQLFNVQYAAQLGPVVYLIKTEDENYVYRAIEVSRLFEEKVKSILDNQKIN--LGSKDRNDCFECFSNEKFPFLHELDVK
YYLRIPMSTGWNHFGYLKNQNNVLFFRRPKNG----
>PGAL8A_00101900
MNDSNNLFVN-KNYIYNKQIMSSENNYFYNMNLSIHKI-FNSRYSVPSKIND-DEKPIIKKRRCTLSYMYE--KDL-PHK
-N-SHDYLNYNFNNSITKRKKYS-PNLL--LYSKFSPLKIRRELRNSVDESIKKSVALRSFVNKNIKNKNN-KNYE-HND
KNYLDK----SK-AYYL-NKYHEGNGS---NYLND--------L---NNLKLH-------------LNKNLNETYIMSNT
TQSDNYF--RN--------------------------KNRN-RDSLNTHRDTAPIYVNSESTISSFNFERENENKIPKIN
IDK-----SA---FA--G-S------------------------------------------------------------
--------------------------------------------------------------------------------
--------------------------------------------------------------------------------
--------------------------------------------------------------------------------
Y-PN-MLKEKYSYISNIYEQNR------------------K-ENSKT----------------EENIENIEKIIE-CPLK
RRHSTEFAKEYE-KYNYSDSHYLNKRFKDN-DK------IYKNKIRRHSDTTKYNSWNELYLSDIRHDA-----------
-------------NR----NIF-DSSLLHECNKNN-LEKSKD-EKLLN------KK-CEE--NDSDNPLFHTSFFKNTEE
FDNNNIKRKEKIEPLDSNDEDDFVLKNDAEYVFSKRFFKDIYSNIRRKGELNFIDELLKADEEFYISTSKLNKIIENAKN
KEMKYHYIDRMFLYRHAKNVIDDSDYEKYKSKCRSEFKYLDVPFPNLSEIMNLQPISNLDEIDDTDEFYDAEVKLLEKYY
YKCNK--EKQE-----------------NT-----IFVDE----------------------------------------
--------------------------------------------------------------------------------
--KNI-ADTSIVLK-KRKLSITDNESTEGISTLEKRDKLICLMNKMKREKDSFFENILDAPDFSKLLEPVFSLNESFLLS
HQLFNVQYAAQLGPVVYLIKTEDENYIYRAIEVSRLFEEKVKSILDNQKIS--SGIKERNESYECFSNDKYPFLHELDVK
YYLRIPMSTGWNHFGYLKNQNNVLFFRRPKNL----
>PGSY75_0105800
MATNSN-----------NKNNSNNNNNLENINLSIHKI-FNCRHSVPSKFFE-DEKENIRKRRCTVAHMYE--KNV-NSK
-NINYDSLTYNFNNSIRKRRKYS-PNISTQLYKKYSPLKSRIGLRNSVDESIKKSACIRSIVNNTIKNKTRDSSYI-PNE
KKSCYIGDKNNKIIYEA-CKYNEKNNYI-D---EN--------M---NDRKMY-------------INKNLHDTYIMSNT
TQSDNFF--RS--------------------------KNINRINSLITNRETAPIYMNSESTLSSFNFEPNIEQKQSKLT
LDM-----KS---TIYIP-S------------------------------------------------------------
--------------------------------------------------------------------------------
--------------------------------------------------------------------------------
--------------------------------------------------------------------------------
D-MSLFNKNKYSFISNMSLEDIK---K----------MNNE-YTSKNNYN----------------VEINNKINEHLPLK
RRHSTHVSGEYD-KYNNSESYLMNKRLKDG-QH------ICKNNVRRYSDTLELNMLNNNIAPNEKNNEYISKKDQDHYI
GNSNNYNKYNNNNNSMNNMNNMNNSTVLYEYDKRNLAHLKQNDN-QLN------KS-VASHYEENNHPLLHTCFFKNAED
FENNDIKRKEKVE---SKEEDEFVMKKDAEYVFSQKFFQDIYSNIKSKGELNFIDELLQLDEENYISKSKLNKIVENAKN
KEMKYHYIDRMFLYRHAKNVIDDADYEKYKNKCRSEYKYLDVPFPNLCDIMNLKCISNDDEIDDTDEFYDAEVALLEEYY
SRCNK--QKLQ-----------------KGN---NIFLDN----------------------------------------
-KKQKTKL-EKHKDKKGKEKIKK------------------------------------------N------------QQ
ELNED-HNNKIILK-NNKMNFNKNDITEDLSILEKRDKLMLFMNKMKRQKDSFYESIIDAPDFSKLLEPVFSLNESFLLS
HQLFNVQYAAQLGPVVYLTKTEDENYIYRAIEVSRLFEEKVKSILDNQKNH--SGMKNKSDSYDCFTNEKNPFLHELDVK
YYLRIPMSTGWNHFGYLKNQNNVLFFRRPKNN----
>AK88_01077
M--------------------SF-DNVGSNMNLSIHKM-YSARYSAPTKMSD-DCKPVAKKRRCTISVANE--PSA-HPR
-N-HIDYLNYNFNNAFTKRRKYSSPYSMYNQNKKFTPLKCRTQLRSSVDESIKKSAAVRSIVNRTMKKNKP-EIYD-HNE
KNYLNM----SK-AYYL-NMLDGTGSTTQLPHAGQVTESSNHTMQ--NAQMAD-------------HRRNLNETYILSST
TQSENTK--GY--------------------------INTN-ADSQNTFRETLPLYINSESTISSFNLERELENKLYLEG
VAPIGNA-TG---ALRIS-P------------------------------------------------------------
--------------------------------------------------------------------------------
--------------------------------------------------------------------------------
--------------------------------------------------------------------------------
E-MD-VRKKLDMYKANGTVMDYG---T----------HSRADYVRK---D----------------DEERKKIMESHPLK
RRHTTQFLREQE-KYNYSDSNYLNKYM-YV-ER------NNKSNTRRHSDAIRCKSLNGLYYSDVTNEP-----------
-------------SV----YSFRSEALPQSYHSSRGVNTSRN-S-HHK------EC--CN--QDSDNPLFHTCFFKNAEE
FENGDIKRKENVEPINPNEEDDSVLKNDAEYLFSRGFFKDIYSNIQRKGELNFIDELLEADDEYYISKSKLNKIIENAKN
KEMKYHYIDRMFLYRHAKNVIDDADYETYMNKCRIQHKYLDVPFPNLTELMNLKSVGLFDEVDDTDEYYHAEVKLLERYY
YTSRGGGPPEE------------------GDHLQQGYKDKMKMAMPMAMS-------AMGLSRGQKGSDGGDV--VQNGD
EDKQGDGIITKETTVVGEGSLMEDPRGGENAIEHM------------------------------S------------KI
ENANQ-TEHRIVLS-SRNAPFNDDPYEEEFADREKREKLIFLMNKMKREKDSFFERILDAPDFSKILEPVFSLNESFLLS
HQLFNVQYAAQLGPVVYLIKTEDEHYVYRAIEVSRLFEEKVKSILDNQKVN--GNSKDRNDYYDCFSNEKFPFLHELDVK
YYLRIPMSTGWNHFGYLKNQNNVLFFRRRKNS----
>C922_04240
M--------------------SS-DNIGCNINLSIHKI-FSSRYSAPTKVSD-DCKPVAKKRRCTISVANE--PNA-HQR
-N-HIDYLNYNFNNAFTKRRKYSSPYSLSNQNKKFTPLKCRTQLRSSVDESIKKSAAVRSIVNKTMKRDKS-KIYE-HNE
KNYLKM----SK-AYYL-NRLDGRGSTAGLAHPGQVTES-NHSLQNQNLQMTD-------------HRRNLNETYILSST
TQSEHSK--GYLINTNVDSQNVSSQNVATQSVSSQNVSSQN-ADSQNTFRDTLPLYVNSQSTISSFNLERELENKLYLEG
VAPTGNAKKG---ALRIS-T------------------------------------------------------------
--------------------------------------------------------------------------------
--------------------------------------------------------------------------------
--------------------------------------------------------------------------------
D-AE-VRKKIDLYKANVPGTDNG---T----------RRRPHPVEK---D----------------DEERKKIIDSHPLK
RRHTTQFLREQD-RYNYSDSNYLNKYM-DG-EK------NHKTSTRRHSDAIRCKSLNELYYSDVTNEP-----------
-------------SV----YSFRSEAPPPSYNSSRCLETSRN-S-RQK------DC-CSE--KNSDNPLFHTCFFKNAEQ
FENGDIKRKENVEPMKPNEEDDSVLKNDAEYLFSRAFFQDIYSNIQRKGELNFIDELLEADDEYYISKSKLNKIIENAKN
KEMKYHYIDRMFLYRHAKNVIDDADYETYRNKCRTQHKYLDVPFPNLTELMNLKTVGIFDEVDDTDEYYHAEVKLLERYY
YTSEG--LPQE-----------------EGD-LPQEYRNKMARPIPMAMPMS------VVMSRGQEETNG-EA--VQDGE
EGNEEDAT-GKETALRGEPPLKKNQRGGDNPSEHANAL---QH---------------------SNVLQHSIVLQQNDQS
DQKNQ-PEERLVLS-TRNAPFTDGEYNEDVSDREKRDKLICLMNKMKREKDSFFERILDAPDFSKILEPVFSLNESFLLS
HQLFNVQYAAQLGPVVYLIKTEDEHYLYRAIEVSRLFEEKVKSILDNQKLNVNGNSKDRNDYYDGFSNEKFPFLHELDVK
YYLRIPMSTGWNHFGYLKNQNNVLFFRRPKNT----
>PKNH_0207700
M--------------------SF-DNIGCNMNLSIHKI-FSARYSAPNKVSD-DCKPVAKKRRCTISLANE--PNA-HQR
-N-HIDYLNYNFNNAFTKRRKYSSPYSLTNQNKKFTPLKCRTQLRSSVDESIKKSAAVRSIVKKTMKKNKS-EIYE-HNE
QNYLNM----SK-AYYL-NRLEGAGSTGQLSHPGPVTES-NHTIG--NPEMTE-------------HRRNLNETYILSST
TQSENTK--GY--------------------------INTN-ADSQNTFRETLPMYINSESTISSFNLDRELENKLYLEG
VAPNGNA-KG---ALRIS-Q------------------------------------------------------------
--------------------------------------------------------------------------------
--------------------------------------------------------------------------------
--------------------------------------------------------------------------------
EERD-VRKKADMYKTNAPVTDYG---A----------RYRPNHLRK---D----------------DEERKKIIESHPRK
RRHTTQFLRDQD-RYNYSDSNYLNIYT-EG-EM------NHKSSTRRHSDAIRCKSLNGLYYSDVTNEP-----------
-------------SV----YSFRSEALPQSYNSSRRLDASRN-S-QQK------EC-YTD--KDSDNPLFHTCFFKNAEE
FENGDIKRKENVEPMNPNEEDDSVLKNDAEYLFSTGFFKDIYSNIQRKGELNFIDELLEADDEYYISKTKLNKIIENAKN
KEMKYHYIDRMFLYRHAKNVIDDADYETYRNKCRTQHKYLDVPFPNLTELMNLKSVGIFDEVDDTDEYYHAEVKLLEKYY
YTSRGADLPEE------------------GN-LQKGYKDKMKMPTPMAMPMTMPMTMPMAMSRGHKGSDE-EV--VQNGD
EVKEEDGI-TNETIVGREVLLKEEPCDGENPIEHM------------------------------N------------KL
ENMNQ-PEQRIVLS-SRNGPFNDSEYNDDLSDREKREKLICVMNKMKREKDSFFERILDAPDFSKILEPVFSLNESFLLS
HQLFNVQYAAQLGPVVYLIKTEDEHYVYRAIEVSRLFEEKVKSILDNQKAN--GNSKDRNDYYDCFSNEKFPFLHELDVK
YYLRIPMSTGWNHFGYLKNQNNVLFFRRRKNT----
>MKS88_000702
MASREKSVLNGRADLFRQEKNYSDNNSFYNMNLSIHKV-FNARHSLPYTINE-EVKPISKKRRCTIAYTGDHKRNIINQK
KI-NYDYINYNFNNSITKRRKCS-PTYCISPYVKYSPLKSRSKLQRSIDESIKKSAALRCIVNKSIKNRNN-VNYE-HNE
KNYLER----SQ-AYYL-NKHPDGACS-STDNIND--------M---NSMKLY-------------MDRNLSETYILSNT
TQSDNYF--RN--------------------------KNKN-GDSLNTLRETIPIYINSASTISSFNIEREGEHKYAKLV
VDL-----PT---GR--E-A--GM--------------------------------------------------------
--------------------------------------------------------------------------------
------------------------------------------------------------------------EVGKEVGI
-EAEVEAKMHFTR----------------------------------------------------------------VP-
M-AHLQQNNRYAYMSNLHDSDNR-----------------T-RMSK--------------------GEQLTKVVLHNPLK
RRHSTQIANEYD-KYNYSDSHYFNKRYKGEDNK------NYKNSTRRHSDTITTNPVTNLFFSQIRGDI-----------
-------------NR----NTF-HSSLLQEYNKNN-LQNGKG-R-QMN------RD-MDQ--HDANNPPFHPSFFKNAEE
FENDNIKRKEKIEPLSSNEEDDSVLKNDAEYLFSKGFFNDIYSNIRRKGELNFIDELLEADEEYYISKSKLNKIIENAKN
KEMKYHYIDRMFLYRHAKNVIDDEDYEKYKNKCRLEHKYLDVPFPNLTEIMNLQPISNSDEIDDNDEFYDAEVKLLEKYY
YKSNK--ERKE-----------------QSK----NTMNS----------------------------------------
--------------------------------------------------------------------------------
--NKD-IENKIVLVQNKNKPFEDKEVTEDLDVIEKREKLMCLMNKMKMEKDSFYEKILDTPDFSKLLEPVFSVNECFLLS
HQLFNVQYAAQLGPVVYLIKTEDENYVYRAIEVSRLFEEKVKSILDNQKIN--LGSKDRNDCFECFSNEKFPFLHELDVK
YYLRIPMSTGWNHFGYLKNQNNVLFFRRPKNG----
>PcyM_0211800
M--------------------SF-DNIGSNMNLSIHKI-FSSRYSAPTKVSD-DCKPVAKKRRCTISVANE--PNT-QQR
-N-HIDYLNYNFNNAFTKRRKYSSPYSLSNQNKKFTPLKCRTQLRSSVDESIKKSAAVRSIVKKTMKKNKS-EIYE-HNE
KNYLNM----SK-AYYL-NRLEGAGSTGELVHSGQVAES-THTLQ--NPQMTE-------------HRRNLNETYILSST
TQSVNTNPKGY--------------------------VSTN-ADSQNTFRETLPLYINSESTISSFNLERELENKLYLEG
VAPIGNA-NG---ALRIS-P------------------------------------------------------------
--------------------------------------------------------------------------------
--------------------------------------------------------------------------------
--------------------------------------------------------------------------------
E-EN-MQKKIDLYKTNATVTDYG---A----------RRRAHHVGK---D----------------DEERKKIIDSHPLK
RRHTTQLLREQDFRYNYSDPNYLNKYV-ER-EK------NHKNSTRRHSDAIRCKSVNGLYYSDVTNEP-----------
-------------SV----YSFRSEALPHSYHSSRRLESSRN-Y-HQKECSTEKEC-CTE--KDADNPLFHTCFFKNAEE
FENGDIKRKENVEPMNPNEEKDSVLKNDAEYLFSRGFFKDIYSNIQRKGELNFIDELLEGDDEYYISKSKLNKIIENAKN
KEMKYHYIDRMFLYRHAKNVIDDADYETYRNKCRTQHKYLDVPFPNLTELMNLKSVGIFDEVDDTDEYYHAEVKLLESYY
YTSRG--LPHEGEQQEHQQEQQQEQQKQQGD-LQQAYRNNMKMTVPVAMPMD----VALAMSRGHKGSDE-EAILIQKGE
EAKQEDGT-TKETTLPGDGLLKEDQRGGDNPIEQSSRLGQSSHPELNSHPELNSHPELNSHPEQSS------------HP
ELSSQ-PEHRIVLS-SRNPPFDDSEYNEDLSEREKREKLICLMNKMKREKDSFFERILDAPDFSKILEPVFSLNESFLLS
HQLFNVQYAAQLGPVVYLIKTEDEHYVYRAIEVSRLFEEKVKSILDNQKVN--DNSKDRNDYYDCFSNEKFPFLHELDVK
YYLRIPMSTGWNHFGYLKNQNNVLFFRRRKNA----
>PBANKA_0207500
M--------------------PIDNNCFYNINLSIHKI-FNPRYSAPNKIND-ENKPANKKRRCTVSHINE--RNV-TQK
-Y-NNDYLNYNFNNSITKRRKCS-PNLA-YPNKKYSPLLNRRELRNSINQSIKKSEVLRSIVSETIEKKKT-ETCGNKDN
ESFYNI---NKK-TYYL-SRYSGDNNSNGIENVKDIQD-----K---KYIKLYLYEN-KQGNNQIGSTVNLNESFIMSNL
AQSENCF--RN--------------------------KN---MDSLNTFRENIPIYVNSQSTFSSFNFDREIENKYVKKI
LQD-----NCQ--TI--D-NEQFK--------------------------------------------------------
--------------------------------------------------------------------------------
------------------------------------------------------------------------QTEKHNMM
-E------------------------------------------------------------------------------
N--SCRIKNKYSYITDMNHIEKQELDDDNNNNNNNNNNNDE-KIKKNKYISINSNNNRNMISSNH-NDKSNRNTITNSLK
RRHSIQFEKEHE-KYNYSDSIYVNKRFKEN-DK------NNKSSTRRHSDVINSNSINGIYMNNMKNSA-----------
-------------NF----QNNMYPNM-GKYNASNNSHNFKN-I-DAN------KN-TQE--QNEKKPWFKNCFLKNDGI
FDNHQGIRKKKVDNTNSNGNDENSLKNDAEYLFSTDFFKDVYSNIQRKGELNFIDELLEKDTEYYISKSKLNKIVENAKN
KETKYHYIDRLFLYRHAKHVVGDKEYEAYKNKCRSKQKYLDVPFPNLSEIMNLHPISDLDEIDDSDEFYGAEVKLLEDFY
SNTSK--TKQN-----------------NKI---CTFFDK----------------------------------------
--------------------------------------------------------------------------------
--KND-IENKIIIK-KRH-PIS--KPNNDLYVLGTREKLINLMNKFKREKDSFFEKILDAPDFSKLLEPVHSVNESFLLS
HQLFNLQHAAQFGPVVYLIKTEDEKYIYRAIEVSKLYEDKVKSILDNKKHN--SDSKERNDGYDCYSNERYPFLHELDVK
YYLKIPMSTGWNHFCYLKNQHNVLFFRRLKNPSSLQ
