# Supplementary material for: Phosphorylation in the Plasmodium falciparum Proteome: A Meta-Analysis of Publicly Available Data Sets
Source: J Proteome Res. 2024 Oct 30;23(12):5326–41. doi: 10.1021/acs.jproteome.4c00418 (PMC11629380; doi:10.1021/acs.jproteome.4c00418)
Supplement: Supplementary file 7 — pr4c00418_si_007.zip [file pr4c00418_si_007.zip › plasmodium_alignments/PF3D7_0105900_orthos.afa]

>PVL_020008900
M-----------GTF------------------CTVHPH-DGKGQHLTPLKFPGTVIYVQEENIRRYEKSIKHYMRTDII
GFDTEFVLEPSEGRLNHLDS--GEV----------PPR-V----Q----------------PLKAATRTN----------
------VGRNSI-------SS--GASPQRADPTEETKLKGLKAISTEG-KFLKK---IHR--------------------
----------------------------------------RN-YPPC-REKKTLCLIQLSSKDLCFVFNINKLKGKIPMC
VKEIMEDEKIRKVCHDIRNDQDMFLDQHVQIRNSFDLYDFCMQSFLYPPSLQFLVKLFLKKNLKKQFRLSNWLSEDLREE
QILYAAADAYASREVYMVLRDLGKLNQRCVTNELS------------------------------APNQRCVLNALRDAH
LSCDVTSQGSTNA--TAAVADPHLVTAMDE--E-QNPSDAKTPYGEKT----------------------PQEG------
----------EST---------------SHVFSAEAQQ--RSNTQIGGETKR-----------------STATMHPS-VA
TIEQNDTT------------------------------------LGGNSTGMEKQTYAFFGKHQMNTIHELKNKIHVKCA
QLCNISFVEEMVFAGSGYKNRMSLQDVERGRSLIVLHSQGFDEEVRCCHEILSYMES---AA
>PKNH_0207600
MRPL---FRKFMGTF------------------STVHPH-HGKGQYLSPLTFPGSVIYVHDENVHKYEKSIIQYLRTDII
GFDTEFVLELSEGSSNHVDG--GKV----------PPR-C----Q----------------SLSDGSHNN----------
------GMLNSI-------LS--STSPKRVDFIKEIKSKGFTAMSTEG-KFLKR---VQR--------------------
----------------------------------------RN-YPPW-SEKKTLCLIQLSSKNLCFVFNINKLKGKIPMC
VKEIMEDEKIKKVCHDIRNDKDMFEDQDIQIRNTFDLYDFCMKNYLYPPSLQFLVKLFLKKNLEKHFRLSNWLSHDLKEE
QILYAAADAYASREVYMVLKEMGKVNQSCGENQL----------------------------------------------
--CDLPSKGRTNV--TSSVKDPHRITAIDK--E-ENTSDAKKLYCE-T----------------------PQEG------
----------EIK---------------NSVLSAGIQQ--CSNTQIVDETKR-----------------STAAMHNS-VT
TIEQNDTK------------------------------------LRQNSTEMEKQTYEFFGRHEISTIHELKSKIHVKCA
QLCNISFVEEMVFAGNGYKNRMSLQDLERGRSLIVLHSQGFDEEVKCCQEILSYMDI---VA
>PmUG01_02017800
MRSS---FKSLFMTC-------------------SGDLLQGHQVPSLNQLNYSGIIIYVNEENITKYEKNILKYFKTDII
GFDTEYVIDVSKKLSNNFQR-----------------------------------------GKHFLLN-N----------
------NLRNSKGILGGTKVL----------------------LSSDN-ILNKRTKERTSNSFFENYREKSLNDRRSSIS
SVLSDILGQKTNVKGGRSGKRCSGDGGNGRGSIKNDSKIAAA-PSAG-AEGKRLCLIQLSSKDVCFVFNINKLNGRIPTS
VKDILENNKIIKVCHDIKNDKDMFLSCNIEIKNVFDLYNYSIENFIYPPSLQSLVKIYLKKYLNKYFRLSNWLSGHLKEE
QILYAAIDAYASREIYLILKGKNKIAKSNFFNLSL------------------------------VNDV-----------
--P-SEKRD--ETF--VQE---QGREQEKY--S-A----------L-EKCKGKGINPCSKQNQLYYAHQKCQNTTSVAGM
PSVPNAGLSKDCI---------------NTHAERKRQN--KISNP--NES------------------------------
NNKLNNNT------------------------------------YEKGEKKEAHKRYEYVERNKLYIINNLKNQINAKCS
QMGNISFLEEMCFSNSTYKKRLLIKHMEKDDCLIKLYSFSYEDEIACCREILRSIESGILYW
>PRCDC_0103800
MLKG---FKHILNTSHIVSLDFSFGSRFYKSYFSCRRTYENNTYEQLKALKFPGLVIYVNKDNIEKYEENILKYFNTNVI
GLDTEFIIDINEKENNNENR-----------------------------------------SISSYIK-N----------
------GKDNNY-------IN----------------------SQLIN-IFKKK---KKN--------------------
--------------------------------------YAYN-LCNN-ENNKILCLIQLCSSDLCFVFNIHKLNGHIPIS
VKNILENEEIIKVAHDIKNEKDMFLSNNIQIKNVFDLYNYAIDNIIYPPSLQSLVKIYLNKFLDKKFRLSNWLNYSLLQE
QILYAAVDAYASRQIYFHLDENKKKCQSYILNYII------------------------------KENQ-----------
--I-KSCHQNFNKY-TYKKNDLNNEKNIKI--E-E----------K-N----------------------IQNI------
----------ESI---------------NNTIHNQKKKNIYINNQHQNEYDS----------------------------
NIKQLQSL--------------------------------------PTHSNQNKKNYEFVEKYKLQLINILKKEIHNKCT
NMTNISFVQEMTFSNNTYKNILSLKHNQNNYNFIKFSSVNYDEEINSCYQILTYLDHR-VCT
>PGSY75_0105900
MLKQ---FKHILNTSHLYSLDFSFGTRFLKSCFSSLRTYENKTYEPLNTLKFPGLVIYVNKDNIEKYEENILKYLKTNVI
GFDTEFIIDINEKENNNENK-----------------------------------------LISSYIE-N----------
------GKDNNY-------IN----------------------SQLIN-IFNKKKKKKKN--------------------
--------------------------------------YAYN-LSNNEENKKILCLIQLCSSDLCFVFNIHKLNGHIPIS
VKNILENEEIIKVAHDIKNEKDMFISNNIQIKNVFDLYNYAIDNFIYPPSLQFLVKIYLKKFLDKKFRLSNWLNYDLLQE
QILYAAIDAYASRQIYFNLDENKKNSKSYILNYII------------------------------QEEL-----------
--T-KSSHQQCSTYNTCKYNDLNNQNIIKR--E-E------------K----------------------LKNM------
----------ESI---------------NNTIHNEKKI--YISNQHQNEYDL----------------------------
NRKQLQSY--------------------------------------SKHINLNNKNYGFLEKYKVQLINNLKNEIHNKCK
NMNNLSFIEEMTFSNNTYKNILSLKHNQNNYNLIKCSSINYDEEINACYQILTYLNQM-LSP
>PADL01_0103500
MLKQ---FKHILNTSHVHSFDFSFGTRFLKSCFSSLRTYENNTYEPLNTLKFPGLVIYVNKDNIEKYEENILKYLKTNVI
GFDTEFIIDINEKENNNENR-----------------------------------------LISSYIE-N----------
------GKDNNY-------IN----------------------SQLIN-IFNKKKKKKKN--------------------
--------------------------------------YAYN-LSNNEENKKILCLIQLCSSDLCFVFNIHKLNGHIPIS
VKNILENEEIIKVAHDIKNEKDMFISNNIQIKNVFDLYNYAIDNFIYPPSLQFLVKIYLKKFLDKKFRLSNWLNYDLLQE
QILYAAIDAYASRQIYFYLDQNKKNSKSYILNYII------------------------------QEEL-----------
--T-KSSHQECNTYNTCKNNDLNNQYIIKR--E-E------------K----------------------IKNM------
----------ESI---------------NNTIHNEKNI--YISNQHQNEYDL----------------------------
NRKQLQSY--------------------------------------SKHINLNNKNYGFLEKYKVQLINNLKNEIHNKCK
NMTNLSFIEEMTFSNNTYKNILSLKHNQNNYNLIKCSSINYDEEINACNQILTYLNQM-FSP
>PRELSG_0211100
MFRS---VNKFYKS--------------------SNRYYSNKISDYFNPLKFTGIVIYVNRENIAKYEKNIIKYLKTDII
GFDTEFVIDINNSNTKFINN--TEK----------NNSLI----NKISERNILNNLKEPNKLLEKKYS-NNLTIT-----
------YKNN---------KN----------------------VNKIN-VFKKK---KNS--------------------
-------------------------------------------ENIN-KENKKLCLIQLSSNDICFVFNINKLKGKIPLS
VKEILENDKIIKVCHDIKNDKDMFLSNNIEIKNVFDLYNYSIENFIYPPSLQSLVKIYLKKFLDKNLRLSNWLSDNLIED
QILYAALDAYASREIYMILKSQNKIDISKFININI------------------------------ENDS-----------
--V-DMKRNALDA--TNVN---ENKNCIKTNKG-E------------I----------------------KINN------
----------ENM-----------------------------NDDNKNRKMK----------------------SKE---
LISNDDDS--------------------------------------NEKKKETKKGYEYVEKNKSNIINNLKNEINMKCS
KLNNITFFEEMVFSNNSYKNVLYLKHIEKNNYLIKLSSFNYDDEINCCKLILNYIDNK--ML
>PBLACG01_0103500
MLKR---FKHILNTSHVHSLDLSFWPSFFKPCFSSVTTCKNNTYEHLNSLKFPGVVIYVNKDNIEKYQENILKYLKTNVI
GFDTEFIIDINEKENNNENI-----------------------------------------SISSYIE-N----------
------GKDNNY-------IN----------------------SQLIN-IFNKK---KKN--------------------
--------------------------------------YPYN-LSNN-ENNKILCLIQLCSSDLCFVFNIHKLNGHIPIS
VKNILENEQIIKVAHDIKNEKDMFLSNNIQIKNVFDLYNYAIDNFIYPPSLQSLVKIYLKKFLDKKFRLSNWLNYNLLQE
QILYAAIDAYASRQIYFNLDENKKNCQSYILNYII------------------------------QENL-----------
--T-KSNNQKFNKY-TFKNNDLNNENIIKI--E-E------------N----------------------IKYM------
----------KSI---------------NNTIQNQKKK--NINNQHQNEYDS----------------------------
NIKQFQSY--------------------------------------PIHNNQNNKNYEFVDKYKVQLINNLKNQIHNKCI
NITNISFVQEMTFTNNSYKNILSLKHNQNNYNLIKLSSVNYDEEINSCYQILTYLNQM-LCT
>PVVCY_0200720
MLHI---LKKTFSTV---PVEFHISQKF----------AKIENAAQLVSLKFPGNIIYVNEENAEKYNKDILKYLNSNIL
GFDTEFMINFDENCNNYEYLSKNRK----------KKA-I----E----------------EISNIIL-N----------
------KEINKR-------MP----------------------NVVSDQACIKK---SKN---------PNSNNKYVETS
NNNTDYCA-DSYVASNKNERIVK---SD-FKSIQTSS-YIDK-PRKI-IENKKLCLIQLCSNDICFVFNVNNLKGDIPLS
VKTILENDKIIKVCHDIKNDQDMFLSKNIEINNVFDLYNYSIDNYIYPPSLQNLVKKYLKKHLDKEFRLSNWLCKNLNEN
QIIYAANDSYASREVYIALEKQNKIDQSSFINLNS------------------------------ENCY-----------
--I-K--HNEVNQI--CSG---ENQEYEKF--T-S----------K-N----------------------KTVQ------
----------NDI---------------NHEIINNQNNA-IFNKSPQNEKAS----------------------------
QCLQLEKTFNDKTE------------------------------KKNDKPCETQKGYEYIEKDKLYIINNLKNKIKVACS
KINNISFVEEMHYSNGSYKNFLGLKNIENDSYLIKLHSWNYDHEIKCCNEILSYIQNM-TII
>PY17X_0208800
MLHI---LKKAFSSV---PVEFHVSPKF----------SKIENAAQLVSLKFPGNIIYVNEENAEKYNKDILKYFNNNIL
GFDTEFMINFDENCNNYEYLSKNRK----------KKA-I----E----------------EISNIIL-N----------
------KETNKR-------IT----------------------NLISDQVCIKK---SKN---------TNFNNKYVEIS
NENTDYNV-DTYINATKKGCTVK---DK-FKSIQTNG-YIDK-SRKI-IENKKLCLIQLCSNDICFVFNINNLNGEIPLS
VKTVLENKKIIKVCHDIKNDQDMFLSKNIKINNVFDLYNYSIDNYIYPPSLQNLVKKYLKKHLDKEYRLSNWLCKNLNEE
QIMYAANDSYASREVYISLEKQNKIDQSFFINLNN------------------------------ENCY-----------
--V-K--HNEVNKI--CLN---ENPEYEKL--S-S----------K-N----------------------KIVQ------
----------NDI---------------NHEMINYKNNA-IFNKSLQNEKAS----------------------------
QCLQLEKTFDDKTKNESGKIGEAPKESDQLCEAPKESDQLCEAPKESGQLCEAQKGYGYIEKDKLYIINNLKNKIKVTCS
KINNISFVEEMHYSNGSYKIILGLKNVENNSYLIKLHSWNYDHEIKCCNEILSYIQNM-TTI
>PBANKA_0207400
MLHI---LKKTFSSV---PVEFHISQKF----------SKIENAAQLVSLKFPGNIIYVNKENGEKYNKDILKYLNSNIL
GFDTEFMINFDENCNNYEYLSKNRK----------KKA-I----E----------------ELPNIIL-N----------
------KEKNKR-------IT----------------------NLISDQSCIKK---SKN---------INSNNKCVEIS
KDNTDYYA-DTYITTTKNGCGLK---GE-SKYIQTNT-YINK-PRKM-IENKKLCLIQLCSNDICFVFNINDLNGDIPLS
VKTILENNKIIKVCHDIKNDQDMLLSKNIEINNVFDLYNYSIDNYIYPPSLQNLVKTYLKKHLDKEYRLSNWLCKNLNEK
QIIYAANDSYASREVYIALEKKNKNDQTFFINLNN------------------------------ENDY-----------
--V-K--HSEVNKK--CLG---GNREYEKL--P-S----------K-N----------------------RIVQ------
----------NDI---------------NHEMLNDKNNA-IFNKSSQNEKAS----------------------------
QFLQLEKTFDDKTKK----------ESDTLCETKKGSDKLCGTKKGSDKLCETKKGYEYIEKDKLYIINNLKNKIKVTCS
KINNISFVEEMHYSNGSYKIILGLKDVENNSYLIKLHSWNYDHEIKCCSEILSYIQNM-TII
>C922_04239
MRSL---FRKRMMTF------------------YTVHPH-DGRGQHLSPLKFPGSVIYVHDENVLKYEKSIMQYMGTDII
GFDTEFVLEISGDRSNHLDS--GKV----------PPR-G----Q----------------PLRDALRSD----------
------GMQNSI-------SS--GASPHRVDLRKETKLKGFTAMSTEG-SFLKR---VHR--------------------
----------------------------------------NR-SPPC-REKKTLCLIQLSSKNLCFVFNINKLKGMIPMC
VKEIMEDEKITKVCHDIRNDRDMFQEKHIQIRNTFDLYDFCMQSFLYPPSLQFLVKLFLKKNLEKHFRMSNWLSDDLREE
QILYAAADAYASREVYMVLKQLGKVNQSCVLNQPC------------------------------VPSDP----------
--C-VASNGKTNV--TSPVMDPHLMSAIHK--E-ENPSDAKRLHSE-T----------------------PQER------
----------ESK---------------NDVFSAEAQQ--SSNTQIVDETER-----------------RTAIMHTS-VT
TNKQNDTT------------------------------------LGRNSTGMEKQTYAFFGRHQISTIHELKNKIHVKCA
QLCNISFVEEMVFAGSGYKNRMSLQDVERGRSLIVLHSQGFDEEVRCCHEILSYMDS---AA
>PCHAS_0205800
MLHI---LKKTFSSV---PVEFHISQKF----------AKIENAAQLVSLKFPGNIIYVNEENAEKYNKDILKYLNSNVL
GFDTEFMINFDENSNNYEYLSKNRK----------KKT-I----E----------------EISNIIL-N----------
------KETHKK-------IP----------------------NLISDQACIKK---SKN---------TNSNNKHAETS
NDNTDCCG-DTFIAPSKNEHTLK---GN-LRSIQTGS-YIDK-PRKI-IENKKLCLIQLCSNDICFVFNINNLKGDIPLS
VKTILENDKIIKVCHDIKNDQDMFLSKNIEINNVFDLYNYSIDNYIYPPSLQNLVKKYLKKHLDKEFRLSNWLSKNLNEN
QIIYAANDSYASREVYIALEKQNKIDQSSFINLNS------------------------------ENCY-----------
--I-N--HNEVNQI--CSG---ENREYEKL--P-L----------K-N----------------------KTVQ------
----------NDI---------------NHEMVNDKNNT-ILNKSPQNEKAN----------------------------
QCLQLEKTFDDKTE------------------------------NPNNKLCETQKGYEYIEKDKLYIINNLKNKIKVTCS
KINNISFVEEMHYSNGSYKNFLGLKNIENNSYLIKLHSWNYDHEIKCCNEILSYIQNM-AII
>PF3D7_0105900
MLKG---FKHILNTSHILSLDFSFGARFYKSCFSSRTTYENNTYEQLEALKFPGLVIYVNKDNIEKYQENILKYFNTNVI
GFDTEFIIDINEKENNNENR-----------------------------------------SISCYIK-N----------
------GKDNNY-------IN----------------------SQLIN-IFKKK---KKN--------------------
--------------------------------------YAYN-LCNN-EKNKILCLIQLCSSDLCFVFNIHKLNGHIPIS
VKNILENEEIIKVAHDIKNEKDMFLSNNIQIKNVFDLYNYAIDNFIYPPSLQSLVKIYLNKFLDKKFRLSNWLNYSLLQE
QILYAAVDAYASRQIYFHLDENKKKSQSYILNYIL------------------------------QENQ-----------
--I-KSCYQKFNKY-TYKKKDLNNENIIKI--E-E----------K-N----------------------IQNI------
----------ESI---------------NNTIHNQKKKN-NINNQHQNEYDS----------------------------
NIKQLQSF--------------------------------------YTHSNQNKKNYEFVEKYKLQLINSLKNEIHNKCT
NMTNISFVQEMTFTNNTYKNILSLKHNQNNYNFIKFSSVNYDEEINSCYQILTYLDHT-LCT
>PocGH01_02016100
MLKF---VKRPFVTT-------------------LAVSLPNNKNPHLSSLTFSGNVIYVNNENVGKYGKNIIKYLKTDII
GFDTEFIFDVSKSRSILFKK--EYILNDSKCLSNAKNGLNQNDESSMSQKNAATCLRKSNFILEKNEN-VKLRETQSTIS
CVHECKARDNRN-------WA----------------------SSPFR-IFQGK---SRN--------------------
--------------------------------------RENGESITC-KENKRLCLIQLSSDNICFVFNINSLKGEIPVA
VKEILENDQILKVCHDFKNDEDMFLSSNIKIKNVFDLYNYSIENFIYPPSLQSLVKIYLRKHLNKNWRLSNWMNNHLKEE
QILYAATDAYASREIYMILKRQNKISESTPLQLNI------------------------------KRGA-----------
--I-YSKC--VK------K---CEKNCVAQDKGGY------------G----------------------KSNT------
----------ENISEGKVPECIMQQGEIHHCIESGQ----SFNETHRNEDIKSILQDGKKECVMGEEMGKVEL--THAGR
NDKQNYDF--------------------------------------HEKTRKKSKSYQFLEMDKLHIINNLKDQINVICS
KFNNIFFAEEMIFSSYSYKNLLYLKHAEKGNCLIKLYSHSYDEEIECCKQILNFIKMR--IV
>PGAL8A_00102000
MFSS---LKKFYKC--------------------SKPYYSNKINDYFNPLKFTGIVIYVNQENVTKYEKSIIKYLKTDIV
GFDTEFVIDINNSNKKFLKN--FEK----------TNSLI----NNISEINTLNNIKTTNKLLEKKYQ-NNLINK-----
------YKNK---------KN----------------------INKIN-IFKKK---KNS--------------------
-------------------------------------------ENTY-EENKKLCLIQLSSNDICFVFNINKLKGKIPQS
VKEILENDKIIKVCHDIKNDKDMFLSNNIEIKNVFDLYNYSIENFIYPPSLQSLVKIYLKKFLDKNFRLSNWLSDNLIEE
QILYAALDAYASREVYMILKNQNKVDKCKLFNLNI------------------------------ENDS-----------
--S-GMKENIIGS--TYVN---ENKNCVKTNGE-E------------T----------------------KTDL------
----------EKI-----------------------------CDNTKNTKIR----------------------IKE---
IISYDNNY--------------------------------------NEKKKERKKGYEYLEKNKSNIINNLKNEINMKCS
KINNITFLEEMVFSNDSYKNVLYLKHIEKNNYLIKLSSFNYDDEINCCNVILNYINK---MS
>MKS88_000701
MRSS---FKSLFMTC-------------------SGDLLQGHQVPSLNQLNYSGIIIYVNEENITKYEKNILKYFKTDII
GFDTEYVIDVSKKLSNNFQR-----------------------------------------GKHFLLN-N----------
------NLRNSKGILGGTKVL----------------------LSSDN-ILNKRTKERTSNSFFENYREKSLNDRRSSIS
SVLSDILGQKTNVKGGRSGKRCSGDGGNGRGSIKNDSKIAAA-PSAG-AEGKRLCLIQLSSKDVCFVFNINKLNGRIPTS
VKDILENNKIIKVCHDIKNDKDMFLSCNIEIKNVFDLYNYSIENFIYPPSLQSLVKIYLKKYLNKYFRLSNWLSGHLKEE
QILYAAIDAYASREIYLILKGKNKIAKSNFFNLSL------------------------------VNDV-----------
--P-SEKRD--ETF--VQE---QGREQEKY--S-A----------L-EKCKGKGINPCSKQNQLYYAHQKCQNTTSVAGM
PSVPNAGLSKDCI---------------NTHAERKRQN--KISNP--NES------------------------------
NNKLNNNT------------------------------------YEKGEKKEAHKRYEYVERNKLYIINNLKNQINAKCS
QMGNISFLEEMCFSNSTYKKRLLIKHMEKDDCLIKLYSFSYEDEIACCREILRSIESGILYW
>PcyM_0211700
M-----------GTF------------------CTVHPH-DGKGQHLSPLKFPGSVIYVHDENIRKYEKSIMQYMGTDII
GFDTEFVLELSEGRSNHLDS--GKV----------SPR-D----E----------------LLRDTIRSN----------
------GMRNSI-------SSSLGTCPQRAYPRKETKLKGFTAMWTEG-SFLKR---THR--------------------
----------------------------------------NN-YPPC-SEKKTLCLIQLSSKDLCFVFNINKLKGEIPMC
VKEIMEDEKIKKVCHDLRNDEAMFQDQHIQIRNTFDLYDFCMQSFLYPPSLQFLVKLFLKKNLEKHFRLSNWLSDDLKEE
QILYAAADAYASREVYMVLKELGKLKQSCVPKQPCVLKQSCVLKQSCVLKQSCVPKQSCVMKQSCVPSQPCVPNSLRVVH
EACDVASQGRTNV--TPAVVDPHLMTAIDK--E-ENPSNAKKPYGE-T----------------------PQEG------
----------EGK---------------NNVFSADAQQ--SSNTQIGDETKR-----------------CTPAMNTS-VT
TIEQNDTT------------------------------------MGRNSTGMEKQTYAFLEIHQISTIHELKSKIHVKCA
QLCNITFVEEMVFAGSGYKNRMSLQDVEKGRSLIVLHSQGFDEEVRCCHEILSYMDS---AA
>AK88_01076
MRKL---FKRCMGTL------------------CTVNPHENSTGQHLRLLKFPGSVIYVHDENVHKYEKGIMQYLGTDII
GFDTEFVLELSEGRLNHVDS--GKV----------PHR-A----Q----------------PLRDAIRSK----------
------GMQSNM-------LS--YVSLHRVDSRKENKLKGFTALSTEG-NLLKR---VHR--------------------
----------------------------------------NN-YPPC-SQQKTLCLIQLSSKNLCFVFNINKLEGKIPMC
VKEIMEDAKIRKVCHDIRNDKDMFQDQHIQIRNTFDLYDFCMQNFLYPPSLQFLVKLFLKKNLEKRFRLSNWLSDDLKEE
QILYAAADAYASREVYMVLKELGKLNESCVSNDS----------------------------------------------
--CRVTSHGRTTA--SAAVMDPHLMTPIDK--E-EKTSDAKKLHGE-T----------------------PQEG------
----------ESK---------------NNVLSAEAKQ--SSNTQIVHETKG-----------------HTAAMHNS-VT
TIQQNDTT------------------------------------QGRYSTGMEKQTYAFFGRHELSTIHELKNKIQVKCA
KLCNISFVEEMVFADNGYKNRMSLQDVERGRCLIVLHSQGFHEEVRCCQEILTYMDS---VA
>PVP01_0208900
M-----------GTF------------------CTVHPH-DGKGQHLTPLKFPGTVIYVHEENICRYEKSIRQYMRTDII
GFDTEFVLEPSEGRLNHLDS--GEV----------PPR-V----Q----------------PLKAATRTN----------
------VARNSI-------SS--GPSPQRADPTEETKLKGFKAISSEG-KFLKK---IHR--------------------
----------------------------------------RN-YPPC-REKKTLCLIQLSSKELCFVFNINKLKGKIPMC
VKEIMEDEKIRKVCHDIRNDQDMFLDQHVQIRNSFDLYDFCMQSFLYPPSLQFLVKLFLKKNLEKQFRLSNWLSDDLREE
QILYAAADAYASREVYMVLRDLGKLHQICATNELS------------------------------APNQRCVLNALRDAH
LSCDVASQGGTNA--TAAVADPHLVTAMDK--E-QNPSDAKTPYGEKA----------------------PQEG------
----------EST---------------SHVSSAEAQQ--RSNTQIGGETKR-----------------CTATMHPS-VT
TIEQNDTT------------------------------------LGGNSTGMEKQTYAFFGKHQMSTIHELKNKIHVKCA
QLCNISFVEEMVFAGSGYKNRMSLQDVERGRSLIVLHSQGFDEEVRCCHEILSYMES---AA
>PPRFG01_0104300
MLKG---FKHILNTSHILSLDFSFGARFYKSCFSSRTTYENNTYEQLEALKFPGLVIYVNKDNIEKYQENILKYFNTNVI
GFDTEFIIDINEKENNNENR-----------------------------------------SISCYIK-N----------
------GKDNNY-------IN----------------------SQLIN-IFKKK---KKN--------------------
--------------------------------------YAYN-LCNN-EKNKILCLIQLCSSDLCFVFNIHKLNGHIPIS
VKNILENEEIIKVAHDIKNEKDMFLSNNIQIKNVFDLYNYAIDNFIYPPSLQSLVKIYLNKFLDKKFRLSNWLNYSLLQE
QILYAAVDAYASRQIYFHLDENKKKSQSYILNYIL------------------------------QENQ-----------
--I-KSCYQKFNKY-TYKKKDLNNENIIKI--E-E----------K-N----------------------IQNI------
----------ESI---------------NNTIHNQKKKN-NINNQHQNEYDS----------------------------
NIKQLQSF--------------------------------------YTHNNQNKKNYEFVEKYKLQLINSLKNEIHNKCT
NMTNISFVQEMTFTNNTYKNILSLKHNQNNYNFIKFSSVNYDEEINSCYQILTYLDQT-LCT
>PCOAH_00003210
MRPVRSLFRKCMGTF------------------CTVHPH-DGKGQQLNPLRFPGSVIYVHDENVHKYEKSIIQYLHTDIV
GFDTEFVLELSEGRSNNLDS--GKV----------PPR-G----Q----------------PLTDAIRRN----------
------GVRNSI-------LS--GASPNRVNFNKETKLKGFTAMSTEG-NLLKR---IRR--------------------
----------------------------------------KN-YPPC-SEKKTLCLIQLSAKNLCFVFNINKLKGKIPMC
VKEIMEDEKIKKVCHDIRNDKDMFQEQDIQIRNFFDLYDFCMQNFLYPPSLQFLVKLFLKKNLEKHFRLSNWLSHDLKEE
QILYAAVDAYASREVYMVLKELGKVNPSCGMNILR------------------------------VVNE-----------
-SCDLPSQGRTNV--TSAVMDPHLMTPIDK--E-ENPSDAKKPYDE-T----------------------PQGG------
----------DSK---------------NNVLSSKAQQ--SSNTEMVDETNR-----------------STAEMHTS-VT
TIEQSDTT------------------------------------PGKNTTGMEKQTYAFFGRHEISTIHELKSKIHVKCA
QLCNISFVEEMVFAGSGYKNRMSLQDVERGRSLIVLHSQGFDEEVRCCQEILSYMDS---AA
>PBILCG01_0104300
MLKG---FKHILNTSHVHSLYFSFGTRFFKSCFSSLRTYENNPYEHLNALKFPGVVIYVNKDNIEKYQENILKYFKTNVI
GFDTEFIIDINEKENTNENR-----------------------------------------SIGSYIE-N----------
------GKDNNY-------IN----------------------SQLIN-IFKKKKKRKKN--------------------
--------------------------------------YPYN-ICNNNENNKILCLIQLSSSDLCFVFNIHKLNGHIPIS
VKNILQNEQIIKVAHDIKNEKDMFLSNNIQIKNVFDLYNYAIDNFIYPPSLQSLVKIYLKKFLDKKFRLSNWLNYNLLQE
QILYAAIDAYASRQIYFNLDENKKNCQSYIFNYII------------------------------QDNQ-----------
--T-KSSHQKFNKY-TCKNDDLNNENIIKI--Q-E------------N----------------------IKYM------
----------ESI---------------NNTIHNQKKN--NINSQHQNEYDS----------------------------
NIKQSQSL--------------------------------------STHINQNKKNYEFVEKYKVQLINTLKNEIHNKCT
NMTNISFVQEMAFSNNTYKNILSLKHNQNNCNLIKLSSINYDDEINACYQILTYLDHG-VCT
