# Supplementary material for: Phosphorylation in the Plasmodium falciparum Proteome: A Meta-Analysis of Publicly Available Data Sets
Source: J Proteome Res. 2024 Oct 30;23(12):5326–41. doi: 10.1021/acs.jproteome.4c00418 (PMC11629380; doi:10.1021/acs.jproteome.4c00418)
Supplement: Supplementary file 7 — pr4c00418_si_007.zip [file pr4c00418_si_007.zip › plasmodium_alignments/PF3D7_0106000_orthos.afa]

>PADL01_0103600
--------MRSKYYKEEENKGFIKTHYFRKIDTEKIDKKLINLENNFNSEDVYLDIVLNDKERNNFDFFLMRITES-SSV
NNSLDTWNHIDITNIYNYILYDNKYCSDIINEKKGYLILKLKYTNENNIITSYFKVHCRNTKWDNDKKVWHIPLFYIFEI
SKLTLFLGGSVSDTVLYYLCKLFHHFSSIKNVNTNLKMNELPKEQ----FIK-VEETCDTTSKEKNNNDHENTDA-NHNN
---------------------NGIDNNMDVQVNCIKQDGFYPNDND-IKNSSPKVVLEKKNDSNYKNGLHYD-------T
TIKSEVNNLNDVLRVNHMHAQQKEGEQSGIENNRMNNLQNIKNEEINIIEKDIALKRNSDVSYKEKKIRNDDD-RNC-NT
DDDTHYGYNDDNYYDY--DDSCDNKNGNSDNENANSD-------------------------------------------
-------------NKT---------------------GNSDNKNYNCDNK-------NYNCDNKTVNSDNKNYNCDNKNS
NSDDKNFSCTMQEKKV---L--KESDKNGEKEITFNFDIFIKDNKLNFIDYIKNVSMFRIEHIIINNIVKGDSMYIKIIP
YNEEIVTKIKQMNFIQWNRTENILLIKKNNFKNFYMNIIKCFNFKLCSYYDYFKLFRQKIMENDSK----SL-K-GNFSV
TTNITINTE---YLS-----NKFN-----KRKM-DYYNIEEENIEKTNIKKNIKKKKKYKSGVTGYESTDSCNSDELSNN
VDSSYYEGRELVNKIKLVGAANNYYKEVIYNKLNKIKHLRPPNYTYDPKGLITKNGAGTKGIEIFDMPSDINEWNKISFC
IVPNE-KKDIDLYDPKILCSLVSDVYLLKEKALDIILKNYKKWPEYTDVFWNTICSENEFIVCNKNFNTRQKLAHDRLFN
KQYFYIFNMDSIKHSNYYNPLFLCKALITLGEGIFVQHPYDAEYIIISNSNDFNAIQFYNYLHE------------K-KK
KKKKLPLFVTPKFIYDCILNYSISYPSKNKNHFAFSP
>PPRFG01_0104400
--------MRSKYYKEEENKGFIKTHYFRKIDTEKIDKKLISLENNFNGDDVYLDIVIHDKERNNFDFFLMRITES-SSV
NNSLDAWNHIDITNIYNYILYDNKYCSDIINEKKGYLILKLKYTNENNIITSYFKVHCRNTKWENDKKVWHIPLFYIFEM
SKLTLFLGGTVSDTVLYYLCKLFHHFSSIKNVNSNVKMNELSKDQ----LIK-TDEICDTTHKEKKNNDDDNTDN-YHNN
KNNSNNNNNNNNNNNNQNNNNNNNNNNIAVQVNCRKQDKFYPSNNDVIRNSSPKIILEN---------------------
-----------------------------------------KNEEINVIEKDLTLKDNGDVLYKEKKIRNDDD-RNY-NT
DEDTHYGNNDDTYYD---DESCDNKNDDSVNKNNICVNKSDDSVNKNDDGVNKNDHCDNKNDHCDNKNDHCDNKNDHCDN
KNDHCDNKNDHCDNIN---------------------DHCDNKNDHCDNK-------NDHCDNKNDHCDNKNDHCDNKND
HCDNINDRHTNQENNV---S--KDCNKNTTNEISFNLDIFIKENKLNFIEYIKNVRMFRIEHIIINNIVKGDTMYIKIIP
YNEDIVTKIKQTNFIQWNRTENILLIKKSNFKNFYINIIKGFNFKLCSYYDYFKLFRQKIMENDSK----SL-K-GNFSV
TTNITINTE---YLS-----KKFN-----KRKM-DFHNIEEEITDKGNVLKHSKKKKKYKNE-FGYESTDSCNSDELSNN
VDSSYYEGRELVNKIKLVGAANNYYKEVIYNKLHKIKHLRPPNYTYDPKGLITKNGAGTKGIEIFDMPSDINEWNKISFC
IVPNE-KKDIDLYDPKILCSLVSDVYLLKEKALDIILKNYKKWPEYTDVFWNTVCSENEFIVCNKNFNTRQKLAHDRLFN
KQYFYIFNMESIKHSNYYNPLFLCKVLITLGEGILVQHPYDAEYIIISNSNDFNAIQFYNYLHE------------K-KK
KKKKLPLFVTPKFIYDCILNYSISYPSKNKNHFAFSS
>PVVCY_0200710
--------MLQRYYQSEEKDGSIRTHYFKKIETEKISKSLLDLENMFQVEDIFLDMYINEKEKNNFDFYINNILDD-FTS
NNNLEKWTNIDISNVYNYIIYDNKYFNDIINDKKGYLILKLKYTNENKIITSYFKVNCRNAQWDNEKKVWHIPLFYIFEI
SKLTIFLGGTVSDLVLYYLCKLFHHFSSIKNVHNN-SGGNKPSDLEQGKI-DNSDKIGKNNDL--KN-----DG------
--------------------------------------------------------------------------------
----------------------------NNENH-----------EKKE-DINK-----------------------KIT-
--------------------------------------------------------------------------------
--------------------------------------------------------------------------------
-------------------S--QNDDKKIEEKEEYNFEAFVKKNKTQFIKYIKNVNIFKIEHIIINNVVKSDTLNIKILP
YNEEVIKKIKETNLFYWDKEQNIWLVKKKFFKTFYVNVIKFFDYKICSYYDFFKFSKQKLVDSDLG----KI-NMNSSGE
HKEI-------IKKR-----NYDNSKNNISQEI-I-------------HKKKKTNDKMCKLK-VYYEDSASSYSDELQPN
VDASYYEGRELVNTIKLVGAANNYYKEIIYNKLNKIKKFKPPNYTYDPKGCITKSGAGTKGIEIYDLPSDINEWNKISFC
IVPNDHKKNLDLYDPKVLCSLVSDVYMLKENAVDIILKKYTKWPEYSDVFWNNICAENEFIVNNKSFNTRQKLAHDRLFN
KQYFYIFNIDSIKQSNYYDPLFLCKTLIKLGEGILVSNPIDADYVIIHNPEDSNAINFYTSLQETY------K--N--QK
KKKKLPLFVTPNFIYDCILNYSVSYPSKSKNHFCF--
>PVL_020008800
MTHRD-NALLAKYLKGEEDRGYVRTHYFKKVEGKNVESNLARLEKMFLPDDIFLDVYINEKEKNNFDFYLNNLIDERRRT
IDFLSSWTHIEVSNVYSYILYDNASCSNVMDERKGHLVLKLKYTNENKTITSYFKVHCRNVKWESEKKVWHIPIFYIYEM
TKLTIFLGGTVSDTVLYYVCKLFGHFASARGVGGK-AGGKAGGKS----V----------------------IE------
--------------------------------------------------------------------------------
----------------------------QLSEPP---------SKPPN-ETNVGE-----------------ESEAGPTT
PSANQAANLASA--------------------------------------------------------------------
--------------------------------------------------------------------------------
-----------ATPANAAKP--ATPDNAANTANQYDEALFARRDKPGFVEHVAKSAMFAMQHIIVHNPVKGDSVQIKIVP
YNEEVVRKMKELNLFHWDKAENIWTVKKTNFKIFHTSVIKGFDYKLCSYYDCYKFAKQRLVVEGGA----YL-G-STSSV
TLANSKKGS--TPSG-----SLKR-----KRKA-P-------------ASETKQVKQNCQVN-LCYESTDSSYSDELSHN
VDASYYEGREQVNKIKLIGAANNYYRDIIYNKLNKLKHLKPPNFTYDPKGLITKNGAGTKGIEIYDMPSDINEWNKISFC
IVPDE-KEHVDLYDPKILCSLVSDVYMLKEKAIDLILKKFQRWPEYTDVYWNSICTENEFIVRNKNFNTRQKLAHDRLFS
KQFFYIFNIGSVKQSNYYDALFLCKALITLGEGKIVKDPLDAEYIVVANCNDPNAVEFYNSLQG------------R-QK
KKKKLPLFVTPTFIYDCILNYSVSYPSKNKSHFSF-A
>PVP01_0208800
MTHRD-NALLAKYLKGEEDRGYVRTHYFKKVEGNNVQSNLARLEKMFLPDDIFLDVYINEKEKNNFDFYLNNLIDERRRT
IDFLSSWTHIEVSNVYSYILYDNASCSNVMDERKGHLVLKLKYTNENKTITSYFKVHCRNVKWESEKKVWHIPIFYIYEM
TKLTIFLGGTVSDTVLYYVCKLFSHFASARGVGGK-AGGKPVIEQ----L-S-KP-V-SEPP----------SK------
--------------------------------------------------------------------------------
----------------------------PPSKPP---------SKPPN-ETNVGE-----------------ESEADPTT
PSANLAANLA----------------------------------------------------------------------
--------------------------------------------------------------------------------
--------------------------NPANPANRYDQALFARRDKPGFVEHVAKSAMFAMQHIIVHNPVKGDSVQIKIVP
YNEEVVRKMKELNLFHWDKAENIWTVKKTNFKIFHTSVIKGFDYKLCSYYDCYKFAKQRLVVEGGA----YL-G-NTSSV
TLANSKKGA--TQSG-----SLKR-----KRKA-P-------------ASETKQVKQNCQVN-LCYESTDSSYSDELSHN
VDASYYEGREQVNKIKLIGAANNYYRDIIYNKLNKLKHLKPPNFTYDPKGLITKNGAGTKGIEIYDMPSDINEWNKISFC
IVPDE-KEHVDLYDPKILCSLVSDVYMLKEKAIDLILKKFQRWPEYTDVYWNSICTENEFIVRNKNFNTRQKLAHDRLFS
KQFFYIFNIGSVKQSNYYDALFLCKALITLGEGKIVKDPLDAEYIVVANCNDPNAVEFYNSLQG------------R-QK
KKKKLPLFVTPTFIYDCILNYSVSYPSKNKSHFSF-A
>PCOAH_00003220
MSHRD-CALLAKYQKGEEDNGFVRTHYFKKVEGKTLDKNLVSLEKMFLPDDIFLDVYINEKERNNFDFYLNNLMDEKRRT
TDFLSSWTHIEVSNIYNYILYNNASCSNVMDDKKGHLVLKLKYTNENKTITSYFKVHCRNVKWESEKKVWHIPLFYIYEM
TKLTIFLGGTVSDTVLYYLCKLFSHFASAREAGGQ-TTKQPL--------------------------------------
--------------------------------------------------------------------------------
------------------------------NKPI---------NEPPN-ETNVGE-----------------TGREGPST
PSANQTANVANQ--------------------------------------------------------------------
--------------------------------------------------------------------------------
-----------ANPAN---P--ANPANPANPANQYDVALFSRKDKRGFVEHVSKSTMFAMQHIIVHNPVRSDSVQVKIVP
YNEEVVRKMKELNLFHWDKTENIWTVKKTNFKTFHTSVIKGLDYKLCSYYDCYKFAKQQLVVEGGA----SL-G-STSIV
TLASSKKGD--TKIS-----SLKR-----KRKL-P-------------TSEIKKTKQNCNLN-ICYESTDSSYSDELSHN
VDASYYEGREQVNKIKLIGAANNYYRDIIYNKLNKLKHLKPPNYTYDPKGLITKNGAGTKGIEIYDMPSDINEWNKISFC
IVPDE-KEHVDLYDPKILCSLVSDVYMLKEKAIDLILKKFQRWPEYTDVYWNNICTENEFIVRNKNFNTRQKLAHDRLFS
KQFFYIFNIGSVKQSNYYDALFLCKALITLGEGKIVKDPLDAEYIVIANCNDPNAVDFYNSLQG------------K--Q
KKKKLPLFVTPTFIYDCILNYSVSYPSKNKSHFSF-P
>PmUG01_02017700
MSNSSPPDVLARYYAEEENKGYLRMHYFKKIDMEKMEKDLQKLNKVFQNDDIFLDIYINEKEKNNFDFFLNNMIGG-MSD
INYLEKWSNIELSNIYNYILYDNKYCSDVVSNKKGYLILKLKYTNENKIITSYFKMNCRNVKWENEKKVWHIPLFYIFEM
CKLTIYLGGMVSDTVLYYLCKLFNHFSSIKHVTNV-KMNELSTKD----I-K-DDRKSDKQQQTMKGNLTLLNDN-AAK-
---------------------------------VEKQDE-----------------------GGS---------------
--------------------KTKLGKEDELEEKK----KKKKNLEIGT-EDNPGE-----------------Q-RNGSST
DEAHHRGNTNNDRGNTNNDRGNDN-NDRG-NDN--------------ND--------------RGNDNNDRDNT------
-NNDRDNTNNDRDNTN-----------------------NDRGNDNNDRGNDNNDRGNDNNDRGNDNNDRGNDNNDR---
-------GNTNKDDGH---G--GAYTSSNNVERAYNLEVFVKENKGAFIEYIDKVKMVQMEHIIINNSVKDNSMHIKIVP
YVEDVVKKIKEINLFQWNKTENIWIVKKTNFKNFYINVIKHFDFKICSYYDYYKMVRQKLLEENVK----LS-R-YNVNM
--SNSINSSGMTNIEHTNKKKIMK-----RKKD-M-------------MNEIRQSEKYCKHR-MCYENTDSSYSDELSHN
VDSSYYEGREQVNKIKLIGAANNYYKDIIYNKLNKVKNLRPPNYTYDPKGLITKNGAGTKGIEIFDMPSDINEWNKISFC
IVPNE-KQYIDLYDPKILCSLVSDVYLLKETAIDIILKRYNKWPEYSDVFWNSICAEYEFVVCNKNFNTRQKLAHDRLFN
KQFFYIFNMESVKQSNYYDALFLCKTLITLGEGKLVSNPLEAEYIIISNCNDHSAINFYNSLQEGEEEKVKEKE-KK--K
KKKKLPLFVTPNFIYDCILNYSISYPSKSKNHFSF-V
>AK88_01075
MSHRD-SALLAKYHKGEEDNGFVRTHYFKKVEAKNVDTNLVSLEKMFLPDDIFLDLYINEKERNNFDFYLNNVVDERTRT
TDFLSSWTHIEVSNIYNYILYNNASCSNVMDDKKGHLVLKLKYTNENKTITSYFKVHCRNVKWESEKKVWHIPIFYIYEM
TKLTIFLGGTVSDTVLYYVCKLFNHFASAREAVKQ-PLHKPLSKP----L----------------------NQ------
--------------------------------------------------------------------------------
----------------------------PLNEPP---------NEPPN-EKNVGE-----------------TSKEGPTP
PSANP---------------------------------------------------------------------------
--------------------------------------------------------------------------------
---------------------------ATNQANQYDAALFSRRDKSGFVQHVAKSTMFAMQHIIVHNPVKSDSVQVKIVP
YNEEVVRKMKELNLFHWDKTENIWTVKKTNFKTFHTNVIKGLEYKLCSYYDCYKFAKQQLVVEGGA----CW-A-STSSV
TLANSKKGA--TKMS-----SLKR-----KRNI-P-------------DSDMKKTKQNCNMN-LCYESTDSSYSDELSHN
VDASYYEGREQVNKIKLIGAANNYYRDIIYNKLNKLKHLKPPNFTYDPKGLITKNGAGTKGIEIYDMPSDINEWNKISFC
IVPDE-KEHVDLYDPKILCSLVSDVYMLKEKAIDLILKKFQRWPEYTDVYWNSICTENEFIVRNKNFNTRQKLAHDRLFS
KQFFYIFNIGSVKQSNYYDALFLCKALITLGEGKIVKDPLDAEYIVVANCNDPNAIDFYNSLQG------------K--Q
KKKKLPLFVTPTFIYDCILNYSVSYPSKNKSHFSF-T
>PKNH_0207500
MSHRD-SALLAKYQKGEEDNGFIRTHYFKKVEGKNLDKNLVSLEKMFLPDDIFLDVYINEKERNNFDFYLNNLIDEKRRT
TDFLTRWTNIEISNIYNYILYNNASCSNVMDDKKGHLVLKLKYTNENKTITSYFKVHCRNVKWDSENKVWHIPIFYIYEM
TKLTIFLGGTVSDTVLYYVCKLFSHFASAREVGGQ-PTNRSTEQT----I-N-RS-N-DQPI----------NR------
--------------------------------------------------------------------------------
----------------------------SNEHPI---------NESIS-QTNVGE-----------------TGREGPAT
PSSNQPTN------------------------------------------------------------------------
--------------------------------------------------------------------------------
---------------------------LANPPNHYDVSLFSRKDKRGFVEHVAKSTMFAMQHIILHNPVRSDSVQVKIIP
YNEEVVRKMKELNLFHWDKTENIWTVKKTNFKTFHTSVIKGLDYKLCSYYDCYKFAKQQLLVEGGS----SL-G-NTSIV
TLATSKKGE--NKIS-----SLKR-----KRKL-P-------------DIQMKKTKQNCNLN-ICYESTDSSYSDELSHN
VDASYYEGREQVNKIKLIGAANNYYRDIIYNKLNKLKHLKPPNFTYDPKGLITKNGAGTKGIEIYDMPSDINEWNKISFC
IVPDE-KEHVDLYDPKILCSLVSDVYMLKEKAIDIILKKFQRWPEYTDVYWNNICTENEFIVRNKNFNTRQKLAHDRLFS
KQFFYIFNIGSVKQSNYYDALFLCKALITLGEGKIVKDPLDAEYIVVANCNDPNAVDFYNSLQG------------K--Q
KKKKLPLFVTPTFIYDCILNYSVSYPSKNKSHFSF-T
>PCHAS_0205700
--------MLQRYYQSEEKDGSIRTHYFKKIETEKISKSLLDLENMFQVEDIFLDMYINEKEKNNFDFYINNILDD-FNS
NNNLEKWANIDISNVYNYIIYDNKYFNDIITDKKGYLILKLKYTNENKIITSYFKVNCRNAQWDNEKKVWHIPLFYIFEI
SKLTIFLGGTVSDLVLYYLCKLFHHFSSIKNVHNN-NGGNKPTDLEQGKI-DNGDKNGKNSDL--KN-----DG------
--------------------------------------------------------------------------------
----------------------------NNENP-----------EKKE-DINK-----------------------KMT-
--------------------------------------------------------------------------------
--------------------------------------------------------------------------------
-------------------S--QNDDKKAEEKEEYNFEAFIKKNKTQFIKYIKNVNIFKIEHIIINNVVKSDTLNIKILP
YNEEVIKKIKETNLFHWDKEQNIWLVKKKFFKTFYASVIKFFDYKICSYYDFFKFSKQKLVDGDLG----KI-NMNSSGE
QKEI-------IKKR-----NYDNSKSNISQEI-I-------------SKKKKTNDKMCKLK-VYYEDSASSYSDELQPN
VDASYYEGRELVNTIKLVGAANNYYKEIIYNKLNKIKKFKPPNYTYDPKGCITKSGAGTKGIEIYDLPSDINEWNKISFC
IVPNDHKKNLDLYDPKILCSLVSDVYMLKENAVDIILKKYNKWPEYSDVFWNNICAENEFIVNNKSFNTRQKLAHDRLFN
KQYFYIFNIDSIKQSNYYDPLFLCKTLIKLGEGILVSDPIDADYVIIHNSEDSNAINFYTSLQETY------KN--Q-KK
KKKKLPLFVTPNFIYDCILNYSVSYPSKSKNHFCF--
>PBANKA_0207300
--------MLQKYYQSEEKDGSIRTHYFKKIETEKISKKLLELENMFQIEDMFLDMYINEKERNNFDFYINNILDD-FSN
NNNLEKWINIDISNVYNYIIYDNKYFNDVITDKKGYLILKLKYTNENKIITSYFKVNCRNAQWDNEKKVWYIPLFYIFEI
SKLTIFLGGTVSDLVLYYLCKLFHHFSSIKNVHNN-SWNNKPNGLDQGKI-ENGDKIGKKNDL--KN-----YR------
--------------------------------------------------------------------------------
----------------------------DNENP-----------EKKE-DINK-----------------------KITG
QNENIKEN------------------------------------------------------------------------
-----------------------------------------------KSL------------------------------
-------------------T--QNNDKKIEEKEEYNFETFVKKNKTQFIKYIKNVNIFKIEHIIINNVLKSDTLNIKILP
YNEEIIKKIRETNLFQWDKEQNIWLVKKKNFKTFYVSVIKFFDYKICSYYDFYKFSKQKLVDSDLG----KI-NMNSSSD
QKEI-------IKKR-----NYDNCKGNISQEI-I-------------NKKKKTNDKMCKLK-VYYENTDSSYSDELQPN
VDASYYEGRELVNTIKLVGAANNYYKEIIYNKLNKIKKLKPPNYAYDPKGCMTKSGAGTKGIEIYDMPSDINEWNKISFC
IVPNDYKKNLDLYDPKILCSLVSDVYMLKENAVDIILKKYNKWPEYSDVFWNNICAENEFIVNNKSFNTRQKLAHDRLFN
KQYFYIFNINSIKQSNYYDPLFLCKTLIKLGEGILVSDPIDADYVIIHNSEDSNAINFYTSLQETY------KN--Q-KK
KKKKLPLFVTPSFIYDCILNYSVSYPSKSKNHFCF--
>PBLACG01_0103600
--------MRSKYYKEEENKGFIKTHYFRKIDTEKIDKKLITLENNFNGEDVYLDIVIHDKERNNFDFFLMRITES-SSV
NNSLDAWNHIDITNIYNYILYDNKYCSDIINEKKGYLILKLKYTNENNIITSYFKVHCRNTKWENDKKVWHIPLFYIFEM
SKLTLFLGGTVSDTVLYYLCKLFHHFSSIKNVNSNVKMNELSKEQ----FIK-TNETCDTTNKEKSNNDDDNTDG-YHNN
N-------------------NNNNNNNMVVQVNCSKQDGFYPSDND-IRNSSPNVVLEKKNESNYKNGIHYNKNISQRDN
NMKDEVNSLNDVVLVNHMHAQQKEGEDSCIENNKMNNLQKNKNEEINVIEKNLTLKRNSDVLYKEKKIRNDDE-RNC-NT
DDDTHYGNNDDNYYDYDNDDSCDNKNDNCDNKNDNCDNKNDNCDNKNDNCDNKNDNCDNKNDNYDNKNDNCDNK------
-NDNCDNKNDNCDIKNDNCDIKNDHCDIKNDNCDIKNDHCDIKNDHCDIK-------NDHCDIKNDHCDIKNDHCDIKND
HCGNKNNSYTNQENKI---L--KESDKNVQNEITFNFDIFIKENKLNFIEYIKNVRMFRIEHIIINNIVKGDTMYIKIIP
YNEDIVTKIKQTNFIQWNRTENILLIKKSNFKNFYINIIKSFNFKLCSYYDYFKLFRQKLMENDSK----SL-K-GNFSN
TTNITINTE---YLS-----SKYN-----KRKM-DFHNIEEEIVEKPNVQKNSKKKKKYKNG-PGYESTDSCNSDELSNN
VDSSYYEGRELVNKIKLVGAANNYYKEVIYNKLHKIKHLRPPNYTYDPKGLITKNGAGTKGIEIFDMPSDINEWNKISFC
IVPNE-KKDIDLYDPKILCSLVSDVYLLKEKALDIILKNYKKWPEYTDVFWNKVCSENEFIVCNKNFNTRQKLAHDRLFN
KQYFYIFNMENIKHSNYYNPLFLCKALITLGEGILVQHPYDAEYIIISNSNDFNAIQFYNYLHE------------K-KK
KKKKLPLFVTPKFIYDCILNYSISYPSKNKNHFAFSP
>PcyM_0211600
MNHRD-STLLAKYHKGEEDNGFVRTHYFKKVEEKNVDKNLVSLEKMFLPGDIYLDVYINEKERNNFDFFLNNLLDERRRT
TDFLSSWTHIEISNIYNYILYNSASCSNVMDDKKGHLVLKLKYTNENKTITSYFKVHCRNVKWESEKKVWHIPIFYIYEM
TKLTIFLGGTVSDTVLYYVCKLFSHFASAREPAKQ-PPSGATKEAPSGAI-N-EA-L-NQPL----------NK------
--------------------------------------------------------------------------------
----------------------------PPNAPP---------NAPLD-EANAGK-----------------TSREGPAP
PGANLAED------------------------------------------------------------------------
--------------------------------------------------------------------------------
---------------------------PTNPASRYDEALFSLRDKRGFIEHVAKSAMFAMQHIIVHNPVRSDSVQVKIVP
YNEEVVRKMKELNLFHWDKTENIWTVKKTNFKAFYTNVIKGLDYKLCSYYDCYKFAKQQLVVEGDSKGGVCLGG-STSSV
TLASSKKSA--TQMS-----SLKR-----KRKI-P-------------ASEIKQTKQNCKLS-ICYESTDSSYSDELSHN
VDASYYEGREQVNKIKLIGAANNYYRDIIYNKLNKLKHLKPPNFTYDPKGLITKNGAGTKGIEIYDMPSDINEWNKISFC
IVPDE-KEHVDLYDPKILCSLVSDVYMLKEKAVDLILKKFQRWPEYTDVYWNSICTENEFIVRNKNFNTRQKLAHDRLFS
KQFFYIFNIGSVKQSNYYDALFLCKALITLGEGKIVKDPLDAEYIVVDNCNDPNAIDFYNSLQG------------RQKK
KKKKLPLFVTPTFIYDCILNYSVSYPSKNKSHFSF-A
>PGAL8A_00102100
--------MFSKYYKKEENNGFIRIHYFKKIETEKIDKNLLNLEKVFKNDEIFLDMHINEKEKNNFDFFLNDI-EG-INN
INYLEEWVNIDVSNIYNFILYDNKYCNDITSDKKGHLILKLKYTNENKIITSYFKVNCRNVKWENEKKVWHIPLFYIFEI
SKLTLFLGGMVSDLVLYYLCKLFNHFSSIKNVNNL-KMNELNKEE----I-R-SDDINNKRD-NRKDDIQI-KDN-----
---------------------------------INKKKE-----------------------MKC---------------
--------------------SIKF-NENKIEENK----MEE-NNEINC-E------------------------------
------------KDK----------------------------------------------------------L------
-NNNIINDNQIDNNIN-----------------------NFENIKNSELLNNN-----YNTDKI------GN--------
----------NQNNSN---I--KNKSDNSLNNNCYNFDIFVKENKIEFIEYLKKVKMFKIEHIIINNIIKSDSMFIKILP
YNEEIIKKIKETNLFQWNKTDNIWIIKKTNFKNFYMNIVKFFDFKICSCYDYFKISKLKLIENEIN----K----NNIMI
--NNTI-----LNTE-----NIKK-----KRKK-I-------------INEIKEKEKRFKRT-TNYESTDSSYSDELSHN
VDSSYYEGRELVNKIKLIGAANNYYKDIIYNKLNKIKHLRPPNYTYDPQGLITKNGAGTKGIEIYDLPSDINEWNKISFC
IVPNE-KINVDLYDPKILCSLVSDVYLLKERAIDIILKKYKKWPEYSDVFWNTICSENEFIVCNKNFNTRQKLAHDRLFN
KQFFYIFNIENVKQSNYYDPLFLCKTLIILGEGKLVKDPLESEYIIISNSNDQNAISFYNSLQE------------K--N
KKKKLPLFVTPSFIYDCILNYSISYPSKNKNHFSF-S
>PocGH01_02016000
--------MLSRYYKGEEDSGFIRTHYFKKIEVENVDKNLLNLEKMFPNDDIFLDIHINEKENNNFDFFLNNIVEE--SV
TNYLKTWSIIDVSNIYNYILYDNKYCTDVINDKKGYLILKLKYTNENKIITSYFKVNCRNAKWENEKKLWHIPLFYIFEM
VKLTLFLGGSVSDTVLYHLCKLFNHFSSIKNVATA-KMYELGRDE----I-QGGDRHMETQKW--GGN------------
--------------------------------------------------------------QGI---------------
--------------------ETKNGKEGKNEESC----KLRSDKS-----------------------------------
--------------------------------------------------------------------------------
--------------------------------------------------------------------------------
------------MNST---K--GTPIQGSTVEREYNFDVFVKHNKNQFIDYIKNVKMFKIEHIIINNIVNSDTMHVKILP
YNEGIIKKIKEVNLFQWDKMENIWIIKKANFKNFYINVIKYFDFKMCSYYDYYKFCRQKLIDNEGR----SN-K-IDSTI
--TN---------LGNTKK---KK-----KKRK-I-------------ITDIRQNEKNCKHK-MCYDSTDSSCSDELSRN
VDSSYYEGRELVNKIKLVGAANNYYKDIIYAKLNKIKNLRPPNYTYDPKGFITKNGAGTKGIEIYDMPSDTNEWNKISFC
IVPDE-KKNIDLYDPKILCSLVSDVYLLKERAIDIVLKKYNKWPEYTDILWNTICSENEFIVCNKNFNTRQKLAHDRLFN
KQFFYIYNIESVKQSNYYDPLFLCKTLITLGEGNIVTDPLDAEYIIIYNSNDPNAIDFYNSLQQ------------K--N
KKKKLPLCVTPNFIYDCILNCSISYPSKNKNHFSF-S
>MKS88_000700
MSNSSPPDVLARYYAEEENKGYLRMHYFKKIDMEKMEKDLQKLNKVFQNDDIFLDIYINEKEKNNFDFFLNNMIGG-MSD
INYLEKWSNIELSNIYNYILYDNKYCSDVVSNKKGYLILKLKYTNENKIITSYFKMNCRNVKWENEKKVWHIPLFYIFEM
CKLTIYLGGMVSDTVLYYLCKLFNHFSSIKHVTNV-KMNELSTKD----I-K-DDRKSDKQQQTMKGNLTLLNDN-AAK-
---------------------------------VEKQDE-----------------------GGS---------------
--------------------KTKLGKEDELEEKK----KKKKNLEIGT-EDNPGE-----------------Q-RNGSST
DEAHHRGNTNNDRGNTNNDRGNDN-NDRG-NDN--------------ND--------------RGNDNNDRDNT------
-NNDRDNTNNDRDNTN-----------------------NDRGNDNNDRG-------NDNNDRGNDNNDRGNDNNDR---
-------GNTNKDDGH---G--GAYTSSNNVERAYNLEVFVKENKGAFIEYIDKVKMVQMEHIIINNSVKDNSMHIKIVP
YVEDVVKKIKEINLFQWNKTENIWIVKKTNFKNFYINVIKHFDFKICSYYDYYKMVRQKLLEENVK----LS-R-YNVNM
--SNSINSSGMTNIEHTNKKKIMK-----RKKD-M-------------MNEIRQSEKYCKHR-MCYENTDSSYSDELSHN
VDSSYYEGREQVNKIKLIGAANNYYKDIIYNKLNKVKNLRPPNYTYDPKGLITKNGAGTKGIEIFDMPSDINEWNKISFC
IVPNE-KQYIDLYDPKILCSLVSDVYLLKETAIDIILKRYNKWPEYSDVFWNSICAEYEFVVCNKNFNTRQKLAHDRLFN
KQFFYIFNMESVKQSNYYDALFLCKTLITLGEGKLVSNPLEAEYIIISNCNDHSAINFYNSLQEGEEEKVKEKEKKK--K
KKKTSPICYSQ---------------------FY--L
>PY17X_0208700
--------MLQKYYQSEERDGFVRIHYFKKIETEKISKSLLELENMFQIEDIFLDMYINEKEKNNFDFYINNILDD-FTN
NNNLEKWINIDISNIYNYIIYDNKYFNDIITDKKGYLILKLKYTNENKIITSYFKVNCRNAQWDNEKKVWHIPLFYIFEI
SKLTIFLGGTVSDIVLYYLCKLFHHFSSIKNVHNN-SGNNKPTNLDQGKI-ENGDKIGKNQDL--KN-----DE------
--------------------------------------------------------------------------------
----------------------------NNGNN-----------EKKQ-DINK-----------------------KITS
PNENIKEN------------------------------------------------------------------------
-----------------------------------------------KSV------------------------------
-------------------TQNNNNDKKIEEKEEYNFETFVKKNKTQFIKYIKNVNIFKIEHIIINNVVKSDTLNIKILP
YNEQVIKKIKETNLFHWDKEQNIWLVKKKFFKTFYVNVIKFFEYKICSYYDFFKFSKQKLVDGDLG----KI-NMNSSGE
QKEI-------IKKR-----NYDNT----SQEI-V-------------NKKKKTNDKMCKLK-VYYENTDSSYSDELQPN
VDASYYEGRELVNTIKLVGAANNYYKEIIYNKLNKIKKLKPPNYAYDPKGCMTKSGAGTKGIEIYDMPSDINEWNKISFC
IVPNDYKKNLDLYDPAILCSLVSDVYMLKENALDIILKKYNKWPEYSDVFWNNICAENEFIVNNKSFNTRQKLAHDRLFN
KQYFYIFNIDSIKQSNYYDPLFLCKTLIKLGEGVLVSDPIDADYVIIHNSEDSNAISFYTCLQETY------KN--Q-KK
KKKKLPLFVTPNFIYDCILNYSVSYPSKSKNHFCF--
>PRCDC_0103900
--------MRSKYYKEEENKGFIKTHYFRKIDTEKIDKKLISLENNFNGDDVYLDIVIHDKERNNFDFFLMRITES-SSV
NNSLDAWNHIDITNIYNYILYDNQYCSDIINEKKGYLILKLKYTNENNIITSYFKVHCRNTKWENDKKVWHIPLFYIFEM
SKLTLFLGGTVSDTVLYYLCKLFHHFSSIKNVNSNAKMNELSKDQ----LIK-TDEICDTTHKEKKNNDDDNTDN-YHNN
NNN----------NNNQ-NNNNNNNNNIAVQVNCRKQDKFYPSNNDVIRNSSPKVVFGNKNDNNYKNVLHYDKNIPHGDN
TMKDEVNILNHHVPVNHLHTQQKQGEDSCIENNKINNLQKNKNEEINVIEKDLTLKDNCDVLYKEKKIRNDDD-RNY-NT
DEDTHYDNNDDTYYDDDNDDSCDNKNDDCVNKNDDCVNKSDYCVNKSDDCVNKSADCVNKSADCVNKSADCVNK------
-SDDYVNKGDDCVNKS---------------------DDCVNKNDHCVNK-------NDHCDDKNNICDNKNDHCDNKND
HCDNINDGYTNQENNA---S--KDSNKNTTNEITFNLDIFIKENKLNFIEYIKNVRMFRIEHIIINNIVKGDTMYIKIIP
YNEDIVTKIKQTNFIQWNRTENILLIKKSNFKNFYINIIKGFNFKLCSYYDYFKLFRQKIMENDCK----SL-K-GNFSV
TTNITLNTE---YLS-----TKFN-----KRKM-DFHNKEEEITDKGNVRKHSKKKKKYING-LGYESTDSCNSDELSNN
VDSSYYEGRELVNKIKLVGAANNYYKEVIYNKLHKIKHLRPPNYTYDPKGLITKNGAGTKGIEIFDMPSDINEWNKISFC
IVPNE-KKDIDLYDPKILCSLVSDVYLLKEKALDIILKNYKKWPEYTDVFWNTVCSENEFIVCNKNFNTRQKLAHDRLFN
KQYFYIFNMESIKHSNYYNPLFLCKVLITLGEGILVQHPYDAEYIIITNSNDFNAIQFYNYLHE------------K-KK
KKKKLPLFVTPKFIYDCILNYSISYPSKNKNHFAFSS
>PF3D7_0106000
--------MRSKYYKEEENKGFIKTHYFRKIDTEKIDKKLISLENNFNGDDVYLDIVIHDKERNNFDFFLMRITES-SSV
NNSLDAWNHIDITNIYNYILYDNKYCSDIINEKKGYLILKLKYTNENNIITSYFKVHCRNTKWENDKKVWHIPLFYIFEM
SKLTLFLGGTVSDTVLYYLCKLFHHFSSIKNVNSNVKMNELSKDQ----LIK-TDEICDTTHKEKKNNDDDNTDN-YHNN
KNNSNNNNN----NNNN-NQNNNNNNNIAVQVNCRKQDKFYPSNNDVIRNSSPKIILEN---------------------
-----------------------------------------KNEEINVIEKDLTLKDNGDVLYKEKKIRNDDD-RNY-NT
DEDTHYGNNDDTYYD---DESCDNKNDDSVNKNNICVNKSDDSVNKSNDCDNKNDDGVNKNDHCDNKNDHCDNKNDHCDN
INDHCDNKNDHCDNKN---------------------DHCDNKNDHCDNK-------NDHCDNKNDHCDNKNDHCDNKND
HCDNINDRHTNQENNV---S--KDCNKNTTNEISFNLDIFIKENKLNFIEYIKNVRMFRIEHIIINNIVKGDTMYIKIIP
YNEDIVTKIKQTNFIQWNRTENILLIKKSNFKNFYINIIKGFNFKLCSYYDYFKLFRQKIMENDSK----SL-K-GNFSV
TTNITINTE---YLS-----KKFN-----KRKM-DFHNIEEEITDKGNVLKHSKKKKKYKNE-FGYESTDSCNSDELSNN
VDSSYYEGRELVNKIKLVGAANNYYKEVIYNKLHKIKHLRPPNYTYDPKGLITKNGAGTKGIEIFDMPSDINEWNKISFC
IVPNE-KKDIDLYDPKILCSLVSDVYLLKEKALDIILKNYKKWPEYTDVFWNTVCSENEFIVCNKNFNTRQKLAHDRLFN
KQYFYIFNMESIKHSNYYNPLFLCKVLITLGEGILVQHPYDAEYIIISNSNDFNAIQFYNYLHE------------K-KK
KKKKLPLFVTPKFIYDCILNYSISYPSKNKNHFAFSS
>PGSY75_0106000
--------MRSKYYKEEENKGFIKTHYFRKIDTEKIDKKLINLENNFNSEDVYLDIVIHDKERNNFDFFLMRITES-SSV
NNSLDTWNHIDITNIYNYILYDNKYCSDILNEKKGYLILKLKYTNENNIITSYFKVHCRNTKWDNDKKVWHIPLFYIFEM
SKLTLFLGGSVSDTVLYYLCKLFHHFSSIKNVNANLKINELPKEQ----FIK-AEETCDTTNKEKNNNHDENTDA-NHNN
---------------------NDHDNNIDVQVNCIKQDGLYPN--D-IRNSSPKVVLEKKNDSNYKNGLHYD-------N
TIKSEVNNLNDVLRVNHMHTQQKEGEHSCIENNRMNNLQNIKNEEINIIEKDLALKRNSDVSYKEKKIRNDDD-RNC-NT
DDDTHYGYNDDNYYDY--DDSCDNENGNSDNKN-----------------------------------------------
-------------------------------------GNSDNKNYNCDNK-------NYNCDNKNGNSDYKNYNCDNKNL
SCNSNNVSCSMQEKKI---L--KESDKNGEKEITFNFDIFIKDNKLNFIDYIKNVRMFRIEHIIINNIVKGDTMHIKIIP
YNEEIVTKIKQMNFIQWNRTENILLIKKNNFKKFYMNIIKCFNFKLCSYYDYFKLFRQKIMENDSK----SL-K-GNFSV
TTNITINTE---YLS-----NKFN-----KRKM-NFHNIEEENIEKTNIKKNLKKKKKYKSGLTGYESTDSCNSDELSHN
VDSSYYEGRELVNKIKLVGAANNYYKEVIYNKLNKIKHLRPPNYTYDPKGLITTNGAGTKGIEIFDMPSDINEWNKISFC
IVPNE-KKDIDLYDPKILCSLVSDVYLLKEKALDIILKNYKKWPEYTDVFWNTICSENEFIICNKNFNTRQKLAHDRLFN
KQYFYIFNMESIKHSNYYNPLFLCKALITLGEGILVQHPYDAEYIIISNSNDFNAIQFYNYLHE------------K-KK
KKKKLPLFVTPKFIYDCILNYSISYPSKNKNHFAFSQ
>PRELSG_0211000
--------MFSKYYEKEEDNGFIRSHYFKKIEIEKIDKNLINLEKTFYNDDIFLDIYINEKEKNNFDFFLNSI-EG-MNN
RNYLEKWINIDISNIYNYILYDNKYCSDIVNDKKGYLILKLKYTNENKIITSYFKVNCRNVKWENEKKVWHIPLFYIFEI
SKLTLFLGGTVSDLVLYYLCKLFNHFSSIKNVNNL-KINELNKEE----I-K-SNEVNNKE--TRKDNIKI-NNNNNNN-
------------------------YNE------INNEKE-----------------------RND---------------
--------------------SIKH-NENKIEEN-----------------------------------------------
--------------K----------------------------------------------------------L------
-NNDIINNNQLNNNVS-----------------------NITNMKTNNSLSNN-----NHMGKI--YKT-EN--------
----------DQNNSN---V--NNKSYNSINENSYSFDIFIKENKMKFIEYLKNVKMFKIEHVIVNNILKSDSMYIKILP
YNEEIIKKIKETNLFQWNKIDNIWVIKKTNFKNFYINIIKFFDFKICSYYDYFKISKQKLLENEIK----SN-Q-NSIMI
--NNII-----LKTE-----NIKK-----KRKK-I-------------INEIKENEKKFKQT-INYESTDSSYSDELSKN
VDSSYYEGRELVNKIKLIGAANNYYKDIIYNKLNKVKHLRPPNYSYDPKGLITKNGAGTKGIEIYDLPSDVNEWNKISFC
IVPNE-KAHVDLYDPKILCSLVSDVYLLKERAIDIILKKYKRWPEYSDAFWNTICSENEFIVCNKNFNTRQKLAHDRLFN
KQFFYIFNIESVKQSNYYDPLFLCKTLIILGEGKLVKDPLESEYIIISNSTDQNSISFYNSLQE------------K--N
KKKKLPLFVTPYFIYDCILNYSISYPSKNKNHFSF-A
>PBILCG01_0104400
--------MRSKYYKEEENKGFIKTHYFRKIDTEKIDKKLICLENNFNSDDVYLDIVIHDKERNNFDFFLMRITES-SSV
NNSLDAWNHIDVTNIYNYILYDNKYCSDIINEKKGYLILKLKYTNETNIITSYFKVHCRNTKWENDKKVWHIPLFYIFEM
SKLTLFLGGTVSDTVLYYLCKLFHHFSSIKNVNSNVKINELSKEQ----YIK-TDEICDTTNKEKNNNDDDNTDN-YDN-
---------------------NNNNNNIAVQVNCRKQDEFYPSDNDILGNSSPNVVLEKKNYNNYKNVLHYDKNISHGDN
TVKDEVNILNDVVHVNHIQVQQKEGEDSCIDNKKINNLQKNKYEHLNIIEKDLVLKRNSDVSYKEKKIRNDDD-RNC-NT
DEDTHYGNNDDNYYDDDNDDSCDNENGRCDNENGRCDNKNGPCDNKNGPCDNKNGPCDNKNGPCDNKNGPCDNK------
-NGPCDNKNCPCDNKN---------------------GPCDNKNGPCDNK-------NDPCDNKNGPCDNKNGPCDNKNG
PCDNKNDRYTNQENKI---L--KDSVKNAQNEITFNFDIFIKENKLNFIEYIKNVRMFRIEHIIINNIVKGDSMYIKIIP
YNEDIVTKIKQTNFIQWNRTENILLIKKSNFKNFYTNIIKSFNFKLCSYYDYFKLFRQKLMENDSK----SL-K-GNFSI
TTNITINTE---YLS-----TKFN-----KRKM-YFHNLKDEIIEKSNVQKNSQKKRKYKKG-LGYESTDSCNSDELSNN
VDSSYYEGRELVNKIKLVGAANNYYKEVIYNKLDKIKHLRPPNYTYDPKGLITKNGAGTKGIEIFDMPSDINEWNKISFC
IVPNE-KKDIDLYDPKILCSLVSDVYLLKEKALDIILKNYKKWPEYTDVFWNTVCSENEFIVCNKNFNTRQKLAHDRLFN
KQYFYIFNMESIKHSNYYNPLFLCKVLITLGEGIIVQHPYDSEYIIISNSNDFNAIQFYNYLHE------------K-KK
KKKKLPLFVTPKFIYDCILNYSISYPSKNKNHFAFSP
>C922_04238
MSHRD-KALLAKYHKGEEDNGFVRTHYFKKIEGNNVDKNLISLEKMFLPDDIFLDVYIDEKERNNFDFYLNNLIDERRTT
TDFLSSWTHIEVSNIYNYILYNSASCSNVLDDKKGHLVLKLKYTNENKTITSYFKVHCRNVKWESEKKVWHIPIFYIYEM
TKLTIFLGGTVSDKVLYYVCKLFSHFASAKEAGRE-TAKQLLNRS----L----------------------KE------
--------------------------------------------------------------------------------
----------------------------LINEPL---------NKPPG-ETDLGE-----------------TRKAGPPT
PSANQTAN------------------------------------------------------------------------
--------------------------------------------------------------------------------
---------------------------LGDPANHYDAALFSRRDKRGFVEHVARSSMFAMQHIIVHNPVRSDSVQVKIVP
YNEEVVRKMKELNLFHWDKTENIWTVKKTNFKTFHANVLKGLDYKLCSYYDCYKFAKQKLVVEGDP----R--G-GASSV
TLENSKKGA--TQMG-----SLKR-----KRKIIP-------------DSDIEKTKQNCKLN-ICYESTDSSYSDELSHN
VDASYYEGREQVNKIKLIGAANNYYRDIIYNKLNKLKHLKPPNFTYDPKGLITKNGAGTKGIEIYDMPSDIYEWNKISFC
IVPDE-KEHVDLYDPKILCSLVSDVYMLKEKAIDIILKKYQRWPEYTDVYWNSICTENEFIVRNKNFNTRQKLAHDRLFS
KQFFYIFNIASVKQPNYYDALFLCKALITLGEGKIVKDPLDAEYIVVANCNDPNAVHFYNSLQD------------R-KK
KKRKLPLFVTPTFIYDCILNYSVSYPSKNKSHFSF-A
