# Supplementary material for: Phosphorylation in the Plasmodium falciparum Proteome: A Meta-Analysis of Publicly Available Data Sets
Source: J Proteome Res. 2024 Oct 30;23(12):5326–41. doi: 10.1021/acs.jproteome.4c00418 (PMC11629380; doi:10.1021/acs.jproteome.4c00418)
Supplement: Supplementary file 7 — pr4c00418_si_007.zip [file pr4c00418_si_007.zip › plasmodium_alignments/PF3D7_0106100_orthos.afa]

>PBLACG01_0103700
MSEIPMCLFIACSTRDNTSREYIYTILKNRLLGSHICIDTNILDVPTNIKFCSFDDLLKCADDLQKYDSYAYGCLKKIEK
IAKEYDENIELKIIYQRQHINIDQYIRRFTWDDAKYPRSRSLTDTIDIMINNITKLSDEIQIKSSMLNDLKEKKKKEVPK
NDSNNFFLRNLNEILTPQTVNETDFIETEYLTTLIAYVPKNSVDDWINNYEKFSSYVVPRSTEQFKDLIDKDGNTLWKVF
VFKKFAEDFKKEAKVKKFIVKSFKYDEKHYNDIMESRTKVEAEIIRQETFLRRMCLAAFSDIFIAFIHINILRVFCESVL
RFGVPPNFASFSIRINGESKEKKVRKKLYDIFSSTDSIGKNYIKRSDENDEEIYPYVSVSF-------------------
---------------------KI
>PBANKA_0207200
MNEMPMCLFIACSTSDNTSREYIYTILKNRLLGSNVCIDTNILDVPTNLKFCTFDDLLKCADDLQKYDSYAYGCLKKIEK
IAKEYDENIELKIIYQRQHINIDQYIRRFSWDDAKYPRNRSLIDTIDVIINNITKLHDEIQIKSNILNDLKEKKKLYISK
HDSNNFIHKNLNEILTPQIVSESDFMETEYITTVIAYVPKDSISEWINNYEKFSQYVVPRSAKQFNDLIDKDGNTLWKVF
VFKKFVNNFIENAKNKNFIVKPFKYDESHYNNIMESRTKIETEVIRQETFLRRMCLAAFSDVFIAFIHINILRVFCESVL
RFGVPPNFASFSIRINGESKEKKVRKKLYDIFSTTDSIGKNYIKRSDENDEEIYPYVSVSF-------------------
---------------------KI
>PPRFG01_0104500
MSEIPMCLFIACSTRDNTSREYIYTILKNRLLGSHICIDTNILDVPTNIKFCSFDDLLKCADDLQKYDSYAYGCLKKIEK
IAKEYDENIELKIIYQRQHINIDQYIRRFTWDDAKYPRSRSLTDTIDVMINNITKLSDEIQIKSSMLNDLKEKKKKEVPK
NDSNNFFLRNLNEILTPQTVSETDFIETEYLTTLIAYVPKNSIDDWLNNYEKFSSYVVPRSTEQFKDLIDKDGNTLWKVF
VFKKFAEDFKKEAKVKKFVVKSFKYDEKQYNDMMESRTKVEAEIIRQETFLRRMCLAAFSDIFIAFIHINILRVFCESVL
RFGVPPNFASFSIRINGESKEKKVRKKLYDIFSSSDSIGKNYIKRSDENDEEIYPYVSVSF-------------------
---------------------KI
>PKNH_0207400
MSESPMCLFIACSTRDNTSREYIYTILKNRLLGSHVCIDTNILDVPTNLKFCSFDDLLKCADDLQKYDSYAYGCLKKIEK
LAKEYDENIELKIIYQRQHINIDQYIRRFTWDDAKYPRNRSLTDTIDVMVNNITKLSDEIHIKSSMLNDLKEKKKKDIPK
TDTNNFFLKNLNEILTPQTVSQADFMETEYLTTLIAYIPKNSVDEWLASYEKFSQYVVPRSTEQFKGLVDKDGNTLWKVY
VFKKFAESFKEAAKLKKFVVKSFKYDEQKYNDVMESRTKVEAEIIRQETFLRRMCLAAFSDIFSAFIHINILRVFCESVL
RFGVPPNFASFSIRINGESKEKKVRKKLYDIFSSTDSIGKNYIKRSDENDEEIYPYVSVSF-------------------
---------------------KI
>PGAL8A_00102200
MSEIPMCLFIACSTRDNTSREYIYTILKNRLLGSHICIDTNILDVPTNLKFCSFDDLLKCADDLQKYDSYAYGCLKKIEK
IAKEYDENIELKIIYQRQHINIDQYIRRFSWDDAKYPRNRSLTDTVDIMINNITKLSDEIQIKSSMLNDLKEKKKKDIPI
SDSNNFLLRNLNEILTPQTVSESDFIETEHLTTLVACIPKNLVEEWKNTYEKFCEYVVPRSTEQFKDLVDKDGNTLWKVL
VFKKYAENFKQAAKLKKIVVKSFKYDEKQYNDMMETRTKIEAEIIRQETFLRRMCLAAFSDIFIAFIHINILRVFCESVL
RFGVPPNFASFSIRINGESKEKKVRKKLYDIFSSTDSIGKNYIKKSDENDEEIYPYVSVSF-------------------
---------------------KI
>PcyM_0211500
MSESPMCLFIACSTRDNTSREYIYTILKNRLLGSHVCIDTNILDVPTNLKFCSFDDLLKCADDLQKYESYAYGCLKKIEK
LAKEYDENIELKIIYQRQHINIDQYIRRFSWDDAKYPRNRSLTDTIDVMVNNITKLSDEIHIKSSMLTDLKEKKKKDIPK
TETNNFFLKNLNEILTPQTVNQADFMETEYLTTLIAYVPKNSVEEWLASYEKFSEYVVPRSTEQFKGLVDKDGNTLWKVY
VFKKFAENFKEAAKLKKFVVKSFKYDEKKYNDVMESRTKVEAEIIRQETFLRRMCLAAFSDIFSAFIHINILRVFCESVL
RFGVPPNFASFSIRINGESKEKKVRKKLYDIFSATDSIGKNYIKRSDENDEEIYPYVSVSF-------------------
---------------------KI
>PVL_020008700
MSEAPMCLFIACSTRDNTSREYIYTILKNRLLGSHVCIDTNILDVPTNLKFCSFDDLLKCADDLQKYDSYAYGCLKKIEK
LAKEYDENIELKIIYQRQHINIDQYIRRFSWDDAKYPRNRSLTDTIDVMVNNITKLSDEIHIKSSMLSDLKERKKKDVPK
TDSNNFFLKNLNEILTPQTVNQADFMETEYLTTLIAYIPKNSVDDWLASYEKFSEYVVPRSAEQFKGLVDKDGNTLWKVY
VFRKFADSFKEAAKGKKFVVKSFKYDEQKYNDVMESRTKVEAEIIRQETFLRRMCLAAFSDIFIAFIHINILRVFCESVL
RFGVPPNFASFSIRINGESKEKKVRKKLYDIFSTSDSIGKNYLKRSDENDEEIYPYVSVAF-------------------
---------------------KI
>AK88_01074
MSESPMCLFIACSTRDNTSREYIYTILKNRLLGSHVCIDTNILDVPTNLKFCSFDDLLKCADDLQKYDSYAYGCLKKIEK
LAKEYDENIELKIIYQRQHINIDQYIRRFSWDDAKYPRNRSLTDTIDVMVNNITKLSDEIHIKSSMLNELKEKKKKDIPK
TDTNNFFLKNLNEILTPQTVNQNDFMETEYLTTLIAYIPKNSVEEWLASYEKFSEYVVPRSTEQFKGLVDKDGNTLWKVY
VFKKFAESFKEAAKLKKFVVKSFKYDEKKYNDVMESRTKVEAEIIRQETFLRRMCLAAFSDVFSAFIHINILRVFCESVL
RFGVPPNFASFSIRINGESKEKKVRKKLYDIFSTTDSIGKNYIKRSDENDEEIYPYVSVSF-------------------
---------------------KI
>PBILCG01_0104500
MSEIPMCLFIACSTRDNTSREYIYTILKNRLLGSHICIDTNILDVPTNIKFCSFDDLLKCADDLQKYDSYAYGCLKKIEK
IAKEYDENIELKIIYQRQHINIDQYIRRFTWDDAKYPRSRSLTDTIDIMINNVTKLSDEIQIKSSMLNDLKEKKKKEVPK
NDSNNFFLRNLNEILTPQTVSETDFIETEYLTTLIAYVPKNSVDDWLNNYEKFSSYVVPRSTEQFKDLIDKDGNTLWKVF
VFKKFAEDFKKEAKVKKFVVKSFKYDEKQYNDMMESRTKVEAEIIRQETFLRRMCLAAFSDIFIAFIHINILRVFCESVL
RFGVPPNFASFSIRINGESKEKKVRKKLYDIFSSTDSIGKNYIKRSDENDEEIYPYVSVSF-------------------
---------------------KI
>PCHAS_0205600
MNEVPMCLFIACSTSDNTSREYIYTILKNRLLGSHVCIDTNILDVPTNLKFCTFDDLLKCADDLQKYDSYAYGCLKKIEK
IAKEYDENIELKIIYQRQHINIDQYIRRFSWDDAKYPRNRSLVDTVDVIINNITKLSDEIQIKSNILNDLKEKKKLYISK
HDSNNFIHKNLNEILTPQVVNESDFMETEYITTVIAYVSKDSINDWVSNYEKFSQYVVPRSTKQFNDLIDKDGNTLWKAF
VFKKFVNNFIENAKNKNFIVKPFKYDESHYNNIMESRTKIETEVIRQETFLRRMCLAAFSDVFIAFIHINILRVFCESVL
RFGVPPNFASFSIRINGESKEKKVRKKLYDIFSTTDSIGKNYLKRSDENDEEIYPYVSVSF-------------------
---------------------KI
>PF3D7_0106100
MSEIPMCLFIACSTRDNTSREYIYTILKNRLLGSHICIDTNILDVPTNIKFCSFDDLLKCADDLQKYDSYAYGCLKKIEK
IAKEYDENIELKIIYQRQHINIDQYIRRFTWDDAKYPRSRSLTDTIDVMINNITKLSDEIQIKSSMLNDLKEKKKKEVPK
NDSNNFFLRNLNEILTPQTVSETDFIETEYLTTLIAYVPKNSIDDWLNNYEKFSSYVVPRSTEQFKDLIDKDGNTLWKVF
VFKKFAEDFKKEAKVKKFVVKSFKYDEKQYNDMMESRTKVEAEIIRQETFLRRMCLAAFSDIFIAFIHINILRVFCESVL
RFGVPPNFASFSIRINGESKEKKVRKKLYDIFSSSDSIGKNYIKRSDENDEEIYPYVSVSF-------------------
---------------------KI
>PRELSG_0210900
MSEIPMCLFIACSTRDNTSREYIYTILKNRLLGSHICIDTNILDVPTNLKFCSFDDLLKCADDLQKYDSYAYGCLKKIEK
IAKEYDENIELKIIYQRQHINIDQYIRRFSWDDAKYPRNRSLTDTVDIMINNITKLSDEIQIKSSMLNDLKEKKKKDIPL
NDSNNFLLRNLNEILTPQTVNESDFIETEHLTTLVACVPKNLVEEWKSNYEKFCEYVVPRSTEQFKDLVDKDGNTLWKVL
VFKKFAENFKQAAKLKKIVVKSFKYDEKQYNDMMETRTKIEAEIIRQETFLRRMCLAAFSDIFIAFIHINILRVFCESVL
RFGVPPNFASFSIRINGESKEKKVRKKLYDIFASTDSIGKNYIKKSDENDEEIYPYVSVSF-------------------
---------------------KI
>PmUG01_02017600
MSEVPMCLFIACSTRDNTSREYIYTILKNRLLGSHVCIDTNILDVPTNLKFCSFDDLLKCADDLQKYDTYTYGCLKKIEK
IAKEYDENIELKIIYQRQHINIDQYIRRFSWDDAKYPRNRSLTDTIDIMINNITKLSDEIQIKSSMLNDLKEKKKKEVPT
NSVNNFFLRNLNEILTPQTVSQSDFIETEYLTTLIAYIPKNLEDEWLNNYEKFSDYVVPRSTEQFKNLIDKDGNTLWKVY
VFKKFAENFKEAAKGKKFIVKSFKYDEKHYNDIMESRTKVEAEIIRQESFLRRMCLAAFSDIFIAFIHINILRVFCESVL
RFGVPPNFASFSIRINGESKEKKVRKKLYDIFSSTDSIGKNYIKRSDDNDEEIYPYVSVSF-------------------
---------------------KI
>PCOAH_00003230
MSESPMCLFIACSTRDNTSREYIYTILKNRLLGSHVCIDTNILDVPTNLKFCSFDDLLKCADDLQKYDSYAYGCLKKIEK
LAKEYDENIELKIIYQRQHINIDQYIRRFSWDDAKYPRNRSLTDTIDVMVNNITKLSDEIHIKSNMLNDLKEKKKKDIPK
TDTNNFFLKNLNEILTPQTVSQADFMETEYLTTLIAYIPKNSVEEWLASYEKFSEYVVPRSTEQFKGLVDKDGNTLWKVY
VFRKFAESFKEAAKLKKFVVKSFKYDEKKYNDVMESRTKVEAEIIRQETFLRRMCLAAFSDIFSAFIHINILRVFCESVL
RFGVPPNFASFSIRINGESKEKKVRKKLYDIFSTTDSIGKNYIKRSDENDEEIYPYVSVSF-------------------
---------------------KI
>PGSY75_0106100
MSEIPMCLFIACSTRDNTSREYIYTILKNRLLGSHICIDTNILDVPTNIKFCSFDDLLKCADDLQKYDSYAYGCLKKIEK
IAKEYDENIELKIIYQRQHINIDQYIRRFTWDDAKYPRSRSLTDTIDIMINNITKLSDEIQIKSSMLNDLKEKKKKEVPK
NDSNNFFLRNLNEILTPQTVSESDFIETEYLTTLIAYVPKNSVDDWKNNYEKFSSYVVPRSTEQFKDLIDKDGNTLWKVF
VFKKFAEDFKKEAKVKKFVVKSFKYDEKQYNDMMESRTKVEAEIIRQETFLRRMCLAAFSDIFIAFIHINILRVFCESVL
RFGVPPNFASFSIRINGESKEKKVRKKLYDIFSSTDSIGKNYIKRSDENDDEIYPYVSVSF-------------------
---------------------KI
>PADL01_0103700
MSEIPMCLFIACSTRDNTSREYIYTILKNRLLGSHICIDTNILDVPTNIKFCSFDDLLKCADDLQKYDSYAYGCLKKIEK
IAKEYDENIELKIIYQRQHINIDQYIRRFTWDDAKYPRSRSLTDTIDIMINNITKLSDEIQIKSSMLNDLKEKKKKEVPK
NDSNNFFLRNLNEILTPQTVSESDFIETEYLTTLIAYVPKNSVDDWKNNYEKFSSYVVPRSTEQFKDLIDKDGNTLWKVF
VFKKFAEDFKKEAKVKKFVVKSFKYDEKQYNDMMESRTKVEAEIIRQETFLRRMCLAAFSDIFIAFIHINILRVFCESVL
RFGVPPNFASFSIRINGESKEKKVRKKLYDIFSSTDSIGKNYIKRSDENDDEIYPYVSVSF-------------------
---------------------KI
>PVVCY_0200700
MNEVPMCLFIACSTSDNTSREYIYTILKNRLLGSHVCIDTNILDVPTNLKFCTFDDLLKCADDLQKYDSYAYGCLKKIEK
IAKEYDENIELKIIYQRQHINIDQYIRRFSWDDAKYPRNRSLVDTIDVIINNITKLSDEIQIKSNILNDLKEKKKLYISK
HDSNNFIHKNLNEILTPQVVNESDFMETEYITTVIAYVSKDSINDWVSNYEKFSQYVVPRSTKQFNDLIDKDGNTLWKAF
VFKKFVNNFIENAKSKNFIVKPFKYDETHYNNIMESRTKIETEVIRQETFLRRMCLAAFSDVFIAFIHINILRVFCESVL
RFGVPPNFASFSIRINGESKEKKVRKKLYDIFSTTDSIGKNYLKRSDENDEEIYPYVSVSF-------------------
---------------------KI
>PocGH01_02015900
MSEIPMCLFIACSTRDNTSREYIYTILKNRLLGSQVCIDTNILDVPTNLKFCSFDDLLKCADDLQKYDVYAYGCLKKIEK
IAKEYDENIELKIIYQRQHINIDQYIRRFSWDDAKYPRNRSLTDTIDIMINNVTKLTDEIQIKCSILNDLKEKKKKDIPK
NEKNNFFFKNLNEILTPQIVSKSDFMETEYITTLIAYVHKNKIDEWLNNYESFCEYVVPRSTQQFPNLEDKEGNTLWKVF
VFKKFSHNFIQAAKLKNFIVKSFIYDEKKYNDIMESRTKIEAELIRQETFLRRMCLAAFSDIFIAFIHLNILRVFCESVL
RFGVPPNFASFSIRINGENKEKKVRKKLYDIFSNSDSIGKNYIKRSDENDEEIYPYVSVSF-------------------
---------------------RI
>MKS88_000699
MSEVPMCLFIACSTRDNTSREYIYTILKNRLLGSHVCIDTNILDVPTNLKFCSFDDLLKCADDLQKYDTYTYGCLKKIEK
IAKEYDENIELKIIYQRQHINIDQYIRRFSWDDAKYPRNRSLTDTIDIMINNITKLSDEIQIK-----------------
---------NLNEILTPQTVSQSDFIETEYLTTLIAYIPKNLEDEWLNNYEKFSDYVVPRSTEQFKNLIDKDGNTLWKVY
VFKKFAENFKEAAKGKKFIVKSFKYDEKHYNDIMESRTKVEAEIIRQESFLRRMCLAAFSDIFIAFIHINILRVFCESVL
RFGVPPNFASFSIRINGESKEKKVRKKLYDIFSSTDSIGKNYIKRSDDNDEEIYPYVSVSHSSTLTKTNTGRETKMLRYS
NARCRLESNNSGLTFERNIEADV
>PRCDC_0104000
MSEIPMCLFIACSTRDNTSREYIYTILKNRLLGSHICIDTNILDVPTNIKFCSFDDLLKCADDLQKYDSYAYGCLKKIEK
IAKEYDENIELKIIYQRQHINIDQYIRRFTWDDAKYPRSRSLTDTIDVMINNITKLSDEIQIKSSMLNDLKEKKKKEVPK
NDSNNFFLRNLNEILTPQTVSETDFIETEYLTTLIAYVPKNSIDDWLNNYEKFSSYVVPRSTEQFKDLIDKDGNTLWKVF
VFKKFAEDFKKEAKVKKFIVKSFKYDEKQYNDMMESRTKVEAEIIRQETFLRRMCLAAFSDIFIAFIHINILRVFCESVL
RFGVPPNFASFSIRINGESKEKKVRKKLYDIFSSTDSIGKNYIKRSDENDEEIYPYVSVSF-------------------
---------------------KI
>PVP01_0208700
MSEAPMCLFIACSTRDNTSREYIYTILKNRLLGSHVCIDTNILDVPTNLKFCSFDDLLKCADDLQKYDSYAYGCLKKIEK
LAKEYDENIELKIIYQRQHINIDQYIRRFSWDDAKYPRNRSLTDTIDVMVNNITKLSDEIHIKSSMLSDLKERKKKDVPK
TDSNNFFLKNLNEILTPQTVNQADFMETEYLTTLIAYIPKNSVDDWLASYEKFSEYVVPRSAEQFKGLVDKDGNTLWKVY
VFRKFADSFKEAAKGKKFVVKSFKYDEQKYNDVMESRTKVEAEIIRQETFLRRMCLAAFSDIFIAFIHINILRVFCESVL
RFGVPPNFASFSIRINGESKEKKVRKKLYDIFSTTDSIGKNYLKRSDENDEEIYPYVSVAF-------------------
---------------------KI
>PY17X_0208600
MNEMPICLFIACSTGDNTSREYIYTILKNRLLGSHVCIDTNILDVPTNLKFCTFDDLLKCADDLQKYDSYAYGCLKKIEK
IAKEYDENIELKIIYQRQHINIDQYIRRFSWDDAKYPRNRSLIDTIDVIINNITKLSDEIQIKSNVLNDLKEKKKLYISK
HDTNNFIHKNLNEILTPQIVSESDFMETEYITTVIAYVPKDLINEWVNNYEKFSQYVVPRSTKQFNNLIDKDGNTLWKVF
VFKKFVNNFIENAKNKNFIVKPFKYDESHYNNIMESRTKIETEVIRQETFLRRMCLAAFSDVFIAFIHINILRVFCESVL
RFGVPPNFASFSIRINGESKEKKVRKKLYDIFSTTDSIGKNYAKRSDENDEEIYPYVSVSF-------------------
---------------------KI
>C922_04237
MSESPMCLFIACSTRDNTSREYIYTILKNRLLGSHVCIDTNILDVPTNLKFCSFDDLLKCADDLQKYESYAYGCLKKIEK
LAKEYDENIELKIIYQRQHINIDQYIRRFSWDDAKYPRNRSLTDTIDVMVNNITKLSDEIHIKSSMLSDLKERKKKDIPK
TDTNNFFLKNLNEILTPQTVNETDFMETEYLTTLIAYIPKNSVDEWLASYEKFSQYVVPRSTEQFKGLVDKDGNTLWKVY
VFRKFAESFKEAAKVKKFVVKSFKYDEKKYNDVMESRTKVEAEIIRQETFLRRMCLAAFSDIFSAFIHINILRVFCESVL
RFGVPPNFASFSIRINGESKEKKVRKKLYDIFSTTDSIGKNYIKRSDENDEEIYPYVSVSF-------------------
---------------------KI
