# Supplementary material for: Phosphorylation in the Plasmodium falciparum Proteome: A Meta-Analysis of Publicly Available Data Sets
Source: J Proteome Res. 2024 Oct 30;23(12):5326–41. doi: 10.1021/acs.jproteome.4c00418 (PMC11629380; doi:10.1021/acs.jproteome.4c00418)
Supplement: Supplementary file 7 — pr4c00418_si_007.zip [file pr4c00418_si_007.zip › plasmodium_alignments/PF3D7_0106200_orthos.afa]

>PADL01_0103800
MENVNG---LNKYDNPNEAIKKMVDKIINKLNKT-QK-DSSERIYYSR----KEMMKYFLEAQVIFEYHDVEKKGEVDIT
LFPTMARQLKQVYDIRDINNFKKEMKIKNIDKMDLQLFFTLLKRKILHSINNNN---NNNSSFRQHFDILDMQKKQLLDV
DELRTYLGLMGDKINKDDFNLLLKHNLINNPRINK-DDIVL---DENKEIKNISFNAYMDMLTCYKYI
>PBILCG01_0104600
MENING---VNKYDKPNESIKKMVDKIINKLNKT-QK-DSSKRIYYSR----KEMMKYFLDAQDIFEYHDVGKKGEVDIT
LFPKMARQLKQVYDIRDINNFKKEMKMKKIDKMDLQLFFTLLKRKILHSTNNRNNNQNDNSSFRQHYDILDMQKKELLDV
EELRTYLGLMGDKINKDDFNLLLEYNLINNPRINK-DDIVI---DENKEIKNISFNAYVDMLTCYKYI
>PVP01_0208600
MDLAFYNNNKYTLNYQNEVTKKIVRKILNRLGENRQG-ESPGTADCSR----KKIVDYFAEAELLFTLHDLSQSGEVDIM
LFPQMARQLKQVYDAPQVRKFKKEMNIKQISKMNLPMFLTLLKRKLFQVIDE-------EGTFDKHFNVLDMQKKNAVDL
DVLRTYLGLVGDKVSPEDFDFFVKCSTQGEGLLPG-EGGALPPSGEPTRLLAITAKQYRDMLTCYQHI
>PmUG01_02017500
MQLANFDSKKNEFNYEYDITKKIVSKILNKLNKE-QG-ISSGTKDYNR----SKIVKYFFEAELLFKYHDMNKSGELDIK
LFPQMARQLKQIYDIRDIKKFEKEMQFKKINKMSLPMFLTLLKRRLFKTIDE-------NETFQKYFHVLDMDKKNKIDV
NKLKSFLSLIGDKVSAENFDFFFKYNITNNDKLKE-EDIIM---DDKNNPTEISADAYRDMLTYYKYL
>PKNH_0207300
MDLAFYNNNKYTLNYQNEVTKKIVRKILNRLGDNKQG-ESPGKVDYSR----KKIVDYFAEAEQLFTLHDLSKSGEVDIN
LFPQMARQLKQVYSAPEVRKFKKEMNIKKIQKMNLPMFLTLLKRKLLKVIDA-------DETFDKHFKVLDMQKKDAVDL
DVLRTYLGLVGDKVSPEDFDFFLKCSTEGERG-------ALSPSDDPTRLLTITAKQYRDMLTCYQRI
>PocGH01_02015800
MDLEVVRENKNELKYENEITKKIVWKILNTVNEK-EV-LSPDRAEYNRYCFANKIVNFFAEAELLFKYHDMNKSGELDIQ
LFPKMARQLKQIYDPRDITKFEKEMHIKKIKKMNLPIFLTLLKRRLFQVIDA-------DSVFQKHFDILDMNKENKIEL
ETLKTYLSLVGDKINLENFNFFLTYNITKNGMLKEGVDILL---NDQKKPTHISLDAYREMLTFFKFL
>PVVCY_0200690
MEL----------AYENEVTKKIVYKILNNMNCK-ND-MTLERMQHNR----NKIVKYFFEAELLFKYYDIKKTGEIDIS
LFPPMARTLKQIYDAEDIKKFEKEMNVKKMNKMTLPIFLTLLKRKLFQVIDF-------DETFQKHFNILDMEKKQNINL
ERLKTFVGAIGDKLSPEQFDFFIKYNIKNNDKIIK-DGIIF---DKNNNPTNVPFDAYKEMLTFYKSF
>MKS88_000698
MQLANFDSKKNEFNYEYDITKKIVSKILNKLNKE-QG-ISSGTKDYNR----SKIVKYFFEAELLFKYHDMNKSGELDIK
LFPQMARQLKQIYDIRDIKKFEKEMQFKKINKMSLPMFLTLLKRRLFKTIDE-------NETFQKYFHVLDMDKKNKIDV
NKLKSFLSLIGDKVSAENFDFFFKYNITNNDKLKE-EDIIM---DDKNNPTEISADAYRDMLTYYKYL
>C922_04236
MDLAFYNNNKYTLNYQNEVTKKIVRKILKGLCENKQG-KSPGTVDYSR----KKIVDYFAEAELLFTLHDLSQSGEVEIE
LFPQMARQLKQVYDAPQVWKFKKEMNVKKIHKMNLPMFLTLLKRKLFQVIDA-------DETFDKHFNVLDMQKKNTVDL
DVLRTYLGLVGDKISPEDFDFFVKYNTEGKRG-------AIPPSDDPTRSLAITAGEYRDMLTCYQHI
>PCOAH_00003240
MDLAFYNNNKYTLNYQNEVTKKIVRKILNKLGENKQG-ESPGTVDYSR----KKIVDYFAEAEQLFTLHDLSQSGELDIN
LFPQMARQLKQVYDAPEVRKFKKEMNIKKIQKMNLPMFLTLLKRKLFQVIDA-------DETFDKHFNVLDMQKKNAVDL
DVLRTYLGLVGDKVSPEDFDFFVKCNTEGD---------AVPPSDDPNGLLAITAKQYRDMLTCYQHI
>AK88_01073
MDLAFYNNNKYTLNYQNEVTKKIVRKILNRLGENKQG-ESPGTVDYSR----KKIVDYFAEAEVLFTLHDLSKSGEIDIN
LFPQMARQLKQVYDAPQVRKFKKEMDIKKIHKMNLPMFLTLLKRKLFQVIDT-------DDTFDKHFNVLDMQKKNSVDL
EILRTYLGLVGDKVSPEDFDFFIKCSREGG---------ALPPTDDPTPLLAITAKQYRDMLTSYQHM
>PBLACG01_0103800
MENING---VNKYDNSNEAIKIMVDKIINKLYKT-QK-DSSERIYYSR----KEMMKYFLEAQLIFEYHDVGKKGEVDIT
LFPKMARQLKQIYDIREINNFKKEMKIKKIDKMDLQLFFTLLKRKIFYSINNSNNNQNDNSSFRQHYDILDMQKKQLLDV
EELRTYLGLMGDKINKDDFNLLLTYNLINNPRINK-DDIVL---DENKEIKNISFNAYVDMLTCYKYI
>PcyM_0211400
MDLAFYNNNKYTLNYQNEVTKKIVRKILNKLGENKQG-ESPVTADYSR----KKIVDYFAEAELLFTLHDLSQSGEVDIE
LFPQMARQLKQVYDAPQVRKFKKEMNIKKIHKMNLPMFLTLLKRKLFQVIDT-------DDTFDKHFNVLDMQKKNTVDL
DVLRTYLGLVGDKVSPEDFDFFVKCSTEGEGG-------AVPSSDDPTRLLAITAKQYRDMLTCYQQI
>PBANKA_0207100
MELPHFHNSYDNMGYENEVTKKIVWKILNNMNSQ-ND-ITLERIQQTR----NKIVKYFFEAELIFKYYDIGNSGKVDIN
AFPKMARSLKQIYDSKDIKKFEKEMKVKKITKMTLPIFLTLLKRKLFQVIDF-------EETFQKHFNILDMEKKKNINI
EKLKKFVGVIGDKISPENFDFFIKYNIQNNDKIAK-DNIIF---NKNNNPTDISFDVYKEILTFYKSF
>PRELSG_0210800
MDSL-YINKIPELNYEHEVTKKIVLKIINKLDEQ-KD-QSQNTNFYNR----HKIINFFSEAELLFKYYDNEKKGELDIK
LFPKMARQLKQIYDIRDIKKFEKEMKIKKINKMNLPMFLTLLKRKLFQTIDD-------DMVFNKNFDILDMNKNKKINL
NQLRMYLSLVGDKISKEEFNSFISFYMENNKKLIE-NELTL---DDKKLPTEIGPTYYKDILTYFKYF
>PCHAS_0205500
MEL----------AYEHEVTKKIVYKIINNMNSK-ND-VTLERMQHTR----NKIVKYFFEAELLFKYYDIGKTGEIDVS
LFPQMARTLKQIYDAEDIKRFEKEMGVKKINKMTLPIFLTLLKRKLFQVIDF-------DETFQKHFNILDMEKKKNINL
EKLKGFVGSIGDKISPEQFDFFIKYNMKNNDKIIK-DGIIF---DKSNNPTNVPFDAYKEMLTFYKSF
>PVL_020008600
MDLAFYNNNKYTLNYQNEVTKKIVRKILTRLGENRQG-ESPGTADYSR----KKIVDYFAEAELLFTLHDLSQSGEVDIM
LFPQMARQLKQVYDAPQVRKFKKEMNIKQISKMNLPMFLTLLKRKLFQVIDA-------EGTFDKHFNVLDMQKKNAVDL
DVLRTYLSLVGDKVSPEDFDFFVKCSTQGEGLLPG-EGGALPPSGEPTRLLAITAKQYRDMLTCYQHI
>PRCDC_0104100
MENINR---VNKYDNPNEAMKNMVDKIINKLNKT-QK-DSSKRIYYSR----KEMMKYFLDAQDIFEYHDVGKKGKVDIT
LFPKMARQLKQVYDIRDINNFKKEMKIKKIDKMDLQLFFTLLKRKILHSINNSKNNEYDNSSFRQHYDILDMKKKQLLDV
DELRTYLGLMGDKINQDDFNLLLTYNLINNRRINK-DDIVL---DENKEIKNISFNAYVDMLTCYKYI
>PF3D7_0106200
MENINR---VNKYDNPNEAIKNMVDKIINKLNKT-QK-DSSKRIYYSR----KEMMKYFLDAQDIFEYHDVGKKGEVDIT
LFPKMARQLKQVYDIRDINNFKKEMKIKKIYKMDLQLFFTLLKRKILYSINNSNNNENDNSSFRQHYDILDMKKKQLLDV
DELRTYLGLMGDKINPDDFNILLRYNLINNHRINK-DDIVL---DENKEIKNISFNAYVDMLTCYKYI
>PGSY75_0106200
MENING---LNKYDHPNEAIKKMVDKIINKLNKT-QK-DSSERIYYSR----KEMMKYFVEAQVIFEYYDVEKKGEIDIT
LFPKMARQLKQVYDIRDINNFKKEMKIKKIDKMDLQLFFTLLKRKILHSINNNN---NNNSSFRQHFDILDMQKKQLLDV
DELRTYLGLMGDKINKDDFNLLLKHNLINNPRINK-DDIVL---DENKEIKNISFNAYLDMLTCYKYI
>PY17X_0208500
MELTDFHNNYDSMGYENEVTKKIVWKILNNMNDQ-ND-LTLERIQQTR----NKIVKYFSEAELLFKYYDVGRLGEVDIN
LFPKMARTLKQIYDWNDVKKFEKEMKIKKINKMTLPIFLTLLKRKLFQVIDF-------EETFQKHFNILDMEKKKKINI
EKLKNFVGSIGDKISSENFDFFIKYNMENNDKIVK-DNIIF---NQNNNPTDIPFDVYKEVLTFYKSF
>PPRFG01_0104600
MENINR---VNKYDNPNEAIKNMVDKIINKLNKT-QK-DSSKRIYYSR----KEMMKYFLDAQDIFEYHDVGKKGEVDIT
LFPKMARQLKQVYDIRDINNFKKEMKIKKIDKMDLQLFFTLLKRKILYSINNSNNNENDNSSFRQHYDILDMKKKQLLDV
DELRTYLGLMGDKINPDDFNILLRYNLINNHRINK-DDIVL---DENKEIKNISFNAYVDMLTCYKYI
>PGAL8A_00102300
MDLL-YINKIPELNYENEVTKKIVLKIIHKLDKQ-QKEESRNTNFYNR----SKIINFFSEAELLFKYHDIEKKGELDIK
LFPKMARQLKQIYDIRDIKRFEKEMKTKKLSKMNLPMFLTLLKRKLFQTIDD-------DETFKKYFDVLDMNKNKKINL
DQLKMYLGLVGDKISHEEINSFISYYVENNKKLIQ-NDLTL---DDKNLPTEIGLTVYKDILTYFKNF
