# Supplementary material for: Phosphorylation in the Plasmodium falciparum Proteome: A Meta-Analysis of Publicly Available Data Sets
Source: J Proteome Res. 2024 Oct 30;23(12):5326–41. doi: 10.1021/acs.jproteome.4c00418 (PMC11629380; doi:10.1021/acs.jproteome.4c00418)
Supplement: Supplementary file 7 — pr4c00418_si_007.zip [file pr4c00418_si_007.zip › plasmodium_alignments/PF3D7_0106300_orthos.afa]

>AK88_01072
MENVVRHAHVHDVKEVLKALEVDPTKGLTKSQLAKRKEKYGLNELEVETKKGILELILNQFDDLLVKILLLAAFISFALT
LLDMQNNHVAICDFIEPLVIVMILILNAAVGVWQECNAEKSLDALKQLQPTKAKVLRDGKWEIIDSKFLTIGDIIELSVG
NKTPADARIIEIFSTSIKVEQSMLTGESCSVDKYAEKLDVSHKNCEIQLKKNILFSSTAIVAGRCIAVVTNIGMNTEIGQ
IQHAVMESTNEDTDTPLQIKIDAFGRQLSKIIFVICVTVWVINFKHFSDPIHGSFLYGCLYYFKISVALAVAAIPEGLPA
VITTCLALGTRRMVKKNAIVRKLQSVETLGCTTVICSDKTGTLTTNQMTATVFHLFKESTMLKEYQLCQKGDTFFFYESC
L-EEEG-KDNNSSFFNKLKRQERLSSQTAG-----------------------QSS--YEVSSTVAS---RGNKEHSNNT
NLSYDGKNNYG------D-SDM-EDYEEYPS-DVETEKSLKQMHTNVNTIISRGSKILEDKIKKYAYSEYDYNFYMCMVN
CNEANIVCNDKNEIVKVFGDSTELALLHFVHNFNIKPIAVKNNTVPAEYGRASTKS--KSKKGEEEKAS-----------
-----NST---------------------------------------------GD--------------------SY---
---------MDVSNEEKENKEDSKTYPSESIAAWRNECQLIKIIEFTRERKLMSVIVENKKKDYILYCKGAPENIIKNCN
YYLIKNEVKPLTEELKNVICNRVKGMGKRALRTLSFAYRKMKKNDLNVTNAEDYFKLEKDMIYLGGLGIIDPPRKYVGRA
INLCHLAGIRVFMITGDNMDTAKAIAKEINILHNEDTDDE----MD----PHTTTKWD-KGS-----------N-KSSKK
LKCCYSGREFEDFPLEVQKDILKNKQRIVFCRTEPKHKKQIVKILKDLGETVAMTGDGVNDAPALKSADIGISMGINGTE
VAKEASDIVLADDNFNTIVEAIKEGRCIYNNMKAFIRYLISSNIGEVASIFITALLGIPDSLAPVQLLWVNLVTDGLPAT
ALGFNPPEHDVMKCKPRHKNDNLINGLTLLRYIVIGTYVGVATVSIFVYWYLFYPDLDGHTLVNFYQLSHYNQCKAWGNF
SVRRVYGMSEDPCSYFSTGKVKASTLSLSVLVVIEMFNALNALSEYNSLFKIPPWRNMYLVLATIGSLLLHCMILYIPPL
AKIFGVVALTPYDWFLVFMWSFPVIIIDEVIKFYAKRQLNKALS--SKQKID
>PmUG01_02017400
MESIVKYAHVHHVEEVLRSLDVDENVGLTKDKLEKRRRAYGLNELEVEKKKGILELILNQFDDLLVKILLLAAFISFALT
ILDMQNKEVALSDFIEPLVIVMILILNAAVGVWQECNAEKSLEALKQLQPTKAKVLRDGKWKIIDSKYLTIGDIIELNVG
NKTPADARIIKIFSTSIKVEQSMLTGESCSVDKYADILDFNLKNCEIQLKKNILFSSTSIVAGRCLAVVINIGMNTEIGN
IQHAVIESKNEDTDTPLQIKIDSFGRQLSKIIFVICITVWIINFKHFSDPVHGSFLYGCLYYFKISVALAVAAIPEGLPA
VITTCLALGTRRLVKKNAIVRKLQSVETLGCTTVICSDKTGTLTTNQMTATVFHLFRETNVLKEFQLCQKGDNFFFYETN
T-NEG--I-EEESFFKKLKKKKKKKSTGVEAEDQEEEETEDEMETEKMGGEEQGEGN-FYGRNKYTNSSGYNSGKHSGG-
TDGYDKGNAVG------N-TSR-NRQGKNTE-DEASDYPLTEMSSNVNTIISRGSKIFEDKISKYCYSEYDYNFYMCLVN
CNEANIFCNHQNEIVKKFGDSTELALLYFVHNFDILPNNLRNNKMPAEYEKPSNNN--NSATGKKSDNF------S----
----SRRS-----------------------------------------TWSYAD-SENCNSNSIS---------NN---
---------FENSKYNCNNKRDDKSVPSECIAAWRNECQLVKIIEFTRERKLMSVIVENNKNELILYCKGAPENIIKNCK
SYLTKNDFRTLTEELKEDIHNRIKNMGKRALRTLSFAFKKLKKNDLNITNVEDYYKLEQDLTYLGGLGIIDPPRKYVGRA
INLCHLAGIRVFMITGDNIDTARAIGREINILSRGDNNGSNRNDLDTSRNAYRM-----TNS-----------NVADDES
SECCYNGRDFEDLPLEKQKSILKNKQKIIFCRTEPKHKKQIVKILKDLGETVAMTGDGVNDAPALKSADIGIAMGINGTE
VAKEASDIVLADDNFNTIVEAIKEGRCIYNNMKAFIRYLISSNIGEVASIFITALLGIPDSLAPVQLLWVNLVTDGLPAT
ALGFNPPEHDVMKCKPRHKNDNLINGLTLLRYIIIGTYVGMATVSIFVYWYIFYPDSDNHTLINFYELSHYNQCKAWPNF
KVNRIYGMSEDACSYFSSGKVKASTLSLSVLVLIEMFNALNALSEYNSLFNIPPWRNMYLVLAIIGSLLLHFLIIYIPPL
ASIFGVVALTAYDWFLVFLWSFPVIIIDEVIKFYAKRQLDKEIS-LSKLKID
>PVP01_0208500
MENVLRHAHVHGVEEVLRALEVDEARGLTKSQLAKRKELYGLNELEVETKKGILELILNQFEDLLVKILLLAAFISFALT
LLDMQSHEVALCDFIEPLVIVMILILNAAVGVWQECNAEKSLEALKQLQPTKAKVLRDGKWEIIDSKYLTVGDIIELSVG
NKTPADARIIKIFSTTIKVEQSMLTGESCSVDKYAERLDPTYKDCEIQLKKNILFSSTAIVAGRCIAVVTKIGMNTEIGQ
IQHAVIESTNEDTDTPLQIKIDAFGRQLSKIIFFICVTVWVINFKHFSDPIHGSFLYGCLYYFKISVALAVAAIPEGLPA
VITTCLALGTRRMVKKNAIVRKLQSVETLGCTTVICSDKTGTLTTNQMTATVFHLFKEPTSLKEYQLCQKGETFFFYESC
P-AEEG-H-ENDSFFNKLKREGRVSSQVAS-----------------------QAS--YEECGAVTS---RGNRKHSSG-
RLSYGGRSGHPESGSGSG-SGS-DNYEEYPS-GDETDQPLKQMHTNVNTIISRGSKILEDKIKKYAYSEHDYSFYMCMVN
CNEANIFCNDRNEIVKVFGDSTELALLHFVHNFDIKPSAVRNNAMAAEYDRAASKG--KATSS-----------------
-------G----------------------------------GGAISG-----DP--------------------SN---
---------GNTSSGDPPNGEEGGTHPSECISAWRNECQLIKIIEFTRERKLMSVIVENKKKDPILYCKGAPENIIKNCN
YYLVKNEVKPLTEELKSLVYTRVKGMGKRALRTLSFAYRKMKKTDLNVTNAEGYFKLERDMIYLGGLGIIDPPRKYVGRA
INLCHLAGIRVFMITGDNMDTAKAIAREINILRGDDMDEE----AD----QPAASPNRRSGSGVSGGSGVDSVG-SHNYK
RKCCYSGREFEDFPLDVQKDILKNNQRIVFCRTEPKHKKQIVKILKDLGETVAMTGDGVNDAPALKSADIGISMGINGTE
VAKEASDIVLADDNFNTIVEAIKEGRCIYNNMKAFIRYLISSNIGEVASIFLTALLGIPDSLAPVQLLWVNLVTDGLPAT
ALGFNPPEHDVMKCKPRHKNDSLINGLTLLRYIVIGTYVGVATVSIFVYWYLFYPDLDGHTLVSFYQLSHYNQCKAWPDF
QVNRVYAMSDDPCSYFSAGKLKASTLSLSVLVVIEMFNALNALSEYNSLFQIPPWRNMYLVLATIGSLLLHFMILYIPPL
AKIFGVVALTPYDWLLVFMWSFPVIIIDEVIKFYAKRQLNRGLS--PKQKID
>PRELSG_0210700
MENIIKYAHIYDAEEILKALDVDENRGLSEDELLKRRTKYGLNELEVEKKKGMLELILNQFDDLLVKILLLAAFISFALT
LLDMKNKKIAISDFIEPLVIVLILILNAAVGVWQECNAEKSLEALKQLQPTKAKVLRDGKWEIIDSKYLTVGDIIELSVG
NKTPADARIIKIYSTNIKVEQSMLTGESCSVDKYAEKLDEKFKNCEIQLKKNILFSSTSIVCGRCIAVVTKIGMKTEIGN
IQHAVIESNNEDVATPLQIKIDLFGKQLSKIIFIICITVWIINFKHFSDPIHGSFLYGCLYYFKISVALAVAAIPEGLPA
VITTCLALGTRRMVKKNAIVRKLQSVETLGCTTVICSDKTGTLTTNQMTATVFHLFRESDTLTEYQLCQKGDTFYFYEAF
E-S----E-ETNSFFKKLKEQGQIDETN-----------------------------------------------MVEK-
---EDKK-N------------------R-NS-EDEEGIPLREMETKENTFISRGSKIIEDQISKYCYSEFDYHFYMCLVN
CNEANIFCNNNNEIVKKFGDSTELALLYFVHNFDILPACPKGNKMPAEYEKVNNVN--KKGDSKKNI-------------
-----INNNN----SNNNTLC------------------------------------------------------SL---
---------STACTNSSSSNKEDSSTPSESITAWRNECKQMKIIEFTRERKLMSVIVENNKKELVLYCKGAPENIIKNCK
FYFSRNEIRPLTDELKNDINNKIKNMGKKALRTLSFAFKKLEKNDLNIVNSEDYYKLEQNLIYLGGLGIIDPPRKYVGRA
INLCHVAGIRVFMITGDNIDTAKAIAKEINILKDNGGDDD---------------------------------------D
NTCCYNGREFEDLPLEKQKDILKNSERVVFCRTEPKHKKQIVKVLKDLGETVAMTGDGVNDAPALKSADIGIAMGINGTE
VAKEASDIILADDNFNTIVEAIKEGRCIYNNMKAFIRYLISSNIGEVASIFITAILGIPDSLAPVQLLWVNLVTDGLPAT
ALGFNPPEHDVMKCKPRHKSDNLINGLTLLRYIIIGTYVGIATVSIFVYWYLFYPDADRHTLINFYQLSHYNQCKGWSNF
KVNKVYDMTDNGCSYFSSGKVKASTLSLSVLVLIEMFNALNALSEYNSLFEIPPWRNLYLVLATIGSLFLHFLIVYIPPL
ARIFGVVALTYYDWFLVFLWSFPVIIIDEIIKFYAKKKLNEEQS-TNKLKTD
>PPRFG01_0104700
MEEVIKNAHTYDVEDVLKFLDVNKDNGLKNEELDDRRLKYGLNELEVEKKKSIFELILNQFDDLLVKILLLAAFISFVLT
LLDMKHKKIEICDFIEPLVIVLILILNAAVGVWQECNAEKSLEALKELQPTKAKVLRDGKWEIIDSKYLYVGDIIELSVG
NKTPADARIIKIYSTSLKVEQSMLTGESCSVDKYAEKMEDSYKNCEIQLKKNILFSSTAIVCGRCIAVVINIGMKTEIGH
IQHAVIESNSEDTQTPLQIKIDLFGQQLSKIIFVICVTVWIINFKHFSDPIHGSFLYGCLYYFKISVALAVAAIPEGLPA
VITTCLALGTRRMVKKNAIVRKLQSVETLGCTTVICSDKTGTLTTNQMTTTVFHLFRESDSLTEYQLCQKGDTYYFYESS
NLTNDIYA-GESSFFNKLKDEGNVEALTDD-----------------------GEEGSIDEADPYSD---YFS--SDSK-
KMKNDLNNN---------------NNNSSRS-GAKRNIPLKEMKSNENTIISRGSKILEDKINKYCYSEYDYNFYMCLVN
CNEANIFCNDNSQIVKKFGDSTELALLHFVHNFDILPTFSKNNKMPAEYEKNTTPV--QSSNKKDKSPRGINKFFSSKND
NS--HITSTLNENDKN--------LKNANHSNYTTAQATTNGYEAIAENTFEHGTSFENCFHSKLGNK-I-NTTPTHNNN
NN------NNNNNNNNNNNNNNSNSVPSECISSWRNECKQIKIIEFTRERKLMSVIVENKKKEIILYCKGAPENIIKNCK
YYLTKNDIRPLNETLKNEIHNKIQNMGKRALRTLSFAYKKLSSKDLNIKNTDDYYKLEQDLIYLGGLGIIDPPRKYVGRA
IRLCHMAGIRVFMITGDNINTARAIAKEINILNKNEGDDE----KD----NYTN----------------------NKNT
QICCYNGREFEDFSLEKQKHILKNTPRIVFCRTEPKHKKQIVKVLKDLGETVAMTGDGVNDAPALKSADIGIAMGINGTE
VAKEASDIVLADDNFNTIVEAIKEGRCIYNNMKAFIRYLISSNIGEVASIFITALLGIPDSLAPVQLLWVNLVTDGLPAT
ALGFNPPEHDVMKCKPRHKNDNLINGLTLLRYIIIGTYVGIATVSIFVYWFLFYPDSDMHTLINFYQLSHYNQCKAWNNF
RVNKVYDMSEDHCSYFSAGKIKASTLSLSVLVLIEMFNALNALSEYNSLFEIPPWRNMYLVLATIGSLLLHVLILYIPPL
ARIFGVVPLSAYDWFLVFLWSFPVIILDEIIKFYAKRKLKEEQR-TKKIKID
>PF3D7_0106300
MEEVIKNAHTYDVEDVLKFLDVNKDNGLKNEELDDRRLKYGLNELEVEKKKSIFELILNQFDDLLVKILLLAAFISFVLT
LLDMKHKKIEICDFIEPLVIVLILILNAAVGVWQECNAEKSLEALKELQPTKAKVLRDGKWEIIDSKYLYVGDIIELSVG
NKTPADARIIKIYSTSLKVEQSMLTGESCSVDKYAEKMEDSYKNCEIQLKKNILFSSTAIVCGRCIAVVINIGMKTEIGH
IQHAVIESNSEDTQTPLQIKIDLFGQQLSKIIFVICVTVWIINFKHFSDPIHGSFLYGCLYYFKISVALAVAAIPEGLPA
VITTCLALGTRRMVKKNAIVRKLQSVETLGCTTVICSDKTGTLTTNQMTTTVFHLFRESDSLTEYQLCQKGDTYYFYESS
NLTNDIYA-GESSFFNKLKDEGNVEALTDD-----------------------GEEGSIDEADPYSD---YFS--SDSK-
KMKNDLNNN-----------NN-NNNNSSRS-GAKRNIPLKEMKSNENTIISRGSKILEDKINKYCYSEYDYNFYMCLVN
CNEANIFCNDNSQIVKKFGDSTELALLHFVHNFDILPTFSKNNKMPAEYEKNTTPV--QSSNKKDKSPRGINKFFSSKND
NS--HITSTLNENDKNLK--------NANHSNYTTAQATTNGYEAIGENTFEHGTSFENCFHSKLGNK-I-NTTSTH---
-------------NNNNNNNNNSNSVPSECISSWRNECKQIKIIEFTRERKLMSVIVENKKKEIILYCKGAPENIIKNCK
YYLTKNDIRPLNETLKNEIHNKIQNMGKRALRTLSFAYKKLSSKDLNIKNTDDYYKLEQDLIYLGGLGIIDPPRKYVGRA
IRLCHMAGIRVFMITGDNINTARAIAKEINILNKNEGDDE----KD----NYTN----------------------NKNT
QICCYNGREFEDFSLEKQKHILKNTPRIVFCRTEPKHKKQIVKVLKDLGETVAMTGDGVNDAPALKSADIGIAMGINGTE
VAKEASDIVLADDNFNTIVEAIKEGRCIYNNMKAFIRYLISSNIGEVASIFITALLGIPDSLAPVQLLWVNLVTDGLPAT
ALGFNPPEHDVMKCKPRHKNDNLINGLTLLRYIIIGTYVGIATVSIFVYWFLFYPDSDMHTLINFYQLSHYNQCKAWNNF
RVNKVYDMSEDHCSYFSAGKIKASTLSLSVLVLIEMFNALNALSEYNSLFEIPPWRNMYLVLATIGSLLLHVLILYIPPL
ARIFGVVPLSAYDWFLVFLWSFPVIILDEIIKFYAKRKLKEEQR-TKKIKID
>PY17X_0208400
MENILKYAHIYNVEDVLRAVKVDENRGLSENEIRKRIMQYGFNELEVEKKKGILELILNQFDDLLVKILLLAAFVSFALT
LLDMKDNEVALCDFIEPVVILMILILNAAVGVWQECNAEKSLEALKQLQPTKAKVLRDGKWEIIDSKYLTVGDIIELSVG
NKTPADARIVKIFSTSIKAEQSMLTGESCSVDKYVEKLDESLKNCEIQLKKNILFSSTAIVAGRCTAVVIKIGMNTEIGN
IQHAVIESNNEETDTPLQIKIDSFGKQLSKIIFIICVTVWIINFKHFSDPIHESFLYGCLYYFKISVALAVAAIPEGLPA
VITTCLALGTRRMVKKNAIVRKLQSVETLGCTTVICSDKTGTLTTNQMTATVFHIFRESNTLKEYQLCQRGDTFFFYETN
Q---D--D-ENDSFFNKLKESPNNESSY-------------------------------------------KK--KISK-
---NIIDDD------------------D-DD-TDYEREPLINMKSNVNTIISRGSKIIDDKINKYIYSDFDYHFYMCLCN
CNEASILCNVNNKIVKTFGDSTELALLHFVHNFNILPNNTKNNKISMEYEKINNIT--KQNSDLNG--------------
----GHDSS-----------------------------------------------------------------------
----------TYKKNKISDKKSEPTFPSKCVSAWRNECTIMRIIEFTRERKLMSVVVENSKNEYILYCKGAPENIINRCK
YYMSKNDIRPLTDSLKNEILNKIKNMGKRALRTLSFAYKKVKSNDINIKNSEDYYKLEHDLIYIGGLGIIDPPRKYVGKA
ISLCHLAGIRVFMITGDNIDTAKAIAKEINILNHDDTD-----------------------------------------K
YSCCFNGREFEDLPLEKQKYILKNYQQIVFCRTEPKHKKNIVKILKDLGETVAMTGDGVNDAPALKSADIGIAMGINGTQ
VAKEASDIILADDNFNTIVEAIKEGRCIYNNMKAFIRYLISSNIGEVASIFITAILGIPDSLAPVQLLWVNLVTDGLPAT
ALGFNPPEHDVMKCKPRHRNDNLINGLTLLRYIVIGTYVGIATVSIFIYWYMFYPDMDNHTLINFYQLSHYNQCKTWSNF
NVNKVYDMSEDLCSYFSAGKVKASTLSLSVLVLIEMFNALNALSEYNSLFVLPPWRNMYLVLATIGSLFLHCLIIYFPPL
AGIFGVVPLTLHDWFLVFLWSFPVIIIDEIIKFYAKKQLNKELGYGQKLKTQ
>PGAL8A_00102400
MENILKYAHIYDAEEVLKTLDVDENKGLTKDELIKRRMKYGLNELEVEKKKGMLELIINQFDDLLVKILLLAAFISFALT
LLDMKNKNIAISDFIEPLVIVLILILNAAVGVWQECNAEKSLEALKQLQPTKAKVLRDGKWEIIDSKFLTVGDIIELSVG
NKTPADARIIKIFSTNIKVEQSMLTGESCTVDKYVEKLEEKFKNCEIQLKKNILFSSTSIVCGRCIAVVTKIGMKTEIGN
IQHAVIESNNEDMATPLQIKIDLFGKQLSKIIFIICLTVWIINFKHFSDPMHGSFLYGCLYYFKISVALAVAAIPEGLPA
VITTCLALGTRRMVKKNAIVRKLQSVETLGCTTVICSDKTGTLTTNQMTATVFHLFRESDALTEYQLCQKGDTFYFYESL
E-S----E-EAESFFNKLKKQGQIDEKN-----------------------------------------------TTDK-
---EDKK-N------------------R-NN-EDKEGIPLKEMETKENTFISRGSKIIEDKINKYCYSEFDYNFYMCLVN
CNEANIFCNSNSEIVKKFGDSTELALLYFVHNFDILPTCSKGNKMPAEYEKVNYGN--KKGDLKKNSPNN------N---
----KLDNNK----SNNNTLC------------------------------------------------------SV---
---------STTCTNSTSSNKEDSSVPSECITAWRNECKQIKIIEFTRERKLMSVIVENDKKELILYCKGAPENIIKNCK
FYFSKNEIHLLTQELKNDINNKIKNMGKKALRTLSFAFKKLEKNDLNIVNTEDYYKLEQDLIYLGGLGIIDPPRKYVGKA
INLCHMAGIRVFMITGDNIDTAKAIAKEINILNDNENDDD---------------------------------------D
NTCCYNGREFEDLPLEKQKEILKNSEKVVFCRTEPKHKKQIVKVLKDLGETVAMTGDGVNDAPALKSADIGIAMGINGTE
VAKEASDIVLADDNFNTIVEAIKEGRCIYNNMKAFIRYLISSNIGEVASIFITAILGIPDSLAPVQLLWVNLVTDGLPAT
ALGFNPPEHDVMKCKPRHKNDNLINGLTLLRYIIIGTYVGIATVSIFIYWYLFYPDTDKHTLINFYQLSHYNQCKAWSNF
KVNRIYDMTDNSCSYFSTGKVKASTLSLSVLVLIEMFNALNALSEYNSLFEIPPWRNFYLVLATIGSLLLHFLIIYIPPL
ARIFGVVALTYYDWLLVFLWSFPVIIIDEVIKFYAKRKLKKEQS-INKLKID
>PBILCG01_0104700
MEEVIKNAHTYDVEDVLKVLDVNKEKGLKNEELNDRRLKYGLNELDVEKKKSIFELILNQFDDLLVKILLLAAFISFVLT
LLDMKQKKIEICDFIEPLVIVLILILNAAVGVWQECNAEKSLEALKELQPTKAKVLRDGKWEIIDSKYLYVGDIIELSVG
NKTPADARIIKIYSTSLKVEQSMLTGESCSVDKYSEKMEDSYKNCEIQLKKNILFSSTAIVCGRCIAVVINIGMKTEIGH
IQHAVIESNSEDTQTPLQIKIDLFGQQLSKIIFVICVTVWIINFKHFSDPVHGSFLYGCLYYFKISVALAVAAIPEGLPA
VITTCLALGTRRMVKKNAIVRKLQSVETLGCTTVICSDKTGTLTTNQMTTTVFHLFRESDCLTEYQLCQKGDTYYFYESS
NLTNDIYA-GESSFFNKLKEEGNVEALTDD-----------------------GEGGVVDENGPYSD---YFS--SDSK-
KMKNDLNNN---------------N----NT-SGKRNIPLKEMKTNENTIISRGSKILEDKINKYCYSEYDYNFYMCLVN
CNEANIFCNDNSEIVKKFGDSTELALLHFVHNFDILPTCSKNNKMPAEYEKTTTTV--PSSNKKDKSPRGINKFFSSKND
NS--HVNNTLNENDKNSANYNNTNFKNGNHSNYSTAHGTTNGCEGVGENTFEHGTSFENCFQSKLGNSKFKNTISTHN--
----------SSSNNNNNNNNNSNSVPSECISSWRNECKQIKIIEFTRERKLMSVIVENKKKELILYCKGAPENIIKNCK
YYLTKNDIRPLNENLKNEIHNKIQNMGKRALRTLSFAYKKLSSKDLNIKNTDDYYKLEQDLIYLGGLGIIDPPRKYVGRA
IKLCHMAGIRVFMITGDNINTARAIAKEINILNKNEGDDE----RD----NYIN----------------------NKNT
EICCYNGREFEDFSLEKQKHILKNTPRIVFCRTEPKHKKQIVKVLKDLGETVAMTGDGVNDAPALKSADIGIAMGINGTE
VAKEASDIVLADDNFNTIVEAIKEGRCIYNNMKAFIRYLISSNIGEVASIFITALLGIPDSLAPVQLLWVNLVTDGLPAT
ALGFNPPEHDVMKCKPRHKNDNLINGLTLLRYIIIGTYVGIATVSIFVYWFLFYADSDMHTLINFYQLSHYNQCKAWNNF
RVNKVYDMSEDHCSYFSAGKIKASTLSLSVLVLIEMFNALNALSEYNSLFEIPPWRNMYLVLATIGSLLLHVLILYIPPL
ARIFGVVPLSAYDWFLVFLWSFPVIILDEIIKFYAKRKLKEEQR-TKKIKID
>PGSY75_0106300
MEEILKNAHTYDVEDVLKFLDVQKDKGLKNDELNDRRLKYGLNELEVEKKKSIFELILNQFDDLLVKILLLAAFISFVLT
LLDMKHKKIEICDFIEPLVIVLILILNAAVGVWQECNAEKSLEALKELQPTRAKVLRDGKWEIIDSKYLYVGDIIELSVG
NKTPADARIIKIYSTSLKVEQSMLTGESCSVDKYSEKMEDSYKNCEIQLKKNILFSSTAIVCGRCIAVVINIGMKTEIGH
IQHAVIESNSEDTQTPLQIKIDLFGEQLSKIIFIICVTVWIINFKHFSDPVHGSFLYGCLYYFKISVALAVAAIPEGLPA
VITTCLALGTRRMVKKNAIVRKLQSVETLGCTTVICSDKTGTLTTNQMTTTVFHLFRESDSLTEYQLCQKGDTYYFYECS
NLTNDIYA-GESSFFNKLKEEGNTEALTDD-----------------------GEGGLLDDNDPYND---YYS--SDSK-
KMKHDLNNT-----------N-----NTSRG-VNNMNIPLKEMKTNENTIISRGSKILEDKINKYCYSEYDYNFYMCLVN
CNEANIFCNNNSEVVKKFGDSTELALLHFVHNFDILPTCSKNNKMVAEYEKTSTATTTQSSNKKERTVRGINKFFSSKND
NS--HVNNTLNENDKNSSNYNNGNII--NNSNYSIAHGATNGYEAIGDNTFEHGSTFENCFQSKGANNKLKDTTSPHNN-
--------NKNNNNNNNNNNNNDDSVPSECISSWRNECKQIKIIEFTRERKLMSVIVENKKKELILYCKGAPENIIKNCK
YYLMKNDIRPLNETLKNEINNKIQNMGKRALRTLSFAYKKLSSKDLNIKNTDDYYKLEHDLIYLGGLGIIDPPRKYVGKA
IKLCHMAGIRVFMITGDNINTARAIAKEINILKKNEGDDD----GN------------------------------NKNT
QICCYNGREFEDFSLEKQKHILKNTPRIVFCRTEPKHKKQIVKVLKDLGETVAMTGDGVNDAPALKSADIGIAMGINGTE
VAKEASDIVLADDNFNTIVEAIKEGRCIYNNMKAFIRYLISSNIGEVASIFITALLGIPDSLAPVQLLWVNLVTDGLPAT
ALGFNPPEHDVMKCRPRHKNDNLINGLTLLRYIIIGTYVGIATVSIFVYWFLFYPDSDMHTLINFYQLSHYNQCKAWTNF
RVNKVYDMSEDHCSYFSAGKIKASTLSLSVLVLIEMFNALNALSEYNSLFEIPPWRNMYLVLATIGSLLLHVFILYIPPL
ARIFGVVPLSAYDWFLVFLWSFPVIILDEIIKFYAKRKLKEEQR-TKKIKID
>PADL01_0103900
MEEILKNAHTYDVEDVLNFLDVQKDKGLKNDELNDRRLKYGLNELEVEKKKSIFELILNQFDDLLVKILLLAAFISFVLT
LLDMKHKKIEVCDFIEPLVIVLILILNAAVGVWQECNAEKSLEALKELQPTRAKVLRDGKWEIIDSKYLYVGDIIELSVG
NKTPADARIIKIYSTSLKVEQSMLTGESCSVDKYSEKMEDSYKNCEIQLKKNILFSSTAIVCGRCIAVVINIGMKTEIGH
IQHAVIESNSEDTQTPLQIKIDLFGEQLSKIIFIICVTVWIINFKHFSDPVHGSFLYGCLYYFKISVALAVAAIPEGLPA
VITTCLALGTRRMVKKNAIVRKLQSVETLGCTTVICSDKTGTLTTNQMTTTVFHLFRESDSLTEYQLCQKGDTYYFYECS
NLTSDIYA-GESSFFNKLKEEGNTEALTDD-----------------------GEGGLLDDNDPYND---YYS--TDSK-
KMKHDLNNT-----------N--NANNTSRG-VNNMNIPLKEMKTNENTIISRGSKILEDKINKYCYSEYDYNFYMCLVN
CNEANIFCNNNSEVVKKFGDSTELALLHFVHNFDILPTCSKNNKMVAEYEKTTTTT--QSSNKKEKTVRGINKFFSSKND
NS--NVNNTLNENDKNSSNYNNGNFI--NNSNYSTTHGTTNGYEAIGDNTFEHGSTFENCFQSKGANNKLKDTTSSPNN-
--------NNNNKNNNNNNNNNDDSVPSECISSWRNECKQIKIIEFTRERKLMSVIVENKKKELILYCKGAPENIIKNCK
YYLMKNDIRPLNETLKNEIHNKIQNMGKRALRTLSFAYKKLSSKDLNIKNTDDYYKLEHDLIYLGGLGIIDPPRKYVGKA
IKLCHMAGIRVFMITGDNINTARAIAKEINILKKNEGDDD----GD----NYSN----------------------NKNT
QICCYNGREFEDFSLEKQKHILKNTPRIVFCRTEPKHKKQIVKVLKDLGETVAMTGDGVNDAPALKSADIGIAMGINGTE
VAKEASDIVLADDNFNTIVEAIKEGRCIYNNMKAFIRYLISSNIGEVASIFITALLGIPDSLAPVQLLWVNLVTDGLPAT
ALGFNPPEHDVMKCRPRHKNDNLINGLTLLRYIIIGTYVGIATVSIFVYWFLFYPDSDMHTLINFYQLSHYNQCKAWTNF
RVNKVYDMSEDHCSYFSAGKIKASTLSLSVLVLIEMFNALNALSEYNSLFEIPPWRNMYLVLATIGSLLLHVFILYIPPL
ARIFGVVPLSAYDWFLVFLWSFPVIILDEIIKFYAKRKLKEEQR-TKKIKID
>C922_04907
MENVVRHAHVHGVEEVLRALDVDATKGLTRSQLARRKEKYGLNELEVETKKGILELILNQFDDLLVKILLLAAFISFALT
LLDMQSHEVSLCDFIEPLVIVMILILNAAVGVWQECNAEKSLDALKQLQPTKAKVLRDGKWEIIDSKYLTIGDIIELSVG
NKTPADARIIQIFSTSIKVEQSMLTGESCSVDKYSEKLDPSYKNCEIQLKKNILFSSTAIVAGRCIAVVTNIGMNTEIGQ
IQHAVMESTNEDTDTPLQIKIDSFGRQLSKIIFVICVTVWVINFKHFSDPIHGSFLYGCLYYFKISVALAVAAIPEGLPA
VITTCLALGTRRMVKKNAIVRKLQSVETLGCTTVICSDKTGTLTTNQMTATVFHLFREPTLLKEYQLCQKGETFFFYESC
V-EEDG-H-DNDSFFNNLKREGRISSQTPG-----------------------QAG--YDQSGTVTS---RGTTVHSST-
NLSYDGKNNYGG-----Q-SDR-YNYEEYPS-DVETDKSLKEMHTNVNTIISRGSKILEDKIKKYAYSEYDYNFYMCMVN
CNEANIFCNDRNEIVKVFGDSTELALLHFVHNFDIWPSSVKNNGMAAEYERDSGKG--RSQNREEEGRQ-----------
-----MRS---------------------------------NS-SYH-RGSYDRG--------------------SY---
---------VGGSNGEAYTADESRTYPSDCISAWRSECQLIKIIEFTRERKLMSVIVENKKKDPILYCKGAPENIIKNCN
YYLIKNEIKPLTEELRSLICSRVKGMGKRALRTLSFAYRKMKRTDLNVTNAESYFKLEKDMIYLGGLGIIDPPRKYVGRA
INLCHLAGIRVFMITGDNMDTAKAIAKEINILRNEDTDDD----MD----EHTKW--K-KGG-----------N-IGSKK
LKCCYSGREFEDLPLHIQQEILKNKQRIVFCRTEPKHKKQIVKILKDLGETVAMTGDGVNDAPALKSADIGISMGINGTE
VAKEASDIVLADDNFNTIVEAIKEGRCIYNNMKAFIRYLISSNIGEVASIFITALLGIPDSLAPVQLLWVNLVTDGLPAT
ALGFNPPEHDVMKCKPRHKNDNLINGLTLLRYIVIGTYVGVATVSIFVYWYLFYPDSDGHTLVNFYQLSHYNQCKAWGDF
RVRRVYGMSEDPCSYFSTGKVKASTLSLSVLVVIEMFNALNALSEYNSLFRIPPWRNMYLVLATIGSLLLHFMILYIPPL
AKIFGVVALTPYDWFLVFIWSFPVIIIDEVIKFYAKRQLNRGML--SKQKLE
>PBLACG01_0103900
MEEVIKNAHTYDVEDVLKVLDVHKDKGLKNEELNDRRLKYGLNELEVEKKKSIFELILNQFDDLLVKILLLAAFISFVLT
LLDMKHKKIEICDFIEPLVIVLILILNAAVGVWQECNAEKSLEALKELQPTKAKVLRDGKWEIIDSKYLYVGDIIELSVG
NKTPADARIIKIYSTSLKVEQSMLTGESCSVDKYAEKMEDSYKNCEIQLKKNILFSSTAIVCGRCIAVVINIGMKTEIGH
IQHAVIESNSEDTQTPLQIKIDLFGQQLSKIIFVICVTVWIINFKHFSDPVHGSFLYGCLYYFKISVALAVAAIPEGLPA
VITTCLALGTRRMVKKNAIVRKLQSVETLGCTTVICSDKTGTLTTNQMTTTVFHLFRESDSLTEYQLCQKGDTYYFYESS
NLTNDIYA-GESSFFNKLKEEGNVEALTDD-----------------------GEGGVLDENDPYND---YYS--SGSK-
KMKNDLNNN--------------------NT-SVKKNIPLKEMKTNENTIISRGSKILEDKINKYCYSEYDYNFYMCLVN
CNEANIFCNDNSEIVKKFGDSTELALLHFVHNFDILPTCSKNNKMPAEYEKNTTSV--QSSNKKDKSPRGINKFFSSKND
NS--HVNNTLNENDKNSSNYNNTNLMNGSHSNYSTTHGTTNGYEVIGENTFEHGTSFENCFQSKFGNNKLKNTTSTHTSN
NNNNINNSNNNNNNNNSKSNSNSNSVPSECISSWRNECKQIKIIEFTRERKLMSVIVENKKKEMILYCKGAPENIIKNCK
YYLTKNDIRPLNETLKNEIHNKIQNMGKRALRTLSFAYKKLSSKDLNIKNTDDYYKLEQDLIYLGGLGIIDPPRKYVGRA
IKLCHMAGIRVFMITGDNINTARAIAKEINILNKNEGDDE----RD----NYTN----------------------NKNT
QICCYNGREFEDFSLEKQKHILKNTPRIVFCRTEPKHKKQIVKVLKDLGETVAMTGDGVNDAPALKSADIGIAMGINGTE
VAKEASDIVLADDNFNTIVEAIKEGRCIYNNMKAFIRYLISSNIGEVASIFITALLGIPDSLAPVQLLWVNLVTDGLPAT
ALGFNPPEHDVMKCKPRHKNDNLINGLTLLRYIIIGTYVGIATVSIFVYWFLFYPDTDMHTLINFYQLSHYNQCKAWNNF
RVNKVYDMSEDHCSYFSAGKIKASTLSLSVLVLIEMFNALNALSEYNSLFEIPPWRNMYLVLATIGSLLLHVLILYIPPL
ARIFGVVPLSAHDWLLVFLWSFPVIILDEIIKFYAKRKLKEEQR-TKKIKID
>PocGH01_02015700
MENIVKYAHVHEIEEVLRTLEVDAEKGLSKNELTKRRIKYGLNELEVEKKKGMVELIFNQFDDLLVKILLLAAFISFALT
LLDMKNKQVEICDFIEPLVIVMILILNAAVGVWQECNAEKSLEALKQLQPTKAKVLRDGKWEIIDSKFLTIGDIIELSVG
NKTPADARIIKIYSTSIKVEQSMLTGESCSVDKYSEKLDVSLKNCEIQLKRNILFSSTSIVAGRCLAVVIGIGMKTEIGN
IQHAVIESTNEDTDTPLQIKIDLFGKQLSKIIFVICVTVWVINFKHFSDPVHGSFLYGCLYYFKISVALAVAAIPEGLPA
VITTCLALGTRRMVKKNAIVRKLQSVETLGCTTVICSDKTGTLTTNQMTATVFHLFRETNVLKEYQLCQKGDIFFFYETN
V-KND--T-EDNSFFNQLQMEGKIEGEISK-----------------------M-----------------KK--EIRR-
---YSTEDN------------------D-NLLGEETDIPLNEMHTNVNTIISRGSKIIEDKISKYCYSEIDYHFYMCLVN
CNEANIFCNSFNEIVKKFGDSTELALLHFVHNFDILPNILKNNRMPAEYEVVNSSH--MSQQKVSKTTCS--SFSKSAYS
GSSVDASSSFYGNKSNSSSVYSPHMVNKKCG--------------------------------------------NY---
---------DNNNGDKEEEEEEEKSFPSECINAWRNECQLVKIIEFTRERKLMSVIVETNKKELVLYCKGAPENILRKCK
FYHSKNDFKPLTDELRIDINNRVKSMGKRALRTLGFAFKKIKPSDISIKNAEDYYKLEQDMIYLGGLGIIDPPRKYVGRA
INLCHIAGIRVFMITGDNIDTAKAIAKEINILSSNDDD-----------------------------------------K
YSCCYNGREFEDLPLDKQKDILKSYHRIVFCRTEPKHKKQIVKILKDLGETVAMTGDGVNDAPALKSADIGIAMGINGTE
VAKEASDIILADDNFNTIVEAIKEGRCIYNNMKAFIRYLISSNIGEVASIFITAILGIPDSLAPVQLLWVNLVTDGLPAT
ALGFNPPEHDVMKCKPRHKNDNLINGLTLLRYIVIGTYVGVATVSIFVYWYLFYPDWDNHTLINFYQLSHYNQCKSWRNF
KVNKIYGMSDDVCSYFSTGKVKASTLSLSVLVLIEMFNALNALSEYNSLFEIPPWRNMYLVLATIGSLLLHVLILYIPPL
ARIFGVVALTSYDWFLVFLWSFPVIIIDEIIKFYAKRQLNRELS-GNRVKMD
>PVVCY_0200680
MEDILKYAHIYNVEDVLKAVKVDENRGLSENEIRKRIMQYGFNELEVEKKKGIFELILNQFDDLLVKILLLAAFVSFALT
LLDMKDNEVALCDFIEPVVILMILILNAAVGVWQECNAEKSLEALKQLQPTKAKVLREGKWEVIDSKYLTVGDIIELSVG
NKTPADARIIKIFSTSIKAEQSMLTGESCSVDKYAEKLDDSLKNCEIQLKKNILFSSTAIVAGRCIAVVIKIGMKTEIGN
IQHAVIESNNEETDTPLQIKIDSFGKQLSKIIFIICVTVWIINFKHFSDPVHESFLYGCLYYFKISVALAVAAIPEGLPA
VITTCLALGTRRMVKKNAIVRKLQSVETLGCTTVICSDKTGTLTTNQMTATVFHIFRESNTLKEYQLCQRGETYFFYETN
T-NQN--D-EEDSFFKKLKEEENEESDY-------------------------------------------KK--KISK-
---NVTH-D------------------E-ED-SSDEREPLINMKSNVNTIISRGSRIIDDKINKYNYSDYDYHFYMCLCN
CNEASILCNSNNKIVKTFGDSTELALLHFVHNFNIIPNNSKNNKMKTEYEKLNSGS--KKYSDADT--------------
----DCDS-L------------------------------------------------------------------Y---
---------SSEKKTKVSDKKSEPSFPSECITAWRNECTTMRIIEFTRERKLMSVIVENNKNEYILYCKGAPENIINRCK
YYMSKNDVRTLNDSLKNEILNKIKNMGKRALRTLSFAYKKVKANDINIKNAEDYYKLEYDLIYIGGLGIIDPPRKHVGKA
ISLCHLAGIRVFMITGDNIDTAKAIAKEIHILNNDDTD-----------------------------------------K
YSCCFNGREFEELPLEKQKYILKNYQQIVFCRTEPKHKKNIVKILKDLGETVAMTGDGVNDAPALKSADIGIAMGINGTQ
VAKEASDIVLADDNFNTIVEAIKEGRCIYNNMKAFIRYLISSNIGEVASIFITAILGIPDSLAPVQLLWVNLVTDGLPAT
ALGFNPPEHDVMKCKPRHRNDNLINGLTLLRYIIIGTYVGIATVSIFVYWFVFYPDMDNHTLINFYQLSHYNQCKTWENF
KVNKVYGMSEDLCSYFSAGKVKASTLSLSVLVLIEMFNALNALSEYNSLFVLPPWRNMYLVFATIGSLFLHCLIIYFPPL
ARIFGVVPLNLHDWFLVFLWSFPVIIIDEIIKFYAKKQLNEELGYGKKLKTH
>PBANKA_0207000
MENILKYAHIYNVEDVLRAIKVDENRGLSENEIRKRIMQYGFNELEIEKKKGILELILNQFDDLLVKILLLAAFVSFALT
LLDMKDNEVALCDFIEPVVILMILILNAAVGVWQECNAEKSLEALKQLQPTKAKVLRDGKWEIIDSKYLTVGDIIELSVG
NKTPADARIIKIFSTSIKAEQSMLTGESCSVDKYVEKLDASLKNCEIQLKKNILFSSTAIVAGRCTAVVIKIGMKTEIGN
IQHAVIESNNEETDTPLQIKIDSFGKQLSKIIFIICVTVWIINFKHFSDPVHESFLYGCLYYFKISVALAVAAIPEGLPA
VITTCLALGTRRMVKKNAIVRKLQSVETLGCTTVICSDKTGTLTTNQMTATVFHIFRESNTLKEYQLCQRGDTFFFYETN
T-NKD--D-ENDSFFKKLKEVPNNEYSY-------------------------------------------KK--KISK-
---NIIDND------------------E-DD-TDYEKEPLINMKSNVNTIISRGSKIIDDKINKYSYSDFDYHFYMCLCN
CNEASILCNMNNKIVKTFGDSTELALLHFVHNFNIIPNNTKNNKMAAEYEKINSIS--KKNSDINI--------------
----DYDSSI------------------------------------------------------------------Y---
---------RNDKKTKISDKKSEPTFPSECVSAWRDECTIMRIIEFTRERKLMSVIVENNKNEYILYCKGAPENIINRCK
YYMSKNDIRPLTDSLKNEILNKIKNMGKRALRTLSFAYKKVKANDINIKDAEDYYKLEYDLIYIGGLGIIDPPRKYVGKA
ISLCHLAGIRVFMITGDNIDTAKAIAKEINILNNDDTD-----------------------------------------K
YSCCFNGREFEELPLEKQKYILKNYQQIVFCRTEPKHKKNIVKILKDLGETVAMTGDGVNDAPALKSADIGIAMGINGTQ
VAKEASDIVLADDNFNTIVEAIKEGRCIYNNMKAFIRYLISSNIGEVASIFITAILGIPDSLAPVQLLWVNLVTDGLPAT
ALGFNPPEHDVMKCKPRHRNDNLINGLTLLRYIIIGTYVGIATVSIFIYWFVFYPDIDNHTLINFYQLSHYNQCKTWSNF
KVNKIYGMSEDLCSYFSAGKVKASTLSLSVLVLIEMFNALNALSEYNSLFVLPPWRNMYLVFATIGSLFLHCLIIYFPPL
AGIFGVVPLTLHDWFLVFLWSFPVIIIDEVIKFYAKKQLNKELGYGQKLKTQ
>PVL_020008500
MENVLRHAHVHGVEEVLRALEVDEARGLTKSQLAKRKEQYGLNELEVETKKGILELILNQFEDLLVKILLLAAFISFALT
LLDMQSHEVALCDFIEPLVIVMILILNAAVGVWQECNAEKSLEALKQLQPTKAKVLRDGKWEIIDSKYLTVGDIIELSVG
NKTPADARIIKIFSTTIKVEQSMLTGESCSVDKYAERLDPTYKDCEIQLKKNILFSSTAIVAGRCIAVVTKIGMNTEIGQ
IQHAVIESTNEDTDTPLQIKIDAFGRQLSKIIFFICVTVWVINFKHFSDPIHGSFLYGCLYYFKISVALAVAAIPEGLPA
VITTCLALGTRRMVKKNAIVRKLQSVETLGCTTVICSDKTGTLTTNQMTATVFHLFKEPTSLKEYQLCQKGETFFFYESC
S-AEEG-H-ENDSFFNKLKREGRVSSQVAS-----------------------QAS--YEECGAVTS---RGNMKHSSG-
RLSHGGRSGHPDSGS--D-SNS-GSYEEYPS-GDETDQPLKQMHTNVNTIISRGSKILEDKIKKYAYSEHDYSFYMCMVN
CNEANIFCNDRNEIIKVFGDSTELALLHFVHNFDIKPSAVRNNAMAAEYDRAASKG--KAAKEGQK-AT-----------
-----ASG----------------------------------GGAISG-----DP--------------------SN---
---------GDGPSGDPSNGEEGGTHPSECISAWRNECQLIKIIEFTRERKLMSVIVENKKKDPILYCKGAPENIIKNCN
YYLVKNEVKPLTEELKSLVYTRVKGMGKRALRTLSFAYRKMKKTDLNVTNAEGYFKLERDMIYLGGLGIIDPPRKYVGRA
INLCHLAGIRVFMITGDNMDTAKAIAREINILRGDDMDEE----AD----QPAASPNR-STV-----------D-SHNYK
RKCCYSGREFEDFPLDVQKDILKNNQRIVFCRTEPKHKKQIVKILKDLGETVAMTGDGVNDAPALKSADIGISMGINGTE
VAKEASDIVLADDNFNTIVEAIKEGRCIYNNMKAFIRYLISSNIGEVASIFLTALLGIPDSLAPVQLLWVNLVTDGLPAT
ALGFNPPEHDVMKCKPRHKNDSLINGLTLLRYIVIGTYVGVATVSIFVYWYLFYPDLDGHTLVTFYQLSHYNQCKAWPDF
QVNRVYAMSDDPCSYFSAGKLKASTLSLSVLVVIEMFNALNALSEYNSLFQIPPWRNMYLVLATIGSLLLHFMILYIPPL
AKIFGVVALTPYDWLLVFMWSFPVIIIDEVIKFYAKRQLNRGLS--PKQKID
>PcyM_0211300
MQNAVRHAHVHDVQEVLGALEVDATKGLTKSQLAKRKEKYGLNELEVETKKGILELILNQFDDLLVKILLLAAFISFALT
LLDMQSHEVAISDFIEPLVIVMILILNAAVGVWQECNAEKSLDALKQLQPTKAKVLRDGKWEIIDSKYLTIGDIIELSVG
NKTPADARIIQIFSTSIKVEQSMLTGESCSVDKYSEKLDLSFKNCEIQLKRNILFSSTAIVAGRCIAVVINIGMNTEIGQ
IQHAVMESTNEDTDTPLQIKIDSFGRQLSKIIFVICVTVWAINFKHFSDPIHGSFLYGCLYYFKISVALAVAAIPEGLPA
VITTCLALGTRRMVKKNAIVRKLQSVETLGCTTVICSDKTGTLTTNQMTATVFHLFKEPTVLKEYQLCQKGEIFFFYESC
L-SDEG-N-DKDSFFNRLKKDGRLSSKTEG-----------------------QVS--YDDCGTVAS---RGNRPHSNT-
HLSYDEKNNYEE-----E-SDSYNNYEEYPS-DVETDRPLKQMHTNVNTIISRGSKILEDKIKKYSYSENDYNFYMCMVN
CNEANIFCNDRNEIVKVFGDSTELALLHFVHNFDIKPSSIKNNGMAAEYERVSGKG--KSHKKEEEKSN-----------
-----ASS---------------------------------CGSAITRNSSYHGD--------------------SY---
---------VDGSKGETDNGEDSRSYPSECISAWRNECQLIKIIEFTRERKLMSVIVENKKKDSILYCKGAPENIVKNCN
YYLIKNEIKPLTEELKSIIYSRVKGMGKRALRTLSFAYKKMKKTDLNITNAEGYFKLEKDMIYLGGLGIIDPPRKYVGRA
INLCHLAGIRVFMITGDNMDTAKAIAKEINILRNEDSDDD----MD----QHTKW--N-KGV-----------N-NSSQK
IKCCYSGREFEDLPLDLQKDILKNKQRIVFCRTEPKHKKQIVKILKDLGETVAMTGDGVNDAPALKSADIGISMGINGTE
VAKEASDIVLADDNFNTIVEAIKEGRCIYNNMKAFIRYLISSNIGEVASIFITALLGIPDSLAPVQLLWVNLVTDGLPAT
ALGFNPPEHDVMKCKPRHKNDNLINGLTLLRYIVIGTYVGVATVSIFVYWYLFYPDSDGHTLVNFYQLSHYNQCKAWGNF
RVNRVYGMSEDPCSYFSTGKVKASTLSLSVLVVIEMFNALNALSEYNSLFQIPPWRNMYLVLATIGSLLLHFMILYIPPL
AKIFGVVALTPYDWFLVFMWSFPVIVIDEVIKFYAKRQLNRGLS--SKQKLE
>MKS88_000697
MESIVKYAHVHHVEEVLRSLDVDENVGLTKDKLEKRRRAYGLNELEVEKKKGILELILNQFDDLLVKILLLAAFISFALT
ILDMQNKEVALSDFIEPLVIVMILILNAAVGVWQECNAEKSLEALKQLQPTKAKVLRDGKWKIIDSKYLTIGDIIELNVG
NKTPADARIIKIFSTSIKVEQSMLTGESCSVDKYADILDFNLKNCEIQLKKNILFSSTSIVAGRCLAVVINIGMNTEIGN
IQHAVIESKNEDTDTPLQIKIDSFGRQLSKIIFVICITVWIINFKHFSDPVHGSFLYGCLYYFKISVALAVAAIPEGLPA
VITTCLALGTRRLVKKNAIVRKLQSVETLGCTTVICSDKTGV--------------------------------------
-----------------------------EAEDQEEEETEDEMETEKMGGEEQGEGN-FYGRNKYTNSSGYNSGKHSGG-
TDGYDKGNAVG------N-TSR-NRQGKNTE-DEASDYPLTEMSSNVNTIISRGSKIFEDKISKYCYSEYDYNFYMCLVN
CNEANIFCNHQNEIVKKFGDSTELALLYFVHNFDILPNNLRNNKMPAEYEKPSNNN--NSATGKKSDNF------S----
----SRRS-----------------------------------------TWSYAD-SENCNSNSIS---------NN---
---------FENSKYNCNNKRDDKSVPSECIAAWRNECQLVKIIEFTRERKLMSVIVENNKNELILYCKGAPENIIKNCK
SYLTKNDFRTLTEELKEDIHNRIKNMGKRALRTLSFAFKKLKKNDLNITNVEDYYKLEQDLTYLGGLGIIDPPRKYVGRA
INLCHLAGIRVFMITGDNIDTARAIGREINILSRGDNNGSNRNDLDTSRNAYRM-----TNS-----------NVADDES
SECCYNGRDFEDLPLEKQKSILKNKQKIIFCRTEPKHKKQIVKILKDLGETVAMTGDGVNDAPALKSADIGIAMGINGTE
VAKEASDIVLADDNFNTIVEAIKEGRCIYNNMKAFIRYLISSNIGEVASIFITALLGIPDSLAPVQLLWVNLVTDGLPAT
ALGFNPPEHDVMKCKPRHKNDNLINGLTLLRYIIIGTYVGMATVSIFVYWYIFYPDSDNHTLINFYELSHYNQCKAWPNF
KVNRIYGMSEDACSYFSSGKVKASTLSLSVLVLIEMFNALNALSEYNSLFNIPPWRNMYLVLAIIGSLLLHFLIIYIPPL
ASIFGVVALTAYDWFLVFLWSFPVIIIDEVIKFYAKRQLDKEIS-LSKLKID
>PKNH_0207200
MENVVRHAHVHDVQEVLAALEVDATKGLTKSQLAKRKEKYGLNELEVETKKGILELILNQFDDLLVKILLLAAFISFALT
LLDMQSHEVAICDFIEPLVIVMILILNAAVGVWQECNAEKSLDALKQLQPTKAKVLRDGKWEIIDSKHLTIGDIIELSVG
NKTPADARIIQIFSTSIKVEQSMLTGESCSVDKYSEKLDPSYKNCEIQLKRNILFSSTAIVAGRCIAVVTNIGMNTEIGQ
IQHAVMESTNEDTDTPLQIKIDSFGRQLSKIIFVICVTVWVINFKHFSDPIHGSFLYGCLYYFKISVALAVAAIPEGLPA
VITTCLALGTRRMVKKNAIVRKLQSVETLGCTTVICSDKTGTLTTNQMTATVFHLFKEATVLKEYQLCQKGETFFFYESC
L-ADDG-Q-DNDSFFNKLKQEERLSSKKAD-----------------------QTS--YQNSSTVTS---KGNNTHSSK-
HSLYDGEKNFG------E-SDS-EKYEHYPS-DAETEKSLEKMHTNVNTIISRGSKILEDKIKKYAYSEYDYHFYMCMVN
CNEANIFCNDKNAIVKVFGDSTELALLHFVHNFDIKPSSVKNNAMPAEYERASGKG--KGKKGKEEKAT-----------
-----SSI---------------------------------------------GA--------------------NH---
---------MDESSGQRDNKEESKSYPSECISAWRNECQLIKIIEFTRERKLMSVIVENKKKDFILYCKGAPENIINNCN
YYLIKNEVKPLTEELKNVICSRVKGMGKRALRTLSFAYRKMKKTDLNVTNAEEYFKLEKDMIYLGGLGIIDPPRKYVGRA
INLCHLAGIRVFMITGDNMDTAKAIAKEINILHECDSDDD----LD----QNSKT--S-SGA-----------K-NSKKK
LKCCYSGREFEDFPLELQKEILKNKQRIVFCRTEPKHKKQIVKILKDLGETVAMTGDGVNDAPALKSADIGISMGINGTE
VAKEASDIVLADDNFNTIVEAIKEGRCIYNNMKAFIRYLISSNIGEVASIFITALLGIPDSLAPVQLLWVNLVTDGLPAT
ALGFNPPEHDVMKCKPRHKNDNLINGLTLLRYIVIGTYVGVATVSIFVYWYLFYPDMDGHTLVNFYQLSHYNQCKAWGNF
RVKRVYGMSEDPCSYFSMGKVKASTLSLSVLVVIEMFNALNALSEYNSLFKIPPWRNMYLVLATIGSLLLHFMILYIPPL
AKIFGVVALTPYDWFLVLMWSFPVIIIDEVIKFYAKRQLNKGLS--SKQKLE
>PCHAS_0205400
MEDILKYAHVYNVEDVLRAVKVDENRGLSENEIRKRIMQYGFNELEVEKKKGIFELILNQFDDLLVKILLLAAFVSFALT
LLDMKDNEVALCDFIEPVVILLILILNAAVGVWQECNAEKSLEALKQLQPTKAKVLREGKWEVIDSKYLTVGDIIELSVG
NKTPADVRIIKIFSTSIKAEQSMLTGESCSVDKYAEKLDESLKNCEIQLKKNILFSSTAIVAGRCIAVVIKIGMKTEIGN
IQHAVIESNNEETDTPLQIKIDSFGKQLSKIIFIICVTVWIINFKHFSDPVHESFLYGCLYYFKISVALAVAAIPEGLPA
VITTCLALGTRRMVKKNAIVRKLQSVETLGCTTVICSDKTGTLTTNQMTATVFHIFRESNTLKEYQLCQRGETYFFYETN
T-NQD--G-EEDSFFKKLQEEENNESNY-------------------------------------------KR--QISK-
---NIIH-D------------------E-ED-SDDERAPLMNMKSNVNTIISRGSRIIDDKINKYSYSDLDYHFYMCLCN
CNEASILCNRNNKIIKTFGDSTELALLHFVHNFNITPNSAKNNKMTSEYEKLNSGS--RKNSDLDT--------------
----DCDS-L------------------------------------------------------------------Y---
---------SSEKKTKVSDKKSEPSFPSECITAWRNECTTLRIIEFTRERKLMSVIVENNKNEYILYCKGAPENIINRCK
YYMSKNDVRSLTDSMKNEILNKIKNMGKRALRTLSFAYKKVKANDINIKNAEDYYKLEYDLIYIGGLGIIDPPRKNVGKA
ISLCHLAGIRVFMITGDNIDTAKAIAKEIHILNNDDTD-----------------------------------------K
YSCCFNGREFEELPLEKQKYILKNYQQIVFCRTEPKHKKNIVKILKDLGETVAMTGDGVNDAPALKSADIGIAMGINGTQ
VAKEASDIVLADDNFNTIVEAIKEGRCIYNNMKAFIRYLISSNIGEVASIFITAILGIPDSLAPVQLLWVNLVTDGLPAT
ALGFNPPEHDVMKCKPRHRNDNLINGLTLLRYIIIGTYVGIATVSIFVYWFVFYPDMDNHTLINFYQLSHYNQCKTWENF
KVNKVYGMSEDLCSYFSAGKVKASTLSLSVLVLIEMFNALNALSEYNSLFVLPPWRNMYLVFATIGSLLLHCMIIYFPPL
ARIFGVVPLNLHDWFLVFLWSFPVIIIDEIIKFYAKKQLNKELGYGQKLKTH
>PCOAH_00003250
MENVVRHAHVHDVQEVLRALEVDPTKGLSKSQLAKRKEKYGLNELEVETKKGILELILNQFDDLLVKILLLAAFISFALT
LLDMQSHEVAICDFIEPLVIVMILILNAAVGVWQECNAEKSLDALKQLQPTKAKVLRDGKWEIIDSKHLTIGDIIELSVG
NKTPADARIIQIFSTSIKVEQSMLTGESCSVDKYAEKLDPSHKNCEIQLKKNILFSSTAIVAGRCIAVVTNIGMNTEIGQ
IQHAVMESTNEDTDTPLQIKIDSFGRQLSKIIFVICVTVWVINFKHFSDPIHGSFLYGCLYYFKISVALAVAAIPEGLPA
VITTCLALGTRRMVKKNAIVRKLQSVETLGCTTVICSDKTGTLTTNQMTATVFHLFKETTTLKEYQLCQKGETFFFYESC
L-EENG-Q-DNDSFFNKLKREEHLSGGKAD-----------------------QTS--YQGSATVTS---RGNHTHGSK-
HPPYGG-----------Q-SDS-EKYEEYPS-DAETEKSLEHMPTNVNTIISRGSKILEDKIKKYAYSEYDYNFYMCMVN
CNEANIFCNDGNEIVKVFGDSTELALLHFVHNFDIKPSSVKNNAMPAEYERASVKG--KGKKGQQEKAN-----------
-----PPS---------------------------------------------GA--------------------NK---
---------TDELTGEMNNREESKSYPSECISAWRNECQLIKIIEFTRERKLMSVIVENKKKDFILYCKGAPENIIKNCN
YYLVKNEVKPLTEELKNVICNQVKGMGKRALRTLSFAYRKLKKSDLNVSNAEEYFKLEKDMIYLGGLGIIDPPRKYVGRA
INLCHLAGIRVFMITGDNMDTAKAIAKEINILHDYDMDDE----LD----QQNAK-SS-KGG-----------N--NSKK
LKCCYSGREFEDFPLEVQKDILKNKQRIVFCRTEPKHKKQIVKILKDLGETVAMTGDGVNDAPALKSADIGISMGINGTE
VAKEASDIVLADDNFNTIVEAIKEGRCIYNNMKAFIRYLISSNIGEVASIFITALLGIPDSLAPVQLLWVNLVTDGLPAT
ALGFNPPEHDVMKCKPRHKNDNLINGLTLLRYIIIGTYVGAATVSIFVYWYLFYPDSDGHTLVNFYQLSHYNQCKAWGNF
RVKPVYGMSEDPCSYFSTGKVKASTLSLSVLVLIEMFNALNALSEYNSLFKIPPWRNMYLVLATIGSLLLHCMILYIPPL
AKIFGVVPLTPYDWFLVFLWSFPVIIIDEVIKFYAKRQLNKGLS--SKQKLE
>PRCDC_0104200
MEEVIKNAHTYDVEDVLKFLDVNKDNGLKNEELDDRRLKYGLNELEVEKKKSIFELILNQFDDLLVKILLLAAFISFVLT
LLDMKHKKIEICDFIEPLVIVLILILNAAVGVWQECNAEKSLEALKELQPTKAKVLRDGKWEIIDSKYLYVGDIIELSVG
NKTPADARIIKIYSTSLKVEQSMLTGESCSVDKYAEKMEDSYKNCEIQLKKNILFSSTAIVCGRCIAVVINIGMKTEIGH
IQHAVIESNSEDTQTPLQIKIDLFGQQLSKIIFVICVTVWIINFKHFSDPVHGSFLYGCLYYFKISVALAVAAIPEGLPA
VITTCLALGTRRMVKKNAIVRKLQSVETLGCTTVICSDKTGTLTTNQMTTTVFHLFRESDSLTEYQLCQKGDTYYFYESS
NLTNDIYA-GESSFFNKLKEEGNVEALTDD-----------------------GGEGLIDDADPYSD---YFS--SGSK-
NMKNDLNNNINN-----SNNNN-NNNNSSSS-SAKRNIPLKEMKSNENTIISRGSKILEDKINKYCYSEYDYNFYMCLVN
CNEANIFCNDNSQIVKKFGDSTELALLHFVHNFDILPTFSKNNKMPAEYEKNTTPV--QSSNKKDKSPRGINKFFSSKND
NS--HISSTLNENDKNSSNSNNINLKNANHSNYSTAQVTTNGYEAIGENTFEHGTSFENCFHSKLGNK-I-NTTSTHNN-
---------NNNINNNNNNNNNSNSVPSECISSWRNECKQIKIIEFTRERKLMSVIVENKKKEIILYCKGAPENIIKNCK
YYLTKNDVRPLNETLKNEIHNKIQNMGKRALRTLSFAYKKLSSKDLNIKNTDDYYKLEQDLIYLGGLGIIDPPRKYVGRA
IRLCHMAGIRVFMITGDNINTARAIAKEINILNKNEGDDE----RD----NYTY----------------------NKNT
QICCYNGREFEDFSLEKQKHILKNTPRIVFCRTEPKHKKQIVKVLKDLGETVAMTGDGVNDAPALKSADIGIAMGINGTE
VAKEASDIVLADDNFNTIVEAIKEGRCIYNNMKAFIRYLISSNIGEVASIFITALLGIPDSLAPVQLLWVNLVTDGLPAT
ALGFNPPEHDVMKCKPRHKNDNLINGLTLLRYIIIGTYVGIATVSIFVYWFLFYPDSDMHTLINFYQLSHYNQCKAWNNF
RVNKVYDMSEDHCSYFSAGKIKASTLSLSVLVLIEMFNALNALSEYNSLFEIPPWRNMYLVLATIGSLLLHVLILYIPPL
ARIFGVVPLSAYDWFLVFLWSFPVIILDEIIKFYAKRKLKEEQR-TKKIKID
