# Supplementary material for: Phosphorylation in the Plasmodium falciparum Proteome: A Meta-Analysis of Publicly Available Data Sets
Source: J Proteome Res. 2024 Oct 30;23(12):5326–41. doi: 10.1021/acs.jproteome.4c00418 (PMC11629380; doi:10.1021/acs.jproteome.4c00418)
Supplement: Supplementary file 7 — pr4c00418_si_007.zip [file pr4c00418_si_007.zip › plasmodium_alignments/PF3D7_0106400_orthos.afa]

>PADL01_0104000
MNDDNTLALLYEGINLIFNKWTILRLAVTNNWGGINSEEKKKKLIDYVHNFVTN-NNAKNKLCDYLRDEMSFLFNVDIED
DSDIEIADLILDLYQNLKKKNYDILEKIKNIQVYDISCSQEKNLIQTYENEDEENMDDDYSSSND--NEYSNEE------
--------------SSDKE
>PPRFG01_0104800
MNDDNTLALLYEGINLIFDKWTILRLAVTNNWGGINSEDKKKKLIEYVHNFVTN-NNAKNKLCDYLRDEMSVLFNVDIED
HSDIEIADLILDLYQNLKKKNYDILEKIKNIQIYDISCSQEKNLIQNYEQGDEENMEDEYSSSNY--SEYSNEE------
--------------SLDKE
>MKS88_000696
MNED-ISVLLHEGINLIFEKWTVLRLAVTNNWGGANSEEKKIKLIEYVYNYIISKNTPKNKLGDYLRDEMGSLFNVDIED
DSDIEVSELILDLYNNLKKNNLGIIDKIREIEVSDLIESKGNNLVQEEQTDNEELSNNEYSSTDQ---------------
---------------SNSE
>PCOAH_00003260
MNDD-VSNLLYEGINLIFEKWTVLRLAVTNNWGGPSSEEKKKKLIEYVHSYVLSASSPKHKLCDYLRDEMNTLFNVDIED
DSDIEVSDLILDLYSSLKNNNPDIIEKIKQIKESDLTHCKENNLVEEAYDSEEGESGSDFSEEEQSGSDYSAEDHSD---
------------GEIPNGE
>C922_04906
MNGD-VSNLFYEGINLIFDKWTVLRLAVTNNWGGPSSEEKKKKLIDYVHSYVLSASSPKHKLCDYLRDEMNTLFNVDIED
DSDIEVSDLILDLYSNLKKNNLDIIEKIRQIKESDLSNCKENDLIEEAYDSEEAESGSDFSDEQQSGSHYSAEAHSD---
------------EKELSGE
>AK88_01071
MSDD-ASILFYEGINLIFDKWTVLRLAVTNNWGGPSSEEKKKKLIEYVHSYVLSASSPKHKLCDYLRDEMNTLFNVDIED
DSDIEVSDLILDLYSNLKKNNLDIIEQIKQIKESDLTHCKENNLVEEAYDSEEAESGSDFSDEEQSGSDYSHEDHSD---
------------GEKPNGQ
>PVVCY_0200670
MHSENLSTLLLEGINLIFEKWTVLRLAVTNNWGGTSSEEKKKKLIEYVHNYVLSNTTPKDKLCDYLRDELNTLFNVDLDD
DSDIEVSDLILDLYKDLKNNNLEMIEKIRNIQESDLNSCREHNLIQEADIDEEDGSASEYSDENDSNQEYSDSYE-----
--------------SEDIQ
>PVL_020008400
MNDD-VSNLLYEGINLIFEKWTVLRLAVTNNWGGPSSEEKKKKLIEYVHSYVLSASSPKHKLCDYLRDEMNTLFNVDIED
DSDIEVSDLILDLYSNLKKNNLDVIEKIKQIKESDLTHCKENNLVEEAYDSEEAESGSDFSEEEQSGSDYTAEDHSD---
------------GEQPNGE
>PKNH_0207100
MNDE-VSNLLYEGINLIFEKWTVLRLAVTNNWGGPSSEEKKKKLIEYVHSYVLSASSPKHKLCDYLRDEMNTLFNVDIED
DSDIEVSDLILDLYSNLKKNNLDIIEKIKQIEVSDLTQCKENNLVEEAYDSGDAESGSDFSDEEQSESDYSAEDHSD---
------------G----EK
>PGAL8A_00102500
MNDD-TLILLNEGINLIFDKWTVLRLAVTNNWGGMNSEEKKKKLIEYVYNFVLSNNFRKNKLCDFLRDEMNTLFNVEIED
DSDIEIAELILELYENLKKKSFDILEKIRKIEVSDLSQSKEKELIDEVEVTDEEYSNSEYSDENY---------------
---------------SNSE
>PmUG01_02017300
MNED-ISVLLHEGINLIFEKWTVLRLAVTNNWGGANSEEKKIKLIEYVYNYIISKNTPKNKLGDYLRDEMGSLFNVDIED
DSDIEVSELILDLYNNLKKNNLGIIDKIREIEVSDLIESKGNNLVQEEQTDNEELSNNEYSSTDQ---------------
---------------SNSE
>PRCDC_0104300
MNDDNTLALLYEGINLIFDKWTILRLAVTNNWGGISSEDKKKKLIEYVHNFVTN-NNAKNKLCDYLRDEMSVLFNVDIED
DSDIEIADLILDLYQNLKKKNYDILEKIKDIQVYDISCSQEKNLIQNYEQHDEENMEDEYSSSNY--SEYSNEE------
--------------SSDKE
>PRELSG_0210600
MNDD-TLVLLNEGINLIFEKWTVLRLAVSNNWGGINSEEKKKKLVEYVYNFVLSNNFRNNKLCDFLRDEMNTLFNVEIED
DSDIEIAELILDLYQNLKKKNLDILEKIRKIEVSDLSCCREKNLVEEVQVSDEEYSNSEYSDGEY---------------
---------------SNGE
>PcyM_0211200
MNDD-VSNLLYEGINLIFEKWTVLRLAVTNNWGGPSSEEKKKKLIEYVHSYVLSASSPKHKLCDYLRDEMNTLFNVDIED
DSDIEVSDLILDLYSNLKKNNLDIIEKIKQIKESDLTHCKENNLVEEAYDSEEAESGSDFSEEEQSESDYSAEDHSD---
------------GEKSNGE
>PY17X_0208300
MNSENLSTLLLEGINLIFEKWTVLRLAVTNNWGGTSSEEKKKKLIEYVHNYVLSNTTPKDKLCDYLRDEVNTLFNVDLDD
DSDIEVSDLILDLYKDLKNNNLEIIEKIRNIQESDLNSCREHNLIQEANIDEEEDSASEYSDENDSNEAYSDSYQ-----
--------------SEDMQ
>PCHAS_0205300
MNSENLSTLLLEGINLIFDKWTVLRLAVTNNWGGTSSEEKKKKLIEYVHNYVLSNTGPKDKLCDYLRDEINTLFNVDLDD
DSDIEVSDLILDLYKDLKNNNLEMIEKIRNIQESDLNSCREHNLIQEADIDEEDDSASEYSDEDDSNQAYSDSYE-----
--------------SEDIQ
>PocGH01_02015600
MNGNDISVLLHEGINLIFEKWTVLRLAVTNNWGGTSSQEKKKKLIEYVYNYVLSTSEPKNKLCDFLRDEMNTLFNVDIED
DSDIEVSELILDLYKNLKRNNLEIIEKIRKIQESDLSCCKENNLIREHEIEGDDDSVSGYSGDDQSGSEYSDNEQPSSGN
SGDDQPGSECPYSEYSKDE
>PBILCG01_0104800
MNDDNTLALLYEGINLIFDKWTILRLAVTNNWGGINSEDKKKKLIEYVHNFVTN-NNVKNKLCDYLRDEMSVLFNVDIED
DSDIEIADLILDLYQNLKKKNYDILEKIKSIQVYDVSCSQEKNLIQTYEKEDEENMEDEYSCSND--SEYSNEE------
--------------SSDKE
>PF3D7_0106400
MNDDNTLALLYEGINLIFDKWTILRLAVTNNWGGINSEDKKKKLIEYVHNFVTN-NNAKNKLCDYLRDEMSVLFNVDIED
HSDIEIADLILDLYQNLKKKNYDILEKIKNIQIYDISCSQEKNLIQNYEQGDEENMEDEYSSSNY--SEYSNEE------
--------------SLDKE
>PGSY75_0106400
MNDDNTLALLYEGINLIFNKWTILRLAVTNNWGGINSEEKKKKLIDYVHNFVTN-NNAKNKLCDYLRDEMSVLFNVDIED
DSDIEIADLILDLYQNLKKKNYDILEKIKNIQVYDISCSQEKNLIQTYENEDEENMDDDYSSSSD--NEYSNEE------
--------------SSDKE
>PBANKA_0206900
MNSENLSTLLLEGINLIFEKWTVLRLAVTNNWGGTSSEEKKKKLIEYVHNYVLSNTTPKDKLCDYLRDEVNTLFNVDIDD
DSDIEVSDLILDLYKDLKNNNLEIIEKIRNIQEHDLNSCREHNLIQEVDIDEEDDSASEYSDEDNSNEAYSDSYQ-----
---------------SEGM
>PBLACG01_0104000
MNDDNTLALLYEGINLIFDKWTILRLAVTNNWGGISSEEKKKKLIEYVHNFVTN-NNAKNKLCDYLRDEMSVLFNVDIED
DSDIEIADLILDLYQNLKKKNYDILEKIKNIQVYDISCSQEKNLIQTYEKDDEENMEDEYSSSND--NEYSNEE------
--------------SSDKE
>PVP01_0208400
MNDD-VSNLLYEGINLIFEKWTVLRLAVTNNWGGPSSEEKKKKLIEYVHSYVFSASSPKHKLCDYLRDEMNTLFNVDIED
DSDIEVSDLILDLYSNLKKNNLDVIEKIKQIKESDLTHCKENNLVEEAYDSEEAESGSDFSEEEQSGSDYTAEDHSD---
------------GEQPNGE
