# Supplementary material for: Phosphorylation in the Plasmodium falciparum Proteome: A Meta-Analysis of Publicly Available Data Sets
Source: J Proteome Res. 2024 Oct 30;23(12):5326–41. doi: 10.1021/acs.jproteome.4c00418 (PMC11629380; doi:10.1021/acs.jproteome.4c00418)
Supplement: Supplementary file 7 — pr4c00418_si_007.zip [file pr4c00418_si_007.zip › plasmodium_alignments/PF3D7_0106500_orthos.afa]

>PRCDC_0104400
MYELNNKNDDNDKNINSFVNNDNINDKNYIDEEDIKPNNFVLQNIKREKKNKDHYDSFKI-----NDIKHLDHVDDTSHE
DIKNIIEHSINNEKETYKEQNNN------------------------------------------NNNDDDDEDDNIYTF
VSSSNEGTSRNIQMSRNMLHENSLDKKYNSEIIKENNVNDYTADYPLKEHININEDYSKNYKNETAFDKDNNKNDNI---
---------KNLEEYNLLYNDNIKNVGKIDIPNNDNQNYVHNINNLIPNDNNYDIHDYNLKNVSHIDNYHMNNKKNNNKV
NNFSEKEKIMELHKNDKITNIIIYKRMYQSFILLKKEYRDLIDEHKKKININKKLNYEFKSLKNNSYYSNFFFKNDSDNL
FDDLAVGISNIFKWMDIDNKIIQTNFHKDKRENKTDNDDDNKNGVDDDNKNGVD-DKKNGVD-DKKNGVD-DNKNGVDDD
NKNGV-DDNKNGVD-DKKNGVD-DNKNGVHDD-KNGVHDD-KNGVHDDNNNYLQDNNNNNNCIDDDKNCDNLKNSPFHEN
ATMNEQTTHNIHSIGNYDDNINVEIEEK---KGKLYFNSSQNGMDTIISMTDNHDNISDDENRGTLKKKKNELNILNENN
SGEIYSKDKSTDEHMKNTLSNKDNFSIKSNTTTTTTNNNNNSNNNNNNNNSNNN-----------NNNSNNNNNNNNNNS
NNNNNNSNNCYSPNESYDTNNTIQHKEDKKNDKLLNNKTTIIIKQTKDEILTSLSHTSNKIQNCSENYPFYKKENILYKN
NKGIKEKEIIHEKIKKGCILQNIKMKDGIIINKTNIFQDYKTKRNSYLWQRDTVTRKKNAKCYNSPNKLEYKTKYNNNNH
KKGYQPMKLNNDSLKENIIDYIKKKLHNRYKTLNQINDVRKNNQNENNIISHKLNKINQNINVLNQNIKSDCQSINTISE
DIDNTFLLNWDIYKKTNNQYDQFTKSIFHICSYKENEYIPINVNNFFVTNKKVNTTSDFSLKCLKKNMEFILRKRQNKVI
SNFNKNVVDKKNVVDKKNIVDKKNIVDKKNVVDKKNVDDKKNLIDNHAKNNDKQYKPCDKLGALRDTSSIILKKIMYQKK
SSFLFNKNNFHMINKKLKYCKKGCNNDISKCVIKTRHWRNVIYKTNEEKNEIFYFVLKKIITSFEKKKKGNILKTYKVKL
LQNNENYIYIYIFQIEKYPKMSSDIFFLTQKSSLPVQKKYSMFRKSQKKKYIYEQTSKLDDSVYEEKCEKDGKKLKKNMF
QFYMNEHEKCCVSLDKINIKEQNKGKDDSNNNDDNK----------NNNNNNNNDYYYYDDDNDDSNIHTQDEMKNDTLI
DKNVKSMDTIENNKFQTKDLTTQFEEMLKQHIVTMNLLDKKIDIIKKDPPEEINNHKDVDDN------------------
-------------------------NNSDDNEDAVIIIGMKIILNDKYLFLFVDALNSIEYNIKKWMVLHEEILMSHIKD
NLTISNFFKYYNINLYTFFVNFLNSVENYIEEFPFYFSILFEDMFPFSLS
>PBILCG01_0104900
MYELNIKND-------------DIKYKNYIDEEDIKPNNSVHQNINKEEKKKDHYDVFKI-----KDIKHLDPINNTSHE
DIKNIIEHSINNQHETYKEQNNDDNIDDNNNDDNNNDDNNNNDNNNNNDNNNNDNNNNDDNNNDDNNN---DDDDNIYTF
VSSSNEGASKNIQMSGNKLHENSLDKKYISDIIKENNVNEYTADYPLNEHIKINEGYSKNYKNETPFNKDNNTNENV---
---------LHINDDN--KNDNIKNIGKIYIPNNDNQNYVHNINNFIQNDKNYDIQHYHLSNIPDIDNYHTNNKKNNNKV
NNFSEKEKIMELHKNDKITNIIIYKRMYQSFILLKKEYRDLIDEHKKKININKKLNYEFNSLKNNSYYSNFFFKNDSDNL
FDDLAVGISNIFKWMDIDNKIIQKNFHKDKKEKKTGKDDDNNNCVDDDNNNCV---------------------------
-------------------------------------EDDNNNYLHD-NNNYLHNNNNNNNCLDDDKNYDKLKNSPLHED
ITMNEQTTHNIHSIRNYDDNVNTEIKEKKEKKEKLYFNPSQNCMDTTISMTDNHDNISDDENKGELKKKKNELNILNENN
NGEMYSKDKSTDEPMSNTLSNKDNFSIKSNNTNNNNN--------------------------------------NNNNS
NNNNNNNDNCYSLNESYHTNSNIQYKEDKKNDERLNNKTIIIIKQTKEETPTTLLHTSNKIQKCSQNYPFYKKENILYKN
NKGIKDKEIIHDKIKKGCILQNIKMKEGVIINKTNIFQDYRTKRNSYLWQRDTVTRKKNVKCYNSSNKLECKTKYNY-NH
KKGYQPLKLNNDSLKENIIDYIKKKLHNRNKSVNKINDVKKNNQNENIVISHRLNKINNNINVLNQN-------INTISE
DIDNTFLLNWDISKKRNNQYHEFTKSIFHICSYKENEYIPINVNNFFLTKKKVNTTTDLSLKCLKKNMEFILRKRQNNVI
SNFNKNINDKKNVI------------------------------DNHVKNNDKQYKHCDKPVALGDTSSIILKNKRYQKK
SSFLFNKNNFHMINKKLKYCKKCCNNDISKCVIKTRHWRNVIYKTNEEENEIFYFLLKKIITSFEKKKKRNILKTYKVKL
LENNENYIYIYIFQIKKYSKMASDIFCLNEKSSLPVQKKYSMFRKNQKKKKKYEQIRKLDDSEYEEEYEKDGNKLKKNIF
QFYMNEHEKYCVSVDKNNVKEQNKSRDDSNNNDNNNYEYNKNNNNNNNNNNNNNNNNNNNNGDDDSNIHTQNEMKNHTPI
DKNVNSMDTIENNKFLIKDLTTQFEEMLKQHIVTLNLLDKKIDIIKKDPPEKKNNHNDFDDNDDNNNNNNNNNNNNNSDN
NNSDNNNSDNNNSDNNNSDNNNSDNNNSDDNEDAVIIIGMKIILNDKYLLLFVDALNSIEYNVNKWMDLHEEILMSHIKE
DLNISNFFKYYNINLYTFFVNFLNNVENYIEEFPFYFSILFEDMFPFSLS
>PBLACG01_0104100
MYELNNKNDDNDKNINSFVNKDDIMYKKYIDEEDIKPNNFVLQNIKREKKKKDHFDILKINDDEINDIKLLDHVNNTSHE
DIKNIIEHSINNQNETYNQQNNN-------------------------------------------NN---DDDDNIYTF
VSSSNEGTSKNIQMSGNNLHENSLDQKYYSELIKENNVNEYPADYHLNEHININEGYSKNNKNETLFHKDNNTNENVLHI
NHHNKYNNINNLEEYNLQYNDNIKNEEKICIPNNDNQNYVHNINNLIQNDNNYDIHHCHLSNVSDINNYHMNNKKNLNKV
NNFSEKEKIMELNKNDKITNIIIYKRMYQSFILLKKEYRDLIDEHKKKINTNKKLNYEFNSLKNNSYYSNFFFKNDSDNL
FDDLAVGISNIFKWMDIDNKIIQTNFHKDKKEKKTRNDDDNNNCVDGDNKNCVDGDNKNCVDGDNKNCVDGDNKNCVDGD
NKNCVDGDNKNCVDGDNKNCVDGDNKNCVDGDNKNCVDGDNKNCVDGDIKNCLDE--DNKNCLDEDKNYDNLKTSPFHEN
TIMNEQTTHNIHSIGNYDDNINVEIEEK---KGKPYFNSSQNCTDTIISMTDNHDNISDDENKGELKKKKNELNILNENN
NGEIYSKDKSIDEDMINILSNKDNFSINSNINN----NNNNNNN-SN-----NI-----------NNNNN-NNSNNNNNN
NNSNNNNSNCYSPNESYHTNNNIQYKEDKKNNQRLNNKTTIIIKQTKDEILNALSQTSNDNQNCSQNYPSYKKENILYKN
NNGIKEKEIIHDKIKKGCILQNIKMKEGIIINKTNTFQDYRSKRNSYLWQRDTVIRKKNVKCYNSPNKLECKTKYNY-NH
KKGYQPLKLNNDSLKENIIDYIKKRLHNRNKNVNKINDIKKNNQNENNVISHRLNKINQNINVLNQNIKSDIQNINTISE
NVDNTFLLNWDIYKKTNNQYDQFTKSIFHICSYKENEYIPINVNNFFLINKKVNTAADLSLKCLKKNMEFILRKRQNKVI
SNINKNVNDKKNVI------------------------------DNHVKNNDKQYKHCHKPITLGDTSSLILKKKRYQKK
SSFLFNKNNIHMINKKFKYCKTYCHNDISKCFIKKKHWRMVIYKTKEEENEIFYYLLKKILTSFEKIKKRNILKTYKVKL
VENNENYIYIYLFQIKKYPKMANDIFFLTEKSSLPVQKKYSMFRRNQKKKKIYEQTSKHDDSEYEEKYEKDGNKLKKNVF
QFYMNEHEKYCVSVEKNNIMEQNKSRDDSNNKDNHN----------NKNDDNKSDNNNNDDDDNNNNTHTQNEMKNDTLI
DKDVQCMDTIENNKVQTKDLTTQFEEMLKQHIVTLNLLDKKIDIIKKDPPEGKNNNNNDDNN------------------
-NYGNNNDDNNNYGNNNDDNNNA-DNNNDDNEDAVIIIGMKIILNDKYLLLLVDGLNSIEYNVKKWMDLNEEMLMFHIKE
NLNISNFFKYYNINLYTFFVNFLNNVENYIEEFPFYFSILLEDMFPSSLS
>PF3D7_0106500
MYELNNKNDDNDKNINSFVNNDNIKDKNYIDEEDIKPNNLVLQNINREKKNKDHHDSFKI-----YDIKHLDHVDDTSHE
DIKTIIENSIHNEKETYKEQNNN------------------------------------------NNN---DDDDNIYTF
VSSSNEGTSKNIQMSRNMLHENSLDKKYNSEMIKENNVNDYTAHYPLKEHININQDYSKNYKNETVFDKDNNTNDNI---
---------KNLEEYNLQYNDNIKNVGKIDIPNNDNQNYVHNINNLIPNDNNYDIHDYNVRNVSDIDNYHMNNKKNNNKV
NNFSEKEKIMELHKNDKITNIIIYKRMYQSFILLKKEYRHLIDEHKKKININKKLNYEFNSLKNNSYYSNFFFKNDSDNL
FDDLAVGISNIFKWMDIDNKIIQTNFHKDKRENKTANYDDNKNGVH-ENKNGVH-DNKNGVH-ENKNGVHDDNKNGVHDD
NKNGVHDDNKNGVQ-DNNNYLQDNNNNYLQDNNNNYIQDNNNNYIQDNNNNYLQDN-NNNNCIDDDKNCDNLKNSPFHEN
ATMNKQTTHNIHSIGNYDDNINVEIEEK---KGKLYFDPSQNCMDTIISMGDNHDNISDDENRGTHKKKKNELNILNENN
SGQIYSKDKSTDEHIKNTLSNKDNFSIKSNNTTTTTNNNNNNNNNNN------------------NKNSSSSNNNNNNKN
SSSSNNSNNCYSPNESYHTNNNIQHKEDKKNDQLLNNKTTIIIKQTKEDIVTSLPHTSNKIQNCSQNYPFYKK-------
-------EIIHEKIKKGCILQNIKMKEGIIINKTNTFQDYRTKRNSYLWQRDTVTRKKNAKCYNSPNKLEYKTKYNN-NH
KKAYQPMKLNNDSLKENIIDYIKKKLHNRYKSVNQINDVRKNNQNENNIISHKLNKINQNINVPNQSIKSDCQNINTISE
DIDNTFLLNWDNYKKTNNQYDQFTKSIFHICSYKENEYIPINVNNFFATNKKVNTTSDFSLKCLKKNMEFILRKRQNKVI
SNFNKNVVDKNNVIDQKNVADKKNVIDQKNVVDKKNVVDKNNLIGNHVKNNDEQYKPCDKPGALGHTSSIILKKKMYQKK
SSFLFNKNNFHMINKKLKYCKKCCNNDISKCVIKTRHWRNVIYKTNEEKNEIFYFLLKKIITSFEKKKKGNILKTYKVKL
LQNNQHYIYIYIFQIEKYPKMASDIFFLTQKSSLPVQKKYSMFRKNQKKKYIYEQTSKLDDSEYEEKCEKDGNKLKKNIF
QFYMNEHEKCCVSVDKNNIKEQNKGMDDSNSNDDNK----------NNNN--NDD--YDDNDDDDNNIHTQNEMKNDTLI
DKNVQSMGTIENNKFQTKDLTTQFEEMLKQHIVTMNLLDKKIDIIKKDPPEEINNHKDVDDN------------------
------------------------NNNSDDNEDAVIIIGMKIILNDKYLFLFVDALNSIEYNVKKWMVLHEEILISHIKE
NLTISNFFKYYNINLYTFFVNFLNNVENYIEEFPFYFSILFEDMFPFSLS
>PPRFG01_0104900
MYELNNKNDDNDKNINSFVNNDNIKDKNYIDEEDIKPNNLVLQNINREKKNKDHHDSFKI-----YDIKHLDHVDDTSHE
DIKNIIGNSIYNEKETYKEQNNN-------------------------------------------NN---DDDDNIYTF
VSSSNEGTSKNIQMSRNMLHENSLDKKYNSEMIKENNVNDYTAPYPLKEHININEDYSKNYKNETVFDKNNNTNDNI---
---------KNLEEYNLQYNDNIKNVGKIDTPNNDNQNYVHNINNLIPNDNNYDLHDYHVRNVSDIDNYHMNNKKNNNKV
NNFSEKEKIMELHKNDKITNIIIYKRMYQSFILLKKEYRDLIDEHKKKININKKLNYEFNSLKNNSYYSNFFFKNDSDNL
FDDLAVGISNIFKWMDIDNKIIQTNFHKDKRENKTANYDDNKNGVH-DNKNGVH-DNKNGV----------------HDD
NKNGVHDDNKNGVQ-DNNNNVDDDNNNYLQDNNNNYIQDNNNKYLQDNNNNYLQDN-NNNNCIDDDKNCDNLKNSPFHEN
ATMNKQTTHNIHSIGNYDDNINVEIEEK---KGKLYFDPSQNCMDTIISMGDNHDNISDDENRGTLKKKKNELNILNENN
SGQIYSKDKSTDEHIKNALSNKDNFSIKSNNTTTTNNNNNNNNN-KNSSSSNNDNNSSSSNNNNINKNSSSSNNNNNNKN
SSSSNNSNNCYSPNESYHTNNNIQHKEDKKNDQLLNNKTTIIIKQTKEDIVTSLPHTSNKIQNCSQNYPFYKK-------
-------EIIHEKIKKGCILQNIKMKEGIIINKTNTFQDYRTKRNSYLWQRDTVTRKKNAKSYNSPNKLEYKTKYNN-NH
KKAYQPMKLNNDSLKENIIDYIKKKLHNRYKSVNQINDVRKNNQNENNIISHKLNKINQNINVPNQNIKSDCQNINTISE
DIDNTFLLNWDNYKKTNNQYDQFTKSIFHICSYKENEYIPINVNNFFATNKKVNTTSDFSLKCLKKNMEFILRKRQNKVI
SNFNKNVVDKNNVIDQKSVVDKKNVID------KKNVVDKNNLIGNHVKNNDEQYKPCDKPGALGHTSSIILKKKMYQKK
SSFLFNKNNFHMINKKLKYCKKCCNNDISKCVIKTRHWRNVIYKTNEEKNEIFYFLLKKIITSFEKKKKGNILKTYKVKL
LQNNEHYIYIYIFQIEKYPKMASDIFFLTQKSSLPVQKKYSMFRKNQKKKYIYEQTSKLDDSEYEEKCEKDGNKLKKNIF
QFYMNEHEKCCVSVDKNNIKEQNKGMDDSNSNDDNK----------NNNN--NND--DYYDDDDDNNIHTQNEMKNDTLI
DKNVQSMDTKENNKFQTKDLTTQFEEMLKQHIVTMNLLDKKIDIIKKDPPEEINNHKDVDDN------------------
------------------------NNNSDDNEDAVIIIGMKIILNDKYLFLFVDALNSIEYNVKKWMVLHEEILISHIKE
NLTISNFFKYYNINLYTFFVNFLNNVENYIEEFPFYFSILFEDMFPFSLS
