# Supplementary material for: Phosphorylation in the Plasmodium falciparum Proteome: A Meta-Analysis of Publicly Available Data Sets
Source: J Proteome Res. 2024 Oct 30;23(12):5326–41. doi: 10.1021/acs.jproteome.4c00418 (PMC11629380; doi:10.1021/acs.jproteome.4c00418)
Supplement: Supplementary file 7 — pr4c00418_si_007.zip [file pr4c00418_si_007.zip › plasmodium_alignments/PF3D7_0106600_orthos.afa]

>PBILCG01_0105000
MKYILLFYTLIIFFCNIQDDYLEKKKYMTCFSSVSQNDDVDIFYNNPSRIEGEKRNHRILYGLLRKGRKRKRRRNKRTKR
NRTQARKNKNKNKRKK-KKKNEKLEKRRRRRERNRKKKQLKKEKRRRKKNEKKKKKEMKKKEKEERKRRKEEEKLNLKSQ
ENNNSINHNN--------NDDD-NNDDNNENE--HEEDMNEVNNQNGNYDSTQNNINIKNGKVPINNNNNNMESSNQNNN
EFYNPNNNTTNNQT---YNKNNAYSHSYEEHKNYPLNTYNNDTHTKVIDLDKLEHTSKTEIIEKLKRAIEMLQ
>PGSY75_0106600
MKYILLFYTLFIFFYNIPYDYLEKKKYIACFDSVTQNDEVDIFYNSPSRIQGEKRKHRILYGLLRKGRKRKRRRNKSSRR
NRPQTRKNKN--KRKKMKKKNEKLAKRRRRKERNRKKKQLKKEKRRRKKKEKKQKKEMKKKEKKERKRRKEEEKLNLKSQ
ENNNSVNQNKFNNNNNNN-----NDDDDNEDD--HEKDMDGVNNQNDNYDNTQNNINIKNGKVPINNNNDNMESSNQNN-
-------NTTNIQKNNKNNKNNEYSNAYEEHKNYPLNTYNNDIHTKVIDLDKLQHTSKTEIIEKLNRAIEMLQ
>PBLACG01_0104200
MKYILLFYTLVIFFWNIQDDYLEKKKYITCFPIVSQNDEVDIFYNSPSRIEGEKRNHRMLYGLLRKGRKRKRRRNNRTTR
NRTQSRKKKN--KRKK-KKKNEKLAKRRRRRERNRKKKQLKKEKRRRKKNEKKQKKEMKKKEKEERKRRKEEEKLNLKSQ
ENNNSINQNKFNDNNNNN-------DDNNEDE--HEEDTDGINNQNGNYDSTQNNINIKNEKVPINNN--NMESSNQNNN
EINNPNNNTTNNQT---YNKNNAYSNLYEGHKNYPLTTYNNDIHTKVIDLDKLEHTSKTEIIEKLKRAIEMLQ
>PADL01_0104200
MKYILLFYTLFIFFYNIPYDYLEKKKYIACFDSVTQNDEVDIFYSSPSRIQEEKRNHRILYGLLRKGRKRKRRRNKSSRR
NRPQARKNKN--KRKKMKKKNEKLAKRRRRKERNRKKKQLKKEKRRRKKKEKKQKKEMKKKEKEERKRRKEEEKLNLKSQ
ENNNSVNQNKFNDNNNNN----NNDDDDNEDD--HEKETDGVNNQNDNYENTQNNINIKNGKVPINNN--NMESSNQNN-
-------NTSNIQK---NYKNNDYSNAYEEHKNYPLNTYNNDIHTKVIDLDKLQHTSKTEIIEKLNRAIEMLQ
>PF3D7_0106600
MKYILLFYTLVIFFYNTQYDYVEKKKYMTCFPSVSENDEVDIFYNSPSRIEGGKRNHRILDGLLRKGRKRKRRRNKRTRR
NRTQARKNKN--KRKK-KKKNEKLAKRRRRRERNRKKKQLKKEKRRRKKNEKKQKKEMKRKEKEERKRRKEEEKLNLKSQ
ENNNSLNQNKFNDNNNNNNDDDNNEDDNNEDE--HEEDMNGVNNQNGNYDNTQNNINIKNGKVPINNN--NMESSNQNNN
----PNNNTTNIQT---YKKNNAYSHSYEDHKNYPLNTYNNDIHTKVIDLDKLEHTSKTEIIEKLKRAIEMLQ
>PPRFG01_0105000
MKYILLFYTLVIFFYNTQYDYVEKKKYMTCFPSVSENDEVDIFYNSPSRIEGGKRNHRILDGLLRKGRKRKRRRNKRTRR
NRTQARKNKN--KRKK-KKKNEKLAKRRRRRERNRKKKQLKKEKRRRKKNEKKQKKEMKRKEKEERKRRKEEEKLNLKSQ
ENNNSPNQNKFNDNNNNNNDDDNNDDNNNEDE--HEEDMNGVNNQNGNYDNTQNNINIKNGKVPINNN--NMESSNQNNN
----PNNNTTNIQT---YKKNNAYSHSYEDHKNYPLNTYNNDIHTKVIDLDKLEHTSKTEIIEKLKRAIEMLQ
>PRCDC_0104500
MKYILLFYTLVIFFYNTQYDYVEKKKYMTCFPSVSENDEVDIFYNSPSRIEGEKRNHRILDGLLRKGRKRKRRRNKRNRR
NRTQARKNKN--KRKK-RKKNEKLAKRRRRRERNRKKKQLKKEKRRRKKNEKKQKKEMKRKEKEERKRRKEEEKLNLKSQ
ENNNSINQNKFNDNNNNN-DDDNNEDDNNEDEHEHEKDMNGVNNQNGNYDNTQNNINIKNGKVPINNN--NMESSNQNNN
----ENNNTTNIQT---YKKNNAYSHSYEDHKNYPLNTYNNDIHTKVIDLDKLEHTSKTEIIEKLKRAIEMLQ
