# Supplementary material for: Phosphorylation in the Plasmodium falciparum Proteome: A Meta-Analysis of Publicly Available Data Sets
Source: J Proteome Res. 2024 Oct 30;23(12):5326–41. doi: 10.1021/acs.jproteome.4c00418 (PMC11629380; doi:10.1021/acs.jproteome.4c00418)
Supplement: Supplementary file 7 — pr4c00418_si_007.zip [file pr4c00418_si_007.zip › plasmodium_alignments/PF3D7_0106700_orthos.afa]

>PBILCG01_0105100
MDDKKKHHKKKKVGKKSKKKKINKNA-N----------NKKYHKAFAFSGGIKSAHRRKQHLFELEEKKLRVQKVYKEGN
KSSPLIVAIQGSKGVGKSTLLKSLIKYYVGITINDIK-GPISIFTKNLKRYTFIEVNDDILHMIDVAKIADICILVIDGS
YGIELETLEFLNILYTHGLPKVLGVVTHLDKFKDSKSIRKRKKKLNKRYSEELVEGSKLFFLSGIQNNRYNKTEIRNLCK
FLSVIKKPIISWREQHGYILGLKLDVDDLLINNQITFQKNNV--------------------------------------
----ESEHDHNKNYVN-HTSY-----DDEENEKKLTNFLTNCDEKIKISIEGYVYGSKIYRKQKVHIPNIGDVEIDNIQI
LQEPFKLDEQKKNPNIYAPMSDVGNLTFDFDNMYIHIPKNKVNFTRDEFLLAD-QREETI--PGDHSSETKGNTLKGDDN
GDDN-G--D-D-VGDDEDD-DVGDDVDDDVGDD-VDDDVGDDVDDD---------VG-DDVIDDD-DDDDDDD-D-----
D----DDDDDDDENHNKD-------------------KSSHHNKQSNDNEKYITDSIKMIRELQKSNGVFSKQ-QK-DNL
ILFNETND--------Y--KAPSNIRRKAPSNVYISEKQKKKKQQDSYVNEKAEEYNKLESILYEKKNN-DEEYYYANNV
SI--SSDD--EKEEND--------------------------------------------ASFREFY--------R---K
Y-GLNADMSDEGENN-DINLYNGQENEEKLKDTYDKLINGGEDEDDY--DDESDDGD--NNIDESDGGDNNIDESDG-DE
NDIDESDGGDN--NIDESDSDQNDSDQND-S------DQND-----------SDDNN------SD-QNDSDQNDDDQND-
DD-QND--DDDNNNSKELKHKNTLDAKKAKVNRMQAHDMADILSFDNKISLDTFIYDFSYINRKNNLLYFRGDVINVIKR
EERKLAEL-----SHLKKSEEHFYFLKNILSTDIV--ED-KKRECYSYMNEDNYYYDKLDTFRSDEEDIFIFNNLSISVY
DIVDSNVVDNFFSRYDSVYRMFFKNRKKGDMDINFE-GD-D-NNNSDDNNN-NDNNNSDD-NN-NNDN-N-----NSDYN
NSSDDNNNSDD------NN--SD-NNNSDNNNSDNNNSDNNNSDD---NNLKDKVNGNTGNEPNI-KEN--LKKLKEEKL
IEKEKFKETEKIGVLN-SGYGSSVNIGEYVRIEINIEKKKLAILKNNLIICGGIQTYEEKDSLIHCRIKKHRWFPKLLRS
NDPLIFSVGWRRYQSIPIYSISERNNVRLRYLKYTTEHMHCNCTFYGPLASVNSGILGLYNYKKVPFYRICINGLIIETN
NNLNIMKKLKLIGEPYKIFKNTAFVKNMFNSDLEVCKFLNCPVVTPSGIKGLIKNKINNNGDFRCTFADKIRMSDIVILK
LYVNVKIKKFYYFDIENKIKSINELRYIYNIYVNHNN-NYRSIPFRHFYHTKIQIKSKLLKDLPFKSKPKLFKKLQNNSN
RNNKQQTNLI-NNNKKKTDQINFTALPNPKLAAKWYQMLHTIKKNILDQKKIKSQLSYHKKLKEKLKIQQAKSQVVKQRK
KISYKKGR------K
>PRCDC_0104600
MDDKKKHHKKKKVGKKSKKKKINKNG-N----------NKKYHKAFAFSGGIKSAHRRKQHLFELEEKKLRVQKVYKEGN
KSSPLIVVIQGAKGVGKSTLLKSLIKYYVGITINDIK-GPISIFTKNLKRYTFIEVNDDILHMIDVAKIADICILVIDGS
YGIELETLEFLNILYTHGLPKVLGVVTHLDKFKDSKSIRKRKKKLNKRYSEELVEGSKLFFLSGIQNNRYNKTEIRNLCK
FLSVIKKPIISWREQHGYILGLKLDVDDLLINNQITSQKKNL--------------------------------------
----QSEHVHNENYVN-HTSY----DNDEENEKKLTNFLTNCDEKIKISIEGYVYGSKIYKNQKVHIPNIGDVEIDNIQI
LQEPFKLDEQKKNPNIYAPMSDVGNLTFDFDNMYIHIPKNKVNFTRDEFLLAD-QREETI--PGDHSSEKNGNTLKDGEV
GGDVDDNVD-D-VGDDNVD-D-DDDNDDDVG---------DDNVDD---------VG-DDN---V-DDDDDDY-D-----
D----DNDDYDDDNQNTD-------------------KSSHHNKQSNDNEKYITDSIKMIRELQKSNGVFSKQ-QK-DNL
ILFNETND--------N--NGPSNIRRKAPSNVYISEKQKKKKQQDSYVNEKAEEYNKLESILYEKKNN-DEEYYCANNV
TI--SSDD--DKEEND--------------------------------------------ASFREFY--------R---K
Y-GLNADMSDDGGNN-DVNIYNGQENEEKLKDTYDKLIDGGEDEDDY--DDEN-DGD--ENNDD-----D--DENDD-DE
NDDDD--DDD-------DDDDENDDDENDGDGDDNNDDDDD-----------DDEND---DNNN----------------
--------NNNNNNNKELKHKNTLDPNKSKVSRMEAHDIADILSFDNKISLDTFIYDFSYINRKNNLLYFRGDVINVIKR
EERKLDES-----SHLQEYEEHFYFIKNMLSTDIV--ED-KKRVCYSFMNEDNYYYDKLDTFRSDEEDIFIFNNLSISVY
DIVDSNIVDNFFSRYDKVYRMFFKNRKRGDMGINSE-GD-D-NNNIDDNNS-----NS----------------------
---------------------GDNNNHSDDNNSNSDDNNNHSDGD---NYLKDKDKGNIGNETDI-KEN--LKKVKEEKL
IEKEKYRETEKIGVLN-SGYGSSVNIGEYVRIELNIEKKKLAILKNNLIICGGIQTYEEKDSLIHCRIKKHRWFPKLLRS
NDPLIFSVGWRRYQSIPIYSISERNNVRLRYLKYTTEHMHCNCTFYGPLASVNSGILALYNYKKVPFYRICINGLIIETN
NNLNIMKKLKLIGEPYKIFKNTAFVKNMFNSDLEVCKFLNCPVVTPSGIKGLIKNKINNNGDFRCTFADKIRMSDIVILK
LYVNVKIKKFYYFDIENKIKSINELRYLYNIYVNHNN-NYRSMPFRHFYHTKIQIKSKLLKDLPFKSKPKLFKKLQNHSN
LNNKQQTNNI-NNKKTKTDQINFNALPNPKLAAKWYQMLHTIKKNILDQKKIKSQLSYHKKLKEKLKIQQAKSQVVKQRK
KISYKKGR------K
>MKS88_000693
MEEKRKHHKKKKVGKKAKKKKISKNVIH----------NKKYHKAYAFSGGINSAHRRKQHLFELEEKKLRVPKHFKEGS
KNSPLIVAIQGAKGVGKSTLLKSLLKHYVGITVNEVNNGPISIFTKNGRRYTFIETKDDILAMIDVAKIADICLLVIDGN
FGFELETLEFISILNTHGMPKVLGVVTNLDKFKDSKSIRKRKKKLTKRFAEELVEGSKIFFLSGIQNNRYNKTEIRNLCK
FLSVVKKPLISWRDQHGYMLALRVDVEEAKEK--EFSYSSDI--------------------------------------
---VSNSSTS--NAASTTNGR-----GKEDKNTDLTNFLANANKHMTVYIEGYVYGSKIYKNQTIHIPNMGDVKIENIQV
LQDPFKYDEQKKKTNIYAPMSDIGNVVFDFDNMYIHIPKNKINFTRRELLMGG-EEKEE---EGEEE------E------
----------E-EGK--------------------------EGDVG---------DYSDSG---S-DDGSDDGSDDGSDD
G----SYDGSDDGSEEGGVSSRVKVGSSEGKEPYAKVGKKNKAHTKGTNQKYMTESIKMIRDLQNSKYIFSKHSEEGDKL
ILFDDRND--------EETRGVVDVRRKAPSNVFVSEKQKKKKLADDYVNEKAEEYNKLKHILFEKKNKDEDDYYYAEGV
SI--SSDD--EKKYGDGWKYEADKSYKDGGRNEEDKNYKDCGKYKDDKNYNDGKQD----EKFSNFY--------R---T
Y-GLKCDIGEEESAS-A---------------------------FPDQ-GTG----------------------------
-------------------------------------EDTS-----------T-------NNRS----------------
--------DANGVMEKERKVCTPIETTMDLRYYSEDYKIAEILAFDNKVNIDSFVYDYKYINRKNSYLYYKGDIINILKE
EKRKVHDE------ILPGDQINRYMYKTLLSTDIVQ-DN-NVNRKYSYMNEDNYYYNYQDTFKCTTDNIFIFNNLTVSLV
DIADHALVENFFFIYGSVYSMYFGRGEHSDGDKGGE-LD-G-EFSG------EVNGEVDG-GV-DGEI------------
------------------------------------DGKLNEDED-------DP-IADRLSHLSP-EKS--WKRVKAERE
LQMEKYKETEEVGALS-NAYGSAANIGEYGRIEIRIEKSKLGILKNGLIICGGLQSYEEKDSYVHCRIKKHRWFPKLLRS
NDPLIFSVGWRKFQSIPTYSINERNNVRIRYLKYTTEHMHCNCTFYGPLAGVNSGILALYNYKKTPFYRICINGVIIETN
NNINIMKKLKLIGEPYKIYKNTAFIKNMFNSDLEVCKFINCPVVTPSGIKGLIKNKLDDKGNFRCTFADKIRISDIVILK
LYVNVKIKKYYNYDIENKLRSINELRYIYNIYVNHTSGNYRKTPFRHFYHSKIHINPKLLKELPYKTKPKLFKKVQHSNQ
INK---------KKEQQKDQINFHALENPKLAARWYQMLHTIKKNMIEKKKEKSKLAYHNKLKNKLKMEQEKQKVIKSRK
KLSYKKSRK-----P
>AK88_01068
MDDKRKHHKKKKVGKKAKKKKISKGA-N--RGGKNNE-VKKFHKAFAFSGGIRSAHRRKQHQFELEEKKLRAPQNFKECS
KSSPLIVAIQGPKGVGKTTLLKSLIKHYVGVSMNEVK-GPVSIITKALKRYTFVEVSDDILSMIDVAKIADLCLLVIDGS
YGLELETLEFVSILKTHGLPKVIGVVTHLDKFKDSKSIRKRKKKLSKRFTEEMAEGARIFFFSGIQNGKYNKTEVRNFCK
FVSSIKRPHISWREQHGYILGLRLDVDEDAVGEVA---------------------------------------------
------------------VGD-----VAAEEDKRIDSFFSNCDEKVCVHVEGFVYGSKIFKSQVMHIPNIGDVEIRDIQI
LQDPFLTDEQKKNANVYAPMADVGNVAFDFDNMFIHIPKSKVNFTPGEALLVGDQGNNGE--QSGG----E---------
-------------------------------------------QS-------------DGG---S-DE------------
-------RSDGGSSEGSA-------------------RGGEDPSAKRDDERYMTEGIRMIRALQTSKYALCNNAGAEDEP
LLFDSQKE--------G--Q-KEGQRRKAPSNVYVSERQKKKKQADKYVNEKVKEYTELEPILFGKRDA-EDDYHYAHEV
TV--SASG--EEDDAD--------------------------------------------GDDGDEV-D------E---E
D-DEEEDEEDEEGEE-E---------------------------EDA--A-----------------------------E
EEE----EEDDEEE-EDEDNE-EDDDGQDEE------EQDDDGEGNINGEDDEEEED---DGEG-----------NINGE
DD-EEE--DDL-------------------SANDGEPQVAQQLAFDNKARLDAFIYDARYIHRKNNHLYFKGDILVVMRR
EKKRLHG------------EQD---FHSLLSTEAVK-EE-KTQQLYSYMHETNYFLDEVDSFKWMRDEVFVFNNLTVSLG
DVADEALADHFFSRYGSLYEGCFGPTDGTGSG--EE-EG-M-VSED------EEKEPGDN-SV-K-K-------------
----------------------------HD--------RMGDRMD---DAGDEGDT-GMMDEGEG-KAS--LKKAKAERE
QQKERYQETEGIGVLNKNTYGSCVNIGEYIKVVFKIEKKKLAVMKNGIIICGGLQTYEEKESMIHCRVKKHRWFPKVLRS
NDPLIISIGWRRYQSIPIYSINERNNVRIRFLKYTTEHMHCNCTFYGPVAGANNGILAICNYNKVPYYRVCLNGVTLETN
TNVKIMKKLKLIGEPYKIFKNTAFVKNMFNSDLEVSKFINCPVVTPSGIKGLIKSKVAENGNCRCTFADKIRISDIVILK
LYVNVKIKKFFTYDVENKLRSINELRYIYNIYVNHKS-NYRSVPFRHFYHSKIHINPKLLKELPYKSKPKLFSKMSNEEE
LKK---------KKEMKEDQINFRALENPKLASRWYQMLHTIKKNIVDKKKEKAKLSYHNKLKKTLMVEEAKHKVVKQRK
KMSYRKGKGR--VHP
>PBANKA_0206600
MDEKRKHHKKKKVGKKTKNKKINKNV------------NKKYHKAFTFSGGINSAHRRKQHLYELEEKKLRIDKTIKEGY
KNSPIIIAIHGPKGVGKSTLIKSIIKHYVGVNINEIN-RPISIFTKNLKRYTFIEINDDILHMIDVAKIADICLLVIDGS
FGFELETLEFTSILNTHGMPKVIGVVTNMDKFKDNKSIRKRKKKINKRFSEEMVEGSKIFFLSGIQNNKYNKTEIRNLCK
FLSVMKRPLISWRNQHGYILGLKLDIENDELY--KNK-------------------------------------------
-------NKD--SLLK-KQND-----FVDNDDIQLGQFFDKCDNDVSVYVEGYIYGSKMYKNQYVHIPNIGDIKIENIKI
LDDPFKLNQEKKTPSIYAPMSDVGNLSFDFDNMYIHIPNNKINFTKPELMQKG-DQNKQH--MGE--------E------
----------Q-IGN--------------------------INDEN------------DNA---N-EES-DN--------
-----TNEESDNTNEESD--------------------NTSNVKEANENSKYLTDSIRMVRELQDCKYVFSKNTEE-DNI
KLFDVKES--------D-IQGKGEERRKAPSNVYISEKQKKKKMAENYINEKSKEYNNLQSILYEKKNK-EDDYNYISNI
NI--SENE--GNDEND--------------------------------------------KSYNDFY--------K---K
Y-ALQKDKEIENIKS-D---------------------------YDYY-SEN----------------------------
-------------------------------------EEIN-----------S-------LNWN----------------
--------D----------------------CMDPYSNISNFIAYENKINIDVFLYNHNYINRINNCLYFKGDIINIINM
EKRKIANKM--INSDMPIQDINMHIVKNIICTDTFNLEE-NQQNSYSFIHPNNYFFNNIDSFNLVKDDIFIFNNLSIFIG
DIVQEQLVDNFFLKYKELYSSCFVKNVDENVDENVD--E-N-D--D------ENNDENND-EV-G---------------
----------------------------------------------------NP-KKETEIIRPI-EEN--LKLIKEKKE
KEKEKFLETEQIGMLN-NVYGSSVNIGEYVKIKMIIKRSKLEILKNNIIICGGLQSYDENNSIIHCRIKKHRWFPKVMRS
NDPLIFSVGWRRYQSIPIYSINERNNVRIRFLKYTTEHMHCNCTFYGPLAGVNSGILAIYNYKKIPFYRICINGIILETN
NNINIMKKLKLIGEPYKIFKNTAFVKNMFNSDLEVCKFINCPVITPSGIKGLIKNKINDKGDFRCTFSDQIKKSDIVILK
LYVNISIKKYYNYDIENRLKSINELRYIYNIYVNHSN-GYRQIPFRHFYHNKIYVKPQLLKQLPFKSKPKLFKKIDHEND
TQK----------NNKKNDAINFKALENPKLAAKWYQMLHSIKKNIILKRKEKSKLSYHKKLKTKIKIQEEKDKVVKQRK
KTLYIKNRK----TK
>PY17X_0208000
MDEKRKHHKKKKVGKKAKNKKINKNV------------NKKYHKAFTFSGGINSAHRRKQHLYELEEKKLRINKTIKEGY
KNSPIIVAVHGPKGVGKSTLIKSIIKYYVGININEIN-KPISIFTKNLKRYTFIEINDDILHMIDIAKIADICLLVIDGN
FGFELETLEFTSILNTHGMPKVIGVVTNMDKFKDNKSIRKRKKKINKRFSEEMVEGSKIFFLSGIQNNKYNKTEIRNLCK
FLSVMKRPLISWREQHGYILGLKLDIEDSEFC--KSE-------------------------------------------
-------HKS--GLLK-DEDN-----FVDSEDIQLGKFLNKCDDDISVYVEGYIYGSKMYKNQNVHIPNIGDVQIKNIKL
LDDPFKLNQEKKTPSIYAPMSDVGNLSFDFDNMYIHIPNSKINFTKPEIIQKE-EKNDPH--MGEQNNHRTGEEQTGD--
-TDK-S--G-D-TGD--------------------------DADDT--DKSGDTDES-GDT---G-DDADDTD-------
-------KSGDTDEDG-D--------------------SDGSGDSEDENAKYLTDSIRMVRELQDCKYVFSKNQEE-DNI
KLFDTNES--------E-IKGGTEERRKAPSNVYISEKQKKKKMAENYINERSREYNNLQSILYEKKNK-EEDYNYISNI
NM--SDNEHGENDEND--------------------------------------------ENYNDFY--------K---K
Y-ALQNDENYNDFCT-K---------------------------YALQNDEN----------------------------
-------------------------------------VESD-------------------YSEN----------------
--------E----------------------EMGPYSNIANLIAYENKINIDVFLYNNNYINRINNSLYFKGDIINIINI
EKRKIINQN--TNSDISIQDINMHIVKNIISNETSNLDK-NQENIYSYIHPNNYFFNDIDSFNLVKDDVFIFNNLSIFIG
DIAQDQLVDNFFLKYDELYSSYFVKSEDEQNDEMDEKNEKM-D--D------EMNEKVDD-EM-N---------------
----------------------------------------------------D--KSEAKGVRPI-EEN--LKLAKEKKE
KEKAKFLETEEIGIIS-NAYGTSVNIGEYVKIEIIIKRSKLEILKNNIIICGGLQRYEEKNSIIHCRIKKHRWFPKVMRS
NDPLIFSVGWRRYQSIPIYSINERNNVRIRFLKYTTEHMHCNCTFYGPLAGVNSGILAIYNYKKIPFYRICINGIILETN
NNINIMKKLKLIGEPYKIFKNTAFVKNMFNTDLEVCKFINCPVITPSGIKGLIKNKINDKGDFRCTFSDQIKKSDIVILK
LYVNVSIKKYYNYDIENKIKSINELRYIYNIYVNHSS-GYKQIPFRHFYHNKIYVKPQLLKQLPFKSKPKLFKKIDHENQ
TQI----------NNKKNDSINFKALENPKLAAKWYQMLHSIKKNIILKRKEKSKLSYHKKLKTKIKIQEEKDKVVKQRK
KNSYIKNRK----VK
>PADL01_0104300
MDDKKKHHKKKKVGKKSKKKKINKNG-N----------NKKYHKAFAFSGGIKSAHRRKQHLFELEEKKLRVQKIFKEGN
KISPLIVVIQGAKGVGKSTLLKSLIKYYVGITINDIK-GPISIFTKNLKRYTFIEVNDDILHMIDVAKIADICILVIDGS
FGIELETLEFLNILYTHGLPKVLGVVTHLDKFKDSKSIRKRKKKLNKRYSEELVEGSKLFFLSGIQNNRYNKTEIRNLCK
FLSVIKKPIISWREQHGYILGLKLDVDDLLINNQIESQKNNI--------------------------------------
----QNEHIHGEH-IY-GTNY-----DDEEKEKKIINFLNNCDDKINVSIEGYVYGSKIYKNQKIHIPNIGDVEINNIQI
LQDPFKLDEQKKNPNIYAPMSDVGNLTFDFDNMYIHIPKNKVNFTSDELLLPD-QGDRTV--SRDQMKEKEDDTVQDNDD
I-DV-D--G-----DVDVDVD-GDVDDDDVG---------DDDDDD------------DD----D-DDDDDDD-D-----
D----DEDDDDDENHNKD-------------------KSSSHNNQNNDKEKYITDSIKMIRELQKSNGVFSKQ-QK-ENL
MLFNETNE--------N--KNPSNIRRKAPSNVYISEKQKKKKQQDNYVNEKAEEYNKLESILYEKKNN-DDEYYCANNV
IL--SSDD--EKEEND--------------------------------------------ASFREFY--------R---K
Y-GLKGDMSDEGGND-DINMYNGQENEEKLKDTYDKLLDGGEDEDDY--DDEENDDK--ENGDE-----DD--ESD----
-DDDESDDDDQNDDDDES----DDDDQNDDD------DESD-----------DD-------DQN----------------
--------DDDNNNSKELKNKNTLDHNKNKMNHMQAHDIADILSFDNKISVDTFIYDFSYIKRKNNLLYFRGDVINVIKR
EERKLEPS-----PHLKEYEESFYFLKNILSTDIV--EN-NKCEYYSYMNEENYYYDELDTFRGDEEDVFIFNNLSISIY
DIVDSDVVDNFFSRYDSVYRMFFKNRKRGDMDVNDE-GD-D-NNSD-NNSDNNSDNNSDN-NSDNNSD-NNSDNNRSD-N
NSSDDNNNSDD------NNNSSDNNNNSSDNNNNSDNIHNSDDNN---NNLKGKGIGNTLNEPDI-KEN--LKKLKEEKL
IEKEKFKETEKIGVLN-NGYGSSVNIGEYVRIEINIEKKKLAILKNNLIICGGIQTYEEKDSLIHCRIKKHRWFPKLLRS
NDPLIFSVGWRRYQSIPIYSISERNNVRLRYLKYTTEHMHCNCTFFGPLASVNSGILALYNYKKVPFYRICINGLIIETN
NNLNIMKKLKLIGEPYKIFKNTAFVKNMFNSDLEVCKFLNCPVVTPSGIKGLIKNKINNNGDFRCTFSDKIRMSDIVILK
LYVNVKIKKFYYFDIENKIKSINELRYIYNIYVNHNN-NYRSIPFRHFYHTKIQIKSKLIKDLPFKSKPKLFKKLQNHSN
INNKQQSTLI-NKKNKKTDQINFNALPNPKLAAKWYQMLHTIKKNIIDQKKQKSQLSYHKKLKEKLKIQQTKSKVVKERK
KISYKKGRK-----I
>PF3D7_0106700
MDDKKKHHKKKKVGKKSKKKKINKNG-N----------NKKYHKAFAFSGGIKSAHRRKQHLFELEEKKLRVQKVYKEGN
KSSPLIVVIQGAKGVGKSTLLKSLIKYYVGITINNIK-GPISIFTKNLKRYTFIEVNDDILHMIDVAKIADICILVIDGS
YGIELETLEFLNILYTHGLPKVLGVVTHLDKFKDSKSIRKRKKKLNKRYSEELVEGSKLFFLSGIQNNRYNKTEIRNLCK
FLSVIKKPIISWREQHGYILGLKLDVDDLLINNQITSQKNNL--------------------------------------
----QSEHVHNENYVN-HASYDNDNDNDEENEKKLTNFLTNCDEKIKISIEGYVYGSKIYKNQKVHIPNIGDVEIDNIQI
LQEPFKLDEQKKNPNIYAPMSDVGNLTFDFDNMYIHIPKNKVNFTREEFLLAD-QREETI--PGDHSGEKNGNTLKDDEG
GGDGDDDDD-D-VGDDNVD-D-GDDDDDDVGDDNVDDDDGNDDDDD---------DN-DDD--DN-DDDDNDD-D-----
D----NDDDDDDDNENSD-------------------KSSHHNKQSNDNEKYITDSIKMIRELQKSNGVFSKQ-QK-DNL
ILFNETND--------N--NGASNIRRKAPSNVYISEKQKKKKQQDSYVNEKAEEYNKLESILYEKKNN-DEEYYCANNV
TI--SSDD--DKEEND--------------------------------------------ASFREFY--------R---K
Y-GLNADMSDDGGNN-DINIYNGQESEEKLKDTYDKLIDGGHDEDDY--DDDENVGD--ENDDD---EENDDDENDDDEE
NDDDENDDDEEN-D-D-DDDENDDDDENDDD------DEND-----------DDDEN---VGDDDENDDDDENVGDENI-
DDDDDD--DYNNYNNKELKHKNTLDPNKSTVNRMEAHDIADILSFDNKISLDTFIYDFSYINRKNNLLYFRGDVINVIKR
EERKLDES-----CHLQEYEEHFYFIKNMLSTDIV--ED-KKRGCYSFMNEDNYYYDKLDTFRSDEEDIFIFNNLSISLY
DIVDSNIVDNFFSRYDKVYRMFFKNRKRGNMGINSE-GD-D-NNNN--NSDDDNNINSDD-NNSNSDD-NNS---NSD--
---DNNSNSDD------------NNSNSDDNNINSDDNNINSGDD---NNLKDKDKGNIGNEINI-KEN--LKKLKEEKL
IEKEKFRETEKIGVLN-SGYGSSVNIGEYVRIELNIEKKKLAILKNNLIICGGIQTYEEKDSLIHCRIKKHRWFPKLLRS
NDPLIFSVGWRRYQSIPIYSISERNNVRLRYLKYTTEHMHCNCTFYGPLASVNSGILALYNYKKVPFYRICINGLIIETN
NNLNIMKKLKLIGEPYKIFKNTAFVKNMFNSDLEVCKFLNCPVVTPSGIKGLIKNKINNNGDFRCTFADKIRMSDIVILK
LYVNVKIKKFYYFDIENKIKSINELRYLYNIYVNHNN-NYRSIPFRHFYHTKIQIKSKLLKDLPFKSKPKLFKKLQNHAN
LNNKQLTNNI-NNKKTKTDQINFNALPNPKLAAKWYQMLHTIKKNILDQKKAKSQLSYHKKLKEKLKIQQAKTQVVKQRK
KISYKKGR------K
>PcyM_0210900
MDDKRKHHKKKKVGKKAKRKKISKGA-N--RGAKNSEAKKKYHKAFAFSGGIRSAHRRKQHQFELEEKKLRVPKHFKECS
KNTPIIVAIQGPKGVGKTTLLKSLIKHYVGVSINEVK-GPISIITKALKRYTFVEVNDDILNMIDVAKIADLCLLVIDGS
YGLELETLEFVSILNTHGLPKVIGVVTHMDKFKDSKSIRKRKKKLSKRFTEEMVEGAKIFFFSGIQNGKYNKTEVRNFCK
FVSSIKRPQISWREQHGYILGLRLDVDEAATGEESIM-------------------------------------------
-----RVPAKGKDHLQ-LCKE-----AAAEEDKRIDYFLSKCDEKVCVHVEGFVYGSKIFNNQVIHIPNIGDVQIRDIQI
LQDPFLTDEQKKNANVYAPMADVGNVAFDFDNMYIHIPKSKVNFTPGESLLGN-GGEGSG--GEGSGGEGSGGEG-----
-------------------------------------------SS-------------GEG---SGGE------------
-------GSVGESREESG-------------------GGGGDPSAKRDDQRYMTEGIRMIRALQTSKYALCRKAGADEEP
LLFDGQEE---------------NQRRKAPSNVFVSERQKKKKQAEKYVNEKAKEYTELEPILFGKRDA-EDDYHYADGV
TV--SASG--EGEEDQ--------------------------------------------GDDQEEE--------E---E
E-DEEEDEEEEEGDE-E---------------------------ED----------------------------------
-------DEE-D-E-EDEEDE-EQDDEGDDE------EDE------------EDEDA---DADG----------------
ED-EE---EDLAQNS---A-------HLANLANRGEHHLAQELAFDNKASLDAFIYDVRYIHRRNNHLYFKGDILVVMRR
EKEV-HG------------EQD---LHSLLSTETVR-EE-KTQRLYSYMHGENYFLDEVDSFKCTRDEVFIFNNLSISLG
DVADEALSTQFFSRYRSLYEGCFGPTDEAGSG--EE-VG-T-LSEG------GGNEQGGDFSP-GQ--------------
---------------------G------DF--------SYG--LG---DNADERDS-ATVGEADG-KAS--LKKAKAERE
QQKERYQETEGIGVLSSNTYGSSVNIGEYIKMVFKIERKKLAVMKKGIIICGGLQTYEEKESMIHCRVKKHRWFPKVLRS
NDPLIISIGWRRYQSIPIYSINERNNVRIRFLKYTTEHMHCNCTFYGPVAGANNGILAICNYKKVPYYRICLNGITLETN
TNVKIMKKLKLIGEPYKIFKNTAFVKNMFNSDLEVSKFINCPVVTPSGIKGLIKSKLSDNGNFRCTFADKVRISDIVILK
LYVNVKIKKFFTYDVENKLRSINELRYIYNLYVNHKS-NYRSVPFRHFYHSKIHINPKLIKELPYRSKPKLFSKMSNEEE
LKK---------QKESKEDHINFRALENPRLASRWYQMLHTIKKNILEKKKEKAKVSYHNKLKKALMVEEAKQRVVKQRK
KMSYRKGKDRAGPRP
>PVP01_0208100
MDDKRKHHKKKKVGKKAKRKKISKGG-GAGRGAKNNE-AKKYHKAFAFSGGIRSAHRRKQHLFELEEKKLRAPKNFKECS
KSSPLIVAIQGPKGVGKTTLLKSLIKHYVGVTINEVR-GPVSIITKAMKRYTFIDVNDDILSMIDAAKVADLCLLVIDGS
YGLELETLEFVSILNTHGLPKVIGVVTHLDKFKDSKSIRKRKKKLSKRFSDEMVEGAKVFFFSGIQNGRYNRTEVRNFCK
FFSSVKRPQISWREQHGYIVGLRLDVEEEDAEEGAA--------------------------------------------
----------A-EGAA-AVKD-----GAAAEDGRVCAFLSNCDEQVRIHVEGFVYGAKLFNGQVVHIPNIGDVQIRDIQI
LQDPFLTDEQKKNPNVYAPMADVGNVAFDLDNMFIHIPKSRVNFTPGELLGGG-SGDASG--G-----------------
------------------------------------------------------------G---S-GE------------
-------ESDEERDENR-----------------------QRGNPGGEDERYVTEGIRMIRALQRSKYALCGDGGVESEP
RLFDEPPLFEPPLLLDG--Q-EEGPRRKAPSNAFVSERQKKKKQAEKYVNEKAREYTELEPILFGKRGA-EDDYHCADGV
SV--SASG--GEEGEE--------------------------------------------VDDDGED-------------
--DGEEEEEEEEDDDDD---------------------------EE----------------------------------
--D----EEEDDGD-DDEEDE-E-----DDD------GD-------------DDEED---D-DG----------------
ED-DE---EDLAANP---ANAAN-PANSANPPHRGEHRLAQELAFENKASLDAFIYDARYIRRRNSHLYFKGDVLVVMRR
EKRGLRGEEGGEGEEGEEEEEDLHSVLNLLSADPVR-EAKKAQPLYSYMHEENYFLDEVDSFKCTQDVVFVFNNLTVSLG
DVADEALVEQFFSRYGSLYEGCFGSSGGAAEG--EA-AN-GGAARG------EEANGG----------------------
--------------------------------------------A---ANGEAADE-EANGEAAN-TASLGDTDGKEQKE
QQKERYQETEGVGVLRGNAYGSSVNIGEYIKMAFKIERKKLAMVKKGIIICGGLQTYEEKESMIHCRVKKHRWFPKVLRS
NDPLIFSIGWRRYQSIPVYSINERNNVRIRYLKYTTEHMHCNCTFYGPVAGANSGILAICNYKKVPYYRICLNGITLETN
TNVRIMKKLKLIGEPYKIFKNTAFVKNMFSSDLEVSKFLNCPVVTPSGIKGLIKSKLAESGNCRCTFADKVRMSDVVILK
LYVNVKVKRFFTYDVENKLRSINELRYIYNLYVNHKS-NYRTVPFRHFYNSKIHINPKLLKELPYKSKPKLFSKMSNEEE
LKK---------EKQRKDEQINFRALENPKVASRWYQMLHTIKKNILEKKREKAKLSYHSKLKKTLMVEEAKQRVVRQRK
KLSYRRGRGKAGSHE
>PmUG01_02017000
MEEKRKHHKKKKVGKKAKKKKISKNVIH----------NKKYHKAYAFSGGINSAHRRKQHLFELEEKKLRVPKHFKEGS
KNSPLIVAIQGAKGVGKSTLLKSLLKHYVGITVNEVNNGPISIFTKNGRRYTFIETKDDILAMIDVAKIADICLLVIDGN
FGFELETLEFISILNTHGMPKVLGVVTNLDKFKDSKSIRKRKKKLTKRFAEELVEGSKIFFLSGIQNNRYNKTEIRNLCK
FLSVVKKPLISWRDQHGYMLALRVDVEEAKEK--EFSYSSDI--------------------------------------
---VSNSSTS--NAASTTNGR-----GKEDKNTDLTNFLANANKHMTVYIEGYVYGSKIYKNQTIHIPNMGDVKIENIQV
LQDPFKYDEQKKKTNIYAPMSDIGNVVFDFDNMYIHIPKNKINFTRRELLMGG-EEKEE---EGEEE--------E----
----------E-EGK--------------------------EGDVG---------DYSDSG---S-DDGSDDG-------
-----SYDGSDDGSEEGGVSSRVKVGSSEGKEPYAKVGKKNKAHTKGTNQKYMTESIKMIRDLQNSKYIFSKHSEEGDKL
ILFDDRND--------EETRGVVDVRRKAPSNVFVSEKQKKKKLADDYVNEKAEEYNKLKHILFEKKNKDEDDYYYAEGV
SI--SSDD--EKKYGDGWKYEADKSYKDGGRNEEDKNYKDCGKYKDDKNYNDGKQD----EKFSNFY--------R---T
Y-GLKCDIGEEESAS-A---------------------------FPDQ-GTG----------------------------
-------------------------------------EDTS-----------T-------NNRS----------------
--------DANGVMEKERKVCTPIETTMDLRYYSEDYKIAEILAFDNKVNIDSFVYDYKYINRKNSYLYYKGDIINILKE
EKRKVHDE------ILPGDQINRYMYKTLLSTDIVQ-DN-NVNRKYSYMNEDNYYYNYQDTFKCTTDNIFIFNNLTVSLV
DIADHALVENFFFIYGSVYSMYFGRGEHSDGDKGGE-LD-G-EFSG------EVNGEVDG-GV-DGEI------------
------------------------------------DGKLNEDED-------DP-IADRLSHLSP-EKS--WKRVKAERE
LQMEKYKETEEVGALS-NAYGSAANIGEYGRIEIRIEKSKLGILKNGLIICGGLQSYEEKDSYVHCRIKKHRWFPKLLRS
NDPLIFSVGWRKFQSIPTYSINERNNVRIRYLKYTTEHMHCNCTFYGPLAGVNSGILALYNYKKTPFYRICINGVIIETN
NNINIMKKLKLIGEPYKIYKNTAFIKNMFNSDLEVCKFINCPVVTPSGIKGLIKNKLDDKGNFRCTFADKIRISDIVILK
LYVNVKIKKYYNYDIENKLRSINELRYIYNIYVNHTSGNYRKTPFRHFYHSKIHINPKLLKELPYKTKPKLFKKVQHSNQ
INK---------KKEQQKDQINFHALENPKLAARWYQMLHTIKKNMIEKKKEKSKLAYHNKLKNKLKMEQEKQKVIKSRK
KLSYKKSRK-----P
>PCOAH_00003290
MDDKRKHHKKKKVGKKAKRKKISKGG-K--HGTKNNE-VKKFHKAFAFSGGIRSAHRRKQHQFELEEKKLRVPRNFKECS
KSSPLIVAIQGPKGVGKTTLLKSLIKHYVGVSINEVR-GPISIITKALKRYTFIEVDDNILSMIDVAKVADLCLLVIDGS
YGLELETLEFVSILNTHGLPKVIGVVTHLDKFKDSKSIRKRKKKLNKRFSEEMVEGAKIFFFSGIQSGRYNKTEVRNFCK
FVSSVKRPQISWREQHGYVLGLRLDVDEFATE------------------------------------------------
---------------------------EEDTDKRIDSFLSKCDEQICIHVEGFVYGSKIFNNQVMHIPNIGDVPVRDIQI
LQDPFLTDEQKKNPNVYAPMADVGNVAFDFDNMFIHIPKSKVNFTPGEALLGG-DTEKSD--GGIHN-------------
-------------------------------------------DI-------------PDE-------------------
--------SGEESEEGSS-------------------PRGDDPSANRDDERYMTEGIRMIRALQTSKYALCNNAGADDEP
LLFDEQED---------------VHRRKAPSNVFISERQKKKKQAEKYVNEKVKEYTELEPILFGKRDA-EDDYHYADGV
TL--SASG--GEDSNH--------------------------------------------EKDNKEE--------D---A
N-SSDEDEEEESEDD-D---------------------------DD----------------------------------
-------DDE--EE-DVEADE-EEDAE-IDE------EDE------------EDEGD---DLDG----------------
-----------------------------NFPNRGEHQLAQELAFDNKASLEAFIYDARYIHRKNNHLYFKGDILVLMRR
EGDYLHG------------EED---FNSILSIDSVK-EE-KAHQLYSYMHEENYFLDEVDSFKWITDEVFVFNNLTVSLG
DVADEALVEQFFSRYGSLYEGCFGLTEDAGSG--EE-GD-I-VSGE------EENEEGDD--------------------
--------------------------------------KVG--QD---DVTDGGDP-PMVGEEEG-KAS--LKKAKAERE
QQKERYQETEGIGVLSSNTYGSSVNIGEYIKVVFKIERKKLAVMKKGIIICGGLQTYEEKESMIHCRVKKHRWFPKVLRS
NDPMIISIGWRRYQSIPIYSINERNNVRIRFLKYTTEHMHCNCTFYGPVAGANNGILAIANYKKVPYYRICLNGVTLETN
ANIKIMKKLKLIGEPYKIFKNTAFVRNMFNSDLEVSKFINCPVVTPSGIKGLIKSKLTENGNCRCTFADKIRISDIVILK
LYVNVKIKKFFTYDVENKLRSINELRYIYNMYVNHKS-NYRSVPFRHFYHSKIHINPKLLKELPYKSKPKLFSKMSNEEE
SKK---------QKEKKDDQINFRALENPKLASRWYQMLHTIKKNIVDKRREKAKLSYHNKMKKALMVEEAKHTVVKQRK
KMSYRKGKAR--SHA
>C922_04903
MDDKRKHHKKKKVGKKAKRKKISKGA-N--RGAKNNE-AKKFHKAFAFSGGIRSAHRRKQHQFELEEKKLRVPKHFKECS
KSSPLIVAIQGPKGVGKTTLLKSLIKHYVGVSINEVR-GPISIITKALKRYTFVEVDDDILNMIDVAKIADLCLLVIDGS
YGLELETLEFVSILNTHGLPKVIGVVTHLDKFKDSKSIRKRKKKLSKRFTEEMVEGAKIFFLSGIQNGKYNKTEIRNFCK
FVSSIKRPQISWREQHGYILGLRLDVDEIATEEDAML-------------------------------------------
-----TVRPKGKQHR--QERK-----QDEEEDSRIDQFLSKCDEEVCVHVEGFVYGSKIFNNQVVHIPNIGDVQIRDIQI
LQDPFLTDEQKKNPNVYAPMADVGNVAFDFDNMFIHIPKSKVNFTPGESLLGG-GGETAA--GGGG--------------
-------------------------------------------DS-------------AEG---S-GE------------
-------GSDEESGEESG-------------------RGTAIPPGKRDDERYMTEGIRMIRALQTSKYALCSDAEGDNEP
VLFDGQEA---------------GHRRKAPSNVFVSERQKKKKQAEKYINEKAKEYTELEPILFGKRDA-EDDYHYADGV
TL--SASG--EGEEQE--------------------------------------------QDDQEGDDEAGDDEEDDDGE
D-DDEEDDDEDDDDE-E---------------------------DD----------------------------------
-------DEEDD-D-EDDDDE-EDDDEEDDD------EED------------DDEDD---DDEE----------------
DD-EG---DDVAANS---ANSAT-IPNFANYHNPGEHHLAQELAFDNKASLDAFIYDTRYIHKRNNHLYFKGDILVVMRR
EKKGVHG------------EQD---FYSLLSPDAVK-EE-KAQRLYSYMHEENYFLDEVDSFKCTTEQVFIFNNLTVSLG
DVADEALTEKFFSRYRSLYEGCFGTTDGMGSG--EE-VD-A-VSEK------EANQQGDN--------------------
--------------------------------------SLG--RG---DTTGERDT-ALMDEAEG-KAS--IKKEKAERE
QQKEKYQETEGIGVLSSNTYGSSVNIGEYIKVVFKIERKKLAVMKKGIIICGGLQTYEEKESMIHCRVKKHRWFPKVLRS
NDPLIISIGWRRYQSIPIYSINERNNVRIRFLKYTTEHMHCNCTFYGPLAGANNGILAICNHKKVPYYRICLNGVTLETN
TNVKVMKKLKLIGEPYKIFKNTAFVKNMFNSDLEVSKFINCPVVTPSGIKGLIKSKLSDNGNCRCTFADKVRISDIVILK
LYVNVKVKKFFTYDVENKLRSINELRYIYNLYVNHKS-NYRSVPFRHFYHSKIHINPKLLRELPYKSKPKLFSKMSNEEE
LKK---------EKQRKDDQINFRALENPKLASRWYQMLHTIKKNIMDKKKEKAKLSYHKKLKKALMVEEAKHRVVKQRK
KMSYRKGKLR--PHP
>PBLACG01_0104300
MDDKKKHHKKKKVSKKSKKKKINKNA-N----------NKKYHKAFAFSGGIKSAHRRKQHLFELEEKKLRVQKVYKEGN
KSSPLIVVIQGAKGVGKSTLLKSLIKYYVGITINDIK-GPISIFTKNLKRYTFIEVNDDILHMIDVAKIADICILVIDGS
YGIELETLEFLNILYTHGLPKVLGVVTHLDKFKDSKSIRKRKKKLNKRYSEELVEGSKLFFLSGIQNNRYNKTEIRNLCK
FLSVIKKPIISWREQHGYILGLKLDVDDLLINNQILSQKNNI--------------------------------------
----ESKHAHNENYVN-HTSY-----DDEENEKKLTNFLTNCDEKIKISIEGYVYGSKIYKNQKVHIPNIGDVEIDNIQI
LQEPFKLDEQKKNPNIYAPMSDVGNLTFDFDNMYIHIPKNKVNFTRDEFLLAD-QTDETV--PGGHSSEKKGNTLKGDDV
DGDDIDN-D-D-IDNDDVD------DDDDGGDD-DDDDDDDDDDDD---------DG-DD----D-DDDDDDD-D-----
G----DDDDDDDDKHNRD-------------------KSSNHNKQSNGNEKYITDSIKMIRELQKSNGVFSKQ-QK-DNL
ILFNETND--------N--KVPSNIRRKAPSNVYISEKQKKKKQQDSYVNEKAEEYNKLESILYEKKNN-DEEYYFANNV
TI--SSDD--EKEEND--------------------------------------------ASFREFY--------R---K
Y-GLNGDMSDEGGNN-DINLYNSQENEEKLKDTYDKLIYGVEDEDDY--DDEN-DGD--ENDGD----ENDSNENDG-DE
NDDDENDDDEND-D-DENDDDENDGDENDDD------DKND-----------DDEND---DNNSDDYNSDDYNSDDYNS-
DDYNSDDYNSDDNNSKELKHKNTLYPKKAKVNRMQAHDMADILSFDNKISLETFIYDFSYINRKNNLLYFRGDVINVIKR
EERKLAES-----SHLKEYEEHFYFLKNILSTDIV--ED-KKREYYSYMNEDNYYYDKLDTFRSDEDDIFIFNNLSISIY
DIVDSNVVDNFFSRYDRVYRMFFKNRKRGDMEVNGE-GD-D-KSNSDDNSNGDDNSNGDD-NS-NSDDNS-----NSDDN
INSDDNINSDDNINGDDNIN-GDDNSHSDDNNNLSDN-NDNNNNS---NNFKGKDRGNIGNEPNI-KEN--FKKLKEEKL
IEKEKFKETEKIGVLN-IGYGSSVNIGEYVRIEINIEKKKLAILKNNLIICGGIQAYEEKDSLIHCRIKKHRWFPKLLRS
NDPLIFSVGWRRYQSIPIYSISERNNVRLRYLKYTTEHMHCNCTFYGPLGSVNSGILGLYNYKKVPFYRICINGLIIETN
NNLNIMKKLKLIGEPYKIFKNTAFVKNMFNSDLEVCKFLNCPVVTPSGIKGLIKNKINNNGDFRCTFADKIRLSDIVILK
LYVNVKIKKFYYFDIENKIKSINELRYIYNIYVNHNN-NYRSIPFRHFYHTKIKIKSKLLKDLPFKSKPKLFKKLQYDSN
INNKQQTNLTTNKKKKKTEQINFNALPNPKLAAKWYQMLHTIKKNILDQKKIKSQLSYHKKLKEKLKIQQAKSKVVKQRK
KISYKKGRK----NN
>PGSY75_0106700
MDDKKKHHKKKKVGKKSKKKKINKNG-N----------NKKYHKAFAFSGGIKSAHRRKQHLFELEEKKLRVQKIFKEGN
KSSPLIVVIQGAKGVGKSTLLKSLIKYYVGITINDIK-GPISIFTKNLKRYTFIEVNDDILHMIDVAKIADICILVIDGS
FGIELETLEFLNILYTHGLPKVLGVVTHLDKFKDSKSIRKRKKKLNKRYSEELVEGSKLFFLSGIQNNRYNKTEIRNLCK
FLSVIKKPIISWREQHGYILGLKLDVDDLLINNQIESQKNNI--------------------------------------
----QNEHIHGEH-IY-GANY-----DDEEKEKKITNFLKNCDDKINVSIEGYVYGSKIYKNQKVHIPNIGDVEIDNIQI
LQEPFKLDEQKKNPNIYAPMSDVGNLTFDFDNMYIHIPKNKVNFTRDELLLPD-QGEGTI--SGGHIKEKEDNTIQDSDG
GGDD-D--G-DVGDDDDVD------DDDDVG---------DDDDVD---------DD-DD----V-DDDDDDN-D-----
Y----DDDDDDDENHNKD-------------------KSSSHNNQSKDKEKYITDSIKMIRELQKSNGVFSKQ-QK-DNL
MLFNETNE--------N--KDPSNIRRKAPSNVYISEKQKKKKQQDNYVNEKAEEYNKLESILYEKKNN-DDEYYCANNV
II--SSDD--EKEEND--------------------------------------------ASFREFY--------R---K
Y-GLKGDMSDEGGND-DINMYNGQENEEKLKDAYDKLLNGGEDEDDY--DDES-DGE--ENDDD---EENDDEENDD-EE
NDDEENDDDE-----ENDDDEENDDEENDDEENDD--EEND-----------DDQNDDDDDDNN----------------
--------NNNNNNSKELKNKNTLDHNKTKMNHMQAHDMADILSFDNKISLDTFIYDFSYIKRKNNLLYFRGDVINVIKR
EERKLVQS-----SHLKEYEESFYFLKNILSTDIV--EN-NKGEYYSYMNEENYYYDELDTFRGDEEDVFIFNNLSISMY
DIVDSNVVDNFFSRYDSVYRMFFKNRKRGDMEVNEE-GD-D-NNSD-NNID-DDNNNSDN-NI-DDDN-N-----NSD-N
NSSDDNNNSDN------NN--SDDNNNSDDNNN-SDDINNSDDNN---NNMKGKGIGNTFDEPDI-KEN--LKKLKEEKL
IEKEKFKETEKIGVLN-NGYGSSVNIGEYVRIEINIEKKKLAILKNNLIICGGIQTYEEKDSLIHCRIKKHRWFPKLLRS
NDPLIFSVGWRRYQSIPIYSISERNNVRLRYLKYTTEHMHCNCTFFGPLASVNSGILALYNYKKVPFYRICINGLIIETN
NNLNIMKKLKLIGEPYKIFKNTAFVKNMFNSDLEVCKFLNCPVVTPSGIKGLIKNKINNNGDFRCTFADKIRMSDIVILK
LYVNVKIKKFYYFDIENKIKSINELRYIYNIYVNHNN-NYRSMPFRHFYHTKIQIKSKLLKDLPFKSKPKLFKKLQNHSN
INNKQQTTLI-NKKNKKTDQINFSALPNPKLAAKWYQMLHTIKKNIIDQKKQKSQLSYHKKLKEKLKIQQTKSKVVKQRK
KISYKKGR------K
>PKNH_0206800
MDDKKKHHKKKKIGKKAKKKKISKGG-N--RGGKKNE-VKKYHKAFAFSGGIRSAHRRKQHQFELEEKKLRVPRNFKECS
KSSPLIVAIQGPKGVGKSTLLKSLIKHYVGVSINEVK-GPISIITKALKRYTFIEVEDNILSMIDVAKISDLCLLVIDGS
YGLELETLEFVSILNTHGLPKVIAVVTHMDKFKDSKSIRKRKKKLSKRFSEEMVEGAKIFFFSGIQSGKYNKTEVRNFSK
FVSSVRRPHISWREQHGYVLGLRLDVDEVATE------------------------------------------------
--------------------------EEEEEDKRINSFLSKCDEQVCVHVEGFVYGSKIFNNQVLHIPNIGDVEIRDIKI
LQDPFLTDEQKKNPNVYAPMADVGNVAFDLDNMFIHIPKSKVNFTPGEALLGD-SAENGK--EIGG--------------
-------------------------------------------QS-------------VGG-------------------
--------SDEESGGESN-------------------GGADDPSARRDDERYMTEGIRMIRALQTSKYALCSNTGAEEEP
LLFDGQEE--------------RNHRRKAPSNVFVSERQKKKKQAEKYVNEKVKEYTELEPILFGKKDA-EDDYHYADGV
SL--SASG--GEEDDK--------------------------------------------GNNDDDN-NDVDNN-DDDDS
DYDSNDDDGSDDSDD-D---------------------------DD----------------------------------
-------DDD-------DDDDNNDDK-NDDDSDDDG-DDG---------G--DDDGN---DDGN----------------
ED-EE---EDLGV----------------NFANGREDQLAQELAFDNKANFETFIYDRRYIHRKNNHLYFKGDILVLMRR
QEEGVQE------------EQD---FLSLFSMDSVK-EE-KAQRLYSYMHEENYFLDEPDSFKWTKDEVFVFNNLTVSLG
DIADEALAEQFFSRYRSLYEGCFAATDDAESD--GE-VG-M-ASEE------EVKKRDDN-SG-G---------------
----------------------------ED--------KLG--GE---DQFGGGDI-AMVGEEDG-KAS--LKKEKAERE
QKKEKYQETESIGVLNSNTYGSSVNIGEYIKLVFKIERKKLALMKKSIIICGGLQTYEEKESIIHCRVKKHRWFPKVLRS
NDPMIISIGWRRYQSIPIYSINERNNVRIRFLKYTTEHMHCNCTFYGPVAGANNGILAIAKYNKVPYYRICFNGVTLETN
ANIKIMKKLKLIGEPYKIFKNTAFVKNMFNSDLEVCKFINCPVVTPSGIKGLIKSKLSENGNCRCTFADKIRISDIVILK
LYVNVKIKNFFTYDVENKLRSINELRYIYNLYVNHKS-NYRSVPFRHFYHSKIHINPKLIKELPYKSKPKLFSKMNNEEE
LKK---------QKQKKDDQINFQALENPKLASRWYQMLHTIKKNIVDKRKEKAKVSYHNKLKKTLMVEEAKNKVVKQRK
KMSYRKGKTR--THP
>PocGH01_02015300
MEEKRKHHKKKKVGKKAKKKKINKNG------------NKKYHKAFAFSGGVNSAHRRKQHLFELEEKKLRVPKIVKEGN
KNSPLIVAIQGAKGVGKTTLLKSLIKYYVGVQINEIK-GPISIYTKNGKKYTFIEVNDDILYMVDIGKIADICILVIDGY
FGFELETLEFLSILKTHGMTKILGVVTNMDKFKDNKSIRKKKKKLSKRFCEEIIEGSKIFFLSGIQNNRYNKTEIRNLCK
FLSVIKRPLISWRDEHGYLLGLRIDIDETTND-VVTSLYDNFEMYPFNTPRTILRNGKNNILRKGEKDKIGGENDEEKGE
ENDEENDEEKGEDNY--EEKG-----EENDEENELGLFLSNYNKKVKVYIEGYVYGSKLYTNQSVHIPNIGDVKIEKINI
LQDPFKLDQEKKNPNIYAPMSDVGNITFDFDNMYIHIPKSKVNFTPQEILQGG-KEIEKD--------------------
--------------------------------------------------------------------------------
----------ENNNGQSE-------------------DGDEDNPPSHKREKYLTESIQMIRQLQKSNYVFSRRPHE-DSL
PLFDAEGE--------E--EAKVGERRKVPTYTFVSEKQKKRKMADKYVNEKAEEYRKLESILYQKKGS-GIGSEIGSGI
GSEIGSGV--GSEIGSGIGSEIG----------------------------SGVGSEIGSGIGREIG--------S---R
I-GSEVGS--EVGSE---------------------------VGSEV--GSE--VG------------------------
-------------------------------------SEVG-----------S-------EVGS----------------
------------EVGSE--VGSEVGS-EVGSGERAEHELAEALAQDNRVSIDTFVYDPGYINRKNNFLYFKGEILNIAKW
ERRRLHKL------NLSFDEINRYIFRKILSTDQV--QD-NARNVYSYMHEENYFFDHVDSFKCIQEDVFIFNNLSVSVA
DIGDDALVEGFFSRYASLYSGYLVGEDAPGGEI--E-GE-D-DNMD------GGSANMDG-GSANMDG-G----------
-----SANMD--------------------------GGSANT----------D--GRSANVEGAI-SMG--CDASLGVIT
TQGERFVETEQVGILG-KGYGSAVNIGEYVRIEIVVEKSKLSILKNNVIICGGLQSYEEKETYVHCRVKKHRWFPKILRS
NDPIFFSVGWRRYQSIPIYSLNERNNVRIRYLKYTTQHMHCNCTFYGPLAGTNSGILAIFNLKKVPFYRICINGVILETQ
NKISIMKKLKLIGEPYKIYKNTAFVKNMFNSDLEVCKFVNCPIVTPSGIKGLIKSKLGENGNFRCSFADKIKMSDIVILK
LYINIPIKKYYNYDIENKLRSLNELRYIYNIYVNHKH-NYRKIPFRHFYHSKIFIKPKLFKDLPYKSKPKMFQKKEDQNN
IST----------RNENKDIINFHALENPKLAARWYQMIHTIKKNIIEKKKEKSKLAYHKKLKEKIRVEEAKHNVVRARK
KLSYKKGR------K
>PGAL8A_00102800
MEEKRKHHKKKKVGKKIKKKKINKNV------------NKKYHKAFAFSGGIKSAHRRKQHLFELEEKKLRIPRVFKEGN
KNSPLVVVIQGSKGVGKTTLLKSLIKCYVGVNINEIN-GPISVYTKNKKKYTFIEVNDDILNMIDVGKIADICILVIDGS
FGFELETLEFLSILNTHGMPKVLGVVTKLDKFKDSKSIRKRKKKLNKRFSEELVEGSKLFFLSGIQNNKYNKTEIRNLCK
FLSVMKKPIISWREQHGYLVGLRLDIDEFSNE--ITN-------------------------------------------
------ENNS--NHFNDIKKN-----NDEENEKELTSFLSNCNENIRVYIEGYVYGSKLYKNQNIHITNIGDIKIEKIEI
LQDPFKIDEEKKNPNIYAPMSDIGNITFDFDNMYIHIPKNKINFTKRELLIGD-DKEKLGLEEDEEE--KEETE--D---
------------ENK--------------------------MNSKY---------DKDDDK---S-DDESDNEDDDEDED
DDEDEDEDEDEDENEDYE-----KEDTNKNNSPNN-DDKCKKKKNNAKNKKFFTESIKMIRELQNSNYVFSNNSEK-NNL
ILFDTRNN--------E----TQEERRKAPSNVCFSEKQKKKKQGENYVNEKAEEHNKLELILYEKKNN-DDDYYYAKDI
NI--SSSE--E--EKD--------------------------------------------TSFTNFY--------K---E
F-GIENDKEENNNIY-E---------------------------N----SID----------------------------
-------------------------------------EENV-----------N-------NSIF----------------
--------K------EEKKEELEKSDEIKKKEILYDHEIAEILAFDNKISIDSFIYDFTYINKKNNCLYFKGDIISIIKK
EKINLSKT------SMSEEEIKIYITKNLLSTEAV--YD-NEKNYYSHINEGNYYLDNIDSFKCVQDDVFIFNNLTISLS
DLTNDNLVENFFIRYSSLYNMYFKNFDKRR--KKEE-IE-D-ENEN--NEN-DENDENDD-YS-DNDD-N-----ENE-S
NEADDNS-----------------------------DNDDNENENNIENEDADK-SDEKKEENEIDINN--LKKMKEQKL
LMKEKYIETEYVGVLN-NAYGSSVNIGEYVRIQITIEKKKLIVLKNNLIICGGLQSYEEKDSYIHCRIKKHRWFPKVLRS
NDPLIFSVGWRRFQSIPIYSINERNNVRIRYLKYTTEHMHCNSTFYGPLSAVNSGILALYNYKKVPFFRICINGVIIETN
NNFNIMKKLKLIGEPYKIFKNTAFIKNMFNSDLEVCKFINCPVVTPSGIKGLIKNKLNSNGDFRCTFADKIRMSDIVILK
LFVNVKIKKYFTYDIENKLRSINELRYIYNIYVNHNS-NYRKIPFRHFYHSKIHIRPKLLKELPYRSKPKLFKKIDDSNE
LKK----------KQEESDHINFKSLENPKLAARWYQMLHTIKKNIIDKKKEKSKLSYHKKLKEKLKVEEAKQNVVKERK
KLSFKKGRK-----N
>PRELSG_0210300
MEEKRKHHKKKKVGKKTKKKKINKNV------------NKKYHKAFAFSGGIKSAHRRKQHLFELEEKKLRVPRILKEGN
KNSPLIVVIQGSKGVGKTTLLKSLIKYYVGVNVNEIN-GPISVFTKNKKKYTFIEVNDDILNMIDVAKIADICLLVIDGS
FGFELETLEFLSILNTHGMPKVLGVVTKLDKFKDSKSIRKRKKKLNKRFSEELVEGSKLFFLSGIQNNKYNKTEIRNLCK
FLSVIKKPIISWREQHGYLVGLRLDIDESTNE--ILN-------------------------------------------
------SNNN--INSNDL-KR-----NSDEDEKQLKSFLNNCNENISVYIEGYVYGSKLYKNQNVHITNIGDIKIEKIDI
LQDPFKNDEEKKNPNIYAPMSDIGNITFDFDNMYIHIPKNKINFTKKELLIGE-EKEKLGIEQGEEEEEEERGEKK-N--
----------E-EKK--------------------------MNKNSDKDNNASI-DENENE---N-DDDDDDDDDDEDDD
EDEDDDEDEDDDEDEDDD-----EDDISKNNDSQN-NNKDKKKKNNIKNKKFLTESIKMIRELQNSNYVFSNNSEK-DDL
ILFDKRND--------E----SQEDRRKAPSNVYFSEKQKKKKQGENYVNEKAEEHSKLELILYEKKND-NDDYYYAKDI
HI--SSSE--E--DRD--------------------------------------------INFNKFY--------K---K
F-GIENDKEENNNIY-E---------------------------N----AVD----------------------------
-------------------------------------EENS-----------I-------NIIS----------------
--------D------EEKKEEIEKINEKKEQESPYDYEIAEILAFDNKISIDSFIYDFNYINRKNNCLYFKGDIMTIIKK
EKNDLSKT------SLSEEEIKLYITKNLLSTESV--DD-NVKNYYSYMNEGNYYLDDIDTFKCVKNDVFIFNNLTISLS
DIKDDNLVENFFTRYSSLYSMYFKNSNNDKVKKKEE-ME-Y-NNEN--NED-DSYNDDDN-ET-DTEN------------
------------------------------------KDQDHEDEDEDENAEKKE-ENDNKKENDIDSDN--LKKVKEQKL
LLKEKYIETEYIGVLN-NAYGSSVNIGEYVRIQITIEKKKLVILKNNLIICGGLQTYEEKDSYIHCRIKKHRWFPKVLRS
NDPLIFSVGWRRFQSIPIYSINERNNVRIRYLKYTTEHMHCNCTFFGPLSAVNSGVLALYNYKKVPFYRICINGVILETN
NNFNIMKKLKLIGEPYKIFKNTAFIKNMFNSDLEVCKFINCPIVTPSGIKGLIKNKLNDKGDFRCTFADKIRMSDIVILK
LFVNVKIKKYFNYDIENKLRSINELRYIYNIYVNHNS-NYRKIPFRHFYHSKIQIKPNLLKELPYRSKPKLFKKIDDSNK
LKK----------KQEENDQINFKSLENPKLAARWYQMLRTIKKNIIDKKKEKSKLTYHKKLKEKLKIEEAKQNVIKKRK
KLAYKKGRK-----N
>PCHAS_0205000
MDEKRKHHKKKKVGKKAKNKKINKNV------------NKKYHKAFTFSGGINSAHRRKQHLYELEEKKLRIDKTIKEGY
KNSPLIIAIHGPKGVGKSTLMKSIIKHYVGININEID-RPISIFTKNLKRYTFIEINDDILHMIDVAKIADICLLVIDGS
FGFELETLEFTSILNTHGMPKVIGVVTHMDKFKDNKSIRKRKKKINKRFSEEMVEGSKIFFLSGIQNNRYNKTEIRNLCK
FLSVMKRPLISWRDQHGYILGLKLDIEDEESY--KDK-------------------------------------------
-------N----DFLK-KQDT-----LMDDNDLRLEKFLDKCEDEIPVYVEGYVYGSKMYKNQTVHIPNIGDVKIENIKI
LQDPFKINQEKKTPSIYAPMSDVGNLSFDFDNMYIHIPNNKVNFTKPELLMEKPDQGEAS-------------D------
----------S-TGG-------------------------DDNDDD---------EP-SDA---T-DDDDDDD-E-----
G----SEEESDSDESGSG------------------IENHDSERKAGENSKYVTDSIKMIRELQDCKYVFSKNADE-DDI
KLFDVKEN--------D-IERGIGHRRKAPSNVYISEKQKKKKMAENYVNEKSREYNKLQSILFEKKNK-EDDYNYMSNI
NI--SDNE---DDEND--------------------------------------------KGYNEFY--------K---K
Y-ALQRDKEIENGQH-E---------------------------YDY--SEN----------------------------
-------------------------------------EQMD-----------L-------SNLN----------------
--------N----------------------DMNPYSNISNLLAFENKINIDVFLYNHNYINRINNCLYFKGDLINIINK
EKRKITNS------DMSGQDINMHIIKNTLCTDTLNIEE-NQQNSYSYMHSNNYFFNHIDSFNMTNDDVFIFNNLSICIG
DIVQEELVDNFFSKYEELYSSCFVKSEEEEEEDEEE-NE-K-D---------DENEEDSG-KA-S---------------
----------------------------------------------------DM-AKGGNTVRPI-DEN--LKLLKEKKE
KEKEKFLETEEIGVLS-NMYGSSVNIGEYVKIEMIIKRSKLGVLKNNLIICGGLQSYEEKDSIIHCRVKKHRWFPKVMRS
NDPLIFSVGWRRYQSIPIYSINERNNVRTRFLKYTTEHMHCNCTFYGPLSGVNSGILAIYNYKKIPFYRICINGIILETN
NNINIMKKLKLIGEPYKIFKNTAFIKNMFNSDLEVCKFINCPVITPSGIKGLIKNKLNDKGDFRCTFSDQIKKSDIVILK
LYVNVSIKKYYNYDIENRLKSINELRYIYNIYVNHSS-GYRKMPFRHFYHSKIYVKPQLLKQLPFKSKPKLFKKVDHEND
TKN----------EDKKNNAINFKALENPKLAAKWYQMLHSIKKNIISKRKEKAKLSYHKKLKAKLKVQEEKDKVVKQRK
KASYLKNRK----SK
>PPRFG01_0105100
MDDKKKHHKKKKVGKKSKKKKINKNG-N----------NKKYHKAFAFSGGIKSAHRRKQHLFELEEKKLRVQKVYKEGN
KSSPLIVVIQGAKGVGKSTLLKSLIKYYVGITINNIK-GPISIFTKNLKRYTFIEVNDDILHMIDVAKIADICILVIDGS
YGIELETLEFLNILYTHGLPKVLGVVTHLDKFKDSKSIRKRKKKLNKRYSEELVEGSKLFFLSGIQNNRYNKTEIRNLCK
FLSVIKKPIISWREQHGYILGLKLDVDDLLINNQITSQKNNL--------------------------------------
----QSEHVHNENYVN-HTSYD--NDNDEENEKKLTNFLTNCDEKIKISIEGYVYGSKIYKNQKVHIPNIGDVEIDNIQI
LQEPFKLDEQKKNPNIYAPMSDVGNLTFDFDNMYIHIPKNKVNFTREEFLLAD-QREETI--PGDHSGEKNGNTLKDDEG
GGDNVD--DD--DGND----D-DD--DDDD---------DDDNDDD---------DN-DDD-----DNDDDDD-D-----
D----DDDDDDDDNENSD-------------------KSSHHNKQSNDNEKYITDSIKMIRELQKSNGVFSKQ-QK-DNL
ILFNETND--------N--NGASNIRRKAPSNVYISEKQKKKKQQDSYVNEKAEEYNKLESILYEKKNN-DDEYYCANNV
TI--SSDD--DKEEND--------------------------------------------ASFREFY--------R---K
Y-GLNADMSDDGGNN-DINIYNGQESEEKLKDTYDKLIDGGDDEDDY--DDDENVGDDDENDDD---DENDDDENDD-EN
DDDEENDDDEND-D-ENDDDEENDDDENDDD------DEND-----------DDDEN---VGDDDENDDDDENVGDENI-
DD-DDD--DYNNYNNKELKHKNTLDPNKSKVNRMEAHDIADILSFDNKISLDTFIYDFSYINRKNNLLYFRGDVINVIKR
EERKLDES-----CHLQEYEEHFYFIKNMLSTDIV--ED-KKRGCYSFMNEDNYYYDKLDTFRSDEEDIFIFNNLSISLY
DIVDSNIVDNFFSRYDKVYRMFFKNRKRGNMGINSE-GD-D-NNNN--NSDDDNNINSDD-NNNYSDD-N----------
-----NSNSDD------------NNSNSDDNNSNSDDNNINSGDD---NNLKDKDKGNIGNEMNI-KEN--LKKLKEEKL
IEKEKFRETEKIGVLN-SGYGSSVNIGEYVRIELNIEKKKLAILKNNLIICGGIQTYEEKDSLIHCRIKKHRWFPKLLRS
NDPLIFSVGWRRYQSIPIYSISERNNVRLRYLKYTTEHMHCNCTFYGPLASVNSGILALYNYKKVPFYRICINGLIIETN
NNLNIMKKLKLIGEPYKIFKNTAFVKNMFNSDLEVCKFLNCPVVTPSGIKGLIKNKINNNGDFRCTFADKIRMSDIVILK
LYVNVKIKKFYYFDIENKIKSINELRYLYNIYVNHNN-NYRSIPFRHFYHTKIQIKSKLLKDLPFKSKPKLFKKLQNHAN
LNNKQLTNNI-NNKKTKTDQINFNALPNPKLAAKWYQMLHTIKKNILDQKKAKSQLSYHKKLKEKLKIQQAKTQVVKQRK
KISYKKGR------K
>PVVCY_0200640
MDEKRKHHKKKKVGKKAKNKKINKNV------------NKKYHKAFTFSGGINSAHRRKQHLYELEEKKLRIDKTIKEGY
KNSPLIIAIHGPKGVGKSTLMKSIIKHYVGININEID-RPISIFTKNLKRYTFIEINDDILHMIDVAKIADICLLVIDGS
FGFELETLEFTSILNTHGMPKVIGVVTHMDKFKDNKSIRKRKKKINKRFSEEMVEGSKIFFLSGIQNNRYNKTEIRNLCK
FLSVMKRPLISWRDQHGYILGLKLDIEDDESY--KNQ-------------------------------------------
-------N----DFLK-KQDA-----LMDDNDLRLEKFLDKCEDEVPVYVEGYVYGSKMYKNQIVHIPNIGDVKIENIKI
LQDPFKINQEKKTPSIYAPMSDVGNLSFDFDNMYIHIPNNKVNFTKPELLMEKTDQAEAS---------------D----
----------T-TGE--------------------------DNDDD---------AKQSGG---T-DDDDDED-E-----
-------DESD-DESDSD------------------IGKHDSERKGGENSKYMTDSIKMIRELQDCKYVFSKNPDE-DDI
KLFDVKEN--------D-MERGLGQRRKAPSNVYISEKQKKKKMAENYVNEKSREYNKLQSILFEKKNK-EDDYNYMSNI
NI--SDNE--DNDEND--------------------------------------------KSYSEFY--------N---K
Y-ALQRDKEIENLQ------------------------------YDY--SEN----------------------------
-------------------------------------EQMD-----------L-------TNLN----------------
--------N----------------------DMNPYSNIANLLAFENKINIDVFLYNHNYINRINNCLYFKGDLINIINM
EKRKITNT------DIPNQDINMHIIKNTLCTDTLNIEE-NKQNNYSYIHSSNYFINHIDSFNMTNDDIFIFNNLSIFIG
DIVQEELVDNFFSKYEELYSSCFVKSEEEDEEEENE-ME-G-E--E------EENDEKSS-KM-D---------------
----------------------------------------------------NT-PKSGNTTRPI-DEN--LKLLKEKKE
KEKEKFLETEEVGVLS-NMYGSSVNIGEYVKIEMIIKRSKLGVLKNNLIICGGLQSYEEKDSVIHCRVKKHRWFPKVMRS
NDPLIFSVGWRRYQSIPIYSINERNNVRTRFLKYTTEHMHCNCTFYGPLSGVNSGILAIYNYKKIPFYRICINGIILETN
NNINIMKKLKLIGEPYKIFKNTAFIKNMFNSDLEVCKFINCPVITPSGIKGLIKNKLNDKGDFRCTFSDQIKKSDIVILK
LYVNVSIKKYYNYDIENRLKSINELRYIYNIYVNHSN-GYRKMPFRHFYHNKIYVKPQLLKQLPFKSKPKLFKKINHEND
VKN----------DTKKNDTINFKALENPKLAAKWYQMLHSIKKNIILKRKEKAKLSYHKKLKAKIKIQEEKDKVVKQRK
KASYLKNRK----AK
