# Supplementary material for: Phosphorylation in the Plasmodium falciparum Proteome: A Meta-Analysis of Publicly Available Data Sets
Source: J Proteome Res. 2024 Oct 30;23(12):5326–41. doi: 10.1021/acs.jproteome.4c00418 (PMC11629380; doi:10.1021/acs.jproteome.4c00418)
Supplement: Supplementary file 7 — pr4c00418_si_007.zip [file pr4c00418_si_007.zip › plasmodium_alignments/PF3D7_0106800_orthos.afa]

>PCHAS_0204900
MDHYLSNINNDGKYDASQNSNANKVFNFKLVLLGDTSVGKSCIVVRFAKNEFYEYQESTIGAAFMTQLIDIGECTIKFEI
WDTAGQERYRSLAPMYYRGAAAAVIVYDITNKKSFEGAKGWIHELKSVHSNDIVIALAGNKCDLEKNRVIDKELAESFAN
SNNILFIETSAKTGTNVNDLFLKIAKKLPRNKKDKDTFGGIQINSTEE--------------------------------
--------------------------------------------------------------------------------
--------------------------------------------------------------------------------
--------------------------------------------------------------------------------
--------------------------------------------------------------------------------
--------------------------------------------------------------------------------
--------------------------------------------------------------------------------
--------------------------------------------------------------------------------
-------------------------------------------------------------------------A------
--------------------------------------------------------------------------------
--------------------------------------------------------------------------------
--------------------------------------------------------------------------------
--------------------------------------------------------------------------------
--------------------------------------------------------------------------------
--------------------------------------------------------------------------------
----------------------------------------SKKCC
>AK88_01067
MAHYLSNLNSSDKYDAGPNYHSNKIVNSKLVLLGDTSVGKSCIVVRFAKNEFYEYQESTIGAAFMTQLIDIGECTIKFEI
WDTAGQERYRSLAPMYYRGASAAVIVYDITNKKSFEGAKGWIHELKSVHSNDIIIALAGNKKDLEKNRVVDREVSTQRAD
---------------------------LPL--------------------------------------------------
--------------------------------------------------------------------------------
--------------------------------------------------------------------------------
--------------------------------------------------------------------------------
--------------------------------------------------------------------------------
--------------------------------------------------------------------------------
--------------------------------------------------------------------------------
--------------------------------------------------------------------------------
--------------------------------------------------------------------------------
--------------------------------------------------------------------------------
--------------------------------------------------------------------------------
--------------------------------------------------------------------------------
--------------------------------------------------------------------------------
--------------------------------------------------------------------------------
--------------------------------------------------------------------------------
-------------------------------------------SH
>PGSY75_0106800
MAYYLSNLNNNEKYETNQNYNSTKVFNSKLVLLGDTSVGKSCIVVRFAKNEFYEYQESTIGAAFMTQLIDIGERTIKFEI
WDTAGQERYRSLAPMYYRGASAAVIVYDITNKKSFEGAKGWIHELKSVHSNDIIIALAGNKNDLEEHRAVDRELAESFAN
SNNILFIETSAKTGQNVNELFLRIAKKLPLHKKEQEKCPAIQINNTEE--------------------------------
--------------------------------------------------------------------------------
--------------------------------------------------------------------------------
--------------------------------------------------------------------------------
--------------------------------------------------------------------------------
--------------------------------------------------------------------------------
--------------------------------------------------------------------------------
--------------------------------------------------------------------------------
-------------------------------------------------------------------------T------
--------------------------------------------------------------------------------
--------------------------------------------------------------------------------
--------------------------------------------------------------------------------
--------------------------------------------------------------------------------
--------------------------------------------------------------------------------
--------------------------------------------------------------------------------
----------------------------------------KKKCC
>PBLACG01_0104400
MAYYLSNLNNNEKYETNQNYNSTKVFNSKLVLLGDTSVGKSCIVVRFAKNEFYEYQESTIGAAFMTQLIDIGECTIKFEI
WDTAGQERYRSLAPMYYRGASAAVIVYDITNKKSFEGAKGWIHELKSVHSNDIIIALAGNKNDLEEHRAVDRELAESFAN
SNNILFIETSAKTGQSVNELFLRIAKKLPLHKKEQERCPAIQINNTEE--------------------------------
--------------------------------------------------------------------------------
--------------------------------------------------------------------------------
--------------------------------------------------------------------------------
--------------------------------------------------------------------------------
--------------------------------------------------------------------------------
--------------------------------------------------------------------------------
--------------------------------------------------------------------------------
-------------------------------------------------------------------------T------
--------------------------------------------------------------------------------
--------------------------------------------------------------------------------
--------------------------------------------------------------------------------
--------------------------------------------------------------------------------
--------------------------------------------------------------------------------
--------------------------------------------------------------------------------
----------------------------------------KKKCC
>PF3D7_0106800
MAYYLSNLNNNEKYETNQSYNSTKVFNSKLVLLGDTSVGKSCIVVRFAKNEFYEYQESTIGAAFMTQLIDIGECTIKFEI
WDTAGQERYRSLAPMYYRGASAAVIVYDITNKKSFEGAKGWIHELKSVHSNDIIIALAGNKNDLEEHRAVDRELAESFAN
SNNILFIETSAKTGQNVNELFLRIAKKLPLHKKEQEKCPAIQINNTEE--------------------------------
--------------------------------------------------------------------------------
--------------------------------------------------------------------------------
--------------------------------------------------------------------------------
--------------------------------------------------------------------------------
--------------------------------------------------------------------------------
--------------------------------------------------------------------------------
--------------------------------------------------------------------------------
-------------------------------------------------------------------------T------
--------------------------------------------------------------------------------
--------------------------------------------------------------------------------
--------------------------------------------------------------------------------
--------------------------------------------------------------------------------
--------------------------------------------------------------------------------
--------------------------------------------------------------------------------
----------------------------------------KKKCC
>PRELSG_0210200
MAFYLSNFNNNEKFESNQNYNSTKVFNSKLVLLGDTSVGKSCIVVRFAKNEFYEYQESTIGAAFMTQLIDIGECTIKFEI
WDTAGQERYRSLAPMYYRGASAAVIVYDITNKKSFEGAKGWINELKSVHSNDIIIALAGNKNDLEDNRVVDRELAESFAN
SNNILFIETSAKTGQNVNELFLRIAKKLPLNKKEQDKNSGIQINNTEE--------------------------------
--------------------------------------------------------------------------------
--------------------------------------------------------------------------------
--------------------------------------------------------------------------------
--------------------------------------------------------------------------------
--------------------------------------------------------------------------------
--------------------------------------------------------------------------------
--------------------------------------------------------------------------------
-------------------------------------------------------------------------T------
--------------------------------------------------------------------------------
--------------------------------------------------------------------------------
--------------------------------------------------------------------------------
--------------------------------------------------------------------------------
--------------------------------------------------------------------------------
--------------------------------------------------------------------------------
----------------------------------------KRRCC
>PKNH_0206700
MAHYLSNLNNSDKYDGGSNYHSNKIFNSKLVLLGDTSVGKSCIVVRFAKNEFYEYQESTIGAAFMTQLIDIGECTIKFEI
WDTAGQERYRSLAPMYYRGASAAVIVYDITNKKSFEGAKGWIHELKSVHSNDIIIALAGNKKDLEKNRVVDRELAESFAN
SNNILFIETSAKTGQNVNELFLRIAKKLPLQ-KEQDKFSGIQISNTEE--------------------------------
--------------------------------------------------------------------------------
--------------------------------------------------------------------------------
--------------------------------------------------------------------------------
--------------------------------------------------------------------------------
--------------------------------------------------------------------------------
--------------------------------------------------------------------------------
--------------------------------------------------------------------------------
-------------------------------------------------------------------------A------
--------------------------------------------------------------------------------
--------------------------------------------------------------------------------
--------------------------------------------------------------------------------
--------------------------------------------------------------------------------
--------------------------------------------------------------------------------
--------------------------------------------------------------------------------
----------------------------------------KKKCC
>C922_04902
MAHYLSNLNSSDKYDAGQNYHSNKVFNSKLVLLGDTSVGKSCIVVRFAKNEFYEYQESTIGAAFMTQLIDIGECTIKFEI
WDTAGQERYRSLAPMYYRGASAAVIVYDITNKKSFEGAKGWIHELKSVHSNDIIIALAGNKKDLEKNRVVDRELAESFAN
SNNILFIETSAKTGQNVNELFLRIAKKLPLHKKEQDKFSGIQINNTEE--------------------------------
--------------------------------------------------------------------------------
--------------------------------------------------------------------------------
--------------------------------------------------------------------------------
--------------------------------------------------------------------------------
--------------------------------------------------------------------------------
--------------------------------------------------------------------------------
--------------------------------------------------------------------------------
-------------------------------------------------------------------------A------
--------------------------------------------------------------------------------
--------------------------------------------------------------------------------
--------------------------------------------------------------------------------
--------------------------------------------------------------------------------
--------------------------------------------------------------------------------
--------------------------------------------------------------------------------
----------------------------------------KKKCC
>PBILCG01_0105200
MAYYLSNLNNNEKYETNQSYNSTKVFNSKLVLLGDTSVGKSCIVVRFAKNEFYEYQESTIGAAFMTQLIDIGECTIKFEI
WDTAGQERYRSLAPMYYRGASAAVIVYDITNKKSFEGAKGWIHELKSVHSNDIIIALAGNKNDLEEHRAVDRELAESFAN
SNNILFIETSAKTGQNVNELFLRIAKKLPLHKKEQEKCPAIQINNTEE--------------------------------
--------------------------------------------------------------------------------
--------------------------------------------------------------------------------
--------------------------------------------------------------------------------
--------------------------------------------------------------------------------
--------------------------------------------------------------------------------
--------------------------------------------------------------------------------
--------------------------------------------------------------------------------
-------------------------------------------------------------------------T------
--------------------------------------------------------------------------------
--------------------------------------------------------------------------------
--------------------------------------------------------------------------------
--------------------------------------------------------------------------------
--------------------------------------------------------------------------------
--------------------------------------------------------------------------------
----------------------------------------KKKCC
>PRCDC_0104700
MAYYLSNLNNNEKYETNQSYNSTKVFNSKLVLLGDTSVGKSCIVVRFAKNEFYEYQESTIGAAFMTQLIDIGECTIKFEI
WDTAGQERYRSLAPMYYRGASAAVIVYDITNKKSFEGAKGWIHELKSVHSNDIIIALAGNKNDLEEHRAVDRELAESFAN
SNNILFIETSAKTGQNVNELFLRIAKKLPLHKKEQEKCPAIQINNTEE--------------------------------
--------------------------------------------------------------------------------
--------------------------------------------------------------------------------
--------------------------------------------------------------------------------
--------------------------------------------------------------------------------
--------------------------------------------------------------------------------
--------------------------------------------------------------------------------
--------------------------------------------------------------------------------
-------------------------------------------------------------------------T------
--------------------------------------------------------------------------------
--------------------------------------------------------------------------------
--------------------------------------------------------------------------------
--------------------------------------------------------------------------------
--------------------------------------------------------------------------------
--------------------------------------------------------------------------------
----------------------------------------KKKCC
>PADL01_0104400
MAYYLSNLNNNEKYETNQNYNSTKVFNSKLVLLGDTSVGKSCIVVRFAKNEFYEYQESTIGAAFMTQLIDIGERTIKFEI
WDTAGQERYRSLAPMYYRGASAAVIVYDITNKKSFEGAKGWIHELKSVHSNDIIIALAGNKNDLEEHRAVDRELAESFAN
SNNILFIETSAKTGQNVNELFLRIAKKLPLHKKEQEKCPAIQINNTEE--------------------------------
--------------------------------------------------------------------------------
--------------------------------------------------------------------------------
--------------------------------------------------------------------------------
--------------------------------------------------------------------------------
--------------------------------------------------------------------------------
--------------------------------------------------------------------------------
--------------------------------------------------------------------------------
-------------------------------------------------------------------------T------
--------------------------------------------------------------------------------
--------------------------------------------------------------------------------
--------------------------------------------------------------------------------
--------------------------------------------------------------------------------
--------------------------------------------------------------------------------
--------------------------------------------------------------------------------
----------------------------------------KKKCC
>PGAL8A_00102900
----------------------------------------------------------------MTQLIDIGECTIKFEI
WDTAGQERYRSLAPMYYRGASAAVIVYDITNKKSFEGAKGWINELKSVHSNDIIIALAGNKNDLEDSRVVDRELAESFAN
SNNILFIETSAKTGQNVNELFLRIAKKLPLNKKEQDKNSGIQINNTEE--------------------------------
--------------------------------------------------------------------------------
--------------------------------------------------------------------------------
--------------------------------------------------------------------------------
--------------------------------------------------------------------------------
--------------------------------------------------------------------------------
--------------------------------------------------------------------------------
--------------------------------------------------------------------------------
-------------------------------------------------------------------------T------
--------------------------------------------------------------------------------
--------------------------------------------------------------------------------
--------------------------------------------------------------------------------
--------------------------------------------------------------------------------
--------------------------------------------------------------------------------
--------------------------------------------------------------------------------
----------------------------------------KRRCC
>PPRFG01_0105200
MAYYLSNLNNNEKYETNQSYNSTKVFNSKLVLLGDTSVGKSCIVVRFAKNEFYEYQESTIGAAFMTQLIDIGECTIKFEI
WDTAGQERYRSLAPMYYRGASAAVIVYDITNKKSFEGAKGWIHELKSVHSNDIIIALAGNKNDLEEHRAVDRELAESFAN
SNNILFIETSAKTGQNVNELFLRIAKKLPLHKKEQEKCPAIQINNTEE--------------------------------
--------------------------------------------------------------------------------
--------------------------------------------------------------------------------
--------------------------------------------------------------------------------
--------------------------------------------------------------------------------
--------------------------------------------------------------------------------
--------------------------------------------------------------------------------
--------------------------------------------------------------------------------
-------------------------------------------------------------------------T------
--------------------------------------------------------------------------------
--------------------------------------------------------------------------------
--------------------------------------------------------------------------------
--------------------------------------------------------------------------------
--------------------------------------------------------------------------------
--------------------------------------------------------------------------------
----------------------------------------KKKCC
>PVP01_0208000
MTR--------------------KRMRNLPTSAGDTSVGKSCIVVRFAKNEFYEYQESTIGAAFMTQLIDIGECTIKFEI
WDTAGQERYRSLAPMYYRGASAAVIVYDITNKKSFEGAKGWIHELKSVHSNDIIIALAGNKKDLEKNRVVDRELAESFAN
SNNILFIETSAKTGQNVNELFLRIAKKLPLHKKEQDKFSGIQINNTEE--------------------------------
--------------------------------------------------------------------------------
--------------------------------------------------------------------------------
--------------------------------------------------------------------------------
--------------------------------------------------------------------------------
--------------------------------------------------------------------------------
--------------------------------------------------------------------------------
--------------------------------------------------------------------------------
-------------------------------------------------------------------------A------
--------------------------------------------------------------------------------
--------------------------------------------------------------------------------
--------------------------------------------------------------------------------
--------------------------------------------------------------------------------
--------------------------------------------------------------------------------
--------------------------------------------------------------------------------
----------------------------------------KKKCC
>AK88_01066
--------------------------------------------------------------------------------
-------------------------------------------------------------------------LAESFAN
SNNILFIETSAKTGQNVNELFLRIAKKLPLQ-KEQDKFSGIQINNTEE--------------------------------
--------------------------------------------------------------------------------
--------------------------------------------------------------------------------
--------------------------------------------------------------------------------
--------------------------------------------------------------------------------
--------------------------------------------------------------------------------
--------------------------------------------------------------------------------
--------------------------------------------------------------------------------
-------------------------------------------------------------------------T------
--------------------------------------------------------------------------------
--------------------------------------------------------------------------------
--------------------------------------------------------------------------------
--------------------------------------------------------------------------------
--------------------------------------------------------------------------------
--------------------------------------------------------------------------------
----------------------------------------KKKCC
>PCOAH_00003300
MAHYLSNLNSSDKYDAGPNYHSNKVFNSKLVLLGDTSVGKSCIVVRFAKNEFYEYQESTIGAAFMTQLIDIGECTIKFEI
WDTAGQERYRSLAPMYYRGASAAVIVYDITNKKSFEGAKGWIHELKSVHSNDIIIALAGNKKDLEKNRVVDRELAESFAN
SNNILFIETSAKTGQNVNELFLRIAKKLPLQ-KEQDKFSGIQINNTEE--------------------------------
--------------------------------------------------------------------------------
--------------------------------------------------------------------------------
--------------------------------------------------------------------------------
--------------------------------------------------------------------------------
--------------------------------------------------------------------------------
--------------------------------------------------------------------------------
--------------------------------------------------------------------------------
-------------------------------------------------------------------------A------
--------------------------------------------------------------------------------
--------------------------------------------------------------------------------
--------------------------------------------------------------------------------
--------------------------------------------------------------------------------
--------------------------------------------------------------------------------
--------------------------------------------------------------------------------
----------------------------------------KKKCC
>PocGH01_02015200
MAYYLSSTNNSGKYDSSQSYNANKVFNSKLVLLGDTSVGKSCIVVRFAKNEFYEYQESTIGAAFMTQLIDTGECTIKFEI
WDTAGQERYRSLAPMYYRGASAAVIVYDITSRKSFEGAKGWIHELKSVHSNDIIIALAGNKNDLENSRVVEREIAESFAI
SNNILFIETSAKTGHNVNDLFLRIAKKLPLHKKEQEKIAGIQINNTEE--------------------------------
--------------------------------------------------------------------------------
--------------------------------------------------------------------------------
--------------------------------------------------------------------------------
--------------------------------------------------------------------------------
--------------------------------------------------------------------------------
--------------------------------------------------------------------------------
--------------------------------------------------------------------------------
-------------------------------------------------------------------------S------
--------------------------------------------------------------------------------
--------------------------------------------------------------------------------
--------------------------------------------------------------------------------
--------------------------------------------------------------------------------
--------------------------------------------------------------------------------
--------------------------------------------------------------------------------
----------------------------------------KKKCC
>PVVCY_0200630
MDHYLSNINNDGKYDANQNSNANKVFNFKLVLLGDTSVGKSCIVVRFAKNEFYEYQESTIGAAFMTQLIDIGECTIKFEI
WDTAGQERYRSLAPMYYRGAAAAVIVYDITNKKSFEGAKGWIHELKSVHSNDIVIALAGNKCDLEKNRVIDKELAESFAN
SNNILFIETSAKTGTNVNDLFLKIAKKLPRNKKDKDTFGGIQINSTEE--------------------------------
--------------------------------------------------------------------------------
--------------------------------------------------------------------------------
--------------------------------------------------------------------------------
--------------------------------------------------------------------------------
--------------------------------------------------------------------------------
--------------------------------------------------------------------------------
--------------------------------------------------------------------------------
-------------------------------------------------------------------------T------
--------------------------------------------------------------------------------
--------------------------------------------------------------------------------
--------------------------------------------------------------------------------
--------------------------------------------------------------------------------
--------------------------------------------------------------------------------
--------------------------------------------------------------------------------
----------------------------------------SKKCC
>MKS88_000692
MAYYLSNLNNNENFDTNQNYNSTKVFNSKLVLLGDTSVGKSCIVVRFAKNEFYEYQESTIGAAFMTQLIDIGECTIKFEI
WDTAGQERYRSLAPMYYRGASAAVIVYDITNKKSFEGAKGWIHELKSVHSNDIIIALAGNKNDLESNRVVDRELAESFAN
SNNILFIETSAKTGNNVNELFLRIAKKLPLHKKEQDKFTGIQCANHNKEVLILNVKMLCIKWDYKKDYNFKMNIFEFIGH
CIFLRCIINFNGHYSLILNRQNIENDKKLIKKMCNKDRFGGMYRTNNNYLFQRSIKGNIWNEKWKKQVLCRFTCSSFEDD
KGVEISKGSSSNMTKSLNEDNHEQNDKQICCDDKQKTISSISSEKSNDTNKNICTISSKPYDDNFKNLSKISNFDMKELR
KYEKIIKKKKIHTILLCGGIGKRSELVTCKQYLKLNGIPLFIYSFNLFVKCNFVKTISLACDPKFFVYVGEVVAGAAGAA
EAAEAEAEADAGTEVVRMTNKAEMTSESEAGAKLHTAAGGTSANENKVWQNDYFISNYLKTNKYIIYDNEKNKCIFSMEE
LLHDIGKKNVEMKGHNNTKSIQSGNSNYTHVSDRDGEGTIYTYKIKLKYIDDNRYKLIRIVEGGKERQNSLLNALKWLDV
RLNSQMYIYKLLREYVQKKKKKKNEGVNYIVCFEHPLKTLHRGVLELEEMEEVEEAEEVEEAQEVEEVEEAEKAEEAEEA
EEAEEVEEADVEGRVDLSDDVNQTRGNSETNNGHPVQQGEAGEKMYITDILVHDGARPFLSELDLFNLIYQSSLRKNAIL
GVKATDTIKFVEVKELNSRSGSSSSSGSSSSSSSSNSSSSSNSSSSSNSSSSSNSSSSSNSSSSSNSSIRSSNSSSTCCV
PIKKTIERKYIFQAQTPQIFDSKSLLSILDRFTSNGQIVKNEKNHLVKNRMIQYTDTSSLYQNFSKKKIYALQSVFPNIK
ITTPSDVLHAFFFINYVFNNTYYSDIDENLFKEEYLNACPSYILTNQFNNFFFYNSLNEKQRMLYQRFYYNEKKKKKKTD
QLKLSKRELVKVEVPVFRSSHVEKAAREYNYMLRLTSKMLTVVLGFDLYFAYPKTNPINEKTKTAEKVKAKVKAKVKAKV
KAKAEAKAEAKTEAKISSISTVLDIHPRANLCVTVSRFIKMSRKNQSMIRSANTRKLAKRRENKNENENESENESENESE
NESENESENESENESENESENESENESENESESESESGVLYNIHILIHSCEMSEARKQIKGKHSLTILQDAKIICFSLCR
IDAKELKVAMRALGFEPKKEDIRKIISDVDKDGSGTIDFNDFLDIMTIKMSERDPKEEILKAFRLFDDDETGKISFKNLK
RVAKELGENITDEEIQEMIDEADRDGDGEINEEEFMRIMKKTNLF
>PY17X_0207900
MDHYISNINNDGKYETNQNSNANKVFNFKLVLLGDTSVGKSCIVVRFAKNEFYEYQESTIGAAFMTQLIDIGECTIKFEI
WDTAGQERYRSLAPMYYRGAAAAVIVYDITNKKSFEGAKGWIHELKSVHSNDIVIALAGNKCDLEKNRVIDKELAESFAN
SNNILFIETSAKTGTNVNDLFLKIAKKLPRNKKDKDTFGGIQINNTEE--------------------------------
--------------------------------------------------------------------------------
--------------------------------------------------------------------------------
--------------------------------------------------------------------------------
--------------------------------------------------------------------------------
--------------------------------------------------------------------------------
--------------------------------------------------------------------------------
--------------------------------------------------------------------------------
-------------------------------------------------------------------------A------
--------------------------------------------------------------------------------
--------------------------------------------------------------------------------
--------------------------------------------------------------------------------
--------------------------------------------------------------------------------
--------------------------------------------------------------------------------
--------------------------------------------------------------------------------
----------------------------------------SKKCC
>PmUG01_02016900
---------------------------------GDTSVGKSCIVVRFAKNEFYEYQESTIGAAFMTQLIDIGECTIKFEI
WDTAGQERYRSLAPMYYRGASAAVIVYDITNKKSFEGAKGWIHELKSVHSNDIIIALAGNKNDLESNRVVDRELAESFAN
SNNILFIETSAKTGNNVNELFLRIAKKLPLHKKEQDKFTGIQINNTEE--------------------------------
--------------------------------------------------------------------------------
--------------------------------------------------------------------------------
--------------------------------------------------------------------------------
--------------------------------------------------------------------------------
--------------------------------------------------------------------------------
--------------------------------------------------------------------------------
--------------------------------------------------------------------------------
-------------------------------------------------------------------------T------
--------------------------------------------------------------------------------
--------------------------------------------------------------------------------
--------------------------------------------------------------------------------
--------------------------------------------------------------------------------
--------------------------------------------------------------------------------
--------------------------------------------------------------------------------
----------------------------------------KKKCC
>PBANKA_0206500
MDHYISNINNDGKYETNQNSNANKVFNFKLVLLGDTSVGKSCIVVRFAKNEFYEYQESTIGAAFMTQLIDIGECTIKFEI
WDTAGQERYRSLAPMYYRGAAAAVIVYDITNKKSFEGAKGWIHELKSVHSNDIVIALAGNKCDLEKNRVIDKELAESFAN
SNNILFIETSAKTGTNVNDLFLKIAKKLPRNKKDKDTYGGIQINNTEE--------------------------------
--------------------------------------------------------------------------------
--------------------------------------------------------------------------------
--------------------------------------------------------------------------------
--------------------------------------------------------------------------------
--------------------------------------------------------------------------------
--------------------------------------------------------------------------------
--------------------------------------------------------------------------------
-------------------------------------------------------------------------T------
--------------------------------------------------------------------------------
--------------------------------------------------------------------------------
--------------------------------------------------------------------------------
--------------------------------------------------------------------------------
--------------------------------------------------------------------------------
--------------------------------------------------------------------------------
----------------------------------------SKKCC
>PcyM_0210400
MAHYLSNLNSGDKYDAGPNYHSNKVFNSKLVLLGDTSVGKSCIVVRFAKNEFYEYQESTIGAAFMTQLIDIGECTIKFEI
WDTAGQERYRSLAPMYYRGASAAVIVYDITNKKSFEGAKGWIHELKSVHSNDIIIALAGNKKDLEKNRVVDRELAESFAN
SNNILFIETSAKTGQNVNELFLRIAKKLPLHKKEQDKFSGIQINNTEE--------------------------------
--------------------------------------------------------------------------------
--------------------------------------------------------------------------------
--------------------------------------------------------------------------------
--------------------------------------------------------------------------------
--------------------------------------------------------------------------------
--------------------------------------------------------------------------------
--------------------------------------------------------------------------------
-------------------------------------------------------------------------A------
--------------------------------------------------------------------------------
--------------------------------------------------------------------------------
--------------------------------------------------------------------------------
--------------------------------------------------------------------------------
--------------------------------------------------------------------------------
--------------------------------------------------------------------------------
----------------------------------------KKKCC
