# Supplementary material for: Phosphorylation in the Plasmodium falciparum Proteome: A Meta-Analysis of Publicly Available Data Sets
Source: J Proteome Res. 2024 Oct 30;23(12):5326–41. doi: 10.1021/acs.jproteome.4c00418 (PMC11629380; doi:10.1021/acs.jproteome.4c00418)
Supplement: Supplementary file 7 — pr4c00418_si_007.zip [file pr4c00418_si_007.zip › plasmodium_alignments/PF3D7_0106900_orthos.afa]

>PCOAH_00003310
-----MND------------------------------------------------------------------------
-----------------------------------VKGSVPIFATKRGKANV----MQFIVTNWTGTK------R-GRAY
R--VRFF-TPDRVQ-GNLSQKGENKN---------------EYDK-RG-QLHATEEGENMSSAS----------------
--------------------ATPQEK-ENPHLLE-TI---TKTDDHNTHDTNNTH-NTDEYRRYEKSLKKRNVHAILLCG
GIGKRTKLASPKQFLMLNDIPLFLYSFNLFVKCNMVKSISLVCDPNYFHDVIGSINTFNASLLRRKHQKGFLREGHSKNV
---LTSS-------------------------------------------------------------------------
-----------------------------DVQPEGDTIQAIQFLKTNKYIIYDNEKGKCITNLDELLSDVMAKKRQHL-G
GVNK----EA-CRTTTNRK-CVR----------------------GKVINSIDEVKPSDIDSNRYKLIRLQGGGPERVDS
LLNGLRGLDLSLQNGEYICQLLRGHAAATDA-------------------------------------------------
----------------------------------------------------------------NRV--------HGG--
-----H--RARNAYLSHILVHDGARPFLSELDFFNLIYMATIGKNTILGTHATDSVKRIGSEDQGE--------------
-----------------------------------------DCPRVKTNVDREFIFLAHTPQIFSSEVLLQ-VCAKLP-L
TGRGE----------------------VQQSSITFTDTSSLFQHFTK----KKIFALQARFPNFKVTTPTDVLLAIILMG
HLFKSS-H--ADVDMRMFKQAFVNSPSSYIPSNLLNDHFFYDSLGGKQRILYKHFYYK-------------------
>PKNH_0206600
-----MKNALLSV----------------RLVTWFVACFSPWWVLINYFLTLQRCS-SHVMCRKNSPTCANVRS------
-------VNG--ARMFHEYPRGQVASSLQ-----DIKGGYLAFCAKGAKVKG----MHYIVTNWKGTK------R-SGAY
K--VRFV-TPDRVQ-VYFFKEAKNKG---------------EWDE-GI-QLHATEEGANVCRENVV--------------
------------------SEYIS-QEKENPHLLE-TS---TRTED------KDEY-NRREYRKYEKSLKKKNIHAILLCG
GIGKRTRLASPKQLLMLNDIPLFLYSFNLFIKCNLIKSISLVCDPNYFHDVIESINKFNSTLLRRKNQRGFLRKGHSKNV
---LTLS-------------------------------------------------------------------------
-----------------------------DVETGRDTIEAIQFLEKNKYIIYDNEKGKCITNLDEVFNDVMEKKRQRL-G
GVEK----EG-CTRTSNRK-GVR----------------------GEGINVNEEVKASDIDSNRYKLIRLQGGGPERVDS
LLNGLRGLDLSVENGEYICQLLRDHAAGAEK-AAE---------------------------------------------
--------------------------------------------------------AIG----TGIV--------HGD--
-----L--PPRNAYLSHILVHDGARPFLSEFDLFNLVYMATIGKNTILGTRATDTIKRIGNEEQGE--------------
-----------------------------------------DCLRVKANVDREFIFLAHTPQIFKSELLVQ-VCANLL-S
TRGGE----------------------IQQRSIAFTDTSSLFQHFTK----KKIFALQAKFPNFKITTPTDVLLAIILMG
HLFSSS-H--GEVDMRIFKQTFVNSPSSYIPANLLNDHFFYDSLGGKQRILYDHFYYK-------------------
>PVVCY_0200620
-----MNILW----------------------------VTLSCIFFNYYLFNDPYYFAHTLKIYNFQKDKIIEQKG-VNW
GGMPLYGKGI--NFYTQ-----------N-----NVKNNKLRKKN-QEKQKI----FQFIYTHFKSSN------KKDGN-
------S-FPSL----NYYNKSTNVSNHWCCKKGIYDD-RGNIYMSAQ-NE-----------------------------
-----------------------------KHINIHNE---NIM---------ENI-DIKEIKKYEKNINKKNIHAIFLCG
GVGKRTELTSRKQFLNLDNIPLFIYSFNLFIKCNYIKSISLVCDSNFFHQIVENINVYNPLLLKKKIKNNFLKVASDNIL
EKENNLK------------------------------------EIS----------------------------------
------------------------------ENNEQDKTAILKYIKENKYIIYDNEKNKCIFDMEELLNDLKGKKKN----
-------------------------------------------------NKIYKIKPKDIDTNRYKLISIVGSGPERFDS
FLNALKPLDIYENNEEYIYKVLESYLKKNPH-LNSKFNIE--FD------------------------------------
--------------YDYL-------YK--G-----------------------------------KN--------DENI-
-----V--KKKKEYITDILVHDGARPFLSEFDFFNLIYQSSLGKNVILGSKATDTIKLLNTNEEEND-------------
-----------------------------------------GYHSIKKTIDRKVIFQAQTPQIFESKTLLK-ILPYFISP
SKSTT------TNNNTLS----------DQNKSQFTDTSSVVQYFTK----NKIITLQATFPNFKITTPSDVFQSAFFMK
YIYNSN-A-SNDAYRNLFKEEYINSDSNYILTNQFNNFFFFDSLNKKQKMLYQHFYYKHAYNNILASDNDLKNK---
>PGSY75_0106900
-----MHFVH----------------------------AFIRYVIIIYFIKWNGYN-FHILKRQCFKDDENIKERS-VRK
CKKNNCSNMYHSIVYIK--------------------NKRGVRGEEQKKKKIINNKYLYLLNNFIDIN------K-DKTY
------L-STSL-N-RKYFKNQKNDA-HKICKNKIEDYKTINLYMNKI-EEESKEE-KQNE--ED---IL----------
------------------N--KD-NI-NNKPIYI-NNNN-NNN---------DIFYDKFNTKQYEKIIKKKNIHSILLCG
GIGKRTELIGPKQFLKLNDIPLFIYSFNLFIKCNLIKSLTLVCDKKHFASIIQSINVYNKLLLKRKIINSFLKNVNDKLN
---VNMK------------------------------------EYH-ENEED-NIKE-----------------------
------------------FN---SQKINIEDSHFNDASNITDYINKNTYIIYDNEKNKCILDMKELLNDLSKGIRIRKK-
--HE------------------------------------------KNEKHIIRIKPKHININRYKLLKIVESGKERLDS
FLNAMKSIDIELNSQTYIYELLKKYNEEKNE-KNDNILYE--FE------------------------------------
--------------NINI-------NN--C---NK-NHN-----------------SNN----DNIE--------NNNIK
K----K--KKKKINVTNILIHDGARPFLSEFDFFNLIYYSTVDKNVILGSKATDTIKLIQHEEENKKK------------
----------------------------------------TTSHFIKKTIDRDTIFQAQTPQIFDSKTLHNNILEYIL-P
NKNNEKNIKQKININIINNNNHSNS--EEQNSKQFTDTSSLYEYFNKSKKKKKIFVLQSNFPNFKVTTPEDVLHSFFLMK
YIYNYK-F--IDIEQSIFKDEYINSHSTYILKKQFNNFFFYDALNEKQKILYHKFYYIS--------------K---
>AK88_01065
-----MKDAMLSV----------------RLMTCLFTRFSLWCVLINYLLTLPGCL-PHVLHRKHAPTCSKVRR------
-------VHR--VRIFHHQPWGEVSSSLN-----DLKGDVPVCATQRGNVNA----LQFIVTKWTGTK------R-GGAH
R--VRFF-TPARVE-VNLFEEGKKKS---------------EYDR-RG-QLHAAEEGENA--------------------
--------------------HTAEKK-HNPQLLE-TA---TKI---------DHH-DTKEYRSYEQSLKKKNIHAILLCG
GIGKRTELAGPKQFLMLNDIPVFLYSFNLFVKCNIIKSISLVCDSNYFHKAMDSINRFNASLLRSKHKRGFLHKGHSKNV
---LTSL-------------------------------------------------------------------------
-----------------------------EIQSEKDTIQALQFLKRNKYIIYDNEKGKFITNFDELLTDVMEQKRQHHRG
GVKK----QA-CRMSTNAQ-DVR----------------------GKGIHAGDEVKPSDIDSNRYKLIRLVENGPERVDS
LLNALRGMDLGVQNGEYISHLLRGYFAGSGE-AGV---------------------------------------------
----------------------------------------------------------V-----SEV--------DGG--
-----Q--PARNARVSHILVHDGARPFLSELDLFNLIYMATIGNNAILGARATDTIKTTRSEQQGET-------------
----------------------------------------DNCPRVKTNVDRQTIFMAQTPQIFNSQALLQ-VCEKLA-S
ATGME----------------------VKEGSRVFTDTSSLFQHFTK----KKVFALQGRFPNMKITTPTDVFLAVILMG
HLFNSS-H--ADVDIGLFKQTFVNSPSNYVPSNLFNDHFFYDSLGGKQRILYRHFYYE-------------------
>PBLACG01_0104500
-----MHFVH----------------------------AFIRYIVLFYFIKWNGYN-FHMLKRQCFKNDKNIIEQS-VRK
CKKNNFSKTYHSIVYIK-----------KGLNENMFKNKRGGRE-EQKKNKIINNKYLFLLNNFVDKN------K-DKTY
------L-STSL-ERRKYFKNEKDYA-HKFWKNRLKNYKTINLYMSKI-EEKSTED-IENE--ED---ML----------
------------------N--KD-NI-NNKHIYD-NK---KEN---------DIF-DKYNTKQYEKIIKKKNIHSILLCG
GIGKRTELIGPKQFLKLNDIPLFIYSFNLFIKCNLIKSLTLVCDKKHFPCIIHSINVYNQLLLKRKMINSFLKNVNDKLN
---MNMK------------------------------------EYD-ENEKD-NIKD-----------------------
------------------FS---SQKINIGDSYFNDDNNIIDYINKNTYIIYDNEQNKCILDMQELLNDLSKDIRIRKKK
EINE------------------------------------------KDEKHTMKIKQKHINVNRYKLLKIVESGKERLDS
FLNAMKSIDIELDSQTYIYELLKKYIQGKNK-KNDNILYE--FE------------------------------------
--------------DINI-------NK--C---NK-NYN-----------------SNN----DNME--------NNNIK
K----K--KKKNIHITNILIHDGARPFLSEIDFFNLIYYSTLDKNVILGSKATDTIKLIQHEEENKKK------------
----------------------------------------TTSHFIKKTIDRDTIFHAQTPQIFDSKTLHNNILTYIL-P
MKNNEKKIKQ-TNINIINDNNYPNS--KQQHNKQFTDTSSLYHYFNKSK-KKKIFVLQSNFPNFKVTTPEDVLHSFFLMK
YIYNYK-F--IDIEESIFKDEYINSHSSYILKKQFNNYFFYDALNEKQKILYHKFYYSS--------------KMKL
>PVP01_0207900
-----MNTLL-SV------------RLVTRLITLLLARFPPWCLLINYLLSLQGCL-PHILHRKDAATCAKLRR------
-------VHH--VRVFHGHPGGEVASSLH-----DIKGGVHLPAANRRKVSD----MQFIVTSCTGTK------R-GATY
K--VRFF-TPEQG---RQFEGGE--------------------SK-RG-QLHATEGGENGGATER---HT----------
------------------P-KQQTQT-RNPRLFE-TT---AKT---------NDH-DREECKTYEQSLHKKNIHAILLCG
GIGQRTELASRKQFLKLNDVPLFVYSFNLFVKCNLIKAITLVCDPNYFQHVIESINRHNASLLRRKHQRGFLRRGHSKNV
---LASS-------------------------------------------------------------------------
-----------------------------GEQSEGDASGALHFLKKNKYILYDNEKGKCVTNLDELLSDVTATKGQYV-S
EV-----------------------------------------------DEVDEVKPGDVNSNRYKLIRLVESGRERADS
LLNALRGLDLRVQTGEYISQLLRGGGTDEAE-KGDG--------------------------------------------
-----------------------------A---DK---------------------GDK----SDGV--------DGG--
-----H--PADCTPISHILVHDGARPFLSELDLFNLIYMATIGRNAILGSRATDTIKRIGTEQQGE--------------
-----------------------------------------SCPRVKAHMDRQFIFAAQTPQIFSSQALLQ-VCAKLP-S
RRGGE----------------------TPEGSRAFTDTSSLFQHVTK----KKVFALQAKFPNFKITTPTDVFLAIFLMG
CIFKTS-H--SDVDMGMFKETFVNSPSSCVPANQLNDHFFYHSLGGKQRVLYRHFYYE-------------------
>PCHAS_0204800
-----MNILW----------------------------AILSCIFFNYYLLNEPYYFAHTLKIYNFQKDKIIEQKG-VNW
GGIPLYGKGK--YFCTQ-----------N-----NIKDNKLRKKNQEKKKKI----FQFIYTHFKSNK------K-DGNV
F--KNNM-LPLL----NYYNKSTNATNQWCCRKPIYND-GNKIYMSSE-SG-----------------------------
-----------------------------KYINVHNP---NTT---------ENF-DIKEIKKYEQNINKKNIHAIFLCG
GVGKRTELTSRKQFLHLDNIPLFIYSFNLFIKCNYIKSISLVCDSNFFSQVVENINVYNSLLLKKKIQNNFLKVASDNIL
EKENNLK------------------------------------EIS----------------------------------
------------------------------ENNEQNKTAILNYLKENKYIIYDNEKNKCIFDMEELLNDLKGKKKN----
-------------------------------------------------NKIYKIKPKDIDTNRYKLITIVGSGAERIDS
FLNALKPLDIYENNQEYIYKALENYLKKNYH-LNSKFNIE--FD------------------------------------
--------------YDYL-------CK--G-----------------------------------KS--------DENI-
-----I--KKKKEYITDILVHDGARPFLSELDFFNLIYQSSLGKNVILGTKATDTIKLLNSNEQRKD-------------
-----------------------------------------GYNSIKKTIDRKVIFQAQTPQIFESKTLLK-ILPYLISP
SKSTT------TNSNTSS---DKNR--RLQNRPQFTDTSSVVQHFTK----NKIITLQATFPNFKITTPSDVFQSVFFMK
YIYNSN-A-SNDAYRNLFKEEYINSDSNYILTNQFNNFFFFDSLNKKQKMLYQRFYYKHTYNSILASDNDLKNK---
>PF3D7_0106900
-----MHFVH----------------------------TFIRCVLLIYFIKWNGYN-FHMLKRQFFKNGKNIIERS-IRK
CKKNNFSKSYHSIVYIK-----------NGVTQYMCKNKKRGRG-EQKKNIIINNKYLFLLNNFIDKN------K-DKTY
------L-STSL-E-RKYLKNQKDDA-HKIWKNRIKNYKSINIYMSKI-EEKSTKE-IENK--DD---IL----------
------------------N--KD-NI-NNKHIYD-NN---KEN---------DIF-NKYNTKQYEKIIKKKNIHSILLCG
GIGKRTELIGPKQFLKLNDIPLFIYSFNLFIKCNLIKSLTLVCDKKHFSCIIHSINVYNQLLLKRKMINSFLKNGNDKLN
---INLK------------------------------------ECD-QDEKD-NIKD-----------------------
------------------FS---SQKINLGENHFNDDSNIIDYIHKNTYIIYDNEKNKCILDMQELLNDLSKDIKIRKKK
EINEINE-KH-EKNEIHEK-NEKHEKNEKNEKDEKDEKDEK---DEKDEKHIIQIKQKHINVNRYKLLKIVESGKERLDS
FLNAMKSIDIELDSQMYIYELLKKYIQGKNN-KNDNISYE--FE------------------------------------
--------------DVNI-------NK--C---NK-NYN-----------------SNN----DSMQ--------NNNIK
DKKE-E--KKKKIHITNILIHDGARPFLSEIDFFNLIYYSTLDKNVILGSKATDTIKLIQHEEENKKK------------
----------------------------------------TTSPFIKKTIDRDTIFQAQTPQIFDSKTLHNNILTYIL-P
MKNNEKKIKQ-TNINIINDNNYPNS--EQQHNKQFTDTSSLYQYFNKSK-KKKIFVLQSNFPNFKVTTPEDVLHSFFLMK
YIYNYK-F--IDIEESIFKDEYINSHSSYILKKQFNNFFFYDALNEKQKILYHKFYYSS--------------K---
>C922_04901
-----MQ-------------------------------------------------------------------------
----------------------------------------------------------FIVTR-----------G-GGVY
K--VGFF-TPSRG-------EGKNRG---------------ECDK-GG-QLHATEGRGNVYGASTTRQKT----------
------------------PQQTS-QEKQDLDLSE-TI---RKT---------DQD-HTQEYRKYEKSLEKKNIHAILLCG
GIGKRTELANGKQLLMLNDFPVFLYSFNLLVKCNIIKSISLVCDSNYFHHVMDSINRLNAPLLRRKHERGFLRRGHSKNV
---LTLS-------------------------------------------------------------------------
-----------------------------EEHSERDTIQTIQFLKKNKFIIYDNEKGKCITHLDELLTDVMEKKRQHCVG
EVEN----EP-CRNTTNRR-DTR----------------------GKGTNSSDEVKPSDVDSNRYKIIRLLESGPERVDS
LLNALRGLDLSVQNGEYICRLLRGCAETSGE-AGEA--EE--AD------------------------------------
--------------EADE---ADGAGE--A---DK---------------------ADG----SDSV--------DGG--
-----H--PARKAHISHILVHDGARPFLSELDFFNLIYMATIGNNTILGARATDTIKRIGSEQQGE--------------
-----------------------------------------GCPRVKVNVDRQFIFLAQTPQIFSSHVLLQ-LCAKLI-S
MRGAE----------------------VQKSRKTFTDTSSLFQHLTK----KKVFALQARFPNFKITTPADVFLAIFLMG
HLFKRS-H--GDVDMGMFNQAFVNSPSSYVPSNQFNDHFFYDSLGGKQRVLYHHFYYE-------------------
>PRCDC_0104800
-----MHFVH----------------------------TFIRCVLLFYFIKWNGYN-FHMLKRLFFKNGKNIIERS-FRK
CKKNNFSKSYHSIVYIK-----------NGVTEYMFKNKRRGRG-EPKKNIIIYNKYLFLLNNFIHKN------K-DKSY
------L-STSL-E-RKYFKNQKDDD-HKILKNGIKNYKSIKLYMNKI-EEKSTKE-IENK--DD---IL----------
------------------N--KD-NI-NNKHIYD-NN---KEN---------DIF-DKYNTKQYEKIIKKKNIHSILLCG
GIGKRTELIGPKQFLKLNDIPLFIYSFNLFIKCNLIKSLTLVCDKKHFSCIIHNINVYNQLLLKRKMINSFLKNGNDKLN
---INLK------------------------------------ESD-QDEKD-NIKD-----------------------
------------------FS---SQKINLGENHFNDDSNIIDYIHKNTYIIYDNEKNKCILDMQELLNDLSKDIKIRKKK
EINEKNE-KN-EKDEKDEK-NEKDEINEKDEINEKNEKDEKNEINEKDEKHIIQIKQKHINVNRYKLLKIVESGKERLDS
FLNAMKSIDIELDSQMYIYELLKKYIQGKNK-KNDNISYE--FE------------------------------------
--------------DINK-------SK--C---NK-NYN-----------------SNN----DNMQ--------NNNIK
DKKEEK--KKKYIHITNILIHDGARPFLSEIDFFNLIYYSTLDKNVILGSKATDTIKLIQHEEENKKK------------
----------------------------------------TTSPFIKKTIDRDIIFQAQTPQIFDSKTLHNNILTYIF-P
MKNNEKKIKQ-TNINIINDSNYPNN--EQQHNKQFTDTSSLYQYFNKSK-KKKIFVLQSNFPNFKVTTPEDVLHSFFLMK
YIYNYK-F--IDIEESIFKDEYINSHSSFILKKQFNNFFFYDALNEKQKILYHKFYYSS--------------K---
>PBILCG01_0105300
-----MHFVH----------------------------AFIHYVVLFYFIKWNGYN-FHMLKRRSFKIDKNIIERS-IRK
CKKNNFSKTYASIVYIK-----------NGLTENILKNISGGRK-EKKKNIIINNKYLFLLNNFIDKN------K-DKTY
------L-YTSL-E-INYFKNQKNDA-PKFWKNRIKNYKTINLYMSKI-EEKSTEE-MENE--ED---IL----------
------------------N--KE-YI-NNKHIYD-NN---KEN---------DIF-DKYNTTQYEKIIKKKNIHSILLCG
GVGKRTELIGPKQFLKLNDIPMFIYSFNLFIKCNLIKSLTLVCDKKHFSSIVHSINMYNKLLLKRKMINSFLKNVNHKLN
---INMK------------------------------------EYD-ENEKD-NIKD-----------------------
------------------FT---SQKINLGENDFNFYNNIIDYINKNTYIIYDNEKNKCILDMQEVLNDLSKDIRIRKNK
ELNE------------------------------------------KDQKHIIKIKQKHINVNRYKLLKIVESGKERLDS
FLNAMKSIDIELDSQMYIYELLKKYIQGKNK-KNDNIIYE--FE------------------------------------
--------------DINI-------NK--C---NK-NYN-----------------SNN----YNME--------NNNIK
KKK--E--KKKYIYITNILIHDGARPFLSEIDFFNLIYYSTLDKNVILGSKATDTIKLIQHDEQNEKR------------
----------------------------------------TTSHFIKKTIDRDTIFQAQTPQIFDSKTLYNNILTYIH-A
MKNKEKKIKQ-TNINIINDNNYSNS--EKQHSNQFTDTSSLYQYFNKSK-KKKIFVLQSNFPNFKVTTPEDVLHSFFLMK
YIYNYK-F--IDIEESIFKDEYMNSHSSNILKKQFNNFFFYDALNEKQKILYHKFYYSS--------------K---
>PY17X_0207800
-----MNIIW----------------------------GVLSYIFFNYYIFKGCYYFVYSLKIYNFQKDKIIKQKG-INL
DDRPLYRNGK--FVCTQ-----------N-----NIKDNKLCKKKEEKKKKK----FQFIYTNFKSNK------K-DENI
S--QKNIIFPLL----NYFIKSTNDTNKRCCIKSIYND-EK--------NE-----------------------------
-----------------------------EYIN--------------------VN-NLDKIKKYEKNINKKNIHSIFLCG
GIGKRTKLASRKQFLHLDNIPLFIYSFNLFIKCNYIKSISLVCDSTFFPHVIKSINKYNSLLLKKKIKNNFLKTINDHIL
EKKNNLT------------------------------------EINTEHGQD-PNISLNLDKIKDEQNEVLTEHNEVQTE
QNEVLTEQNEVQTEQNEVLT--EQNE----VQTEQNEAHILNYIKENKYIIYDNEKNKCIFDMEEILNNLKEKNVN----
-------------------------------------------------KKKYKIKPKDIDTNRYKLITIVDSGNERIDS
FLNALKFLNIYENNQEYIYNVLENYWKNNPH-LNSKFNIE--FG------------------------------------
--------------YNCS-------LK--GDKLKK-KKKKNDQDGNGNGEDENDGDANY----KNVE--------DESLG
K----K--KKKKKYITDILIHDGARPFLSEFDFFNLVYQSSLGKNVILGTKATDTIKLLKNNKKEKD-------------
-----------------------------------------EYTSIKKNIDRKIIFQAQTPQIFESKTLLN-ILQYFISP
SNYIT------TNSNKSV---NKNK--QLKNTSQFTDTSSIVQYFTK----NKITILQATFPNFKITNPTDVFQSVFFMK
YIYNNN-A-SNDIYRSLFKDEYINSDSSYILTNQFNNFFFYNSLNKKQKILYQRFYYRHLSNDA------LRQI---
>PPRFG01_0105300
-----MHFVH----------------------------TFIRCVLLFYFIKWNGYN-FHMLKRQFFKNGKNIIERS-IRK
CKKNNFSKSYHSIVYIK-----------NGVTQYMCKNKRRGRG-EQKKNIIINNKYLFLLNNFIDKN------K-DKTY
------L-STSL-E-RKYLKNQKDDA-HKIWKNRIKNYKSINIYMSKI-EEKSTKE-IENK--DD---IL----------
------------------N--KE-NI-NNKHIYD-NN---KEN---------DIF-NKYNTKQYEKIIKKKNIHSILLCG
GIGKRTELIGPKQFLKLNDIPLFIYSFNLFIKCNLIKSLTLVCDKKHFSCIIHSINVYNQLLLKRKMINSFLKNGNDKLN
---INLK------------------------------------ECD-QDEKD-NIKD-----------------------
------------------FS---SQKINLGENHFNDDSNIIDYIHKNAYIIYDNEKNKCILDMQELLNDLSKDIKIRKKK
EINEKDE-KN-EKNEKNEK-NEKDEKNEKNEKNEKDEKDEKHI-IQIKEKHIIQIKEKHINVNRYKLLKIVESGKERLDS
FLNAMKSIDIELDSQMYIYELLKKYIQGKNN-KNDNISYE--FE------------------------------------
--------------DVNI-------NK--C---NK-NYD-----------------SNN----DSMQ--------NNNIK
DKKE-E--KKKKIHITNILIHDGARPFLSENDFFNLIYYSTLDKNVILGSKATDTIKLIQHEEENKKK------------
----------------------------------------TTSPFIKKTIDRDTIFQAQTPQIFDSKTLHNNILTYIL-P
MKNNEKKIKQ-TNINIINDNNYPNS--EQQHNKQFTDTSSLYQYFNKSK-KKKIFVLQSNFPNFKVTTPEDVLHSFFLMK
YIYNYK-F--IDIEESIFKDEYINSHSSYILKKQFNNFFFYDALNEKQKILYHKFYYSS--------------K---
>PADL01_0104500
-----MHFVH----------------------------AFIRYFIIIYFIKWNGYN-FHILKRQCFKDDENIKERS-VRK
CKKNNCNKRYHSIVYIK--------------------NKRGVRGEEHKKKKIINNKYLFLLNNFFDIN------K-DKTY
------L-STSL-K-RKYFKNQKNDA-HKIWNNEIKDYKTINLYMNKI-EEESKEE-KQKE--EN---IL----------
------------------N--KD-NI-NNKSIYN-NNNNDKEN---------DIFDDKFNTKQYEKIIKKKNIHSILLCG
GIGKRTELIGPKQFLKLNDIPLFIYSFNLFIKCNLIKSLTLVCDKKHFQSIIQSINVYNKILLKRKMINSFLKNLNDKLN
---VNMK------------------------------------EYH-ENEED-NIKE-----------------------
------------------FT---SQKINIEDSQFNDASNITDYINKNTYIIYDNEKNKCILDMKELLNDLSQDIRIRKKY
EKHE------------------------------------------KNEKHIIRIKPKHININRYKLLKIVESGKERLDS
FLNAMKSIDIELDSQTYIYELLKKYSQEKNE-KNDNILYE--FE------------------------------------
--------------DINI-------NN--C---NK-NDN-----------------SNN----DNIE--------NNNIK
K----K--NKKKINVTNILIHDGARPFLSEFDLFNLIYYSTVDKNVILGSKATDTIKLIQHEEENKKK------------
----------------------------------------TTSHFIKKTIDRDTIFQAQTPQIFDSKTLHNNILTYIL-P
MKNNEKNINI---INNNNNNNHSNG--EEQNSKQFTDTSSLYEYFNKSKKKKKIFVLQSNFPNFKVTTPEDVLHSFFLMK
YIYNYK-F--IDIEESIFKDEYINSHSSYILKKQFNNFFFYDDLNEKQKILYHKFYYVS--------------K---
>PocGH01_02015100
-----MKIFL----------------------------FLIRYIFLNCLIHMCGYY-LHVTGRRSSQRCREIERKN-LGN
SCDRFHRKSI--IFTLQ-----------R-------------YLQKRKKNCT----LQFVVNNTKSNTWTVISKR-SNFC
K---SKI-TPHFFH-VYIYGEEKCNP---------------DNKSRKG-RLFLTGR-LNGE--GV---KL----------
------------------Q--ES-SIQGDCNTLE-VS---TKR---------STF-YTNELTKYEKSIHGKNIHAILLCG
GIGKRTELATRKQFLKLNDIPLFVYAFNIFIKCNFVKSISLVCDPSYFEHVVLCINMYNRLLLKRKQQHGFLSGYES--M
---EGEE--------------------------------ANCEAI-----------------------------------
------------------------------DDS-VMGSSFLGYLRENRYIIYDNKKGKCIFDMEEMLHDVLNETHVNRVS
S---------L----VGQGNERR----------------------EKRKKGHFKVKPKYIDTNRYKLIRLVKSGEERLDS
FLNALKVLDVCENSQMYIYKLLQSYAQQGAE-KLQNADYQ--EG------------------------------------
--------------DFNK-----------I---TN--VD-----------------MSKQCVLDEHVQHMLPYRNDDE--
-----P--ISKKRYITNILVHDGARPFLSEYDFFNVVYESSLGKNVILGIRATDTIKILNKEEGCKV-------------
-----------------------------------------KRYSIRKTLERNIIFQAQTPQIFKSKTLQK-ILPYFC-L
SEMGQKN---------------TKR--KKYKNTQFTDTSSILEHFSR----KKVYTLQCTFPNFKITTPSDVFQAFFFMK
YIYDNS----TNIDTNMFKEQYVNSYYGYVLKNQFNNFFFFDTLNEKQKIMYLRFYYNHL------------HG---
>PRELSG_0210100
MELLNMNKLS----------------------------LFLSWILFNHLINMSSSN-LNFLRIKSYQKNTNFKKLI-NND
YCNILCKMHK--NLLFQ-----------N-----TTKRN--KFYRKRKKKII----FQFIFNNLKDEK------R-IKFS
K---KYL-FPYILD-INNYQRKK-NY---------------NYEKMKI-SAQLKNQ-LNST--QE---YL----------
------------------D--EK-LIQSVYDNCN-NN---LKY---------SDF-NLNNLKNYEKKIKKKNIHSILLCG
GIGKRTSLATPKQLLKLNDIPLFIYSFNLFIKCNLVKTVTIVCDSKYFNYAVDNINMYNPLLLEKKIENKFLYNFTE-NV
---ENKK--------------------------------INNKSIN--DEPI-NGET-----------------------
------------------IS---DESIN-DKTEISNKIDIFNYLEKNEYIIYDNEKNKCIFDVDELLHDILESIENKK-N
D--------------LNFI-NKN----------------------NRKKNDKIKIKLKNIDVKRYKLIRIIQSGKERLDS
FLNATKTLDIYLNNQLYIYELIKNYTESKKQ-NNN---YQ--FE------------------------------------
--------------NLKE-----------K---DR--RS-----------------LSN----DNEI--------NKN--
-----IKKEKKKNYITNILIHDGARPFLSEYDFFKLIYYSSLGKNAILGVKATDTVKLINNKEENN--------------
-----------------------------------------TSYLIKKTIKRDTIFQAQTPQIFDGKTLLS-VLPFFF-F
DEIRY-----------------EKD--SNLKSKQFTDTSSLFQYLTK----KKVYALQSSFPNFKITTPADVFQSIFLMK
HIYNFK-N--LNIEENIFKDEYINSDSSNILKNQFNNFFYYNSLNEKQKILYHNFYYTKKKK--------KINK---
>PcyM_0210300
-----MKDSPLSVRPVVRPDVRLVVHLVVRLIIRLLARLSPWCVLINYLLTLRGCS-PHMIRRKDAPTCAKLRR------
-------VHR--VRLFHGYSRGEFASSLH-----DIKGGIPVGAAKRGKVNS----MQFIVTNWGGTK------R-GGAY
R--VRFF-TPARVQ-VKLFEEGKNNG---------------ECDK-GGQQLHATEGGENVSGASATPQDTQEHNQEHTQQ
HTQQHTQQHTQQHNQEHTPHYPPQQT-QSLHLSE-TI---PKT---------DHH-DTQEYRKYEQSLKKKNIHAILLCG
GIGKRTELASRKQFLMLNHVPVFLYSFNLFIKCNIIKSVSLVCDPNYFHHIIDSINRFNASLLRRKNQRGFLRRGHSNNV
---LSLS-------------------------------------------------------------------------
-----------------------------EVQSERDTIQVLQFLKRNKYIIYDNEKGKCITNLDELLSDVMAKKRQDL-V
EGDQ----KA-CRTITNRK-GVR----------------------GEGINDSDEVKPSDVDSNRYKLIRLLESGRERVDS
LLNALRGLDLWVQNGEYICQLLRGHAARGGG-AHKA--DE--AD------------------------------------
--------------KADK-----------A---DG---------------------ADG----ADGV--------DGG--
-----H--PARNAHISHILVHDGARPFLSELDFFNLIYMATIGKNTILGARATDTIKRIGSEEQGE--------------
-----------------------------------------GCPRVKANVDRQFIFLAQTPQIFSSQALLQ-VCTKLT-S
TRGAE----------------------VQERSRPFTDTSSLFEHFTK----KKIFALQARFPNFKITTPTDVFLAIFLMG
YLFTSS-H--ADVDMGMFKQAFVNSPSSYVPSNQFNDHFFYDSLRGKQRVLYHHFYYE-------------------
>PmUG01_02016800
-----MNIFE----------------------------FIGHCIFLRCIINFNGHY-SLILNRQNIENDKKLIKKMCNKD
RFGGMYRTNN--NYLFQ-----------R-----SIKGN--IWNEKWKKQVL----CRFTCSSFEDDK------G-VEIS
KGSSSNM-TKSLNE-DNHEQNDK-QI---CC----------DDKQKTI-SSISSEK-SNDT--NK---NI----------
------------------C--TISSK-PYDDNFK-NL---SKI---------SNF-DMKELRKYEKIIKKKKIHTILLCG
GIGKRSELVTCKQYLKLNGIPLFIYSFNLFVKCNFVKTISLACDPKFFVYVIRSIDRYNNLLFEKKKKKNFLLINPGSEV
---GEVVAGAAGAAEAAEAGAAEAEAEAEADAGTEVVRMTNKAEMT--SESEAGAKL-----------------------
------------------HTAAGGTSAN-ENKVWQNDYFISNYLKTNKYIIYDNEKNKCIFSMEELLHDIGKKNVEMK-G
HNNTKSIQSG-NSNYTHVS-DRD----------------------GEGTIYTYKIKLKYIDDNRYKLIRIVEGGKERQNS
LLNALKWLDVRLNSQMYIYKLLREYVQKKKKKKNEGVNYIVCFEHPLKTLHRGVLELEEMEEVEEAEEVEEAQEVEEVEE
AEKAEEAEEAEEVEEADVEGRVDLSDDVNQ---TRGNSE-----------------TNN----GHPV--------QQG--
-----E--AGEKMYITDILVHDGARPFLSELDLFNLIYQSSLRKNAILGVKATDTIKFVEVKELNSRSGSSSSSGSSSSS
SSSSSNSSSSSNSSSSSNSSSSSNSSSSSNSSIRSSNSSSTCCVPIKKTIERKYIFQAQTPQIFDSKSLLS-ILDRFT-S
NGQIVKN---------------EKNHLVKNRMIQYTDTSSLYQNFSK----KKIYALQSVFPNIKITTPSDVLHAFFFIN
YVFNNTYY--SDIDENLFKEEYLNACPSYILTNQFNNFFFYNSLNEKQRMLYQRFYYNEKKK--------KKKD---
>PGAL8A_00103000
-----MYKLR----------------------------FFLSWILFNYITNISSSN-FHFLKINVCHKNINLKKRI-LNN
YCNVICKKHK--NLLFQ-----------N-----STKIN--KFSGKRKKKII----FQFIFNNLKDDK------R-IKFF
K---KYL-FPDFLD-NNDCQIKR-NG---------------NFDKMKL-SNKSSNQ-LNST--QK---CL----------
------------------D--EK-LVQCSYDKFN-NN---LKY---------SEN-DLYNLRNYEKKINKKNIHSIILCG
GTGKRTSLATPKQFLKLNDIPLFIYSFNLFIKCNFVKTVTIVCDSKYFNYAIDNINMYNPILLKKKMKNNFLHSYPIGNV
---ENKE--------------------------------AN---------------------------------------
-----------------------------DKDKISNKVDISSFLKKNEYIIYDNEKNKCIFDIDELLDDILRNRENIK-N
D--------------FNIS-NEI----------------------NKKKNDKIKIKLKNIDVKRYKLIRIIQSGKERLDS
FLNATKKLDIYLNNQIYIYELIKNYMENSEQ-RNN---YE--FE------------------------------------
--------------NLIE-----------K---DK--RN-----------------ISN----DNEI--------NKN--
-----I--EKKKRYITNILIHDGARPFLSELDFFKLIYYSSLGKNAILCVKATDTVKLINNKKQNS--------------
-----------------------------------------TLYLIKKTIKRDSIFQAQTPQIFDSKTLLS-VLPFFF-S
DQTRK-----------------KKK--SNLKNKQFTDTSSLFQFLTK----KKVYALQSTFPNFKITTPADVFQSIFLMK
YIYNYK-Y--LSIDENVFKEEYINSNSSNILKNQFNNFFYYNSLNEKQKILYHNFYYKKKN----------KIK---
>PBANKA_0206400
-----MNILW----------------------------AALSYIFFNYYIFKGRYYFVYSLKIYNFQKDKIIKQKG-INL
DNRPLYRNGK--FVCTQ-----------N-----NIKDNKLYKKKQEQKKKI----LQFIYTNFKSNK------K-DDNI
F--QKNM-SPLL----NYYIKSTNITNQWCCIKSIYND-EN--------NG-----------------------------
-----------------------------EYINVNNL---NTI---------KNF-DTKEIKKYEKNINKKNIHSIFLCG
GVGKRTELASRKQFLHLDNIPIFIYSFNLFIKCNYIKSISLVCDSTFFPHVVENINIYNSLLLKKKVKNNFLKIINDNIL
EKENNLT------------------------------------GINTQHKED-NINS-----------------------
------------------LN---SNN----KKIEQNKITILNYIKENKYIIYDNEKNKCIFEMEEILNNLKEKNPN----
-------------------------------------------------NKKHKIKPKDIDTNRYKLITIIDSGNERIDS
FLNALKSLNIYENNQEYIYKVLENYLKKNPH-LNSKFNIE--FD------------------------------------
--------------YTYL-------LK--KE--NK-LKK--------------------------EN--------DKNF-
-----V--KKKKKYITDILVHDAARPFLSEFDFFNLIYQSSLGKNVILGTKATDTIKLLNNNKQEKD-------------
-----------------------------------------GCNLIKKNIDRKVIFQAQTPQIFESKTLLK-ILQYFVFP
SNYIT------TNSNTLL---NENK--KLQNTSQFTDTSSIVQHFTK----NKITTLQATFPNFKITTPADVFQSFFFMK
YIYNNN-NASNDIYRSLFKDEYINSDSSYILTNQFNNFFFYNSLNKKQKILYQRFYYRNTCNGA------LCPI---
