# Supplementary material for: Phosphorylation in the Plasmodium falciparum Proteome: A Meta-Analysis of Publicly Available Data Sets
Source: J Proteome Res. 2024 Oct 30;23(12):5326–41. doi: 10.1021/acs.jproteome.4c00418 (PMC11629380; doi:10.1021/acs.jproteome.4c00418)
Supplement: Supplementary file 7 — pr4c00418_si_007.zip [file pr4c00418_si_007.zip › plasmodium_alignments/PF3D7_0107000_orthos.afa]

>PKNH_0206500
MNRKAPNMIRSSNARSKRNELNEEQKLEIKEAFDLFDTNGTGRIDAKELKVAMRALGFEPKKEDIRKIISDVDQDGSGTI
DFNDFLDIMTIKMSERDPKEEILKAFRLFDDDETGKISFKNLKRVAKELGENITDEEIQEMIDEADRDGDGEINEEEFMR
IMKKTNLF
>PmUG01_02016700
MSRKNQSMIRSANTRNKRNELNEEQKLEIKEAFDLFDTNGTGRIDAKELKVAMRALGFEPKKEDIRKIISDVDKDGSGTI
DFNDFLDIMTIKMSERDPKEEILKAFRLFDDDETGKISFKNLKRVAKELGENITDEEIQEMIDEADRDGDGEINEEEFMR
IMKKTNLF
>PPRFG01_0105400.1
MSRKNQTMIRNPNPRSKRNELNEEQKLEIKEAFDLFDTNGTGRIDAKELKVAMRALGFEPKKEDIRKIISDVDKDGSGTI
DFNDFLDIMTIKMSERDPKEEILKAFRLFDDDETGKISFKNLKRVAKELGENITDEEIQEMIDEADRDGDGEINEEEFMR
IMKKTNLF
>PVP01_0207800
MNRKPPNMIRSSNARSKRNELNEEQKLEIKEAFDLFDTNGTGRIDAKELKVAMRALGFEPKKEDIRKIISDVDQDGSGTI
DFNDFLDIMTIKMSERDPKEEILKAFRLFDDDETGKISFKNLKRVAKELGENITDEEIQEMIDEADRDGDGEINEEEFMR
IMKKTNLF
>PADL01_0104600
MSRKNQTMIRNPNPRSKRNELNEEQKLEIKEAFDLFDTNGTGRIDAKELKVAMRALGFEPKKEDIRKIISDVDKDGSGTI
DFNDFLDIMTIKMCERDPKEEILKAFRLFDDDETGKISFKNLKRVAKELGENITDEEIQEMIDEADRDGDGEINEEEFMR
IMKKTNLF
>PBLACG01_0104600
MSRKNQTMIRNPNPRSKRNELNEEQKLEIKEAFDLFDTNGTGRIDAKELKVAMRALGFEPKKEDIRKIISDVDKDGSGTI
DFNDFLDIMTIKMSERDPKEEILKAFRLFDDDETGKISFKNLKRVAKELGENITDEEIQEMIDEADRDGDGEINEEEFMR
IMKKTNLF
>PCOAH_00003320
MNRKAPNMIRSSNARSKRNELNEEQKLEIKEAFDLFDTNGTGRIDAKELKVAMRALGFEPKKEDIRKIISDVDQDGSGTI
DFNDFLDIMTIKMSERDPKEEILKAFRLFDDDETGKISFKNLKRVAKELGENITDEEIQEMIDEADRDGDGEINEEEFMR
IMKKTNLF
>PVVCY_0200610
MNRKNQNMIRSANTRNKRNELNDEQKLEIKEAFDLFDTNGTGRIDAKELKVAMRALGFEPKKEDIRKIISDVDKDGSGTI
DFNDFLDIMTIKMSERDPKEEILKAFRLFDDDETGKISFKNLKRVAKELGENITDEEIQEMIDEADRDGDGEINEEEFMR
IMKKTNLF
>PcyM_0210100
MNRKTPNMIRSSNARSKRNELNEEQKLEIKEAFDLFDTNGTGRIDAKELKVAMRALGFEPKKEDIRKIISDVDQDGSGTI
DFNDFLDIMTIKMSERDPKEEILKAFRLFDDDETGKISFKNLKRVAKELGENITDEEIQEMIDEADRDGDGEINEEEFMR
IMKKTNLF
>PRELSG_0210000
-------MIRNANTRNKRNELNEEQKLEIKEAFDLFDTNGTGRIDAKELKVAMRALGFEPKKEDIRKIIADVDKDGSGTI
DFNDFLDIMTIKMSERDPKEEILKAFRLFDDDETGKISFKNLKRVAKELGENITDEEIQEMIDEADRDGDGEINEEEFMR
IMKKTNLF
>PGSY75_0107000
MSRKNQTMIRNPNPRSKRNELNEEQKLEIKEAFDLFDTNGTGRIDAKELKVAMRALGFEPKKEDIRKIISDVDKDGSGTI
DFNDFLDIMTIKMSERDPKEEILKAFRLFDDDETGKISFKNLKRVAKELGENITDEEIQEMIDEADRDGDGEINEEEFMR
IMKKTNLF
>AK88_01064
MNRKPPNMIRSSNARSKRNELNEEQKLEIKEAFDLFDTNGTGRIDAKELKVAMRALGFEPKKEDIRKIISDVDQDGSGTI
DFNDFLDIMTIKMSERDPKEEILKAFRLFDDDETGKISFKNLKRVAKELGENITDEEIQEMIDEADRDGDGEINEEEFMR
IMKKTNLF
>C922_04900
MNRKPPNMIRSSNARSKRNELNEEQKLEIKEAFDLFDTNGTGRIDAKELKVAMRALGFEPKKEDIRKIISDVDQDGSGTI
DFNDFLDIMTIKMSERDPKEEILKAFRLFDDDETGKISFKNLKRVAKELGENITDEEIQEMIDEADRDGDGEINEEEFMR
IMKKTNLF
>PocGH01_02015000
MNRKNQNMIRSANNRSKRNELNEEQKLEIKEAFDLFDTNGTGRIDAKELKVAMRALGFEPKKEDIRKIISDVDKDGSGTI
DFNDFLDIMTIKMSERDPKEEILKAFRLFDDDETGKISFKNLKRVAKELGENITDEEIQEMIDEADRDGDGEINEEEFMR
IMKKTNLF
>PBANKA_0206300
MNRKNQNMIRSANTRNKRNELNDEQKLEIKEAFDLFDTNGTGRIDAKELKVAMRALGFEPKKEDIRKIISDVDKDGSGTI
DFNDFLDIMTIKMSERDPKEEILKAFRLFDDDETGKISFKNLKRVAKELGENITDEEIQEMIDEADRDGDGEINEEEFMR
IMKKTNLF
>PVL_000194100
MNRKPPNMIRSSNARSKRNELNEEQKLEIKEAFDLFDTNGTGRIDAKELKVAMRALGFEPKKEDIRKIISDVDQDGSGTI
DFNDFLDIMTIKMSERDPKEEILKAFRLFDDDETGKISFKNLKRVAKELGENITDEEIQEMIDEADRDGDGEINEEEFMR
IMKKTNLF
>PGAL8A_00103100
-------MVRNANNRNKRNELNEEQKLEIKEAFDLFDTNGTGRIDAKELKVAMRALGFEPKKEDIRKIISDVDKDGSGTI
DFNDFLDIMTIKMSERDPKEEILKAFRLFDDDETGKISFKNLKRVAKELGENITDEEIQEMIDEADRDGDGEINEEEFMR
IMKKTNLF
>PY17X_0207700
MNRKNQNMIRSANNRNKRNELNDEQKLEIKEAFDLFDTNGTGRIDAKELKVAMRALGFEPKKEDIRKIISDVDKDGSGTI
DFNDFLDIMTIKMSERDPKEEILKAFRLFDDDETGKISFKNLKRVAKELGENITDEEIQEMIDEADRDGDGEINEEEFMR
IMKKTNLF
>PRCDC_0104900
MSRKNQTMIRNPNPRSKRNELNEEQKLEIKEAFDLFDTNGTGRIDAKELKVAMRALGFEPKKEDIRKIISDVDKDGSGTI
DFNDFLDIMTIKMSERDPKEEILKAFRLFDDDETGKISFKNLKRVAKELGENITDEEIQEMIDEADRDGDGEINEEEFMR
IMKKTNLF
>PF3D7_0107000
MSRKNQTMIRNPNPRSKRNELNEEQKLEIKEAFDLFDTNGTGRIDAKELKVAMRALGFEPKKEDIRKIISDVDKDGSGTI
DFNDFLDIMTIKMSERDPKEEILKAFRLFDDDETGKISFKNLKRVAKELGENITDEEIQEMIDEADRDGDGEINEEEFMR
IMKKTNLF
>PCHAS_0204700
MNRKNQNMIRSANTRNKRNELNDEQKLEIKEAFDLFDTNGTGRIDAKELKVAMRALGFEPKKEDIRKIISDVDKDGSGTI
DFNDFLDIMTIKMSERDPKEEILKAFRLFDDDETGKISFKNLKRVAKELGENITDEEIQEMIDEADRDGDGEINEEEFMR
IMKKTNLF
>PBILCG01_0105400
MSRKNQTMIRNPNPRNKRNELNEEQKLEIKEAFDLFDTNGTGRIDAKELKVAMRALGFEPKKEDIRKIISDVDKDGSGTI
DFNDFLDIMTIKMSERDPKEEILKAFRLFDDDETGKISFKNLKRVAKELGENITDEEIQEMIDEADRDGDGEINEEEFMR
IMKKTNLF
