# Supplementary material for: Phosphorylation in the Plasmodium falciparum Proteome: A Meta-Analysis of Publicly Available Data Sets
Source: J Proteome Res. 2024 Oct 30;23(12):5326–41. doi: 10.1021/acs.jproteome.4c00418 (PMC11629380; doi:10.1021/acs.jproteome.4c00418)
Supplement: Supplementary file 7 — pr4c00418_si_007.zip [file pr4c00418_si_007.zip › plasmodium_alignments/PF3D7_0107100_orthos.afa]

>PF3D7_0107100
MIKSRKQYNVVIL--NSIRVQRGKFFSF-MKS--KYGQEGIVEKEN--KNDMHKITKIYLKNVNMKSD---NHIYPCGNK
YFS-HIYYNNIYDCGNKYYNYIYLC------N---H-K----HFS--HNINSRAYKKSVFYEEVNEKNNYENNINLLNII
KDSKIEKFNIYDCTLFLNYFIKNKKNKEFDKELKDRNKIKLTSSLYKESNDKILKNILNFEPQNIFFFFNKYAELRDRNS
IEILFQHIIHNHL-HYFSLYYLTDIIYNIAILNCNFKKNQDNLNEFLNYVIFNVIKENKNIKHFDKKITNKLKISFDIIR
NDDKKKKPIYIKSIDNNKEKKKNAK---R-NFLQNNLSDKGTYIVLTHKNDSSIMNGRMNLG-MIKNDNNDNINN-----
---------------------------------------------NNNLRNRKKY-PCNNNENNNKSKFSINTLSNVMLY
KLIYSLAKIKHNETCIKELFILLIPYIRYLIQNKNYIYSKDRNDVIVKIIWSFAFLKIRDIHLFVDFSISIQLILHDLKL
QYLKIIKKIYENLLIFDEALLDKLDARINQIEENAPEQFSYPRKKQFKKKKKRIHIGDEIKFER--EKK
>AK88_01063
MGAHPTRLLRPALRPATTRPRRAPTRSF-TQT--AKR----EKKKN--Y-------------------------------
---------------------------------PHP-W----RKN--KKSNSNTYRESIFHEEITHKENVNNNENILKII
QTSSITKFSVQDCTLFLNYLIRNKKSKHTQKEVKNFCRVKVSSSLYKEAMSKIINSVLTYDEKKIFFFFQKFVELRDLNA
MEHMLIHMHTNQLFRSFTLYNLTELFYNCAILNYKRERSEEALKTIIDYLLSNAIRANEHLRHLEKKLVNHATVQ-----
--GADGRPVYIRSFAKSGRRHEGTV---P-TVRKQ---------------------------------------------
----------------------------------------------ENRKNSSRI-TVRSVDEQCANPFDVNSLSNVMLY
KLIYGLAKMNRKRELVRELLTLLIPYVRFKLQSTDYVFSKDRPDIITKMLWSYAFVQVRNVNLFLDLSLSIQVSINQLKL
DELKIVKNIFLNFFIYDELLLDTLEERIDYMEEKCPRPLSQPRKKPFVKKKKRVALTDQIKLK---LKR
>PcyM_0210000
MGAHPTRLLRPVLHRAAARPARAHTRSF-SQT--ASR----AEKRN--S---PPQNGRMNGNKQEQRYSPPPNSHTSGNK
QEQRYSPLPNSHTSGNKQEQ-SY--------S-PLR-W----RKN--RKSKSNTYRASMFHEEITDKKNVNDNEQILRII
HRSSITQFSVEDCTLFLNYIIRNKKNKNTHDQGKNVCRLKLTSSLYKEAITKVIRSVLTHEQKYFCFFFQKFVELRDLNA
IERMLMHMHTNQLFRSFTFYSLTEIFYNLAILNFERERSEEVLKTVLDYLLSIVIRTNGHLRHLEKKLINHATVQ-----
--GAGGKAVYIESFAKRGRHHEGIF--YP-GEMK----------------------------------------------
----------------------------------------------AKRKKTTSL-AVSNGDGQYSNQFDVNSLSNVMLY
KLIYGLAKINRKKELVKEFLVLLIPYVRFKLQSMDYVFSNERPDIIVKVLWSYAFLQVRHVNLFLDISLCIQVSINQLKL
DQLKIVKNIFLNFFIYDELLLDTLEERIDYMEEKWPGPLSQPRKKPFKKKKRRVTLTDQVKLK---VER
>PVVCY_0200600
MILWER-NNVRTF--NFSFFFKRNYLASRRKNGLRYGANNKLQNKV----------------------------------
-------------------------GIVCWGN---KKQ----RRNEIINMGVSTYKKSIFYDEIIDKKNVENNINILKMI
KDSTINKLSVYDCTLFLNFLIKNKKNKELKPEVKNVNKIKLASALYKESIAKILKNIISMETKYILYFFNKFSDLRDINS
LEYLFVNIYNSHL-HKLSLYHFVEIFYNLVILNCTFQKNKEKLNKFMEYIVLNTINENKNIKNYEKKIKNKINLQI----
-QWDSKKPIHIKSFSKKP--KEGIT---N-RILKNKCISVNGYNYIIDENTKGRQKR-----------------------
-------------------------------------------DKEQQSIVTQNSNKINNMSDIIQPQFNISSLSNVMIY
KLIYSLAKINMNTNSVKELFLLLIPYLRYRIQNKNYIYSRDRNDMLIKIIWSYAFLHIRDIHLFVDFSICIQRIIVDTKL
EYLKIVKSIYENLLIFDELLLDMLDDRINEIEKNSPEEFSHPRKKQFKKKKKKIEITDDIKFKPKKGRK
>PRELSG_0209900
MFNLKKN-HILLL--NYIKIYKKHYFSS-K-----NNYESSFEKRE--V-------------------------------
------------------------------------------SLV--NKKKKNIYKKSIFYEELSDKNNIENNINILKII
KNSKIENFSIYDSTLILNYLIKNKKNKEFSNELKNINKVKLSSTLYKDAISKILKNILTYDPKHLYFFFSKFSELRDLNS
LEIIFLHIYNNHL-SYFSLYYLTEISYNIAILNCNFKKNEKILSEFLNYIILNTIKENKNIKNFEKKITNRITTKS----
--INDKKAIYIKSFRKNKTQIKCNN--------------------------------------------DISNN------
--------------------------------------------ITNNLKSEGIH-NHEISKSRKKSNFSIDLLSNVMLY
KLIYSLAKINHNKDLIKELYILLVPYIRYLIQNKNYIYSKERNDILVKIIWSFAFLHIRDINLFVDFSLCIQIILHELSL
EHLKIIKNIYENLLIFDELLLDRLDDRINQIEKDSPKNFSQPRKRQFKKKKKRIEITDEIKFK---LKK
>PGSY75_0107100
MIKSRKQYNVIIL--YFIRVQRRKFFSF-MKY--KYGQEGIVEKEY--GNDMYKKIKIHKKNVNIKSD---SDIYPCGNK
CLS-PIYYNNIYDCRNKYNNRIYLC------N---N-K----YFS--HKCNSRAYKKSVFYEEVNEKNNCENNLNLLNII
KNSNIEKFNIYDCTLFLNYFIKNKKNKEFDKELKDRNKIKLSSSLYKESNDKILKNILNFEPQNIFFFFNKYAELRDRNS
IEILFGNIIHNHL-NYFSLYYLTDIIYNIAILNCNFKNNQDNLYQFLNYIIFNVIKENKNIKHFEKKVTNKLKISFDIIR
NDDKKKKPIYIKSIENNKEKKKNAK---G-NFLQNKGNDNDTYIVVTPKNGSPYMNEQIKNK-NIKNNNINNNNNNN---
--------------YYYNSNCIMMNGSFRENDIYNIDLKNSKFDHNNNLKNKIKS-SCNNNEDNNKSKFSINTLSNIMLY
KLIYSLAKIKHNEPYIKELFILLIPYIRYLIQNKNYIYSKDRNDVLVKIIWSFAFLKIRDIHLFVDFSISIQLILYDLKL
EYLKIIKKIYENLLIFDETLLDKLDARINQIEENAPEQFSYPRKKQFKKKKKRIHIGDEIKFDK--EKK
>PCOAH_00003330
MGTNSTRLLRPALRPSATRPASRPTRSF-AQI--ASR----AEKEN--T-------------------------------
---------------------------------P-P-W----RKN--KKSNSNTYRASIFHEEITDKENAHNNEKILRII
QSSSITQFSVQDCTLFLNYLIRNKKSKHTDNEVKNSCRVKLTSSLYKEAMTKIITSVLTYEEKYFCFFFQKFVELRDINA
IERMLIHLHTNQLFRSFTFYNLVELFYNFSVLNFERERSEDALNIILDYLLSSVIRTNGHLRHLERKLINHAGVQ-----
--GADGKPVYIHSFAKRGRHNGDNF---P-PVRK----------------------------------------------
----------------------------------------------ANRKKITSS-TVSNGDSQGTPQFDVNSLSNVMLY
KLIYALAKMNRKRELVKELLILLIPYVRFKLQSMDYVFSKDRPDIIVKVLWAYAFLQVRHVNLFLDFSLCIQVSISELNP
DQLKIVKNIFLNFRIFDELLLDTLEERIDYMEEKCPGPLSQPRKKPFKKKKRRVALTDQIKLK---LER
>PADL01_0104700
MIKSRKQYNVITL--HFIRVQKRKFFSF-IKY--KYGKEGIVENQY--NNDMYKKIKIHKKNVNIKCD---SHIYPCVNK
CLS-PIYYNNIYDCRNKYYNCIYLC------N---H-K----YFS--HKCNSRAYKKSVFYEEVNEKNNCENNLNLLNII
KNSNIEKFNFHDCCLFLNYFIKNKKNKEFDKELKDRNKIKLSSSLYKESNDKILKNILNFEPQNIFFFFNKYAELRDRNS
IEILFGHMIHNHL-NYFSLYYLTDIIYNIAILNCNFKNNQDNLYEFLNYVIFNVIKENKNIKHFEKKVTNKLKISFDIIR
NDDKKKKPIYIKSIDNNKEKKKNEK---G-NFLQNKGNDKDTYIVVTHKNNSPYTNEKMKNKNTINNNNNSNSNSNC---
---------NNNSNCNSYSNCIVMNGSFRENDIYNINLKNNKYDHNNNLKNKIKY-SYNNNEDNNNSKFSINTLSNIMLY
KLIYSLAKIKHNEPYIKELFILLIPYIRYLIQNKNYIYSKDRNDVLVKIIWSFAFLKIRDIHLFVDFSISIQLILYDLKL
EYLKIIKKIYENLLIFDETLLDKLDARINQIQENAPEQFSYPRKKQFKKKKKRIHIGDEIKFDK--EKK
>PY17X_0207600
MIWCKV-NNVRTL--NCFIFFKRYYLASRRKNELKCGGNNKLQNKV----------------------------------
-------GNN--KLQNKVGNVCYWG------N---K-K----RRNEIINMGTSTYKKSIFYEEIIEKKNAENNMNILKII
KDSTIENLSVYDCTLFLNFLIKNKKNKELKPEIKNVNKIKLTSTLYKESIAKILKNIISMETKYILYFFNKFSDLRDINS
LEYLFFNIYNYHL-HKLSLYHFVEIFYNIVILNCTFQKNKEKLNKFMEYIIINTINENKNIKNYEKKIKNKINIQI----
-QWDSKKPIHIKSFNKKT--KEGIA---T-NILKNKCISINGYSYIIDENTKGRYKR-----------------------
-------------------------------------------DKEKQSIDIPKYNKTNNMNDLIQPQFNLSSLSNVMIY
KLIYSLAKINMNNNLVKELFILLIPYLRYRIQNKNYIYSRERNEMLIKIIWSYAFLHIRDINLFVDFSICIQKIIFDTKL
EYLKIVKSIYENLLIFDELLLDMLDDRINEIEKNSPEQFSHPRKKQFKKKKKKIEITDDIKFNPKKGRK
>PocGH01_02014900
MCWK-KGYEE-VF--SRVRVYTKF----------------------------------H-KPVGYRSV---SGSATSSGG
CME-P-----------------QLC------R---S-ENSGLDNC--KGNKSRRYGKSFFYDEVSDPRNAENNTNILHII
RKSNIEKFSVYDCDLFLNYLIRNKKNKEFNGELKNVNRIKVSSSLYRESISKILKNILTYKPRYVFFFFNKFSDLRDLNS
LEILFLHMYNHHL-HYFSLYYLTEIIYNIAILNCSFQKNEASLKNFLDYITRNTIKENKNIKRFEKKITNKVHTQL----
-KSDSRKPIYIRSFHGRGGYT-----------------------TLNHYT------------------------------
-----------------LLDCYTSLEGYKALDRFGVHTKEAT-SNGKNSTQKLRN-KELIEESNEQSKFSVASLSNVMMY
KLIYSLAKVNHNKDLVRELFILLVPYIRYMIQNKNYVYSKDRNDMIVKIIWAFAYLHVRDVNLFVDFSLCIQMNFLKLKL
EYVKIVKKIYENLLIFDELLLDRLEDRINHMEKNAPEQFSYPRKKQFKKKKKKIEITDEIKFKLKRKKN
>PBLACG01_0104700
MIKSRKQYNVVIL--NFIRVQRGKFFSF-MKS--KYGQEGIVEKQYEHKKDMYKKIKIHIKNVNIKSD---SHIYPCGNK
CFS-YIYYNNIYDCRNKYYNRIYRC------N---H-K----YFS--HKCNSRAYKKSVFYEEVNEKNNCENNLNLLNII
KNSKIEKFNIYDCTLFLNYFIKNKKNKEFDKELKDRNKIKLTSSLYKESNDKILKNILNFEPQNILFFFNKYAELRDRNS
IEILFEHIIHNHL-HYFSLYYLTDIIYNIAILNCNFKNNQDNLYEFLNYVIFNVMKENKNIKHFEKKITNKLKISFDIIR
NDDKKKKPIYIKSTENNREKKKNEK---G-NFLQNKLNDNRTCIVVTHKNDSSNLKGKINLD-IIKNNNNNNNNNNNNNN
NNNNNNNNNNNNNNNNNNNNCIMIQDSFKGNDIYYIGYKNNKYEYNNNLKNQKKY-SCNNNEHNNISKFSINTLSNVMLY
KLIYSLAKIKHNEPYIKELFILLIPYIRYLIQNKNYIYSKDRNDIIVKIIWSFAFLKIRDIHLFVDFSINIQLILHDLKL
EYLKIIKKIYENLLIFDEALLDKLDARINQIEENAPEQFSYPRKKQFKKKKKRIHIGDEIQFER--EKK
>PKNH_0206400
MGAHPTRPLRPVLRPAATWPTRPPTRRF-VHT--ANT----VEKKN--S-------------------------------
---------------------------------P-P-W----KKS--KKSNTNTYRASIFHEEITDKENANNNQRILKII
QRSSITEFSVQDCTLFLNYIIRNKKSKHTHNEVKNICKVKLTSSLYKEAISKIISSVLTYEEKHFCFFFQKFVELRDINA
IERMLIHMHTNQLFRSLTLYNLVDIFYNFAVLNFEREKSEEALNTVLDYLLSNVIRTNGYLRHLEKKLINHTSVQ-----
--GEGGKPVYIRSFAKRGRHTERTF---P-SVRK----------------------------------------------
----------------------------------------------DNGKKTTNL-TVRNGDDQSTTQFDVNSLSNVMLY
KLIYSLAKINRKREHVKELLVLLIPYIRFKLQNMDYVFSKDRPDVIVKVLWAYAFLQVRHINLFLDFSLSIQVSINELKL
DQLKIVKNIFLNFLIFDELLLDTLEKRIDYMEQKCPGPLSQPRKKPFKKKKRRVALTDKIKLK---LER
>PBANKA_0206200
MIWCEI-NNVRTL--NFCFFFKRYYLASRRKIGLRYGGNNKLQNKV----------------------------------
------------------------------GN---KKQ----RRNEIINMGTSTYKKSIFYEEIIEKKNAENNINILKMI
KDSTIKKLSVYDCTLFLNFLIKNKKNKELKPEIKNVNKIKLTSALYKESIAKILKNIIFMETKYILYFFNKFSDLRDINS
LEYLFVNIYNFHL-HKLSLYHFVEIFYNIVILNCTFQKNKEKLNKFMEYIIINTINENKNIKNYEKKIKNKINVQI----
-QWDIKKPIHIKSFNKKT--KEGIS---T-QILKTKCISINGYSHIIDGNTKGRYKR-----------------------
-------------------------------------------DKGEQSIVIPKYNKINNINDLIQPQFNISSLSNVMIY
KLIYSLAKINMNNNLVKELFILLIPYLRYRIQNKNYIYSRNHNDILIKIIWSYAFLHIRDINLFVDFSICIQRIIFDIKL
EYLKIVKSIYENLLIFDELLLDMLDDRINEIEKNTPEQFSHPRKKQFKKKKKKIEITDDIKFKPQKRRN
>PVL_000194000
MGAHPTRLLRPALRAAAARPGRPPARGL-AQA--AHR----KGKKP--A---PRSSPTGGKNKKGSSG---GSGISNGNR
-------I----S------------------N---G-N----RIS--SGNRANCHRASIFHDEVTNKNNASDNEKILGIL
QSSAIDQLSVQDCTLFLNHLTRNKRSKHRDSEMKDAGKVKLTSSLYKEAITKIIRSVLTFEERYFCFFFQKFAELRDLNA
MERMLMHMHTKQLFRSFTLYHLTDVIYYVAILNFEREKSEEALETILGYLLSNAIRANGYVRHLERRLVNHAGVQ-----
--GADGKPVYIRSFPKRREATRREAERKNAERKN----------------------------------------------
----------------------------------------------AERKNATTL-VPHTREGHCTPQFDVNSLSNVMLH
KLIYGLAKINRKRTLVRELLTLLVPYVRFQLQTKHYVFSSERPDVIVKVLWSYAFLHVRHVNLFVDFSLCIQVALNQLQL
DQLKIVKNIFLNFFIFDELLLDSLEERIGDIEEKCPGPLSQPRKKPFKKKKRRVALTDQVKLR---MQR
>PVP01_0207700
MGAHPTRLLRPALRAAAARPGRPPARGF-AQA--AHR----KGKKP--T---PRSSPTGGKNKKGSSG----SG------
-------I----S------------------N---G-N----RIS--SGNRANCHRASIFHDQVTDKNNASDNEKVLGIL
QSSAIDQLSVQDCTLFLNQLIRNKRSKHRHSEMKDAGKVKLTSSLYKEAIKKIIRSVLTFEERYFCFFFQRFSELRDLNA
MEQMLLHMHTKQLFRSFTLYHLTDVIYYVAILNFEREKSEEALETILGYLLSNAIRANGYVRHLERRLVNHAGVQ-----
--GADGKPVYIRSSAKRREATRKES-----TRKE----------------------------------------------
----------------------------------------------AERKNATTL-VPHTREGHCTPQFDVNSLSNVMLH
KLIYGLAKINRKRALVRELLTLLVPYIRFQLQTKHYVFSSERPDVIVKVLWSYAFLHVRHVNLFVDFSLCIQVAINQLQL
DQLKIVKNIFLNFFIFDELLLDTLEERIGDIEEKWPGPLSQPRKKPFKKKKRRVALTDQVKLR---MQR
>PBILCG01_0105500
MIKSRKQYNVVIL--NFIRIHRGKIFSF-MKS--KYGQEEIVEKQY--ENDMYKKRKIHIKNVNIKSD---SHIYPCGNK
CFS-HIYYNNIYDCRNKHYNRIYLC------S---H-K----HFS--HNSNSRAYKKSVFYEEVNEKNNCENNINLLNII
KNSKIEKFNIYDCTLFLNYFIKNKKNKEFDKELKDRNKIKLTSSLYKESNDKILKNILNFEPQNIFFFFNKYAELRDRNS
IEILFGHIIHNHL-HYFSLYYLTDIIYNIAILNCNFKNNQDNLYEFLNYVISNVIKENKNIKHFEKKITNKLKISFDIIH
NDDKKKKPIYIKSIENNKEKKKNAK---R-NFLQNKLNDSGTYIVVTHKNDSINMNGKINLD-MIKNNNNNNNNNNN---
---------------NNNNNCILMKDSFKGKHIHNICHKNYKYDYNNNLKNKKKY-SCNNNENNNKSKFSINILSNIMLY
KLIYSLAKIKHNETFIKELFILLIPYIRYLIQNKNYIYSKDRNDVIVKIIWSFAFLKIRDIHLFVDFSISIQLILHDLKL
EYLKIIKNIYENLLIFDETLLDKLDARINQIEENAPEQFSYPRKKQFKKKKKRIHIGDEIKF-------
>C922_04899
MGAHPTRLLRPALRPAGARPARVHRRSF-AQT--ASR----AEKRN--S---SA--------------------------
-----------RETRNSG-NKEVHC------SSP-R-W----SRN--RRSKTNTYRASIFHEEITDKENMNNNEKILRII
QRSSITQFSVQDCTLFLNYLIRNKRNKDTHNKVKNLCRLKLTSSLYKEAVTKIVTSVLTYEEKYFSFFFQKFAELRDLNS
MERMFIHMHTKQLFRYLTFYNLVEIFYSLAILNFERERSEEALKTVLDYLLSNVIHTNGHLRHLEKKLINHATVQ-----
--GADGRAVYIQSFAKRSRHQEGTI---P-PVKK----------------------------------------------
----------------------------------------------AKGKKTTSL-AVRNGDDQSNTHFDVKSLSNVMLY
KLIYGFAKLNRKRELVRELLVLLIPYVRFRLQNMEYVFSNEIPDIIVKVLWSYAFLQVRHVNLFLDLSLSIQVSINELKL
DQLKIVKNIFLNFLIFDELLLDTLEELIDHMEEKCPSLLSQPRKKPFKRKKRRVALTDQVKLK---LER
>PPRFG01_0105500
MIKSRKQYNVVIL--NSIRVQRGKFFSF-MKS--KYGQEGIVEKQN--KNDMHKLTKIYLKNVNMKSD---NHIYPCGNK
YFS-HIYYNNIYDCGNKYYNYIYLC------N---H-K----HFS--HNINSRAYKKSVFYEEVNEKNNYENNINLLNII
KDSKIEKFNIYDCTLFLNYFIKNKKNKEFDKELKDRNKIKLTSSLYKESNDKILKNILNFEPQNIFFFFNKYAELRDRNS
IEILFQHIIHNHL-HYFSLYYLTDIIYNIAILNCNFKKNQDKLNEFLNYVIFNVIKENKNIKHFDKKITNKLKISFDIIR
NDDKKKKPIYIKSIDNNKEKKKNAK---R-NVLQNNLSDKGTYIVLTHKNDSSVVNGRMNLG-MIKNDNNDNINNNN---
--------------------------------------------NNNNLRNRKKY-PCNNNENNNKSKFSINTLSNVMLY
KLIYSLAKIKHNETCIKELFILLIPYIRYLIQNKNYIYSKDRNDVIVKIIWSFAFLKIRDIHLFVDFSISIQLILHDLKL
QYLKIIKKIYENLLIFDEALLDKLDARINQIEENAPEQFSYPRKKQFKKKKKRIHIGDEIKFEK--EKK
