# Supplementary material for: Phosphorylation in the Plasmodium falciparum Proteome: A Meta-Analysis of Publicly Available Data Sets
Source: J Proteome Res. 2024 Oct 30;23(12):5326–41. doi: 10.1021/acs.jproteome.4c00418 (PMC11629380; doi:10.1021/acs.jproteome.4c00418)
Supplement: Supplementary file 7 — pr4c00418_si_007.zip [file pr4c00418_si_007.zip › plasmodium_alignments/PF3D7_0107200_orthos.afa]

>PGSY75_0107200
MFKGNKIRVGTINIFNS-AFYTIKEKLSVYPFEYSHNIGRKNLLYKHFFDNKFDIICLQEVDSFMINDLNKKFLDHDFIL
HTPKHVNTKSPKSNNCCIAYKKCFKLIQEKQFDNETSVIKNLINY-SSESGCEIQDAFIRELSKRTSMANMIILELSN--
-QTFLGICNCHIHWNPLYPDIKLYHTYLIIRDFYKFIENTLQDIPFIPLLLLGDFNSTPHI----------------DN-
-----------------KKEG-EIIQESGVYELITTGRISKNHAHHPARLRKSEAFYSYPELKIPPFKSVFKE-------
INGKEPEFTNKTPSFEGCIDYIFYKELIPISTETIPRNIKDIKMLPNEHFPSDHVMLTSEFFIV
>PGAL8A_00103300
MYKGKKIRIGTLNIFNN-ICHSIKEKFLNYDSEYIYNISRKNLLFKHLFSNSFDIICLQEVDLFMINELKKKCLEYNFTL
YASPD-NIKSSK-NNNCIIYKKNFKLLDENFFDLNSVVSKYFMNY-SSESRCEQKE------------------------
--------------------------------------------------------------------------------
------------------NDISHLQKLSGVYELITKGRVKNTHMEHPAQLRKDKAFYLLPELSIEPFKSAFKE-------
INGNEPIFTNKTLSFSGCIDFIFYKELIPLSAKTIPSNLNDIKILPNEHFPSDHILLMSEFFVV
>PF3D7_0107200
MFKGNKIRVGTINIFNS-AWYTIKEKLSVYPFEYNYNIDRKNLLYKHFFYNKLDIICLQEVDSFMINDLKKKFFDHDFIL
HTPEHVNTKSPKSNNCCIAYKKCFKLIGEKQFDTETSVIKNLIKY-SSESGCEIQDAFLRELSKRKSIANMVILELSK--
-QTYLGICNCHIHWNPLYPDIKLYHAYLIIRDFYEFIQNTVQDIPFIPLLLIGDFNSTPHI----------------DH-
-----------------KKED-EIIQASGVYELITTGRISKNHAHHPARLRKSEAFYSYPELKIPPFKSVFKE-------
INGKEPEFTNKTPSFEGCIDYIFYKELIPISTETIPRNLKDIKMLPNEHFPSDHIMLTSEFFIV
>PcyM_0209800
M--GVKIRVGSWNMYND-VWHSVREATESITPSRFTSGSRLRFLSERFSCTRFDVMCLQEVSPVMVSSLQKQCTRHNLTL
VAPPQ-STLIPNSNNCCVLFDKKFNLVAKKHFNLSEAVSTHLMGYYSHHGGSDIEDAFIKELRMRNSMATMLLLELPQ--
TKIFLAVCNCHIHWNPAYPDVKLFHTFLIVKELFQFVHSSLECFPFVPLLLVGDFNSTPRL----------------NS-
-----------------QGPP-EDGQLSGVYELITTGRLSKKHPHHPAQLRKDEAFLKYPDLRVDPFQSTFKE-------
VNGAEPAFTNKTDTFSGCIDFIFFKGLIPLSAETVPGDLGKGEVLPNGKIPSDHLLLVSEFFLV
>PY17X_0207500
MYRGNKIRVGTLNIFNK-FYYNTTKRVLSSSFEYVNNTDRRNLLYNYLLNNSLDIICLQEVDSFMINNINVKFRDFGFAF
DFPSNYITPSANSNNCCIIYKKNFKLLSKKNFDLNESVQKYFAKY-SSESQCEIQDAFLIELKKRQSLATMIILELAS--
-NTFIGICNCHIHWNPSYPDIKLFHTYLIIKEFYEFIENNFPDFPLIPLLLVGDFNSTPFL----------------KS-
-----------------DKNLKGPSIFSGVYELVTTGRLSKSHEHHPAVLRKNTKLEIYPDLVVDPFKSIFND-------
LNGKEPLFTNKTKSFSGCIDYIFYKGLVPLSAQIVPNDIEHIESLPTPKYPSDHALLISDIFIV
>MKS88_000690
-----------MNIFNS-ACYSAKEKISSYAVEYTHSTTRQNLLYTKLFNNSLDIICLQEVNLFMMTQLKHKCRNYDLIF
HGPTQ-SIAQATSNNCCVLYKKSFKLLGERRFDLNNAVSKYFMNC-SSENQCEIQDAFIRELKRRNSTATMILLQRAD--
-----------------------------------------------------------------------------MS-
-----------------E--S-AGPHRSAVYELITTGMLAQTHPEHPAELRKNEVFQIFPSLTLDPFKSVFHE-------
INGKEPLFTNKTSNFCGCIDFIFYKDLIPISAKTIPQNLHQVKTLPNLNFPSDHVLLTSDFFLI
>PVP01_0207600
M--GVKIRVGSWNVYND-AWHSLREAAEGISPARFKSASRLRFLGERFKCTRFDVMCLQEVSPAMISHLQKHCAYNDLTL
VAPPQ-SALTPNSNNCCVLFDQKFKLVAKKHFNLSEAVSTHLVGC-AHQGESDIEDAFAKELRMRNSSATMLLLELPQ--
TKIFLTVCNCHIHWDPAYADVKAFHSYFIVEELSQFVRSALGWFPFVPQLLVGDFNSTPRL----------------HS-
-----------------EGPP-ADGQLSGVYELITTGRLSTKHPHHPAQLRKDEAFLKYPDLCVDPFQSAFKE-------
VNGAEPAFTNKTEAFSGCIDFIFFKGLIPLSAQTVPGDLGKGEVLPNGKIPSDHLLLVSEFFLV
>PocGH01_02014800
MHGGMKIRVGTLNIFNN-IFHHAREQIFNYSSEYANSISRQHLLYSHLFATPLDIICLQEVDLFMMRELKRECTNYDFTL
HSPVL-GTVSPKSNNCCVIYKKSYKLLGEYHFDLEKAVQKHFTNY-SSESRCEIQDAFLRELRKRQSAATMILLELSE--
RNIFLGICNCHIHWNPSYADIKLFHAYLIVKEFYQFVRTNLPDFPFIPLLLMGDFNSTPFQ----------------ED-
-----------------DGNA-PHSHLSGVYELITTGKLSKMHAHHPAQLRNDEVFYMYPDLNIEPFKSAFKE-------
VNGSEPVFTNKTETFSGCIDFIFYKGLVPISAETTPNKLSEKETLPNSTFPSDHILLTSEMFLV
>PBANKA_0206100
MYRGNKIRVGTLNIFNK-FYYNTTKKVLSSSFEYANNTNRRNLLYNYLLSNLFDIICLQEVDSFMINNINVKFRDFGFAF
DFPANCITPSANSNNCCIIYKKDFKLLSKKNFDLNESVQKYFAKY-SSESQCEIQDAFLIELKKRQSLATMIILELAS--
-NTFIGICNCHIYWNPSYPDIKLFHTYLIIKEFYEFIENNFPDFPLIPLLLIGDFNSTPFL----------------QS-
-----------------DKNLKGPSTFSGVYELITTGKLSKNHEHHPSVLRKNTELKIYPDLIVDPFKSIFND-------
INGKEPLFTNKTKSFSGCIDYIFYKGLVPLSAQIIPNDIENIESLPTQKYPSDHALLISDIFIV
>PCHAS_0204500
MYRGNKIRVGTLNIFNK-FCYNSTKNVLSSSFEYANNSNRRNLLYGNLLNNSLDIICLQEVDSFMINKINAKFQNLGFAF
DFPSNYITPSANSNNCCIIYKKDFKLLSKKNFDLNESVQKHFAKY-SSESQCEIQDAFLIELKKRQSLATMIILELST--
SNTFIGICNCHVHWNPSYPDIKLFHTYLIIKEFYEFIENNFPDFPLIPLLLIGDFNSTPFL----------------QS-
-----------------DKILKDPSTLSGVYELITTGKLLKSHEHHPAVLRKNPKLKIYPDLIVDPFKSIFND-------
VNGREPLFTNKTKLFSGCIDYIFYKGLVPLSAQIVPNDIENIESLPTQTYPSDHALLIADIFVV
>PRCDC_0105100
MFKGNKIRVGTINIFNS-ACYTIKEKLSLYPFEYNYNIDRKNLLYKHFFYNKLDIICLQEVDFFMINDLKKKFFDHDFIL
HTPEHVNTKSPKSNNCCIAYKKCFKLIGEKQFDTEISVIKNLIKY-SSESGCEIQDAFIRELSKRKSIANMVILELSK--
-QTYLGICNCHIHWNPLYPDIKLYHAYLIIRDFYEFIQNTFQDIPFIPLLLIGDFNSTPHI----------------DH-
-----------------KKED-GIIQASGVYELITTGRISKNHAHHPARLRKSEAFYSYPELKIPPFKSVFKE-------
INGKEPEFTNKTPSFEGCIDYIFYKELIPTSTETIPRNLKDIKMLPNEHFPSDHIMLTSEFFIV
>PRELSG_0209800
MYEGKKIRIGTLNIFNN-IYYSIKEKLLNFGSEYIHNIPRKNLLFMHLFTNSFDIICLQEVDLFMINELKKKCLKYDFNI
HISSE-NIKTSK-NNNCIIYKKNYKLLDEKIFDLNSSVSKYFMNY-SSESRCEIQDAFIRELKNRQSIANMVLLELSD--
RKTLLGICNCHIYWNPLYPDIKLYHTYLIIKEFYQFIQKKFNDFPFIPLILIGDFNSTPFI----------------KK-
-----------------ENDNSHLRNFSGVYELITMGRISKTHIEHPAQLRKDKVFCILPELTVEPFKSSFKE-------
INGNEPIFTNKTSSFSGCIDFIFYKELIPLSAKTIPSNLNDIKMLPNEHFPSDHVLLVSEFFVV
>PVVCY_0200590
MYRGNKIRVGTLNIFNK-FCYNNTKNVLSNSFEYANNSNRRNLLYDYLLNNSLDIVCLQEVDSFMINKINTKFQNLGFAF
DFPSNYITPSASSNNCCIIYKKDFKLLSKKNFDLNESVQKHFAKY-SSESQCEIQDAFLIELKKRQSLATMIILELST--
SNTFIGICNCHIHWNPSYPDIKLFHTYLIIKEFYKFIENNFPDFPLIPLLLIGDFNSTPFL----------------QS-
-----------------DKNLKDTSTLSGVYELITTGKLLKSHEHHPAVLRKNTTLEIYHDLIVDPFKSIFND-------
VNGKEPLFTNKTKLFSGCIDYIFYKGLVPLSAQIIPNDIENIESLPTQTYPSDHALLIADIFVV
>AK88_01062
M--GVKMRVGSWNMYND-IWHSVREATESITPTRFKSGSRVKFLRDRFSCTPFDIMCLQEVSPVMIPSLQKECSYYKMTL
VAPPQ-STLTPNSNNCCVLFDKKFKLLGKKHFNLSEAVSTHLLRY-AHQGESDIEDAFIKELRMRTSMATMLLLELPQ--
TKTLLSVCNCHIHWNPAYADVKVFHTFLIVKELFHFVRSALERFPFVPLLLVGDFNSTPRL----------------CAV
QIALPTLLASNCLSQHLQGPV-ADNQLSGVYELITTGRLPTKHPHHPAELRNDEAFLRYPDLLVDPFQSAFKEKIPFVEQ
VNGAEPEFTNKTTTFSGCIDFVFFKGLIPLSAKTVPEDLGKSEVLPNGKIPSDHLLLASEFFLV
>PKNH_0206300
M--GIKIRVGSWNVCND-IWHSVRRATESIISTRSGFDSRLRFLSERFSHTPFDIMCLQEVSPGMISSLQKDSAYKSFTL
VAPPQ-STLTPNGNNCCVLFNKKFKLVAKKYFNLREAVSTHLVGY-AHQGESDIEDAFIKELRMRNSMATMLLLELPQ--
TKTLLTVCNCHIHWNPAYADVKVFHTFLIVKELFQFVRNALERFPFVPLLLMGDFNSTPSL----------------NS-
-----------------QGSP-SDDQLSGVYELISKGRLSMKHPHHPAQLRKDEAFQKYPDLCVDPFQSAFKE-------
VNGAEPAFTNKTTTFSGCIDYIFFKGLIPLSAETVPGDLRKSEVLPNGKVPSDHLLLMSEFFLV
>PVL_000193900
M--GVKIRVGSWNVYND-AWHSLREAAEGISPARFKSASRIRFLGERFKCTRFDVMCLQEVSPAMISHLQKHCAYNDLTL
VAPPQ-SALTPNSNNCCVLFDQKFKLVAKKHFNLSGAVSTHLVGC-AHQGESDIEDAFAKELRMRNSSATMLLLELPQ--
TKIFLTVCNCHIHWDPAYADVKAFHSYFIVEELSQFVRSALGWFPFVPQLLVGDFNSTPRL----------------HS-
-----------------EGPP-ADGQLSGVYELITTGRLSTKHPHHPAQLRKDEAFLKYPDLCVDPFQSAFKE-------
VNGAEPAFTNKTEAFSGCIDFIFFKGLIPLSAQTVPGDLGKGEVLPNGKIPSDHLLLVSEFFLV
>PPRFG01_0105600
MFNGNKIRVGTINIFNS-ACYTIKEKLSVYPFEYNYNIDRKNLLYKHFFYNKLDIICLQEVDSFMINDLKKKFFDHDFIL
HTPEHVNTKSPKSNNCCIAYKKCFKLIGEKQFDTETSVIKNLIKY-SSESGCEIQDAFLRELSKRKSIANMVILELSK--
-QTYLGICNCHIHWNPLYPDIKLYHAYLIIRDFYEFIQNTVQDIPFIPLLLIGDFNSTPHI----------------DH-
-----------------KKED-EIIQASGVYELITTGRISKNHAHHPAQLRKSEAFYSYPELKIPPFKSVFKE-------
INGKEPEFTNKTPSFEGCIDYIFYKELIPISTETIPRNLKDIKMLPNEHFPSDHIMLTSEFFIV
>PADL01_0104800
MFKGNKIRVGTINIFNS-AFYTIKEKLSVYPFEYSHNIGRKNLLYKHFFDNKFDIICLQEVDSFMINDLNKKFLDHDFIL
HTPKHVNTKSPKSNNCCIAYKKCFKLIQEKQFDNETSVIKNLINY-SSESGCEIQDAFIRELSKRTSMANMIILELSN--
-QTFLGICNCHIHWNPLYPDIKLYHTYLIIRDFYKFIENTLQDIPFIPLLLLGDFNSTPHI----------------DN-
-----------------KKEG-EIIQESGVYELITTGRISNNHAHHPARLRKSEAFYSYPELKIPPFKSVFKE-------
INGKEPEFTNKTPSFEGCIDYIFYKELIPISTETIPRNIKDIKMLPNEHFPSDHVMLTSEFFIV
>C922_04898
M--GVKIRVASWNMYND-VWHSVREAAESRTATRFKSCSRLRFLSERFSCTPFDVMCLQEVSPLLISSLQKWCAHHNLTL
VVPSQ-STLTSSSNKCCVLFDKKFNLVAKKHFHLSEAVSTHLVGY-AHQGESDIEEAFIKELRMRNSMATMLLLELPQVG
TKILLTVCNCHIYWNPAYADVKLFHTFLIVKELFQFVRSSLESFPFVPLLLMGDFNSTPCLVGVAFSANLVLQTSSQHS-
-----------------QGSP-ADGQLSGVYELITTGRLSMKHPHHPAHLRKDEAFLKYGDLRIDPFQSAFRE-------
VKP-------------------------------------------------------------
>PBLACG01_0104800
MFKGNKIRVGTINIFNS-AFYTIKEKLSVYPFEYSHNIDRKNLLYKHFFYNKFDIICLQEVDSFMINDLNKNCLDHDFIL
HTPKHVNTKSPNSNNCCIAYNKCFKLIQEKQFDNETSVIKNLTKY-SSESGCEIQDAFIRELSKRKSIANMVILELSN--
-QTFLGICNCHIHWNPLYPDIKLYHVYLIIRDFYEFIQNTFQDIPFIPLLLIGDFNSTPHI----------------DN-
-----------------KKED-EIIQESGVYELITTGRISNNHAHHPARLRKSEAFYSYPELKIPPFKSVFKE-------
INGKEPEFTNKTPSFEGCIDYIFYKELIPISTETIPRNLKDIKMLPNEHFPSDHVMLTSEFFIV
>PCOAH_00003340
M--GVKIRVGSWNVYNDNIWHSVREATGSITPKCFQNGSRLRFLRERFSCTPFDIMCLQEVSPVMISSLQKEFAHNNFTL
VAPPQ-STLTPNSNNCCVLFDKKFKLVAKKYFNLSEAVSTHLVGY-AHQGKSDIEDAFIKELRVRNSMATMLILELPQ--
TKILLTVCNCHLHWNPAYADVKVFHAFLIVKELFQFVRSALESFPFVPLLLVGDFNSTPGL----------------NT-
-----------------QGTP-SDGQLSGVYELLTTGRLSMKHPHHPAQLRKDEAFLKYPELRVDPFQSAFKE-------
VNGAEPAFTNKTTTFSGCIDFIFFKGLIPLSAQTVPGDLGKSEVFPNGKIPSDHLLLVSEFFLV
>PBILCG01_0105600
MFKGNKIRVGTINIFNS-AFYTINEKLSLYPLEYSHNIDRKNLLYKLFFNNKFDIICLQEVDSFMINDLNKKFWEHDFIL
HTPEHVNTKSPRSNNCCIAYKKCFKLIEEKQFDTETSVIRNLIKY-SSDSGCEIQDAFIRELSKRKSIANMVILELSK--
-QTFLGVCNCHIHWNPLYPDIKLYHAYLIIRDFYEFIQNTFQNIPFIPLLLIGDFNSAPPI----------------DH-
-----------------KKKD-EIIQASGVYDLITTGRISKNHAHHPARLRKSEAFYSYPELEIPPFKSVFKE-------
INGKEPDFTNKTSSFEGCIDYIFYKELIPISTETIPRNLKDIKMLPNEHFPSDHVMLTSEFFIV
>PmUG01_02016500
-----------MNIFNS-ACYSAKEKISSYAVEYTHSTTRQNLLYTKLFNNSLDIICLQEVNLFMMTQLKHKCRNYDLIF
HGPTQ-SIAQATSNNCCVLYKKSFKLLGERRFDLNNAVSKYFMNC-SSENQCEIQDAFIRELKRRNSTATMILLQRAD--
--VLLAICNCHIHWNPLYPDIKAFHVYLIVKEFFQFVHETLRDFPHPPLLLMGDFNSTPHM----------------MS-
-----------------E--S-AGPHRSAVYELITTGMLAQTHPEHPAELRKNEVFQIFPSLTLDPFKSVFHE-------
INGKEPLFTNKTSNFCGCIDFIFYKDLIPISAKTIPQNLHQVKTLPNLNFPSDHVLLTSDFFLI
