# Supplementary material for: Phosphorylation in the Plasmodium falciparum Proteome: A Meta-Analysis of Publicly Available Data Sets
Source: J Proteome Res. 2024 Oct 30;23(12):5326–41. doi: 10.1021/acs.jproteome.4c00418 (PMC11629380; doi:10.1021/acs.jproteome.4c00418)
Supplement: Supplementary file 7 — pr4c00418_si_007.zip [file pr4c00418_si_007.zip › plasmodium_alignments/PF3D7_0107300_orthos.afa]

>PADL01_0104900
MIQFVKCFLLFILLYSSDIIICLHYSNSIQNHLYMYQTNNSTNEENIYNMKTFSKLPIVENIRNITHSTNDLYYEHFIIL
EKPNEHFTIHNIKLMCQKKYHNQPNQFNLKILAVLLSTSYKQENISNIFQNLCKNGFSCLFKIQLGKNKSFVDQNKIVHL
KSIDN-DLKRNKNNN---NRHKITFYYICEDLNYYNQ-KQQ-SNEFKYVFNYEQLAFLKCENYLTVQVENLVGINYNKEV
DNLNSEYISFYCSQRVICNMYIEDLYKEDNNNNKLKNYIFYELTYRCVPPKVCSLCGNNSTCKLEKLYNKEKEITHFYNN
LEYNESGVFDRLLVNKEQE-------EERNKTSFITNLEYNAISYDFDDMITVGGNTYHILEICKCSKDYMQEGLSCVKK
EKDKIYIRYAN---------------------------------------------------------------------
--------------------------------------------------------------------------------
----------------------------R
>PGAL8A_00103400
MIIFINFILIFIFLYFINSIECF-KNKLYLNILHLSQNEDEV-KSKIDNVEIFDDGKNIDEVKKLIYPRIISYGDFSLNL
DKNNENNKVERIELKCNNKYPDHLNHLKLKILKVLLITKTKKVGVTKYFKEFCKEGNSCYLTVQLDEDRNFVD-NKIIHL
KIIND-NKKRDQSSNLYTNINKLKIFFVCEDVIHPYSIPTKSRDTSRYAFSHGQIAYIRCENHKTVKILKISGKESNGKF
KTISKNKILSYCSQREICKVNMLDIYND----NEITDFVFYEVKYSCRISQVCRLCVENSVCELDKIYNQKKDVIQFEND
MDDNENEIFNRLSPRNEDEDEDKNESEEKKKKKNIENLEYNVISIDLNRMVSVGNNSYHIYEICKCKEGFIQEGLACFKN
ENEDTRIEE-NSNNEEYGNIILNKEKN----INKERIVENKNADTLENERAQDVMNKINEKENDRNKVNIKDSLNDEKEE
INNPQNIQENSNDIIDDDSNENIHDFDEVVLNSKNKYYDKNKIEDNSN--SNKSNNDLNIYNKIKTQINMDTKKIEAKSL
GGTDSFSVLSFFHPLLFLLFFVSFFLSLY
>PRCDC_0105200
MIQFIKCFLLFILLYSSDIIISIHPSTLIQNHLYMYQMNNSVNEENIYNMKKFSKLPIAENTRNIGHSTNDLYYEHSLNL
EKHNEHFTLHNIKLMCQQIYHNQPNQSNLRILAVLLSTSYKQENISNIFQNLCNNGLSCLFTIQLSKNKTFVDQNKIVHL
KIIDKDDLKRNKNNN---IRHKITVYYICEDLNYKNQ-KQQESNEFKYVFNYEQLAFLKCENYLTVQVEKLVGINYNKEF
HNLNPEYISFYCSQRVICNTHIEDLYKEDD--NKRKNYIFYELTYRCVPPKVCSFCGNNSTCKLEKLYNKEKEITQFYNN
VEYNDSGVFDRLLLNKEEE-------EERNKTSFIANLEYSAINYDIDDMITVGSNTYHILEICKCSKDYVQEGSSCVKK
EKDKIYIRYAK---------------------------------------------------------------------
--------------------------------------------------------------------------------
----------------------------R
>PF3D7_0107300
MIQFIKCFLLFILLYSSDIIISINPSTLIQNHLYMYQTNNSINEENIYNMKKFSKLPIAENTRNIRHSTNDLYYEHSLNL
EKPNEHFTLHNIKLICQQIYHNQPNQLNLRILAVLLSTSYKQENISNIFQNLCNNGLSCLFTIQLSKNKTFVDQNKIVHL
KIIDTDDLKRNKNNN---IRHKITVYYICEDLKYKNQ-KQQESNEFKYVFNYEQLAFLKCENYLTVQVEKLVGINYNKEF
HNLNPEYISFYCSQRVICNTHIEDLYKEDD--KKRKNYIFYELTYRCVPPKVCSFCGNNSTCKLEKLYNKEKEITQFYNN
VEYNDSGVFDRLLLNKEEE-------EERNKTSFVANLEYNAINYDIDDMITVGSNTYHILEICKCSKDYVQEGSSCVKK
EKDKIYIRYAK---------------------------------------------------------------------
--------------------------------------------------------------------------------
----------------------------K
>PRELSG_0209700
MH----------------SLECF-RNKLNLNTLHFFQIGKEA-KSKIDDVEVFDDEKEVDEVKKMIYPRIVSYGDFSVDL
YKENENYNIEIIELKCNEKYPYHLDHLSLKILKVLMITRTKKVDVSKYFNELCKKHNSCSLSVQLDEERNFVDDKKTIHL
KIIND-KKKRHRNSN----INKLKIFFVCEDLIHHYVIPTKARHVSRYAFSYGKIAYIRCENHKTVRIIKISGKMSNGKF
NIISKDEILSYCSQREICKINMLDLYKD----HKESDYVFYEVKYACRIPQVCRLCSENSTCELDKIFNKNKDVIQFENN
LNNGEDEVFNRLLPKNEDEA----ETEEEKKKINIKNLEYNPISFDSNHMVSVGNNAYHIYEICKCKKGFLQEGLLCFKN
ENQDKEIEKENHNDEKKENIILDNKENQREVINEER-VNNNNVEVLENENIPDEKNMVNEKINNHNKVDIEDPLNDEKEK
INNPEEIQENNNDFINDDNNININEIDEDLSNSKEIPNNSDQIKEDVNFTLEESYNNLKKGSKINTEENLDKTKVEPNSI
K-MDSFSILNVFQHTLFLLFFVSF----F
>PPRFG01_0105700
MIQFIKCFLLFILLYSSDIIISIHPSTLMQNHLYMYQTNNSINEENIYNMKKFSKLPIAENTRNIRHSTNDLYYEHSLNL
EKPNEHFTLHNIKLMCQQIYHNQPNQLNLRILAVLLSTSYKQENISNIFQNLCNNGLSCLFTIQLSKNKTFVDQNKIVHL
KIIDTDDLKRNKNNN---IRHKITIYYICEDLNYKNQ-KQQESNEFKYVFNYEQLAFLKCENYLTVQVEKLVGINYNKEF
HNLNPEYISFYCSQRVICNTHIEDLYKEDD--KKRKNYIFYELTYRCVPPKVCSFCGNNSTCKLEKLYNKKKEITQFYNN
VEYNDSGVFDRLLLNKEEE-------EERNKTSFVANLEYNAINYDIDDMITVGSNTYHILEICKCSKDYVQEGSSCVKK
EKDKIYIRYAK---------------------------------------------------------------------
--------------------------------------------------------------------------------
----------------------------K
>PBILCG01_0105700
MIQFIKCFLLFILLYSSDIIICLHPSTLIQNHLYMYQTNNSINEENIYDMKKFSKLPIAENIRNIRQSTNDLYYEHSLNL
EKPNEHFTLHNIKLMCQKFYHNQPNQLNLRILAVLLSTSNKQENISNIFQNICKNGLSCLFTIQLGKNKTFVDQNKIVHL
KIIDS-DLKRNNNNN---NRHKITVYYICEDLNYKNQ-KQQ-SNEFKYVFNYKQLAFLKCENYLTVQVEKLVGINYNKEF
HNLNPEYISFYCSQRVICNTYIEDLYIDDN--NKLKNYIFYELTYSCVPPKVCSFCGNNSTCKLEKLYNKEKEITQFYNN
VEYNESGVFDRLLLNKEQE-------EERNKASFVANLEYKAISYDFDDMITVGSNTYHILEICKCSKDYVQEGSSCVKK
EKDKIYIRYAN---------------------------------------------------------------------
--------------------------------------------------------------------------------
----------------------------R
>PGSY75_0107300
MIQFVKCFLLFILLYSSDIIICLHYSNRIQNHLYMYQTNNSTNEENIYNMKTFSKLPIVENIRNITHSTNYFSYEHFIIL
EKPNEHFTIHNIKLMCQKKNHNQPNQFNLKILAVLLSTSYKQENISNIFQNICKNGFSCLFKIQLGKNKSLVDHNKIVHL
KSIDN-DLKRNKNNN---NRHKITFYYICEDLNYYNQ-KQQ-SNEFKYVFNYEQLAFLKCENYLTVQVENLVGINYNKEV
DNLNSEYISFYCSQRVICNMHMEDLYKDDN-NNKLKNYIFYELTYRCVPPKVCSLCGNNSTCKLEKLYNKKKEITHFYNN
LEYNESGIFDRLLLNKEQE-------EERNKTSFITNLEYNAIRYYFDDMITVGGNTYHILEICKCSKDYVQEGLSCVKK
EKDKFYIRYAN---------------------------------------------------------------------
--------------------------------------------------------------------------------
----------------------------R
>PBLACG01_0104900
MIQFIKCFLLFILLYSSEIIICLHPSAIIQNHLYMYQTNNSRNEENIYNMKKFSKLPVVEDIRNIRHSTNDLYFEHSLNL
EKPNEHFTLHNIKLMCKKKYHNQPNQLNLRILAVLLSTSYKQENISSIFQNLCKNAFSCFFTIQLNKENTFVDQNKIVHL
KIIDS-NLKRNKNNN---NRHKITVYYICEDLNYKNQ-KQQ-SNEFKYVFNYEQLVFLKCENYLTVQVEKLVGINYNKEF
HNLNPEYISFYCSQRVICTMHIEDLYKEDN--NKYKNYIFYELTYRCIPPKVCSFCGNNSTCKLDKLYNKEKAIIEFYNN
VEYNESGVFDRLLLNKEEE-------EERNKTSSVANLEYNAISYDFDDMITVGSNTYHILEICKCSKDYVQEGLSCVKK
EKYKIYIRYEN---------------------------------------------------------------------
--------------------------------------------------------------------------------
----------------------------I
