# Supplementary material for: Phosphorylation in the Plasmodium falciparum Proteome: A Meta-Analysis of Publicly Available Data Sets
Source: J Proteome Res. 2024 Oct 30;23(12):5326–41. doi: 10.1021/acs.jproteome.4c00418 (PMC11629380; doi:10.1021/acs.jproteome.4c00418)
Supplement: Supplementary file 7 — pr4c00418_si_007.zip [file pr4c00418_si_007.zip › plasmodium_alignments/PF3D7_0107400_orthos.afa]

>PKNH_0206200
MYRRYIWNSLFRDVNFRLKKLYHSFYYAQSHIKYVMLFLFPGVIWSTRYRADTKLGYYIYINEEKLYPNKSIE-AGATSD
GVG----SWTDSASLLDYLYAKYFYMYNKLT--KKKWKNGTKFYLDDGVTVADVKKMLYSE-EEIPRNLKLGCRGRMMED
TDNLAMAVRAFCKRDPKIFIWEDEHAAYI
>PBANKA_0206000
MYRRYIWSSIFRDVNYRFKKVYHSFYYAQSHIKYVMLILFPGVIWSTRYRADTKLGYFFYINDEKLYPRIDD--------
-----------NTNNNDNYIDKYMSYTKKLVN-NKKWVNGTKLYLNDDVTVQNAKKIIYKNTENIPKNIKLGCKGRMMDD
NDNLALAVRAFCKRDPKIIIWKDEHAQFV
>PCOAH_00003350
MYRRYIWNSLFRDVNFRLKKLYHSFYYAQSHIKYVMLFLFPGVIWSTRYRADTKLGYYIYINEEKLYPDKMIE-EGSTSD
GVS----TWTDSASLLDYLYAKYFHMYNKVT--KKKWKNGTKFYLDDGVTVADVKKLLYSEEEKIPKNLKFGCRGRMMED
TDNLAMAVRAFCKRDPKIFIWEDEHAAYV
>PADL01_0105000
MYRRYVWNSIFRDINYRLKKIYHSFYYAQSHIKYVMLILFPAIIWTTRYRADTQLGYFFYINDEKLYPT-----------
-------------------------YRDNIIKKKMKWKNGTKFYLNDNVTVKDAKSIIYEGEKNVPDKIKLGCKGRIMDD
NDNLAMAVRAFCKRDPKIFIWQDEHSQYL
>PocGH01_02014700
MYRRYVWSSLFRDLNYRRKKLYHSFYYAQSHIKYVMLVLFPVVIWSTRYKADTKLGYFFYINDEKLYPNVFSN-E----K
DKD----S---------SGYSKYLNYPSNLMK-NRKWVNGTKFYLNDDITVEDAKKVIYQKVENIPNNIKLGCRGRMMDN
NDNLALAVRAFCKRDPKIFIWEDEHAQFV
>PRCDC_0105300
MYRRYVWNSIFRDINYRLKKIYHSFYYAQSHIKYVMLILFPAIIFTTRYRADTQLGYFFYINDEKLYPS-----------
-------------------------YRHNIINKKMKWKNGSKFYLDDNVTVKDAKRIIYQGEENIPEKIKLGCKGRIMDD
NDNLAMAVRAFCKRDPKVIIWQDEHAQYL
>PmUG01_02016400
MYRRYIWNSLFRDFNYRLKKLYHSFYYAQSHIKYVMLIIFPAVIWSTRYRADTKLGYFFYINDERLYPKNSNS-T----K
DSS----S---------WLYSKYLNYKNNLMQKNNKWKNGTKFYLNDDVTVEEAKKIIYQNEQGIPKNIRLGCKGRMMDD
KDNLALAVRAFCKRDPKVFIWEDEHAEFV
>PF3D7_0107400
MYRRYVWNSIFRDINYRLKKIYHSFYYAQSHIKYVMLILFPAIIWTTRYRADTQLGYFFYINDEKLYPS-----------
-------------------------YRHNIIKKKMKWKNGSKFYLDDNVTVKDAKRIIYQGEENIPEKIKLGCKGRIMDD
NDNLAMAVRAFCKRDPKVIIWQDEHSQYL
>PVP01_0207500
MYRRYIWNSLFRDVNFRLKKIYHSFYYAQSHIKYVMLFLFPGVIWSTRYRADTKLGYHIYINEERLYPSGLSG-G----D
EVS----GWSDRGNLVGPLHAKYLHYRNKLT--KKKWKNGTKIYLEDGLTVGDVKRVLYGEEERIPRHLKVGCRGRMMED
TDNLAMAVRAFCKRDPKIFLWEDEHAAYL
>PRELSG_0209600
MFRRYIWNSIFRDINYRLKKFYHSFYYSQSHIKYVMLILFPAIIWSTRYRTDTKLGYFFYINDEKLYPQ-----------
-------------------------YSDNLI--NTKWKNGTKFYLDDHLTVKDIKKIIYQNEEKIPKNIKVGCKGRMMDD
QDNLALAVRAFCKRDPKVFIWEDEHAQFI
>PGAL8A_00103500
MFKRYIWNSIFRDINYRLKKFYHSFYYSQSHIKYVMLILFPAIIWSTRYRTDTKLGYFFYINDEKLYPQ-----------
-------------------------YSNNLI--NTKWKNGTKFYLDDNLTVKDIKKIIYQNEENIPKNIKFGCKGRMMED
TDNLALAVRAFCKRDPKVFIWEDEHAQLV
>PY17X_0207400
MYRRYIWSSIFRDVNYRFKKLYHSFYYAQSHIKYVMLILFPGVIWSTRYRADTKLGYFFYINDEKLYPRIND--------
-----------DNNNNDNYIDKYMNYTKKLVN-NQKWVNGTKFYLNDDITVQDAKKIIYKNEENIPKNIKLGCKGRMMDD
NDNLALAVRAFCKRDPKIIIWEDEHAQFV
>PVL_000193800
MYRRYIWNSLFRDVNFRLKKIYHSFYYAQSHIKYVMLFLFPGVIWSTRYRADTKLGYHIYINEERLYPSGLSG-G----D
EVS----GWSDRGNLVGPLHAKYLHYRNKLT--KKKWKNGTKIYLEDGLTVGDVKRVLYGEEEQIPRHLKVGCRGRMMED
TDNLAMAVRAFCKRDPKIFLWEDEHAAYL
>PBILCG01_0105800
MYRRYVWNSIFRDINYRLKKIYHSFYYAQSHIKYVMLILFPAIIWTTRYRADTQLGYFFYINDEKLYPS-----------
-------------------------YGHNMIKKKMKWKNGSKFYLDDNVTVKDAKRIIYQGEENIPKKIKLGCRGRIMDD
NDNLAMAVRAFCKRDPKVFIWQDEYSQFL
>PPRFG01_0105800
MYRRYVWNSIFRDINYRLKKIYHSFYYAQSHIKYVMLILFPAIIWTTRYRADTQLGYFFYINDEKLYPS-----------
-------------------------YRHNIIKKKMKWKNGSKFYLDDNVTVKDAKRIIYQGEENIPEKIKLGCKGRIMDD
NDNLAMAVRAFCKRDPKVIIWQDEHSQYL
>MKS88_000689
-----------------------------------MLIIFPAVIWSTRYRADTKLGYFFYINDERLYPKNSNS-T----K
DSS----S---------WLYSKYLNYKNNLMQKNNKWKNGTKFYLNDDVTVEEAKKIIYQNEQGIPKNIRLGCKGRMMDD
KDNLALAVRAFCKRDPKVFIWEDEHAEFV
>C922_04897
MYRRYIWNSLFRDVNFRLKKLYHSFYYAQSHIKYVMLFLFPGVIWSTRYRADTKLGYHFYINEEKLYPNGFSE-EGSRSD
GVS----SWSDSTSLLDYLYGKYFHSWNKLT--KKKWKNGTKLYLDDALTVADVKKVLYSEEENIPRNLKFGCRGRMMED
TDNLAMAVRAFCKRDPKIFIWEDEHAAYL
>PcyM_0209700
MYRRYIWNSLFRDVNFRLKKIYHSFYYAQSHIKYVMLFLFPGVIWSTRYRADTKLGYYIYINEEKLYPNAMSE-EGSKTD
GVDSWSGNWSDSASLMDYLYAKFFHNYNKLT--TKKWKNGTKLYLDDGLTVGDVKKVLYSEEEKIPKHLKFGCRGRMMED
TDNLAMAVRAFCKRDPKIFIWEDEHAAYV
>PCHAS_0204400
MYRRYIWSSIFRDVNYRFKKVYHSFYYAQSHIKYVMLILFPGVIWSTRYRADTKLGYFFYINDEKLYPRIDNI-P----N
-----------DNNNNDNYIDKYVNYTKNLVN-NQKWVNGTKFYLDDDVTVQDVKKIIYKNPENIPKNIKLGCKGRMMDD
NDNLALAVRAFCKRDPKIIIWEDEHAQYV
>AK88_01061
MYRRYIWNSVFRDVNYRLKKLYHSFYYAQSHIKYVMLFLFPGVIWCTRYRADTKLGYYIYINEEKLYPNQLTEGEESTSE
GVS----NWTNIASVQEYLYTKYNHMYNKFT--KTKWKNGTKFYLDDGLTVADVKKLLYSEEEKIPPNLKVGCRGRMMED
TDNLAMAVRAFCKRDPKIFIWEDEHAAYV
>PGSY75_0107400
MYRRYVWNSIFRDINYRLKKIYHSFYYAQSHIKYVMLILFPAIIWTTRYRADTQLGYFFYINDEKLYPT-----------
-------------------------YRHNIIKKKMKWKNGSKFYLNDNVTVKDAKSIIYEGEKNVPDKIKLGCKGRIMDD
NDNLAMAVRAFCKRDPKIFIWQDEHSQYL
>PVVCY_0200580
MYRRYIWSSIFRDVNYRFKKVYHSFYYAQSHIKYVMLILFPGVIWSTRYRADTKLGYFFYINDEKLYPRIDNI-P----N
DSS----KNNNSDNYIDKYVDKYVNYTKNLVN-NPKWVNGTKLYLNDDVTVQDVKKIIYKNPENIPKNIKLGCKGRMMDD
NDNLALAVRAFCKRDPKIIIWEDEHAQYV
>PBLACG01_0105000
MYRRYVWNSIFRDINYRLKKIYHSFYYAQSHIKYVMLILFPAIIWTTRYRADTQLGYFFYINDEKLYPS-----------
-------------------------YRHNIIKKKMKWKNGSKFYLNDNVTVKDAKRIIYQGEDNIPEKIKFGCKGRIMDD
NDNLAMAVRAFCKRDPKVFIWQDEHSQYI
