# Supplementary material for: Phosphorylation in the Plasmodium falciparum Proteome: A Meta-Analysis of Publicly Available Data Sets
Source: J Proteome Res. 2024 Oct 30;23(12):5326–41. doi: 10.1021/acs.jproteome.4c00418 (PMC11629380; doi:10.1021/acs.jproteome.4c00418)
Supplement: Supplementary file 7 — pr4c00418_si_007.zip [file pr4c00418_si_007.zip › plasmodium_alignments/PF3D7_0107500_orthos.afa]

>PVVCY_0200570
MFFGRIAKFISKLKHSSLDKFSNYLYKYAGFVYDRPYTVIFLSLLGCGLLSTGFYYKENEKDVFKLYSIASEYAYDDSKM
INDFFLRNRNAIILIESNFNLLQEHILTELKTFEDKIYDLKVDCSEVIECKPDD-YTDIDQTEVARKVFQRLHDNIDPDA
NYDWKPSLSSLGLKFSISNWFRSKKKKIAKPE--NTEDD------------------DEKEDEEENVNDN-ED-------
-------------------------------------------------DDDED-----E--EE-DP-----NRS-----
---------INH------NDIK------KKF--M-DALDFVQERI-EILKNLFISLQGKKK-------------------
-----RVMPSEEKIAPTYEEFENDEFYPPYYIPPLLVKEDRCIFNNVFKHRDEDLNLRTASYLEKKQVTFGIEDLCPKRY
DECEKSSLFLYYEKGNAKLRDPITVDNLNFYVNRKTYKGMILKSIFGNPEYTENGSTYTYKYTNSLVTVFQLHNSHTYEP
YALAFETKLIDYVRNYNIDHVIDPNEETNDNNPPYVRFHVFAERSFEDEVDRISKLDKLTLMLFLIGILLIFMYVLFNNV
TSVLYRSKPLCAVVGILCGFLGYLAGSGFLFFIGIKAVPPAETVPFLVIGVCVDDVFVIINSYSLLFMIKDDRKRIQMCL
RDSAVAITVTTLTNVIAFLISAISPFYAIYSFSLFTTSALFFSYLMVVTILVSILCIEARLEKEKKNIFSPIISLVSSCF
CKDSRSKKNNA---------------------------------------------------------------------
---------------------G-AN-NELSLDILTE-EEQERACAEYESLSIYQWIHNLYLFEESINKKKDKP-SSKSKK
KGDDQCTIVD---VA----PGGRDSKGCKQ-TS-----KHRSNYK---------------D-------NSKKNTQGS--T
S---KVY-----PS--NTNQ----KDENDNS---------------S--NYTHYNI-------N---------GDTN---
------------KNN--------GA-SAS--IG---------------------------N------GEPI----GR-TA
ES-------D------N-------------------INNNYES----QTDLRSIEV--NSSSSILHTSNEIS-SCLNDSN
A------------TQNYKE----ND--KDAS-K-----------------------K--G-HD----K---------DGH
NNDEEGNRNKTKDREI--STYTKGENQKIYMLNAHDNILFYKYIYKEPKGNIGKCFRKLIKNYYIPFLSSRIGKVFVYIL
FTFIIILSLYGCTFIKKGIRYVKAFPTDSYIRMFIEQRAIHFPNLGDIIEVYYVDKNFANKYRKLRNEYFDDDISNSYLA
FSFLK-----DLEENEVLPDIEPANTGIQWEKTSIHEKLKQVHQTLEKQDFISGISNGFDFFINANSSKLESEDPDVFYN
TFMDWVKNDYTGNMFKDDFIFLNKRLVAWKFKYVQITTDDSEYSSKWLKQCNEIAKIEDENIQLLCYHISYIFYETDEII
MEITLKTMGITIVTILFVTAYIVQGFSSCFIIAMIILLIDLSIFGFMCLCGITVNIISMVILVLSIGFSIDHTSHIVQSF
THSIGRTRNEKMKESLYLMMGPVLHSGLSTWCIISTLFFSNKDFTVIFFQTLSLVLFFSVIYSSMFLPVLLSSIGPL-
>PADL01_0105100
MFVKNFIHKLKELKQKSLDKFANLLYDYGGYVYDRPCTFIICSLICCLLLTCGFYFKEHEKDIYKLYSISNSYAYETNET
INDFFYKSRRCFILVESNVNLLKPKILRELQKFEEGTKDIEVDLSEINECKSAS-ELPPEQSHVAKELYKTLIQRSEENL
K-SGKINGSLFDYSDL----------------DDNGKSILS-VQGQENNNDDDIIEADNKNDEHNNNYNN-SN---NN--
N-----NSEDDS---------NNEVDN---NNNNDDDEDD---DDDDDGDNEEE--------------------------
------------------DEEK-----KKS-------------LREKLYRKIYEMLKKKKE-------------------
-----NIVLDENSPNVNFSDYKDDVFYPYQYIPPMLIKTDRCKLQNVFADKNLNIDLREASDGLKKQITYTLEDICEKKY
GDCNFSSLFLYYEKGNGYIDYPIKVDNLDFYVNRRTYKEMMFKGILGNMVYEKSGSKFIIKSANAIMTVIPLLNSHTYEP
YALAYEKKLIDYVRFYNLDDIIQ-DEETNDNNDPFIRFHVFTDRSLEDEVDRISKIDNLTRLLLLIGVLLIFMYALFNNV
TSVLYRSKPLCAVMGIFCGFLGFLSGSGFLYFLGVKSVPPAETVPFLVIGVGVDDVFVILNSYSLLFMVKDNKKRIQMCL
KDSALAITVTTLTNIIAFLISAISPFYSICAFSLFTASSLFFGYLMVLTFLLSFLCIEAKLEKKKRNIFTGTFHLFRSIF
MKNSKKKNNKKT-DKDNN--------------------------------------------------------------
-------------NN--LNGDD-KK-NDLSLELKNNED-------DYENVSIYEWIHNLYLFEESINKKKKNLAVVYTSN
GKGPQNNNM----NEELGMVDSSKIVSIED-LKQRNVRTDDGS------------LQNKDD-------NKKKNKTDK--K
K---KTQ-----DN--N------------------------------YNNIKSSNL-------K---------CDHDK--
----------NDKNDNNII-NTPSS-G--------------------EE--KDKKINVLNDVFNDITIKPN----DNNIL
LD-------R------GDIIKS----S-GYDS----------S----YNDLHSSSLPNPSSNEILNKTTM----VYDQIY
L-N-DNKKEIESSSKNFVN----DIK-KNDMIHDDSFNIIN--NKNMISSSNEIN-N--S-NN----T--------NKFN
NNS---TELATKDTQHF-INGH---DKNIYLLSSHDNALFYKYIYEEPKGNIGKYFRSLVKNYYVPFLSSKFGKTIVYIM
FTCLIALSIYGCTLMKKGIKYDKAFPVDSYVRRFTSAKIKYFPDFGDFIEVYYFDKNFINKYRGLENNT--KEFGSSFLY
----S-----DLTDRQIM-NGPKINKNVHWENTNLHEELINMHNTLESQEFVTSVANGFTFFLNKNKSSLRKENPQEFYE
IFANWLKKDFVGNLFKNDFVFLNGKLVAWRFHYFQKNVDDSEISSKWLKASKQITKLENHNVQMVCFHLSSIFNETDESI
IEVTLINLGITILTILVVTAYIIKGFYSCVIIALIIFLIDLCIFGFMCLCGITMNIISMVILVLSVGFSIDHTSHIVQAF
SHSMGRTRDEKMKESLHLMIGPVLHSGLSTWFVISTLFFSNKDFTVIFFQTLSLVLFFSITFSSMFLPVLLSSFGPLH
>PVP01_0207400
MVLAKVAKALKDLKQTSLDSFSNVLYDYAGFVYERPCKIIAASLLGCLLLSMGFCYREHEKDIYKLYSISNSYACETNET
INDFFHKSRKAFILVESNCNLLKPHILRELKKFEDGTKEIQVDLTEINECRKDS-EPPTLQTEASKEVYQMLLKNQDVNA
NLDWKPNFKRFNFNFALNKLLGLKNKLTESKSDDRGKGKGKAKKGSSG-DKKKGKSGDKKKGKDSKEGTG-NG---RNED
A-----DDE------------------------DDDEEED---DDEEDDDDEEEDHNDSANEGEDGMSRGSPNGEESPNG
EDDDNEGDGA--------DGDP-----LSGEGSRGEGIQMVAKKMKWLTRKISSMLKGSANGTANTNGTANTNGTANTNG
TANTNGTASEKQTPKVRLSDFKEDHFFPPYYIPPMLLKDDRCLLQNVFKDKNVTLNLREASDSTKRQITFTLGDICEQKY
NDCNLSSIFLYYENGNAKYESPIKVDNLDFYVNRKTFKEMMPKGILGNMQYKESPFSYTITSANAIMTVIPLLNSYMYEP
YVLAYEKKLIDYVRFYNIDEAVQ-DEETNDGNEPFVKFHVFTERSLEDEVDRISKIDNLTRLLFIIGVCLIFMYALFNNV
TSVLYRSKPLCAVMGILCGFLGYLAGSGFLFFLGVKSVPPAETVPFLVIGVGVDDVFVILNSYSLLFMIKDNKKRIQLCL
KDSALAITVTTLTNIIAFLISSVSPFYSICSFSLFTASSLFFGYLMVLTLLLSFLCIEGKLEKKKRNIFSGTALLFCSFF
RRGRSGNGGRGGTASGSAAALPSVADGHGGG-----------------------------AA---------------AGG
TAD---AAAHAAAPG--EAGPA-GQ-NNLSLEVAQNEDDCKKTPAEYENISIYEWIHNLYLFEESFNKKKKNA-TVYSSN
EISSKGYNNE---SGLQASPAPHDRITLEN-IC-----LDKKEMK-----------------------------------
K---RKGAGAGVGAAAEADEA-SGKSRNGQM---------------ALNASSSSMGV--VPAAA---------TE-----
------------EEEPPSSSSPPRG-ADV--LEVEY-------TDAMDP-KGEKKITIVNDIFAGPSGPLD----GS---
-----------------------------------------------GADGGRMSFPRE---------------------
-------------RKNLLRC---DR-------------------------------G--D-RG----E--------HHHY
NNS---TELATKDTLLL-SNLHESDKKNIYLLSSHDNALFYKYIYEEPKGNIGKYFRSLVKNYYVPFLSSRMGKAIVYVL
FTALLMLSIYGCTLMKKGIKYDKAFPVDSYVRLFSEAKTKYFPHFGDMIEVYYFDKDFIKKYRRLNRQV--DVVSSSFLY
----S-----DRTDREMM-KNPKLNRNIHWEMKDLQEELLEMHDQLEEQDFVSGVANGFTLFLNSNGKKLKNETPEQFYD
TFVDWVQHDYMGNLFKNDFIFLNKKLIAWRYFYFQSNVDDSEISSKWLKTCKKISKLEDHNVQMQCFHISSIFNETDEAI
IEVTLINLGITIITILIVTAYIIKGFNSCLIIALIIFLIDLCIFGFMCLCGITVNIISMVILVLSVGFSIDHTSHIVQAF
THSMGRTRDEKMKESLHLMIGPVLHSGLSTWFVISTLFFSNKDFTVIFFQTLTLVLFFSVTFSSMFLPVLLSSFGPL-
>PcyM_0209600
MVFSKIAKTLKDLKQTSLDSFSNLLYDYAGFVYERPCKIIAVSLIGCLLLSMGFLYREHEKDIYKLYSISNSYACETNET
INDFFYKSRKAFILVESNCNLLQPHILKELKQFEDGTKEIQVDLTEINECKKDT-EQPAVQTDASKEVYHMLLKNQDVDA
NLDWKPNFKRFNFNFALNKLIGLKNKLTESKSDDTKKGKAK--KGNKK-----EKNKDKKKGKESKEGTGKNN---RSED
A-----DDE------------------------EEDDDDD---DDE-DDDEEEDD---HTKEGENETSKNNHNGEENQDF
EDN-NYDEDIDRDSLNNGGGNK-----REGL--QNKFNNMVVKRMKWVTRKITHMLKGKTNG------------------
-----NTSQERQMPKVKLSDFKEDAFYPPYYIPPMLLKDDRCLLQNVFKDKNVNVNLRDSSDALKKQITFSLEDICEKKY
NDCNLSSIFLYYENGNAKYENPIKVDNLDFYVNRKTFKEMMLKGILGNMQYKESPFSYTITSANALMTVIPLRNSYMHEP
YVLAYEKKLIDYVRFYNMDEIIQ-DEETHDGNEPYIKFHVFTERSLEDEVDRISKIDNLTRLLFIIGVCLIFMYALFNNV
TSVLYRSKPLCAVMGILCGFLGYLAGSGFLFFLGVKSVPPAETVPFLVIGVGVDDVFVILNSYSLLFMIKDNKKRIQLCL
KDSALAITVTTLTNIIAFLISSVSPFYSICSFSLFTASSLFFGYLMVLTLLLSFLCIEGKLENKKRNIFSGTALLFCSFF
RRGKNNRGR-GVTPSGSSAALPNASAAQSGT-----------------------------SA---------------AAP
R------------GD--TATSH-GQ-NNLSLEMAQNEDDYKKTPVEYESISIYEWIHNLYLFEESFNKKKKNA-TVYSSN
EISSKGYNNE---NGIQPCVAPHDGLTLEN-IC-----LDKKDMK-----------------------------------
K---RKG-----GT--AVDEA-LGESRNDPM---------------ALNYYSAT-GV--VGVTP---------IVED---
------------EEQ-PSSSSPPMR-PDV--LEVE---------------GGEKKITIVNDIFAGPSTTPN----GN-DL
DD-------N------G---VD----S-GVI-----------G----GGTTGRMGFPRE---------------------
-------------RKNLLQ----ERD-KGLM-R-----------------------V--D-HG----E--------HLHY
NNS---TEMATKDTLLL-SNLHDTDKKNIYLLSSHDNALFYKYIYEEPKGNIGKYFRSLVKNYYVPFLSSSVGKSIVYVV
FTCILMLSIYGCTLMKKGIKYDKAFPVDSYVRLFSEAKTKYFPHYGDMIEVYYFDKDFIKKYRKLNNEV--DVVSSSLLY
----S-----DRTDREMM-KNPKLNKHIHWEMKDLQDELLEMHDQLEEQDFVSGVANGFTLFLNSNGKKLKKETPDEFYD
TFVDWIKYDFMGNLFKNDFIFLNKKLVAWRYFYFQNNVDDSEISSRWLKTCKKINKLEDHNVQMQCFHISSIFNETDEAI
IEVTLINLGITIITILIVTAYIIKGFNSCLIIALIIFLIDLCIFGFMCLCGITVNIISMVILVLSVGFSIDHTSHIVQAF
THSMGRTRDEKMKESLHLMIGPVLHSGLSTWFVISTLFFSNKDFTVIFFQTLTLVLFFSVAFSSMFLPVLLSSFGPL-
>PocGH01_02014600
MFLRSVVSSLKQLKQRSLDKFSNFLYDYAGFVYERPCTIILCSLLCCLSLTMGFYYKEHEKDIYKLYSLSNSYAYESNET
INDFFYKSRKASILVESNCNLLKPHILNALKKFEDGTKEIKVDLTEVDECKHEL-DKPHEQSDVAKQVYDSMFNKIDPNI
NFDWKPNFAKFNFNFSLNKLIGFNSNGGNTSKDKE------------------TKKKKKKKKKKKKKSNG-KGVEKGGED
G-----EDE--E---------GGEDDE------DDDDEEE---EEDDEDDDEDD--------------------------
------------------DEEKENDGIVQS-------------GGDSIFGRLIASLKGKGGR------------------
-----RISPEKEKPKASFTNYKDDVFFPPYYIPPMLIKNDRCKLQNVFRDKSLNIDLREASDALKKQITFSLEDICEKKY
NECRFSSLFSYYEKGNAKMENPIKVDNLDFYVNRKTFKEIMLKAILGNMQYTETPFSYTITSANAIMTVIPLLNSYIYEP
YVLAYEKKLIEYVRFYNIDHIIK-NEETIDGKDPFVRFHVFAERSLEDEVDRISKIDNLTRLLFLIGVLLIFMYALFNNV
TSVLYRSKPLCAVMGIFCGFLGYLAGSGFLFFLGVKSVPPAETVPFLVIGVGVDDVFVILNSYSLLFMIKDDKKRIQMCL
KDSALAITVTTLTNIIAFLISSVSPFYSICSFSLFTASSLFFGYLMVVTLLLSFLCIEAKLEKKR-EIYFQELLIWCAHA
LNVEKKKN------------------------------------------------------------------------
-----------------------RG-DNISLEIQ-NEDEYTRTPVEYENISIYEWIHNLYLFEESINKKKKSDDAVYVSN
EKSSKNCNTG---DNV--LPMHAQMIGVNSPVT-----IEPGEAA-----------------------------------
A---SGA------------DG-AAVALSIPG---------------ALNTITLSKEI--VGETRLAITGDLHKCTKE---
--------------Q--NGEERGLE-KDLRSIEVD---------------SISSLQNISNENFSS--VPPN----SN-HM
GC-------NVSRNIDGDNMIN----I-GEDS----------A----VN-------------------------------
--------------------------------------IGEDSAVNIGGNVGSLGDS--L-AV----A--------PKQY
NNS---TELATKDTLLNSIN--GNGKKNVYLLSSHDNVLFYKYIYEEPKGNIGKYFRSLVKNYYVPFLSSKMGKSIVYIM
FTCILMLSIYGCTLMKKGIKYDKAFPSDSYVRLFTQAKIKYFPKLGDLIEVYYFDKNFINKYRNLKNEM--EIISSSFLY
----N-----DKTDRQMM-NHPKINKNIQWEKKDIQENILLMHEELETQDFVSGVANGFTLFLNNNAKKINDEHSDTFYN
TFIDWIENDFMGNLFKNDFIFLNKKLVAWRFHYFQKNIDDSEISSRWLKSCKKITKMESHNVQMLCFHISSIFNETDEAI
IEVTIKNLGITIITILIVTAYIVKGFNSCIIIAVIIFLIDLCIFGFMCLCGITVNIISMVILVLSVGFSIDHSSHIVQAF
THSMGRTRDEKMKESLHLMIGPVLHSGLSTWFVISTLFFSNKDFTVIFFQTLTLVLFFSITFSSMFLPVVLSSFGPL-
>PF3D7_0107500
MFVKNFIHKLKELKQKSLDKFANLLYDYGGYVYDRPCTFIICSLICCLLLTCGFYFKEHEKDIYKLYSISNSYAYETNET
INDFFYKSRRCFILVESNVNLLKPKILRELQKFEEGTKDIEVDLSEINECKTNS-ELPPEQSHVAKELYKTLIQRSEENL
K-SGKINGSLFDYSDL----------------DENGKSVLS-LAGKEN-NDDTLIEGDNKNDEETSANNN-NN---ED--
D-----NNEDDNNEDDNNEDDNNENDN---NNNNEDDNNN---DDDDDEDNEEE--------------------------
------------------DEEK-----QKS-------------LREKLYRKIYEMLKKKKE-------------------
-----NIVLDENNPNVNFTDYKDDVFYPYQYIPPMLIKADRCKLQNVFGDKNLNIDLREASDGLKKQITYTLEDICEKKY
GDCNFSSLFLYYEKGNGYIDYPIKVDNLDFYVNRRTYKEMMFKGILGNMVYEKSGSKYIIKSANAIMTVIPLLNSHTYEP
YALAYEKKLIDYVRFYNLDDIIQ-DEETNDDNDPFIRFHVFTDRSLEDEVDRISKIDNLTRLLLLIGVLLIFMYALFNNV
TSVLYRSKPLCAVMGIFCGFLGFLSGSGFLYFLGVKSVPPAETVPFLVIGVGVDDVFVILNSYSLLFMVKDNKKRIQMCL
KDSALAITVTTLTNIIAFLISAISPFYSICAFSLFTASSLFFGYLMVLTFLLSFLCIEAKLEKKKRNIFTGTFHLFRSIF
MKSSKKNKKENKENN--------------------------------------------------------------IHD
D------------GD--NDNDE-KK-KDLSLEVKNNED-------DYENISIYEWIHNLYLFEESINKKKKNAALVYASN
NGMSSNLNNV---NE-DGFPNPSKIVSMED-VKKRNIKKDDAYINKED--EEGGGYYNKDD-------NKKKDILGK--K
Q---KKN-----NN--NVTLV-SKKGEDNELDVYYENLDEKTNDKYKMNNIKSSKL-------K---------YDND---
------------KKDGAIINNRPSS-DEE--Y--------------KEE-KDKNKINILNDVFNDITIKPN----EN-IL
LD-------R------GDVIKS----S-GYDS----------S----YNDLQSSSLPNPSSNEVLNKTTM----VYNETD
L-K-DNKKEIKS-SKKNVK----DIK-KSDMIHDDTYDIINSNNKNILLSSNEINNN--S-NN----T--------NKFN
NNS---TELATKDTQQF-INGH---DKNIYLLSSHDNALFYKYIYEEPKGNIGKYFRSLVKNYYVPFLSSRFGKTIVYIM
FTIIIAMSIYGCTLMKKGIKYDKAFPVDSYVRRFTTAKIKYFPDFGDFIEVYYFDKHFINKYRGLEKNT--KEAASSFLY
----S-----DLTDRQIM-NSPKINKNVHWENTNLQEELINMHNTLESQEFVTSVANGFTFFLNKNKSSLRKENPQEFYE
IFANWLKKDFVGNLFKNDFVFLNGKLVAWRFHYFQKNVDDSEISSKWLKACKQITKLENHNVQMVCFHLSSIFNETDESI
IEVTLINLGITILTILVVTAYIIKGFYSCVIIALIIFLIDLCIFGFMCLCGITMNIISMVILVLSVGFSIDHTSHIVQAF
SHSMGRTRDEKMKESLHLMIGPVLHSGLSTWFVISTLFFSNKDFTVIFFQTLSLVLFFSITFSSMFLPVLLSSFGPLH
>PmUG01_02016300
MVLGNIISGFRELKQKSLDKFANILYNYAGFVYDRPCTVILISLLCCLSLSMGIYYREHEKDIYKLYSISNSYAYEANEM
IKDFFYKSRKAFILVESNCNLLQPHILTELKKFEDGTKEIKVDLTEVVECKKDLYNTPKEQTDVAKEVHDMLSKRIDPNT
SFDWKPNFKKFNFSFALNKLMGLNNKNASTSKDGLSRGK------------------K------------------EGND
N-----DED---------------------DS-NDNDNDDDSEDDDNDDDDSDD-----D--GKNDVGKND-D-------
---------GKN------DDGK------NDI--T-NGNEHGSINS-SMLKGKKKKKKKKKS-------------------
-----GLSEKIIKPRAKFSDYKDDTFFPPYYIPPMLVKSDRCKLQNVFRDKNINIDLRDASDALKKQITFSLEDICEQKY
NECNFSSLFLYYENGNAKLDSPIKVDNLDFYVNRKTFKEMMFRGILGNMEYTETPFSYTITSANAILTVIPLINSYIYEP
YVLAYEKKLIDYVRFYNIDHVIK-DDVTNDGNEPYVRFHVLTERSLEDEVDRISKIDNLTRLLFLIGVLLIFMYALFNNV
TSVLYRSKPLCAVMGIFCGFLGYLAGSGFLFFLGVKSVPPAETVPFLVIGVGVDDVFVILNSYSLLFMINDDKKRIQMCL
KDSALAITVTTLTNIIAFLISAASPFYSICSFSLFTASSLFFGYLMVITLLLSILCIEAKLEKKKKNIFSGTFDLLCSCF
RKKKKIN---D---------------------------------------------------------------------
---------------------R-EK-NCLVLEVQND-EDYTKTPVEYENISIYEWIHNLYLFEESINKKKKST-SVYMSN
DKSSKGYMND---CD----TPRDDRLQLEH-IY-----RNNSHAK---------------N-------GAEKKVAGS--S
VPPRGVV-----PD--LNNN----DDKNDNG---------------T--IDYATKL-------E---------ENEK---
------------RRK--------KG-KDV--IQQQH-------QRVDVI-QEKNKIAIINDIFKDKQIEAS----SK-AV
QK-------E------GAGMQE----T-PKQASTKQASAKQAA----EKGLGNDDY--LSVSESQGMSNESPTPVQGNSA
D------------SENRVE----KK--KEDG-N-----------------------S--G-SGSRDNNYGSNNMLLLKHY
NNS---TELATKDTLL--NNMNETDKKKIYLLSSHDNVLFYKYIYEEPKGNIGKYFRSVIKNYYVPFLSSRLGKTIVYLL
FTCILLLSLYGCTLMKKGIKYDKAFPIDSYVRFFTAAKMKYFPNYGDLIEVYYFDKDFINKYRNLNNPT--EAISSSILY
----T-----DKTDREMM-NSPNLNKNINWELKEIQDDLQDMHEQLESQEFVSGIANGFNLFLNNNSKKLNAQDNDKFYE
AFVDWLQNDFIGNLFKNDFIFLNRKLVAWRFHFFQKNVDDSEISSKWMKACKEITKLQDHNIQMLCFHISSIFNETDEAI
IEVTIKNLGITIITILIVTAYIVKGFTSCVIIAMIIFLIDLCIFGFMCLCGITVNIISMVILVLSVGFSIDHTSHIVQAF
THSMGRTRDEKMKESLHLMIGPVLHSGLSTWFVISTLFFSNKDFTVIFFQTLTLVLFFSITFSSMLLPVLLSSFGPM-
>PVL_000102900
MVLAKVAKALKDLKQTSLDSFSNVLYDYAGFVYERPCKIIAASLLGCLLLSMGFCYREHEKDIYKLYSISNSYACETNET
INDFFHKSRKAFILVESNCNLLKPHILRELKKFEDGTKEIQVDLTEINECRKDS-EPPTHQTEASKEVYQMLLKNQDVNA
NLDWKPNFKRFNFNFALNKLLGLKNKLTESKSDDRGKGKGKAKKGSSG-DKKKGKSGDKKKGKDSKEGTG-NG---RNED
A-----DDE------------------------DDDDEED---DDEEDDDDEEEDHNDSANEGEDGMSRGSPNGEESPNG
EDDDNEGDGA--------DGDP-----LSGE---GEGIQMVAKKMKWLTRKISSMLKGSANGS-----------------
---ANGTTSEKLTPKVRLSDFKEDHFFPPYYIPPMLLKDDRCLLQNVFKDKNMTLNLREASDSTKRQITFTLGDICEQKY
NDCNLSSIFLYYENGNAKYESPIKVDNLDFYVNRKTFKEMMPKGILGNMQYKESPFSYTITSANAIMTVIPLLNSYMYEP
YVLAYEKKLIDYVRFYNIDEAVQ-DEETNDGNEPFVKFHVFTERSLEDEVDRISKIDNLTRLLFIIGVCLIFMYALFNNV
TSVLYRSKPLCAVMGILCGFLGYLAGSGFLFFLGVKSVPPAETVPFLVIGVGVDDVFVILNSYSLLFMIKDNKKRIQLCL
KDSALAITVTTLTNIIAFLISSVSPFYSICSFSLFTASSLFFGYLMVLTLLLSFLCIEGKLEKKKRNIFSGTALLFCSFF
RRGRSGNGGRGGTAGGSAAALPSAAALPSAA----------------------------DGH----------AATAGAAA
HAAHAAHAARAAAPG--EAGPA-GQ-NNLSLEVAQNEDDCKKTPAEYENISIYEWIHNLYLFEESFNKKKKNA-TVYSSN
EISSKGYNNE---SGLQASPAPHDRITLEN-IC-----LDKKEMK-----------------------------EMKEMK
K---RKGAGAGVGA--AADET-SGKSRNGQM---------------ALNASSSSVAA--AGTTP---------ME-----
------------EEEPPSSSSPPRG-ADV--LEVED-------TDAMDP-KGEKKITIVNDIFAGPSGPLN----GS-GV
DGGVDGGVDG------G---ED----S-GAD-----------G----GADGGRMSFPRE---------------------
-------------RKNLLRC---DR-------------------------------G--D-RG----E--------HHHY
NNS---TELATKDTLLL-SNLHESDKKNIYLLSSHDNALFYKYIYEEPKGNIGKYFRSLVKNYYVPFLSSRMGKAIVYVL
FTALLMLSIYGCTLMKKGIKYDKAFPVDSYVRLFSEAKTKYFPHFGDMIEVYYFDKDFIKKYRRLNRQV--DVVSSSFLY
----S-----DRTDREMM-KNPKLNRNIHWEMKDLQEELLEMHDQLDEQDFVSGVANGFTLFLNSNGKKLKNESPEQFYD
TFVDWVQHDYMGNLFKNDFIFLNKKLIAWRYFYFQSNVDDSEISSKWLKTCKQISKLEDHNVQMQCFHISSIFNETDEAI
IEVTLINLGITIITILIVTAYIIKGFNSCLIIALIIFLIDLCIFGFMCLCGITVNIISMVILVLSVGFSIDHTSHIVQAF
THSMGRTRDEKMKESLHLMIGPVLHSGLSTWFVISTLFFSNKDFTVIFFQTLTL------------------------
>PRELSG_0209500
MYLKKVASKLKELKAKSLESFSNILYHYGGYVYDRPYTFIFSSLLCCLILTMGFYYKEHEKDIYRLYSISNSYAYETNET
INDFFYKSRKSFILIESNCNLLEPDILRELKKFEDGIKDIKVDLSEINECKQNS-NIEQEQNEASEEVLKMLSEKRDENM
K-ILQNYEKKYNLNILNDKSSKNNNKLSKHKIKSSIKDIDK--KNLQE--------------------------------
--------------------------------------------NE--KKIERE-----KKKGA----------------
-------------------------------------------LTDSVSYTNNSSLKG----------------------
-----NSLLDK-SFNINLSDYQDDNFFPYYYIPPMLNKSDRCNLKNVFKEKNLNIDLREASEELKKQITYGLEDVCEKRN
NQCNISSLFSYYENGNAKLEDPIIVDNLDFYLNQKAYKEMMFRGILGNMQYIENDSKYVINSANAILTIIPLLNSYTFEP
YVLAYEKELIDYVRFYNLNEAII-NKETNDNKDPFIRFHVYTDRSLEDEVDRISKIDNLTRLLFLIGVLLIFIYALFNNV
TSVLYRSKPLCAIMGIFCGFLGFLAGSGFLYFLGIKSVPPAETVPFLVIGVGVDDIFVILNSYSLLFMIKDDKKRIQICL
KDSALAITVTTLTNIIAFLISAISPFYSICSFSLFTASSLFFGYVMVLTFFLSFLCIEAKLEKKKENVFSGIAKFFCCIF
RKKRE---------------------------------------------------------------------------
------------------------Q-TNIILNI-QHDDELGKRPIDYENISIYEWIHNLYLFEESFNKKKKN--MIYLSN
EKSSKYQNNE---NIGICE-------NLPS-IC-----INEKDME-----------------------------------
K---KSNEL---ND--FKEENDDDKNKNDCS---------------SYIYQDAE-EK--KSITE---------VYSN---
------------NLKENISNTPGAH-SEI--CNSK------------DC-K-TSENCVINDIENDMKNNENF---AN-DL
FD-------S------M---DK----N-----------------------NSLIDNEKG---------------------
-------------KRYILHKFKKDNN-KNVNICKVDKNVNEGN--------DEALKI----EE----N--------LYKY
NSS---IELDTKDTSNN-I--NE-HNKNIYLLSSHDNALFYKYIYKEPKGNIGKCFRSLVKNYYVPFLSSKLGKIIVYVI
FSIIIALSIYGCTLMKKGIKYDKAFPMDSYVRQFTAAKIKYFPQFGDLIEVYYFDKEFISKYRKLNNDS--PSVSFSYLY
----S-----DKTDREMM-NNPRINKNVHWEDKDVQRELLSMHNNFENQEFVSSIYNGFTMFLSKNMENISKENSEEFYN
KFTEWINTDFLANSFKDDFIFLNGKLVAWRFHYFQQSIDDTEISSKWLKTCKEIGRIKNYDVQMVCFHLSSIFNETDEAI
VEVTLKNLGITIITILIVTAYIVKGFYSCVIIALIIFLIDLCIFGFMCLCGITVNIISMVILVLSVGFSIDHTSHIVQAF
THSLGKTRDEKMKESLHLMIGPVLHSGLSTWFVISTLFFSNKDFTVIFFQTLSLVLFFSIIFSSMFLPVLLSSFGPL-
>PY17X_0207300
MFFRKIGEFISKIKHYSLNTFSNCLYKYAGFVYDRPYTIIFFSLLGCGLLSTGFYYKENEKDVFKLYSIANAYTYDNGKM
INDFFHRNRNAIILVESNFNLLQEHILTELKKFEDNIFDIQVDCSEILECKIDD-NIDVEQTEVAKKVFDKFNKNIDPNA
NYDWKPSLSSLNLKFSLNNLLPFKKKKKNNTD--AGSGS------------------D------------------AGTD
T-----DTD------------------A--DT-NDDDYDD---DDDYDEDDEED-----E--EENN--------------
-----INEDVEY------TDLR------TKL--K-NGIDFLYDKI-GILKKLFTSHKGKKK-------------------
-----IIIPQEEKVAPTFEEFENDVFYPPYYIPPLLVKNDRCILKNVFKDKKLDVNLRTASESVKKEIKFKLNDLCQKKY
GQCEKSSIFLYYENGNAKIGDPIKVDNLNFYVNRKSYKGMVLKSILGNPKYTQNGSNYVINYTNSLVTILNLHNSHTYEP
YVLAFEKKLIDYVRNYNINHVINNDEETNDGNPGYVRFHVFAERSFEDEVDRISKLDKLTMLLFLIGIFFIFIYVLFNNV
TSVLYRSKPLCAIVGIFCGFLGYLAGSGFLFFIGVKAVPPAETVPFLVIGVCVDDVFVIINSYSLLFMIKDDRKRIQMCL
RDSAVAITVTTLTNVIAFLISAVSPFYAIYSFSLFTTSALFFSYILVITILVSILCIEARLEKEKKNIFSPIISLVSSCF
CKDSRNKINNS---------------------------------------------------------------------
---------------------VSNN-NELSLDILTE-EEQEKACAEYESLSIYQWIHNLYLFEESINNKKNKP-SSKSKN
K-DDQCTIVD---VA----PGGRDLKGCKQ-TS-----KHRGNYK-----DTSKCITNSDN-------NSKKNTQGS--T
S---KVY-----PS--NPNQN-KQKPEHDKS---------------N--IYSHYNI-------K---------GDIN---
------------IRD-----N--NI-NAS--VG---------------------------D----GHIESS----GR-TI
ED-------D------NTK-----------------INNNYPSQNDLEKDLRSIEV--NSSSSVLQISNDISSSCLNNSN
A------------TQNFKD----DE--NDCS-K-----------------------S--G-HN----K---------DVY
NNNEEGNRNKTK----------DCENKKIYMLSSHDNVLFYKYIYKEPKGNIGKCFRKLIKNYYIPFLSSRIGKTIVYLL
FTFIIILSIYGCTFIKKGIRYVKAFPSDSYIRMFIEQRAIHFPNLGDVIEVYYFDKNFINKYRKLRKQYFNDDISNSYLS
FSFSNNVDEDEEEEEEPL-DVEPANTNIKWEKTAIHEKLKQVHEKLDKQDFIAGISNGFNFFVNNNSKQLENEDPEVFYN
TFVNWVKYDYTGNMFKDDFIFLNKKLVAWRFKYVQKNTDDSEYSSLWLKKCNEIAKIEDENIQLLCFHISSIFYETDEII
MDITLKTMGITIFTILFVTAYIVEGFSSCFIIALIILLIDLSIFGFMCLCGITVNIISMVILVLSIGFSIDHTSHIVQAF
THSVGRTRNEKMKESLYLMMGPVLHSGLSTWCIISTLFFSNKDFTVIFFQTLSLVLFFSVIYSSMFLPVLLSSIGPL-
>PGAL8A_00103600
MHLKKVVSKLRELKVKSLEKFSDLLYHYAGYVYDRPYTFIFGSLFCSLILTMGFYYKEHEKDIYRLYSISNSYAYETNET
INDFFYKSRKSFILIESNCNLLEPDILRELKKFEDGIKDIRVDLSEVNECNKNS-NNIEEQNEAAKEVFLALSEKKNGHT
K-KLKSYEKKYNLNIMHDNPVEVNNELAKHKMKNVMKDSDY--NGLQK--------------------------------
--------------------------------------------NE--KQKEEE-----EEEDL----------------
-------------------------------------------LNSSLSIKNNSMLKG----------------------
-----NALLDR-SFNIDLSDYKNDIFYPYYYIPPMLNKKDRCNLQNVFTDKKLNIDLREASEELKKQIKYGLEDICEKKN
NRCNISSLFSYYEGGNAKLENPIKIDNLDFYVNRKTFKEMMFKGILGNMQYTKKGSKYIITSANAILSTIPLLGSYTFEP
YVLAYEKELIDYVRFYNLDDKII-NKKTNDDKSPFIRFHIFTERSLEDEVDRISKIDNLTRLLFLIGVLLIFLYALFNNV
TSVLYRSKPLCAVMGIFCGFLGFLAGSGFLYFLGVKSVPPAETVPFLVIGVGVDDIFVILNSYSLLFMIKDDKKRIQICL
KDSALAITVTTLTNIIAFLISAISPFYSICSFSLFTASSLFFGYVMVLTFFLSFLCIEAKLEKKKKNIFSGILNLLCSLF
KKKTE---------------------------------------------------------------------------
------------------------Q-TNTVTNL-QHDDDSANRPIDYENISIYEWIHNLYLFEESINKKKKN--TIYLSN
ERSSKDPNNE---NMNVRE-------NLPS-IH-----INEKEIE-----------------------------------
K---KSNEI---ND--SIEENKGDKNKNDFG---------------SDIYEDIQ-EK--KSITE---------GYSI---
------------NFKECLNNNASVH-FEM--CSSI------------EA-STRNEKCIINDMENDMKNKQNC---IN-NL
CD-------S------S---SK----N-----------------------YMSTNNEKE---------------------
-------------KKSILHMFRKDKK-EKDNICKKMKDTIEGNDEV-----HK---I--EENE----N--------FNKI
NSS---IELTTKDTFSN-M--IE-PNKNIYLLSSHDNALFYKYIYKEPKGNIGKYFRSIIKNYYVPFLSSKLGKTIVYFI
FSFIIALSIYGCTLMKKGIKYDKVFPTDSYVRQFTSAKIKYFPHFGDLIEVYYFDKDFISKYRKLRNDT--PTFSSSYLY
----S-----DKTDREMM-NNPSINKNVHWEENAIQRELLNMHKNLENQDFVSSVFNGFTIFLNKNIGYMKKETPEEFYN
KFVKWMKSDFLAKLFKDDFIFLNGKLVAWRFHYFQQNIDDSEISSKWLKGCKEIAKIKDYNVQMVCFHLSSIFKETDEAI
IEVTLKNLGITIITILIVTAYIIKGFYSCVIIALIIFLIDLCIFGFMCLFGITVNIISMVILVLSVGFSIDHTSHIVQAF
THSLGKTRDEKMKESLHLMIGPVLHSGLSTWFVISTLFFSNKDFTVIFFQTLSLVLFFSIIFSSMFLPVLLSNFGPL-
>PPRFG01_0105900
MFVKNFIHKLKELKQKSLDKFANLLYDYGGYVYDRPCTFIICSLICCLLLTCGFYFKEHEKDIYKLYSISNSYAYETNET
INDFFYKSRRCFILVESNVNLLKPKILRELQKFEEGTKDIEVDLSEINECKTNS-ELPPEQSHVAKELYKTLIQRSEENL
K-SGKINGSLFDYSDL----------------DENGKSVLS-LAGKEN-NDDTLIEGDNKNDEETSANNN-NN---NN--
N-----NNEDD----------NNENDN---NNNNEDDNNN---DDDDDEDNEEE--------------------------
------------------DEEK-----QKS-------------LREKLYRKIYEMLKKKKE-------------------
-----NIVLDENNPNVNFTDYKDDVFYPYQYIPPMLIKADRCKLQNVFGDKNLNIDLREASDGLKKQITYTLEDICEKKY
GDCNFSSLFLYYEKGNGYIDYPIKVDNLDFYVNRRTYKEMMFKGILGNMVYEKSGSKYIIKSANAIMTVIPLLNSHTYEP
YALAYEKKLIDYVRFYNLDDIIQ-DEETNDDNDPFIRFHVFTDRSLEDEVDRISKIDNLTRLLLLIGVLLIFMYALFNNV
TSVLYRSKPLCAVMGIFCGFLGFLSGSGFLYFLGVKSVPPAETVPFLVIGVGVDDVFVILNSYSLLFMVKDNKKRIQMCL
KDSALAITVTTLTNIIAFLISAISPFYSICAFSLFTASSLFFGYLMVLTFLLSFLCIEAKLEKKKRNIFTGTFHLFRSIF
MKSSKKNKKENKENN--------------------------------------------------------------IHD
D------------GD--NDNDE-KK-KDLSLEVKNNED-------DYENISIYEWIHNLYLFEESINKKKKNAALVYASN
NGMSSNLNNV---NE-DGFPNPSKIVSMED-VKKRNIKKDDVYINKED--EEGGGYYNKDD-------NKKKDILGK--K
Q---KKN-----NN--NVTLV-SKKGEDNELDVYYENLDEKTNDKYKMNNIKSSKL-------K---------YDND---
------------KKDGAIINNRPSS-DEE--Y--------------KEEKKDKNKINILNDVFNDITIKPN----EN-IL
LD-------R------GDVIKS----S-GYDS----------S----YNDLQSSSLPNPSSNEVLNKTTM----VYNETD
L-K-DNKKEIKS-SKKNVK----DIK-KSDMIHDDTYDIINSNNKNILLSSNEINNN--S-NN----T--------NKFN
NNS---TELATKDTQQF-INGH---DKNIYLLSSHDNALFYKYIYEEPKGNIGKYFRSLVKNYYVPFLSSRFGKTIVYIM
FTIIIAMSIYGCTLMKKGIKYDKAFPVDSYVRRFTTAKIKYFPDFGDFIEVYYFDKHFINKYRGLEKNT--KEAASSFLY
----S-----DLTDRQIM-NSPKINKNVHWENTNLQEELINMHNTLESQEFVTSVANGFTFFLNKNKSSLRKENPQEFYE
IFANWLKKDFVGNLFKNDFVFLNGKLVAWRFHYFQKNVDDSEISSKWLKACKQITKLENHNVQMVCFHLSSIFNETDESI
IEVTLINLGITILTILVVTAYIIKGFYSCVIIALIIFLIDLCIFGFMCLCGITMNIISMVILVLSVGFSIDHTSHIVQAF
SHSMGRTRDEKMKESLHLMIGPVLHSGLSTWFVISTLFFSNKDFTVIFFQTLSLVLFFSITFSSMFLPVLLSSFGPLH
>PCOAH_00003360
-----MVKSLKGLKQRSLDSFSNLLYDYAGFVYERPCKIIIASLLGCLLLSMGFYYREHEKDIYKLYSISNSYACETNET
INDFFHKSRKAFILVESNCNLLKPHILKELKQFEDGTKEIQVDLTEINECGKDS-EPPPVQTEASKEVYNMLLNKQDVNA
NLDWKPNFKRLNFNFALNKLLALKNKLTEYKSDDKKKGKKK--KGNKN--------------------------------
S-----DNE-----------------------------DE---EDE-DDSDEEE----GKKEGENDTTNSNPNEEDNNSN
-N--NNGEDS--------DGNQ-----VKGL--QDKIQKIMDEKIKWLKGQITNLMNGKTDA------------------
-----NLLEEKQMPKVNLADFEGDTFFPPYYIPPMLLKEDRCLLQNVFKEKNLNINLREASEELKKQVTFTLEDICEKKY
NDCNLSSIFLYYEKGNAKYENPIKVDNLDFYVNRKTFKEMVLKGILGNMQYKESPFSYTITSANAIMTMIPLLNSTMYEP
YVLAYEKKLIDYVRSYNMDEVIQ-NEETNDGNEPFIKFHVFTERSLEDEVDRISKIDNLTRLLFLIGVCLIFMYALFNNV
TSVLYRSKPLCAVMGILCGFLGYLAGSGFLFFLGVKSVPPAETVPFLVIGVGVDDVFVILNSYSLLFMIKDNKKRIQLCL
KDSALAITVTTLTNIIAFLISSVSPFYSICSFSLFTASSLFFGYLMVLTLLLSFLCIEGKLENKKRNVFSGTALLFCSFF
RRGKN-KGK-GVTPSGSNAVLANGSVGQTGA-----------------------------GV---------------TIP
R------------GD--NTTTP-EQNNLLSLEVSQNEDDYKKTPPEYENISIYEWIHNLYLFEESFNKKKKNA-TVYSSN
EISSKGCNGE---NGTQPYLAPNDGLVLEN-VG-----LDKK--------------------------------------
K---RKG-----GT--TANDA-SGKSRNDPM---------------AHNYYSGA--E--AGTTP---------MEEE---
------------EEDDPLSSSPPMR-PDV--LHVE---------------EGEKKITIVNDMFAGPAGTPN----GN-DL
DD-------N------V---TD----R-GVVR----------G----GTTTGRGGFPRE---------------------
-------------RKNLLQ----DR-------------------------------A--D-HG----D--------HHHY
NNS---TEMATKDTLLL-SNLHDTDKKNIYLLSSHDNALFYKYIYEEPKGNIGKYFRSLVKNYYVPFLSSSMGKAIVYVL
FSFILMLSIYGCTLMKKGIKYDKAFPVDSYVRLFSEAKTKYFPHYGDMIEVYYFDKDFVNKYRQLNHQV--DEVSSSLLY
----S-----DRTDREMM-KNPKLNKNIHWEVKDLQDEILEMNDELEEQDFVSGVANGFTLFLNGNSKKLKNETPEQFYD
TFVDWIQHDFVGNLFKNDFIFLNKKLIAWRYFYFQTNVDDSEISSKWLKTCKQISKLEDHNVQLQCFHISSIFNETDEAI
IEVTLINLGITIITILIVTAYIIKGFNSCLIIALIIFLIDLCIFGFMCLCGITVNIISMVILVLSVGFSIDHTSHIVQAF
THSMGKTRDEKMKESLHLMIGPVLHSGLSTWFVISTLFFSNKDFTVIFFQTLSLVLFFSVTFSCMLLPVLLSSFGPL-
>AK88_01060
MVIARTMKSLKDLKQKSLDSFSNLLYDYAGFVYERPCKIIVASLLGCLLLSLGFCYREHEKDIYKLYSISNSYACETNET
INDFFHKSRKAFIMVESNCNLLKPHILKELKEFEDGTKHIQVDLTEINECTKDS-EPPALQTEASKEVYDILLKNQDVNA
NLDWKPSFKRFNFNFALNKLLGLKNKLTEYNSDDTKKGQGK--KKKGQ------------------DGTG-SD---PGED
E-----EEE------------------------EGGDDDE---EGE-EEDD-EE----DEKKGDSDMNKSNPNGGGDNGS
-S--------DGGVVKNGEGTE-----GRGF--QHEVIDMVSKNIKWVQEKITNMLKGKTDA------------------
-----KKLQQKQTPKVKLSDFKEDTFFPPYYIPPMLLKEDRCLLQNVFKNKNLNVNLREASDALKKQITFSLEDICEKKY
NDCNLSSIFLYYEKGNAKYENPIKVDNLDFYVNRKTFKEMVLKGILGNMQYKESPFSYTITSANAIMTMIPLLNSHTYEP
YVLAYEKKLIDYVRSYNMDYVIE-DEETNDGNEPFIKFHVFTERSLEDEVDRISKIDNLTRLLFIIGVFLIFMYALFNNV
TSVLYRSKPLCAIMGILCGFLGYLAGSGFLFFLGVKSVPPAETVPFLVIGVGVDDVFVILNSYSLLFMIKDNKKRIQLCL
KDSALAITVTTLTNIIAFLISSVSPFYSICSFSLFTASSLFFGYLMVLTLLLSFLCIEGKLENKKRNVFSGTALLFCSFF
RKGKNDKGARGVTRSSSGAALPSTPVAQSGP-----------------------------GV---------------AAP
R------------GGEHTAAAT-EQ-NNISLQMDKNDEDYNKTPVEYENISIYEWIHNLYLFEESFNKKKKNA-TVYSSN
EISSKGYNNE---NGMQPYLAPHDGLTLEN-VC-----LEKK--------------------------------------
K---RKGG----GA--AIDVA-SGKSRNDQM---------------ALNYYSSSVAAGAPSTTP---------MEDD---
------------EEQ-PSSSSQPVR-QDV--LEMEQ-------GQMINT-KGGNKITIVNDMFVTPNKNAN----GN-DL
DD-------S------G---AD----SSGVVG----------G----RATTG---RARE---------------------
-------------RKNLLQ----ERE-KGRLIC-----------------------GDDP-HG----D--------NHQY
NNS---TEMATKDTLLL-SNLHDTDKKNIYLLSSHDNALFYKYIYEEPKGNIGKYFRSLVKNYYVPFLSSSMGKAIVYVM
FTFILMLSVYGCTLMKKGIKYDKAFPVDSYVRLFSEAKTKYFPHYGDMIEVYYFDKDFIKKYRKLNNQV--DVVPSSVLY
----S-----DRTDRGMM-KNPKLNKNIHWEMKDLQDEIIDMSDQIEEQDFVSGVANGFTLFLNSNSKKLKKETPEQFYD
TFVDWIQNDYVGNLFKNDFVFLNKKLVAWRYFYFQVNVDDSEISSKWLKTCKEISKLEDHNVQLQCFHISSIFNETDEAI
IEVTLINLGITIITILIVTAYIIKGFNSCLIIALIIFLIDLCIFGFMCLCGITVNIISMVILVLSVGFSIDHTSHIVQAF
THSMGKTRDDKMKESLHLMIGPVLHSGLSTWFVISTLFFSNKDFTVIFFQTLSLVLFFSVIFSCVLLPVLLSSFGPL-
>C922_04896
MAFSKIAKTLTDLKQKSQDSFSNMLYVYAGFVYDRPWKIILASLLGCLLLSMGFCYRENEKDIYKLYSISNSYACETNDV
INDFFHKSRKAFIMVESNCNLLKPHILKELKKFEDGTKEIQVDLSEINECSKDS-EVPSVHTDASKEVYDMLLKNQDVNA
NLDWKPNFKRFNFNFALNKLIGMKNKLTESKSDDKGKGKGK--KGSKK---------DKKKGKDSKEGTK-SS---RSED
ADGEDADDE---------------DDA---DE-DDDDEDD---NDE-DDNDDEN----DTEEGKNQTSRGNPNWEDDDNS
-GD-RHDDDIDADLLSNGEGNQ-----VQGF--QSYVNNFVDKKIKWLTRKITDMFKGKTNG------------------
-----NTVEEKEMSKVNATDFKEDTFYPPFYIPPMLLKEDRCLLQNVLKDKNVNINLREASDSLKKQITFSLQDICEKKY
NECNLSSIFLYYENGNAKYENPIKVDNLDFYVNRKTFKEMILKSILGNMQYKENPFSYTITSANAIMTIIPLFNSYKYEP
YVLAYEKRLIEYVRFYNMDEVIQ-DEETNDGNEPYIKFHVFTDRSLEDEVDRISKIDNLTRLLFIIGVCLIFMYALFNNV
TSVLYRSKPLCAVMGILCGFLGYLAGSGFLFFLGVKSVPPAETVPFLVIGVGVDDVFVILNSYSLLFMIKDNKKRIQLCL
RDSALAITVTTVTNIIAFLISSVSPFYSICSFSLFTASSLFFGYLMVLTLLLSFLCIEGKWENKKRNIFSGTTLLFCSFF
GRGRSGRGKNAVTPSGSGAALPNAPAASGAA-----------------------------SA---------------SAA
G---------AASSC--GGSPP-GQ-NNLTLEMAQNEDDYKKTPPEYENISIYEWIHNLYLFEESFNKKN--A-TVYSSN
EISSKGYNNE---NGMQTSPAPHDQLSLEN-MC-----LDKKDMK-----------------------------------
K---RKG-----GA--ALQDP-SGKGRKNQM---------------ALKYSGGA--A--RGTIP---------MEEE---
------------EEEQPSSSSAPMR-SHL--LEVEEGRGGTGAGEASDN-KGAKKITIASDIFSGQSGTPN----GN-DL
DG-------S------G---VNRGVDR-GVM-----------G----AGTSGRMGLPRE---------------------
-------------RKNLLQ----DRE-KGLA-G-----------------------G--D-HG----D--------NHYY
NNS---MEMATKDTLHL-NNLHDRDKKNVYLLSSHDNALFYKYIYEEPKGNIGKYFRSLVKNYYVPFLSSGMGKTIVYVV
FSAIIMLSIYGCTLMKKGIKYDKAFPVDSYVRLFVEAKTKYFPHYGDMIEVYYFDKDFVKKYRRLNNQE--DVVSSSFLY
----S-----DRTDREMM-KNPKLNRNIHWEVKDLQNELIEMNDQLEELDFVSGVANGFTHFLNSNRRKLKNETPEQFYD
TFVDWIQNDFVGNLFKNDFIFLNKKLVAWRYFYFQNNVDDSEISSKWLKTCKKLSKLEDHNVQLQCFHISSIFNETDEVI
IEVTLINLAITIASILIVTAYIIKGLSSCVIIALIIFLIDLCIFGFMCLCGITVNIISMVILVLSVGFSIDHTSHIVQAF
THSKGRTRDEKMKESLHLMIGPVLHSGLSTWFVISTLFFSNKDFTVIFFQTLSLVLFFSVIFSSMFLPVLLSSFGPL-
>PGSY75_0107500
MFVKNFIHKLKELKQKSLDKFANLLYDYGGYVYDRPCTFIICSLICCLLLTCGFYFKEHEKDIYKLYSISNSYAYETNET
INDFFYKSRRCFILVESNVNLLKPKILRELQKFEEGTKDIEVDLSEINECKSAS-ELPPEQSPVAKELYKTLIQRSEENL
K-SGKINGSLFDYSDL----------------DDNGKSILS-VQGQENNNDDDIIEGDNKNDENNNN--N-NN---NN--
N-----NSEDDS---------NNEVDN------NDDDDDD---EDNDDGDNEEE--------------------------
------------------DEEK-----KKS-------------LREKLYRKIYEMLKKKKE-------------------
-----NIVLDENSPNVNYSDYKDDVFYPYQYIPPMLIKSDRCKLHNVFADKNLNIDLREASDGLKKQITYTLEDICEKKY
GDCNFSSLFLYYEKGNGYIDYPIKVDNLDFYVNRRTYKEMMFKGILGNMVYEKSGSKFIIKSANAIMTVIPLLNSHTYEP
YALAYEKKLIDYVRFYNLDDIIQ-DEETNDNNDPFIRFHVFTDRSLEDEVDRISKIDNLTRLLLLIGVLLIFMYALFNNV
TSVLYRSKPLCAVMGIFCGFLGFLSGSGFLYFLGVKSVPPAETVPFLVIGVGVDDVFVILNSYSLLFMVKDNKKRIQMCL
KDSALAITVTTLTNIIAFLISAISPFYSICAFSLFTASSLFFGYLMVLTFLLSFLCIEAKLEKKKRNIFTGTLHLFRSIF
MKNSKKENNKKT-DKEN---------------------------------------------------------------
-------------NN--LNADD-KK-NDLSLELKNNED-------DYENVSIYEWIHNLYLFEESINKKKKNLAVVYTSN
GNPPHNNNNNNNMNEELGLVDSSKIVSIED-LKQRNVRTHDGS------------LQNKDD-------NKKKNKTEK--K
K---KAQ-----DN--N---------------------------GNNYNNIKSSNL-------K---------CDNDMNG
KNGKNDMNDMNDNNDNNII-NTPSS-G--------------------EE--KDKKINVLNDVFNDITIKPN----DNNIL
LD-------R------GDIIKS----S-GYDS----------S----YNDLHSSSLPNPSSNEILNKTSM----VYDEIY
L-N-DNKKEIECSSKNLVN----DIK-KNDMIHDDSFNIIN--NKNMISPSNEIN-N--S-NN----T--------NKFN
NNS---TELATKDTQHF-INGH---DKNIYLLSSHDNALFYKYIYEEPKGNIGKYFRSLVKNYYVPFLSSKFGKTIVYIM
FTCLIALSIYGCTLMKKGIKYDKAFPVDSYVRRFTSAKIKYFPDFGDFIEVYYFDKNFINKYRGLKNNT--KEFASSFLY
----S-----DLTDRQIM-NGPKINKNVHWENTNLQEELINMHNTLESQEFVTSVANGFTFFLNKNKSSLRKENPQEFYE
IFANWLKKDFVGNLFKNDFVFLNGKLVAWRFHYFQKNVDDSEISSKWLKASKQITKLENHNVQMVCFHLSSIFNETDESI
IEVTLINLGITILTILVVTAYIIKGFYSCVIIALIIFLIDLCIFGFMCLCGITMNIISMVILVLSVGFSIDHTSHIVQAF
SHSMGRTRDEKMKESLHLMIGPVLHSGLSTWFVISTLFFSNKDFTVIFFQTLSLVLFFSITFSSMFLPVLLSSFGPLH
>PRCDC_0105400
MFVKNFIHKLKELKQKSLDKFANLLYDYGGYVYDRPCTFIICSLICCLLLTCGFYFKEHEKDIYKLYSISNSYAYETNET
INDFFYKSRRCFILVESNVNLLKPKILRELQKFEEGTKDIEVDLSEINECKTNS-ELPPEQNHVAKELYKTLIQRSEENL
K-SGKINGSLFDYSDL----------------DENGRSVLS-LEGKEN-NDDMLIEGDNKNDEDTGANNN-N--------
-----------------------EDDN---NNNDDDDNDG---DNEDNEDNEEE--------------------------
------------------DEEK-----QKS-------------LREKLYRKIYEMLKKKKE-------------------
-----NIVLDENNPNVNFTDYKDDVFYPYQYIPPMLIKADRCKLQNVFGDKNLNIDLREASDGLKKQITYTLEDICEKKY
GDCNFSSLFLYYEKGNGYIDYPIKVDNLDFYVNRRTYKEMMFKGILGNMVYEKSGSKYIIKSANAIMTVIPLLNSHTYEP
YALAYEKKLIDYVRYYNLDDIIQ-DEETNDDNDPFIRFHVFTDRSLEDEVDRISKIDNLTRLLLLIGVLLIFMYALFNNV
TSVLYRSKPLCAVMGIFCGFLGFLSGSGFLYFLGVKSVPPAETVPFLVIGVGVDDVFVILNSYSLLFMVKDNKKRIQMCL
KDSALAITVTTLTNIIAFLISAISPFYSICAFSLFTASSLFFGYLMVLTFLLSFLCIEAKLEKKKRNIFTGTFHLFRSIF
MKNSKKNKKNNRKNNENNIDDQNNIHDQNSIHDQNNIHDKNIHDGNNMHDKNNIHGKNNMHDKNNMHDKNNIHDKNNIHD
K------------NI--HDDDE-KK-KDLSLEVKNNED-------DYENISIYEWIHNLYLFEESINKKKKNAAVVYASN
NGMSSNVNNV---NE-DGFPNPSKIVSIQD-VKKRNIKTDDAFINKEEEEEEQGGYYNKED-------NKKKDKLGK--K
K---KKN-----NN--NVKLV-SRKGEDNELDVYYENLHEKTNDKNKMNNIKSSKL-------K---------CDND---
------------KEDGVIINNRPSRSDEE--C--------------KEE-KDKNKINILNDVFNDITIKPN----EN-IL
LD-------R------GDVIKS----S-GYDS----------S----YNDLQSSSLPNPSSNEVLNKTTM----VYDETD
LIK-DDKKGIES-SKKIVK----DIKKKSDMIHANSYDIINSNNKNILLSSNEINHN--S-NN----T--------NKFN
NNS---TELATKDTQQF-INGH---DKNIYLLSSHDNALFYKYIYEEPKGNIGKYFRSLVKNYYVPFLSSRFGKTIVYIM
FTIIIAMSIYGCTLMKKGIKYDKAFPVDSYVRRFTTAKIKYFPDFGDFIEVYYFDKHFINKYRGLENNT--KEVASSFLY
----S-----DLTDRQIM-NSPKINKNVHWENTNLQEELINMHNTLESQEFVTSIANGFTFFLNKNKSSLRKENPQEFYE
IFANWLKKDFVGNLFKNDFVFLNGKLVAWRFHYFQKNVDDSEISSKWLKACKQITKLENHNVQMVCFHLSSIFNETDESI
IEVTLINLGITILTILVVTAYIIKGFYSCVIIALIIFLIDLCIFGFMCLCGITMNIISMVILVLSVGFSIDHTSHIVQAF
SHSMGRTRDEKMKESLHLMIGPVLHSGLSTWFVISTLFFSNKDFTVIFFQTLSLVLFFSITFSSMFLPVLLSSFGPLH
>PCHAS_0204300
MFFGKIAGFISKLKHKSLDKFSNCLYKYAGFVYDRPYTVIFFSLLGCALLSTGFYYKENEKDVFKLYSISNEYTYDNSKM
INDFFLRNRNAIILIESNFNLLQEHILTELKIFEDKIYDLEVDCSEVIECRPDD-YADIEQTEVARKVFERLHDNIDPNI
NYDWKPSLSSLGFKFSFNNWFRSKKKKVEQPE--VTDDE------------------EEDDDEEGTENDN-SE---EGTE
N-----DNS---------------EEG------TENDNSE---EGNENGNNEED-----E--EV-N--------------
-----HNKSIDL------DDIK------QKF--M-EALDFVHERI-EILKNLFISLQGKKK-------------------
-----IVMPPEEKIAPIYEEYENDEFYPPYYIPPLLVKEDRCIFNNAFKHREEDLNLRTASYSEKRELTYGLEDLCQKKY
NQCEKSSVFLYYENGNAKIGDPITVDNLNFYVNRKTYKGMILKSIFGNPEYTENGSSYTYEYTNSLVTIFHLRNSHTYEP
YARAFEKKLIEYVRNYNIDHALDPDEETNDDNPPYVRFHVFAERSFEDEVDRISKLDKLTLLLFLIGIFLILMYVLFNNV
TSVLYRSKPLCAVVGILCGFLGYLAGSGFLFYIGIKAVPPAETVPFLVIGVCVDDVFVIINSYSLLFMIKDDRKRIQMCL
RDSAVAITVTTLTNVIAFLISAISPFYAIFSFSLFITSALFFSYLLVITILVSILCIEARLEKEKKNIFSPFISLVSSCF
CKDSRSKKNNA---------------------------------------------------------------------
---------------------G-AN-NELSLDILTE-EEQEKACAEYESLSIYQWIHNLYLFEESINKKKDKP-SSKSKK
KGDDQCTIVD---VA----PGGRDSKGCKQ-TS-----KHRSNYK-----DNSKSITNSDN-------NSKKNIKGS--T
S---KVY-----PS--NTNQ----KDENDNS---------------S--NYTHYNI-------N---------GGTN---
------------KKD--------SG-SAS--IG---------------------------N------VEHT----GR-TA
ES-------D------N-------------------ANNNYEL----HVDLRSIEV--NSSSSILHTSNEIS-SCLNDSN
T------------PQNYKE-----D--KDDS-K-----------------------K--G-NG----N---------DGH
N-NEEGNRNKTKNNEI--STYTKGENQKIYMLNAHDNILFYKYIYKEPKGNIGKCFRKLIKNYYIPFLSSRIGKAFVYLL
FTCIIILSFYGCTFIKKGIRYVKSFPTDSYIRMFIEQREIHFPNLGDIIEVYYVDKNFANKYRKLRNEYFDDDISNSYLA
FSFLK-----NLDENEVIQDIEPANTNIKWEKTSIHKKLKQVHETLDQQDFVSGISNGFNFFVEANSSKLESEDPEVFYN
TFMDWVKNDYTGNMFKDDFIFLNKQLVAWKFKYVQRTTDDSEYSSRWLKTCNEIAKIEDENIRLLCYHISYIFYETDEII
MEITLKTMGITIVAILFVTAYIVQGFSSCFIIAMIILLIDLSIFGFMCLCGITVNIISMVILVLSIGFSIDHTSHIVQAF
THSVGRTRNEKMKESLYLMMGPVLHSGLSTWCIISTLFFSNKDFTVIFFQTLSLVLFFSVIYSSMFLPVLLSSIGPL-
>PBILCG01_0105900
MFVKNFIYKLKELKQKSLDKFANLLYDYGGYVYDRPCTFIICSLICCLLLTCGFYFKEHEKDIYKLYSISNSYAYETNET
INDFFYKSRRCFILVESNVNLLKPKILRELQKFEEGTKDIEVDLSEINECKTNS-ELPPEQSHVAKELYKTLIQRSEENL
K-SGKINGTLFDYSDL----------------DENGKSVLS-VEGHDN-NNDVVIEGENKKDEDTTTNDN-NN---NN--
-----------------------EDDD---N-NEDDDNND---DDDDDDDNNDD--------------------------
------------------DEEK-----KKS-------------LREKLYRKIYEMIKKRKE-------------------
-----NMVLDENRPNVNFRDYKDDVFYPYQYIPPMLIKSDRCKLQNVFGDKNLNIDLREASDGLKKQITYTLDDICEKKY
GDCNLSSLFLYYEKGNGYIDYPIKVDNLDFYVNRRTYKEMMFKGILGNMVYEKSGSKYIIKSANAIMTVIPLLNSHTYEP
YALAYEKKLIDYVRFYNLDDIIQ-DEETNDNNNPFIRFHVFTDRSLEDEVDRISKIDNLTRLLLLIGVLLIFMYALFNNV
TSVLYRSKPLCAVMGIFCGFLGFLSGSGFLYFFGVKSVPPAETVPFLVIGVGVDDVFVILNSYSLLFMVKDNKKRIQMCL
KDSALAITVTTLTNIIAFLISAISPFYSICAFSLFTASSLFFGYLMVLTFLLSFLCIEAKLEKKKRNIFSGTFHLFRSIF
MKPSKEKNKNKKGNNENN-----------------------------------------------------------ID-
--------------D--DDDDE-KK-KDLSLEVKNNED-------DYENISIYEWIHNLYLFEESINKKKKNVAVVYASN
GKSSIN--NI---NG-DGFPNPSKIVSIED-VKKRNIKMDDVFIKKEE-----GVYYYKDDDNNNNNNNKKDKLVGK--K
E---KKE-----SN--NITLL-SKKGEDNELDVYYENMNEKENDKNKMNNIKSSKL-------K---------FYNE---
------------KDD-ININNKSSS-DEE--Y--------------KEE-KDNKKINILNDVFNDITIKPN----EN-IL
LD-------R------EDIIKS----S-GYDS----------S----YNDLQSSSLPNPSSNDILNKTTM----IYDKKY
L-NDDNKKEIKS-SKIIVK----DIKKKNHIIHDDSYDIINSNNNN----NNNNNNN--S-MI----T--------TKFN
NNS---TELATKDTQQF-INGH---DKNIYLLSSHDNALFYKYIYEEPKGNIGKYFRSLVKNYYVPFLSSKFGKTIVYIM
FTIIIAMSIYGCTLMKKGIKYDKAFPVDSYVRRFTTAKIKYFPDFGDFIEVYYFDKHFINKYKGLENNT--KEVASSFLY
----S-----DLTDRQIM-NSPKINKNVHWENTNLQEELINMHNTLESQEFVTSVANGFTFFLNKNKSSLRKENPQEFYE
IFANWLKKDFVGNLFKNDFIFLNGKLVAWRFHYFQKNVDDSEISSKWLKACKQITKLENHNVQMVCFHLSSIFNETDESI
IEVTLINLGITILTILVVTAYIIKGFYSCVIIALIIFLIDLCIFGFMCLCGITMNIISMVILVLSVGFSIDHTSHIVQAF
SHSMGRTRDEKMKESLHLMIGPVLHSGLSTWFVISTLFFSNKDFTVIFFQTLSLVLFFSITFSSMFLPVLLSSFGPLH
>PBLACG01_0105100
MFVKNFIYKLKELKQKSLDKFANLLYDYGGYVYDRPCTFIICSLICCLFLTCGFYFKEHEKDIYKLYSISNSYAYETNET
INDFFYKSRRCFILVESNVNLLKPKILRELQKFEEGTKDIEVDLSEINECKSNS-DLPPEQSHVAKELYKTLIQRSEENL
K-SGKINGSLFDYSDL----------------DENGKSILS-GQGQDN-NDGVFIEGDNKNDEDTTINNN-NN---NNDD
N-----NNDDN----------NNDEDDNNNDDNNNDDDNN---NNEDDEDNEEE--------------------------
------------------DEEK-----QKS-------------LREKLYRKIYDILKKRKE-------------------
-----NMVLNENNPNVNFGDYKEDVFYPYQYIPPMLIKADRCKLQNVFGDKNLNIDLREASDGLKKEITYTLEDICEKKY
GDCNFSSLFLYYEKGNGYIDYPIKVDNLDFYVNRKTYKEMMFRGILGNMVYEKSGSKYIIKSANALMTVIPLLNSHTYEP
YALAYEKKLIDYVRYYNLDDIIQ-DEETYDNNYPFIRFHVFTDRSLEDEVDRISKIDNLTRLLLLIGVLLIFMYALFNNV
TSVLYRSKPLCAVMGIFCGFLGFLSGSGFLYFLGVKSVPPAETVPFLVIGVGVDDVFVILNSYSLLFMVKDNKKRIQMCL
KDSALAITVTTLTNIIAFLISAISPFYSICAFSLFTASSLFFGYLMVLTFLLSFLCIEAKLEKKKRNIFTGTFHLFRSIF
MKSSKEKKKNKNGNNEN---------------------------------------------------------------
--------------N--THDDD-KK-KDLSLEVKNNDD-------DYENISIYEWIHNLYLFEESINKKKKNLAVVYASN
GKSSIN--NM---NE-HGLPDPSKIVSIED-VKKRNIRTDDVSIKKEE-----EGYYYKDD-------NNKNDKIGK--K
K---IKD-----SS--NVTLL-SKKEENNELDVYYENLNEKTNDKNKMNNIKSSKL-------K---------SNTD---
------------KND-TIINNRPSS-DEE--C--------------KEE--KKKKINVLNDVFNDITIKPN----EN-IL
LD-------R------GDIIKS----S-GYDS----------S----YNDLQSSSLLNPSSNEVLNKTTM----VYDQTY
S-N-DNKKEKKS-SKKLVK----DIK-KNDMIHDDSYDIINNNNKNIVSSSNEIN-N--S-NN----T--------NKFN
NNS---TELATKDTQQF-INGY---DKNIYLLSSHDNALFYKYIYEEPKGNIGKYFRSLVKNYYVPFLSSKFGKTIVYIM
FTIIIALSLYGCTLMKKGIKYDKAFPVDSYVRRFTTAKIKYFPDFGDFIEVYYFDKNFINKYRGLENNT--KEVASSFLY
----S-----DLTDRQIM-NSPKINKNVHWENTNLQEELINMHNTLESQEFVTSVANGFTFFLNKNKSSLRKENPQEFYE
IFANWLKKDFVGNLFKNDFVFLNGKLVAWRFHYFQKNVDDSEISSKWLKACKQITKLENHNVQMVCFHLSSIFNETDESI
IEVTLINLGITILTILVVTAYIIKGFYSCVIIALIIFLIDLCIFGFMCLCGITMNIISMVILVLSVGFSIDHTSHIVQAF
SHSMGRTRDEKMKESLHLMIGPVLHSGLSTWFVISTLFFSNKDFTVIFFQTLSLVLFFSITFSSMFLPVLLSSFGPLN
>PKNH_0206100
MAFKKMAKGLKDLKQKSLDSFSNVLYDYAGFVYERPCKIIIVSLLGCLLLSMGFYYREHEKNIYKLYSISNSYACETNET
INAFFHKSRKAFIMVESNCNLLKPHILKELKQFEDGTKEIKVDLTEINECGKDS-EPPPVQTEASKEVYNILLKKQDVNA
NLDWKPNFKRLNFNFALNKLLGLKNKLTEYKNDDTKKGKQK--KENGK---------DKKKGN-----------------
D-----DDE------------------------DDDEDDD---DDE-EDDEEED----DKKEGENDTSESNPNGENNSGN
--------------TSSGDGNQ-----VKGF--QDKITNMVDEKIKWLKVQITNLMNGKTDV------------------
-----NTLQEKQMSNVNLSDFEGDTFFPPYYIPPMLLKGDRCQLQNVFKEKNLNINLREASEELKKQITFTMEDICEKKY
NDCNLSSIFLYYEKGNAKYENPIKVDNLDFYVNRKTFKEMVLKGILGNMQYKEGPFSYTITSANAIMTVIPLLNSSTYEP
YVLAYEKKLIDYVRSYNIDEVIK-NEETNDGNEPFVKFHVFTERSLEDEVDRISKIDNLTRLLFIIGVCLIFLYALFNNV
TSVLYRSKPLCAVMGILCGFLGYLAGSGFLFFLGVKSVPPAETVPFLVIGVGVDDVFVILNSYSLLFMIKDNKKRIQLCL
KDSALAITVTTLTNIIAFLISSVSPFYSICSFSLFTASSLFFGYLMVLTLLLSFLCIEGKLEKKKRNVFSGTALLFCSFF
RKGKN-KGK-GVTPSGSCAALPNAPTTQSGT-----------------------------GA---------------SAP
R------------GD--ATGTP-EQ-NNLSLDVSQNEEDYKKTPPEYENISIYEWIHNLYLFEESFNKKKKNA-TVYSSN
EISSKGCNNE---NGMQTYLTSHDRLTLEN-VG-----LDNKDMK-----------------------------------
K---RKG-----GA--AMNET-SGKSRNDHM---------------ALNYYTSAMAE--GGVTP---------MEDE---
------------EEQPSSSSTPPMG-QDI--LEVEE-------GQVLRT-KGEKKITIVNDIFASPSGTPTDTPNAN-DL
DD-------N------V---AD----T-GVMR----------G----GATTARLGFPRE---------------------
-------------RKNLLQ----DRE-KGLL-C-----------------------G--D-YG----D--------HHHY
NNS---TEMATKDTLLL-SNLHDTDKKNIYLLSSHDNALFYKYIYEEPKGNIGKYFRSLVKNYYVPFLSSSVGKAIVYVI
FSFILMLSIYGCTLMKKGIKYDKAFPVDSYVRLFSEAKTKYFPHYGDMIEVYYFDKDFINKYRQLNNQV--DVVSSSFLY
----S-----DRTDREMM-KNPKLNRNIHWEVKDLQNEILEMNDEIEEQDFVSGVANGFTLFLNSNSKKLKNETPEQFYD
TFVDWIQYDFVGNLFKNDFIFLNRKLIAWRYFYFQTNVDDSEISSKWLKTCKKISKLDDHNVQLQCFHISSIFNETDEAI
IEVTLINLGITIITILFATAYIIKGFNSCLIIALIIFLIDLCIFGFMCLCGITVNIISMVILVLSVGFSIDHTSHIVQAF
THSMGKTRDEKMKESLHLMIGPVLHSGLSTWFVISTLFFSNKDFTVIFFQTLSLVLFFSVTFSCMLLPVLLSSFGPL-
