# Supplementary material for: Phosphorylation in the Plasmodium falciparum Proteome: A Meta-Analysis of Publicly Available Data Sets
Source: J Proteome Res. 2024 Oct 30;23(12):5326–41. doi: 10.1021/acs.jproteome.4c00418 (PMC11629380; doi:10.1021/acs.jproteome.4c00418)
Supplement: Supplementary file 7 — pr4c00418_si_007.zip [file pr4c00418_si_007.zip › plasmodium_alignments/PF3D7_0107600_orthos.afa]

>PRCDC_0105500
MLISKRKRRKPYTYNDGYEYINKKIKNKFIFICLIAVGGFSCVYKIKKKEKKEK--------------------------
-------------------KKKEIYYDQKENCKDKFYALKKIKFHANPKNLKEQILLNLREIKYLNLLKKYTNIVYPHEY
WIEIYKPFYKQN-KIKSDKKK-NNKKIKKQKLSLFKDTIKIIKKRKKDKLKKKKKIEFFFKNIQYSSDTDDINITFEDAH
PEKVKNNNNNIKDIKYIKEKVQKDYKKNNKKNDKNNVNKNNTYNNKYKVVINKIIEKKYLINKI---KINRNKKIYIYRH
IYGHTYRHIYRHTYRHIYRHTYRHIYRHMYALFNINKNSYYTYNNN------DKFKLLKGLKRNNLFINKNQTIPYSSSC
YYYSSH-TTNKFKSLNEKQFTYISSFSSHMCCTSSRRKTFSYNQKDNYQEIKKLNKYYNYKSSNFLDKQILNKQSMFCQN
KI-----NNKKNDHNVVLKTLQTFYDDTYIYNLEKVDTQETKRYSNYNNIGHVENGENIKNVENIKNVENIKNVENIKNV
ESAKNVENIKNVKKKKKNKFVTYNNIYTMQNIKYTSYKSNVSIINYDVNICNSYSLSNIFTCKTKNEHNDFFFPRHTKFN
NRPSKNKKHRLSQRKYYINNYKNKGIKFKLKKI-IRKMFQMKNKLRCVTGTYFNNYKIDKTIGKNKNNKNNNKNNNKRNN
NINTNKKNYYFYNQHSPCIDIFKKTKRRKKKKKKKKKKKKITFINLLFNNQIKYHTQICKNKINNIQSRECAHKILSYHH
IFILLYYIYKNTTYISELLYEQYINNIKKNFLLNKLINLYIPIYNYSEYFFNVSFIYYILSNKKRKQFKPTNILSPQLYS
YFYYSNLLFGSRYVHKRNQIHRNIYKSKLSNMYAHLSNLDLFLCYRNKHNYKYIKKRQALFNFFFYKRSYIIHYEKYFTN
KHFIKTQENQSKYFTRFSTLKMSVNNYSSKNYILKKCYMIKIKKKIVKNVNIRRNKNMCMYLSYVIHILKSHNLCNKIYK
EFNKQVTNNVCKKQVVRQIILDIFNNKTHPRHHIIKYTYNFHKKDICLSSCKKRIFL-KIYCFHKGGYVFSRLYGKEIKK
KK-----KKIERIRIRIRNIQVQKQMGYKSRPFINNKGSSKISKQIIYFSLNIILKNYIDYILTKRNFLCSYDHPLIERK
WLMYYTTRVVSNYFLNQRKDYNNNNN------------------------------------------------------
-----------NNNNIMFNNNFIVNNYMDKYKNIFIK-SCNDKTIPYQMLGNLQNEYYLSKGN-NKRNITTTYLYMKIRK
ILNKYSKRNEEKRKILKGKYSYNNGSFALLSYINKKHKHNKIYHQIKEKNRNNKQTKYKFNLYIRMEYCKSTLENYINTR
ENMNINRNYEIIQMIILGLYYIHNNNIMHRDLKPSNIFISDKNIVKIGDFGLASYDYTYPKKKKR---------------
KKRKRKSSNLSYEYNIRKTNILNLQ--KNNTPFNIDKYN--------NNIIRKKKEISFKKCCTKNNIPTKEINSNSSFQ
YFTKKKKKKKKFHDHHTLGIGTKIYAAPEQLIGNKYTKAVDMFSLGLIIVDLFTITKTNMERMKILCNARHRILPDLLIK
NHPQVAKLCQNLLSLDYQLRWTSEELYKKKKYIYIY
>PADL01_0105200
MLISNRKRRKTYIYNDKYQYVNKKIKDKFIFMCLIGIGGFSCVYKIKKKERNKKYIHHDHNEKNKKYIHHYQNEKKNIYI
PHDHN------------KRNKKNIPHEQKQNGNNKFYALKKIKFYANPKNLKEQILLNLREIKYLNLLKKYKNIVYLHEY
WIEVHKPFYKENKKIKVNKK---KKKIKKQKLSLFKDTIKIIKKKKKDKLKKKKKIEFFFKNIQYSSDTDDIKIIFEDAD
PQKIKNN-NNIKNI---KQKMQKGYNNNNKKNDKNCVNNN----KKYNVVINKGIEKKYIINKINKKKINAKKKIYIYRH
IY------------------------KNMYALFNIKKNSYYTYNNK-------N---FQLLKKNNLFINKNQNNLYH-SC
YYYSSYTTTNKFKSLKEKQFTYISSFSSQICCSTTRRKTFSYNQNENYQEIKELNKYYNYNSSKCLDKHILNKPSTLYQN
NNKHN-NNKKKKDNNIVLNTLQTFYDDSDVYNLENVDTKETKQYNKYNNIEEMKN-------------------------
-------------KNNKQIYFIYNNIYTMQNIKYTSYTSDISTIDH-INIRNSYSLSNIFSCKTQNKDNNIFCQRHTKFI
NRLSKNKKNKLSQKKYYINKNK-------LKKIKIRKMFQMKKK------------------------------------
--------------------------------------------------------------------------------
--------------------------------------------------------------------------------
--------------------------------------------------------------------------------
-----------------------------------------KKKKILKNVNIRRNKNMYMYLSYIKFII-SHNLCNKIHK
EF-KQLTNNV-----VRQIILHIFNYKTHTMNHIIKYTCNFYKKEIFLSSCKERIFFFIIYCFHKSGYVFSRLYGQEIKN
KRNKIKNKKIQ----RIRNIQVQNVKAYKYRPFINNKEYSTDSKQMIYFLLNITLKNYIDYILRERYFLCSHYHLLIQKK
WFIYNTTNVLSNYCLNQRSDN-----------------------------------------------------------
-------------NDLMFNNNFILTNYMDRYTNFFKKKPCNDKIISYDMNQNLENEYLSLKGD-KKINITTTYLYMKIRK
ILDKYSKRNEDKKNISKNKYSYNNRSFALLSYIKKKHKHNKIYNHIKEKNRYNKKTKYKFNLYIRMEYCKNTLENYINTR
EDININRNYEIIEMIILGLYYIHNNNIMHRDLKPSNIFISNNNIVKIGDFGLASYDYTYLKNNIR---------------
KKRKRKSNNLSYEYDIPKINILNLKKKKNTPPFNITNISNNNNNNNKNNIIRKKKEILFKNCCTKNIIHTKEINSNSSFQ
YFK--KKKKKNLHYHHTLGIGTKIYAAPEQLLGNKYTKAVDMFSLGLIIVDLFTITKTYMERMKILCNARHRILPDLLIK
KYPQVAKLCKNLLSLDYQLRWTSEELYKKKK--YIY
>PGSY75_0107600
MLISNRKRRKTYIYNDKYQYVNKKIKDKFIFMCLIGVGGFSCVYKIKKKERKKKYIHHDQNERNKKYVHHDQNERKKKYI
HHDQNERNKKYIHHYQNERKKIYIHHDQKENGNNKFYALKKIKFYANPKNLKEQILLNLREIKYLNLLKKYKNIVYLHEY
WIEMHKPFYKEKKKIKVNKK---KKKIKKQKISLFKDTIKIIKKKKKDKLKKKKKIEFFFKNIQYSSDTDDIKIIFEDAD
PQKIKNN-NNIKDI---KQKMEKVYKNNNKKNDKNCVNNNK---KKYNVVINKGIEKKYIINKI---KINAKKKIYIYRH
IY------------------------KNMYALFNIKKNSYYRYNNE-------N---FKLLKKNNLFINKNQSNIYH-SC
YYYSSYATTNKFKSLKEKQFTYISSFSSQICCSTIRRKTFSYNQNENYQERKELNKYYNYNSSKCLDKHILNKPSMLYQN
KNKHNNNNKKKKDNNIVLNTLQTFYDDSNVYNLENVDAKETKQYNKYNNIESIEEM---------------KN-------
-------------KNNKQIYFIYNNIYTIQNIKYTSYTSDISTIDH-INIRNSFSLSNIFSCKTQNKDNNIFCQRHTKFI
NRLSKNKKNKLSQKKYYINKNKKKN-NNKLKKIKIRKMFQMKKK------------------------------------
--------------------------------------------------------------------------------
--------------------------------------------------------------------------------
--------------------------------------------------------------------------------
-----------------------------------------KKKKILKNVNIRRNKNMYMYLSYIKFMI-RHNLCNKIHK
EF-KQLRNNV-----VRQIILHIFNYKTYPMNHIIKYTCNFYKKEIFLSTCKKRIFFFIIYCFHKSDYVYSRLYGQEIKK
KK---KTKKIQ----RIRNIQVQNVRAYKYRPFINNKEYSTDSKQIIYFLLNITLKNYIDYILRKRHFLCSHYHLLIQKK
WFIYNTTNVLSYYYLNQRMDN-----------------------------------------------------------
-------------NNLMFNNNFILTNYMDRYTNFFKKKLCNDKIISYDMNQNLPNKYLSLKGD-KKINITTTYLYMKIRK
ILNKYSKRNEDKKNISKNKYSYNNRSFALLSYIKKKHKHNKIYNHIKEKNRYNKKTKYKFNLYIRMEYCKNTLENYINTR
EHININRNYEIIQMIILGLYYIHNNNIMHRDLKPSNIFISNNNIVKIGDFGLASYDYTYLKNNIR---------------
KKRKRKSNNLSYEYDIPKINILNLKKKKNTTPFNITSNN--NNNNNKNNIIGEKKEILFKNCCNKNNIHTKEINSNSSFQ
YFK---KKKKNFHYHHTLGIGTKIYAAPEQLLGNKYTKAVDMFSLGLIIVDLFTITKTYMERMKILCNARHRILPDLLIK
KYPQVAKLCKNLLSLDYQLRWTSEELYKKKK--YIY
>PF3D7_0107600
MLINKRKRRKAYIYNDGYEYINKKIKNKFIFICLIAVGGFSCVYKIKKKEKKEKK---G---------------------
-----------------KKKKEKYYYDQKQNCKDKFYALKKIKFHANPKNLKEQILLNLREIKYLNLLKKYTNIVYPHEY
WIEIYKPFYKQK-KIKSDKKKKNKKKIKKQKLSLFKDTIKIIKKRKKDKLKKKKKIEFFFKNIQYSSDTDDIKITFEDAH
PEKVKNN-NNIKDIKYIKKKVQKDYKKNNKKNDKNNVNKNNTYNNKYKVVINKIIGKKYIINKI---KINRNKKIYIYRH
MYGHIYG----------------HMYGHMYDLFNINKNSYYTYNNNNNNNNNDKFKSLKGLKRNNLFINKNQTIPYPSSC
YYYSSH-TTNKFKSLNEKQFTYVSSFSSHMWCTASRRKTFSYNQKDNYQEIKKLNKYYNYKSSNFLDKQILNKQSMFYQN
KI-----NNKKNDHNVVLKTLQTFYDDTYIYNLENVDTQETKQYSNYNNIENVKNV---------------KNVKNVENV
KNVENVENIEDMKKKKKNKFVIYNNIYTMQNIKYTSYKSNVFFIDHDVNICNSYSLPNIFTCKTKNKHNAFFFPRHTKFN
NRPSKNKKYRLSQRKYYINNYKNKGIKFKLKKI-IRKMFQMKNKLRCVTGTYINNYKIGKTIVKNNKKNIKNNNNNKKNN
NNNTNKKKYYFYNQHSPCIDIFKKTKRRKKKKKKKKKKKKITFINLLFNNQIKYQTKNCKNKINNIQSRECAHKILSCHH
VFILLYYIYKNKTSISELLYEQYINNIKKNFLINKLINLYIPIYNYSEYSFNISFIYYILSNKKRKQFKPTNILSPQVYS
YFYYSNVLFGSRYVHQKKKIHRNIHKSKLSNMYAHLSNLDLFLCYRNKHIYKYIKKRQALFNFFFYKRSYITHYEKYFTN
KHFIKTQKSQLKHFTRRPTLKMSENNYSSKNYILKKCYMFKIKKKIVKNVNIRRNKNMCMYLSYVIHIIKSHNLCNKINK
EFNKQLTNNVCKKKVARQIILDIFYNKTHPRHHIIKYTYNFYKKNICLSGCKKRIFL-KIYCFHKGGYVFSRLYGREIKK
K------KKIE----RIRNIQVQKQMDYKSRPFINNKRSSKISKQIIYFSLNIILKNYIDYILRKRYFLCSYDHNLIERK
WLMYYFTKVVSKYFLNPRKDNNNNNIMFNNNNIMFNNNNIMFHNNNIMFHNNNIMFHNNNIMFHNNNSMFNNNNIMFHNN
NIMFHNNNIMFNNNNIMFHNNFIVNNYMDKYKNMFIK-SCNDKSIPYQMLANLQNEYYLSKGNNNKMNITTTYLYMKIRK
ILNKYSKRNEEKKNILKGKYCYNNGNFALLSYINKKHKHNKRYHQIKEKNGNNKETKYKFNLYIRMEYCKSTLENYINTR
ENMNINRNYEIIQMIILGLYSIHNNNIMHRDLKPSNIFISDNNIVKIGDFGLASYDYTYPKNRKR---------------
KKRKRKSSNLSYEYNIRKTNILNLQ--KNNTPFNIDKYN--------NNIIRKKKEILFKNCCTKNNIPTKEINSNSSFQ
YFTKKKKKKKNVHDHHTLGIGTKIYAAPEQLIGNKYTKAVDMFSLGLIIVDLFTITKTNMERMKILCNARHRILPDLLIK
NHPQVAKLCQNLLSLDYHLRWTSEELYKKKKNIYIY
>PPRFG01_0106000
MLINKRKRRKAYIYNDGYEYINKKIKNKFIFICLIAVGGFSCVYKIKKKEKKEKKEKKE---------------------
-----------------KKKKEKYYYDQKQNCKDKFYALKKIKFHANPKNLKEQILLNLREIKYLNLLKKYTNIVYPHEY
WIEIYKPFYKQK-KIKSDKKKKNKKKIKKQKLSLFKDTIKIIKKRKKDKLKKKKKIEFFFKNIQYSSDTDDIKITFEDAH
PEKVKNN-NNIKDIKYIKKKVQKDYKKNNKENDENNVNKNNTYNNKYKVVINKIIGKKYIINKI---KINRNKNIYIYRH
IYGHIYG----------------HMYGHMYDLFNINKNSYYTYNNNN----NDKFKSLKGLKRNNLFINKNQTIPYPSSC
YYYSSH-TTNKFKSLNEKQFTYVSSFSSHMWCTASRRKTFSYNQKDNYQEIKKLNKYYNYKSSNFLDKQILNKQSMFYQN
KI-----NNKKNDHNVVLKTLQTFYDDTYIYNLENVDTQETKQYSNYNNIENVENV---------------KNVENVKNV
KNVENVKNIEDMKKKKKNKFVIYNNIYTMQNIKYTSYKSNVFFIDHDVNICNSYSLPNIFTCKTKNKHNAFFFPRHTKFN
NRPSKNKKYMLSQRKYYINNYKNKGIKFKLKKI-IRKMFQMKNKLRCVTGTYINNYKIGKTIVKNNKKNNNNNNKKKKNN
NNNTNKKKYYLYNQHSPCIDIFKKTKRRKKKKKKKKKKKKITFINPLFNNQIKYHTKFCKYKINNIQSRECAHKILSCHH
VFILLYYIYKNKTSISELLYEQYINNIKKNFLINKLINLYIPIYNYSEYSFNISFIYYILSNKKRKQFKPTNILSPQVYS
YFYYSNLLFGSRYVHKKKKIHRNIHKSKLSNMYAHLSNLDLFLCYRNKHIYKYIKKRQALFNFFFYKRSYITHYEKYFTN
KHFIKTQKSQLKHFTRRPTLKMSENNYSSKNYILKKCYMFKIKKKIVKNVNIRRNKNMCMYLSYVIHIIKSHNLCNKINK
EFNKQLTNNVCKKKVARQIILDIFNNKTHPRHHIIKYTYNFYKKNICLSSCKKRIFL-KIYCFHKGGYVFSRLYGKEIKK
K------KKIE----RIRNIQVQKQMDYKSRPFINNKGSSKISKQNIYFSLNIILKNYIDYILRKRYFLCSYDHNLIERK
WLMYYFTKVVCNYFLNPRKDNNNNNN-NNNNNIMFNNNNIMFHNNNIMFNNNNIMFHNNNIMFHNNNSMFHNNNIMFHNN
NIMF-------HNNNIMFHNNFIVNNYMDKYKNMFIK-SCNDKSIPYQMLANLQNEYYLSKGNNNKMNITTTYLYMKIRK
ILNKYSKRNEEKKNILKGKYCYNNGNFALLSYINKKHKHNKRYHQIKEKNRNNKETKYKFNLYIRMEYCKSTLENYINTR
ENMNINRNYEIIQMIILGLYSIHHNNIMHRDLKPSNIFISDNNIVKIGDFGLASYDYTYPKKRKRKKRKRKKRKRKKRKR
KKRKRKSSNFSYEYNIRKTNILNLQ--KNNTPFNIDKYN--------NNIIRKKKEILFKNCCTKNNIPTKEINSNSSFQ
YFTKKKKKKKNFHDHHTLGIGTKIYAAPEQLIGNKYTKAVDMFSLGLIIVDLFTITKTNMERMKILCNARHRILPDLLIK
NHPQVAKLCQNLLSLDYHLRWTSEELYKKKKKIYIY
