# Supplementary material for: Phosphorylation in the Plasmodium falciparum Proteome: A Meta-Analysis of Publicly Available Data Sets
Source: J Proteome Res. 2024 Oct 30;23(12):5326–41. doi: 10.1021/acs.jproteome.4c00418 (PMC11629380; doi:10.1021/acs.jproteome.4c00418)
Supplement: Supplementary file 7 — pr4c00418_si_007.zip [file pr4c00418_si_007.zip › plasmodium_alignments/PF3D7_0107700_orthos.afa]

>PcyM_0209400
M--------R-------------YSQIMLSWFLRLRLLLSRLVLPLLLSL---VLSLLVLEARGCLDEETKLVKLKKLIN
KKIKLDINEKYRSE--------------K--ECTNE--YISFLYIHELTASDYVEYVLNKSEDYDCVLFVIDVESTNGAS
MFDRKNLILLELFNRVAREFILGNFSLYSEGE-SIT-EER-TTRIGASGSDERTTPIGARGSEERTTPIGARGSEERTTP
IGASGSEERTTPIGASGSEERTTPIGASGSEERTTPIGASGSEERTTPIGASGSEERTTPIGAFGS-EERTTPIGAFG--
SEK-RAT---PPSTPIFFFYINIHKPSILPLKYIHAIDEVPEFFYVGKETFLHFDSYSKVRPKYMFEEYLKVKRLS----
------------------ERDKGEMSNKLVEAYFSDFIQAHNRGGSGGDSS---WSGGGDSSWSGGDD----SSW-SGGG
GDEGVGAAVEGSNYL------------------G-KIQKHIV-TTVLVVLFSLLYILLKMLQRWPSLMFVCSYVLFLTCL
SGIFHCLINKSELYNTAKNLDSVLHKYIYRSTSAQYVYEGVAFSLFIFLITFALFLLCRYSTYTF-------MPRGP-RN
LWLMLLLLLAYASL-----------DVIHEINLYKMYYSTYFF--FPPTKFFHK
>PVP01_0207200
M--------R-------------YSQILLSRLLRLRFVLPLL----LALL---LLLLLLPKPCGCLGGESKLAKLQKLIN
KKIKLDINEKYRSE--------------K--DTTNQ--YISFLYIHEITAGDYVEYVLNKSGDYDCVLFVIDVESTNGVS
KFDRKNLMLLELFNRVAKAFILGNFSLYSEGG-SGA-AKR-TT-------------------------------------
-----------------------PIGANGTEQWTNPIGANGTAKRTTPIGANGTAKRTTPIGANGT-EQWTNPIRTND--
TEQ-CTP---PASRPIFFFYINIYKPSLLPLKYIHAIDEVPEFFYVGQETFLHFDYYSKVRPNYKLEGFLKEKRSR----
------------------EGDAPEMSNQLVQRYFSEFIRAHNRGGSGGGVSGGGGVSGGDDGSSGDDG----SSGDRRSS
GEEGGSTPLDG-NYL------------------Q-KMQKHSL-TIALVGLFSLLYVLLQLLHRWPSLLFVCSYVLFLTCL
SGIFHCLINKSERYNTAKNLDSMLHKLVYRSTSAQYVYEGVAFSLFIFLITFALFLLCRYSTNTF-------MPRGG-RN
LWLTLLLLLTYSSL-----------DVIHEINLFKVYYSTYFF--FPPAKFFRK
>MKS88_000687
MSSGSLKNMF-------------LHLRFLIG----------I----WLLLVVLLFGVNCFTTCFRIDGEGKLAKLKKLIN
KKIIFHMNDKYRNA--------------N--V--NGRKYVSFVYIHELTLSDYIDYVLNKTEEYDCVLFLIDVESSNGVS
KFDRNSLALLEMFDQVAKKIVLENLYLYNECE-FSA-I------------------------------------------
-------------------------------------------------------------------------IKLQEEN
DEK-GTN---KLIRPVFFFYLNFNKANILPLKYVHTIYDLPEFVYVNSNTFHHADYYLKVRSKYMLENYIKQEKQLKDTR
---------ERGQRGEIEKGKENELKNKTIPDYFIDFIYAYNRDDTNI--------------------------------
--------TSD-EY-------------------S-KKMKMFVGTFIIVITFSLLYIFVLILEKYEILKFVCSYILYLLCL
SGLFHCLINKSEAYNMNINLDSIFHNFSASN-------------------------------------------------
-----------------------------------------------------V
>PRCDC_0105600
M--------R-------------INVCFLNF----------F----FFFF---FFFFLILNTNECFQQEEKLKKLKKLLN
KKIKFDINEKHKNG--------------Y--K--NT--RYSFIYIHELTLIDYVDYVLNKSSEYDCILFYINVESSNNVS
KLDRKTLILLEIFNQVAREIIFNNFVLYNENE-DVLLLNK-EIR------------------------------------
------------------------------------------------------NQDKETMYVNNN-NNNNNIYETKDHN
DKY-KKNDF-LLLKPVFFFYINFNKSHMNPIKHVHMIYNLPEFVYVHDKTFDNIDYQLIIDTKYMLEYYIKDIKKI----
------------------DYNHTEINNKMLETYFKEFIYLHNKGNMNKI-------------------------------
--------KEK-NP-------------------E-EKEKVFI-TLLIIFLFLFLYLFVLILQKCNFLIFLCSYVLYFICL
SGLFHCLINKSELYNTSKNLDSFFHKYIYRSTNSQYICEGFIFSFLILFITLLFFTLLKFSSNIKEEDTSLLLHKRKKIN
ILSLCILCLIFMSL-----------KFIQDINLYKIYFSTYYF--FPPLKFFRK
>PBLACG01_0105300
M--------R-------------INVYLVNF----------F----FFFF---FFFL-----FFFKQQEEKLKKLKKLLN
KKIKFDINEKHKNG--------------Y--K--NT--RYSFIYIHELTLSDYVDYVLNKSSEYDCILFYINVESSNNVS
KLDRKTFILLEIFNEVARQIIFNNFVLYNENE-DIL-LNN-EIR------------------------------------
------------------------------------------------------NQDIETIHVSNKNHNDNNIYETKDHN
EKY-VKNNF-LLLKPVFFFYINFNKSHMNPIKHVHMIYNLPEFVYVNNKTFDNIDYQLIIDNKYMLEYYIKDIKKI----
------------------DYNHTEINNKMIETYFKEFIYLHNKGNMNTI-------------------------------
--------EEK-NPEEKEEKEEKEEKEEEKEEEK-EKEKIII-TLLIIFLFLFLYIFVLILQKCYFLIFLCSYLLYFICL
SGLFHCLINKSELYNTSKNLDSFFHKYIYRSTNSQYICEGFIFSFLIVFITLLFFTLLKFSSNIKE-DTSLLLHKSKKIN
ILSLCILCVIFMSL-----------KFIHDINLYKIYFSTYYF--FPPLKFFRK
>PBILCG01_0106100
M--------R-------------INVCLLIF----------F----FF------VLFFFLNTLECFQQEEKLKKLKKLLN
KKIKFDINEKHKNG--------------Y--K--NT--RYSFIYIHELTLIDYVDYVLNKSSEYDCILFYINVESNNNVS
KLDRKTLILLEIFNEVARQIIFNNFVLYNENE-GVL-LNK-EIR------------------------------------
------------------------------------------------------NQFIETIHMNNKKNDDNNIYETKDHN
DKY-GKNDF-LLLKPVFFFYINFKKSHMNPIKHVHMIYNLPEFVYVNNKTFDNIDYQLIIDSKYMLEYYIKDIKKI----
------------------DYNHTEINNKMVESYFKEFIYLHNKENMNKI-------------------------------
--------QEK-NP-------------------E-EKEKIFI-TLLIIFLFLFLYIFVLILQKCNFLIFLCSYFLYFICL
SGLFHCLINKSELYNTSKNLDSFFHKYIYRSTNSQYICEGFIFSFLILFITLLFFTLLKFSNNIKE-DTSLLLHKSKKIN
ILSLCILCIIFMSL-----------KFIQDINLYKIYFSTYYF--FPPLKFFRK
>PY17X_0207100
M--------K-------------AAYSRLYF----------F----F-Y----FVIVFFKSVTYCLNDISKFEKLKKLIN
KKIKLDINEEYEKD--------------K--T--QN--EIPFHYIHELSLSDYVDYVLNKDEEYDCVLFLIDVEIKNNLS
MFDRKTYILLELFNNIAKKIILENIFLYNVND-YK---------------------------------------------
----------------------------------------------------------------------------KGNT
NIY-MKN---KLLKPIFFFYVNLNKPHLNPLKHIHMIQNYPEFVYMNEYTLYNHKHYLPIHNIYMLENYIKKEEKKKHWK
---------KQD--VLNDDKIQIELNIENITNYFLKFIYMHNINRYTVNLN---KS--QE-----------------E--
EEEEED-VTKD-NI-------------------F-FSIKMYL-SFIIGIVFMLLYLFILIINKYNIIIFICSYILYFICL
SGLFHCLIYQSKFYNNDITLDSLLNTYIYRSTNSQYIYEGLFVSFLIFIISFSLFILNNHLNDKY-------MNT-F-KF
FFFFFLIFIIYISF-----------NIIHKINTYKVYFSTYVF--FPPIKFFNK
>PF3D7_0107700
M--------R-------------INVCFLNF----------F----FFFF---FFFVLFLNTNECFQQEEKLKKLKKLLN
KKIKFDINEKHKNG--------------Y--K--NT--RYSFIYIHELTLIDYVDYVLNKSSEYDCILFYINVESSNNVS
KLDRKTLILLEIFNEVARQIIFNNFVLYNESE-DVLLLNK-EIR------------------------------------
------------------------------------------------------NEDIETKYVNNNNNNNNNIYETKDHN
DKH-KKNDF-LLLKPVFFFYINFNKSHMNPIKHVHMIYNLPEFVYVHDKTFDNIDYQLIIDTKYMLEYYIKDIKKI----
------------------DYNHTEINNKMLETYFKEFIYLHNKGNWNKI-------------------------------
--------NEK-NP-------------------E-EKEKVFI-TLLIIFLFLFLYLFVLILQKCNFLIFLCSYFLYFICL
SGLFHCLINKSELYNTSKNLDSFFHKYIYRSTNSQYICEGFIFSFLILFITLLFFILLKFSSNIKEEDTSLLLHKSKKIN
ILSLCILCVIFMSL-----------KFIQDINLYKIYFSTYYF--FPPLKFFRK
>PGSY75_0107700
M--------R-------------INICLHNF----------F----FLFFFCFFFLFFFLNTTECFQQEEKLKKLKKLLN
KKIKFDINEKHKNG--------------Y--K--ST--RYSFIYIHELTLTDYVDYVLNKSADYDCVLFYINVESNNNIS
KLDRKTLILLEIFNEVARQIIFNNFVLYNEYE-DVL-LNK-EIK------------------------------------
------------------------------------------------------NQDIETVHINNT-KDDNNMYETKDAN
DKY-GKNNV-SLLKPLFFFYINFNKSHMNPIKHVHMIYNLPEFVYINNNTFSNVDYQLIIDSKYMLEYYIKAIKKI----
------------------DYNHTEINNKMIETYFKEFIYLHNKDNMNKI-------------------------------
--------QEK-NQKE-----------------K-EKEKIFI-TLLIIFLFLFLYIFVLILQKYNFLIFLCSYLLYFICL
SGLFHCLINKSELYNTSKNLDSFFHKYIYRSTNSQYICEGFIFSFLILFITLLFFILLKFSSNIKE-DTFLLLHKSKKIN
ILSLCILCVIFMSL-----------KFIHDINLYKIYFSTYYF--FPPLKFFRK
>PocGH01_02014400
M--------H-------------W-----------------L----LAF----LLAISFIDITSCFDEESRLSKLKKLIN
KKIKFYINKQHRSMNWEEESVGEDRTSAN--D--NR--HSSFLYIHELTLSDYVDYVLNKSEDYDCVLFLVDVENSNGIS
RFDRKSLVLLELFNNVAKKLTLENILLYDEGR-DIE-LGP-ALG------------------------------------
---------------------------------------------------------------------------VATPK
QGK-GTPEH-VLRKPVFFFYLNIRKHNMTPLKYVHELHSLPEFVYVTKGTFNNSQYHYKIEGVYMLENYIKNERRKKGPY
VMDQQTGWQTER-QIERKKEQEEELSHEMIFKFFLQFVYLHNVGREDK--------------------------------
--------GER-NI-------------------L-EGVEVYI-TVGIIVLFVLLYIFITLVQKHNIVLFGCSYVLYLLCL
SGIFHCLINESETYNHNKNLDSLLHKYIYRSTNSQYILEGFFFSFLILVITFSLFSLGTYVTDKK-----NCMSKGR-KN
LFVCFLLFLILVSL-----------SVIHQMSLYKIYFSTYFF--FPPAKFFRK
>PmUG01_02016100
M--------F-------------LHLRFLIG----------I----WLLLVVLLFGVNCFTTCFRIDGEGKLAKLKKLIN
KKIIFHMNDKYRNA--------------N--V--NGRKYVSFVYIHELTLSDYIDYVLNKTEEYDCVLFLIDVESSNGVS
KFDRNSLALLEMFDQVAKKIVLENLYLYNECE-FSA-I------------------------------------------
-------------------------------------------------------------------------IKLQEEN
DEK-GTN---KLIRPVFFFYLNFNKANILPLKYVHTIYDLPEFVYVNSNTFHHADYYLKVRSKYMLENYIKQEKQLKDTR
---------ERGQRGEIEKGKENELKNKTIPDYFIDFIYAYNRDDTNI--------------------------------
--------TSD-EY-------------------S-KKMKMFVGTFIIVITFSLLYIFVLILEKYEILKFVCSYILYLLCL
SGLFHCLINKSEAYNMNINLDSIFHKYVYRTTSSQYIYEGLVFSSLVALISFSFFTLIRCASSKN------TTDKRK-KN
FFFFFLLLIICLSL-----------SVIHEINMYKMYFSTYFF--FPPLKFFRK
>AK88_01058
M--------QPA----PLLGAVRYSQILLWPLIRLRFL--------LLLL---LAWLLVVEPRACLDEETKLGKLKKLIN
KKIKLDINEKYRSQ--------------K--KSTSP--YMSFVYIHELTASDHVEYVLNKSHDYDCVLFVIDVETTNGTS
MFDRKSLILLELFNRVAQKFILGNFSLYSEGE-GSS-AANLTP-------------------------------------
------------------------------------------------------------------------VTRANG--
ANE-RIT---PSSRPIFFFYINVHKPNILPLKFIHAIEEVPEFYYIGKETVLHLDYHSKVRPNYMLENYLKVKRLR----
------------------DKDKTEMSNQVLESYFLDFIHTHNRGATDSRGG---S---GD-----------------QSG
GGDGGATLVEG-EYW------------------E-KMQHSVI-TITLVVLFLLLYALLQLLHRWPSLTFVCSYVLFLICL
SGIFHCLINKAELYNTAKNLDSVLHKYIYRSTSAQYVYEGVAFSFFIFLITFALFIMCKSSANTF-------IQKGG-RN
LWLILLLLLTYVSL-----------DVIHEINLYKVYYSTYFF--FPPTKFFRK
>PADL01_0105300
M--------R-------------INICLHNF----------F----FLFFFCFFFCFFFLNTIECFQQEEKLKKLKKLLN
KKIKFDINEKHKNG--------------Y--K--ST--RYSFIYIHELTLTDYVDYVLNKSEDYDCVLFYINVESNNNIS
KLDRKTLILLEIFNEVARQIIFNNFVLYNENE-DVL-LNK-EIK------------------------------------
------------------------------------------------------NQDIETIHKNNT-KDDNNMYETKDVN
DKY-GKNNVSLLLKPVFFFYINFNKSHMNPIKHVHMIYNLPEFVYVNNNTFHNVDYQLIIDSKYMLEYYIKAIKKI----
------------------DYNHTEINNKMIETYFKEFIYLHNKDNMNKI-------------------------------
--------QEK-NQKE---------------KEK-ENEKIFI-TLLIIFLFLFLYIFVLILQKYNFLIFLCSYLLYFICL
SGLFHCLINKSELYNTSKNLDSFFHKYIYRSTNSQYICEGFIFSFLILFITLLFFILLKFSSNIKE-DTFLLLHKSKKIN
ILSLCILCVIFMSL-----------KFIHDINLYKIYFSTYYF--FPPLKFFRK
>PGAL8A_00103900
M--------M-------------NIYLKKYV----------I------F----FVVIYLFKIIYCFDENEKLIKLKKLIN
KKIKLHLNETYGNL--------------D--E--NK--KHLFIYIHEITLNDYIDYVLNKTDDYDCVLFYIDVESNNTIS
KFDRKSLVLLELYNEVAKKIILDNNYLYNENNFSN---------------------------------------------
----------------------------------------------------------------------------EQEK
EKDKQKN---YLIKPVFFFYINFNKYYIKPLKYVHTIYNLPEFIYINSNTFDNFNYSSRIKKNYMLEHYIKNIKQI----
------------------GENKKEINNKIIQKYFIEFINLHNRNKLI---------------------------------
--------LHE-DL-------------------V-YKKKLYI-TVFIILVFIFLYFFVLLLQKYTVLIFICSFILYLICL
SGIFHCLINKSEMYNTDKSIETIFQKYIYRSTNSQYILEGFVFSFLIFVISILLFTLLYYSNNEN-------ISKIK-KN
FFFLFLILIIYISF-----------KIIDIINIYKIYYSTYFF--FPPLKFFRK
>PCHAS_0204100
M--------K-------------MTYLRLYF----------F----FLYF---MISVFFKGVTYCLNDVSKFEKLKKLIN
KKIKFHINEEYEKD--------------K--T--QN--GMTFHYIHELSLNDYVDYVLNKEEEYDCVLFIIDVETKNNLS
MFDRKTYVLLDLFNSVAKKIILENIFLYNENN-CK---------------------------------------------
----------------------------------------------------------------------------KENK
NIY-IKN---KLLKPIFFFYVNFNKPNLNPLKYIHMMQNYPEFIYLNENTFYNYKHHSPIRNMYMLENFIKKEERKGRWK
---------KRN--ETDEDEIQTELNIESITDYFLKFIYTHNINKYNSNLD-----------------------------
-------VSED-GI-------------------F-SNMNMYL-SFIVGLIFILLYLFILVINKYNIIIFICSYILYFICL
SGLFHCLIYQSEFYNTDINLDSILNRYIYRSTNSQYIYEGLFVSFLIFIISFSLFILNEHLNNKY-------IYKPI-N-
LF--FLFFIICISI-----------NIIHKINTYKVYFSTYVF--FPPLKFFKK
>PBANKA_0205700
M--------K-------------ITYSKLYF----------F----FLY----FVIVFFKSVTYCLNDVSKFEKLKKLIN
KKIKLHINEEYEKD--------------K--T--QN--EISFHYIHELSLSDYIDYVLNKDEEYDCVLFLIDVEMKNNIS
MFDRKTYVLLELFNTVAKKIILENIFLYNEKN-YK---------------------------------------------
----------------------------------------------------------------------------KGST
NIY-MKN---NLLKPIFFFYVNFNKSNLNPLKHIHMIQNYPEFVYMNEHTLYNHKYYSLIYSIYMLENFIKKEEKKQD--
--------------GLNDDEIQIELNIESITNYFLKFIYMHNINRYSVNLN---RT--RE-----------------E--
-----S-VTKD-GI-------------------F-LNIKMYL-SFIIGIIFMLLYLFILIVNKYNIIIFICSYILYFICL
SGLFHCLIYQSEFYNTDITLDSILNTYIYRSTNSQYIYEGLFVSFLIFIISFSLFILNGHLNNKY-------MNKTL-NF
FFFFFLIFIICISL-----------NIIHKINTYKVYFSTYVF--FPPIKFFKK
>PKNH_0205900
M--------VKSHLEYGPLGPVPYSQILLSRLVLVRSCLSRF----LLAL---LFWVLLVETRWCLHEETKVAKLKKLIS
KKIKLDMNDKYRSE--------------G--KYSNQ--YISFIYIHELTATDYVEYVLNKSDDYDCVLFVMDMDNSNGAS
VFDRKTLILLDLFNRVAGTFILGNFSLYSEGG-MSM-SKL-RN-------------------------------------
-------------------------------------------------------P-----------------IGASG--
VDR-RNT---PSSTPIFFFYINVNKPNILPLKYVHGIKEVPEFFYVGKDTFLHLDYYSKVRPNYMLEDYLKMKGVS----
------------------EKDKGEMNNKMLEKYFLDFIQKHNRGGGASG-------------------------------
----SPTPLED-NYP------------------EKKIQKYFI-TIGLVVLFSLLYVILQLVQRYPSLMFVCSYALFLSSL
SGIFHCLINKVELYNTAKNLDSILHKYIYRSTSAQYVYEGVAFSFFIFLITFALFLLCRYSTNRY-------MPRRA-RN
MWLAMFVLLTYASL-----------DVIHEMNLFKVYYSTYFF--FPPIKFFRK
>C922_04895
M--------T-------------YSQIVLWRLLRLRLSLWRL----LLPL---LLWLLLLQPHCCLDAETKLAKLKKLIN
KKIKIDINEKYQRE--------------KERKSTNQ--YISFLYIHELTAIDYVEYVLNKSDDYDCVLFVMDVESNNGVS
MFDRKNLILLEMFNRVARDFILGSFSLYSEGG-SIG-W------------------------------------------
--------------------------------------------------------------------------------
--K-GHI---PSSTPIFFFYINLHKPTILPLKYVNAIEEVPEFFYVGKETFLHLDYYSKVRPSYMLESYLKMKRLS----
------------------GSDKAETSNKMIEAYFSDFIQTHNRGGAAGGSG----S--AI-----------------CSA
GYGAMPTLLEA-NYL------------------G-KIQRYLL-TIALAVLFLLLYFLLQLIQRWPCLMFVCSYVLFLICL
SGIFHCLINKSELYNTAKNLDSILHKYIYRSTSAQYVYEGVAFSLFIFFITFALLLLCRHSSNRF-------MTRGG-RN
LWLALLLLVTYASL-----------DVIHEMNLYKVYYSTYFF--FPPTKFFRK
>PVVCY_0200550
M-----------------------------------------------------ISVFFKGVTYCLNDVSKFEKLKKLIN
KKIKLHINEEYEKD--------------K--T--QN--GMPFHYIHELSLSDYVDYVLNKEETYDCVLFIIDVETKNNLS
MFDRKTYVLLDLFNNVAKKIILENIFLYNENN-NEK--------------------------------------------
-----------------------------------------------------------------------------ENK
NIY-MTN---KLIKPIFFFYVNFNKPNLNPLKYIHMIQNYPEFIYMNENTFYNYKHYSPIRNIYMLENFIKKEEKKQD--
--------------ETNEDKIQTELNIESITDYFLKFIYTHNINKYNTSLN---VN--ED--------------------
----DD-TNRD-GM-------------------F-SKMKMYL-SFIVGLIFILLYLFILVVNKYNIIIFICSYILYFICL
SGLFHCLIYQSEFYNTDINLDSILNRYIYRSTNSQYIYEVFLKQSFDNKCSL----------------------KKK-KN
WKNGFT--YAYINGNMLKNNLLYLQKSGNKTNYYLHYTCTEESHKNSSRSGIAQ
>PCOAH_00003460
M--------G----------VVRYSQILLSRLVRLRRLLSRLVLPLLVLI---LLSFLLLETRGCLDEETKLAKLKKLIN
KKIKLDMNEKYRSE--------------K--KSTNQ--YISFIYIHELTASDYVDYVLNKSDDYDCVLFVIDVENTNGQS
MFDRKNLILLELFNRVARTFILGNFSLYSEGG-S----------------------------------------------
--------------------------------------------------------------------------------
------T---PSATPIFFFYINMHKPTILPLKYIHAINEVPEFFYVGKETFLHLDYYSKVRPNYILEDYLKMKGLS----
------------------ERDKAEMSNKILEAYFLDFIRTHNRGGSASG-------------------------------
----SPTPLEG-NSL------------------E-EVQKYFL-TIGLVVLFSLLYLLLQLVQRWPSLMFACSYVLFLTCL
SGIFHCLINKSEFYNTAKNLDSILHKYIYRSTSTQYVYEGVAFSFFIFLITFALFLLCRYSPNRF-------VPRRG-KN
VWLTMLVLLAYASL-----------DVIHEINLYKVYYSTYFF--FPPIKFFRK
>PRELSG_0209200
M--------N--------------IYLKKYV----------F------F----FVIIYLIKKIYCFDEDGKLTKLKKLIN
KKIKLHVNETHKNA--------------G--E--NI--KHLFMYVHEITLNDYVDYVLNKTDDYDCVLFLIDVDSNNITS
KFDKKSFILLELFNEVAKKITLDNIFLYNENF-SN---------------------------------------------
----------------------------------------------------------------------------EHDK
EKYNDNN---HLIKPVFFFLLNFNKYNNRPLKYIHMIYNLPEFVYINNNTFNNFNYSSKIRKNFMLEYYIKDIKQI----
------------------DQKKKELNNQIIQKYFIEFINLHNRNKII---------------------------------
--------LHD-KF-------------------S-HKKRLII-TGLIIIIFTFLYFFVLLLEKYNVIIYICSYILYLICL
SGIFHCLINNSDAYNKDKSIETIFQKYIYRSTNTQYIYEGFIFSFLILVINVLLFILLYYSNKEN-------IPKIK-KN
ILFFPLIFIIYISL-----------KTIHTINIYKIYFSTYHF--FPPLKFFRK
>PVL_000162800
M--------AGR-LPPPPRGATRYSQILLSRLLRLRFVLPLL----LALL---LLLLLLPKPCGCLGGESKLAKLQKLIN
KKIKLDINERYRSE--------------K--DTTNQ--YISFLYIHEITAGDYVEYVLNKSGDYDCVLFVIDVESTNGVS
KFDRKNLMLLELFNRVAKAFILGNFSLYSEGG-SGA-AKG-S--------------------------------------
----------------------------------------GAAKRTPPIGSNGTAKRTNPIRANGT-AKRTNPLRTND--
TEQ-WTP---PASRPIFFFYINIYKPSLLPLKYIHAIDEVPEFFYVGQETFLHFDYYSKVRPNYKLEGFLKEKRSS----
------------------EGDAPEMSNQLVERYFSEFIRAHNRGGSGRSGG---GVSGGDDGSSGSGRSGGRSGGDRWSG
TEEGVDVPLDG-NYL------------------Q-KMQKHSL-TIALVGLFSLLYVLLQLLHRWPSLLFVCSYVLFLTCL
SGIFHCLINKSERYNTAKNLDSMLHKFVYRSTSAQYVYEGVAFSLFIFLITFALFLLCRYSTNTF-------MPRGG-RN
LWLTLLLLLTYSSL-----------DVIHEINLFKVYYSTYFF--FPPAKFFRK
>PPRFG01_0106100
M--------R-------------INVCLLNF----------F----FFFF---FF------LFECFQQEEKLKKLKKLLN
KKIKFDINEKHKNG--------------Y--K--NT--RYSFIYIHELTLIDYVDYVLNKSSEYDCILFYINVESSNNVS
KLDRKTLILLEIFNEVARQIIFNNFVLYNESE-DVLLLNK-EIR------------------------------------
------------------------------------------------------NEDIETKYVNNN--NNNNIYETKDHN
DKH-KKNDF-LLLKPVFFFYINFNKSHMNPIKHVHMIYNLPEFVYVHDKTFDNIDYQLIIDTKYMLEYYIKDIKKI----
------------------DYNHTEINNKMLETYFKEFIYLHNKGNWNKI-------------------------------
--------NEK-NP-------------------E-EKEKVFI-TLLIIFLFLFLYLFVLILQKCNFLIFLCSYFLYFICL
SGLFHCLINKSELYNTSKNLDSFFHKYIYRSTNSQYICEGFIFSFLILVITLLFFILLKFSSNIKEEDTSLLLHKSKKIN
ILSLCILCVIFMSL-----------KFIQDINLYKIYFSTYYF--FPPLKFFRK
