# Supplementary material for: Phosphorylation in the Plasmodium falciparum Proteome: A Meta-Analysis of Publicly Available Data Sets
Source: J Proteome Res. 2024 Oct 30;23(12):5326–41. doi: 10.1021/acs.jproteome.4c00418 (PMC11629380; doi:10.1021/acs.jproteome.4c00418)
Supplement: Supplementary file 7 — pr4c00418_si_007.zip [file pr4c00418_si_007.zip › plasmodium_alignments/PF3D7_0107800_orthos.afa]

>PCOAH_00003470
M-------------------------------------------------------EGGG---ERD--------------
----------VSSRRR----------------------------------PL--------------LRGT-HRKRM----
QRT----TH--------------HN-------------------------GSDGNSS--------------------EGH
PTDSPPSCKSRNGD----------QAKTEANRTKVLSLKSLYSRLHRTSELMLKGEDKPDQVCE----------------
----------KDAHMTGEDY------------------------------AEVSTPNRKLDL--PSSRRGMQQRGRTRKI
HDVK---------------------------------------GTLGNVNDIRK-YFTQEDRRST---S-AREGSN-GAS
FQASSDSDVGAQRKTRLGEKT-SR-NGSTRGRV-----VNKPGQ------------QID----ALS-DQF--------HH
PPITNYNDQS-----------------ISRV---LK---GDP-LQG---------IPRKDVDEEEPS-------------
----------------------------GSIP-RS----GLCRGTFKRESNKERIKNPLD--------------------
----GHNGQKKDDSMDSLSPH---WR-V-RRIGG--------------------IINT-EE-------------------
-------------------------DD--AKSEEK--------------------------------------------Y
EQR-------D-T------SPMRQPKGTKYNSIKEEE--K-----------------NTKLRNLSLEDIKNSLRKNEPDT
LKILLCTDNHLGYKENNAVQRKDTFNSFEEILFVAKKLNVDLILNSGDLFHKNKVSEYTLFKSMGIIRRYCHVS-GYGDS
QGGTE----------S----------------------------------------------------------------
--------VE-----------------ASP-TRGTHPRKALLKKVNSCDYEWYGGDEKLDLSEQNSHS------------
--------------------------------------------------------------------------------
---------------------------------------------------EGSTRSDIR--------------------
--------------------------------------------------------------------------------
----------------------------------------------------------------SH------SEGSTLGE
RQHPCDEVRMCSVKEKVETAIPFFTIHGNHDYPYSCDYISPLDILHVGKLINYIGKSSLNKIVVKPVLLNKEETKIAIYA
IGWIKDERLHRAFEEKKVKFMLPSDYTSRINILVLHQNRHMRCAYGNDLKNFIKESFIPSFVDLVIWGHEHFSKPYLEES
SFQSFFSLQLGSSVRTSLCANEYGDKYIGLLEIRKERFRFLKIQLESVRPFELKDIRLANYNLNFNEESVLKQFLNEQVN
AILETLQLSFREQVKRYYLFRRAFLRGEHNI-------------------------ATN----NIAT-------------
------------NNI--AIKEELRC-QLFE---------------KHP-TLPSDVLTKRE--LLDEYFDSVISDQDVTHF
LNNLQDEEFYSTTFIHVAFS-TPNDTFDLLKIKKGVYERPLIKLKVEYDDINIINTQLFGSTFANRVGNPSEFLTFYRKK
GKTTSGGTKEGQPTNT-----------------SD--------------------TTTMGNEPTNMENINEYNKVFDILF
HYCQLKDKLCILNEKTIRETILNFISNSNSSFNSETTGTSDYCSIISMVNDSTRRKVDLLEGNLRDVPVESLTEEYLAEV
LKNLA-G-----E
>PVL_000162900
M-------------------------------------------------------HEGS---GG---------------
--------------------------------------------------------------------------------
-------------------------------------------------------------------------------Y
-----GSGKSPNDD----------QAKAEANRTKVLSLKSLYGRLHRTSELLLQEGKRHDDKRHED--KRQEGKRQEGKR
QEGK-RQEGEKGELITAEDHR------------------------EGFHSEEASPLGGKLGL--RSSRRETQQKRRPRQT
HGVK---------------------------------------GFRGNANDIRR-YFTQEGR-SG---S-VRETPN-GAS
FQASGESDVEAQGKTRLGERA-AKQRGDQRGDQCGDHIDDKADHQVDGQPDAQPDERSDALGDSLG-DQL--------AP
PPVSIHNDEP-----------------LNLA---LK---GGS-LRG---------IPRKGEAEREPS-------------
----------------------------GSSC-RSSYRSGLWRES-----------------------------------
--------------------------------------------------------------------------------
-------------------------------------------------------------------------------G
NGE-------G-K------HPLGEGKGTKYSAIKGEE--E-----------------KATFQHCTLEEIRKSLSKNEPDT
LKILLCTDNHLGYKENNAVQKEDTFNSFEEILFVAKHLNVDLILNSGDLFHKNKISEYTLFKSMAIIRRYCHQVRGYEEA
EGGGS----------P----------------------------------------------------------------
--------DA-----------------APP-ARGTHPRRVLLKEVHSSDYQWYGGDEQVHPSGGSTHS------------
--------------------------------------------------------------------------------
---------------------------------------------------GERSHSGERS-HSGERS------------
--------------------------------------------HSGER------------SHID----RRPH-------
----------------------------------------SGER------SHID--------RRPHSDRHLHSGERSRCE
-GPP--HSGGRPVREKVETAIPLFTMHGNHDYPYSCDYISPLDILHVGNLINYIGKSSLDRIVVKPVLLNKEETKIAIYA
IGWIKDERLHRAFEEKKVKFMLPSDHACRINVLVLHQNRHMRCAHGNDFKNFIKESFIPSFVDLVIWGHEHFSKPYLEES
SFCSFFSLQLGSSVRTSLCTNEYGDKHIGLLEIRKGRFRFLKIQLETVRPFELKEVRLASYNLNFHEESVLKRFLHEQVD
AILEGFQLSLREQVKRYYLFRRAFLRGGS----G----PGKD--HPGGHHTEGDAAGEDAAREDSAGEDAAREDSAGEDA
ARE---------DSAG-EDAAEKN--DPAGEDAAEKNNTGGDAPLRGP-ALPRDVFTKRE--RLDEYFDAVVSEREVSHF
LSSLQEEAFYSSTFIHVAFS-TPSDTFDLLKIKKGVYEKPLIKLKVEYEDISIINTQLFGSTFASRVANPSEFLTFYRKK
GKASGG-ARGAPT---------------TGG-VESTNVDRMNHM---H--HVHHMDGMHHKDILDMGNINEYNKVFEILF
NYCQLKEELSILNERTIKETILNFMSSSNSSFNSDSTGTSDYGSLISMVDHWARSKVELLEGSLRDVPVESLTEEYLSEV
VRSLPGG-----D
>PY17X_0207000
M-------------------------------------------------------KNED---KGGMNSYLPD-------
---L---D-KDKNEIY----------------------------------KN--------------VTNI-RGNKMAN--
-------TT--------------ND-------------------------YKTK--------------------------
----------YIEN----------N-MNDNEETTRVSIKNLYHKFNKTRNILIENEEESKMYKNNI--NKNISNN-----
------ERFLTDVNFNY--------------------------------------------A------------------
--------------------------------------------SNKTQKSINSEHFFEKN-------------------
--------K-VYQ-------------Y---------------------------DDNKI----KKG-NKSSNYDQN--KN
IRNGKINQKT-----------------TIM----DY--------------------------------------------
----------------------------FQP---N----YRYKSDT----------------------------------
----KCKSQLENQSEKNKNQF---TT-QFQKYKE--------------------VNKN-GI--------AMC--------
----------------------SNEMRSYDVGENGENGE------------NGENGE---NGENGE-NCEHGEHGEHGEN
WEK-------L--------DEDRSCDKKKYNIIDERN--GNVE------------CNSNSLKHMSIENIKKILRSNKADT
LKILLCTDNHLGYKENNPIQKKDTFNTFEEILFIAKKLNVDMILNSGDLFHKNKVSEYTLFKTMSIIRKYCHVH-NTKDD
ERYQN---------ANLNMNHLNVNHLNVNHLNMNHPN----------------------------------MNHLN--I
-QQKPDISSY-----------------SES-QMHASEYSTLLNEVTNYRYDFYEGDENVSNT------------------
--------------------------------------------------------------------------------
-------------------------------------------------------------------FFECEEK------
--------------------------------------------EKSQR------------CQKNEIKEMRET-------
----ERFQSNLD-------------------------------E------NYD-EI--K-KNIQYKTD----NEITNKSY
KEEYNKEMKIHPVNEKFEKSIPFYTIHGNHDYPYSYDYICPLDILNISNLINYIGKNNMEKLIIKPILLNKKGTHISIYA
IGWIKDERLYNYFENKNIKFIIPEDYKNRINILLLHQNRYMRNTNSNNSKNYIKESFIPSFIDLVIWGHEHNSKPQLEES
LFHTFYNLQLGSSVRTSLCINEYGDKYIGLLEVKNERFRFLKINLETVRPFELKEIKLANYDLNFNDEYVLKQFLHDQTN
LILDKIRKQLLNKIKNYYLFKKIFFPSLFEK-E-----KN----------------------------------------
----------------------------------D---------KINS------GTINLEE---ENIIL-SITDKCVNDF
FAKLQNDDFYSTSFIHLAFFSEEYDTFNLLKIKKNVYNKPLIKIKIEYNEINIINTQLFGCEFIDKITNPSEFLSFYKKK
TKLKDL-QDNETYTN----------------------------GS--N--NNNDKIDAEDKENMNMEYINEYNKVFDILF
DYCDIKNDLLILNQKIIMDTIQNVIINTNPSFGSDGNVNSNYNSLEIMAEKISDEKIKTIMNKLKDIPVDHITNDYIETV
GKSINSTISEMNK
>PADL01_0105400
M-------------------------------------------------------KSTN---NNLND------------
---E---E-KIMNHNE----------------------------------KS--------------VKNF-NGELL----
NGY----IN--------------NT-------------------------SNDM--------------------------
----------NRSD----------VYPSNDKNTRIVSIKNVYNNMYKTSDSLFFKQENEEDQMENCI-IRNDRRD-----
------IENKCNIYINN---------------------------------------------------------------
------------NNINDGVIINENKSY-DNRSSFL--------NDN---NNNNN-N------------------------
--------------------------------------------------------HNN----NHN--NN--------NN
NSNCTYNVHN-----------------INLN---EE---KNE-N---------------------IY-------------
----------------------------YSNN-KE----CIQKSNE----------------------------------
----KNVSSKKEEKSYTNNFS---HT-D-SKNTV--------------------VTNN-VT--------DQF--------
----------------------KKMSNNSTIKENK--------------------------------------------N
YSN-------N-S------MVEERNKEHQYNIINEQE--H-----------------LKLFKDMNLEDIKNILSNNDPNT
LKILLCTDNHLGYKENNSIQKKDSFNSFEEILFIAKKLNVDMILNSGDLFHKNKVSEYTLFKSMYIIRKYCHIN-ENDKE
IQKDD----------TVK-NNVNC------------ND-----------------------------------------I
NNDDKSVIKGSEELYELEKLDKLDVLDEEE-EDVCNIYNVQVKEIKNYKYEYYKNDHTVDRNNNVVNTNN----------
-------------------------------------------------------------------NFDDTISHLSS--
-IPIVK-------------NNNDDLYKDGRNNINNIKSLQKKNEMNNCEDYGDLN-I-GQNDDSNKNFYEKEEE------
------------------------------NDDDN-IILNMLKKNKGKT------------IKTN----KKKR-------
-QINNIFDSDNDDI-IINQHHN---N--ND---V--DDVDNVDD------NYSDEI--QFEEEQIK------YYNELKEN
NKEFFNKLKICSVNEKFKKLIPFYTIHGNHDYPYSYEYISPLDILNISNLINYIGKNNLNNIIVKPILLNKYKSKISIYP
IGWLKDERLYRAFENNEVKFILPSDYKNRINILVLHQNRYIRSAYGNNTKNFIKESFIPKFIDLVIWGHEHFSKPFLEES
IFNSFYNLQLGSSVRTSICPNEYGDKFIGLLEIKNQRFRFIKINLETVRPFEMKEIKLADYELNFNLESVLKEFLHEQTH
AILDKIKNNFFDEIKKYYLFKILFHTKNKLQTYT----TNKE--CQ----------------------------------
-------------------DEYNKV-DLFT----K---------KINE------YLNDPNDENQYKSLI-SISKEDVHNF
YNNLKNEDFYSSTFIYFAFS-DTYDTFDLLKIKKDVYEKPLLKIKVEYDDVNIINTQLFGSLFINIIANPSEFLSFYRKK
IRQKDI-YNDNNNNNNNNKSNN-KSNNNNIG-TKNNNDDTYNDNNNFN--NNNRADEEGDKDLHNMEYINEYNKVFDILF
DYCDIKNKLSILNEYVIMDTIQNFILNTNSSFNSNTNVTSDFTSINSMVDKCFKNKVESIEKNLGDMSAENITDAYLTDI
LTKINNS-----S
>PPRFG01_0106200
M-------------------------------------------------------KSTQ---SNLND------------
---E---E-KVMNNNE----------------------------------KI--------------IKNS-YGELL----
SGC----IK--------------NK-------------------------SSDM--------------------------
----------NTGD----------VYPCNDKNTKIVSIKNVYNNLYKTSDSLFFNEEKEENRMENCI-IRNDGRD-----
------MENKFSLYINN--------------------------------------------A--E-------------NK
DDNNMNNN--KKDNINDNINDNINDNINDNINDNI--------NNNINHNQNNN-IYHNQNNNIYHNNYHNNYHNN-IIN
DGVIINEHTSH-------------------------------------------GDRSS----FLNNNKN--------YN
ISNYTNHGHN-----------------INLN---EE---KNE-KVY---------MHR-NENNEKIH-------------
----------------------------YSNN-KD----YIEKGNE----------------------------------
----KSVSSKKGEETYTNNSY---NI-H-LKNMD--------------------VKNN-ER--------DMC--------
----------------------KTMVNNSNIKENK--------------------------------------------K
YSN-------K-T------IQQEENTEHEYNIINEEEE-H-----------------IKLFKNMNLEEIKNVLSKNDAST
LKILLCTDNHLGYKENNSIQKKDSFNSFEEILFIAKKLNVDMILNSGDLFHKNKVSEYTLFKSMYIIRKYCHIN-ENDKE
MQQDD----------NIN-NNIYP------------ND-----------------------------------------L
NNDDKSVSKA-----------------ISE-DEFCNMYNVQVKEIKNYKYEYYKNEHTLNNRNN----------------
-------------------------------------------------------------------IFDDTNDYMSN--
-KSFIQ-------------DKNENLYKDDEDNTNGVKLLQRNDEMNNSDHPGEYL-N-YRN-GSNKHFYEYGKEDNNDIN
NNDVNNNDDNNDDN------NNDD---DNNNDDDNIAILNMLKKNKGKT------------TKKNNNNNKKKRDN-----
NNNNNIFNSDNDDIIHHNRHD----D--DF---L--PNNYNEHD------NYNDDF--DFEEKQIK------YYNKLKEN
NNEFFNKLKICSVNQKFKKLIPFYTIHGNHDYPYSYEYISPLDILNISNLINYIGKNNLNNIVVKPILLNKYKSKISIYA
VGWMKDERLYRSFENNEVKFILPSDYKNRINILVLHQNRYIRNAYGNNTKNFIKESFIPKFIDLVIWGHEHFSKPYLEES
ILNSFYNIQLGSSVRTSICPNEYGDKFIGLLEIKNQRFRFLKINLETVRPFEMKDIKLADYELNFKSESVLKEFLHEQTH
VILEKIKNNFSHEIKKYFFFKQLFHTKNKLETN-----TNIK--HQ----------------------------------
-------------------NEYNNI-NICT----K---------EINS------HLNDYQDENLYKSLI-SISKEDINNF
YNNLKNEDFYSSTFIHFAFA-NPYDTFDLLKIKKEVYEKPLLKIKVEYDDVNIINTQLFGSLFINSIANPSEFLSFYRKK
IRQRDI-YNNNDNNNDNI--ND-NNNNNDHG-KNNTNHDTYNNNY--N-NNNRIDEEEGDKDLHNMEYINEYNKVFDILF
DYCDIKNKLLILDENVIMDTIQNFILNTNSSFNFNTNVTSDFTSINSMVDKSFKNKVESIEKQMGDMSAENITDAYLTDV
LKKIKNT-----S
>PBILCG01_0106200
M-------------------------------------------------------KSTQ---SNLND------------
---E---E-KVINHNE----------------------------------EI--------------IKNS-YGGLL----
GGC----IQ--------------NK-------------------------STDM--------------------------
----------NTGE----------EYLCNDKNTRIVSIKNVYNNLYKTSDSLFFNQKNEEDKMENCI-IRNDRRD-----
------IENKCSLYINK--------------------------------------------D--D-------------NN
NN-------------------------------------------------NHN-NYHNNNNN-YHN----NYHN----N
DGVITNEHNSH-------------------------------------------GDRSS----FLN-NKN--------YN
ASNCTNNVHN-----------------INLN---EE---KNE-NIY---------TYR-FENNEKIY-------------
----------------------------YCNN-KE----YIQKSNE----------------------------------
----KNVSSKKEEKTYTNNSY---HI-D-SKNTV--------------------VENN-KT--------NEC--------
----------------------KTLLNNSIIKENK--------------------------------------------K
YAN-------N-T------MKEERNTEHQYNIINEDD--H-----------------VKLFKNMNLQEIKNILSKNDAST
LKILLCTDNHLGYKENNSIQKKDSFNSFEEILFIAKKLNVDMILNSGDLFHKNKVSEYTLFKSMYIIRKYCHIN-ENDKE
IQQDN----------NVN-INVHH------------FD-----------------------------------------I
NNDDKSISQD-----------------NEE-EESYNIYNVQVKEIKNYKYEYYKNDHNSANRNN----------------
-------------------------------------------------------------------KFDDTHNHMSN--
-KPIAE-------------DNNRNLYKDDKINTNNLKLLQKNNETHNCDNSGEYL-N-YQN-DSNNHFYENEKEDDNDDN
DNDENDNDNDNDDNDDHNDNDNDD-HNDDHNDDDDIVILNMLKKNKGKT------------IKTN----KKKKN------
RQNSNIFDIYNDDI-HHIRHY----D--DD------HNKNDEHD------NYSDNI--NFEEQQIK------YYKKLKEN
NNEFFNKLKICSVNEKFKKLIPFYTIHGNHDYPYSYEYISPLDILNISNLINYIGKNNLNNIVVKPILLNKYKSKISIYA
IGWMKDERLYRSFENNEVKFILPSDYKNRINILVLHQNRYIRNTYGNNTKNFIKESFIPKFIDLVIWGHEHFSKPYLEES
IFNSFYNLQLGSSVRTSICPNEYGDKFIGLLEIKNQRFRFLKINLETVRPFEMKEIKLADYELNFNLESVLKEFLHEQTH
AILEKIKNNFFDDIKKYFLFKQLFHTKNILETY-----TNKE--HQ----------------------------------
-------------------NKHNNI-DICT----K---------EINQ------QLNDYQNYNQYKSLI-SLSKEDVNNF
YNNLKNEDFYSSTFIHFAFA-NSHDTFDLLKIKKDVYEKPLLKIKVEYDDVNIINTQLFGSLFINNVANPSEFLSFYRKK
IRQKDI-YNNNDNNKC--------------S-KNNKNDHTYNDYRNCN--NNSAEEDKADKDLHNMEYINEYNKVFDILF
DYCDIKNKLLILDENVIMDTIQNFILNANSSFNFNTNVTSDFTSINLMIDKSFKNKVESIENQLGDMSAENITDAYLTDI
LTKIKNT-----S
>PRELSG_0209100
M-------------------------------------------------------NSLI---NDGNNNCLCENDDIN-I
LNKKNIFK-EELEINKSNFNNIE--------------------NESIRINNL--------------IKNN-DDEAL----
ESSTSIFGI-----------NNNNT-------------------------NKYI--------------------------
----------NNND----------HEILNKKRTRVLSIKNLYNNLYKTSDILLKETINEKEEKEKEE-NRNFGKDK----
-----HIEN-------------------------------------------EVTYEKKLNL--R-------------NR
DINDIKKPFICEDDIN---------------------------MSTINRNKINN-YFEKKNK-------------E-YNN
IFKLHNEHNHLNEDSSTNIKN-----N---------------------------DDNFI----YYN-NCE--------EN
AKNSNNDGHS-----------------LNLN---RIFYYNNE-KESIY-------ENK-EYNNIENN-------------
----------------------------NNNT-KD----AKHKTNE----------------------------------
----NNT-------------K---IF-D-EKEEI--------------------NLDNNLR-------KKEY--------
----------------------FFEHE--EKKEQK--------------------------------------------K
LLV-------S-D-RKNDNFLDKKKEKKKYNLINERE--G-----------------GDLFKDMNVNELKTKLSEKFPDT
FKIMLCTDNHLGYKENNSIQKKDSFNSFEEILFIAKKLNVDIILNSGDLFHKNKVSEYALFKSMLIMRKYCHVN-KKENW
ILEEE----------E--------------------KE-----------------------------------------K
EK--------------------------EK-EKNNNKFNIHVKEITNYEYEYYRDEEIDKGVLK-TE-CN----------
-------------------------------------------------------------------KRNEVIEEIKKIR
NKKEKK-KKKIVKKKEYFNSHLNENTIAN------DR--KRKKNTNESSYEDDNE-SEKCNDSDNGK-------------
--------------------------------------------------------------------------------
---------------------------------------------------YNDND--KYKEDIIK------DLNNLK-N
KKELLNRLNICSVNEKYEKSIPFFVIHGNHDYPYSYDFISPLDILDISNLINYIGKNSLDNTVIKPILLNKNKTKISIYA
IGWMKDERLYRYFENNKVKFVLPSDYKNRINILVLHQNRYIRNTYGNNTKNFIKESFVPKFIDLVIWGHEHFSKPYLEES
LFNSFYNLQLGSSVRTSLCTNEYGDKYIGLLEIKNERFRFLKIKLETVRPFELKEIRLSDYNLNFKEETILKEFLHDQTN
TILNNIKENLYEEIKKYYLFKKLFFQFNDDKDAKKYNYKNRE--------------------------------------
----------------------TN--ELFS----K---------KINE-STVNSIFEEPE--EREKYFYSLISEDDIHNF
YSNLKNEDFYSSTFIHMAFS-DCYDTFDLLKIKKYVYEKPLIKLKVEYDDINIINTQLFGSLFINSIANPSECLSFYKKK
LKNKSN-LQCK------------------------------------------EDDESNDKDTYNLEYINEYNKVFDILF
DYCDIKNKLSILDEKMIMDTMQNFILNTNSSFSSNS--NSDFNCIISMVDKCSKDKIELLEQNIKDIPIDNLTDDYLKDL
TKKLKNQE-FLSI
>PBLACG01_0105400
M-------------------------------------------------------KSTQ---SNLND------------
---E---E-KVMNPNE----------------------------------KI--------------IKNS-YGELL----
SGY----IK--------------NK-------------------------STDM--------------------------
----------NTCD----------LYPSNDKNTRIVSIKNVYNNLYKTGDSLFFNQENEEDKMESVI-IRNDRRE-----
------IENKFSLYINN--------------------------------------------A--E-------------NN
DDNNNINN--NNNNINDGVITNEHNCH-VDRSSFL--------NNN---NINDG-VITNEHN--CHVDRSSFLNNN-NIN
DGVITNEHNYH-------------------------------------------VDRSS----FLN-NNN--------YN
ISNCTNNVQN-----------------INLN---EE---KNE-NIH---------TYR-FEENEKIY-------------
----------------------------YSSN-KE----YIQKSNE----------------------------------
----KNVSSKKEENHYTNNTY---HT-H-SKNTL--------------------VKNN-ET--------DLF--------
----------------------KTPLNNSTIKENE--------------------------------------------N
YDN-------N-I------MKEEPNIEYQYNIINEQQ--DN----------------AKLFKNMNLHEIKNILSKNDPNT
LKILLCTDNHLGYKENNSIQKKDSFNSFEEILFIAKKLNVDMILNSGDLFHKNKVSEYTLFKSMYIIRKYCHIN-ENDKE
IQKDD----------HVY-NNIHH------------ND-----------------------------------------I
NNDDKSISQS-----------------NEE-EEYCNMYNVQVKEIKNYKYEYYKNDHTVDRNNNVVDRNNNVVDRNNNVV
DRNNNVIDRNNNVVDGNNLMVDRNNLMVDRNNHMVDRNNHMVDRYNHMVDRNNNFDDRINNFDDRINNFDDRINNVSI--
-KPIVQ-------------DNNRYLYKDNMNNPNNVKLLQKNNEMHNCDDSGEYL-N-YQN-DNNNELYENEKE------
-------------------------------DEDNIIILNMLKKNKGKI------------IKTN----NKKR-------
-QMSNIFDSDNDDI-HHNKHD----D--DNN--INNNNNNNDND------NYSDDI--HFEEEQIN------YYKELKEN
NKEFFNKLKICSVNEKFKKLIPFYTIHGNHDYPYSYEYISPLDILNISNLINYIGKNNLNNIVVKPILLNKYKSKISIYP
IGWIKDERLYRSFENNEVKFILPSDYKNRINILVLHQNRYIRNAYGNNTKNFIKESFIPKFIDLVIWGHEHFSKPYLEES
IFNSFYNLQLGSSVRTSICPNEYGDKFIGLLEIKNQRFRFLKINLETVRPFEMKEIKLADYELNFNLESVLKQFLHEQTH
AILEKIRNNFLDEIKKYYLFKELFHTKNRLEIY-----TNKE--NQ----------------------------------
-------------------NEYNNI-DICK----K---------KMNA------DLNEHQEENQYKSLI-YISKEDVNNF
YNNLKNEDFYSSTFIHFAFA-NPYDTFNLLKIKKDVYEKPLLKIKVEYDDVNIINTQLFGSLFINNLANPSEFLSFYRKK
IRQKDI-YNDNNNNNHNN--NNNNNNNNNNG-MKNKNDDTYNDNRYGN--NNRPDEDEGDKDLHNMEYINEYNKVFDILF
DYCDIKNKLLILNEYVIMDTIQNFILNTNSSFNFNTNVTSDFTSINSMIDKSFKNKVESIEKQLGDMSAENITDAYLTDI
LTKIKNT-----S
>PF3D7_0107800
M-------------------------------------------------------KSTQ---SNLND------------
---E---E-KVMNNNE----------------------------------KI--------------IKNS-YGELL----
SGC----IK--------------NK-------------------------SSDM--------------------------
----------NTGD----------VYPCNDKNTKIVSIKNVYNNLYKTSDSLFFNEENEENRMENCI-IRNDGRD-----
------MENKFSLYINN--------------------------------------------A--E-------------NK
DDNNMNNN--KNDNINDNINDNINDNINDNINDNINDNINDNINNNINDNINNN-IYHNQNNNIYHN----IYHNN-IIN
DGVIINEHTSH-------------------------------------------GDRSS----FLNNNKN--------YN
ISNYTNHGHN-----------------INLN---EE---KNE-KVY---------MHR-NENNEKIH-------------
----------------------------YSNN-KD----YIEKGNE----------------------------------
----KSVSSKKGEETYTNNSY---NI-H-LKNMD--------------------VKNN-ER--------DMC--------
----------------------KTMVNNSNIKENK--------------------------------------------K
YSN-------K-T------IQQEENTEHEYNIINEEEEEH-----------------IKLFKNMNLEEIKNVLSKNDAST
LKILLCTDNHLGYKENNSIQKKDSFNSFEEILFIAKKLNVDMILNSGDLFHKNKVSEYTLFKSMYIIRKYCHIN-ENDKE
MQQDD----------NIN-NNIYP------------ND-----------------------------------------L
NNDDKSVSKA-----------------ISE-DEFCNMYNVQVKEIKNYKYEYYKNEHTLNNRNN----------------
-------------------------------------------------------------------IFDDTNDCMSN--
-KSFIQ-------------DKNENLYKDDEDNTNGVKLLQRNDEMNNSDHPGEYL-N-YRN-GSNKHFYEYGKEDNNDIN
NNDVNNNDVNNNDD-----------NNDDNNDDDNIAILNMLKKNKGKT------------TKKNNN-NKKKRDNNNNNN
NNNNNIFNSDNDDIIHHNRHD----D--DF---L--PNNYNEHD------NYNDDF--DFEEKQIK------YYNKLKEN
NNEFFNKLKICSVNQKFKKLIPFYTIHGNHDYPYSYEYISPLDILNISNLINYIGKNNLNNIVVKPILLNKYKSKISIYA
VGWMKDERLYRSFENNEVKFILPSDYKNRINILVLHQNRYIRNAYGNNTKNFIKESFIPKFIDLVIWGHEHFSKPYLEES
ILNSFYNIQLGSSVRTSICPNEYGDKFIGLLEIKNQRFRFLKINLETVRPFEMKDIKLADYELNFKSESVLKEFLHEQTH
AILEKIKNNFSHEIKKYFFFKQLFHTKNKLETN-----TNKK--HQ----------------------------------
-------------------TEYNNI-NICT----K---------EINS------HLNDYQDENLYKSLI-SISKEDINNF
YNNLKNEDFYSSTFIHFAFA-DPYDTFDLLKIKKEVYEKPLLKIKVEYDDVNIINTQLFGSLFINSIANPSEFLSFYRKK
IRQRDI-YNNNDNNNDNI--ND-NNNNNDHG-KNNTNHDTYNNNY--N--NNRIDEDEGDKDLHNMEYINEYNKVFDILF
DYCDIKNKLLILDENVIMDTIQNFILNTNSSFNFNTNVTSDFTSINSMVDKSFKNKVESIEKQMGNMSAENITDAYLTDV
LKKIKNT-----S
>PCHAS_0204000
M-------------------------------------------------------GHQQ---RDGLNNYLSG-------
---W---GEGRNNENE----------------------------------KNQNEMQNEAWKGYHHLSSM-GESRTANTM
SDH----PM--------------ND-------------------------NITR--------------------------
----------YAEN----------N-FNESEQTTRVSIKDLYNNFNKTRNLLIENEEAPKQYKHNI--TTNMPND-----
------EWFFKDIHFDY--------------------------------------------T------------------
--------------------------------------------SNKTQTNISSEQLFEKNNQ------------K-Y-S
YPISNQENK-INQ-----------------------------------------FDNKT----KKA-NKA--------SN
TKSAKTNKKT-----------------TIM----DY--------------------------------------------
----------------------------FQP---N----NRHKNNG----------------------------------
----EGKDKLKNETVQNMNHL---NT-QFQPCRE--------------------IKRN-GL--------DIH--------
----------------------DEEVNLYNTSENRGIEN------------GYTHNEFMFCAKNGGKNGENFDGREEN-L
FDK-------D----------QENVNKKKYNIIDEKN--ENIE------------CNNNSLKNMSIENIKQILSSNDPNT
LKILLCTDNHLGYKENNPIQKKDSFNTFEEILFIAKKLNVDMILNSGDLFHKNKVSEYTLFKTMSIIRKYCHVN-NKKDG
GKDEN----------NLS-DKYNS------------FN----------------------------------MNPLS--L
HQEETGTSFY-----------------ADT-QVGTTNYSTPLNEVTNYRYDFYEGEEKISNE------------------
--------------------------------------------------------------------------------
-------------------------------------------------------------------FFETGAK------
--------------------------------------------QRGKG----------------GGKETKRR-------
----EIYYSSSD-------------------------------E------SYD-EI--R-KNVQ--------DNMINKTD
KEEYNTEMKILPVKEKFEKSIPFYTIHGNHDYPYSYDYICPLDILNISNLINYIGKNNMERLVIKPILLNKKGTHISIYA
IGWIKDERLYHYFESKSIKFIIPEDYKNRINILVLHQNRYMRNTNSNNSKNFIKESFIPSFIDLVIWGHEHNSKPQLEES
VFQTFYNLQLGSSVRTSLCVNEYGDKYIGLLEIKNERFRFLKINLETVRPFELKEIKLSNYDLDFNDEYVLKQFLHDQTN
LILDKIRKQLLNQIKNYYILKKIFLPSLFEK-E-----KC----------------------------------------
----------------------------------D---------KMNC------GITDVEE---ENIIF-SITDECVNDF
FCKLQNDDFYTSSFIHLAFSSDKDDTFNLIKIKKNVYNKPLIKIKIEYNEINIINTQLFGSEFIDKITNASEFLSFYKRK
PKLKDL-QGENIDS-------------------------------------NDKKTDVEDKEFSNMEYINEYNKVFDILF
DYCNIKNDLLILNQKIIMDTIQNVIINTNPSFGSDGSTNSNYSSLEHMAEKTSEEKIKKLMNELKDVPVEHITPDYIETV
GKSINSTV--SET
>PBANKA_0205600
M-------------------------------------------------------KDAD---KDGMDNYLSD-------
---L--------DKNE----------------------------------INQKEMENEICKNK-NVSNI-RGNRITNIL
KGN----TI--------------NV-------------------------YKTR--------------------------
----------YVEN----------S-FNENEQTTRISIKDLYQNFNKTRNLLIENEETSKTYKHNI--NANIPTN-----
------EIFLKDMNFNY--------------------------------------------A------------------
--------------------------------------------SNKTQNNINPDHFCEKNNH------------K-Y-N
YPILNSENK-LYQ-----------------------------------------SDNKI----KKG-NKNNDYIQNKSNN
IKLGKTNQKT-----------------TIM----DY--------------------------------------------
----------------------------FQS---N----NRYKSTS----------------------------------
----ECKVKLENKSAQNKNQS---SM-QFQQCKE--------------------VKKN-DI--------DMY--------
----------------------DNEINIYNMNGGIENGN------------SYVHNELMFYAKNDE-NFENGESIQKK-Q
LNK-------D-C------SFYKNTNKKKYNIIDERN--ENIE------------YNSNSLKNMNIENIKQILRSNDPNT
LKILLCTDNHLGYKENNPIQKKDTFNTFEEILFIAKKLNVDMILNSGDLFHKNKVSEYTLFKTMSIIRKYCHVN-NKKDD
EKNQN----------KLK-DENNC------------FN----------------------------------INQFS--L
YQQKSDISVS-----------------SDS-QMHTSEYTTFLNEVTNYRYDFYDGNENIPNT------------------
--------------------------------------------------------------------------------
-------------------------------------------------------------------FFETGEK------
--------------------------------------------DKPKR------------CRKNEINEMKEI-------
----EGFQSSLD-------------------------------G------NYD-EI--R-KNVQYKMD----NEIINKSD
KEEYNTEMKILPVNEKFEKSIPFYTIHGNHDYPYSYDYICPLDILNISNLINYIGKNNMEKLVIKPILLNKKGTHISIYA
IGWIKDERLYNYFENKNIKFIIPEDYKNRINILVLHQNRYMRNTNSNNSKNFIKESFIPSFIDLVIWGHEHNSKPQLEES
LFHTFYNLQLGSSVRTSLCVNEYGDKYIGLLEIKNERFRFLKINLETVRPFELKEIKLSNYDLNFNDEYVLKQFLHDQTN
SILDKIRKQLLNQIKNYYLFKKIFFPSLFEK-E-----KN----------------------------------------
----------------------------------D---------RINC------GITDLEE---GNIIS-SITDKCVNDF
FSKLQNDDFYTSSFIHLAFFSEKYDTFNLLKIKKNVYNKPLIKIKIEYNEINIINTQLFGSEFIDKITNASEFLSFYKKK
TKLKDL-QSDKTDS-------------------------------------NGKKIDAEDKENMNMEYINEYNKVFDILF
DYCDIKNDLLILNQKIIMDTIQNVIINTNPSFGSDGNVNSNYNSLEIMAEKMSEEKIKKIMNELKDIPVDHITTDYIETV
GKSINSTISEMNK
>PVP01_0207100
M-------------------------------------------------------HQGS--------------------
--------------------------------------------------------------------------------
--------------------------------------------------------------------------------
-------GRSPNDD----------QANAEANRTKVLSLKSLYGRLHRTSELLLQEGKRHDDKRQEG--KRQEGKRQ----
------EEGEQGELITAEDHR------------------------EGFHSEEASPLGGKLGL--RSSRRETQQKRRPRQT
HGVK---------------------------------------GTRGNANDIRR-YFTQEGR-SG---S-VRETPN-GAS
FQASGESDVEAQRKTRLRDRA-AKQRGDHRGDQCGDHIDDKADHQVD----SQPDERSD----ALG-DRL--------AL
PQVCIHNDQP-----------------LNLA---LK---GGS-LRG---------IPRKGEAQREPS-------------
----------------------------GSSY-RS----GLWRESGNRESGNRESGNRES--------------------
----G---------------------------------------------------------------------------
-------------------------------NRES--------------------------------------------G
NGE-------G-K------HPLGEGKGTKYNAVKGEE--E-----------------KATFQHCTLEEIRKSLSKNEPDT
LKILLCTDNHLGYKENNAVQKEDTFNSFEEILFVAKHLNVDLILNSGDLFHKNKISEYTLFKSMAIIRRYCHKVRGYEEA
EGGAS----------P----------------------------------------------------------------
--------DA-----------------APP-ARGTHPRRVLLKEVHSSDYKWYGGDEQVHLGGGSTHS------------
--------------------------------------------------------------------------------
---------------------------------------------------EGS-HIGDGS-HSEGST------------
--------------------------------------------HSGER------------IHGD----RRPH-------
----------------------------------------SGER------IHGD--------RRPH------SGERSRC-
--------EGRPVREKVETAIPLFTMHGNHDYPYSCDYISPLDILHVGNLINYIGKSSLDRIVIKPVLLNKEETKIAIYA
IGWIKDERLHRAFEEKKVKFMLPSDHACRINVLVLHQNRHMRCAHGNDFKNFIKESFIPSFVDLVIWGHEHFSKPYLEES
SFCSFFSLQLGSSVRTSLCTNEYGDKHIGLLEIRKGRFRFLKIQLETVRPFELKEVRLASYNLNFSEESVLKRFLHEQVD
AILEGFQLSLREQVKRYYLFRRAFLRKGHMGGSG----PGKD--HPGEDHTEGDDAGED----AARE-------------
------------DSAG-EDAVEKN--DPAGEDAADTNNTGGDDPLRGP-ALPRDVFTKRE--RLDEYFDAVVSEREVTHF
LSSLQEEAFYSSTFIHVAFS-TPSDTFDLLKIKKGVYEKPLIKLKVEYEDISIINTQLFGSTFASRVANPSEFLTFYRKK
GKASGG-ARGAPT---------------TGG-VESTNVD---HM---H--HVHHMDGMHHKDILNMGNINEYNKVFEILF
NYCQLKEELSILKEKTIKETILNFMSNSNSSFNSDSTGTSDYGSLISMVDHWARSKVELLEGSLRDVPVESLTEEYLSEV
VRSLPGG-----D
>PVVCY_0200540
M-------------------------------------------------------DNHQ---RDEVNNYLSN-------
---W---GEERNNENE----------------------------------KNQNEMQNKPWRGY-HLSSM-EENRITNTA
SGY----IT--------------ND-------------------------NTTR--------------------------
----------YAEN----------H-FNENEQTTRVSIKDLYHNFNKTRNLLIENEEAPKSYKHNI--TTNMLND-----
------EWFFKDIHFDY--------------------------------------------T------------------
--------------------------------------------SSKTQTNISSEQLSEKNNH------------K-Y-S
YPILNQEHK-VNQ-----------------------------------------SDNKT----KKG-NKN--------SN
TKSAKTNKKT-----------------TIM----DY--------------------------------------------
----------------------------FQP---N----NRHKNSI----------------------------------
----EGKDKLKNETAQNIDQL---NT-QFQPCRE--------------------IKKS-SL--------GIH--------
----------------------DEEVNLYNINGDRERERDSERDRERDREKSCMHNEFMFCLKNGEKHTENFDDGEEN-Q
FDK-------N----------QENVNRKKYNIIDENN--DNNNSLNNGPNNDPNNGPKNGLKNMSIENIKQVLSSNDPNT
LKILLCTDNHLGYKENNPIQKKDTFNTFEEILFIAKKLNVDMILNSGDLFHKNKVSEYTLFKTMSIIRKYCHVN-NKKDG
DKDEN----------NLS-DKYNS------------FN----------------------------------MNPLS--L
HQEETGISFY-----------------SDT-HVDTTNYTTPLNEVTNYRYDFYEGEEKISNE------------------
--------------------------------------------------------------------------------
-------------------------------------------------------------------FFETGTR------
--------------------------------------------QRGRGGGKNGGKNGGKNGGKNGGKEMKQR-------
----EIYYSSSD-------------------------------E------SYD-EI--R-KNVQ--------DNMLNKTD
KEEYNTEMKILPVKEKFEKSIPFYTIHGNHDYPYSYDYICPLDILNISNLINYIGKNNMERLVIKPILLNKKGTHISIYA
IGWIKDERLYHYFESKSIKFIIPEDYKNRINILVLHQNRYMRNTNSNNSKNFIKESFIPSFIDLVIWGHEHNSKPQLEES
IFQTFYNLQLGSSVRTSLCVNEYGDKYIGLLEIKNERFRFLKINLETVRPFELKEIKLANYDLDFNDEYILKQFLHDQTN
LILDKIRKQLLNQIKNYYILKKIFLPFLFEK-E-----KN----------------------------------------
----------------------------------D---------KMNC------GITDVEE---ENIIF-NITDNCVNDF
FCKLQNDDFYTSSFIHLAFS-DKDDTFNLLKIKKNVYNKPLIKIKIEYNEINIINTQLFGSEFIDKITNASEFLSFYKRK
PKLKDL-QGENADS-------------------------------------NDKKIDVEDKEISNMEYINEYNKVFDILF
DYCNIKNDLLILNQKIIMDTIQNVIINTNPSFGSDGSTNSNYSSLELMAEKISEEKIKKLMNELKDVPVEHITTDYIETV
GKSINSTV--SET
>PGSY75_0107800
M-------------------------------------------------------KSTH---NNLND------------
---E---E-KLMNHNE----------------------------------KS--------------NKNF-NGELL----
SGY----IK--------------NT-------------------------SNDM--------------------------
----------NRGD----------VYPSNDKNTRIVSIKNVYNNMYKTSDSLFCKQENEEDQMENRI-IRNDRRD-----
------IENKGNIYINN---------------------------------------------------------------
------------NNINDGVIINENKSY-DNRSSIL--------NDN---NNNNN-N------------------------
--------NHH---------------------------------------------HNN----NHN-NNN--------NN
NSNCTYSVHN-----------------INLN---EE---KNE-K---------------------IY-------------
----------------------------YSNN-KE----GIQKSNE----------------------------------
----KNVSSKKEEKCYTNNFS---HT-D-SKNSV--------------------VRNN-VT--------DPF--------
----------------------KKMSNNSTIKENK--------------------------------------------N
YIT-------N-S------IVEERNREHRYNIINEQE--H-----------------VKLFKNMNLEEIKNILSNNDPST
LKILLCTDNHLGYKENNSIQKKDSFNSFEEILFIAKKLNVDMILNSGDLFHKNKVSEYTLFKSMYIIRKYCHIN-ENDKE
IQKND----------TVS-NNVNC------------ND-----------------------------------------I
NNDDKSVKKGNEELDQLDQLDQLDQLEEEE-EEVCNMYNVQVKEIKNYKYEYYKNDHTVDRNNNVVNTNN----------
-------------------------------------------------------------------NFDDTISRLSS--
-IPIVK-------------NNNGDLYKDGTNNINNIKSLQKKNEMNNCDHSGDLN-I-EQNDDSNTNFYEKEED------
------------------------------YDDDN-IILNMLKKNKGKT------------MKTN----KKKR-------
-QINNIFDSDNDDI-MINQHHHHHNNDADDLDNV--DDLDNVDD------NYSDEI--QFEEEQIK------YYNELKEN
NKEFFNKLKICSVNEKFKKLIPFYTIHGNHDYPYSYEYISPLDILNISNLINYIGKNNLNNIIVKPILLNKYKSKISIYP
IGWLKDERLYRSFENNEVKFILPSDYKNRINILVLHQNRYIRSAYGNNTKNFIKESFIPKFIDLVIWGHEHFSKPFLEES
IFNSFYNLQLGSSVRTSICPNEYGDKFIGLLEIKNQRFRFIKINLETVRPFEMKEIKLADYELNFNLESVLKEFLHEQTH
AILDKIKNNFLEEIKKYYLFKILFHTKNKLQTYT----TNKE--CQ----------------------------------
-------------------DEYNNV-DLFT----K---------KINE------YLNDANDANQYKSLI-SISKEDVNNF
YNNLKNEDFYSSTFIYFAFS-DTYDTFDLLKIKKDVYEKPLLKIKVEYDDVNIINTQLFGSLFINIIANPSEFLSFYRKK
IRQKDI-YNDNNNNKS----NN-NNNNNNIG-KKNNNDDTYNDNNNFNNNNNNRSDEDGDKDLHNMEYINEYNKVFDILF
DYCDIKNKLSILNEYVIMDTIQNFILNTNSSFNSNTNVTSDFTSINSMVDKCFKNKVESIEKKLGDMSAENITDAYLTDI
LTKINNS-----S
>PmUG01_02016000
M-------------------------------------------------------CRMGSPPKEGKDINIRSIV-YDKL
SREKDSIK-EILQNGANSISNTHYNDEHLSDCSNTGIHMYKKRNEVI-CENY--------------KNSA-SCNNY----
E---SILNP--------------VR-------------------------SSHN--------------------------
----------NRSNLYSPMEYETSTALSNEKRARVISVKSLYSTFHKTSDILLNENGRM-ERTETTE---KEGKEYIAC-
-SGNNLLKGKAKLQADH---KNENENDSAN----------------------KNEYENDSVN--K-------------NE
NEND---------------------------------------NANKNEKDVDP-YFAQQQNHIQNNDF-LRKHEN-YYS
SLAQSNEDKNRNRGSKICGKK-----G---------------------------DDVFM----NSI-RSD--------KE
DDSNANDLHQRIRNSKECSLLLSSCDTLHINDRRKNFTHNDG-KESPFKKIEMKKYHK-EENKSRRN-------------
----------------------------TQNC-RD----IITKVSE----------------------------------
----HEKDP---SHTFTL--K---EL-A-ENEERHLISSNVPMENTNITTKENIKLHEFER-------EKMQ--------
----------------------KNKPYNGVDKEVL--------------------------------------------N
YSL-------G-SMMDEKNI-PNERREKKYNFICEEE--G-----------------KRIFKNIPLCELKVILSENEPNT
LKILLCTDNHLGYKENNAIQKEDTFNSFEEILFIAKKLNVDMILNSGDLFHKNKLSEYTLFKTMSTIRKYCHVS-RKDVE
IGSSPPTRLANGESKNMP-SRVEE------------TP-----------------------------------------T
NN--------------------------DD-LTRKDKYRARLKEIRNYNYEYYKEDKMEESFPK-NE-TY----------
-------------------------------------------------------------------TYDEQNSLGEN--
-KKEMS-----------TGSNNSESLTEGYSTVEKPK--KKRICPLNSYSEGENS-AERINDSSDERYCAKRS-------
---------------------------------------AVSDRNRGAR------------IRGN----SHAR-------
----------------------------------------SEEE------YYDEEE--RKGGERAR------SESRVKRT
RGESLESFKLCSVNEKFEKSIPFFTVHGNHDYPYSYDYICPLDILNISNLINYIGKNSLNKIVVKPILLNKNSTKISIYA
IGWIKDERLYRSFENKQVKFVLPLDYKRRINILVLHQNRYIRNSYGNNTKNFIKESFIPKFMDLVIWGHEHFSKPYLEES
LFNSFYNLQLGSSVRTSLCANEYGDKYIGLLEIKKERFRFLKINLETVRPFEMKDIRLSDYNLNFKEESILNKFLHEQTS
QILNKIKENFYEQVRKYYLFRKLFFPSNDEDNLLHVTYENKKKRSN----------------------------------
-------------------PEEANI-PLFN----E---------NIEKEITTNDIFEKSE-KEREKYFYSILREQEINNF
YDNLKNEDFYSSTFIHLAFS-DYNDTFDLLKIKKYVYDKPLLKLKVEYNEINIINTQLFGSTFAHRIANPSEFLSFYKKK
LKMKDT-INTRVNSD--------------------------------------EQDNVDDKDILNMEYINEYNKVFDILF
DYCDVKNKLLILDQKIIMNTVQNFILNNNSSFNSDSINSSEFTSFLSMVENLSKNKIDLLELNLSNIPVENMTDDYLVQL
TEKLSS------T
>PGAL8A_00104000
M-------------------------------------------------------NVWL---NDDYNNSLCEND-ID-I
LNKKNKIK-NELEMNKNNIDNTK--------------------NENI-ANNF--------------IKNT-NDEIY----
KNS-SILKI--------------ND-------------------------SSNI--------------------------
----------NRNN------------VMNKKKTRIISIKNLYSNLYKISDTLLKETINEKEEKYEID-NLNYEKDK----
-----YAEN-------------------------------------------AVIYENKLNL--E-------------NI
DINDTKKKYTSENDIN---------------------------ISEINRNKLDD-NSKGKNK-------------K-FNS
FLKLYDENSHLKEHSNENIKN-----N---------------------------NDNFI----YYN-NRE--------EN
TENRNMNNHC-----------------LNLN---GSLNCDNE-KKFTY-------KNK-KNTNNENSNNENCNNENSNNK
NCNNENCNNENSNNENSNNENCNNENSNNENSKND----EQKKRSE----------------------------------
----NNI-------------E---SV-N-EKDER--------------------KIDNYLK-------KKGY--------
----------------------LLEPD--EKKEKN--------------------------------------------M
LTL-------Y-E-QNNNFLDEQKEKKKKYNLINEQE--G-----------------SDLFKNMKINELKAKLSENLPDT
FKILLCTDNHLGYKENNSIQKKDSFNSFEEILFIAKKLNVDMILNSGDLFHKNKVSEYTLFKSMSIMRKYCHIN-KKENW
VLEE----------------------------------------------------------------------------
----------------------------EK-ESSKKKLNTHVKEITNYEYEYYENEKVYEEYLK-TE-SD----------
-------------------------------------------------------------------FSNEVLEEKKNKK
NKKEKKKKKKKIKEKDFSSSNTNDKIIEKYG----KK--KKKKNNNKSRYEDDNE-SIKYNDSMYEK-------------
--------------------------------------------------------------------------------
---------------------------------------------------YEDNDKYYYNKEIIK------DLNGLK-N
KKEILNNLKICSLNEKYEKSIPFFTIHGNHDYPYSYDFISPLDILNISNLINYIGKNSLDNIVIKPILLNKNKTKISIYA
IGWMKDERLYRSFENNKVKFVLPSDYKNRINILVLHQNRYIRNTYGNNTKNFIKESFVPKFIDLVIWGHEHFSKPYLEES
IFNSFYNLQLGSSVRTSLCPNEYGDKYIGLLEIRNERFRFLKINLETVRPFELKDIRLGDFNLNFKEEKILKEFLHEQTN
IILNDVKKNLNEEIKKYYLFKKLFFPFNGDKNDKTCIYKNKE--------------------------------------
----------------------IN--ELIS----N---------KINE-NTMNSLFEKPE--EREKYFYSILSEDEIHNF
YSNLKNEDFYSSTFIHMAFS-DCYDTFDLIKIKKYVYEKPLIKLKVEYDDINIINTQSFGSLFISSIANPSECLSFYKKK
IKNRDN-MQCI------------------------------------------QDNETNDKDLHNMEYINEYNKVFDILF
DYCDMKNKLSILDEKVIMDTMQNFILNTNSSFNSNS--NSDFNSIISMVDKCSKDKIDLLEQNIKDIPIENLTDDYLKNL
TEKLNNQE-FFSI
>PcyM_0209300
MWDGFHLVVIPQSTLPLPEHWRRTQVSSYYQPIAPSLDVQFHCRLIITSSEHGLLMEGGG---ERD--------------
----------ISSRRR----------------------------------PL--------------LRGT-HRKKM----
HRV----AN--------------QQGSGGCGNGGYGSGGCGSGGCGSGGYSSDGHPGEGLPGEGPSNEGHPGEGPPSEAP
PADSPPSCKSRNGG----------QAKMEANRKKVLSLKSLYSSLHRTSELMLKGEDKRDDERE----------------
----------KGECMTGEEHREDKRDEEREKGKYMTCEEHRKALREDFHPEEASPLSGKLDL--RSSRRGAQQKRGIRQI
RGAK---------------------------------------GTRGNANDIRK-YFTQEERRSR---S-AREGSN-GAC
FQESSESDVEAQRKNRLGEKT-GR-NGPTRGRA-----AKKRGEQCG----DQIDERSD----ALG-DRL--------VG
PPGSSHNDQS-----------------NNRA---LK---GDS-RRD---------IPRKGADEQEHS-------------
----------------------------GSTP-RS----GLWRGTFKKESNKEKMKHPLD--------------------
----GCNGQEEKDSMDSLSPR---LR-R-RRSRG--------------------AINR-EE--------VVASSEAVAKW
EAAAKWEAAAKWEATAKSEAAANSEAT--AKSEEI--------------------------------------------N
QSP-------D-T------SPMRERKGTKYNSIKEEE--K-----------------NAKFKNMDLEEIKKRLKKNEPDT
LKILLCTDNHLGYKENNAVQRKDTFNSFEEILFVAKHLNVDMIINSGDLFHKNKISEYTLFKSMAIIRRYCHVR-GHDDA
EGGGE----------S----------------------------------------------------------------
--------VE-----------------ASP-ARGTHTRRVLLKEVHNCDYKWYGGDEELDLSEESSHS------------
--------------------------------------------------------------------------------
---------------------------------------------------GESTRSDRSG-SSDRGG------------
--------------------------------------------RGDRR------------GRSD----RRGR-------
----------------------------------------SDRRGPSDRRSHSG--------GSTH------SDRITRVE
KRPPCDAVRMCSVKEKVETAIPLFTMHGNHDYPYSCDYISPLDILHVGNLINYIGKSSLNKIEVKPVLLNKEDTKIAIYA
IGWIKDERLHRAFEQKKVKFMLPSDHASRINILVLHQNRHMRCAHGNDLKNFIKESFIPNFVDLVIWGHEHFSKPYLEES
SFQSFFSLQLGSSVRTSLCTNEYGDKHIGLLEIRKERFRFLKIQLETVRPFELKEIRLANYNLNFNDESVLKQFLHEQVD
AILESFQLSLREQVKRYYLFRRAFLRAAGQGACH----TGRD--DTGRGDTGRGDTGRD----DTGG-------------
------------DGAG-PNDEEPRP-HPFEEHCAT---------RWHP-ALPSEVFTKRE--LLDEYFDSVISDQDVTHF
MSSLQDEEFYSTTFIDVAFS-TPSDTFDLLKIKKGVYDKPLIKLKVEYENINIINTQLFGSTFASRVGNPSEFLTFYKKK
GKTSGG-TNEGQATNSKG--HT-LGALTNIG-MES--------------------TNMDQKDILNMHNINEYSKVFDILF
HYCQLREKLYILNEKTIMETILNFMSNSNSSFNSESTGTSDYCSIISMVDHWVRSKVDLLEGNLRDVPVESLTEEYLADV
VKNLA-G-----E
>AK88_01057
M-------------------------------------------------------EGGG---DRD--------------
----------ISSRRR----------------------------------PL--------------LRGT-QRKKV----
HRA----AH--------------HH-------------------------DSDE-------------------------H
PTDSPPSCKSRSGG----------QAKTEANRKKVLSLKSLYSSLHRTSELILKGEDKGGQACE----------------
----------KSEYMTGEDRR------------------------EDLHFEEASPLEGELDPVPPSSRRGTQQKRRTKQI
HNVK---------------------------------------GTRGNSNDIRK-YFTQEERRST---S-AREGHDGGAC
LQESSESNVEAKKKTCLRQKT-ST-NGPIMGCA-----SNKRGEL--------MDERSD----ALS-DEP--------VH
MRVSSHSDES-----------------INRS---LK---RDS-RRG---------ITRKDADGKKPS-------------
----------------------------GSNA-RS----GLWGGTSQKESKEEKTKPPLDD-------------------
----GCNGQEKEDSMYSTSSQ---WR-M-RKSGG--------------------TINM-EE--------VET--------
----------------------KSGVD--AKSEDR--------------------------------------------N
QPS-------DSS------SPVRKRKGTKYNSIKEEK--KE----------------STKLKNLNMEEIKNCLKKNEPDT
LKILLCTDNHLGYKENNAVQRKDTFNSFEEILFVAQKLNVDMIINSGDLFHKNKVSEYTLFKSMAIIRRYCHVS-GYEDA
EGGAQ----------S----------------------------------------------------------------
--------EE-----------------ASPEGETTHARKVLLKEVHSSDYKWYGGGEKLDLSEDGTRS------------
--------------------------------------------------------------------------------
--------------------------------DDGRDHCDKRDHYYNRSHSGDSTRSDRSG-------------------
------------------------------------------------------------------------H-------
----------------------------------------S-----------DD--------ERAH------SDRRALGE
KGPPCDAVRMCSLKEKVETAIPLFTIHGNHDYPYSCDYISPLDILHVGNLIQYIGKSSLNKIVVKPVLLNKEDTKIAIYA
IGWIKDERLHRAFEQKQVKFMLPNDYENRINILVLHQNRHMRCAYGNDIKNFVKESFIPNFVDLVIWGHEHYSKPYLEES
LFKSFFSLQLGSSVRTSLCTNEYGDKYIGLLEIRKERFRFLKIQLESVRPFELKEIRLANYNLNFNDESVLKQFLHEQVD
NILQSFQLSLREQVKRYYLFRRAFLRQVQRGAHG----KATD--AKG---------------------------------
-----------------TDYDEPRS-HLFH---------------EQP-ALPSEVFTKKE--LLDEYFESVISDQDVTDF
LTNLQDEEFYSTTFIHVAFS-TPSDTFDLLKIKKGVYDKPLIKLKVEYEDINIINTQLFGSTFANRVGNPSEFLTFYRKK
GRTSAG-AKEGQGANCTG--HT-LGALNTKGMMEP--------------------KNMDQKDITNMENINEYNKVFDILF
HYCQLKDKLAILNEKTIMETILNFISNSNSSFNSESTGTSDYCSIISMVDHWARRKVELLEGNLRDVPVESLTEEYLAEV
VKNLA-G-----E
>PocGH01_02014300
M-------------------------------------------------------GTDS---DNTSL---CSNLYIS-L
---A---E-K--SNGE----------------------------------KNF-EA----------EKNAFAGAEC----
EGS----GENALASPFAPKIQ-VPR-------------------------SSGG--------------------------
--DAGDSCCADNRS----------ATQGKEKRSRVVSIKHLYKNFHRTSDLLLREDGSE-SLSHKGEVKVEDYHAS----
-----NVKKRSTF-------------------------------------------EG----------------------
---K---------------------------------------NNSEERN-NSY-FFSQGEEK---------EFSS-GAK
LH---REESQTNEHDSFGEEKIQK-N-VIA-------------------------GRNS----RIG-SDS--------HG
GSNSRENDDI-----------------LNMG---LQ---ASA-VLG-----K---MTRSYADEKFLE-------------
----------------------------LKEN-KK----GHASGKT---NGMEQEKHSLIGK------------------
-E--LNRCNLEEEKIYKFPVKGEQLPPV-KGNTG--------------------KVNL-ANDGKIFPSFEMA--------
----------------------KK-----DVNQCK--------------------------------------------D
YSTAVGETSCS-E------DPPFVRKEKKYNLVNEEE--G-----------------GCFFKTMNINDIKEVISINEPCT
LKVLLCTDNHLGYKENNSIQKKDTFNSFEEILFIAKKLNVDMILNSGDLFHKNKVSEFTLYRTMSIMRRYCLVD-REGGV
GL-EE----------ACA-PDVVE------------GDEAKRERNVAGREETKWERNEADREEAKRERNEADREEAKRER
NEADRE-EAK-----------------REK-NMKRNNCWGNLTELRNYAYDYYEEHKTGESQLE-PLA------------
----------------------------------------------------------------------GGK-------
-----C-------------NENGGSRIGDKGNKGQLDNLQSSD-------------------------------------
--------------------------------------------------------------------------------
-------------------------------------------E------KGS-EK--G-SEKRSEKG----DEKEEKKK
IRMNGSGSKARAVRERFEKCIPFFTMHGNHDYPYGYEYICPLDILSISNLINYIGKSSIDNIVVKPILLNKNETKISIYA
IGWIKDDRLYRSFEKKEVKFILPEDYKGRINILVLHQNRYMRNSYGNNTKNYIKESFIPDFIDLVIWGHEHFSKPYLEES
MFNKFYNLQLGSSVRTSLCTNEYGDKHIGLLEIKNERFRFLKIKLETVRPFELIDIRLSNFNINFKDESILNNFLHNQMD
TILAQIKENLQEQVKRYYLFKRLYYASNDGKKD-----------------------------------------------
------------------------------------------------------TYEETE--NGENINENAISEEEVKKF
YLDLKNEDFYSSTFIHLAFS-NKDDTFDLLKVKKQVYSKPLLKMKVQYDDINIINTQLFGSTYIDNIANPSECLTFYRKK
VKGIDI-KTKDNI---------------------------------------STYECVENKDDVNMEYLNEYNKIFDILF
NYCDFKNKLCILDEKVIMDTVQNFIMNMNSSFNSNSNNSSDYISLHSMVNISSERKIELLEHALRDVAVESVTEAHLDTL
TRNK-AV-----P
>PKNH_0205800
M-------------------------------------------------------DGGG---EWD--------------
----------FSSRRR----------------------------------PL--------------LRGT-PRRKM----
HRG----IH--------------HN-------------------------QSDGKSS--------------------EGY
PSDSPPIGRNRNDN----------QTNMEGNRTKVLSLKSLYSRLQRTSELILKGEDKQDQVCE----------------
----------KGEYMSGENHG------------------------GDINLEEVSTPNKKLDL--RSTHKGPQLKRRTRKI
QHGK---------------------------------------GASDNVNDIRR-YFIQEERQRT---S-TKEGTD-GAS
LQAGSESDVEAKRRINLEEKI-RR-NGSTRGRI-----ERKRDDQ--------MNYQND----PIS-DHS--------FR
PLLRRQNDQS-----------------ISFA---SK---GGSSQWG---------ISIDGADEEEPR-------------
----------------------------GSIP-TG----GVWRGTLKKESNKERTKHSLD--------------------
----EGNDQ-KDDSMYSPSAQ---WR-L-CKNGG--------------------KMNT-EE-------------------
-------------------------ED--AKSEGK--------------------------------------------Y
QSS-------D-T------SPVRKRKGTKYNSVKEEE--E-----------------NGKLKNLNLEEIKNRLRRNEPDT
LKILLCTDNHLGYKENNAVQRKDTFNSFEEILFVAKHLNVDMILNSGDLFHKNKVSEYTLFKSMGIIRRYCHVS-RYEDA
QGGTE----------S----------------------------------------------------------------
--------AE-----------------ASP-VRGAHPRKALLKEVHSCDYKWYGGDEKLDLNEENSHS------------
--------------------------------------------------------------------------------
---------------------------------------------------EESTRSDRRN-------------------
--------------------------------------------------------------RSD----RRNR-------
----------------------------------------SGES------NHSK--------ESSH------SDRSIFRE
KDPPYDVVRMCSVKEKVETAIPFFTIHGNHDYPYSCDYISPLDILHVGNLINYIGKSTLNKILVKPVLLNKEDTKIAIYA
IGWIKDERLHRAFEEKQIKFMLPSDYTSRINILVLHQNRHMRCAYGNDLKNFIKESFIPSFVDLVIWGHEHFSKPYLEES
SFQSFFSLQLGSSVRTSLCANEYGDKYIGLLEIKKERFRFLKIQLESVRPFELKDIRLTNYHLNFNEESVLKQFLHEQVS
GILETFQMSFREQMKRYYLFRRAFLRGDR-GGIH----RGVD--VKGKNHFGADHIGAN----HIGV-------------
------------KNTG-RKDEESRF-YLSE---------------GHD-TLSNEVFTKRE--LLDEYFDSVISDQDVTHF
LCGLQDEEFYSSTFIHVAFS-TPSDTFDLLKIKKVLYDKPLIKLKVEYEDINIINTQLFGSTFASRVGNPSEFLTFYRKK
GKTSGG-TKDERGT-------------TTIG-MEP--------------------TNMDQKDLTNMENINEYNKVFDILF
NYCQLKDKLSILNEKTIKETILNFISNSNSSFNSETTGTSDYCNIISMVNDSVRRKVDLLEGSLRDVPVESLTEEYLAEV
LKNLTGG-----V
>MKS88_000686
M-------------------------------------------------------CRMGSPPKEGKDINIRSIV-YDKL
SREKDSIK-EILQNGANSISNTHYNDEHLSDCSNTGIHMYKKRNEVI-CENY--------------KNSA-SCNNY----
E---SILNP--------------VR-------------------------SSHN--------------------------
----------NRSNLYSPMEYETSTALSNEKRARVISVKSLYSTFHKTSDILLNENGRM-ERTETTE---KEGKEYIAC-
-SGNNLLKGKAKLQADH---KNENENDSAN----------------------KNEYENDSVN--K-------------NE
NEND---------------------------------------NANKNEKDVDP-YFAQQQNHIQNNDF-LRKHEN-YYS
SLAQSNEDKNRNRGSKICGKK-----G---------------------------DDVFM----NSI-RSD--------KE
DDSNANDLHQRIRNSKECSLLLSSCDTLHINDRRKNFTHNDG-KESPFKKIEMKKYHK-EENKSRRN-------------
----------------------------TQNC-RD----IITKVSE----------------------------------
----HEKDP---SHTFTL--K---EL-A-ENEERHLISSNVPMENTNITTKENIKLHEFER-------EKMQ--------
----------------------KNKPYNGVDKEVL--------------------------------------------N
YSL-------G-SMMDEKNI-PNERREKKYNFICEEE--G-----------------KRIFKNIPLCELKVILSENEPNT
LKILLCTDNHLGYKENNAIQKEDTFNSFEEILFIAKKLNVDMILNSGDLFHKNKLSEYTLFKTMSTIRKYCHVS-RKDVE
IGSSPPTRLANGESKNMP-SRVEE------------TP-----------------------------------------T
NN--------------------------DD-LTRKDKYRARLKEIRNYNYEYYKEDKMEESFPK-NE-TY----------
-------------------------------------------------------------------TYDEQNSLGEN--
-KKEMS-----------TGSNNSESLTEGYSTVEKPK--KKRICPLNSYSEGENS-AERINDSSDERYCAKRS-------
---------------------------------------AVSDRNRGAR------------IRGN----SHAR-------
----------------------------------------SEEE------YYDEEE--RKGGERAR------SESRVKRT
RGESLESFKLCSVNEKFEKSIPFFTVHGNHDYPYSYDYICPLDILNISNLINYIGKNSLNKIVVKPILLNKNSTKISIYA
IGWIKDERLYRSFENKQVKFVLPLDYKRRINILVLHQNRYIRNSYGNNTKNFIKESFIPKFMDLVIWGHEHFSKPYLEES
LFNSFYNLQLGSSVRTSLCANEYGDKYIGLLEIKKERFRFLKINLETVRPFEMKDIRLSDYNLNFKEESILNKFLHEQTS
QILNKIKENFYEQVRKYYLFRKLFFPSNDEDNLLHVTYENKKKRSN----------------------------------
-------------------PEEANI-PLFN----E---------NIEKEITTNDIFEKSE-KEREKYFYSILREQEINNF
YDNLKNEDFYSSTFIHLAFS-DYNDTFDLLKIKKYVYDKPLLKLKVEYNEINIINTQLFGSTFAHRIANPSEFLSFYKKK
LKMKDT-INTRVNSD--------------------------------------EQDNVDDKDILNMEYINEYNKVFDILF
DYCDVKNKLLILDQKIIMNTVQNFILNNNSSFNSDSINSSEFTSFLSMVENLSKNKIDLLELNLSNIPVENMTDDYLVQL
TEKLSS------T
>C922_04894
M-------------------------------------------------------QRVA---RQQ--------------
--------------------------------------------------------------------GT-E---E----
HPG----EE--------------H--------------------------PGEGHSG--------------------EGH
PTDPPPSGKGRNGR----------QAKTEANRTKLLSLKNLYSTLHRTSEVMLKGGEKQ---CE----------------
----------KGEYMTGADHQEDSHREDIH--------------REDFHMEEASLPNEKVDV--PSSSRGAQQKRRIRKV
DDRK---------------------------------------ATRENANDIRR-YFTQEKRRSR---S-VREGSN-GTS
VQASSESDVEARRKTRSGEKI-GR-NGPTRGRS-----EKRRAEQCA----VRCDVQSD----ALS-DRP--------VR
PPRSSHSDQS-----------------INRV---LK---GHS-RQG---------IRRKGSDEQEPS-------------
----------------------------GSNP-RS----GLWRGARKRESNKEKTKQTLDERNEEKTKQPLHQRNKEKAK
QPFKGRNRKEEDESMYSLSPR---LR-R-RRNGG--------------------TTNM-EE-------------------
-------------------------EA--PKSEET--------------------------------------------I
QSG-------D-T------SPVRERKGTKYNNIKEEE--E-----------------SGKFRNMTLEDIKNRLRKNEPDT
LKILLCTDNHLGYKENNAVQRKDTFNSFEEILFLAKHLNVDMIINSGDLFHKNKVSEYTLFKSMEIIRRYCHVR-GYEDS
EAGAE----------S----------------------------------------------------------------
--------VE-----------------ASP-ARGTHPRRALLKEVHCSDYKWYGGDDNLDLGEESSHS------------
--------------------------------------------------------------------------------
---------------------------------------------------GGSTRSDKHG-HSDNRS------------
--------------------------------------------RSEGS------------SHSD----NRSR-------
----------------------------------------SEGS------SHSD--------NRSR------SGESTPCE
ELPPRDTFHMCPVKGKVETAIPLFTMHGNHDYPYSCDYISPLDILHVGNLIKYIGKSSLNRIVVKPVLLNKEDTKVAIYA
IGWIKDERLHRAFEKKQVKFLLPNDHACRINILVLHQNRYMRCAHGNDLRNFIKESFIPNFVDLVIWGHEHFSKPYLEES
SLQSFFSLQLGSSVRTSLCTNEYGDKYIGLLEIRKERFRFLKIQLESVRPFELKEIRLANYHLNFNDESVLKQFLHEQVS
TILDTFQLSLREQVKRYYLFRRAFLAEVGRGRIG----KGKG--GKGRSDKGRSDKGRS----DKGRSDKGRNDKGISGK
AISDKRLSDNRTDNTGIADEEDPRS-QLSEDQCAT---------RGHP-ALPSEVFTERE--LLDEYFDSLISDQDVTHF
LSNLQNEEFYSTTFIHVAFS-TPSDTFDLLRIKKGVYDKPLIKLKVEYEDINIINTQLFGSTFVSRVGNPSEFLTFYRKK
GKTSGS-TKDGQGTNCTG--HT-LGRVNTMG-MQP--------------------TNMDQKDILMMENINEYNKVFDILF
NYCQLREGLSILNEKTIMETILNFMSNSNSSFNSESTGTSDYCNIISMVDHWARSKVNLLEGSLRDVPVESLTEEYLAEV
VKNSA-G-----E
>PRCDC_0105700
M-------------------------------------------------------KSTQ---SNLND------------
---E---E-KVMNNNE----------------------------------KI--------------IKNS-YGELL----
SGC----IK--------------NK-------------------------SSDM--------------------------
----------NTGD----------VYPCNDKNTKIVSIKNVYNNLYKTSDSLFFNEENEENKMENCI-IRNDGRD-----
------MENKFSLYINN--------------------------------------------A--E-------------NK
DDNNINHN--------------------------I--------NNNINNNKNNN-IYHNINNNIYHNINNNNYHNN-IIN
DSAIINEHTSH-------------------------------------------GDRSS----FLN-NKN--------YN
VSNCTNHAHN-----------------INLN---EE---KNE-KVY---------MYR-NENKEKIH-------------
----------------------------NSNN-KD----YIQKSNE----------------------------------
----KNVSCKMEEETYRNNSY---NI-D-SKNTD--------------------VKNN-ER--------DMC--------
----------------------KTMVNNLSIKENK--------------------------------------------N
YSY-------N-S------KKEERNPEHQYNIINEEE--H-----------------VKLFKNMNLQEIKNVLSKNDAST
LKILLCTDNHLGYKENNSIQKKDSFNSFEEILFIAKKLNVDMILNSGDLFHKNKVSEYTLFKSMYIIRKYCHIN-ENDKE
IQKDD----------NIN-NSVHS------------ND-----------------------------------------L
NNDDKSIGEG-----------------ILE-NEFYNMYNVQVKEIKNYKYEYYKNEHTVN-RNN----------------
-------------------------------------------------------------------IFDDTNNYMSN--
-KPSVQ-------------DKNGNLYKDDKKNTNNVKLLQKNDEMYNSDHPGEYL-N-YPN-GSNKHFYEYGKEDNNDNN
DDVNNDVNNDDDNDDDNNDDNNDDDNNNVNNDDDNIVILNMLKKNKGKI------------TNKN----KKKRV------
-NNNNIFNSDNDDI-HHIRHD----D--EH------HNNYNEHD------YYNDDC--HFEEEQIK------YYNKLKEN
NNEFFNKLKICPVNEKFKKLIPFYTIHGNHDYPYSYDYISPLDILNISNLINYIGKNNLNNIVVKPILLNKYKSKISIYA
VGWMKDERLYRSFENNEVKFILPSDYKNRINILVLHQNRYIRNAYGNNTKNFIKESFIPKFIDLVIWGHEHFSKPYLEES
ILNSFYNIQLGSSVRTSICPNEYGDKFIGLLEIKNQRFRFLKINLETVRPFEMKDIKLADYELNFKSESVLKEFLHEQTH
AILEKIKNNFSDEIKKYFLFKQLFHTKNKLETD-----SNKE--HQ----------------------------------
-------------------NEYNNINNICT----K---------KINV------HLNDYQDENLYKSLI-SISKQDINNF
FNNLKNEDFYSSTFIHFAFA-DHYDTFDLLKIKKDVYEKPLLKIKVEYDDVNIINTQLFGSLFINSIANPSEFLSFYRKK
IRHRDI-YNNNDNNDN-I--NDNNNNNNNNG-KNNMNHDTYNNNR--N--YNRLHEDEGDKDLHNMEYINEYNKVFDILF
DYCDIKNKLLILDENVIMDTIQNFILNTNSSFNFNTNVTSDFTSINSMIDKSFKNKVESIEKQMANMSAENITDAYLTDL
LKKINNT-----S
