# Supplementary material for: Phosphorylation in the Plasmodium falciparum Proteome: A Meta-Analysis of Publicly Available Data Sets
Source: J Proteome Res. 2024 Oct 30;23(12):5326–41. doi: 10.1021/acs.jproteome.4c00418 (PMC11629380; doi:10.1021/acs.jproteome.4c00418)
Supplement: Supplementary file 7 — pr4c00418_si_007.zip [file pr4c00418_si_007.zip › plasmodium_alignments/PF3D7_0107900_orthos.afa]

>PF3D7_0107900
MLFLFLL--LL--FF---------------IIHLSYSLNING-KTN-LFINTSCDNNN-N--NKKKKKKWNSQIIKRDAI
QMSN------VMNMRNTKKTQS----------------------------------------------------------
-------------S-KNMRNIKQVQNLYEPIHKKERDIYPKVYN-AQIKNNVIYKQIPELTYPYKKYNIDDIYYGRILSI
NSKKIKLDILCDRKAYLNTSEYFNNRMMNKYIYNILNINNIIKVQIKNIEKIHQKIHVDIKKYTYEEFVSSFKNNNIYIN
SKVIQIKPNYLLLYLAPKVIGKLMYDKNQDMRNFHVGNNVHVKIDYFDKMKNELYV---IR
>PGSY75_0107900
MLFLFLF------FF---------------IIHLSYSINING-KNN-LFINTSCDNNK-------KKKKWHSQNIKRDVM
QISNVNQSRNVMNMRDAKPPQSSNNKINVNPPQSSNNKINVNPQQSSNNIKNVNPQQSSNNKINVNPPQSSNNKINVNPP
QSSNNKINVNPQQS-SNMRNIKKSEYFYESINKKEGEIYPKKYN-FQRKNNVIYKQIPEFTYPYKKYNIDDIYYGRILSI
NSKKIKLDILCDRKAYLNTSEYFNNYMMNKYIYNILNINNIIKVQIKNIEKIHQKIHVDIKKYTYEEFLSSFKNNNIYIN
SKVIHIKQNYALLYLAPKIIGKLMYDKNEDMRNLHVGNDVHVKIDYFDKIKNELYL---IR
>PRELSG_0209000
MLHFFII------FL---------------LINSAYAININV-KSH-LFLNSNFNNIK-K------WKTIKI---K----
--------------------------------------------------------------------------------
----------------------------------------KIFQGDIMKSNIIYKQIKEENYPFKKYNIDDVYYGRILGI
NKRKIKIDILCDRKAYLNTSEYFSLEKFNKYIFLLIKIHNIIKVRIAKIDSIHKKIIVDIKKYTNEEILSSFKNTNYLIN
SKILSIKENFILVYIAPKIHAKLIIKQNDDLNNYKIGGDILVKIYDFDKIKNELYVK--NP
>PCOAH_00003480
MRAAFYI------LL---------------AVSLAYSVSVNVAKRS-SFISSSIENVP-K------ITARAVGRSKSH--
--------------------------------------------------------------------------------
----------------------------------------KRKI-NASQGNVIYKQIKERDTPFKFYNIGDSFYGRILSI
SKKNIKLDILCDRKAYLNTSEYFRSPFLHKYVFALLKVHNIIRVKIKYIQRIHQKIAVQIQKYSYEEILSSFHNGRSLIN
AKILDVLDDHVLLYLAPQIHAKLVLRVGERADDYKAGNDVLVRIDRFDGPRGELYVR--LP
>PRCDC_0105800
MLFLFLL--FL--FF---------------IIHLSYSLNING-KTN-LFINTSYDNNN-N-NNKKKEKKWNSKIIKRDAI
QISN------VMNMRNTKKTQS----------------------------------------------------------
-------------S-KNMRNIKQLQNFYEPINKKERDIYPKIYN-AQIKNNVIYKQIPELTYPYKKYNIDDIYYGRILSI
NSKKIKLDILCDRKAYLNTSEYFNNRMMNKYIYNILNINNIIKVQIKNIEKIHQKIHVDIKKYTYEEFVSSFKNNNIYIN
SKVIQIKPNYALLYLAPKVIGKLRYDKNQDMRNFHLGNNVHVKIDYFDKMKNELYV---IR
>PVVCY_0200530
MYN-----------------------------------------------------------------------------
--------------------------------------------------------------------------------
----------------------------------------NNWN-SKYSQNVIYKQIYEKSYPFKRYCIGDEYYGRVLSV
NAKKIKLDILCDRKAYLNTFEYFNSIKLCKYINSIINIHDIIKIKIKYIQKIYQKIFVQIRRYTIPEILSSFQNEQSLVS
SKIFYISDDYALVYIAPKVHAKLIINKQDKLDKYKIGNTIPVKVHSFNSEENELYVLDPYD
>MKS88_000685
MNVLKLY--FL--FMKGCKIKSKLAKICSQIVNLAYSINIKVIKNP-LFINTTYNDNITG-WNNTKSKNEKKKKKKSL--
--------------------------------------------------------------------------------
----------------------------------------VRKS-STKQSNIIYKLVKEDKDPFKKYMIDDMYYGRILSI
NKKKIKLDILCDRKAYLNTSEYFSVQDFNKYIFTLLQVHNIIKVKIKRIEKIHQKITVCIKKYSYQQILSSFKNDHHLIK
SKILDIRENYLLLYLAPKIHAKLMLHGKEDLSNYKIGNDISVKVDYFDGDNNELYVK--IQ
>PGAL8A_00104100
MLHFFVI------FL---------------LINLTYSININV-KNY-LFFNDNFNNIQ-K------CKIFKT---K----
--------------------------------------------------------------------------------
----------------------------------------RIFE-RDMKNNIIYKQIKEENYPFKKYSIDDVYYGRILSI
NQRKIKLDILCDRKAYLNTSEYFSLEGLQKYIFLIIKIHNIIKVRIARIDNIHKKIIVDIKKYTNEEILSSFKNTNNLIN
SKILDIRDNYVLLYLAPKIHAKLIIKQSDDLNKYKIGNNILTKIDYFDKVKNELYVK--NS
>PVL_000163000
MRAPLSI------LL---------------AVSLAYSVCVNVAKRS-SFISS-IGNAP-K------FTANTGGRSKSH--
--------------------------------------------------------------------------------
----------------------------------------GRKI-NASQGNVIYKQIKERDTPFKFYSIGDSFYGRILSI
SKKNIKLDILCDRKAYLNTSEYFRFSFLHKYVFALLKVHNVIRVKIKYIQRVHQKIAVQIQKYSYEEIVSSFQNGQSLIN
AKILDVLDGYVLLYLAPQIHAKLLLREGERADDYRAGNDVLVRIDRFDGPRGDLYVR--VA
>PmUG01_02015900
MRPIFFS--FF--VV---------------VVNLAYSINIKVIKNP-LFINTTYNDNITG-WNNTKSKNEKKKKKKSL--
--------------------------------------------------------------------------------
----------------------------------------VRKS-STKQSNIIYKLVKEDKDPFKKYMIDDMYYGRILSI
NKKKIKLDILCDRKAYLNTSEYFSVQDFNKYIFTLLQVHNIIKVKIKRIEKIHQKITVCIKKYSYQQILSSFKNDHHLIK
SKILDIRENYLLLYLAPKIHAKLMLHGKEDLSNYKIGNDISVKVDYFDGDNNELYVK--IQ
>PCHAS_0203900
MRIFFVSPIFLFFFF---------------IKNITCIVNTQLANQSLFFITNGGYKKV-K------STRLESKKLGSDVE
KSNR------TGGARRIVNPNV----------------------------------------------------------
-------------N-TNMY---------------------NNWG-SSYSQNVIYKQIYEKAYPFKRYCIGDEYYGRVLSV
NAKKIKLDILCDRKAYLNTSEYFSSFKLCKYINSIINIHDIIKIKIKYIQKIYQKIFVQIRKYTIPEILSSFQNEQNLIN
SKIFYISNDYALVYIAPKIHAKLIINRQDKPDKYKIGDTISVKIHSFNSEENELYVLDPYE
>PBANKA_0205500
MRIFFIFHIFLFFFS---------------TKNITCIVNKKLTKEKQFFINNGCYRKI-K------SVHLKLKKFRSNEE
------------------KGSV----------------------------------------------------------
-------------G-GGLRDIANYH--------FKRNIY-NSWN-NNFPKNIIYKQIYEKTYPFKKYCIGDEYYGRILNV
NSKKIKVDILCDRKACLNTSEYFSSLKLCKYINSIINIHDIIKIKIKFIQKIYKKIFVQIRKYSVSEILSSFQNDKNLIN
SKIFYIYHNYALVYIAPKIHAKLIIHKQNKLDKYKLGDTIPVKVDSFNSEKNELYVLDPNS
>PcyM_0209200
MRAPFSI------LL---------------AVSLAYSVSVNVAKRS-SFISSSIENAA-K------FTARSGGRSKSH--
--------------------------------------------------------------------------------
----------------------------------------RRKI-SASQGNVIYKQIKERSIPFKFYNIGDSFYGRILSI
SKKNIKLDILCDRKAYLNTSEYFRLPILHKYVFALLKVHNIIRVKIKYIQRVHQKIAVQIQKYSYEEILSSFNNGRSLIN
AKILDVLDDYVLLYLAPQIHAKLLLRVGERADDYRAGNDVLVRIDRFDGPSGELYVR--VP
>PVP01_0207000
MRAPLPI------LL---------------AVSLAYSVWVNVAKRS-SFISS-IGNAP-K------FTANTGGRSKSH--
--------------------------------------------------------------------------------
----------------------------------------GRKI-NASQGNVIYKQIKERDTPFKFYSIGDSFYGRILSI
SKKNIKLDILCDRKAYLNTSEYFRLPNLHKYVFALLKVHNVIRVKIKYIQRVHQKIAVQIQKYSYEEILSSFQNGQSLMN
AKILDVLDGYVLLYLAPQIHAKLLLREGERADDYRAGNDVLVRIDRFDGPRGDLYVR--VA
>PKNH_0205700
MRVVFSI------LL---------------AVSLTYSVSVNVAKRSFSFISNRIENAP-K------FTFRAGGRSKNH--
--------------------------------------------------------------------------------
----------------------------------------GRKI-SASQGNVIYKQIKERDVPFKFYNIGDSFYGRILSI
SKKNIKLDILCDRKAYLNTSEFFRSSTLHKYVFALLKVHNIIRVKIKYIQRVHQKIGVQIQKYSYEEILSSFNDGRSLIN
AKILDVLDDHVLLYLAPQVHARLLLKVGERADDYRAGNDLLVRIDRFDEQRGELYVR--VP
>PADL01_0105500
MLFLFLF------VF---------------IIHLSYSINING-KNN-LFINTSCDNNN-K-----KKKKWNSQNIKREVM
QIFNVIQSRNVMNMRDEKQPHNSNNKINVNPPHYSNNKINVNPP------------HNSNNKINVNPSHNSNNKINVNPP
HNSKNKINVNPSHN-SNMRNMKKSQYFYESINKKEGEIYPTKYN-FQRNNNVIYKQIPEFTYPYKKYNIDDIYYGRILSI
NSKKIKLDILCDRKAYLNTSEYFNNHMMNKYIYNILNINNIIKVQIKNIEKIHQKIHVDIKKYTYEEFLSSFKNNNIYIN
SKVIHIKPKYALLYLAPKIIGKLMYDKNEDMQNLNVGNDVHVKIDYFDKMKNELYL---IR
>PY17X_0206900
MRIFFAFHIFLFFFF---------------TKNIACIVNTKVAKGKRFFINNGWCKKV-K------YFYLNSNKVRSNEE
------------------KSTI----------------------------------------------------------
-------------LGGELRNIIIPH--------FRRNI-------YNEPKNVVYKQIYEKTYPFKKYCIGDEYYGRVLSV
NCQKIKLDILCDRKACLNTSEYFSSIKLCKYIDSIINIHDIIKIKIKFIQKIYQKIFVQIRKYSISEILSSFQNDQNLIN
SKIFYIGHNYALVYIAPKIHAKLIIHKQ---NKYKLGDIIPVKIHFFNSEKNELYVLDPYD
>PPRFG01_0106300
MLFLFLL--FL--FF---------------IIHLSYSLNING-KTN-LFINTSCDNNN-N--NKKKKKNGIVKLLKGTP-
-----------FKCRNTKKTQS----------------------------------------------------------
-------------S-KNMRNIKQVQNLYEPINKKERDIYPKVYN-AQIKNNVIYKQIPELTYPYKKYNIDDIYYGRILSI
NSKKIKLDILCDRKAYLNTSEYFNNRMMNKYIYNILNINNIIKVQIKNIEKIHQKIHVDIKKYTYEEFVSSFKNNNIYIN
SKVIQIKPNYLLLYLAPKVIGKLMYDKNQDMRNFHVGNNVHVKIDYFDKMKNELYV---IR
>PBILCG01_0106300
MLFLFLL------FF---------------IIHLSYSINING-KNY-LFINSSFDNNN-K----KKKKKWKSEIIKRDGI
QISNLNESKNVLNMTSTKEAQS----------------------------------------------------------
-------------C-NNMRNIKQVRYSYEPINKKERDIYPKIYN-SQRKNNVIYKQIPELTHPYKKYNIDDIYYGRILSI
NSKKIKLDILCDRKAYLNTSEYFNSRVMNKYIYNILNINNIIKVQIRNIEKIHQKIHVDIKKYTYDEFLSSFKNNNIYIN
SKVIHIKPNYVLLYLAPKIIGKLMYDKNEDMRNFHVGNDVHVKIDYFDKMKNELYV---IR
>PBLACG01_0105500
MLFLFLL------FF---------------IIHLSYSININV-KNY-LFINTCCDNNN-NNNNNNNNKKWNSQIIKRDAI
QISNVNHSKNVMNRRNTKEPQGG---------------------------------------------------------
-------------S-NNMRNIKQVQYFYEPINKKEGDIYPKIYN-SQRNNNVIYKQIPELTYPYKKYNIDDIYYGRILSI
NSKKIKLDILCDRKAYLNTSEYFNNRVMNKYIYNILNINNIIKVQIKNIEKIHQKIHVDIKKYTYEEFLSSFKNNNIYIN
SKVIHIKPKYVLLYLAPKVIAKLIYDKNEDMQNFQVGNDIHVKIDYFDKMKNELYV---IR
>PocGH01_02014200
MPLILTL------IL---------------MINLVYSVQSNGRKEP-MFVNVNWSIIQ-Q------CGHNSNGKKKK---
--------------------------------------------------------------------------------
----------------------------------------KRHE-AIFKNNIIHKQIKENIYPFKKYNIDDIYYGRILSI
TKRKIKVDILCDRKAYLNTSEYFCLPILHKYIYFILHVHNVIKVRIKYIHNIHKKIIVDIKKYTYEEIVSSFKNNFKLLN
ARILLVKRNYVLLYIGPKIHGKLILQREEDMDMYMVGSDIPVRIDYFDKDNNELYVS--RP
