# Supplementary material for: Phosphorylation in the Plasmodium falciparum Proteome: A Meta-Analysis of Publicly Available Data Sets
Source: J Proteome Res. 2024 Oct 30;23(12):5326–41. doi: 10.1021/acs.jproteome.4c00418 (PMC11629380; doi:10.1021/acs.jproteome.4c00418)
Supplement: Supplementary file 7 — pr4c00418_si_007.zip [file pr4c00418_si_007.zip › plasmodium_alignments/PF3D7_0108000_orthos.afa]

>MKS88_000684
--------------------------------------MGSIFNYNGGCVLGMSGSDCVAIACDMRLGSNNFTTVSTNFT
KIFKMNDHVYVGLSGLATDIQTLYELLRYRVNIYQIRQETEMDVDCFANMLSSILYSNRFSPYFVNPIVVGFKINHTIDD
DGNKSITYEPYLTAYDLIGAKCETKDFVVNGVTSEQLYGMCESLYIKDQDENGLFETISQCLLSALDRDCLSGWGAEVYV
LTPD------------------------K---------------------------------------------------
-----------------------------------------------------------------------------II-
--------------------------------------------------------------------------------
-------KKKLKTRMD
>PGSY75_0108000
--------------------------------------MGSIYNYNGGCVLGMSGSKCVAIACDLRLGANTFTTISTKFS
KIFKMNNNVYVGLSGLATDIQTLYEILRYRVNLYEIRQEAEMDVECFANMLSSILYSNRFSPYFVNPIVVGFKLKHYIDE
EGEKKVNYEPYLTAYDLIGAKCETNDFVVNGVTSEQLFGMCESLYVKDQDENGLFETISQCLLSALDRDCISGWGAEVLV
LTPE------------------------K---------------------------------------------------
-----------------------------------------------------------------------------II-
--------------------------------------------------------------------------------
-------KKKLKARMD
>PVL_000163100
--------------------------------------------------------------------------------
--------------------------------------------------------------------------------
-------------------------------------------------DKDGLFETISQCLLSALDRDCLSGWGAEVYV
LTPD------------------------T---------------------------------------------------
-----------------------------------------------------------------------------IM-
--------------------------------------------------------------------------------
-------KKKLKARMD
>PBILCG01_0106400
MVTNIYIYKILYIYIYIYIYIYI-YNCKEKI---GLFFFGSIYNYNGGCVLGMSGSKCVAIACDLRLGANTFTTISTKFS
KIFKMNNNVYVGLSGLATDIQTLYEILRYRVNLYEVRQDAEMDVECFANMLSSILYSNRFSPYFVNPIVVGFKLIHYINE
EGEKKVNYEPYLTAYDLIGAKCETKDFVVNGVTSEQLFGMCESLYVKDQDENGLFETISQCLLSALDRDCISGWGAEVLV
LTPE------------------------K---------------------------------------------------
-----------------------------------------------------------------------------II-
--------------------------------------------------------------------------------
-------KKKLKARMD
>PVVCY_0200520
--------------------------------------MGSIFNYNGGCVLGMSGSQCVAIACDLRLGSNSFTTVSTNFT
KIFKINDHIYVGLSGLATDIQSLYELLRYRVNLYQIRQETEMNIDCFSNMLSSILYSNRFSPYFVNPIVVGFKVSTQVDE
NGNKTNVYEPYLNAYDLIGAKCETNDFVVNGVSNEQLYGMCESMYIKDQDENGLFETVSQCLLSALDRDCLSGWGAEVYV
LTPD------------------------K---------------------------------------------------
-----------------------------------------------------------------------------II-
--------------------------------------------------------------------------------
-------KKKLKARMD
>PY17X_0206800
--------------------------------------MGSIFNYNGGCVLGMSGSQCVAIACDLRLGSNSFTTVSTNFT
KIFKINDHIYVGLSGLATDIQSLYELLRYRVNLYQIRQETDMNIDCFSNMLSNILYSNRFSPYFVNPIVVGFKVNTHIDE
NGNKINVYEPYLNAYDLIGAKCETNDFVVNGVSNEQLYGMCESMYIKDQDENGLFETVSQCLLSALDRDCLSGWGAEVYV
LTPD------------------------K---------------------------------------------------
-----------------------------------------------------------------------------II-
--------------------------------------------------------------------------------
-------KKKLKARMD
>PCHAS_0203800
--------------------------------------MGSIFNYNGGCVLGMSGSQCVAIACDLRLGSNSFTTVSTNFT
KIFKINDHIYVGLSGLATDIQSLYELLRYRVNLYQIRQETEMNIDCFSNMLSNILYSNRFSPYFVNPIVVGFKVTTQVDE
NGNKTNVYEPYLNAYDLIGAKCETNDFVVNGVSNEQLYGMCESMYIKDQDENGLFETVSQCLLSALDRDCLSGWGAEVYV
LTPD------------------------K---------------------------------------------------
-----------------------------------------------------------------------------II-
--------------------------------------------------------------------------------
-------KKKLKARMD
>PVP01_0206900
--------------------------------------MGSIFNYNGGCVLGMSGAQCVAIACDLRLGANNFTTVSTNFT
KIFKMNDYVYVGLSGLATDIQTLYELLRYRVNLYEIRQETPMDIDCFANMLSSILYANRFSPYFVNPIVVGFRVQHTLDD
EGKKVCSFEPYLTAYDLIGAKCETKDFVVNGVTSEQLYGMCESLYIKDQDKDGLFETISQCLLSALDRDCLSGWGAEVYV
LTPD------------------------T---------------------------------------------------
-----------------------------------------------------------------------------IM-
--------------------------------------------------------------------------------
-------KKKLKARMD
>PBLACG01_0105600
--------------------------------------MGSIYNYNGGCVLGMSGSKCVAIACDLRLGANTFTTISTKFS
KIFKMNNNVYVGLSGLATDIQTLYEILRYRVNLYEVRQDAEMDVECFANMLSSILYSNRFSPYFVNPIVVGFKLKHYIDE
EGEKKVNYEPYLTAYDLIGAKCETKDFVVNGVTSEQLFGMCESLYVKDQDENGLFETISQCLLSALDRDCISGWGAEVLV
LTPE------------------------K---------------------------------------------------
-----------------------------------------------------------------------------II-
--------------------------------------------------------------------------------
-------KKKLKARMD
>AK88_01056
--------------------------------------MGSIFNYNGGCVLGMSGAQCVAIACDLRLGSNNFTTISTNFT
KVFKINEYVYVGLSGLATDIQTLYELLRYRVNLYEIRQETLMDIDCFANMLSSILYSNRFSPYFVNPIVVGFRVKHTYDD
EGKKICTYEPYLTAYDLIGAKCETKDFVVNGVTSEQLYGMCESLYIKDQDKDGLFETISQCLLSALDRDCLSGWGAEVYV
LYNARYDHEEETESKNGLKRHFFFLRPAKISLAYSVSLNVAKRSSFISSSIENGLKFTARAGGRSKSDRR----------
KISASQGNVIYKQIKERGIPFKFYNIGDSFYGRILSISKKNIKLDILCDRKAYLNTSEYFRSPILHKYVFALLKVHNIIR
VKIKYIQSIHQKIAVQIQKYTYEEILSSFNNGRSLINAKILDVHDDHVLLYLAPQIHAKLLLRVGERADDYRAGNDVLVR
IDHFDERRGELYVRVP
>PRELSG_0208900
--------------------------------------MGSIFNYNGGCVLGMSGSECVAIACDLRLGSNGFTTVSTNFT
KIFKMNDYVYVGLSGLATDIQTLYELLRYRVNLYEIMQEKLMDIDCFSNMLSSILYSNRFSPYFVNPIVVGFKINHSIDE
KGNKTTTYEPYLTAFDLIGAKCETKDFVINGVTSEQLFGMCESLYIKDQDESGLFETISQCLLSALDRDCLSGWGAEVYV
LTPD------------------------K---------------------------------------------------
-----------------------------------------------------------------------------VI-
--------------------------------------------------------------------------------
-------KKKLKARMD
>PRCDC_0105900
--------------------------------------MGSIYNYNGGCVLGMSGLNCVAIACDLRLGANTFTTVSTKFS
KIFKMNNNVYVGLSGLATDIQTLYEILRYRVNLYEVRQDAEMDVECFANMLSSILYSNRFSPYFVNPIVVGFKLKHYVDE
EGEKKVNYEPYLTAYDLIGAKCETRDFVVNGVTSEQLFGMCESLYVKDQDENGLFETISQCLLSALDRDCISGWGAEVLV
LTPE------------------------K---------------------------------------------------
-----------------------------------------------------------------------------II-
--------------------------------------------------------------------------------
-------KKKLKARMD
>C922_04893
--------------------------------------MGSIFNYNGGCVLGMSGAQCVAIACDLRLGANNFTTISTNFT
KIFKMNDYVYVGLSGLATDIQTLYELLRYRVNLYEIRQETPMDIDCFANMLSSILYSNRFSPYFVNPIVVGFRVKHTMDD
KGNKICTFEPYLTAYDLIGAKCETKDFVVNGVTSEQLYGMCESLYIKDQDKDGLFETISQCLLSALDRDCLSGWGAEVYV
LYVY----------------------PKCISLAYSVSVNEAKRSSFIS-SIENAPKFTACAGGRSKSDRHSHNRNHSHKN
QINASQGNVIYKQIKERGTPFRFYNIGDSFYGRILSISKKNIKLDILCDRKAYLNTSEYFRFPILHKYVFTLLKVHNIIR
VKIKYIQTVHQKIAVQIQKYTYEEILSSFNNGRSLINAKILDVLDNHVLLYLAPQIHAKLLLRVGERADEYRPGNDVLVR
IDRFDGPRGELYVRVP
>PmUG01_02015800
--------------------------------------MGSIFNYNGGCVLGMSGSDCVAIACDMRLGSNNFTTVSTNFT
KIFKMNDHVYVGLSGLATDIQTLYELLRYRVNIYQIRQETEMDVDCFANMLSSILYSNRFSPYFVNPIVVGFKINHTIDD
DGNKSITYEPYLTAYDLIGAKCETKDFVVNGVTSEQLYGMCESLYIKDQDENGLFETISQCLLSALDRDCLSGWGAEVYV
LTPD------------------------K---------------------------------------------------
-----------------------------------------------------------------------------II-
--------------------------------------------------------------------------------
-------KKKLKTRMD
>PGAL8A_00104200
--------------------------------------MGSIFNYNGGCVLGMSGTDCVAIACDLRLGSNGFTTVSTNFT
KIFKMNDYVYVGLSGLATDIQTLYELLRFRVNLYQIRQEKLMDVDCFSNMLSSILYSNRFSPYFVNPIVVGFKIKHSIDE
KGNKTSTYEPYLTAFDLIGAKCETNDFVINGITSEQLYGMCESLYIKDQDENGLFETISQCILSALDRDCLSGWGAEVYV
LTPD------------------------K---------------------------------------------------
-----------------------------------------------------------------------------VI-
--------------------------------------------------------------------------------
-------KKRLKARMD
>PF3D7_0108000
--------------------------------------MGSIYNYNGGCVLGMSGSNCVAIACDLRLGANTFTTVSTKFS
KIFKMNNNVYVGLSGLATDIQTLYEILRYRVNLYEVRQDAEMDVECFANMLSSILYSNRFSPYFVNPIVVGFKLKHYVDE
EGEKKVNYEPYLTAYDLIGAKCETRDFVVNGVTSEQLFGMCESLYVKDQDENGLFETISQCLLSALDRDCISGWGAEVLV
LTPE------------------------K---------------------------------------------------
-----------------------------------------------------------------------------II-
--------------------------------------------------------------------------------
-------KKKLKARMD
>PADL01_0105600
--------------------------------------MGSIYNYNGGCVLGMSGSKCVAIACDLRLGANTFTTVSTKFS
KIFKMNNNVYVGLSGLATDIQTLYEILRYRVNLYEIRQDAEMDVECFANMLSSILYSNRFSPYFVNPIVVGFKLKHYIDE
EGEKKVNYEPYLTAYDLIGAKCETNDFVVNGVTSEQLFGMCESLYVKDQDENGLFETISQCLLSALDRDCISGWGAEVLV
LTPE------------------------K---------------------------------------------------
-----------------------------------------------------------------------------II-
--------------------------------------------------------------------------------
-------KKKLKARMD
>PBANKA_0205400
--------------------------------------MGSIFNYNGGCVLGMTGSQCVAIACDLRLGSNSFTTVSTNFT
KIFKINDHIYVGLSGLATDIQSLYELLRYRVNLYQIRQETDMNIDCFSNMLSNILYSNRFSPYFVNPIVVGFKVNTHIDE
NGNKTNVYEPYLNAYDLIGAKCETSDFVVNGVSNEQLYGMCESMYIKDQDENGLFETVSQCLLSALDRDCLSGWGAEVYV
LTPD------------------------K---------------------------------------------------
-----------------------------------------------------------------------------II-
--------------------------------------------------------------------------------
-------KKKLKARMD
>PPRFG01_0106400
--------------------------------------MGSIYNYNGGCVLGMSGSNCVAIACDLRLGANTFTTVSTKFS
KIFKMNNNVYVGLSGLATDIQTLYEILRYRVNLYEVRQDAEMDVECFANMLSSILYSNRFSPYFVNPIVVGFKLKHYVDE
EGEKKVNYEPYLTAYDLIGAKCETRDFVVNGVTSEQLFGMCESLYVKDQDENGLFETISQCLLSALDRDCISGWGAEVLV
LTPE------------------------K---------------------------------------------------
-----------------------------------------------------------------------------II-
--------------------------------------------------------------------------------
-------KKKLKARMD
>PcyM_0209100
--------------------------------------MGSIFNYNGGCVLGMSGAQCVAIACDLRLGANNFTTISTNFT
KIFKMNDYVYVGLSGLATDIQTLYELLRYRVNLYEIRQESPMDIDCFANMLSSILYANRFSPYFVNPIVVGFRVKHTIDD
EGKKISTFEPYLTAYDLIGAKCETNDFVVNGVTGEQLYGMCESLYIKDQDKDGLFETISQCLLSALDRDCLSGWGAEVYV
LTPD------------------------T---------------------------------------------------
-----------------------------------------------------------------------------IM-
--------------------------------------------------------------------------------
-------KKKLKARMD
>PKNH_0205600
--------------------------------------MGSIFNYNGGCVLGMSGAQCVAIACDLRLGANNFTTISTNFT
KVFKMNDYVYVGLSGLATDIQTLYELLRYRVNLYEIRQETPMDIDCFANMLSSILYANRFSPYFVNPIVVGFRVKHTFDD
EGKKIRTFEPYLTAYDLIGAKCETKDFVVNGVTSEQLYGMCESLYIKDQDKDGLFETISQCLLSALDRDCLSGWGAEVYV
LTPD------------------------S---------------------------------------------------
-----------------------------------------------------------------------------IM-
--------------------------------------------------------------------------------
-------KKKLKARMD
>PCOAH_00003490
MRKG-YPSSDFAIGSRD--TSKIGNNEREKKRFSREAYQGSIFNYNGGCVLGMSGAQCVAIACDLRLGSNNFTTVSTNFT
KVFKMNDYVYVGLSGLATDIQTLYELLRYRVNLYEIRQETPMDIDCFANMLSSILYANRFSPYFVNPIVVGFRVKHTFDD
EGKKICTFEPYLTAYDLIGAKCETKDFVVNGVTSEQLYGMCESLYIKDQDKDGLFETISQCLLSALDRDCLSGWGAEVYV
LTPD------------------------T---------------------------------------------------
-----------------------------------------------------------------------------VM-
--------------------------------------------------------------------------------
-------KKKLKARMD
>PocGH01_02014100
--------------------------------------MGSIFNYNGGCVLGMSGSDCVAIACDLRLGVNNFTTVSTNFT
KIFKINNHVYVGLTGLATDIQTLYELLRYRVNLYQIRQETEMDIDCFANMLSSILYANRFSPYFVNPIVVGFKIKNSIDG
NGNKSCTYEPYLTAYDFIGAKCETNDFVVNGVTSEQLYGMCESLYIKDQDEQGLFETISQCLLSALDRDCISGWGAEVYV
LTPD------------------------K---------------------------------------------------
-----------------------------------------------------------------------------IT-
--------------------------------------------------------------------------------
-------KKKLKARMD
>PVL_000171100
--------------------------------------MGSIFNYNGGCVLGMSGAQCVAIACDLRLGANNFTTVSTNFT
KIFKMNDYVYVGLSGLATDIQTLYELLRYRVNLYEVRQETPMDIDCFANMLSSILYANRFSPYFVNPIVVGFRVQHTLDD
EGKKVCSFEPYLTAYDLIGAKCETKDFVVNGVTSEQLYGMCESLYIKDQVR-----------------------------
LAAE------------------------K---------------------------------------------------
-----------------------------------------------------------------------------GL-
--------------------------------------------------------------------------------
-------HLSVEAIAX
