# Supplementary material for: Phosphorylation in the Plasmodium falciparum Proteome: A Meta-Analysis of Publicly Available Data Sets
Source: J Proteome Res. 2024 Oct 30;23(12):5326–41. doi: 10.1021/acs.jproteome.4c00418 (PMC11629380; doi:10.1021/acs.jproteome.4c00418)
Supplement: Supplementary file 7 — pr4c00418_si_007.zip [file pr4c00418_si_007.zip › plasmodium_alignments/PF3D7_0108100_orthos.afa]

>PVL_000171000
MKRFVLRCPGSL----HRLA---RS--GGPAASSAAGTSSTSGKSITSGKSITSGKSITSGTSSTWGADLRR--------
------------G-E----------------------------------------IHTKA-VKEAPPP-E-------E-E
-VDERVMAQNREAVIQRYRQFVEARR--G-EV-TG-------------K-G-QR---KDQR-----KGHVGRAS-EVGA-
-NVAANVA------------A-------------DVAAN----VAAD-VAA-NVA----A-DV--------A-AAPA-SE
ATPPTDQKYVILKKQISKEFIHQVFLPHVESQIMHHLKTYTPSQIVSIFHIYSYLYYFDRKKEMVEALLEYLQYRLDCFS
VQDVLLVLEPLYLLNRTNNFNIYRLIINHLQKIKGQMNLCNYIGVSRVFTKILIDLTFEEKE--LKGKNML--SRLWYHL
KQSKFRRGIPPEQRKIPHWEFLVGFMADVVGHVEGQLRLLSAIELTDLLSVMANYSLRSGHSRYDVTPLGGSA-------
-----EG-S------------A------------EE---------S-AEESAGG--------SVSGMETAQRGGTPGEQS
PHKGAASLHGGAASLHGGAASLRGGA--APPKVHTLSSENAFLFKENVVSFLIAKELKQKYQDLSALHKITNLHNFLKLF
IHDDEYLQLIENDLSNYHYASNIHHKYLALLVWCLFKYRRLDQHMAQLKPAILHNIPHFDAKDFARLCHAIRGEKQILIS
IALNLASQIERMSVDHFLCYLYAVVCLDLLPYGGGA-AS-----VR----------------------------------
--------------------------------------GA-Q-QGQGE------------------------------DP
PR-------ERNSSR-------ERGEEAP----TETHHS-VSLFNKSAILQKCVKYINDRKKILGKNEMTKIVLLLKRRK
GDKYLYVLDLLPEEWRGMLHLVN
>PCOAH_00003500
MKRFVLRCPGSL----HLLG---RS--GGSVVSSGLGT---------------------------SGVDLCREGRGF-PR
-----R---RHLQ-G----------------------------------------IHTKA-IKEASPP-E-------E-E
-LDDRVMTQNSETIIQRYRQFIEARR--G-EG-KVQLDKGENKGEDKGK-G-HV---GSSSRREM-YDPLGCAS-EVDA-
-KVVHDVG------------AEVVD-------------------------D-AGG------GV--------GAKVATQGA
APDTVDQKYVILKKQISKEFIHQVFLPHVESQIIYHLKTYTPNQIVNIFHIYSYLYYYDQKKEMVETLLDYLEYRLDCFS
VHDVLLVLEPLYLLNRTNNFNIYRLIINHLDRIKEKMNLYNYIGVSRVFTKILIDLTFEEKE--LREKNIL--SRLWYHL
KQSKFRKAIPPEQRKISHWDFLVGFMSEVVDHVEEQLRLLSAIELTDLLSVMANYSLKSGHSRYDVALLGGE--------
-----QG-S------------Q------------ME--------------------------SGNGMETAQCGGNPGEES
TQQGSKAS----------------HH--PPLKVHSLSSQNAFLFKENIVSFLITNELKCKYQDLSTLHKITNLHNLSKLF
IYDEEYLQMVEADLNNYHYTSNIHHKYLSLLVWCLFKYKRLDKHMTQLKPVILHNVDHFDAKDFSRLCHAIREDKQTLIS
IANNLTSQIEEMPVNDFLCYLYAVVCLDLLPYGQGA-AL-----TR----------------------------------
--------------------------------------EV-Q-QEGGE------------------------------DA
ST-------GRSNAT-------ERRSTPV----ETNNNT-LSLLNKSTILQKCTKYINDKKKILGKNEMTKIVLLLKRKK
GDKYLYVLDLLPEEWKGILHLIN
>PF3D7_0108100
MKSPYFRKY-----SERILSLLCNYKKWGTQTY-------------------------------------------V-PS
-----Y---KKMF-S----------------------------------------SLNNV-ISNEEEN-K-------N-I
-QDTHSIDSNNEVIIEKYKNFIRNKK--L-KDIQE-------------K-S-NF---QENGQRNQ-TNLIR----NKNM-
-NLK----------------SNR--------------------IIDD-INV-NDT----NINS--------TQNTSS-NK
VMSCKDEKYVILKKQITNEFIHQVFLPHVESQIIYHIKTYTPDQIVNIFQIYSYLYYYNKKKEMINQLLEYLEYRLDCFS
VQNVLLILEPLYILNQINNIYIYRLIINYLYKIEDKLNIYNYIGISRVFTKILIDIYFKEAQE-QKTNNLLSIKSILKYF
TKQKFKKKITPHERSIPHIEFITKFMLKVIDKIEKQLHLLSAIELTDLLSVMSNYSYKNNYSKYHIPLEYKN--------
-----NT-T------------T------------QE---------T-NQ----------------------LSRDITNEC
IN-NVIHR----------------KN--KKLHIYNLSTNNSYLFKENIISFLVVDKIIQKYTELTTLHKITNMHNLIKLS
IYDDQYIKLIENDINNYHYINNIHHKYLSLLIWCLFKYNILHNYINKLIPIIQQNIYNFNAKGFARLSHAIFDHKDILYQ
IANNLIKNINQMNINEFLCFFYSIVLHDLLPYQMLN-TK-----N-----------------------------------
--------------------------------------NV-H-MVNCA------------------------------HG
NL-------NSKGI----------HTTGNDNIINPLNKN-VINLNKSDILHKCLHYIDKNKRHMNKEQMVKIVQLLKKKK
DQRYLYILDMLPHEWKGMLHLVN
>MKS88_000683
MY--TVKCFSSINENAAFINNK----DI--ERS-------------------------------------------D-NN
----------NNNNN----------------------------------------NNNRSINSN-SNN-T-------NSS
-NSRDSVDYNSTQIIEKYQHLLKRKK--I-KGGKE-------------D-P-KYGY-KER---DM-CEEVG----NEGT-
-KIA----------------PRKINDCEGGNK-ANVGSANKC-VLLN-EES-DKS----GSSI--------RSSSGS-SE
LTSGKDEKYVILKKQITKEFIYEVFLPHVESQIIYHLKTYTPDQIVNIFHIYSYLYYYDKKKEMVDQLIEYLIYRLDCFS
VENVLLVLEPLYILNKNRNMYIYRLIINYIEKIKEKLNIYNYIGISRVYTKVLIDLYLEEIN---RANFFL--SDILQYL
RQGKFRKSIPSNQRNISHKDFIIHFMIQVIEKVDEELHLLSAIELTDILSVISNYSFKNNYSKYDISLQVNN--------
-----RK-D------------V------------YS---------MHHT----------------------PSENYSNDC
-------N----------------SV--EVLQVHDLSPTNAYLFKENIVSFIIIKEMVKKYEHLSTLHKIINFYNLSKLC
IYDDEFIHLMEKDLNNYHYVNNIHHKYLALLIWCLHKYKILHKHIEKLKPIIIQNIFNFNAKGFSRLCHAIYYEKEILHK
IAINLMNKIEKMNINEFLCYFYSVILLDLLPLSLSS-RVPFRNGKEKCSHDYTPTLSEQQSELAKKKCSKRKQIGKKQSE
MNQSEMNQSEMNQGEMNQSEMNQSEMNQREMNQSEMNQSE-MNQSKMNQSEMNQSEMNQREMDQSEMNQSEMNQSEMNQS
EMNQSEMNQSEMNQ--------SEIRQSE----KIIPDH-LVLLNKSRILQNCIKFINDNKKDISKEEMTKIVLLLKKKK
HEKYLYVLGMLPEEWKTLIHLIN
>PGSY75_0108100
MKSPYFRKY-----SERILSLLCNNKKCGTHTH-------------------------------------------I-RS
-----Y---KKMF-S----------------------------------------TLNNV-VSNEEEN-K-------N-I
-QDAHATDSNNEIIIEKYKNLIRNTK--LIKDIKE-------------KKN-NF---QPNGQINQ-TNSFP--SPKKKE-
-KIK----------------SKT--------------------IINDIINI-NDT----NLDSSQN-NLNKSQNDSC-NN
LMSSKDEKYVILKKQITKEFIHQVFLPHVESQIIYHLKTYTPDQIVNIFQVYSYLYYYDKKKEMIDQLLEYLEYRLDCFS
VHNVLLILEPLYILNQTNNIYIYRLIINYLYKIEDKLNIYNYIGISRVFTKILIDLYFKEQEEKQKGHNLLSIKFILKYF
KEQKFKKKITPNERSIPHIEYITNFMLQVIDKIEKQLDLLSAIELTDLLSVMSNYSYKNNYSKYYIPLEYKN--------
-----NT-T------------M------------QQ---------N-NE----------------------LSLDISNEC
IH--VIHQ----------------NN--KKLYIYNLSTDNSYLFKENIIAFLIVNRIIQKYTELTTLHKITNMHNLIKLS
IYDDQYIKLIENDINNYHYINNIHHKYLSLLTWCLFKYNILYKYINKLKPILQQNIYNFNAKGFARLSHAIYEHKDILYQ
IANNLIKNINQMNINEFLCFFYSLVLHDLLPYQILN-QK-----N-----------------------------------
--------------------------------------NK-D-MMNSV------------------------------HV
NH-------NTKDI----------HTTGNDNIINILNKN-ISNLNKRDILHKCLQYIEKNKRDMNKEQMVKIVQLLKKKK
QQRYLYILDMLPDEWKGMLHLIN
>PocGH01_02014000
MKNIPLSKY-----AHNALATH-----L--SKV-------------------------------------------F-CR
GKNTHF---GKCF-N----------------------------------------TLNSS-TIN-IEN-V-------NSE
-LNHNDIDYNSKQVIEKYRDTLKARK--V-GH-EG-------------A-KKKGGKFRQD----M-GNNLY----AQDG-
-DKA----------------GNA-D-------S----I-----PTDS-ISNISDNGCASGDST--------LAMKGV-HE
VAPGKDEKYVILKKQITKEFIHKVFLPHVESQIMHHLKTYTPDQIVNIFNIYSYLYYYDKKKEMVYQLLHYLEYRLDCFS
VQNILLILEPLYILNKNENMYIYRLIINYIGKIKEKLNVYNYIGISRVYTKILIDLYFEEYN---KKRFFL--SDFFQYL
RQSKFRKSIPHDQRNISHKDFLLHFMNEVIDKVDSQLYLLSPIELTDLLSVISNYSYKNGYSRYHLPSGVHS--------
-----CRDE------------NGGAVHHRKIHHGTPPHDESQWGSTQPS-----------------------E----L-P
-------F----------------RG--EFLPIHNLSEKNAYIFKENVVHFIIIKEMINKYSEMSTLHKITNFYNLSKLC
IYDEEFIRLIEKDMNNYHYINNIHHKYLALLVWCMFKYKILHRHIVKLKPIIKQNIFNFNAKGFSRLCHAIFNEKEILHK
IANNLMSKIEHMSINEFMCYFYSVVFLDLLPFSGMLSPH-----SN----------------------------------
--------------------------------------DR-K-ILQE--------------------------------R
DI--TRITDDDGKV--------MKQRHNE----QNSPKE-LILLNKSEILQKCVNFINENKKDIGKDEMTKIVLLLKKKK
HEKYLYVLSMLPEEWKTLIPLIN
>PVVCY_0200510
MEKLSWRCMRIVKWKKNIIKRE-----F--SKS-------------------------------------------F-NI
---------KKNYNN----------------------------------------NVNPLVNEN-IRQ-F-------SST
-HVHSDIDPNSRQVIEKYKDFIKEKN--I-ER-KE-------------K-P-QK---KEN---NF-PQNVV----NKYK-
-NVS----------------NEGNN---------SIYSPDQS-IKND-KNY-DKT----NDVN--------KIKDDN-NS
VVPNKDEKYIILKKQITKEFIHKVFLPHVESQIIYHIKTYTPDQIVNIFQIYSYLYYFDKKKEMVDQLLEYLKYRLDCFS
VNNIVLVLEPLYILNKTNNIYIYRLIINYINKISDKFNLYNYIGISRVFTKILIDLYTQEHNT-SNTKIVL--ENLLKYI
KQSKYRKELPLDQNNISHKDFIIQFMDQVIDRINSQLHLLSAIELTDMLTVISNYSFKNDYSKYYIPKEFNK--------
-----NNLG------------S------------TE---------THND-----------------------N----E-N
-------S----------------LT--MPIETHTLTQNNAYLFKENVMYFIIIKEMIKKYNELTTLHKITNLYSLSKLC
IYDDEFIHLIEKDINNYHYINNIHHKYLALLVWCLFKFKILNKHIDKLKPIIQQNIFNFNAKGLSRLCHSISFEKEILYK
IANNLINNIPNMTINEFLCYFYSVVYLDLLPFYDFP-NE-----KN----------------------------------
--------------------------------------SE-QDIKKKT------------------------------HS
NVYQSQINPDRKFD--------DKNKPGT----NNIPNE-LQLLNRSDILQKCVDFINDNKKDLGKDEMTKIVLLLKKKD
QGKYIYVLDMLPEEWKGILHLIN
>PRELSG_0208800
MKNLLIKKS-----SQNLII-------F--SKC-------------------------------------------L-NP
SRYNIL---IKHF-N----------------------------------------TSNS------INN-E-------NKK
-L-NDNLDCNSKQIIEKYKNLIRTKN--T-EK-IE-------------Q-P-KYEI-NQN---DE-CKKIY----NESF-
-YIK----------------KKG-D-D----------E-----KINS-VNN-ENT----SKSV--------TLDKSN-EK
LIPGKDEKYVILKKQITKEFIHKVFLPHVESQIIYHIKTYTPDQIVNIFHIYSYLYYFDKKKEMIEQLLQYLEYRLDCFS
IQNVVLILEPLYILNKINNLYIYRLIINYLDKIKEKINIYNYIGISRVFTKILIDIYCEENM---NKKFFL--TDLFQYL
KQRKFRKKIPFDQRSISHRDFIINFMNEVIEKIDSQLHLLSAIELTDLLSVVSNYSYKNNYSKYNIEDDKIS--------
-----INEN------------N-----------------------SNNS-----------------------D----N-I
-------L----------------LN--KTLKIYNLSQNNAYLFKENIVFFIIIKEMVKKYDELTTLHKIMNFYNLSKLC
IYDENFINLIEKDLNNYHYINNIHHKYLSLLVWCLFKFKILDKYIDRLIPIIKQNIYNFNAKGFSRLCHSIFYEKEILYK
IANNLVKKIDVMNINEFLCYFYSVVLLDLLPFYVPS-FD-----DD----------------------------------
--------------------------------------NK-K-IQNS-------------------------------DN
NS--FTYPQNESEV--------L-EKSKS----ENITNH-LSLLNKNEILHKCLSFISNNKKDIGKDEITKIVLLLKKKK
HEKYLYVLNMLPEEWKPFIHLIN
>PADL01_0105700
MKSPYFRKY-----SERILSLLCNNKKCGTHTH-------------------------------------------I-RP
-----Y---KQMF-S----------------------------------------TLNNV-VSNEEEN-K-------N-I
-QDTHAIDSNNEIIIEKYKNFIRNTK--LIKDIKE-------------K-S-NF---QTNGEINE-TNFFP--H-KKNV-
-NIK----------------SKT--------------------IIND-INI-NDT----NLDSSQN-NLNKSQNESC-NN
LMSSKDEKYVILKKQITKEFIHQVFLPHVESQIIYHLKTYTPDQIVNIFQVYSYLYYYDKKKEMIDQLLEYLEYRLDCFS
VHNVLLILEPLYILNQTNNIYIYRLIINYLYKIEDKLNIYNYIGISRVFTKILIDLYFKEQEEQKKGHNLLSIKFILKYF
KEQKFKKKITPNERSIPHIEYITNFMLQVIDKIENQLDLLSAIELTDLLSVMSNYSYKNNYSKYYIPLEYKN--------
-----NT-T------------I------------QQ---------N-NE----------------------LSLDISNEC
IH--VIHQ----------------NN--KKLYIYNLSTDNSYLFKENIIAFLIVNRIIQKYTELTTLHKITNMHNLIKLS
IYDDQYIKLIENDINNYHYINNIHHKYLSLLIWCLFKYNILYKYINKLKPILQQNIYNFNAKGFARLSHAIYEHKDILYQ
IANNLIKNINQMNINEFLCFFYSLVLHDLLPYQILN-QK-----N-----------------------------------
--------------------------------------NT-D-MMNSV------------------------------HV
NH-------NTKDI----------HTTGNDNIINKLNKN-ISNLNKKDILHKCLQYIEKNKRDMNKEQMVKIVQLLKKKK
HQRYLYILDMLPDEWKGMLHLIN
>PBILCG01_0106500
MKCTYLRKY-----DEKILCLLCNNKNWGTQTY-------------------------------------------IIPS
-----Y---KKMF-S----------------------------------------TLNNV-VYNGKEN-K-------N-I
-QDTHTIDSNDQVIIEKYKNFIRNRK--L-KDIQE-------------K-N-NL---KRNAQINQ-TNLIR----NKNM-
-NLK----------------SKR--------------------IIDD-INV-NDT----NFDNSQNNNLCNTQNVSC-NN
IISSKDEKYVILKKQITKEFIYQVFLPHVETQIIYHLKTYTPDQIVNIFQVYSYLYYYDKKKEMVDQLLEYLEYRLDCFS
VQNVLLILEPLYILNQTNNIYIYRLIINYLYKIEDKLNIYNYIGISRVFTKILIDLYFKEEQE-LKNNNFLSIKYILKYF
TEQKFKKKITPHERSIPHIEYITKFMLQVIDKIEKQLHLLSAIELTDMLSVMSNYSYKNNYSKYYIPLEYKN--------
-----NT-T------------I------------QE---------N-NK----------------------LSIDISNEC
IN--VIDK----------------NN--KKLHIYNLSTNNSYLFKENIISFLIVNKIIQKYTELTTLHKISNMHNLIKLS
IYDDQYIKLIENDINNYHYINNIHHKYLALLIWCLFKYNILHKYINKLKPILQQNIYNFNAKGFARLSLAIYGHKDILYQ
IANNLIKNINQMNINEFLCFFYSLVLHDLLPYKVLN-QE-----N-----------------------------------
--------------------------------------NL-H-MMNPA------------------------------HI
NH-------NSKGI----------HTTDNDN-INVLNKN-IINLNKTDILHKCLHYIEKNKRDMNKEQMVKIVQLLKKKK
DQKYLYILDMLPHEWKDVLHLIN
>PPRFG01_0106500
MKSPYFRKY-----SERILSLLCNYKKWGTQTY-------------------------------------------V-PS
-----Y---KKMF-S----------------------------------------SLNNV-ISNEEEN-K-------N-I
-QDTHSIDSNNEVIIEKYKNFIRNKK--L-KDIQE-------------K-S-NF---QENGQRNQ-TNLIR----NKNM-
-NLK----------------SNR--------------------IIDD-INV-NDT----NINS--------TQNTSS-NK
VMSCKDEKYVILKKQITNEFIHQVFLPHVESQIIYHIKTYTPDQIVNIFQIYSYLYYYNKKKEMINQLLEYLEYRLDCFS
VQNVLLILEPLYILNQINNIYIYRLIINYLYKIEDKLNIYNYIGISRVFTKILIDIYFKEAQE-QKTNNLLSIKSILKYF
TKQKFKKKITPHERSIPHIEFITKFMLKVIDKIEKQLHLLSAIELTDLLSVMSNYSYKNNYSKYHIPLEYKN--------
-----NT-T------------T------------QE---------T-NQ----------------------LSRDISNEC
IN-NVIHR----------------KN--KKLHIYNLSTNNSYLFKENIISFLVVDKIIQKYTELTTLHKITNMHNLIKLS
IYDDQYIKLIENDINNYHYINNIHHKYLSLLIWCLFKYNILHNYINKLIPIIQQNIYNFNAKGFARLSHAIFDHKDILYQ
IANNLIKNINQMNINEFLCFFYSIVLHDLLPYQMLN-TK-----N-----------------------------------
--------------------------------------NV-H-MMNCA------------------------------HG
NL-------NSKGI----------HTTGNDNIINPLNKN-VINLNKSDILHKCLHYIDKNKRDMNKEQMVKIVQLLKKKK
DQRYLYILDMLPHEWKGMLHLVN
>C922_04892
MRHFVLRCPTSL----NLLA---RS--GGPAAWCRSGG------------------TI------ASGADLCREGQGF-PR
-----L---RHLH-G----------------------------------------IHTEA-IKEAYPA-E-------E-E
GVEDPLMAQNSEMIIQRYRKFIEERR--G-EG-N----------------G-PV---GSSSRREM-YDPLGFPS-EVWP-
-EFGPEGGPELRPEAGVETAAKTAAQNAAKTA-AQNAAKTAAQNAAK-TAA-QNA----A-KI--------AAQDAA-QP
AANPTDQKYVILKKQISKEFIHQVFLPHVESQIMYHLKTYTPNQIVNIFKIYSYLYYYDKKKEMVSALLDYLEYRLDCFS
VQDVLLVLEPLYLLNRTNNFNIYRLIINHLHRVREKMNLYNYIGVSRVFTKILIDLTFEEKE--MRGKNIL--SRLFYHL
KQRKYRKGIPPEQRRISHWDFLVRFMADVVEHVEGQLRLLSAIELTDLLSVMANYSFSSGYSRYEVALLGQE--------
-----SG-----------------------------------------------------------MDTPQCGSPPSGRS
TQHGSEAC----------------RH--PPLNVHTLSSQNSYLFKENIVSFLITREVKSKYQDLSTLHRITNFHNLTKLF
IYDEEYLQMIEEDLRNYHYISNIHHRYLSLLVWCLFKYRRLEKHIAQLKPVILHNIHHFNAKDLSRLCHAIRDDNQTLIN
IANNLVSQIETMSVNDFLCYFYVVVCLDLLPYGGGS-GS-----AR----------------------------------
--------------------------------------RG-Q-QGEGE------------------------------HP
SK-------EQSDSGERRDNLGQRRDTPV----DTDSHT-LSLFNKSTILQKCTKYINENKKNLGKNEMTKIVLLLKRKK
GGQYLYVLDLLPEEWKGILHLVN
>PBLACG01_0105700
MKCPYFRKY-----SESLLSLLCNNKKWETQTY-------------------------------------------V-PS
-----Y---KKML-S----------------------------------------TLNNV-VSNKEEN-E-------N-I
-QDAHAIDSNNEVIIEKYKNFIRNRK--L-KDIEE-------------K-T-NF---QTNGQINQ-TNFFP----NKNM-
-NLK----------------SKR--------------------IIND-INI-NNT----NLDSSQNNNFNCTQNVSS-ND
VMSSKDEKYVILKKQITKEFIHQVFLPHVESQIIYHLKTYTPDQIVNTFQVYSYLYYYDKKKEMIDQLLEYLEYRLDCFS
VHNVLLILEPLYILNQTNNIYIYRLIINYIYKIEDKLNIYNYIGISRVFTKILIDLYFKEQHE-KKGNNLLSIKSILKYF
TEQKFKKKITPHERSIPHIEYITKFMLQVIDKIEMKLDLLSAIELTDLLSVMSNYSYKNNYSKYYIPLEYKN--------
-----NT-T------------I------------QE---------N-NE----------------------LSIDISNEG
IH--VIHR----------------NN--KKLHIYNLSTNNSYFFKENIISFLIVNKIIQKYTELTTLHKITNMHNLIKLS
IYDNQYIKLIENDINNYHYINNIHHKYLSLLIWCLFKYNILHKYINKLKPILQQNIYNFNAKGFARLSHAIYDQKDILYQ
IANNLIKNINQMNINEFLCFLYSLVLHDLLPYKVLN-QK-----N-----------------------------------
--------------------------------------NI-D-MMNIT------------------------------QV
NH-------NYNHI----------QTTSNDN-INVLNKN-IINLNKSDILHKCLQYIEKNKRDMNKEQMVKIVQLLKKKK
DQKYLYILDMLPDEWKGMLHLIN
>PmUG01_02015700
MY--TVKCFSSINENAAFINNK----DI--ERS-------------------------------------------D-NN
----NNNNNNNNNNN----------------------------------------NNNRSINSN-SNN-T-------NSS
-NSRDSVDYNSTQIIEKYQHLLKRKK--I-KGGKE-------------D-P-KYGY-KER---DM-CEEVG----NEGT-
-KIA----------------PRKINDCEGGNK-ANVGSANKC-VLLN-EES-DKS----GSSI--------RSSSGS-SE
LTSGKDEKYVILKKQITKEFIYEVFLPHVESQIIYHLKTYTPDQIVNIFHIYSYLYYYDKKKEMVDQLIEYLIYRLDCFS
VENVLLVLEPLYILNKNRNMYIYRLIINYIEKIKEKLNIYNYIGISRVYTKVLIDLYLEEIN---RANFFL--SDILQYL
RQGKFRKSIPSNQRNISHKDFIIHFMIQVIEKVDEELHLLSAIELTDILSVISNYSFRNNYSKYDISLQVNN--------
-----RK-D------------V------------YS---------MHHT----------------------PSENYSNDC
-------N----------------SV--EVLQVHDLSPTNAYLFKENIVSFIIIKEMVKKYEHLSTLHKIINFYNLSKLC
IYDDEFIHLMEKDLNNYHYVNNIHHKYLALLIWCLHKYKILHKHIEKLKPIIIQNIFNFNAKGFSRLCHAIYYEKEILHK
IAINLMNKIEKMNINEFLCYFYSVILLDLLPLSLSS-RVPFRNGKEKCSHDYTPTLSEQQSELAKKKCSKRKQIGKKQSE
MNQSEMNQSEMNQGEMNQS-----EMNQREMNQSEMNQSE-MNQSKMNQSEMNQSEMNQREMDQSEMNQSEMNQSEMNQS
EMNQSEMNQSEMNQ--------SEIRQSE----KIIPDH-LVLLNKSRILQNCIKFINDNKKDISKEEMTKIVLLLKKKK
HEKYLYVLGMLPEEWKTLIHLIN
>PBANKA_0205300
MEKFSWRCMRIVKWKKNVLKRK-----F--SIY-------------------------------------------S-NT
---------QKNYNN----------------------------------------NVNPIFNKN-IKH-F-------SDT
-HIYSDIDPNSRHVIEKYKNLIKEANKNQ-EG-VE-------------K-P-QK---KES---IF-PQNLV----NKYKN
QNIN----------------NEQNN---------SLYSQDKS-IKHD-KNS-NKT----NDID--------KIKDNN-NN
VIPNKDEKYIILKKQITKEFIHKVFLPHVESQIIYHIKTYTPDQIVNIFHIYSYLYYFDKKKEIVDQLLEYLKYRLDCFS
VNNIVLVMEPLYILNKINNIYIYRLIINYINKISDKFNLYNYIGISRVFTKILIDLYAQENTT-TNTKIVL--TNLLKYI
KQSKYRKELPLNQKNISHKDFIIQFMNQIIDRIDNQLHLLSAIELTDMLTVISNYSFKNDYSKYYIPKELAR--------
-----NNSG------------T------------IE---------TQND-----------------------D----G-K
-------S----------------STIFNESQTHTLTQNNAYFFKENVMYFIIIKEMIKKYDNLTTLHKITNLYSLSKLC
IYDEEFIQLIEKDINNYHYINNIHHKYLALLVWCLFKFKILNRHIDNLKPIIQQNIFNFNAKGLSRLCHSISSEKEVLHK
IANNLINNVPNMSINEFLCYFYSVVYLDLLPFYDFP-GG-----KN----------------------------------
--------------------------------------YE-QGIKKKT------------------------------HS
NDHRSKVNANRDLG--------DKNKTGT----NNMINE-LQLLKKNDILQKCIGFINDNKKDLGKDEMTKIVLLLKKKN
QGKYLYVLDMLPEEWKGILHFIN
>PCHAS_0203700
MEKLSLRCMRLVKWKKNILSRE-----F--SKS-------------------------------------------S-NI
---------KKNYNN----------------------------------------NVNPLVNEN-IRH-Y-------SST
-NACSDIDPNSKQVIEKYKDFIKNKN--K-EG-KE-------------K-T-QK---KEN---DF-SQNLI----NKYK-
-NVS----------------SERNN---------SIYSPDQS-INNN-QNN-DNT----NDVS--------KIKDDN-NS
VTPNKDEKYIILKKQITKEFIHKVFLPHVESQIIYHIKTYTPDQIVNIFHIYSYLYYFDKKKEMVDQLLEYLKYRLDCFS
VNNIVLVLEPLYILNKTNNIYIYRLIINYINKISDKFNLYNYIGISRVFTKILIDLYAQEHNT-SNTKIVL--GNLLKYI
KQSKYRKELPLDQNNISHKDFIIQFMNQVMDRIESQLHLLSAIELTDMLTVISNYSFKNEYSKYYIPKELNT--------
-----NNLG------------S------------TE---------THND-----------------------D----G-Q
-------S----------------ST--IPIETHTLTQNNAYFFKENVMYFIIIKEMIKKYDDLTTLHKITNLYSLSKLC
IYDDEFIHLIEKDINNYHYINNIHHKYLALLVWCLYKFKILNKHIDKLKPIIQQNIFNFNAKGLSRLCHSISSEKEILYK
IANNLINNIPNMSINEFLCYFYSVVYLDLLPFYDFP-DG-----KN----------------------------------
--------------------------------------SE-QDIKKKT------------------------------HS
NEYQSQANADRKFD--------DKKKVGT----NNMTNE-LQLLNKNNILQKCVDFINDNKKDLGKDEMTKIVLLLKKKD
QGRYIYVLDMLPEEWKGILHLIN
>PRCDC_0106000
MKSPYFRKY-----SERILSLLCNYKKWGSQTY-------------------------------------------V-AS
-----Y---KKMF-S----------------------------------------SLNNV-ISNEEEN-K-------N-I
-QDTHSIDPNNEVIIEKYKNFIRNRK--L-KDIQE-------------K-S-NF---QENAQINQ-SNLIS----NKNM-
-NLK----------------SKR--------------------IIDD-INV-NDT----NINS--------TQNTSS-NE
VMSSKDEKYVILKKQITNEFIHEVFLPHVESQIIYHLKTYTPDQIVNIFQIYSYLYYYDKKKEMIDQLLEYLEYRLDCFS
VQNVLLILEPLYILNQLNNIYIYRLIINYLYKIEDKLNIYNYIGISRVFTKILIDLYFKEEQK-QKSNNLLSIKSILKYF
TEQKFKKKITPQERGIPHIEYITKFMLEVIDKIEKQLHLLSAIELTDLLSVMSNYSYKNNYSKYHIPLEYKN--------
-----NT-T------------T------------QE---------V-SQ----------------------LSMDISNEC
IN--VIHR----------------KN--KKLHIYNLSTNNSYLFKENIISFLVVNKIIQKYTELTTLHKITNMYNLIKLS
IYDDQYIKLIENDMNNYHYINNIHHKYLSLLIWCLFKYNILHNYINKLIPIIQQNIYNFNAKGFARLSHAIYDHKDILYE
IANNLIKNINQMNINEFLCFFYSVVLHDLLPYQMLN-PK-----N-----------------------------------
--------------------------------------NV-H-MMNGT------------------------------HV
NL-------NSKGI----------QTIKNDN-INLLNKSVIINLNKSDILHKCLHYIDKNKRDMNKEQMVKIVQLLKKKK
DQKYLYILDMLPHEWKGMLHLIN
>PKNH_0205500
MKRFVLRCPRGL----HLLG---HP--GGPATSGGSYA---------------------------SGGDLCREGRTF-PR
-----R---RYLQ-G----------------------------------------IHTKA-IKEASPP-E-------G-E
-VDDRVMNQNSETIIQRYREFIEARR--G-EG-K----------------G-NV---GCSSRREM-YDPLGCLS-EVER-
-KVESEVS------------TETVTQMAAERA-FDRMKD----TASHRMNQ-AGA----D--M--------VEKSTG-KT
SVEGMDQKYVILKKQISKEFIHQVFLPHVESQIMYHLKTYTPNQIVNIFHIYSYLYYYDQKKEMVNALLDYLQYRLDCFS
VHDVLLVLEPLYLLNRTNNFNIYRLIINHLERIKEKMNLYNYIGVSRVFTKILIDLTFEEKE--LRGKNIL--SRLWYHL
KQRKFKKDIPPEQRKISHWDFLVGFMSHVVDHVEGQLRLLSAIELTDLLSVMANYSFRSGHSKYDVALLGSG--------
-----QE-R------------E------------VK--------------------------SGSGIESAECGE--NEQS
TQNGNQSF----------------QH--TPLKVHALNNQNAFLFKENIVSFLIVNELKSKYQELSALHKITNLHNLTKLF
IYDEQYLQMIEDDLSNYHYTSNIHHKYLSLLVWCLFKYRRLDKHMFQLKPVVLHNVHYFDAKDLSRLCHAIHDDKQTLIN
IANNLTNQIEKMPVNDFLCYLYAVVCLDLLPYAQGA-AL-----AK----------------------------------
--------------------------------------DT-H-HGEGE------------------------------DT
SK-------EKNNSR-------ERRNMSV----QMDNHT-LSVFNKTTILQKCTKYINEKKKSLGKNEITKIVLLLKRKK
GDKYLYVLDLLPEEWKGILHLIN
>PcyM_0209000
MKRFVLRCPGSL----HLLA---RS--GGSAASSGSAGSAGSAGSAGSAGLGTSGGSVRSG---ALGADLCREGRAF-PR
-----L---RHLQ-G----------------------------------------IHTRA-IKEAALP-EEEEEEEKK-K
-VDDPVMAQNSEMIIQRYRQFIEARR--V-EG-KG-------------K-G-HV---GRSSRREMMYDPLGCAS-EVGG-
-EVGAEVGGE----VGAKTSAQTAAQMASQTA-AQMASQTAAQMASQ-TAA-QMA----S-QI--------AAPSGS-QP
AANPTDQKYVILKKQISKEFIHQVFLPHVESQIMYHLKTYTPSQIVNIFHIYSYLYYYDKKKEMVEALLDYLEYRLDCFS
VQDVLLVLEPLYLLNGTSNFNIYRLIINHLQRMKEKMNLYNYIGISRVFTKILIDLIFEEKE--LSEKNML--SRLWYHL
KQSKFKKGIPPEQRKISHGDFLVGFMGEVVEHVEGQLRLLSAIELTDLLSVMANYSFRSGHSKYDVALLGGG--------
-----SQ-SGGGSGSGGGSGSG------------NE--------------------------RGSGGEPSQCGGNPGERP
TQHGSEDS----------------QH--TPLKVHALSSQNAYLFKENIVSFLITNELKCKYHELSTLHKIINLHSLTKLF
IYDDQYLQMMENDLRNYHYISNIHHKYLSLLVWCLFKYRRLDQHITQLKPIISHNVHHFDAKDFSRLCHAIRDDKQTLIS
IASNLASQVERMPVNDFLCYFYAVVCLDLLPYGEGA-AL-----TR----------------------------------
--------------------------------------GNHQ-QSEGE------------------------------GT
SK-------DRNNSR-------QRRNTSD----GMHNHT-LSLFNKSTILQKCTKYINDQKKNLGKNEITKIVLILKRKK
GDKYLYVLDLLPEEWKGILHLVN
>PVP01_0206800
MKRFVLRCPGSL----HRLA---RS--GGPAASSAAGT---------------SGKSITSGTSSTWGADLRR--------
------------G-G----------------------------------------IHTKA-VKEAPPP-E-------E-E
-ADERVMAQNREAVIQRYRQFVEARR--G-EV-TG-------------R-G-QM---KGQG-----KDHVWRAS-EVGA-
-NVAANVA------------------------------------------A-NVA----A-DV--------A-AAPA-SE
ATPPTDQKYVILKKQISKEFIHQVFLPHVESQIMHHLKTYTPSQIVSIFHIYSYLYYFDRKKEMVEALLEYLQYRLDCFS
VQDVLLVLEPLYLLNRTNNFNIYRLIINHLQKIKGQMNLCNYIGVSRVFTKILIDLTFEEKE--LEGKNIL--SRLWYHL
KQSKFRRGIPPEQRKIPNWEFLVGFMADVVGHVEGQLRLLSAIELTDLLSVMANYSLRSGHSRYDVTPLGGSGEGGGVVS
GEGSAEG-S------------A------------EE---------S-AEESAEGSAEGSAEGSVSGMETAQCGGTPGEQS
PHKGAASLHKGSTSLH-------GGA--APPKVHTLSSENAFLFKENVVSFLIAKELKQKYQDLSALHKITNLHNFLKLF
IHDDQYLQLIQNDLSNYHYASNIHHKYLALLVWCLFKYRRLDQHMAQLKPAILHNIPHFDAKDFARLCHSIRGEKQTLIS
IALNLASQVERMSVDHFLCYLYAVVCLDLLPYGGGA-AS-----VR----------------------------------
--------------------------------------GA-Q-QGEGE------------------------------DP
PG-------GRNNSR-------ERGG-SF----TEAHHS-VSLFNKSDILQKCVKYINDRKKILGKNEMTKIVLLLKRRK
GDKYLYVLELLPEEWRGMLHLVN
>PY17X_0206700
MEKFSWRCIRIVKWKQNVLKRE-----F--SKY-------------------------------------------S-ST
---------QKVHNNSGNNNGNNSGNNNGNNSGNNNGNNSGNNNGNNSGNNNGNDNANPMVKQN-IKP-F-------SDT
-HTYSDIDSNSKQIIERYQNLIKEANKNQ-EG-GE-------------K-A-QK---KED---RF-PQNLV----SKYN-
-GQN----------------NGQN----------K-----------V-KDM-DKV----NDMN--------KVKDDN-TN
LTPNKDEKYIILKKQITKEFIHKVFLPHVESQIIYHIKTYTPDQIVNIFHIYSYLYYFDKKKEIVDQLLEYLKYRLDCFS
VNNIVLVLEPLYILNKINNIYIYRLIINYINKISDKFNLYNYIGISRIFTKILIDLYAQENST-TNTKIVL--TNLLKYI
RHSKYRKELPLNQKNISHKIFIIQFMNQIIDRIDSQLHLLSAIELTDMLTVISNYSFKNDYSKYYIPKELAK--------
-----NNSE------------S------------IE---------PQNK-----------------------D----E-Q
-------T----------------STLFNESYTHTLTQNNAYFFKENVMYFIIIKEMIKKYDNLTTLHKITNLYSLSKLC
IYDDEFIQLIEKDINNYHYINNIHHKYLALLVWCLFKFKILNKHIDKLKPIIKQNIFNFNAKGLSRLCHSISSEKEILHK
IANNLINNIPNMTINEFLCYFYSVVYLDLLPFYDSP-DG-----KN----------------------------------
--------------------------------------YE-QDIKKKN------------------------------YS
NDHRSQVNANQDLG--------DKNITG--------TNE-LQLLNKNDILKKCIDFINDNKKDLGKDEMTKIVLLLKKKG
QGKYLHVLDMLPEEWKGILHLIN
>AK88_01055
MKRFVLRCPGSL----RLLA---RS--GGSAT---------------------------------SGADLCREGRAC-PR
-----L---MDLQ-G----------------------------------------IHTKT-IKEASPRGE-------E-Q
-GDDRVMAQNNEMIIQRYKQFIESRR--G-EG-K----------------G-NV---SGSSRREM-YDPLGCAS-EVGT-
-EVG----------------AQTADQVAAQTA-AHIAAQ----TATP-IDT-DGA----N-QV--------AAQTAA-QT
PAGSVDQKYVILKKQISKEFIHQVFLPHVESQIMHHLKTYTPNQIVNIFHVYSYLYYYDQKKEMVKTLLDYLEYRLDCFS
VHDVLLVLEPLYLLNRTNNFNIYRLIINHLDRIKEKMNLYNYIGVCRVFTKILIDLTFEEKE--LRGKHIL--SRLWYHL
KQRKFRKGIPPDQRKISHLDFLVGFMANVVDHVEGQLRLLSAIELTDLLSVMANYSFKSGHSSYDVALLGSM--------
-----QG-R------------E------------EG----------------------------SEGRSDEGSGNLGEVC
TEQGKEAA----------------QD--PPLKVHALSNQNAFLFKENIVSFLIMNELKCKYQDLSTLHKIINLHNLTKLF
IYDDQYLQMIEDDLSNYHYISNIHHKYLSLLVWCLFKYKRLEKHINQLNPIILHNVNNFNAKGLSRLCHAIRHDKRTLIS
IAHNLTDQVESMSVSDFLCYFYSVVCLDLLPYGEGA-AL-----GK----------------------------------
--------------------------------------RA-Q-QGEAE--------------------Q---------DT
CK-------DRNKSE-------QSSNTPA----EAHNHT-LSLFNKSTILQKCTKYINDKKKMLGKNEMTKIVLLLKRKK
GDKYLYVLDLLPEEWKGIMHLVN
>PGAL8A_00104300
MKILLFKKF-----SRNFII-------F--NKY-------------------------------------------V-NP
KRNNLL---IKNF-N----------------------------------------TKNS------INN-E-------NKK
-L-DDNLDYNSKEIIEKYKNLIRKKN--I-KN-DE-------------Q-S-KHLF-NQN---DE-NKKVD----NENI-
-YQE----------------NK--N-------N----E-----VTES-INN-ENI----RKNI--------ILDKSN-EK
LIPNKDEKYVILKKQITKEFIHQVFLPHVESQIIYHIKTYTPDQIVNIFHIYSYLYYYDKKKEMIDQLLQYLEYRLDCFS
IQNVLLILEPLYILNKINNIYIYRLIINYLNKIKEKINLYNYIGISRVFTKILIDIYCEENI---NKKFFL--TDLFQYI
KQRKFRKKIPLDQRSISHKDFIIQFMNEVIEKIDSQLHLLSAVELTDLLSVISNYSYKNNYSKYNIEDDNIS--------
-----VDEN------------N-----------------------YNNS-----------------------N----N-T
-------D----------------LN--KTLKIHNLSQNNAYLFKENIASFIIIKEMINKYDELTTLHKIMNFYNLSKLC
IYDEEFINLIEKDLNNYYYINNIHHKYLSLLVWCLFKFKILHKYIDKLLPIIKQNIYNFNAKGFSRLCHSIYNEKEILHK
IAINLMNKIEKMNINEFLCYFYSVVLLDLLPFSVSS-FD-----N-----------------------------------
--------------------------------------NK-E-SQNF-------------------------------DK
NF--LQCSENENGV--------S-EKSKS----ENINNH-LSILNKNEILLKCLKFINDNKKDIGKDEITKIVLLLKKKK
HEKYLSILNMLPEEWKHLIHLIN
