# Supplementary material for: Phosphorylation in the Plasmodium falciparum Proteome: A Meta-Analysis of Publicly Available Data Sets
Source: J Proteome Res. 2024 Oct 30;23(12):5326–41. doi: 10.1021/acs.jproteome.4c00418 (PMC11629380; doi:10.1021/acs.jproteome.4c00418)
Supplement: Supplementary file 7 — pr4c00418_si_007.zip [file pr4c00418_si_007.zip › plasmodium_alignments/PF3D7_0108300_orthos.afa]

>PF3D7_0108300
MESYIRESKKLTLKSNKGKKLLRYLDISLNNKSLHDSHILELVKILKKIIKIVYNTYYCLNIDLSENYITCIGLKTLLKY
ILNYNENIGVNILKLYKNSIKDDGALLIKQLVYIQKIPMEELHLSHNLIQDNACKELLLSFVQAKKDSTYVYPRYDKYQN
PYKHAQIPVWIRLEYNCIHNPKDILKEVEDCAKKKRGYKSNLIVCSALKSDKRCCPYKCLNASIRNTPIMHVYMFIHQKE
NIVNGKMKEEKNDFVSLEGVLDKNEKSNFNNDKNADENMIKLDSSKLGNKNKFKNENDEFEEEEEEIDVDDVDDVDDVDD
VDDVDDVDDVDDDEDDEDDEDDEDDDEDDDEDDDDDEDEDDDDDEDEDDDEDDDDDEDYDDDDDEDYDEDEDDDDENYNL
KDKNNLKGFENNKRIKGNKKGSEKPFVVNKEMVVENKNKNINNEEDEKNIDKKKSMNKKKRKKKKKRVNNYNNNNNINNN
NNNNSN----------------------------------------NKKKSNLVKDKKNSSTSTCNKFMNNTHNLNKSFS
NIASDMYNKDTNMSSLNTSENTLPLYIILDCSAVLDMKELWKDKSILPFSFPGLLYLYNNKLLKANTIGNNNIHMNSNNN
NNNNNNNNNNNNNNNNNNNNNNNNNNNNNNNNNNNSSSGNNNTNKPGNDNFICLMCSYVANELKMVCQKSEIIRQKMINL
KLNIWDKLSELGIIEFLSVPKDFKENKKNFLNSSFLTDEQIKLANEYYDISYETLQMIQFSIVWSTYIFKISNKEIIIEN
NKKEINKSDMKKSKKTIFTEVLYLTSSSNIYSFFEYLYEQDINFILPLCVTVNQINKYIQDEHSYIIDILMNNAKADKYG
KLQFNKSFFQQFIKEKYSKYLYTNTKEEIINDKKKQSKSTLCNTKPLSCDILEQVNEEQQMFNSIKNKDGILSSQNNLQN
NNGSEYLIDDGMGTMRISDDMLNNSNDIKKKKNNNNKKFSSVQQMVDNKSVAQPILSHN---------------------
--NNNNNNVNSINNNNNSYDIYDIISVKSFSNDNVNNMCNVDKMMNVHNNIVSSKNMKEDELLKEHHLYLKKGSEVVPNN
QYYNLGEYNKLNLQMLNITDLDILEKRTDINDIFNNSLSETNKSANNTTTNNNNNNNNIHNNIHNNIHNNIHNNGAVRTN
PVSSENHLILDNRNNKKKTDMLENMLYCSTVESKLMGLNKNKMEANLDMNNDNINNDNI----------NNDHLNNDNIN
NVARGHTVDSELTTEDPVIQKKGVCKDKSGTPSDNKVSIYELLINAFNGKKKNVTKNVNEKNKNGVNEEGVGLMNDANCN
TNNMNNVDNTNNVDNTDKLDNTDNLDNTNNVDNTNNVDNTNNVDNTNNMNNNNNMNRDDKDQSILMSQIKLKNDHRIEEE
ELQLKGKTNHKDNVINEKRKSMVEKKSISLHKNVNNNDNLAFLNNQQDDNVSHANHTRSTIHKMSVFHNNNMSNIPSGCA
MQNDEDNMVLLGNENMLFKKGGSIMNFGDVDNNTTCAMNKNERRLTNNMKSGHNIIADNKDEELLNVEKINNGELLHIGK
NICSEQLINQRKVVEWKHSFENHKVDIVNTSMLLEELILNPTVCKYVPGELYNRILKCYEKLDFMITNLNNINEEMETMK
NVYNTEGNNNKNNNNNNNN---EHGEHNIDNIVNKNVRTSLLKNDNIKTTTTERNNSINHSMNKNDVSMMYDDFKNYWD-
SPLGKNNSINNLMMMNNSINNINSGFNSMNLTASELMKSLSNGIHLNQKMNTLTSSLPHDFLLNNNMLGSMTNNNNNSNN
NNNNNNSNNNNNSNNNNNSNN-NNINLGMTTPLNNANIIQNHLNNSMLKNNMVNKNSAHNLASHLNNNNKVSKKKSTLST
YNNNMNEGNNSM----NLNMNMNSTNNLNSSSVMMMLMNSAQNNSIQKKYINNNNNN--------NNNNNSNSNNNSSNS
NNNNDMTVLLNNMNDVRINPNVLLNNNNLFFQGNNYKKDESNTGNKMSKDMNVINNAHANVEIMKNDNMSNNNSSNNNFV
VGRDLKDIKTLNKILLLNNSNLNSVKGVSLNEKQLLNYINNNN--------------------------NNSSSSSNNNM
SGIPSVNSNIDTNLLTLLNMTKNNNNNNNNNNN--NNNYINNIGSGINSTGISNKNLMINHQNAKNNNHNNNNNDKFK-G
NPFNDFNGIVTSNNIKKILNNENNNNNNLYMMN-NNKTPINDINVKYVEALNSQFNFLSRDSRKIDTENNAINILNFSND
LEKKSNNTMVDICEKTNDKKI
>PBILCG01_0106600
--------------------------------------------------------------------------------
--------------------------------------------------------------------------------
--------------------------------------------------------------------------------
--------------------------------------------------------------------------------
--------------------------------------------------------------------------------
--------------------------------------KNINNEEDEKNIDKKKSMNKKKRKKKKKRVNNYNNNNNMNNN
NNNNNNNNINNNNINNNNINNNNINNNNINNNNNNNNNSNNNMVNENKKKNNLLQDKKNNSTS--NKFMNNTHNLNKSFS
NVASDMYNKDTNMSSLNNSENTLPLYIILDCSAVLDMKELWKDKSILPFSFPGLLYLYNNKLLKANTVSNNS--------
NNSNNS-NNNNNNSNNNNSNNNNNSNNNNNNNNNSNNSNNHNNNKMGNNNFICLMCSYVANELKIVCQKSEIIRQKMINL
KLNIWDKLSELGIIEFLSVPKDFKENKKNFLNSSFLTDEQINLANEYYDISYETLEMIQFSIVWSTYIFKISNKEIVIEN
NKKEINKSDMKKSKKTIFTEVLYLTSSSNIYSFFEYLYEQDINFILPLCVTVNQINKYIQDEHSYIIDILMNNAKPDKYS
KLQFNKSFFQQFIKEKYSKYLNNNTKEELLNDKRKQSKNTLCNTKQLSGDMMEHINEGEHILHNIK--DGML-LQNNLSN
NNGTQFLID-NMGTTRIPDDMLNNSNDLKKKKN--TKKFSAVQQMVDNKSAAQPNLPPNNTINNNNNNNNNNNNNNNNNN
NNNTNNNNNNNNNNNNNSYDIYDIISVKSFSNDNVNNLCNVDKMINVHNNILSSKNTKEGEFLKEHNLYVKKGSEVVANN
QYYNLGEYNKLNLQMLNIPDLDILEKRTDINDIFNNSLSETNKSANN------NNINNINNNI-NNINNN--NTEGIRTN
SLSVENHVALDNRNNKNKTDMLENMIYCSTIENKLMGLSINKTEGNVDMSNDNINNDNINNDNINNDNINNDNINNDNLN
NVARAHNVDCELTTENTVVQKKGTHKDKSGTPSDNKISIYELLINAFNGKKKNVTKNVNEKNRNGENEEDVGPISDVNHN
TNNVN------------------------------------------------NNGKDDKDESILISQMKFKNEHRNEEE
EHQLKEKTNHKDNGINEKRKSMIEKKSISLHKNVNNNDNVGFLTNQQDDNVSRTNHTRNTIHKMSVFHNNNISNISSGCA
LQNDEDNMVLLGNENMLFKKGGSIMNLVDVDNNTTYVMNKNERRLTNNMKVGHNIIADNKDEELVHVEKLNNGELVYIGK
NVCSEELINQRKIVEWKLSFEKHKVDIMNTSMLLEELILNPTVCKYVPGELYNKILKCYEKLDFMITNLNNINEEMETMK
NIYNTESNNNINNNNNNNNNNSDYADNSTDNIVHNNVRKSVLKNDNMKTVSAERNSSINHCMNKNDVNMMYDDFKNYWDS
SPLGKNNNINNMMM--NSINNISSGSNSKNLLANELMKSISNGIPFNQKINSLTSSLPHDFLLNNNMLGSMTNNNNNNNN
NNNNNNSNNNNSNNNNNNSNNNNNMNLVMTTSLNNPNIIQNHLNNSMLKNNMVNKNSAHNLASHLNNNNKVSKKKSTLST
YNNNMNESNNSMNGNMNLNLNMNSINNLNNSSVMMMLMN-AQNNSVSSNELNFNNNKNNTIQKKYNNNNNNNKNDNKNDN
NNNNNMALLLNSMNDVRMNSNALLNNNNLFFQGNSYKKDESNTGNKMSKDINVINNIHTSVEVMKNDNMNNNNSSNNNFV
VGRDLKDIKTLNKILMLNNNNLNSIKGAGLNEKQLLNYINNNSNNNNNSNNNNSNNSNNNSNNNNSNNNNNNNSNNNNSM
SGIPSVNSHIDASLLSLLNMTKNNNNNNNNNNNNSNNNYINNIGSVISCSGISNKNLMINNQNPKNNNHNN-NNDKFKGG
NPFNDFNGIVASNNMKKILNNENNN-NNLYMMNNNNKAPLNDINVKYVEALNSQFNFLSRDSRKIEAENNAINILNFSND
IEKKSNNTMVDICEKTNNKKI
