# Supplementary material for: Phosphorylation in the Plasmodium falciparum Proteome: A Meta-Analysis of Publicly Available Data Sets
Source: J Proteome Res. 2024 Oct 30;23(12):5326–41. doi: 10.1021/acs.jproteome.4c00418 (PMC11629380; doi:10.1021/acs.jproteome.4c00418)
Supplement: Supplementary file 7 — pr4c00418_si_007.zip [file pr4c00418_si_007.zip › plasmodium_alignments/PF3D7_0108400_orthos.afa]

>AK88_01053
MGD-VKEVEVEEKWKLHNEQEQPSMLQTLYGSIIASTLSRVLLYPLDTVKVNKQVDTSNRQVGGA-ARPASYAC------
TSN--RLNIGRTCFFLPAFIQKFGYRGLYSGFVFSAMTTIPATSLYFCCFEYLKWIKINWNDKLRDEKTGP--GQTTNSL
SFVNYFTIAFLAEAMSCVLFVPIDVIKERLQAQRYLQLKEYKTSYHLVKDLIRKEGFFRMYRGYISTCLTYGMFGGSFFF
LQNMGMDLMKRLEIETSNFNSLKLNLICSMLSGIITSPLEVVRIRY----------------------------------
-------------------------------------------
>PRELSG_0208600
MKD-DE----------VN--NLGNMLYTLLGSVFASIISRTLLYPLDTIKTNKQVHINNYKT------------------
-------YQNFDKFFFFSFIKKFGFKGLYKGFLFASLTTIPATSLYFCCFEYLKLKRIDFKKKYKEKS-ED---ENFDHL
NYFDYFSLGLLAEIISCIIFVPIDVVKERLQAQKYLQLREYNKSYYLIKDLINRDGFFRLYRGYTSTCLTYGMFGGFFFF
FQNIGQKLMKELSIESSNFNSFQLNLICSFLSGLITSPFDVVRIRYQIQEKNKTLFYYNNSFDGINKLLKE--GNIFNLF
KGNIYRCSLLCLSMSINVTIIEILKKILNNT-------NNIKN
>PcyM_0208800
MGGDVKEVEVEEKWKLRNG-KEPSMLQTLYGSIIASTLSRVLLYPIDTVKINKQVDTSNTQVRGT-AKPTIHAG------
TTN--SLKTGGTYFFLPAFIHQFGYRGLYSGFVFSAMTTIPATSLYFCCFEYLKWIKIKWNQTSRDEKTGS--GQTTNSL
SFLNYFTIAFLAEAMSCVLFVPIDVIKERLQAQRYLQLKEYRTSYHLVKDLVCKEGFFRLYRGYVSTCLTYGVFGGSFFF
LQNMGMDLMRRLEIEPSNLNNLKLNLICSMLSGIITSPLEVVRIRYQLQEKNRTPFFYSSSVDGIKKLWSEGSGRIFNLF
KGNLYRCSLVCLSMTMNVTIIDLYKQFA---------------
>PCOAH_00003520
MGN-AKEVEVEEKGKLHNV-QEPSMLQTLYGSIIASTISRVVLYPLDTVKINKQVDTSNSQVGGD-SRPASHAC------
TSN--PLKIGRTSFFLPAFIHKFGYRGLYSGFVFSAMTTIPATSLYFCCFEYLKWVKINWNKKLQDEKTGP--GQTTTSL
SFVNYFTIAFLAEAMSCVLFVPIDVIKERLQAQRYLQLKEYKTSYHLVKDLIRKEGFFRLYRGYISTCLTYGMFGGSFFF
LQNMGMNLMKRLEIESSNLNSLKLNLICSMLSGIITSPLEVVRIRYQLQEKNRTPFFYSSSVDGIKKLWNEGSGKIFNLF
KGNLYRCSLVCLSMTMNVTIIDLYKQFA---------------
>PGSY75_0108400 dupelabel1
MD--A-----------D---NKNLVFHTFMGSIIGCTISKILLYPLDTIKINKQIYKQPFEKGNQ-ENKKTLLS------
YF----KNKNKNTIFFYNFIKTYGYKNMYKGFTFSSLTTIPATCLYFCCFEYLKLKKLQYNKISQEKELINDKSNKSDDL
NFISYFSLGSKIST------------AERAQENVHINKRVYSQTR-VIK-------------------------------
--------------------------------------------------------------------------------
-----------------------------------------IV
>PVP01_0206600
MGD-AKEVEAEAKWNPRNG-QEPSMLRTLYGSIIASTLSRVVLYPLDTVKINKQVDTSSSQLGGA-ARSAGP--------
-ST--PLKTPRSFFFLPAFIKTFGYRGLYRGFVFSAMTTIPATSLYFCCFEYLKRIKMNWNNSMRDAETGP--GQKTKSL
SFANYFTIAFLAEAMSCVLFVPIDVIKERLQAQRYLQLKEYRTSYHLVKDLIRREGFFRLYRGYVSTCLTYGMFGGSFFF
LQNMGLDLMRRLEIEPSNLNSLKLNLLCSMLSGIITSPLEVVRIRYQLQEKNRTPFFYSSSVDGIKKLWGEGSGKIFNLF
KGNLYRCFLVCLSMTMNVTIIDLYKQFA---------------
>PBILCG01_0106700
MDD-A-----------DN--NKHMILHTFMGSIIGCSISKIVLYPLDTIKINKQIYKQPIEKGNN-EYKKNLLS------
YIKNENKNKNKNTIFLYNFIKTYGYKGLYKGFTFSSLTTIPATCLYFCCFEYLKLKMLQYNNVFQEKGIKNDKPNKSDDL
NFISYFSLAFLSEAISCIIFVPIDVIKERLQAQKYLQLKEHKTTSILIKEYIYQQGLSRLYRGYVSTCLAYGMFCGSFFF
FQSIGHKIMNKLDIELSHYNNLKLNMACSFISGFISSPLDIIRIRFQLQEKDKTFFYYKNFMDGVKKLCREDTGRIYNLF
KGNFYRCCLLSLSMTINVSVIDMYKKYMISK---------KSQ
>PRCDC_0106200 dupelabel1
MDD-E-----------D---NKHIVFDTFMGSIIGCTISKIVLYPLDTIKINKQIYKQPIEKGNN-EYKKNLLT------
YIQ--NKNKNKNTIFLYNFIKTYGFKDLYKGFTFSSLTTIPATCLYFCCFEYLKLKKLQYNNVFQEKGIINDKSNKNDDL
NFISYFSLGSKIST------------AERAQDNIQTNKRVYLQTR-LIK-------------------------------
--------------------------------------------------------------------------------
-----------------------------------------IV
>PADL01_0105900
-----------------------------MGSIIGCTISKILLYPLDTIKINKQIYKEPLEKGNQ-ENKKTLLS------
YF----KNKNKNTIFFYNFIKTYGYKNMYKGFTFSCLTTIPATCLYFCCFEYLKLKKLQYNKTSQEKKLINDNPNKSDDL
NFISYFSLAFLSEAISCIFFVPIDVIKERLQ------LKEHKKTSTLIKEYIHKQGLSRLYRGYVSTCLSYGMFCGSFFF
FQNIGHNIMNKLDIESSHYNNLKLNLACSFLSGFISSPLDIVRIRFQLQEKDKTFFYYKNSVDGLKKLFREDSGKIYNLF
KGNFYRCCLLSLSMTINVSVIEMYKKYMIAK----------KS
>PGSY75_0108400
MD--A-----------D---NKNLVFHTFMGSIIGCTISKILLYPLDTIKINKQIYKQPFEKGNQ-ENKKTLLS------
YF----KNKNKNTIFFYNFIKTYGYKNMYKGFTFSSLTTIPATCLYFCCFEYLKLKKLQYNKISQEKELINDKSNKSDDL
NFISYFSLAFLSEAISCIFFVPIDVIKERLQAQKYLQLKEHKKTSILIKEYIHKQGLSRLYRGYVSTCLAYGVFCGSFFF
FQNIGQNIMKKLDIESSHYNNLKLNLACSFFSGFISSPLDIVRIR------------------GLKKLFREDSGKIYNLF
KGNFYRCCLLSLSMTINVSVIEMYKKYMISK----------KS
>MKS88_000681
MGE-VD-----------E--EDGTLLQTFYGSVIGSTLSRIILYPLDTIKINKQIHMNDCSSVAT-STIRRHACNNNATL
GMS--FSMKGKKNLFFFSFIKKYGLKGLYSGFLFSSMTTIPATSLYFCCFEYLKLKKLNYNKKLNEERINYE-KDNSAFV
HFVNYISLAFLAEAISCVIFVPIDVVKERLQTQKYLKLREYNKTYYFVRDLVRKEGLSRFYRGYCSTCLTYGLFGGSFFF
FQNVGNKLMSKLEMEPSYSNNFKLNFICSMLSGIITSPLEVVRIRFQLQERNKTPFYYYNSFDGIAKLLREEGGSFFNLF
KGNLYRCSLVCLSMTINVTIIDMYKKFVRISSAKGGNSITGKN
>PGAL8A_00104500
MKD-----------------NEDNILQTFLGSTFASTISRTLLYPLDTVKTNKQVHINNYKT------------------
-------DQNFNKNFFFSFIKKFGYKGLYKGFFFSSLTTIPATSLYFCSFEYLKLKRTNFKKKYTEKY-GD---ENTDYL
NFFDYFSLGLLAEAISCIIFVPIDVVKERMQAQKYLELKEYNKSYYLIKDLINKEGLFRLYRGYSSTCLTYGLFGGSFFF
FQNIGNKLMKKLNIESSNFNIFQLNLICSFLSGLITSPLDIVRIRFQIQEKNKTLFYYNNSFDGINKLLKE--GNIFNLF
KGNLYRCSLVCLSMSINVTIIEMFKKIINSN--------TNKI
>PPRFG01_0106700.1
MDD-A-----------D---NKHIVFDTFMGSIIGCTISKIVLYPLDTIKINKQIYKQPIEKGNN-EYKKNLLT------
YIQ--NKNKNKNTIFLYNFIKTYGFKDLYKGFIFSSLTTIPATCLYFCCFEYLKLKKLQYNNVFQEKGIINDKPNKNDDL
NFISYFSLAFLSEAISCIIFVPIDVIKERLQAQKYLQLKEHKTTSKLIKEYIYKQGLSRLYRGYISTCLSYGMFCGSFFF
FQSIGHKIMNQLDIESSHYNNLKLNLACSFISGFISSPLDIIRIRYQLQEKDKTFFYYKNFMDGLKKLCREDNRRIYNLF
KGNFYRCCLLSLSMTINVSVIEMYKKYMISK---------KSQ
>PF3D7_0108400
MDD-A-----------D---NKHIVFDTFMGSIIGCTISKIVLYPLDTIKINKQIYKQPIEKGNN-EYKKNLLT------
YIQ--NKNKNKNTIFLYNFIKTYGFKDLYKGFTFSSLTTIPATCLYFCCFEYLKLKKLQYNNVFQEKGIINDKSNKNDDL
NFISYFSLAFLSEAISCIIFVPIDVIKERLQAQKYLQLKEHKTTSKLIKEYIYKQGLSRLYRGYISTCLSYGMFCGSFFF
FQSIGHKIMNQLDIESSHYNNLKLNLACSFISGFISSPLDIIRIRYQLQEKDKTFFYYKNFMDGLKKLCREDNRRIYNLF
KGNFYRCCLLSLSMTINVSVIEMYKKYMISK---------KSQ
>PPRFG01_0106700.2
MDD-A-----------D---NKHIVFDTFMGSIIGCTISKIVLYPLDTIKINKQIYKQPIEKGNN-EYKKNLLT------
YIQ--NKNKNKNTIFLYNFIKTYGFKDLYKGFIFSSLTTIPATCLYFCCFEYLKLKKLQYNNVFQEKGIINDKPNKNDDL
NFISYFSLGSKIST------------AQRAQDNIQTNKRVYLQTR-LIK-------------------------------
--------------------------------------------------------------------------------
-----------------------------------------IV
>PVVCY_0200490
MEK-KQ-QDVIEKNELD----SNNMTQTIYGSIIASTITRIVLYPFDTIKVNKQVSIIKNNLNSANSNITNHTS------
CSK--NILSTRQRPFLFSFISRFGFKGLYNGFIFSSLTTIPATSFYFCCYEYLKS--LKFNKKINEENKNN--WESSRIS
NFLNYCFLAIFSEAISCTIFVPIDTIKERLQAQKYLGLKEYTNSYQLIKNFIHNEGISRLYRGYTSTCLTYGLFCGSFFF
LQNTGTDLMKTLKIEESDFNKFSLNLASSFISGIITSPLEIVRIRLQLQEKDKTSFYYKNSFDGIKTLWREGQGGFLNLF
KGNLYRCFLVCLSMSMNVTLIDMYKNFAST------------K
>PBANKA_0205100
MAK-KQ-QDVNEKNELDN--NNTNIIQTLYGSIVASTITRIVLYPFDTIKVNKQVSINKNNLNSG-CNISHHSS------
CSK--KLLSTKQGPFLFSFISQFGFKGLYTGFIFSSLTTIPATSFYFCCYEYLKS--LKFNKKINEEKKNN--WENSRIS
NFLSYCFLAICSEAISCTIFVPIDTIKERLQAQKYLGLKEYTNSYHLIKHFIHKEGIPRLYRGYTSTCLTYGLFCGSFFF
LQNTGNDLMQTLKIETSNFNKFSLNLVSSFISGIITSPLEIVRIRLQLQEKDKTFFYYKNSFDGIKSLWREEQGGFFNLF
KGNLYRCFLVCLSMSMNVTLIDMYKNFVSN------------K
>PmUG01_02015500
MCL-PV-Y------VLAC--LYGTLLQTFYGSVIGSTLSRIILYPLDTIKINKQIHMNDCSSVAT-STIRRHACNNNATL
GMS--FSMKGKKNLFFFSFIKKYGLKGLYSGFLFSSMTTIPATSLYFCCFEYLKLKKLNYNKKLNEERINYE-KDNSAFV
HFVNYISLAFLAEAISCVIFVPIDVVKERLQTQKYLKLREYNKTYYFVRDLVRKEGLSRFYRGYCSTCLTYGLFGGSFFF
FQNVGNKLMSKLEMEPSYSNNFKLNFICSMLSGIITSPLEVVRIRFQLQERNKTPFYYYNSFDGIAKLLREEGGSFFNLF
KGNLYRCSLVCLSMTINVTIIDMYKKFVRISSAKGGNSITGKN
>PBLACG01_0105900
MDN-A-----------D---NKHIVYHTFIGSIIGCTISKIVLYPLDTIKINKQIYKQPIEKGNN-ENKKKFLS------
YI----KNKNKNNIFLYNFIKTYGYKDLYKGFTFSSLTTIPATCLYFCCFEYFKLKKLQYNKVFQEKEIINDKPNKSDDL
NFISYFSLAFLSEAISCIIFVPIDVIKERLQAQKYLQLKEHKKTSILIKEYIYKQGLSRLYRGYVSTCLAYGMFCGSFFF
FQNIGQKIMNKYDIEPSHYNNLKLNLACSFISGFISSPLDIIRIRFQLQEKDKTFFYYKNYIDGLKKLCREDDGKIYNLF
KGNLYRCCLLCLSMTINVSVIEMYKKYMISK---------KSQ
>PKNH_0205300
MGQ-VKEVEMEEKGKMHNV-QEPSMLQTLYGSIIASTISRVLLYPLDTVKINKQVDTSNRQVGGA-ATPLSHAC------
ISN--PLKIGRTCFFLPAFIKKFGYRGLYSGFVFSAMTTIPATSLYFCCFEYLKRIKINWNNNFGDEKTGS--PQKTNSL
SFVNYFTIAFLAEAISCVLFVPIDVIKERLQAQRYLKLKEYKTSYHLVKDLIRKEGFFRLYRGYISTCLTYGMFGGSFFF
LQNMGMDLMKRLEIEPSNLNNLKLNLLCSMLSGIITSPLEVVRIRYQLQEKNRTPFFYNNSLDGIKKLWSEGSGKIINLF
KGNLYRCSLVCLSMTMNVTIIDIYKQFA---------------
>C922_04890
------------------------MLQTLYGSIIASTLSRVLLYPLDTLKINKQVDTSNSQVGRP-ASLASHTA------
TS---PVNKGRTSFFLSAFIHKFGYRGLYSGFLFSAMTTIPATSLYFCCFEYLKSIKINWNQRLRDGKKEP--GQATNSL
SFVNYFTIAFLAEAMSCVLFVPIDVIKERLQAQRYLQLKEYRTSYHLVKDLIRKEGLFRLYRGYVSTCLTYGVFGGSFFF
LQNMGKDLMRRLEIEPSNLNSLKLNLVCSMLSGIITSPLEVVRIRYQLQEKNRTPFFYSSSVDGIKKLWSEGSGKILNLF
KGNLYRCSLVCLSMTMNVTIIDLYRQFA---------------
>PocGH01_02013800
MRV-RV-RMFTHVYALIR--VYGEMLQTFYGSVIASTVSRILLYPLDTIKVNKQVHTNSRMHIGS-ISS----CSNGDSH
KGK--ATMKNERPFFLFSFISKYGIKGLYNGFLFSSLTTIPATSLYFCCFQYLKLKSTHFDEKLTEEKKNS---EQNNFV
KFRSYFSLALLAEAISCVVFVPIDVVKERLQAQKYLKLKEHCKSYHLVKELVKREGFFRLYRGYSSTCLTYGMFGGSFFF
FQNVGKELMKKLEVEPSYFNTFKLNLICSFLSGLITSPLEVVRIRFQLQERNKTSFYYNNSFDGIKKLWREEGGSFLNLF
KGNLYRCSLVCLSMTINVTIMDMYKNIVCSSHEKDGHTTNINN
>PRCDC_0106200
MDD-E-----------D---NKHIVFDTFMGSIIGCTISKIVLYPLDTIKINKQIYKQPIEKGNN-EYKKNLLT------
YIQ--NKNKNKNTIFLYNFIKTYGFKDLYKGFTFSSLTTIPATCLYFCCFEYLKLKKLQYNNVFQEKGIINDKSNKNDDL
NFISYFSLAFLSEAISCIIFVPIDVIKERLQAQKYLQLKEHKTTSKLIKEYIYKQGLSRLYRGYISTCLSYGMFCGSFFF
FQSIGHKIMNQLDIESSHYNNLKLNLACSFISGFISSPLDIIRIRFQLQEKDKTFFYYKNFMDGLKKLCREDNRRIYNLF
KGNFYRCCLLSLSMTINVSVIEMYKKYMISK---------KSQ
>PY17X_0206500
MAK-KQ-QDVIEKNELDD---NNNMLQTLYGSIFASTITRIVLYPFDTIKVNKQVSINKNNLNSG-SNIYHHSS------
CSK--NLLPTKQSPFLFSFISQFGFKGLYTGFIFSSLTTIPATSFYFCCYEYLKS--LKFNKKINEEKKNN--WENSRIS
NFINYCFLAICSEAISCTIFVPIDTIKERLQAQKYLGLKEYTNSYHLIKNLIHKEGIPRLYRGYTSTCLTYGLFCGSFFF
LQNTGNDLMQTLKIEASDFNKFSLNLVSSFISGIITSPLEIVRIRLQLQEKDKTFFYYKNSFDGIKNLWKEGQGGFFNLF
KGNLYRCFLVCLSMSMNVTLIDMYKNFVSNK---------NKT
>PCHAS_0203500
MEK-KQ-QDVIEKNELD----SNNMTQTLYGSIIASTTTRIILYPFDTIKVNKQVSIIKNNLNSG-SNITHHPS------
CSK--NILSTRQGPFLFSFISRFGFKGLYTGFIFSSLTTIPATSFYFCCYEYLKS--LKFNKNINEENKNN--LESSRVS
NFLSYCFLAIFSEAISCTIFVPIDTIKERLQAQKYLGLKEYPSSYHLIKNFIHKEGIPRLYRGYTSTCLTYGLFCGSFFF
LQNTGNDLMQNLKIEPSNFNKFSLNLASSFISGIITSPLEIVRIRLQLQEKDKTSFYYKNSFDGIKSLWREGQGGFLNLF
KGNLYRCFLVCLSMSMNVTLIDMYKNFALA------------K
