# Supplementary material for: Phosphorylation in the Plasmodium falciparum Proteome: A Meta-Analysis of Publicly Available Data Sets
Source: J Proteome Res. 2024 Oct 30;23(12):5326–41. doi: 10.1021/acs.jproteome.4c00418 (PMC11629380; doi:10.1021/acs.jproteome.4c00418)
Supplement: Supplementary file 7 — pr4c00418_si_007.zip [file pr4c00418_si_007.zip › plasmodium_alignments/PF3D7_0108500_orthos.afa]

>PADL01_0106000
MAKRKYMSKVDGKINVGEKHQAKIPDLV-TEENEKNNVEETQ-AVENVNNVNDDVRQN--KKAKTEQV-EET--KNAAEE
QPQQ-EEPVKEE-QANEEPANEEP-------------ANEEPAKEE---------PANEE---PANEEPV----------
---------------NEEPA----------------------------NEEQANEEQA-NEEPANEEQANEEQANE--EP
ANEEPANEEQANEEPAN--E
>PCHAS_0203400
MAKRKYMSKVDGKINVGDKHQAKIPDLV-VSGE---NAEETK-NVNDTTAEVVDVPTNSPKRARIEET-PKA-EENATTE
VANETENKTETT-EQPKEET-TEAAAEAP----------VETPAEEP----A-AEAAAEE---AAAEEPA----------
---------------AEA-T----------------------------AEEAAAEEPA-A-EAAAEEAAAEAPA-E--EA
AAEAPA-EEAAAEAPAEEAS
>PCOAH_00003530
MAKRKYMSKVDGKINVGEKHQAKIPDLVVTDEKGKDVVNNNE-VEEHVDDIVSDVPTN--KRARVEDEVDSK-AVEGAEN
AGVH-AE------PEHADAQVGENANDDNHANETHEANDAHHANETN----EAHDATHDT---NAEDTTA----------
---------------NDVADNANTLNEDNHDDAGASNVAEASAGGNLSGDDVATPDDI-ADSAVTEEVHNDTNGNA--NE
AANENAHEEAAPTENA---D
>PF3D7_0108500
MAKRKYMSKVDGKINVGEKHQAKIPDLV-TDENEKTNVEETQ-PVENVNNVNDDVRKN--KKAKTEQV-EET-TNNAAEE
QVQQ-EEPVETA-PAHEEPAHGEEA------------QGEEVQGEEAQGEEVQGEEVQGE---EAHEEPA----------
---------------NDEPA----------------------------NDEPANDEPA-NEEPANEEPANEEPANE--EP
ANEEPANEEPANEEPAN--E
>PY17X_0206400
MAKRKYMSKVDGKINIGEKHQAKIPDLV-VSEE---TVQESKNNIIDSASEIVDVSTNLTKRARVEEV-PKEVEENKTVE
IANENETKEEQVVEEKKEET-KEEEKEEE--------TKEETKEEEE----V-KEETKEETKEEVKEEET----------
---------------KEE-A----------------------------KEEAKEEAKEEA-KEAAEEAANEAVN-EAAEE
VAEEAA-NEAANEAVADETA
>PPRFG01_0106800
MAKRKYMSKVDGKINVGEKHQAKIPDLV-TDENEKTNVEETQ-PVENVNNVNDDVRKN--KKAKTEQV-EET-TNNAAEE
QVQQ-EEPVETA-PAHEEPAHGEEA------------QGEEVQGEEAQGEEAQGEEAHEE---PANEEPA----------
---------------NEEPA----------------------------NDEPANDEPA-NDEPANDEPANEEPANE--EP
ANEEPANEEPANEEPAN--E
>PBILCG01_0106800
MAKRKYMSKVDGKINVGEKHQAKIPDLV-ADENEKANVEETQ-PVENVNNVNDDVRKN--KKAKTEQV-EET-TNNAAEK
QNEQ-EEHVETT-PAHGEEAHGEEANEEPA-KE--EPANEEHANEEP----VNEEPAHEE---AAHEEPA----------
---------------NEEAA----------------------------HEEPANEEPA-HEEAAHEEPANEEAAHE--EP
ANEEAAHEEPANEEPAN--E
>PRCDC_0106300
MAKRKYMSKVDGKINVGEKHQAKIPDLV-TDENEKTNVEETQ-PVENVNNVNDDVRKN--KKAKTEQV-EET-TNNAAEE
QVQQ-EEPVETT-PANEEAANEEA-------------ANEEVANEEE----ANGEVANEE---EANEEVANEEVANGEEA
HEELANGEEANGEVANGEVA----------------------------NEEEANEEPS-NEEQANEEEANEKPSNE--EE
ANEKPSNEEEANEEPAN--E
>PBLACG01_0106100
MAKRKYMSKVDGKINVGEKHQAKIPDLV-TEENEKNNVEETQ-PVENVNNVNDDVRKN--KKAKTEQV-EET-TNNAAEE
QAQQ-EEHVETTTPANEEPANEEP-------------ANEEPANEEP----ANEEPANEE---PANEEPA----------
---------------NEEPA----------------------------NEEPANEEPA-NEEPANEEPANEEPANE--EP
ANEEPANEEPANEEPAN--E
