# Supplementary material for: Phosphorylation in the Plasmodium falciparum Proteome: A Meta-Analysis of Publicly Available Data Sets
Source: J Proteome Res. 2024 Oct 30;23(12):5326–41. doi: 10.1021/acs.jproteome.4c00418 (PMC11629380; doi:10.1021/acs.jproteome.4c00418)
Supplement: Supplementary file 7 — pr4c00418_si_007.zip [file pr4c00418_si_007.zip › plasmodium_alignments/PF3D7_0108600_orthos.afa]

>PBILCG01_0106900
MF-S--RI------------------------------------------------------------------------
--------------------------------------------------------------------------K-YC--
--------------------------------------------------------------------------------
--------------------------------------------------------------------------------
--------------------------------------------------------------------------------
------------------------------------------------------------------R-------------
------------------------------------------YLK-IQRIN-----------------------------
--------------------------------------------------------------------------------
-------------------------------------------------------N------------------------
--------------------------------------------------------------------------------
--------------------------------------------------------------------------------
--------------------------------------------------------------------------------
--------------------------------------------------------------------------------
--------------------------------------------------------------------------------
--------------------------------------------------------------------------------
---------------------------------------------------------------------NGYDH-LKNSY
--FIHM-SYQHMTNDKKEKIKYYEEYKEYKEDCNILSSLRKNDF--KYILNDDDKKDINKLKRKLLKLLKDYHPDMYIKE
NNVERKKKKEEIFIEIYNKYKNIDRNFQ-HMGFSDIIDESIYEDEDERNERIEKYKRYSEGKRTDIA--TKHIEMYIVIS
ILLTFGLIFSICVYLPFKGSSYDLEHIYENIEERKDDNVVTCFYNPIMRRYEYLPQNTNYIPPNPTQLYNFYKNNFPELP
IDKDILKLKHFEMIKLPKNRAKKCRLFYDVKTNELIFLKKKKKDF----AAIS
>PPRFG01_0106900
MF-S--RI------------------------------------------------------------------------
--------------------------------------------------------------------------K-HC--
--------------------------------------------------------------------------------
--------------------------------------------------------------------------------
--------------------------------------------------------------------------------
------------------------------------------------------------------R-------------
------------------------------------------YLR-IQRVN-----------------------------
--------------------------------------------------------------------------------
-------------------------------------------------------S------------------------
--------------------------------------------------------------------------------
--------------------------------------------------------------------------------
--------------------------------------------------------------------------------
--------------------------------------------------------------------------------
--------------------------------------------------------------------------------
--------------------------------------------------------------------------------
---------------------------------------------------------------------NGYDH-LKNNY
--FIHM-SYQHMSNEKKEEIKY---YEEYKEDCNILSSLRKNDF--KHILNHNDKKDINKLKRKLLRLLKDYHPDMYIKE
KNVERKKKKEEIFIEIYNKYKNIDRDFQ-QMGFSDIIDESIYEDEDERNERIEKYKRYSEGKRNDIA--TKHIEMYIVIS
ILLTFGLVFSICVYLPFKGSSYDMEHIYENVEERKDDNVVTCFYNPIMRRYEYLPENTNYIPPNPRQLYNFYKNNFPELP
IDKDILKLKHFEMIKLPKNRAKKCRLFYDVKTNELIFLKKKKKDF----AAIS
>PCHAS_0203300
MF-S--SI------------------------------------------------------------------------
--------------------------------------------------------------------------KIHY--
--------------------------------------------------------------------------------
--------------------------------------------------------------------------------
--------------------------------------------------------------------------------
------------------------------------------------------------------R-------------
------------------------------------------YIT-LRKCI-----------------------------
--------------------------------------------------------------------------------
--------------------------------------------------------------------------------
--------------------------------------------------------------------------------
--------------------------------------------------------------------------------
--------------------------------------------------------------------------------
--------------------------------------------------------------------------------
--------------------------------------------------------------------------------
--------------------------------------------------------------------------------
---------------------------------------------------------------------NKYNI-IENHI
F-NIRCINFHNTTN-HQKNVNE---YFDYNEDYKLLKRLQNSDL--LDVLDIKDDKDGLKIKKKYLKLLRAYHPDTYMKE
KNEKRKKMKEEIFIQIYTKYKNFSNQYD--MHKPSDFDESIYENEEDKEERLERYKRYSEGKRNDIN--TKNIELYILIT
ILLIFVTVFLICAYLPFNANPT-REELCEDAETYEKVQIVSCFYNPIMKRYEYLSS-EYFIPPTPQQLYYFYKNNFPDLD
IEEDILNMRRFEIVKLPKNRAKKCRLVYDLKTNELIFLKKKIKEG----NIKT
>PcyM_0208600
MLLS--RV------------------------------------------------------------------------
--------------------------------------------------------------------------RRCY--
--------------------------------------------------------------------------------
--------------------------------------------------------------------------------
--------------------------------------------------------------------------------
------------------------------------------------------------------R-------------
------------------------------------------YVRTIAKCS-----------------------------
--------------------------------------------------------------------------------
--------------------------------------------------------------------------------
--------------------------------------------------------------------------------
--------------------------------------------------------------------------------
--------------------------------------------------------------------------------
--------------------------------------------------------------------------------
--------------------------------------------------------------------------------
--------------------------------------------------------------------------------
---------------------------------------------------------------------TRNGNPSSNSL
F-ALCCSSLHSEASRHGKGTRP---YFDYDQDCKLLRRLQKGELDVDEWGHVDDHRDVLKIKKKYLKLLRLYHPDTYVSE
KNEQRKKRKEEIFLHVYRHYKSFTQQYD-HLYKSDINDESVYETEQERGERLERYRRYSEGMRNDVSHFHKNVEIYILVT
ILVTFGGVLLVCVYLPFDVNTF-REELCDGADSGESAQVIPCFYNPVMKRYEYLPS--GYAPPHPHQLYYFYKNNFPELF
VDDDLLKLSRFEVVQLPKNRAKKCRLVYDIKKNELIFLKKTKQ--------ER
>PY17X_0206300
MF-S--RI------------------------------------------------------------------------
--------------------------------------------------------------------------KIHY--
--------------------------------------------------------------------------------
--------------------------------------------------------------------------------
--------------------------------------------------------------------------------
------------------------------------------------------------------R-------------
------------------------------------------YIT-LRKCI-----------------------------
--------------------------------------------------------------------------------
--------------------------------------------------------------------------------
--------------------------------------------------------------------------------
--------------------------------------------------------------------------------
--------------------------------------------------------------------------------
--------------------------------------------------------------------------------
--------------------------------------------------------------------------------
--------------------------------------------------------------------------------
---------------------------------------------------------------------NKSNI-IGNHI
F-NICYINFHNTTN-HQKNVNE---YFDYNEDYKLLKRLQNDDF--HDVLDIKGDQNVLKIKKKYLKLLRAYHPDTYMKE
KNEKRKKMKEEIFLQIYTKYKNFNNQYD--MHKTNNFDESIYENDEDKEERLERYKRYAEGKRNDIN--TKNVEMYILIT
ILLIFVTVFLICAYLPFNVNPT-REELCETAETYEKVQIVPCFYNPVMKRYEYLSS-EYFIPPTPQQLYYFYKNNFPNLE
IEEDILNMRRFEIIKLPKNRAKKCRLVYDLKTNELIFLKKKIKK-------EL
>PBANKA_0204900
MF-S--RI------------------------------------------------------------------------
--------------------------------------------------------------------------KIHY--
--------------------------------------------------------------------------------
--------------------------------------------------------------------------------
--------------------------------------------------------------------------------
------------------------------------------------------------------G-------------
------------------------------------------YIT-LRKCI-----------------------------
--------------------------------------------------------------------------------
--------------------------------------------------------------------------------
--------------------------------------------------------------------------------
--------------------------------------------------------------------------------
--------------------------------------------------------------------------------
--------------------------------------------------------------------------------
--------------------------------------------------------------------------------
--------------------------------------------------------------------------------
---------------------------------------------------------------------NKYSI-IENHI
F-NIRYINFHNTTN-HQKNVNE---YFDYNEDYKLLKRLQNNDF--HDVLDIKGDKNVLKIKKKYLKLLRAYHPDTYMKE
KNEKRKKMKEDIFLQIYTKYKNFNNQYD--IHKLNNFDESIYENDEDKEERLERYKRYSEGKRNDIN--TKNVEIYILIT
ILLIFVTVFLICAYLPFNVNPT-REELCETAETYEKVQIVSCFYNPVMKRYEYLSS-EYFIPPTPQQLYYFYKNNFPNLD
IEEDILNMRRFEIIKLPKNRAKKCRLVYDLKTNELIFLKKKIKK-------EL
>PBLACG01_0106200
MF-S--RI------------------------------------------------------------------------
--------------------------------------------------------------------------K-HC--
--------------------------------------------------------------------------------
--------------------------------------------------------------------------------
--------------------------------------------------------------------------------
------------------------------------------------------------------R-------------
------------------------------------------YFK-IQGVK-----------------------------
--------------------------------------------------------------------------------
-------------------------------------------------------S------------------------
--------------------------------------------------------------------------------
--------------------------------------------------------------------------------
--------------------------------------------------------------------------------
--------------------------------------------------------------------------------
--------------------------------------------------------------------------------
--------------------------------------------------------------------------------
---------------------------------------------------------------------NGYDH-LKNKY
F-FIHM-SYQHMTNEKKEKIKY---YEEYKEDCNILSSLRKNDF--KHILNDDDKKDINKLKRKLLKLLKDYHPDMFIKE
KNEERKKKKEEIFIEIYNKYKNINRDFQ-HMGFSDIIDESIYEDEDERDERIEKYKRYSEGKRKDIT--TKHVEMYIVIS
ILLTFGLVFSICVYLPFKGSSYDLEHIYENIDERKDDNVVTCFYNPIMRRYEYLPQNTNYIPPNPRQLYNFYKNNFPELP
IDKDILKLKHFEMIKLPKNRAKKCRLFYDVKTNELIFLKKKKKDF----AAIS
>PADL01_0106100
MF-S--RI------------------------------------------------------------------------
--------------------------------------------------------------------------K-HC--
--------------------------------------------------------------------------------
--------------------------------------------------------------------------------
--------------------------------------------------------------------------------
------------------------------------------------------------------R-------------
------------------------------------------YLK-IQRVN-----------------------------
--------------------------------------------------------------------------------
-------------------------------------------------------S------------------------
--------------------------------------------------------------------------------
--------------------------------------------------------------------------------
--------------------------------------------------------------------------------
--------------------------------------------------------------------------------
--------------------------------------------------------------------------------
--------------------------------------------------------------------------------
---------------------------------------------------------------------NGYDH-LKKIY
--FIHM-SYKNITNENKEQIKH---YEEYQEDCNILKRLRKNDF--KHILNDDDKKDINKLKRKLLKLLKDYHPDMYIKD
KNVERKKKKEEIFIEIYNKYKNIDKDFQ-HMGFSDIIDESIYEDEDERNERIEKYKRYSEGKRKDIK--TKHVEMYIVIS
ILLTFGLVFSICVYLPFNGSSYDLEHIYENIEERKDDNVVTCFYNPIMRRYEYLPKNKNYIPPNPRQLYNFYKNNFPELP
IDKDILKLKHFEMIKLPKNRAKKCRLFYDVKTNELIFLKKKKKDF----AAIS
>PKNH_0205100
MLLS--LA------------------------------------------------------------------------
--------------------------------------------------------------------------RRCC--
--------------------------------------------------------------------------------
--------------------------------------------------------------------------------
--------------------------------------------------------------------------------
------------------------------------------------------------------R-------------
------------------------------------------YVRTVAKCS-----------------------------
--------------------------------------------------------------------------------
--------------------------------------------------------------------------------
--------------------------------------------------------------------------------
--------------------------------------------------------------------------------
--------------------------------------------------------------------------------
--------------------------------------------------------------------------------
--------------------------------------------------------------------------------
--------------------------------------------------------------------------------
---------------------------------------------------------------------MRSDHGSSKPL
F-AFYCSTFHSEATKDGKGTKP---YFDYDEDCKLLERLQREEL------DVDDQRDALKIKKKYLKLLQMYHPDTYINE
KNEQRKKQKEEIFLQIYRHYKNFTQQYD-HLYKSDFTDESVLESEQERDERLERYKRYSEGKRNDMSHFHKNVEIYILVI
ILVTFGGVLLVCVYLPFDVNTL-REELCDIADSGESAQVVPCFYNPVMKRYEYLSP--GYSPPHPHQLYYFYKNNFPELF
VDDDLLKLSRFEVVQLPKNRAKKCRLVCDMKTSELIFLKKTKQ--------AG
>AK88_05380
MLLS--RA------------------------------------------------------------------------
--------------------------------------------------------------------------RGCC--
--------------------------------------------------------------------------------
--------------------------------------------------------------------------------
--------------------------------------------------------------------------------
------------------------------------------------------------------R-------------
------------------------------------------YMRTMVKCS-----------------------------
--------------------------------------------------------------------------------
--------------------------------------------------------------------------------
--------------------------------------------------------------------------------
--------------------------------------------------------------------------------
--------------------------------------------------------------------------------
--------------------------------------------------------------------------------
--------------------------------------------------------------------------------
--------------------------------------------------------------------------------
---------------------------------------------------------------------TCCGNSSSKPL
F-YLYCRGLHAEATRDGKGTRP---YVDYDEDRKLLERLQRDQL------DVGDHRDALKIKKKYLKLLRLYHPDTYINE
KNEQRRKQKEEIFLHIYRHYNSFTEQYDDHLYKADYTDESVCETEQDREERLERYRRYSEGKRNDVSHFHKNVEIYILVI
ILVTFGGVLLVCVYLPFDVNTR-REE------------------------------------------------------
-----------------------------------------------------
>PVVCY_0200470
MF-S--SI------------------------------------------------------------------------
--------------------------------------------------------------------------KIHY--
--------------------------------------------------------------------------------
--------------------------------------------------------------------------------
--------------------------------------------------------------------------------
------------------------------------------------------------------R-------------
------------------------------------------YIT-LRKCI-----------------------------
--------------------------------------------------------------------------------
--------------------------------------------------------------------------------
--------------------------------------------------------------------------------
--------------------------------------------------------------------------------
--------------------------------------------------------------------------------
--------------------------------------------------------------------------------
--------------------------------------------------------------------------------
--------------------------------------------------------------------------------
---------------------------------------------------------------------NKYNI-IENHI
F-NIRCINFHNTTN-HQKNVNE---YFDYNEDYKLLKRLQNNDL--LDVLDIKDDKDGLKIKKKYLKLLRAYHPDTYMKE
KNEKRKKMKEEIFIQIYTKYKNFSNQYD--IHKSNDFDESIYENEEDKEERLERYKRYSEGKRNDIN--TKNIELYILIT
ILLIFVTVFLICAYLPFNANPT-REELCETAETYEKVQIVSCFYNPVMKRYEYLSS-EYFIPPTPEQLYYFYKNNFPNLD
IEEDILNMKRFEIIKLPKNRAKKCRLVYDLKTNELIFLKKKIRK-------KL
>PCOAH_00003540
MLLS--LA------------------------------------------------------------------------
--------------------------------------------------------------------------RRYC--
--------------------------------------------------------------------------------
--------------------------------------------------------------------------------
--------------------------------------------------------------------------------
------------------------------------------------------------------R-------------
------------------------------------------CMRTIAKCK-----------------------------
--------------------------------------------------------------------------------
--------------------------------------------------------------------------------
--------------------------------------------------------------------------------
--------------------------------------------------------------------------------
--------------------------------------------------------------------------------
--------------------------------------------------------------------------------
--------------------------------------------------------------------------------
--------------------------------------------------------------------------------
---------------------------------------------------------------------TGSSIPSRNPP
F-AFYCSSLHSESTTGGKGTKP---YFDYDEDCKLLERLQREEL------DVDDHRDALKIKKKYLKLLRLYHPDTYINE
KNEQRKKRKEEIFLQIYRYYKSFTQQYD-HLYKSDLTDESVLETEQERDERIERYRRYSEGKRNDVSHFQKNVEIYILVI
ILVTFGGVLLVCVYLPFDVNTF-REELCDGAESGESAQVVPCFYNPVMKRYEYLSA--GYTPPHPHQLYHFYKNNFPELY
VDDDLLKLSRFEVVQLPKNRAKKCRLVCDMKTSELIFLKKTKQ--------AR
>PVP01_0206400
MLLW--RA------------------------------------------------------------------------
--------------------------------------------------------------------------GRCC--
--------------------------------------------------------------------------------
--------------------------------------------------------------------------------
--------------------------------------------------------------------------------
------------------------------------------------------------------R-------------
------------------------------------------YVRTIAKCS-----------------------------
--------------------------------------------------------------------------------
--------------------------------------------------------------------------------
--------------------------------------------------------------------------------
--------------------------------------------------------------------------------
--------------------------------------------------------------------------------
--------------------------------------------------------------------------------
--------------------------------------------------------------------------------
--------------------------------------------------------------------------------
---------------------------------------------------------------------TSSGNSSGSPL
F-ALRCSSLHSESTSDGRETRP---YFDYDQDCKLLGRLQRGELDADDWGHVADQRDALKIKKKYLKLLRLYHPDTYVSE
KNERRKKRKEEIFLQIYRHYKSFTQRYD-HLYKSGLADESVWEAEQERDERLHRYRRYSEGKRNDMPHLHKNVEAYILLS
ILLTFGGVLLVCVYLPFEVNTL-REELRDDADCGEAAQVVPCFYNPVMKRYEYLSG--GYAPPHPHQLYHFYKRNFPELF
VDDDLLKLRRFEVVQLPKTRAKKCRLVFDVRTNELVFLKKTKQ--------AR
>PF3D7_0108600
MF-S--RI------------------------------------------------------------------------
--------------------------------------------------------------------------K-HC--
--------------------------------------------------------------------------------
--------------------------------------------------------------------------------
--------------------------------------------------------------------------------
------------------------------------------------------------------R-------------
------------------------------------------YLR-IQRVN-----------------------------
--------------------------------------------------------------------------------
-------------------------------------------------------S------------------------
--------------------------------------------------------------------------------
--------------------------------------------------------------------------------
--------------------------------------------------------------------------------
--------------------------------------------------------------------------------
--------------------------------------------------------------------------------
--------------------------------------------------------------------------------
---------------------------------------------------------------------NGYDH-LKNSY
--FIHM-SYQHMSNEKKEEIKY---YEEYKEDCNILSSLRKNDF--KHILNHNDKKDINKLKRKLLRLLKDYHPDMYIKE
KNVERKKKKEEIFIEIYNKYKNIDRDFQ-QMGFSDIIDESIYEDEDERNERIEKYKRYSEGKRNDIA--TKHIEMYIVIS
ILLTFGLVFSICVYLPFKGSSYDMEHIYENVEERKDDNVVTCFYNPIMRRYEYLPENTNYIPPNPRQLYNFYKNNFPELP
IDKDILKLKHFEMIKLPKNRAKKCRLFYDVKTNELIFLKKKKKDF----AAIS
>PRCDC_0106400
MF-S--RI------------------------------------------------------------------------
--------------------------------------------------------------------------K-HC--
--------------------------------------------------------------------------------
--------------------------------------------------------------------------------
--------------------------------------------------------------------------------
------------------------------------------------------------------R-------------
------------------------------------------YLR-IQRVN-----------------------------
--------------------------------------------------------------------------------
-------------------------------------------------------S------------------------
--------------------------------------------------------------------------------
--------------------------------------------------------------------------------
--------------------------------------------------------------------------------
--------------------------------------------------------------------------------
--------------------------------------------------------------------------------
--------------------------------------------------------------------------------
---------------------------------------------------------------------NGYDH-LKNSY
--FIHM-SYQHMTNKKKEEIKY---YEEYKEDCNILSSLRKNDF--KHILNDDDKKDINKLKRKLLKVLKDYHPDMYIKE
KNVERKKKKEEIFIEIYNKYKNIDRDFE-QMGFSDIIDESIYEDEDDRNERIEKYKRYSEGKRKDIA--TKHIEMYIVIS
ILLTFGLVFSICVYLPFKGSSYDLEHLYENVEERKDDNVVTCFYNPIMRRYEYLPQNRNYIPPNPRQLYNFYKNNFPELP
IDEDILKLKHFEMIKLPKNRAKKCRLFYDVKTNELIFLKKKKKDF----AAIS
>C922_04888
MLLS--RA------------------------------------------------------------------------
--------------------------------------------------------------------------KRCC--
--------------------------------------------------------------------------------
--------------------------------------------------------------------------------
--------------------------------------------------------------------------------
------------------------------------------------------------------R-------------
------------------------------------------YVRTIAKCS-----------------------------
--------------------------------------------------------------------------------
--------------------------------------------------------------------------------
--------------------------------------------------------------------------------
--------------------------------------------------------------------------------
--------------------------------------------------------------------------------
--------------------------------------------------------------------------------
--------------------------------------------------------------------------------
--------------------------------------------------------------------------------
---------------------------------------------------------------------KRSGNPGSNPL
F-ASYCNGLHSEATRDGKRTRP---YFDYDQDSKLLGRLQKGQLDVDDWGHVDDHRDALKIKKKYLKLLRLYHPDTYVSE
KNEQRKKRKEEIFLQIYRQYKSFTQHYD-HLYKSDLTDESVCETEEERDERLERYRRYSEGKRNDVSHFHKNVEIYILVM
ILVTFGGVLLLCVFLPFDVNIG-REELCDGADSGESAQVVPCFYNPVMKRYEYLSG--GYVPPHPHQLYYFYKNNFPDLF
VDDDLLKLSRFEVVQV-------------------------------------
>MKS88_000679
MK-IFGVLFLCFIVTTRGEKNISSPSDTQKTNTQEVKEKESNLTKFVVADEKHHDQTLEKNTSNRTTAETKIGYLGEAND
VSNVEEEATKIIRMTDGREEVKDTNLGDELFQSNRSSIMVKFENNIHYINDDPTKDYTNGRPCISTAEKMEEMKK-ECAN
LNVDEVEACEQVEAELAAEEKDNYSNYYNTVKVDRGSNSDIRGGKDEAQKDNDPYVDSNIRKKIIERSLEEDSMDNNTNN
GHSVSLGDGSGSIGNTDNGSGSSGNIDNGSGGELGGGKRANRFIYDSPLGSESGSGHWEPEGEKEEKEVTDYNKVFMNFE
KKFSKMEEEGVEGGEGARSEGGVEAGVEEDGATRASDRFSENGGKRDNMNWSGENTIASQKNGPGEMGSDSRTMEKKKNN
KKKKDNDIQNSWNNKEKEREKKDSKITSMEYNNEYEKLIVNKPESIKYFFELLTEIIIIIKLGFMYRFMNFIIPLKDVII
SKTLDQVELACVTMLSVHRIGSQTYRDVYGIVLILFLLYLLKYI--IKKCIFNRNKQNGNMVRNKQGDDIYVENLLKRIL
YNVEKKKGLSAYENVLHDILDKTDNLLANSNIINKENKNIYTDMLSNINNIGIFTYVSTQALKKLNQKSDIIINELIGGE
AGAGLMEDDSKLDRLRNLMLNEYDEYDLNKFKDNLMNNNDLMNNNGLINNNGLINNNGLINNSDLMNNSDLMNNSDLMNN
NDLVNNSDLMNNNDLMNNNERINNSEFMNNSDLMNNSEFMNNSDLMNNSEFMNNNEFMNNSEFINNNEYSENGLNSKLRY
SVLQQHNEYNENAISLNFMAKSGNFEYINNNENPSMKGTVQFSYNDIGRNNKSDLYFEHPANRLTNKVGGTSNVSGNVRG
NVSGNVSGNVSGGNNINSDNISSDNKVSNIAPPNEHKDEGGNGIYFDKDLKEKNEMNLISNKRNSSVMIKHMNTNSSVNI
PNDPNNMVNDLNSSPLYNINSNSNSNSNSNSNNNSNSNNNSNSNNNSNSNNNSNSNNNSNSNNNNNNNNNNNNNNNNNNN
NNNNNNNNNNNNNSNNSSNNNSNNNCNNNCNNNSNNSSNNNSNNNSNNNNNNYKYNYNNYGIMTRPKETHSYPKKLIQTS
NTPVTTNRKSNTLENNLDKKNFYANENVVSPNFAVDDAMKNVASTQNNDELRMSTNLMNNFENKNEQVRPNDELTNNLTS
SNSPFFTDSKNGTATLESENFIQKTDDPQNYAPPAFSYMPPAHQVLENSYNRNQKYLTQRKYVSLCTRIKEADR-IKNN-
F-RIYSNNLHNATT-NEKNANN---YFDYNEDYKLLKRLQTNDL--GGILDIKDEKSAL---KKYLKLLKLYHPDTYMKE
KNEQRKKNKEEIFLQIYNKYKYFSKQYE-NLHKSEIFDEAFYENEEERSERLERYRRYTEGKRIDTD--LKHIEVYILMS
ILF------------------------YDTTEGGEHAQMVSCFYNPIMKRYEYLTG--SFIPPKPEQLYYFYKNNFPNLF
LDEDILKLKRFEIVKL------------DLKSLETKLATSLLQLF----VELV
>PGAL8A_00104700
ML-S--NI------------------------------------------------------------------------
--------------------------------------------------------------------------K-HC--
--------------------------------------------------------------------------------
--------------------------------------------------------------------------------
--------------------------------------------------------------------------------
------------------------------------------------------------------K-------------
------------------------------------------CLN-LQKIL-----------------------------
--------------------------------------------------------------------------------
--------------------------------------------------------------------------------
--------------------------------------------------------------------------------
--------------------------------------------------------------------------------
--------------------------------------------------------------------------------
--------------------------------------------------------------------------------
--------------------------------------------------------------------------------
--------------------------------------------------------------------------------
---------------------------------------------------------------------KH-TN-IKNKY
--FIYF-SFCNVYN--EKNI-N---YFDYDEDLKLLKRLQNNEI--DDILNINDERNILKIKKKYLKLLKVYHPDVYMKE
KNEKRKKNKEEIFLQIYKKYKSINEKYQ-NTYDTDINDESIYENEEEKSERLEKYKRYSEGKRNDVN--HKYLEIYILIG
ILSTFCVVFLICIYLPFNIDNY-KEEFHDSSENN-KVEILSCFYNPAMKRYEYFSD--NFLPPHPYQLYHFYKNMFPNLS
LDEDILKLKYFEVVKLPKNRAKKARLLYDKKRNELIFLKKKKKIQ----LKKE
>PRELSG_0208400
ML-S--NI------------------------------------------------------------------------
--------------------------------------------------------------------------K-HY--
--------------------------------------------------------------------------------
--------------------------------------------------------------------------------
--------------------------------------------------------------------------------
------------------------------------------------------------------K-------------
------------------------------------------YLN-LQKII-----------------------------
--------------------------------------------------------------------------------
--------------------------------------------------------------------------------
--------------------------------------------------------------------------------
--------------------------------------------------------------------------------
--------------------------------------------------------------------------------
--------------------------------------------------------------------------------
--------------------------------------------------------------------------------
--------------------------------------------------------------------------------
---------------------------------------------------------------------KH-TK-IKNNF
--FIYF-KSHNVAN--EKNTNN---YFDYNEDYKLLKRLQNNEI--DDILNINDERNILKIKKKYLKLLKAYHPDAYMKE
KNEKRKKNKEEIFLQIYKKYKNISKEYQ-NTYDTEIIDESIYENEEEKSDRLEKYKRYSEGKRNDIN--NKYLEIYILIS
ILLTFCIVFLICIYLPFDIDID-KEEFYDDTDDN-KVEIVSCFYNPAMKRYEYFSD--NFLPPHPYQLYYFYKNKFPSLS
LDENILKLKHFEVVKLPKNRAKKARLLYDKKKDELIFLKKKKKIQ----LKTE
>PmUG01_02015300
MP-L--SY------------------------------------------------------------------------
--------------------------------------------------------------------------KHYC--
--------------------------------------------------------------------------------
--------------------------------------------------------------------------------
--------------------------------------------------------------------------------
------------------------------------------------------------------R-------------
------------------------------------------YVS-LCTRI-----------------------------
--------------------------------------------------------------------------------
--------------------------------------------------------------------------------
--------------------------------------------------------------------------------
--------------------------------------------------------------------------------
--------------------------------------------------------------------------------
--------------------------------------------------------------------------------
--------------------------------------------------------------------------------
--------------------------------------------------------------------------------
---------------------------------------------------------------------KEADR-IKNNF
--RIYSNNLHNATT-NEKNANN---YFDYNEDYKLLKRLQTNDL--GGILDIKDEKSAL---KKYLKLLKLYHPDTYMKE
KNEQRKKNKEEIFLQIYNKYKYFSKQYE-NLHKSEIFDEAFYENEEERSERLERYRRYTEGKRIDTD--LKHIEVYILMS
ILLIFFAVFFICAYLPFNINCI-RDEFYDTTEGGEHAQMVSCFYNPIMKRYEYLTG--SFIPPKPEQLYYFYKNNFPNLF
LDEDILKLKRFEIVKLPKNRAKKCRLVYDLKTNELIFLKKKKK---------E
>PGSY75_0108600
MF-S--RI------------------------------------------------------------------------
--------------------------------------------------------------------------K-HC--
--------------------------------------------------------------------------------
--------------------------------------------------------------------------------
--------------------------------------------------------------------------------
------------------------------------------------------------------R-------------
------------------------------------------YLK-IQRLN-----------------------------
--------------------------------------------------------------------------------
-------------------------------------------------------S------------------------
--------------------------------------------------------------------------------
--------------------------------------------------------------------------------
--------------------------------------------------------------------------------
--------------------------------------------------------------------------------
--------------------------------------------------------------------------------
--------------------------------------------------------------------------------
---------------------------------------------------------------------NGYDH-LKKIY
--FMHM-PYKNITNENKEQIKH---YEEYKEDCNILKRLRKNDF--THILNDDDKKDINKLKRKLLKLLKDYHPDMYIKD
KNVERKKKKEEIFIEIYNKYKNIDKDFQ-HMGFSDIIDESIYEDEDERNERIEKYKRYSEGKRNDIT--TKHVEMYIVIS
ILLTFGLVFSICVYLPFNGSSYDLEHIYENIEERKDDNVVTCFYNPIMRRYEYLPKNKNYIPPNPRQLYNFYKNNFPELP
IDKDILKLKHFEMIKLPKNRAKKCRLFYDMKTNELIFLKKKKKDF----AAIS
>PocGH01_02013600
MF-L--YI------------------------------------------------------------------------
--------------------------------------------------------------------------KPYC--
--------------------------------------------------------------------------------
--------------------------------------------------------------------------------
--------------------------------------------------------------------------------
------------------------------------------------------------------R-------------
------------------------------------------YVI-LRKCT-----------------------------
--------------------------------------------------------------------------------
--------------------------------------------------------------------------------
--------------------------------------------------------------------------------
--------------------------------------------------------------------------------
--------------------------------------------------------------------------------
--------------------------------------------------------------------------------
--------------------------------------------------------------------------------
--------------------------------------------------------------------------------
---------------------------------------------------------------------KHTNG-VKNYF
LTTLFCNHLHNGTK-GEKKAKN---YFDHEKDHKLLKRLKRNEM--EDMLGNNDEGNALKIKKKYLKLLRLYHPDTYMKE
KNEEKKKVKEEIFLLVYNKYKNFRKQYD-NLYKSEIIDEAIYENEEKKSERLERYRRYSEGKRNDAN--HKHVEVYILAG
ILITFVTVFFICAYLPLNISTT-REEIYDNTESNEKVQMVSCFYNPVMKRYEYLSS--GFIPPNPHQLYYFYKQNFPDLP
VDEDILKLQRFEIIKLPKNRAKKCRLVYDLKTNELIFLKKKKKGENGKLKDKE
