# Supplementary material for: Phosphorylation in the Plasmodium falciparum Proteome: A Meta-Analysis of Publicly Available Data Sets
Source: J Proteome Res. 2024 Oct 30;23(12):5326–41. doi: 10.1021/acs.jproteome.4c00418 (PMC11629380; doi:10.1021/acs.jproteome.4c00418)
Supplement: Supplementary file 7 — pr4c00418_si_007.zip [file pr4c00418_si_007.zip › plasmodium_alignments/PF3D7_0108700_orthos.afa]

>PF3D7_0108700
M-KFYSTFVICFIILKVCLSKNINLNDEGKKKQSGIINENEDGKNNKSNNNKKVQHNKINRKGNNSVTKKTDEHKNDGDA
--ENKKNGEHKNDGDGKNKKNGEHKNDGDG-KNKKMDEHLY-DIDGE-NKK-NGEHLYDVDGENKKNGEHLYDIDGENKK
NGEHLYD-IDGE-NKKTDEHLYDVDGGKN--NILEYNNIDQHNEFPESLENDNSYDKLFDDVELRDIIHNEKFFENLKNV
NNN------DVHNFLLVDKEMERRKEEEKKKSRKLEEDEE-----DDEDEEEDNDEKWKEENKNNSS-------------
---------SSSSSSSNNFNKNYDIYDNRDLYNYDNLVDITQEEHINVPNINDEINEGRKHDKEDFLIFEKRLNEAEDRN
DSSDGDNKMEDLINNHFDDSGDNGSYENIQVKKELYNKNEKIIKGRDNNLNDGDIHMNKNNTSNKLNNNNNNNNNDNNMN
SEMKYKTFKEEYEEQILSKPESIKYFFEVITEILIVIRLGLIYRYTNFLIPFKNFLISKTLENVEMVCVTFLSIHKFGRE
KYPDIYGFFLIILILYILKYVFKKMMYKLYYNKYGMGKKYSLKNQESENMYMQNLLKRILYNVEKKKVLSNYESILQDIL
ENTDNLLVNSNIINKENKNIYTDMISNINNIGVFTYISTQALKKINHKSDLIINELTTNGFIDEDTSNKMDKLKNFASIN
EYPYVDIKKFKDNLVNEYDEHFILNDKMRYSGFHSMENDKSPPNDKYNMDSYNMDSYNMENMNMENMNMDNMNMENMNMD
NSNMDNSN---------------MDNM--------------------NMDNSNMDNSHVDMNNMNNNNMNNNNMGVHINM
NNNYLSNKYKHNSAYDENNVQDFLQKSKKQDYGHVTNTLKDGKQ-MIYNNMDPNNKKDDNYFKKMMRDSDLSNYNGRKSM
YLNESLEDDMKNNDYDNKINNKNFDYANNNSTYIVEGKEIQQGEKNKTNDMDEKKKDESFIHYDN-KKIINNLNPFSPLN
DYNNISNNKKNTINEEQNNNVNESDVITYIANSYINKPPSNINRFSQTSIYNTHNKVTNPLLNTQRNVPKEVTQRKNTE-
ASVNNNVEENYLRNKVTNHDTEQSVENKLDEDKLKMSTHMVNNIFEGTKEYIKTNEDMNNISKAGDPFLHNQEGSFSYAP
PPYQGVENSSNKNQKYLTQRKERQQIVATKSPFN
>PPRFG01_0107000
M-KFYSTFVICFIILKVCLSKNINLNDEGKKKQSGIINENEEGKNNKSNNNKKVQHNKINRKGNNSVTKKTDEHKNDGDG
--ENKKNGEHKKNDDVKNKKNGEHKKNDDG-KNKKMDEHLY-DIDGE-NKK-T---------------------------
-DEHLYD-VDGE-NKKTDEHLYDIDGGKN--NILEYNNIDQHNEFPESLENDNSYDKLFDDVELRDIIHNEKFFENLKNV
NNN------DVHNFLLVDKEMERRKEEEKKKSRKLEEDEE-----DDEDEEEDNDEKWKEENKNNSS-------------
--------SSSSSSNNNNFNKNYDIYDNRDLYNDDNLVDITQEEHINVPNINDEINEGRKHDKEDFLIFEKRLNEAEDRN
DSSDGDNKMEDLINNHFDDSGDNGSYENIQVKKELYNKNEKIIKGRDNNLNDGDIHMNKNNTSNKLNN-------NNNMN
SEMKYKTFKEEYEEQILSKPESIKYFFEVITEILIVIRLGLIYRYTNFLIPFKNFLISKTLENVEMVCVTFLSIHKFGRE
KYPDIYGFFLIILILYILKYVFKKMMYKLYYNKYGMGKKYSLRNQESENMYMQNLLKRILYNVEKKKVLSNYESILQDIL
ENTDNLLVNSNIINKENKNIYTDMISNINNIGVFTYISTQALKKINHKSDLIINELTTNGFIDEDTSNKMDKLKNFASIN
EYPYVDIKKFKDNLVNEYDEHFILNDKMRYSGFHSMENDKSPPNDKYNMDSYNMDSYNMENMNMDNMNMENMNMDNSNMD
NMNMDNSN---------------MDNS--------------------HMDNSNMDNSHVDMNNMNNNNMNNNNMGVHINM
NNNYLSNKYKHNSAYDENNVQDFLQKSKKQDYGHVTNTLKDGKQ-MIYNNMDPNNKKDDNYFKKMMRDSDLSNYNGRKSM
YLNESLEDDMKNNDYDNKINNKNFDYANNNSTYIVEGKEIQQGEKNKTNDMNKKKKDESFIHYDN-KKIINNLNPFSPLN
DYNNISNNKKNTINEEQNNNINESDVITYIANSYINKPPSNINRFSQTSIYNTHNKVTNPLLNTQRNVPKEVTQRKNTE-
ASVNNNVEENYLRNKVTNHDTEQSVENKLDEDKLKMSTHMVNNIFEGTKEYIKTNEDMNNISKAGDPFLHNQEGSFSYAP
PPYQGVENSSNKNQKYLTQRKERQQIVATKSPFN
>PBLACG01_0106300
M-KLYSTFVICFIILKVCLSKNININDEGKKNQRVIINKNEEKTNNER-NNKKVQHNKINNKRYNSVTKNINEHKNDVDG
--KYKKNDEQ----------------------------------------------------------------------
---------------------------KN--NVLKYNNVDQHNEFSESLENDNSDDELFDDVELNDIIHNEKFFESLKNV
NDNDEKMNDDVNNFLLVDEEMERRRKEGKQKSRKLEEDEQVD---DDEDEEEDNDDKWKEENKNNN--------------
--------------NSNNFNKNYDIYDNRDIFNDDNHVDITQEENMNVPNMKDEINEEGKNEKEAFLKFEKKLNEAEDRN
DSSDGNNKIEDLISDHFQNPADNTSNENIKVRIELSDKNGNIIKGKDDNLTNLDSNNNKNNTSNKFN--------KKHMN
SHMKYKTFKEEYEEQILSKPESIKYFFEVITEIIIIIKLGLIYRYTNFLIPFKNFLISKTLENIEMGCVTFLSIHKFGRE
KYPDIYGFFLILVILYILKYVLKKIIYKIYYNKYGMSKKYSLKNEASENMYMENLLKRILYNVEKKKVLSNYENILQDIL
ENTDNLLVNSNIINKENKNIYTDMISNINNIGVFTYISTQALKKINYKSDLIINELTTSGFIDEDTSNKMDKLKNFSSIN
EYPYIDIKKFKDNLINEYDEHFLLNDKIRYSGFHSTENDKSPPNNKYNMDSYNIDSYNMDSYNMDNHNMDNHNMDNHNMD
NHNINNHN----------INNHNMDNHNINNHNINNHNINNHNINNHNINNHNMDNHNINNHNINNHNINNHNMGLHINM
NNNYLSNKYNYDAPYDENNMQNILQKSKKQDYVHSKNTLNGGKL-MIYNDIDT-NKKDDNYFNKMMRDSDLQNYNSRKNI
YLNRSLQDDLKNNDYDNKY-NKNFDYAN-NTTDIVEGKEIQQADKNETSDMNEEK-NESIFNHNN-KTILNNLNPFSPLN
DYNNISNNNENSINEDQNNNTNESDIITDIANSYINNAPSNINRYSQPSIYNAHNKVTNPLLNTQRNVAKELTQRKNTE-
ASVNNKMEENYLIDKVTNHDMEENMENKLDEEKLKMSTYMMNNRFEGAKEYIKTNEDLNNISKAGDPFLHNQEGSFSYAP
SPYQGVENANNKNQKYLTQRKERQQIVATKSPFN
>PBILCG01_0107000
M-KIYSTFVICFIILKVCLSKNININDEGKKKQSVIINDKEKGKNNKRNNNKKVQRDKINQKKNNSVTKKMDLYKNDVAG
--ENKNTDEHKNDI--------------YG-QNKNTDEHKN-DIYGQ-NKN-T---------------------------
-DEHKND-IYGQ-NKNTDEHKNDIYGQKN--NFLEYNDVDQQNEFLESLEKDHSYDKLFDDVELNDIIHNEKFFESLKNV
NDNDEKMNDNVNNLILVDEEMERTREEEKQKSRKLEEDEEEDE--EDEEEEEDNDEKWKEENKNNNKIENNNNKIEYKNS
DNFN--NNSNNFNNNNNNFNKNYDIYDNRVIYNNDNYVDITQEENMNVLNIKDEINEEGKTEKEAFLKFEKKLNEAEDRN
NSSDGDNKIKDLINDNFVDSDYKESYENIKVRKELSDKNKNVIKGRNDNLSDGYFNNNKNNTSNKFN--------EKNMD
SEMIYKTFKEEYEEKILSKPESIKYFFEVMTEILIVIKLGLIYRYTYFIIPFKNFLISKTLENVEIVCVTFLSLHKFGRE
KYPDIYGFFLIILILYILKYVLKKIMYKFYYNKYGMGKKYSLKNQASENMYMENLLKRILYNVEKKKVLSNYENILQDIL
ENTDNLLVNSNIINKENKNIYTDMISNINNIGVFTYISTQALKKINHKSDLIINELTTSGFIDEDTSNKMDKLKNYSSIN
EYPYIDIKKFKDNLINEYDEHFLLNDKIRYSGFHSMQNDKSPPNNKHNMDSYNMDSYNMDSYNMDSYNMDSYNMDNINVD
NINVDNIN----------MDNINMDNS--------------------KMDNNNLDNHHLNNHHLNNHNMNSQSMGVHVNM
NNNYLSNKYNHDAPYDENNVHDVLQKSKNEDYVHAKNTLNEGKQ-MIYNNMDR-NKKDDNYFNKMMRDSDLQNYKGRNNM
YLNRSLEDDLTNNDYDNNY-NKNFDYVN-NITDIVEGKEIQQVDKNKTSDINEQK-DESTINYNN-KKIVHNLNPFPPLN
DYNNMPNNKKNTINEEQNNNTNESDVITNIANSYINKPPSNINRYSQPSPYNVHNKVTNPLLSTQTSIAKELTQHKNTE-
ASVNNKVEEN--------------IENKLDEDKLKMRTHLMNNIFEGAKECIKSNEDINNISKAGDEFLHNQEGSFSYAP
SPYQGVENSNNKNQKYLTQRKERQQIVATKSPFN
>PADL01_0106200
MKKIYSIFVICFIILKVCLCKNININDEGKKNQRVIKNENEEEKNNKR-NNKKVQHNKVNHKKNNSVTKKIDQQKNKKID
QQINKKIDEEKNKN----I---------DQEINKNIDQEKNKNIDQEINKN-I---------------------------
-DQEKNKNIDQEINKKIHEQI----NKKI--DEQKINDDHHPNQFTEGLENDNLDNKLFDDSELNDIIHKEKFFESLKND
--N------NVDNFLLVDEEMERLMEEEKQKSRKLEEDEEEE---EDDDEEEDNDEKWKNKSENNNS-------------
------------NNSHNNMHTNYDMYDNTDIYNDHNNVDITQEEDLN--------------EKEAFLNFEKKFNQVEDNN
DSSDENNKIEDFISDNIHHSTDNVSHENIEVKKELPHKNENIIKGKDDDLTNINFNN------------------NNNVN
NQMQYKTYKEKYEKEILNKPESIKYFFEVITEIVIIIKLGLIYRYTNFLIPFKNFIISKTLEYIEMICVTFLSIHKFGRE
KYPDIYGFFLILVILYILKYVLKNILYRVYYNKYGMSKKYFLKNQSSENMYMENLLKRILYNVEKKKVLSNYENILQDIL
ENTDNLLVNSNIINKENKNIYTDMISNINNIGVFTYISTQALKKINHKSDLIINELTTSGFIDEDTSNKMDKLKNFSSIN
EYPYIDIKKYKENLINEYDEQFLLNDKIRYSGFQSTENDKSPANNKYNMDSYNIDSYNMDSYNMDNSNVDN---------
-----------------------------------------------------------------NINI-NNQMDENINM
NNNYLSDKYMDDSPYDENNMPEHLQHPNKEDYVSTKNTLKDRKLHSFYNNMDI-NKKDDNYINKMMMDSDLQNYNGRKNM
YLNPSFKEDLKNNDY-----------AN-NTSDIVEGKEIQQVDKYKTSDMNEEKKLEPIYNHNN-KTILNNLNPFSPIN
DYN----NKKNSLNEEQN-NTNDSDVITNIANSYINKPSTNINRYTHPSIYNANNKVSNPLLNIQGNVSKNLGQRKNTE-
TLMNNKMEENYLIDKVTNNDMEEHMENKLDEEKLKM-----NNVFEGGKEYIKTNEDLNNINKAG---------SFSYTQ
SPYQGVENANNKNQKYLTQRKERQQIVATKSPFN
>PGSY75_0108700
M-KIYSLFVICFIILKICLCKNININDEGKKNQRVIKNENEEEKNNKR-NNKKVQHNKVNHKKNNSVTKKIGEQKNKKID
EEKNKKIDEQK--------------------------------INGE-QNI-N---------------------------
-GE--QN-INGE-QNINGE--QNINGEQNINGEQKINGDHHPNQFTEGLEKHSLDDKLFDDAELNDIIHKEKFFESLKND
--N------DVDNFLLVDEEMERLMEEEKQKSRKLEEDEEEEEEQEDDDEEEDNDEKWKNKSESNNS------N------
------NSNNSNSNNNNNMHANYDMYDNTDIYNDHNNVDIIQEEDMN--------------EKEAFLNFEKKFNQVEDNN
DSNDENNKIEDFISDNIHHSTDNVSHENIEVKKELPHKNENIIKGKDDNLTNQNFNNNNNN--------------NNIVN
NQMQYKTYKEKYEEEILNKPESIKYFFEVITEIVIIIKLGLIYRYTNFLIPFKNFVISKTLEYIEKICVTFLSIHKFGRE
KYPDIYGFFLILVILYILKYILKKILYRAYYNKYGMSKKYFLKNQSSENMYIENLLKRILYNVEKKKVLSNYENILQDIL
ENTDNLLVNSNIINKENKNIYTDMISNINNIGVFTYISTQALKKINHKSDLIINELTTSGFIDEDTSNKMDKLKNFSSIN
EYPYIDIKKYKENLINEYDEQFLLNDKIRYSGFQSTENDKSPPNNKYNMDSYNIDSYNIDSYNMDNSNVDN---------
-----------------------------------------------------------------NINI-NNHMDENINM
NNNYLSDKYMDDSPYDENNMHEHLQHPNKQDYVSTKNTLKDRKLHSFYNNMDI-NKKDDNYMNKMMMDSDLQNYNTRKNM
YLNPSFKEDLKNNDY-----------AN-NSTDFVEGKEIQQADKYKTSDMNEEKKFEPIYNHNN-KTILNNLNPFSPIN
DYN----NKKNSLNEEQN-NTNDSDVITNIANSYINKPPTNINRYTHPSIYNAHNKVTNPLLNTQGNVSKDLEQRKNTE-
TLMNNKMEENYLIDKVTNNDMEEHMENKLDEEKLKMNTHMMNNVFEGGKEYIKTNEDLNNINKAGDHFLHNKIRSFSYTQ
SPYQGVENANNKNQKYLTQRKERQQIVATKSPFN
>PRCDC_0106500
M-KLYSTFVICFIILKVCLSKNINLNDEGKKKQSDIINENEEGKNNKSNNNKKVQHNKMNRKGNNSVSKKTDEHKNDVDG
--KNKKMDERKNDV--------------DG-KNKKMDEHKN-DVDGE-HKNDV---------------------------
-DEYKND-VDEY-KNDVDEYKNDVDGEKN--NILEYNNIDEHNEFPESLENDNSYDKLFDDVELRDIIHNEKFFENVKNV
NNN------DVDNFLLVDKEMERRKEEEKKKSRKLEEDEE--------DEEEDSDEKWKEENKNNNKIENNNNKNN--NN
KNINNNNNNKNNSSSSNNFNKNYDIYDNGDIYNDDNLVDITQEENTNALNINDEINEGGKHDKEAFLIFEKKLNEFEDRN
DSIDGDNKMEDLINNHFHDSGDNGSYENIQVKKELYNKNEKIIKGRDNNLNDGDIPMNKNNTSNKFNNN------NNNMN
NEMKYKTFKEEYEEQILSKPESIKYFFEVITEILIVIRLGLIYRYTNFLIPFKNFLISRTLENVEMVCVTFLSIHKFGRE
KYPDIYGFFLIILILYILKYVFKKMMYKLYYNKYGMGKKYSLKNQESENMYMENLLKRILYNVEKKKVLSNYESILQDIL
ENTDNLLVNSNIINKENKNIYTDMISNINNIGVFTYISTQALKKINHKSDLIINELTTNGFIDEDTSNKMDKLKKFSSIN
EYPYVDIKKFKDNLVNEYDEHFILNDKMRYSGFHSMENDKSPPNNKYNMDSYNMDSYNMDSYNMDINNMDINNMDINNMD
INNMDINNMDINNMDINNMDINNMDIN--------------------KIDNNNMDINKIDNNNMDINKIDNNNMGVHLNM
NNNYLSNKYKHDSAYDENKVQDLLQKSKKQDYGHVKNALKDGNQ-MIYNNMDA-NKKDDNYFNKMMRDSDLSNYNGRKSI
YFNGSLEDDLKNNDYDN---NKNFDYAN-NSTYIVEGKEIQQVDKNKTNDMDEKKKDESFIHYDKKKKIINNLNPFSPLN
DYNNISNNKKNTINEEQNNNINDSDVITNIVNSYINKPPSNINRFSQSSIYNTHNKVTNPLLNEQRNVTKEGTQRKNTEE
ASVNNKVEENYLRNNVTNHDMEESVENKLDEDKLKMSTHMVNNIFEGTKEYIKTNEEMNNISKAGDPFFHNQEGSFSYAP
PPYQGVENSNNKNQKYLTQRKERQQIVATKSPFN
