# Supplementary material for: Phosphorylation in the Plasmodium falciparum Proteome: A Meta-Analysis of Publicly Available Data Sets
Source: J Proteome Res. 2024 Oct 30;23(12):5326–41. doi: 10.1021/acs.jproteome.4c00418 (PMC11629380; doi:10.1021/acs.jproteome.4c00418)
Supplement: Supplementary file 7 — pr4c00418_si_007.zip [file pr4c00418_si_007.zip › plasmodium_alignments/PF3D7_0108800_orthos.afa]

>PBANKA_0204700
MLIQKYDEKPKFDIGISPLYLISYPIYNIQCRSILYKYLNVGNDHIKYNQPIHVNNLNIKTYIIYIINSLQQIYNNEGVT
GLYSGLVPMLAHLISKKSIYYFLENIHFYIFRKIRNDKKKDTIDK-KNIAVRESRFL------------------NEKEN
SNNFIGDKINFNIVKHMIFVKDENDFVKKKKKKDNFHLSFYHTFYEYLSCIISYPLLNISTKLIIFEDHTKSLLQNLKNI
IHFTYVYDGMYGFFRGINNYLIIQSVDKFLNCFLYKKFSNNCSYDKVLTIKVVLSTCLNTIMAPYIHYSILDRSQSFIPT
LCRNTTFSQFFCNFHWKSHLSNVSVGLAVAGIQLIIIALMPKDASKNDELVDQ-EPDEYI--------------------
--------------------------------------------------------------------------------
--------------------------------------------------------------------------------
--------------------------------------------------------------------------------
-----------------------------------------
>PADL01_0106300
MLIEKYDEKPKFDLGFSPFYFISYPLYNIQCRSILYKHLNNYDANITYTPLININNLNIKTYIIYIFNSLHQIYNNEGIR
GLYKGLIPMLAHIVSKKSIYYFLEKIHFVIFRRLRSEKRRDIYDK-KLIRNYENNLM------------------NDKEN
DNNFIGDSINSKIVKQINFVKEENNFIKKKKKKKYFHLSLYHSFYEYVSCILSYPLLNISTKLIIFQNNSKSLLYNIKNI
IRLTYMYDGIYGFFKGLNNYLIIQSMDKVLNCFLYRTFSNSCSYDKVVTIKVVLSTCLNTIMAPYIQYSILNRSQSLVPG
LCKETTFSQFFSNFNWKSHLSNVSVGLVAAGVQLIIIALLPKDTSKNEDIIDN-EKDDNV--------------------
--------------------------------------------------------------------------------
--------------------------------------------------------------------------------
--------------------------------------------------------------------------------
-----------------------------------------
>PKNH_0204900
MLIEKYDVNPKFEIGFSPFYFVSYPLYNIQCRSILYKYLNNYDKNVTYSPLVNINNLNIKTYVICIFNSLHQIYYDEGIS
GLYRGLIPMLAHIISKKSIYYLLEKIHFVIRSRRGREKQRGPYNSGKTSRSYEHRFVDD------------DSREDDREN
AINFIGDEINCQVVRQMDMVRDDDDSVKKKKKKKYFHLSFYHSFYEYLSCILSYPLLNISTKLIVFQNNSVSLMNNLKAI
VHLTYVYDGVKGFFKGLNSYLLIQSMEKILNCFLYRAFSDNCSYEKVLTIKVVLSTCLNTIIAPYIQYSILSRSQSLVPG
LCKDTTFNHFFYNFHWKSHLSNVSVGLVVAGVQLIIIALLPRDPPKTDEVVDQ-EKDEYF--------------------
--------------------------------------------------------------------------------
--------------------------------------------------------------------------------
--------------------------------------------------------------------------------
-----------------------------------------
>PcyM_0208400
MLIEKYDEKPKFEIGFSPFYFISYPLYNIQCRSILYKYLNHYDKNVTYSPLVNINNLNIKTYVICIFNSLHQIYHDEGIS
GLYKGLIPMLAHIISKKSIYYLLEKIHFVIRSRKSREQRRGPYNSGKASRSYEHRFADDGNGGDDREDDREDDGEDDHEN
ASNFIGDEINFQVVRQMDMVRDDDDSVKKKKKKKYFHLSFYHSFYEYLSCVLSYPLLNISTKLIVFQNNSVSLMNNLKAI
VHLTYLYDGVNGFFKGLNSYLFIQSMEKILNCFLYRAFSDSCSYEKVLTIKVVLSTCLNTIMAPYIQYSILNRSQSLVPG
LCKDTTFNNFFCNFHWKSHLSNVSVGLAVAGIQLIIIALLPKDNPKSDEVVDQ-EKDEYF--------------------
--------------------------------------------------------------------------------
--------------------------------------------------------------------------------
--------------------------------------------------------------------------------
-----------------------------------------
>PY17X_0206100
MLIQKYDEKPKFDIGISPLYLISYPIYNIQCRSILYKYLNVSNDHIKYSQPIHVNNLNIKTYIIYIINSLQQIYNNEGVT
GLYSGLVPMLAHLISKKSIYYFLENIHFYIFRKIRNNKKKDTIDK-KNIAIRESRFL------------------NEKEN
SNNFIGDKINFNIVKHMIFVKDENYFVKKKKKKDNFYLSFYHTFYEYLSCIISYPLLNISTKLIIFEDHTKSLLQNLKNI
IHFTYVYDGMYGFFRGINNYLIIQSVDKFLNCFLYKTFSNNCSYDKVLTIKVVLSTCLNTIMAPYIHYSILDRSQSYIPT
LCRNTTFSQFFCNFHWKSHLSNVSVGLAVAGIQLIIIALMPKDTSKNDELVDQ-EPDEYV--------------------
--------------------------------------------------------------------------------
--------------------------------------------------------------------------------
--------------------------------------------------------------------------------
-----------------------------------------
>PPRFG01_0107100
MLIEKYDERPKFDLGFSPFYFISYPLYNIQCRSILYKHLNNYEANITYTPLININNLNIKTYIIYIFNSLHQIYNNEGIR
GLYKGLIPMLAHIVSKKSIYYFLENVHFVIFRRLRSEKRRDIYDK-KLIRNYENNSM------------------NDKEN
DNNFIGDSINSKIVKQINFVKEENNFIKKKKKKKYFHLSLYHSFYEYVSCILSYPLLNISTKLIIFQNNSRSLLYNIKNI
IRLTYMYDGIYGFFKGLNNYLIIQSMDKVLNCFLYRTFSNSCSYDKVVTIKVVLSTCLNTIMAPYIQYSILNRSQSLVPG
LCKETTFSQFFSNFNWKSHLSNVSVGLVAAGVQLIIIALLPKDTSKNEDIIDN-EKDDNV--------------------
--------------------------------------------------------------------------------
--------------------------------------------------------------------------------
--------------------------------------------------------------------------------
-----------------------------------------
>C922_04886
MLIEKCN------LGGIPC-----VYFAIQCRSILYKYLNHYDKNVAYSPLVNINNLNIKTYVICIFNSLRQIYHDEGIS
GLYKGLIPMLAHIISKKSIYYLLEKIHFVIRSRRRREQRRGSYNKGKAPRRYGHRFADDD---------HGDDLEDDREN
ATNFIGDEINLQVVRQMDMVRDDDDSVKKKKKKKYFHLSFYHSFYEYLSCVLSYPLLNISTKLIVFQNNSVSLMNNLKAL
VHLTYLYDGVNGFFKGLNSYLLIQSMEKILNCFLYRAFSDSCSYEKVLTIKVVLSTCLNTIMAPYIQYSILNRSQSVVPG
LCQDASFSHFFCNFHWKSHLSNVSVGLAVAGIQLIIIALLPRETPKSDEVVDQ-EKDEYF--------------------
--------------------------------------------------------------------------------
--------------------------------------------------------------------------------
--------------------------------------------------------------------------------
-----------------------------------------
>AK88_05382
MLIEKYDVNPKFEIGFSPFYFISYPLYNIQCRSILYKYLNHYDKNVAYSPLVNINNLNLKTYIICIFNSLQQIYHDEGIS
GLYKGLIPMLAHIISKKSFYYLLEKIHFVIWSRRGREKQRGPYNSGKAPRSYEHRFADD------------DSREDDGEN
ASNFIGDEINLQVVRQMDMVRDDDDSVKKKKKKKYFHLSFYHSFYEYLSCILSYPLLNISTKLIVFQNNSVSLMNNLKAI
VHLTYMYDGFKGFFKGLNSYLLIQSTEKILNCFLYRAFSDSCSYEKVLTIKVVLSTCLNTIIAPYIQYSILNRSQSLVPG
LCKETTFNNFFCTFHWKSHLSNVSVGLVVAGVQLIIIALLPRDTPKSDEVVDQ-EKDDAFSLTPSCLTLREENLFVCRSG
SGTTEQAGSTSEGNAHIEKKKKKIMLSSAVPKRYKFDQKGNLTEVNLLHCKSVVLRNKYIDSKNSLTCSTNIIPELHETA
NDCSTSKMATMSQENVFEPEPISTSSYAHEGVGGGAGSSSLLSMNMVQSVSSVSNGGNDSPQYIPNQCCNMNMMMGGAGL
CGQEVNNAPLVFVDGAAYCAEDGGQGIDPGVVAVSNALFAYNSAFQCIPIKTSPNVFRRRIKGEGNSEWSNAFVTRVDPC
ECGDPEEQFKPYEVTKYYDDGQVKTVFNFDQDSASQEQPPL
>PRELSG_0208200
MLIEKYDEKPKFEIGFSPFYFISYPLYNIQCRSILYKYLNYYDESIKYNHFINLNNLNLKTYIIHIFNSLHQIYNDEGFK
GLYKGVIPMLAHITTKKSIYYFLEKLHFVIFKRIKNKKKKDIYDK-KIISNYERRFV------------------NKKEN
TNNFIGDNTNYKIVKHINFVKEENNFIKKKKKKKFFHLSFYHSFYEYVSCILSYPLLNISTKLIIFQNNSKSFIYNLKNI
IHLTYMYDGFYGFFKGLSNYLIIQSMDKILNCFLYFMFSSNCSYDKVLTIKVVLSTCLNTIMAPYIQFSILNRSQSHIPG
LCKDTSFNQFFNHFHWKSHLSNISVGLAVAGIQLMIIALLPKDTSKNDEIIDK-KKDEYF--------------------
--------------------------------------------------------------------------------
--------------------------------------------------------------------------------
--------------------------------------------------------------------------------
-----------------------------------------
>PCHAS_0203100
MLIQKYDEKPKFDIGISPLYLISYPIYNIQCRSILYKYLNVSNDHIKYNQPIHVNNLNIKTYIIYIINSLQQIYNNEGVT
GLYSGLVPMVAHLVSKKSIYYFLENIHFYISRKLRRGKKKDTIDK-KDTAARDSRFL------------------SEKEN
SNNFIGDNINFNIVKHMIFVKDENDFVKKKKKKDNFHLSFYHTFYEYISCIISYPLLNISTKLIIFEDHTKSLLQNLKDI
IHFTYVYDGMHGFFRGINNYLIIQSVDKFLNCFLYKKFSNNCSYDKVLTIKVVLSTCLNTIMAPYIHYSILDRSQSHIPT
LCRDTTFSQFFCNFHWKSHLSNVSVGLAVAGIQLIIIALMPKDASKNDELVDQ-EPDEYV--------------------
--------------------------------------------------------------------------------
--------------------------------------------------------------------------------
--------------------------------------------------------------------------------
-----------------------------------------
>PGAL8A_00104800
----------------------------IQCRSILYKYLNYYDESIKYNNFINLNNLNLKTYIIYIFNNLHQIYNDEGLK
GLYKGVIPMLAHIISKKSIYYFLEKLHFVIFKKIRIKKKRDKYDK-KIFLNYERRLE------------------NKKEN
TNNFIGDNTNYKIVKHINFVKEENNFIKKKKKKKFFHLSIYHSFYEYISCILSYPLLNISTKLIIFENNSRSLIYNLKNI
VHLTYMYDGFYGFFKGLNNYLIIQSMDKVLNCFLYFMFSSNCSYDKVLTIKVVLSTCLNTIMAPFIQFSILNRSQSHVPG
LCKDTTFNQFFNNFHWKSHLSNISVGLAVAGIQLMIIALLPKDTPKNDDIMDK-EKDEYF--------------------
--------------------------------------------------------------------------------
--------------------------------------------------------------------------------
--------------------------------------------------------------------------------
-----------------------------------------
>PRCDC_0106600
MLIEKYDEKPKFDLGFSPFYFISYPLYNIQCRSILYKHLNNYEANITYTPLININNLNIKTYIIYIFNSLHQIYNNEGIR
GLYKGLIPMLAHIVSKKSIYYFLENVHFVIFRRLRTEKRRDIYDK-KLIRNYENNSM------------------NDKEN
DNNFIGDSINSKIVKQINFVKEENNFIKKKKKKKYFHLSLYHSFYEYVSCILSYPLLNISTKLIIFQNNSRSLLYNIKNI
IRLTYMYDGIYGFFKGLNNYLIIQSMDKVLNCFLYRTFSNSCSYDKVVTIKVVLSTCLNTIMAPYIQYSILNRSQSLVPG
LCKETTFSQFFSNFNWKSHLSNVSVGLVAAGVQLIIIALLPKDTSKNEDIIDN-EKDDNV--------------------
--------------------------------------------------------------------------------
--------------------------------------------------------------------------------
--------------------------------------------------------------------------------
-----------------------------------------
>PocGH01_02013400
MLIEKYDEKPKFEIGFSPLYFISYPLYNIQCRSILQKYLNHYDTSVAYNDFINVNNLNIKTYIIYIVNSLHQIYKDEGLK
GLYNGVIPMLAHIVSKRSIYYLLENIHYSLLKRMRKEKKRESQEKKGSMSNYENRLI------------------YEKED
TNNFIGDVINFNIVKHMNFVKEENNCVKKKKKKKYFHLSFYHTLYEYISSILSYPLLNISTKMIIFQNNSKSLLQNLRNI
IHLTYAYDGVYGFFRGINNFLIIQSLDKLLNCFLYKTFSNRCSYDKVLTIKVVLSTCLNTIIAPYIQYSILNRSQSY--G
LCKDTTFNQFFRNFHWKSHLSNVSVGLAVAGVQLIIIALMPKDTPKNDEVVHK-EKDEYF--------------------
--------------------------------------------------------------------------------
--------------------------------------------------------------------------------
--------------------------------------------------------------------------------
-----------------------------------------
>PmUG01_02015100
MLIEKYDKKPKFEIGFSPFYFISYPLYN--CRSILYKYLNSYNEEVKYNLLINVNNLNVKTYVIYIVNSLYQIYNDEGVK
GLYKGLLPMLAHIISKKSIYYLLEYIHFVILKRMRKKKKKDMYDDKKVVPNYENSFV------------------NERDN
VSNFIGDSINCKIVKHMNFVKEENNFIKKKKKKKFFNLSFYHGLYEYISCILSYPLLNISTKLIIFQNNSKSLIYNLKHI
THLTYAYDGFYGFFKGLNNYLIIQTMDKVLNCFLYKSFSSNCPFDKVLTIKVVLSTCLNTIVAPYIQYAILNRSQSL--G
LCKDITFSQFFYNFHWKGHLSNVSAGLAVAGIQLIIIALLPKDTPKNGEVVDKEEKDEYV--------------------
--------------------------------------------------------------------------------
--------------------------------------------------------------------------------
--------------------------------------------------------------------------------
-----------------------------------------
>PVP01_0206200
MLIEKYDEKPKFEIGFSPFYFISYPLYNIQCRSILYKYLNHYDQNVTYSPLVNIKNLNIKTYVICILNSLHQIYQDEGIG
GLYKGLIPMLAHIISKKSIYYLLEKIHFAIRSRKSREQRRGQQNGGKAPRRYDHGFEDDAGCEDGREDGREDGRDDNRED
ASNFIGDEINLQVVRQMEMVREDGDSVKKKKKKKYFHLSFYHSFYEYLSCILSYPLLNISTKLIVFQNNSLSLMSNLKDI
VQLTYLYDGVHGFFRGLNNYLLIQSMEKILNCFLYRAFSDSCSYEKVLTIKVVLSTCLNTIMAPYIQYSILNRSQSLVPG
LCKDTTFNHFFCNFHWKSHLSNVSVGLAVAGIQLIIIALLPRDTPKSDEVVDQ-EKDEYF--------------------
--------------------------------------------------------------------------------
--------------------------------------------------------------------------------
--------------------------------------------------------------------------------
-----------------------------------------
>PGSY75_0108800
MLIEKYDEKPKFDLGFSPFYFISYPLYNIQCRSILYKHLNNYDANITYTPLININNLNIKTYIIYIFNSLHQIYNNEGIR
GLYKGLIPMLAHIVSKKSIYYFLEKIHFVIFRRLRSEKRRDIYDK-KLIRNYENNLM------------------NDKEN
DNNFIGDSINSKIVKQINFVKEENNFIKKKKKKKYFHLSLYHSFYEYVSCILSYPLLNISTKLIIFQNNSKSLLYNIKNI
IRLTYMYDGIYGFFKGLNNYLIIQSMDKVLNCFLYRTFSNSCSYDKVVTIKVVLSTCLNTIMAPYIQYSILNRSQSLVPG
LCKETTFSQFFSNFNWKSHLSNVSVGLVAAGVQLIIIALLPKDTSKNEDIIDN-EKDDNV--------------------
--------------------------------------------------------------------------------
--------------------------------------------------------------------------------
--------------------------------------------------------------------------------
-----------------------------------------
>PBILCG01_0107100
MLIEKYDEKPKFDLGFSPFYFISYPLYNIQCRSILYKHLNNYEANITYAPLININNLNIKTYIIYIFNSLHQIYNNEGIR
GLYKGLIPMLAHIVTKKSIYYFLENVHFVIFRRLRSEKRRDIYDK-KLIRNYENNSM------------------NDKEN
DNNFIGDSINSKIVKQINFVKEENNFIKKKKKKKYFHLSLYHSFYEYVSCILSYPLLNISTKLIIFQNNSRSLLYNIKNI
IRLTYMYDGIYGFFKGLNNYLIIQSMDKVLNCLLYRTFCNSCSYDKVVTIKVVLSTCLNTIMAPYIQYSILNRSQSLVPG
LCKETTFSQFFSNFNWKSHLSNVSVGLVAAGVQLIIIALLPKDTSKNEDIIDN-EKDDNV--------------------
--------------------------------------------------------------------------------
--------------------------------------------------------------------------------
--------------------------------------------------------------------------------
-----------------------------------------
>PVVCY_0200450
MLIQKYDEKPKFDIGISPLYLISYPIYNIQCRSILYKYLNVSNDHIKYNQPIYVSNLNIKTYIIYIINSLQQIYNNEGVT
GLYSGLVPMLAHLVSKKSIYYFFENIHFYILQKLRRGKKKDTIDK-KNTAVRESRFL------------------SEKEN
SNNFIGDNMNFNIVKHMIFVKDENDFVKKKKKKDNFHLSFYHTFYEYLSCVLSYPLLNISTKLIIFEDHTKSLLQNLKDI
IHFTYVYDGMHGFFRGINNYLIIQSVDKFLNCFLYKKFSNNCSYDKVLTIKVVLSTCLNTIMAPYIHYSILDRSQSSIPT
LCRTITFNEFFSNFHWKSHLSNVSVGLAVAGIQLIIIALMPKDASKNDELVDQ-EPDEYV--------------------
--------------------------------------------------------------------------------
--------------------------------------------------------------------------------
--------------------------------------------------------------------------------
-----------------------------------------
>PBLACG01_0106400
MLIEKYDEKPKFDLGFSPFYFISYPLYNIQCRSILYKHLNNYEANITYTPLININNLNIKTYIIYIFNSLHQIYNNEGIR
GLYKGLIPMLAHIVSKKSIYYFLENVHFVIFRRLRSEKRRDIYDK-KLIRHYENNSM------------------NDNEN
DNNFIGDSINSKIVKQINFVKEENNFIKKKKKKKYFHLSLYHSFYEYVSCILSYPLLNISTKLIIFQNNSRSLLYNIKNI
IHLTYMYDGIYGFFKGLNNYLIIQSMDKVLNCFLYRTFSNSCSYDKVVTIKVVLSTCLNTIMAPYIQYSILNRSQSLVPG
LCKETTFSQFFSNFNWKSHLSNVSVGLIAAGVQLIIIALLPKDTSKNEDIIDN-EKDDNV--------------------
--------------------------------------------------------------------------------
--------------------------------------------------------------------------------
--------------------------------------------------------------------------------
-----------------------------------------
>PF3D7_0108800
MLIEKYDEKPKFDLGFSPFYFISYPLYNIQCRSILYKHLNNYEANITYTPLININNLNIKTYIIYIFNSLHQIYNNEGIR
GLYKGLIPMLAHIVSKKSIYYFLENVHFVIFRRLRSEKRRDIYDK-KLIRNYENNSM------------------NDKEN
DNNFIGDSINSKIVKQINFVKEENNFIKKKKKKKYFHLSLYHSFYEYVSCILSYPLLNISTKLIIFQNNSRSLLYNIKNI
IRLTYMYDGIYGFFKGLNNYLIIQSMDKVLNCFLYRTFSNSCSYDKVVTIKVVLSTCLNTIMAPYIQYSILNRSQSLVPG
LCKETTFSQFFNNFNWKSHLSNVSVGLVAAGVQLIIIALLPKDTSKNEDIIDN-EKDDNV--------------------
--------------------------------------------------------------------------------
--------------------------------------------------------------------------------
--------------------------------------------------------------------------------
-----------------------------------------
>PCOAH_00003560
------DENPKFEIGFSPFYFISYPLYNIQCRSILYKYLNNYDKNVTYSPLVNINNLNIKTYVICIFNSLHQIYHDEGIS
GLYKGLIPMLAHIVSKKSIYYLLEKIHFFIWSRRGREKQRSPYNSGKASRSYEHKFTDD------------ESREDDREN
ASNFIGDEINFQVVQQMDMVRDDDDSVKKKKKKKYFHLSFYHSFYEYLSCILSYPLLNISTKLIVFQNNSVSLMNNLKTI
VHLTYMYDGVKGFFKGLNSYLLIQSTEKILNCFLYRAFSDSCSYEKVLTIKVVLSTCLNTIIAPYIQYSILSRSQSLVPG
LCKDTTFNHFFCNFHWKSHLSNVSIGLIVAGVQLIIIALIPKDTPKNDEVVDQ-EKDEYF--------------------
--------------------------------------------------------------------------------
--------------------------------------------------------------------------------
--------------------------------------------------------------------------------
-----------------------------------------
