# Supplementary material for: Phosphorylation in the Plasmodium falciparum Proteome: A Meta-Analysis of Publicly Available Data Sets
Source: J Proteome Res. 2024 Oct 30;23(12):5326–41. doi: 10.1021/acs.jproteome.4c00418 (PMC11629380; doi:10.1021/acs.jproteome.4c00418)
Supplement: Supplementary file 7 — pr4c00418_si_007.zip [file pr4c00418_si_007.zip › plasmodium_alignments/PF3D7_0109000_orthos.afa]

>PVVCY_0200440
MKILFSTSRKRYSFEKKETIKDIDFLSYNSIIFPSKQIYVNTNLKCTK-NSSNFYEASNN--------------------
LKMSMSHENIYDNTGMNSEGYENH-----PQYYNDDNCQQYQDNQYRLLESS---------N---------SNA-M-NQP
LICVNGNEYGPEM-------QNGIDPGVLAVSNALFAYNNAFQCIPIKTSPKVFRRRVKGEANSEWSNAFITRVDPCECT
DFEEQFKPYEVTKYYDEGQVKTVFNFDQECP--RDSM
>PmUG01_02015000
--MLFSGSPKIYSYNKKGNIKKLDFFSCKSIILPQEHIDTKNNLICTTKVIPNTYETICDN------------------I
FKMQMAHDNNYDNERMGTNAYDNR-----NSNIYSVNIVPCDDGNFNNYTDV---------NVN---VNVNAND-M-NQP
LMFEDGAQGSADP-------AQPIDPGVVAVSNALFAYNNAFQCIPIKSSPNVFRRRSKGEANSEWSNAFVTRVDPCACG
DAEEEFKPYEVTKYYDEGKVKTVFNFDQDNC--KEAI
>PKNH_0204800
--MLSSTVPKRYKFDQRGNLTEVNILTCKSVVLPSKYVDSKNSLTCSTNIIPKLQETAHDC-----------------TT
SKMATSQENILEAEPIGTNAYAHGGVGSGPSSLLSMNMVHSVSSIGSGGNEVPQYTPNQCCNVSMLRTGLCGQGLN-NSP
LVFVDGPSYSADDV------EQGIDPGVVAVSNALFAYNSAFQSIPIKTSPNVFRRRVKGEGNSEWCNAFVTRVDPCECG
DPDEQFKPYEVTKYYDDGQVKTVFNFDQDSAPQEQPI
>PVP01_0206100
--MLSSAAPKRYKFDQRGNLTEVNFLACKSVVPPRTYVHSKNSLTCSTSVIPELHQTAHHCKGRSGANGTSGTNGKSGST
SKMAMSQENIFEAEAISTNAYAHGG---GPSSLHSMNMVHSVSSVGSGGNDPSQYVPNQCGSMNMMGTGLSGHEMNNNAP
LLFVDGAPYCADDAGQGIDPGQGIDPGVVAVSNALFAYNSAFQSIPIKTSPNVFRRRTKGEGNSEWCNAFVTRVDPCECG
DPDEQFKPYEVTKYYDDGQVKTVFNFDQDSAPQEQLM
>MKS88_000676
--MLFSGSPKIYSYNKKGNIKKLDFFSCKSIILPQEHIDTKNNLICTTKVIPNTYETICDN------------------I
FKMQMAHDNNYDNERMGTNAYDNR-----NSNIYSVNIVPCDDGNFNNYTDV---------NVN---VNVNAND-M-NQP
LMFEDGAQGSADP-------AQPIDPGVVAVSNALFAYNNAFQCIPIKSSPNVFRRRSKGEANSEWSNAFVTRVDPCACG
DAEEEFKPYEVTKYYDEGKVKTVFNFDQDNC--KEAI
>PGSY75_0109000
--MLSSISPKRYSFDKQGNIKEIDFLSCKSIILPQQHLNAKDNFICTTSILPNFYETPPDK------------------A
SKLKMTQENNIDKANMGTNVYVQR-----TSSLSNMNVLQYADEVHNNLQDS---------N---------VHE-I-NEP
LIFADVNQYCGDAN------AQGIDPGVVAVSNALFAYNSAFQSIPIKSSPNVFKRRSKGEANSEWSNAFVTRVDPYECT
DPEEEFKPYEVTKYYDEGKVKTVFNFDQENY--NQDM
>PBANKA_0204600
--MLFSTPRKRYSFEKKETIKDIDFLSYNSIIFPSEQIYANSNLTCTQ-FPPNLYETSQNI------------------N
LKMNMSHENIYDNTGMSSEGYENH-----PQFYNNDNYPQYQDDQYRMLESS---------N---------PNA-M-NQP
LICLNGNEYAPEM-------QTGIDPGVLAVSNALFAYNNAFQYIPIKASPNVFRRRVKGEANSEWSNAFITRVDPCECT
DFEEQFKPYEVTKYYDEGQVKTVFNFDQECP--KDNM
>PCOAH_00003570
--MLSSAVPKRYKFDQRGNLTEVNFLTCKSVVLPSKYVDSKNSFTCSTNIIPELHETANNC-----------------SN
YKMATSQEHIYEAEPISANSYANGGMGSGPSSLHSMNMVHSVSSIGSGGNDSPQYAPNQCCNVSMMGTGLCGQGVN-NAP
LVFVDGPSYSADES------GQGIDPGVMAVSNALFAYNSAFQSIPIKTSPNVFRRRIKGEGNSEWCNAFVTRVDPCECG
DPDEQFKPYEVTKYYDDGQVKTVFNFDQDSAPQEQPI
>PocGH01_02013300
--MLSSVIPKRYSFDKKGTIKEINFLSCKSIISPKKHVDSKNNLTCTTSILPNLYETTHDN------------------I
TKMYVTQDNNYDNEGMSTNAYANQ-----MPSMNNINVVQYDENQCNNLGDV---------N---------VHA-M-NEP
LIFADDAQYCAEP-------VNGIDAGVVAVSNALFAYNSAFQCIPIKTSPNVFRRRTKGESNSEWSNAFVTRIDPCECA
EPEEQFKPYEVTKYYDDGKVKTVFNFDQDSC--KEAM
>PY17X_0206000
--MLFSTSRKRYSFEKKETIKDIDFLSYNSIIFPSEQIYANSNLTCTK-FPPNLYETSQNI------------------N
LKMNMSHENIYDNTGMSSEGYENH-----PQFYNNDNCSQYQDDQYRMIERP---------N---------PNA-M-HQP
LICLNGNEYVPEM-------QTGIDPGVLAVSNALFAYNNAFQCIPIKTSPNVFRRRVKGEANSEWSNAFITRVDPCECT
DFEEQFKPYEVTKYYDEGQVKTVFNFDQECP--KDNM
>PBLACG01_0106600
--MLSSISPKRYSFDKQGNIKEIDFLSCKSIILPQQHLNTKDNFICTTSILPNFYETPPDK------------------A
SKLKMTQENNIDKANMGTNVYVQR-----TSSLSNMNVLQYADEVHNNLQDS---------N---------VHE-I-NEP
LIFADVNQYCGDAN------AQGIDPGVVAVSNALFAYNSAFQSIPIKSSPNVFKRRSKGEANSEWSNAFVTRVDPYECT
DPEEEFKPYEVTKYYDEGKVKTVFNFDQENY--NQDM
>PADL01_0106500
--MLSSISPKRYSFDKQGNIKEIDFLSCKSIILPQQHLNAKDNFICTTSILPNFYETPPDK------------------A
SKLKMTQENNIDKANMGTNVYVQR-----TSSLSNMNVLQYADEVHNNLQDS---------N---------VHE-I-NEP
LIFADVNQYCGDAN------AQGIDPGVVAVSNALFAYNSAFQSIPIKSSPNVFKRRSKGEANSEWSNAFVTRVDPYECT
DPEEEFKPYEVTKYYDEGKVKTVFNFDQENY--NQDM
>C922_04884
--MLSSAAPKRYKFDPRGNLTQVNFLACKSVVPPQKHINSKNSLTCSTSIIPEFHETTHDC-----------------TT
SKMAMSQENIFEAEPISTSSYAHGGG--GRPSLLSMNMIHSGS----GGNDPSQYGPDEYANVNMMQTGLAGPQMN-NAP
LIFVDGAPYCPQDV------GQGMDPGVVAVSNALFAYNSAFQSIPIKTSPNVFRRRTKGEGNSEWCNAFVTRVDPCECG
DPDEQFKPYEVTKYYDDGQVKTVFNFDQDSAPQEQPL
>PGAL8A_00104900
--MLSSILPKRYYFDKQGKIKEIDLLSCKTIISPQKHVDTKDNLTCTTHVLPNIYETTHN-------------------F
PKMNLTHENNFDNVEMNTNVYVNQ-----EPSMNNVNAVPYAADQYNNIQEV---------N---------IHE-I-TQP
LTFADGNLYYADG-------PQGIDPGVLAVSNALFAYNSSFQSIPIKTSPKVFRRRRRGETNSEWSNAFVTRVDPCECT
EPEEEYKPYEVTKYYDESGVKTVFNFDHEPF--HEAI
>PRELSG_0208100
--MLSSILPKRYYFNKQGKIKEIDLLTCKTIISPQKHVDTNNNLTCTTHVLPNIYETSHN-------------------P
PKMNIAHENNFDNVAMNTGVYINQ-----TPSLNNVNAVPYAADQYNNIKEV---------N---------VHE-V-TQP
LNFADGNLYYADG-------PQGIDPGVLAVSNALFAYNSSFQSIPIKTSPKVFRRRRKGENNSEWSNAFVTRVDPCECT
EPEEEYKPYEVTKYYDESGVKTVFNFDHDSF--HEAI
>PF3D7_0109000
--MLSSISPKRYSFDKQGNIKEIDFLSCKSVILPEQHLNAKDNFICTTSILPNFYETPPDK------------------A
SKLKMTQENNIDKANMGTNVYVQR-----TSSLSNMNVLQYADEVHNNLQDS---------N---------VHE-I-NEP
LIFADVNQYCGDAN------TQGIDPGVVAVSNALFAYNSAFQSIPIKSSPNVFKRRSKGEANSEWSNAFVTRVDPYECT
DPEEEFKPYEVTKYYDEGKVKTVFNFDQENY--NQDM
>PBILCG01_0107300
--MLSSISPKRYSFDKQGNIKEIDFLSCKSIILPQQHLNAKDNFICTTSILPNFYETPPDK------------------A
SKLKMTQENNIDKANMGTNVYVKR-----TSSLSNMNVLQYADEVHNNLQDS---------N---------VHE-I-NEP
LIFADVNQYCGDAN------SQGIDPGVVAVSNALFAYNSAFQSIPIKSSPNVFKRRSKGEANSEWSNAFVTRVDPYECT
DPEEEFKPYEVTKYYDEGKVKTVFNFDQENY--NQDM
>PCHAS_0203000
--MLFSTSRKRYSFEKKETIKDIDFLSYNSIIFPSEQIYVNTNLKCTK-NSSNFYETSHN--------------------
IKMNMSHENIYDNTGMSSEGYENH-----QQYYNDDNSQQYQDNQYRLLESS---------N---------SNA-M-NQP
LMCVNGNEYAPEM-------QNGIDPGVLAVSNALFAYNNAFQCIPIKTSPNVFRRRVKGEANSEWSNAFITRVDPCECT
DFEEQFKPYEVTKYYDEGQVKTVFNFDQECP--RDSI
>PPRFG01_0107300
--MLSSISPKRYSFDKQGNIKEIDFLSCKSVILPEQHLNAKDNFICTTSILPNFYETPPDK------------------A
SKLKMTQENNIDKANMGTNVYVQR-----TSSLSNMNVLQYADEVHNNLQDS---------N---------VHE-I-NEP
LIFADVNQYCGDAN------TQGIDPGVVAVSNALFAYNSAFQSIPIKSSPNVFKRRSKGEANSEWSNAFVTRVDPYECT
DPEEEFKPYEVTKYYDEGKVKTVFNFDQENY--NQDM
>PRCDC_0106800
--MLSSISPKRYSFDKQGNIKEIDFLSCKSVILPEQHLNAKDNFICTTRILPNFYETPPDK------------------A
SKLKMTQENNIDKANMGTNVYIQR-----TSSLSNMNVLQYADEVHNNLQDS---------N---------VHE-I-NEP
LIFADVNQYCGDAN------TQGIDPGVVAVSNALFAYNSAFQSIPIKSSPNVFKRRSKGEANSEWSNAFVTRVDPYECT
DPEEEFKPYEVTKYYDEGKVKTVFNFDQENY--NQDM
>PcyM_0208200
--MLSSAAPKRYKFDQRGNLTEVNFLACKSVVPPRKYVDSKNSLTCSTNVIPEFHQTKHDC-----------------TI
SKMATSQENIFEAEPISTNAYIHEG---GPSSLLSMNMVHSVSNVCNGGNDTCQYAPNQCCNVNIMRTGLSGHEMNNASP
LLFVDGAPYCGDDA------GQAIDPGVVAVSNALFAYNSAFQSIPIKTSPNVFRRRTKGEGNSEWCNAFVTRVDPCECG
DPDEQFKPYEVTKYYDDGQVKTVFNFDQDSAPQEQPM
