# Supplementary material for: Phosphorylation in the Plasmodium falciparum Proteome: A Meta-Analysis of Publicly Available Data Sets
Source: J Proteome Res. 2024 Oct 30;23(12):5326–41. doi: 10.1021/acs.jproteome.4c00418 (PMC11629380; doi:10.1021/acs.jproteome.4c00418)
Supplement: Supplementary file 7 — pr4c00418_si_007.zip [file pr4c00418_si_007.zip › plasmodium_alignments/PF3D7_0109100_orthos.afa]

>AK88_05383
-------MG-KRTSLALFCCLVLESISVLGRDPTSSLERITEFRQQHRKTLDGRLCAAAFLHDDQTYTDCTSATSPDGTS
GREWCYVEVQLLGKGSRDWDYCANAVNYNKLRLHAKKVFEDKSVEADRLKERLHVLNSRVHSMLNKYDSVCGSKHEVVAS
RIGKINQWVQTGVESLKQIQENATDLDATRNIMNKVQVEMKRET-DGFTDVEQNCENFEGYEKEPNHDGLKVFYFNNPLL
EGIPVESKMEN-RINFSYTNRGPSDM-VSPYRYSMRYDGYLMSPHSGMYTFTFETNCYARLMLNGKVVLSHGFAESGGKR
QG-A---------------AMGG-E-TNNNVNA----------------SLFHLHGGM-STLVEMNDEPSDVVK-VSMPI
ELVGGEKSRFILEVSHSSHLKYESGSF-M-HEYGVPTKESSSVEAGAAAAGTAAAGVEATATT-------GATASFALLW
QSSRIDRQPIQSTYLFQDNVVPPVRFSGVDSNLFSVGVVEQEEQVFMGDSKWVIRSVPS--KYIGLHLLKTHSRPHFSNF
SLSLNTGCNLYIAAPVGEELFPLSPGKDGMAWKAYDTD-DHVELIQ------------------SVTKERKVYKLKFIPL
KNEAVLKFDVLVGVPFFLMSQSRKILPTICSGD-EEVLSSPQHEIFKECTESSSLSPEFNCLAGFSTYHRDKKNQIWKSS
HG-STGEYIKIYFKRPVQINKFKFKPRDDMLSWPSELSLLFDND-EEVVIPILHTHSMEQNTTRLEHPIITTSVKIEVRD
MFER-G---NDNTGGSFELIGSTCNVMEDD------YL-T-HH-AVIEITQCD-STLENLPDVMPLMKGDKILTICHPHC
VENLN--TQVIYGSDIYSTDSAICKAAIHAGVCRAEG-----------KENCRFLIVVNGG-QANFVGTLQNNIMSLSRS
------------------------S-NSNFSFSLTSA-FTARGGGPSRA-SHAAAGPSSYSIVFKFGDHFEVPNKFLVDS
GREFTHYGSFGYGWKEAISPSATFP-SATS-------------------PSAAVG--ESPSF------KG-DYSSPFNGL
YSGGIEFPPASASQNCISSLHCKANFWKFQMHENGTYSVQLLVGNKTSPEKQKAFVEVNGIPIIKGVELGRDEVFVATET
FQVTNRSLVFTSNCLGGEDSTCSRARVSILAVQIVK--A
>PADL01_0106600
-------ML-KITCVSL-FFYIIKSLFVYTKSPETSLEKITEFRQQHRKTLDGRLCAAAFLHDDQTYTNCSTSLSPDGTS
GREWCYVEVQLLGKGSRDWDYCRDSINYDKLRLHAKKVFEEKSLEADRLKDRLHVLNSRVYNMLQKYDSVCGKKHELINS
RIEKINEWLDKSSESIIKIENNSNDLNSTKSIINQLQIDIKEEN-KNLKQSEENCKNLPGYENEPDSDGLKVSYFNNLFF
DGIPIETRIEK-DINFLYNSRGPLEN-ISPHKYSIRYEGYLFVPHNGTYTFTIETDCYVRLLINNKVILTYGLQEVVDIT
DENMYYNNQYDMNQYNDEYKLNTPL-SFSYRKYS----NI--------------------KYTLNNDDGSEIIKKNSIPI
ELLGGEKHKFVLEISHSAHLKYKNEE----------------------------------------------SSSFKLYW
KSSRINQQIIQSHYFFTENIIPPTRFSSLDPDIFELGLVDINQHVYKNDNNWIITNVNT--KYIGLHLLKTQEHPQYNNF
SLSINTGSNLFIASPID-NVFPLSPYKDS-LWKVFDTN-DIIEIEYKGNSNNNNV---NVNYNNNMIHKKKKFKIKFIPL
KNKSELKFYVSNNIPFFIFAQQRKIFPTICNGE-EQILSSPSNGAFKECEESSSLSYEFNCIAGLSSLHMDKKFHVWRSS
NS-GIGEYIKVSFNAPVQINKFRFKPRDDVLTWPSEISLLFDD--TEVIIPVLHTSNIEHNTAKLEYPIITTFVKIEIKD
MFLN-H----NETGGSFELVGNSCNFTNDD------YL-VAHH-ATIDIIDCHNNTLNNIPDVLPLIHGDKFLITCDPNC
IDNLS--GE-VYGSDVYSIDSSICKASIHAGVCNIQN-----------KYNCKFLIIINEK-QTNYIGTLQNNILSLNQS
------------------------N-NSNLSFTFSPI-LNPN-----FS-QFYSSHPNSYSIVFKRNDDLNLPNKFLIDY
GDIFTNYGSFAYGWNKPITFLNSSA-Q-----------------------------------------KKKK-IFYSNGL
YSGGIPFPPATASQHCITDLECQTNFWTFQTHENGTYTIQILVGNLSSNIKQNAFIEVNGLPLIKNIQLEKNEYFVAVKN
VHVTSRSLIFTSTCLETD-KQCANAKTTIMALQILK--I
>PGAL8A_00105000
-------MK-KITIIVF-FFSLIKKNFIFSKDPESSLEKITEFRQQHRKTLDGRLCAAAFLHDDQTYTDCTDATSPDGTS
GKEWCYVEVQLLGKGSRDWDYCANAINYDKLRMHAKKVFEEKSLEADRLKDRLQVLNSRIHSMLQKFDSVCGKKHELINS
RIEKINEWLTKSEDSLSKIENNSNDIDSTKKIIDKLQIDIKNEN-ESAKQAEENCENSPGYEDEPRSDGLKVSYFNNPIF
EGSPIETRIEK-DINFFYSNRGPLES-LSPYKYSIRYEGFLLAPHNGTYIFAIETDCSVRLLLNNKVVLMHGFEEIEEN-
----------------------------SFSI-R----SM--------------------KYSIVNDDKSEIIKKNSKPI
ELIGGEKHKFVLEVSHSSHLKYKNGE----------------------------------------------SASFKLLW
KSSAIDEEVIQSHYFFSENIIPPTRFSSLNAELFEIGLTDIGEYIFKNDTDWLITSIPS--KYIGLHLIRTEPNPQFTNF
SLSINTGSNLFIAAPEN-EILPLSPYKDS-LWKAFNTE-DILEVTH------------------SVTKEKKKFKIKFIPL
KNRAELKFHVLNNIPFLIFAQQRKILPTICNGE-EEVLSSPENSVFKECIESSALTEEFNCLAGLQNLHIDKKYSMWRSS
NA-SIGEYIKVFFNRPVQINKFRFKPRDDILTWPSEISLLFDD--TELIVPILHTSNMDHNTFKLEHPIITTSVKIEIRD
MFVN-N----DETGGSFELIGNSCNITDND------YM-V-HH-AIIDIIDCN-NTLNDIPDVLPLINGDKFLATCDYHC
MEQLS--GE-VYGSDLYSTDSALCKTAVHAGVCKNQN-----------KQNCKFLVMISNK-QENYVGSLQNNILSLNQN
------------------------K-SSNLSFTISPA-FIQN-----FS-QLYSSSPNSYSIVFKRNYDLNLPNKFLIDS
GEVFKDYGTFAYGWNRPVNLLEPLI-Q------------------------------------------K---NIYSNSL
FSGGINFPPASASEHCITDLECQTNFWKFKTHENGTYTIQVLIGNISSNDKQNAFIEVNGLPLIKNVELQKNEYFVAVKN
VQITNRSLIFTSTCLESE-NECTHAKTTIMAIQILK--T
>PmUG01_02014900
-------MK-KMTYIIF-IFYIFQMMLLYAKDPDISLGNITEFRQQHRKTLDGRLCAAAFLHDDQTYTDCTSAPSPDGTS
GREWCYVEVQLLGKGVRDWDYCANTVNYDKLRLHAKKVFEEKSLEADRLRDRLHVLSSRVYSMLQKYDSVCGKKHELINN
RIEKINEWLNKSAESIGQIENNSIDLSRTKNIIEELQKNMNNEK-ESLKEAEENCAHAPGYENEPYHDGLRVSYFNNSLF
LGIPVESKIEK-EINFSYNNRGPLDN-LSPYKYSIRYEGFLLAPHSGIYTFIVETDCYVRLRINNTIILLYGLEEVETEG
GKS------------------TISLSSSSSSLYSNMPKGV--------------------TFSNSNDEVSNVVKKISRPI
ELMGGEKHSFLLDISHSSHLKYRKGE----------------------------------------------SSSFKLFW
KSSRIDEQVIQSNYFFSDNIIPPIRFSSLDAQLFDIGLVDVNESPFKDDKNWIISQIAP--KYVSLHVLKTDISPQFRHF
SFSVNTGCNLFIASPID-DIFPLSPYKDS-LWKAYDTD-DIVELNH------------------LKTKKKKIFKIKFISL
KHRSMIKFNVSIDIPFFIFSKQRKILPTVCSSDEEENLTSPDSAAFKECTQSSALSNEYNCIAALNSYHNDKKFTTWRTG
SGSTIGEYIQIYFKKPVQVSKFRFKGRDNILTWPSEISLHFDD--TEIVIPILYTSSIEYNTTKFEHPIITTSVKIVIRD
MFMN-N----DETGGSFQLIGNSCTITDDD------YL-L-HH-AVIDITDCK-STLNNIPDVMPLLNGDKFLTTCEYHC
IENLY--GE-VYGSTVYSPDSAICKAAVHAGICNEKN-----------KQYCKFLIIINDK-EENYIGNLQNNVLSLSQN
S---------------------KNT-NSAFSFSFSSA-YVQN-----IN-KLYSSIPNSYSIVFKNNNDLNIPNKFLVDS
GDVFTDYVNFAYGWKQKISFSSPFPSL-----------------------------------------QK---SIYPNGV
YSGGIDFPPASASQHCLTHFDCQANFWKFQTNQNGTFAVQVLVGNVFSNDNQKAFIEINGIPIIKNELLQSNEYFVAVKN
VQVINRSIILTSTCLEEE-SVCQNAKTTIIAVQILQ--V
>PCHAS_0202900
-------MK-NWNCIIF-IFLVVTSILVWSKEQGNSLEKITEFRQQHRRTLDGRLCAAAFLHDDQTYTDCASATSPDGTT
GREWCYVEVQLLGKGERDWDYCADAINYDKIRVDAKRMFEGKSLEADRLNDRLNSLKLRINSMTHKYDLLCGSKHELINS
RINKINDWISKSSDSINKIEYNSNELETSKKIIKKIDEDIKIEK-ENLKESDEICENVKGYENELITDGLKVSYFNNSFF
EGVPIVSKIIK-NINFIYNNKSPYESLLSPYKYSIRYDGYLLAPTSGMYTFIVDSDCSVRVLINNKIVITKDFDEIIRHI
NSSN---------------HMDEVK-ADKNEEDN----KI---------------------RYKIESEINNVSKRMSGPI
ELTGGEKNKIIIEISHLSNLKYEKGE----------------------------------------------SSYFKLLW
KSSRINEQEIGSNYLYSENFISNSRFSSVDPELFEIGLLDVNETAYKNETDWIIENISNKSRYNDLHLLRTFKEPKFDSF
SLEVSANSNFYIASPID-KEFPLVWTNES-IIKIENTN-DIIDLLN------------------INSKEKTKLKIWFIPI
KNKTYINFSIKKNIPFILFIQKRKILPTICSGE-EEILSSPENNNFKECVESSSISKEFNCMSGLSTYHIDKKHTIWKTV
NN-SIGEYIIIYFKKPVQINKFRFKPQDNILTWPSEILLHFDD--TKILVPIFYTSNIEYNTKKFEHPIITTSVKIEIRD
MFVN-N----LETGGSFELIGNSCNIIDNE------YM-N-HH-AKIDVLNCD-DTLNDIPDVIPLIYGDKFVVSCPYNC
IKDVESNNKTVYGSDLYSLDSPICKAAVHSGVCLKNGNNTDVNTLNNYEEECKFLLMIKEVNGSNFIGKLQNNVLSMNKN
V---------------------EDQ-NKILSFAISQI-VSTKFN--SLS-SLYYSIPNSYSIVFKNKEDLNVPNKFLVDT
GDIFIDYGNFGYGWKRKVDSNILLD-SNRRE-----------------INNGNIHDIRSKIE------PI-N-NFFHNIM
YSDGIIFPPASTNEQCVSKLTCESNYWTFRVYENGNYLIQVLVGNIYFDTVQKNFIEINGIPIIKNVDLKPNEYYVGIKN
IQINDNKLIFTSTCLESQ-YSCGSFQTTMLAVQIVK--E
>PRELSG_0208000
-------MT-KITIIFF-FLYLIKSIFIFSKDPASSLEKITEFRQQHRKTLDGRLCASAFLHDDQTYTDCTNATSPDGTS
GKEWCYVEVQLLGKGSRDWDYCANAINYDKLRMHVKKVFEEKSLEADRLKDRLQVLNSRIYSMLQKFDSVCGKKHELINS
RIEKINEWLTKSEDSLSKIENNSNDIDSTKNIIDNLQIDIKNES-ENAKQAEENCENSPGYEDEPHSDGLKVSYFNNPFF
EGSPTETKIEK-DVNFFYSNRGPVES-LSPYKYSIRYEGFLLAPHNGTYIFIIETDCSFRLLLNNKDVLLYGFEEVEEEN
----------------------------SFPK-R----SI--------------------KYSTTNDEKSEIIKKNSKPI
ELIGGEKHKFVLEVSHSSHLKYKNGE----------------------------------------------SASFKLLW
KSSAIDEQVIQSHYFFSENVIPPIRFSSLNADLFEIGLIDIEENVFKNDADWLITSIPS--KYIGLHLLRTEQNPQFTNF
SLSVNTGSNLFIAAPVN-EVLPLSPHKDS-LWKAFDTE-DILEITH------------------NITKEKKKFKIKFIPL
KNRADLKFYVLQNIPFLIFAQQRKILPTICNGE-EEVLSSPENKVFKECIESSSLTDEFNCLAGLSNLHMDKKYSTWRSL
NT-SIGEYIKVFFNRPVQINKFRFKPRDNILTWPSEISLLFDD--TELIIPILHTSNIDHNTFKLEHPIITTSVKIEIRD
MFVN-Y----DETGGSFELIGNSCNITDND------YM-S-HH-ATIDIIDCN-NTLNNIPDVLPLINGDKFLATCDYHC
IEQLA--GE-VYGSDIYSIDSSLCKTAVHAGVCNKKN-----------DKNCKFLVMINDK-QENYVGNLQNNVLSLNQN
------------------------K-NSNLSFTVSPA-FTQN-----FN-QLYSSSPNSYSIVFKRNNDLNLPNKFLIDS
GEVFKDYDTFAYGWNRPISFLEPLT-Q------------------------------------------K---NIYSNGL
YSGGINFPPASASEHCITDLECQTNFWKFRTHENGTYTIQVLIGNISSSDKQNAFIEVNGLPLIKNVELQKNEYFVAVKN
VQITNRSLIFTSTCLESE-NECTHAKTTIMAIQILK--I
>PY17X_0205900
-------MK-RLDCIIF-IFWVITSILIYSKEQGNSLEKITEFRQQHRKTLDGRLCSAAFLHDDQTYTDCANTTSPDGTT
GREWCYVEVQLLGKGERDWDYCAGVINYDKIRIDAKRMFEGKSLEADRLNDRLNSLKMRINSMVNKYDLLCGNKHELINS
RINKINDWIKKSSDSINKIEYNSNELENSKKIIKKIDEDIKKEK-ENLKKSDEICENVKGYENESITDGLKASYFSNPFF
EGMPIISKIIK-DINFIYNNKSPSPNLISSYKYSIRYTGYLLAPVSGIYTIIVDTDCSVRILINNKIVIIKGFNEIIRHI
NNNN---------------NVNEIK-SETNDEDN----KF---------------------RYKIDNEINNTSKRISSPI
ELIGGEKNKIIIEISHLSNLKYEKGE----------------------------------------------SSYFKLLW
KSSRINEQEIGSNYLYSENFISNSRFSSVDPELFEIGLLDVNEMAYKNETDWIIENISNKMRYNDLHLLRTFIEPKFDSF
SLEVSGNSNLYIASPID-KEFPLVWINES-IIKIQNTN-DIIDLLN------------------IKSKEKNKLKIWFIPL
KNKTYINFQNKKNIPFLLFLQKRKILPTICSGE-EEILSSPENNNFKECVESSSISKKYNCMSGLNIYHIDKKHNIWKTA
NG-SIGEYITIYFKKPVQINKFRFKPQDNILTWPSEILLHFDD--TKILVPIFYTSNIEYNTKKFEHSIITTSVKIEIRD
MFVN-H----LETGGSFELIGNSCNIIDNE------YM-N-HH-AIIDVVDCD-NTLNDIPDINPLIYGDKFIVSCPYNC
IQNAESSNKNIYGSDFYSLESPICKAAVHSGVCLKNVNDKDV---NNYEKECKFLLLIKELYGSDFIGKLQNNVLSINKH
I---------------------EEQ-NEILSFTISQI-VSTKMN--NLS-SLYYSIPNSYSIVFKNKDDLKIPNKFLVDS
GDMFIDYGNFGYGWKRKVDSNISLE-LKGNKRNV--------------INNVNFQDVKNKIE------PI-N-YFFHNIM
YSDGIVFPPASTNEQCVSKLTCESNYWTFKIYENGNYLIQILIGNIYFDSIQKNFLEVNGISIIKNVELKLNEYYVATKN
VQINDNKLILTSTCLESQ-YSCGNSQTTILSIQIIK--N
>PVVCY_0200430
-------MK-KWSCIIF-IFLVVTSILVCSKEQGNSLEKITEFRQQHRKTLDGRLCAAAFLHDDQTYTDCANATSPDGTT
GKEWCYVEVQLLGKGERDWDYCADAINYDRIRVDAKRMFEGKSLEADRLNDRLNSLKLRVNSMTHKYDILCGSKHELINS
RINKIDDWISKASDSINKIEYNSNELENSKKIIKKLDEDIKKEK-ENLKESDEICENVKGYENELITDGLKVLYFNNAFF
EGVPIISKIIK-NINFIYNNKSPYENLLSPYKYSIRYEGYLLAPTSGIYTFIVNSDCSFRVLINNKIIITKDFEEVIRHI
NSSN---------------NIDEIK-TEKNEEDN----KI---------------------RYKLDNEINNVSKRMSGPI
ELTGGEKNKIVIEISHLSNLKYEKGE----------------------------------------------SSYFKLLW
KSSRINEQEIGSNYLYSENFISNSRFSSVDPELFDIGLLDVNEMTYKNETDWIIENISNKTRYNDLHLLRTFIEPKFDSF
SLEVSANSNLYIASPID-KEFPLVWTNES-IIKIESTN-DIIDLLN------------------INSKEKRKLKIWFIPI
KNKTYINFNNKKNIPFILFIQKRKILPTICSGE-EEILSSPENNNFKECVESSSISKEFNCMSGLSTYHIDKKHNIWKTV
NN-SIGEYIIIYFKKPVQINKFRFKPQDNILTWPSEILLHFDD--TKVLVPIFYTSNIEYNTKKFEHPIITTSVKIEIRD
MFVN-N----LETGGSFELIGNSCNILNNE------YM-N-HH-AIIDVLDCN-DTLNDIPDVVPLIYGDKFIVSCPYNC
IKDVESNNKTVYGSDLYSLDSPICKAAVHSGICLKNGNKTDVNSLNRYEEECKFLLMIKEINGSNFVGKLQNNVLSMNKY
V---------------------EDQ-NKVLSFSISQI-VSTKIN--DLS-SLHYSMPNSYSIVFKNKEDLNIPNKFLVDT
GDIFIDYGNYGYGWKRKVDSNNLLD-VKGRE------------------NNVDINDIRSKIE------PI-N-YFFHNIM
YSDGIIFPPASTNEQCVSKLTCESNYWSFKVYENGNYLIQVLVGNIYFDTIQKNFIEINGIPIIKNVDLKPNEYYVGIKN
IQINDNKLIFTSTCLESQ-YSCGTFQTTMLAVQIVK--E
>PF3D7_0109100
-------ML-KITCVGL-FFYIIKSLFVNTKAPETSLEKITEFRQQHRKTLDGRLCAAAFLHDDQTYTNCTTSLSPDGTS
GREWCYVEVQLLGKGSRDWDYCRDSINYDKLRLHAKKVFEEKSLEADRLKDRLHVLNSRVYSMLQKYDSVCGKKHELINS
RIEKINEWLDKSSESIMKIENNTNDLNSTKSIIDQLQIDIKEEN-KNVKQSEENCKNLPGYENEPHSDGLKVSYFNNLFF
DGIPIETRIEK-DINFLYNSRGPLEN-ISPHKYSIRYEGYIFVPHNGTYTFTIETDCYIRLLVNNKVILTYGLEEVVDMT
DENMYHYNQHDMYQYNDGYKLNTPF-SFSYPQYS----HI--------------------KYTLNNDDLSEIIKKNSIPI
ELLGGEKHKFVLEISHSAHLKYKNEE----------------------------------------------SSSFKLYW
KSSRIHQQIIQSHYFFTENIIPPTRFSSLDPDIFELGLVDINQQVYKNNNNWIITNVNT--KYVGLHLLKTQEHPTYNNF
SLSINTASNLFIASPID-NVFPLSPYKDS-LWKVFDTG-DIIEIENKGNSNN----------NNNIIYKKKQFKIKFIPL
KNKSELKFYISNNIPFFIFAQQRKIFPTICNGE-QQILSSPSNAVFKECEESSSLSKEFNCIAGLSSLHMDKKFHVWRSL
NS-GIGEYIKVSFNTPVQINKFRFKPRDDVLTWPSEISLLFDD--TEIIIPILHTSNIEHNTTKLEHPIITTFVKIEIKD
MFLN-H----NETGGSFELIGNSCNLTNDD------YL-T-HHGATIDINDCHNNTLNNIPDVLPLIHGDKFLITCDPNC
LDNLS--GE-VYGSDVYSIDSSICKASIHAGVCNIQN-----------KHNCKFLIIINEK-QKNYIGTLQNRILSLNQS
------------------------N-NSNLSFTFSPI-INPN-----FS-QFYSSYPNSYSIVFKRNDDLNLPNKFLIDY
GDVFNNYGSFAYGWNKPITFLNSSS-Q-----------------------------------------KK---KSYSNGL
YSGGIPFPPATASQHCITDLECQTNFWTFQTHENGTYTIQVLVGNLSSDIKQNTFIEVNGLPLIKNIQLEKNEYFVAVKN
VHVTSRSLIFTSTCLETD-NECANAKTTIMALQILK--I
>PCOAH_00003580
-------MA-KRTCLALFCCFVLKGISVLGRDPTSALERITEFRQQHRRTLDGRLCAAAFLHDDQTYTDCTSATSPDGTS
GREWCYVEVQLLGKGSRDWDYCANAVNYDKLRLHAKKVFEDKSIEADRLKERLHVLNSRVHSMLQKYDSVCGSKHQLVSS
RIGKINQWVQTSVESLKKIEENASDLDATRNIMDKVQVEMKREN-NGFIDAEQNCEHFDGYEKEPYSDGLKVSYFNNPFL
EGIPVESKMEK-KINLAYSNRGPSEM-VSPYRYSLRYEGYLMSPHSGMYTFTVETNCYARLLLNEKVVLAHGFVQSGRNR
SG-A---------------GTEEIQ-TFGRGDHS----SL------------DLHGGI-SPLVEMTDEPSNVVK-VSKPI
ELVGGEKSRFVLEVSHSSHLQYENGNS-M-HGYGGPVKESTPNVE-TP-----------NVDIPNVDTPLVEAASFSLFW
QSSRIDKQPIQSSYLFQDNVVPPVRFSGLDADKFDVGVVDKEEQVFTDDTNWVISMVPN--KYLGLHLLKTNSIPQFSHF
SVSMNTGCNLYIASPMG-DIFPLSPSKEGTTWKAFDTD-DQIELVH------------------SVTKEKKIYKLKFIPL
RNPMVLEIDVLVGVPFWIISENRKILPTICSGD-EEVLSNPQNEVFMECTASSSLSAEFNCLAAFSTYHTDKKNHTWKTS
NG-SIGQFVKVYFKKPVQISKFKFKPRDDMLSWPSELALHFDDD-EEVVLPILHTHSMEQNTTRLEHPVITTSVKIEVRD
MFER-A---SNNTGGSFELIGSTCNVMEDD------YM-T-HH-AVVDITQCD-STLNNLPDVMPLMKGNKILAICHEHC
LENSD--KEITYGSELYSTDSAICKTAIHAGVCKKDD-----------KSSCRFLIVVNGG-QANFVGSLQNNVMSLSRS
------------------------S-NTNFSFSLSTAAFTTKGG--SHG-SYTATTPSSYSVVFKSNDHSDLPNKFLLDS
GREYTNYGSISYGWKNAVSSSVGTA-S------------------------TATG--GSVLFKGDYPFTG---NSPFNGL
YSGGIEFPPASASQNCISGLDCEANFWKFQMHENGTYSVQVLVGNKTSPEKQKAFVEVNGIPIIKGVDLARDEVFVATES
FQVTNRSLVFTSTCLGGE-SVCSRARVSILAVQIVK--A
>PBANKA_0204500
-------MK-RLDCIIF-IFLVITTILIYSKEQGNSLEKITEFRQQHRKTLDGRLCSAAFLHDDQTYTDCANTTSPDGTT
GREWCYVEVQLLGKGERDWDYCAGVINYDKIRIDAKRMFEGKSLEADRLNDRLNSLKLRINSMVHKYDLLCGNKHELINS
RINKINDWIKKSSDSINKIEYNSNELENSKKIIKKIDEDIKKEK-ENLKNSDEICENVKGYENESITYGLKASYFNNPFF
EGIPIISKIIK-DINFIYNNKSPSGNLISFYKYSIRYEGYLLAPVSGIYTIIVDSDCSVRIFINNRIVIIKDFEEVIRHI
NNNN---------------NVNEIK-TEKNYEKN----KV---------------------HYIIDNKTNNISKRVSNPI
ELIGGEKNKIIVEISHLSNLKYEKGE----------------------------------------------SSYFKLLW
KSSRINEQEIGSNYLYSENFISNSRFSSVDPELFEIGLLDVNEMAYKNETDWIIENISNKMRYNDLHLLRTFIEPKFDSF
SLEVSGNSNLYIATPID-KEFPLVWINES-IIKIQNTN-DTIDLLN------------------IKSKEQTKLKIWFIPL
KNKTYINFQNKKNIPFLLFLQKRKILPTICTGE-EEILSSPENINFKECVESSSISKQFNCMSSLNTYHIDKKHNIWKTA
NG-SIGEYITIYFKKPVQINKFRFKPQDNILTWPSEILLHFDD--TKILVPIFYTSNIEYNTKKFEHSIITTSVKIEIRD
MFVN-N----LETGGSFELIGNSCNIIDNE------YM-N-HH-AIIDVVDCD-NTLNDIPDINPLIYGDIFIVSCPYNC
IKNAESSNKNIYGSDLYSLESPICKAAVHAGICLKNVNDKDVNNLNEYEKECRFLLLIKELNGSDFIGKLQNNVLSINKH
I---------------------EEQ-NEILSFKISQI-IPTKIN--NFS-PLYYSIPNSYSIVFKNKDDLKIPNKFLVDS
GEVFIDYGNFGYGWKRKVDSNISLE-LKENKKNE--------------INSVKFQDVRSKIE------PI-N-NFFHNIM
YSDGIVFPPASTNEQCVSKLTCESNYWTFKVYENGNYLIQILIGNIYFDSIQKNFIEVNGVSVIKNVELKSNEYYVGIKN
IQINDNKLILTSTCLESQ-YSCGNSRTTILSIQIIK--N
>PGSY75_0109100
-------ML-KITCVIL-FFYIIKSLFVYTKSPETSLEKITEFRQQHRKTLDGRLCAAAFLHDDQTYTNCSTSLSPDGTS
GREWCYVEVQLLGKGSRDWDYCRDSINYDKLRLHAKKVFEEKSLEADRLKDRLHVLNSRVYSMLQKYDSVCGKKHELINS
RIEKINEWLDKSSESIIKIENNSNDLNSTKSIINQLQIDIKEEN-KNLKQSEENCKNLPGYENEPDSDGLKVSYFNNLFF
DGIPIETRIEK-DINFLYNSRGPLEN-LSPHKYSIRYESYLFVPHNGTYTFTIETDCYVRLLINNKVILTYGLEEVVDIT
DENMYYNNQHDMNQYNDGYKLNTPL-SFSYRKYS----NI--------------------KYTLNNDDGSEIIKKNSIPI
ELVGGEKHKFVLEISHSAHLKYKNEE----------------------------------------------SSSFKLYW
KSSRINQQIIQSHYFFTENIIPPTRFSSLDPDIFELGLVDINEHVYKNDNKWIITKVNT--KYIGLHLLKTQEHPQYNNF
SLSINTGSNLFIASPID-NVFPLSPYKDS-LWKVFDTN-DIIEIENTGNSNNNNV---NV-NNNNMIHKKKQFKIKFIPL
KNKSELKFYVSNNIPFFIFAQQRKIFPTICNGE-EQILSLPSNAAFKECEESSSLSYEFNCIAGLSSLHMDKKFHVWRSS
NS-GIGEYIKVSFNAPVQINKFRFKPRDDVLTWPSEISLLFDD--TEVIIPVLHTSNIEHNTTKLEHPIITTFVKIEIKD
MFLN-H----NETGGSFELVGNSCNFTNDD------YLVA-HH-ASIDIIDCHNNTLNNIPDVLPLIHGDKFLITCDPNC
IDNLS--GE-VYGSDVYSIDSSICKASIHAGVCNIQN-----------KYNCKFLIIINEK-QKNYIGTLQNNILSLNQS
------------------------N-NSNLSFSFSPI-LNPN-----FS-QFYSSHPNSYSIVFKRNDDLNLPNKFLIDY
GDIFTNYGSFAYGWNKPITFLNSSA-Q-----------------------------------------KK---NFYSNGL
YSGGIPFPPATASQHCITDLECQTNFWTFQTHENGTYTIQVLVGNLSSNIKQNAFIEVNGLPLIKNIQLEKNEYFVAVKN
VHVTSRSLIFTSTCLETD-NQCANAKTTIMALQILK--I
>PKNH_0204700
-------MA-KIAHLSLLCCLVLKSILVLARDPANALEKITEFRQQHRRTLDGRLCATAFLHDDQTYTDCTSATSPDGTS
GREWCYVEVQLLGKGSRDWDYCANAVNYDKVRLHAKKVFEDKSIEADRLKERLHVLNSRVHSMLQKYDSVCGEKHQLISS
KIGKIKQWVQTGVESLRKIEENATDLDATKNIIDKVQVEIKREN-NGFIDVEKNCENFDGYEKEPHSDGLKVSYFNNPFL
EGIPVESKMEK-KINFSYSNRGPSDM-ISPYRYSIRYEGYLMIPHSGMYIFTVETNCYARLLLNGKVVLTHGFLESGRNK
SG-A---------------GMEEIQ-TFSRGDHS----SL------------DPHGGV-STLVEMNDEPSNVVK-VSNPI
ELVGGEKSRFILEVSHSSHLKYENGNF-M-YGPGVSTKESSSLVEGTP-----------NVER-------PASASFTLLW
QSSRIDKQPIQSSYLFQDNVVPPVRFSALDANLFDVGIVDKQEEVFMDDDNWVISSVPN--KYLGLHLLKTNSRFQFSHF
SVSMNTGCNLYISAPVG-EVFPLSPSKDGTTWKAFDTD-DKIELVH------------------SVTKEKKIYKLKFIPL
RNQAILRIDVLVGVPFWIISENRKILPTICTGD-EEVLSNPQNEAFKECTSSSSLSPQFDCLAGLSTYHRDKKNHTWKTS
KG-SIGQFIKIYFKKPVQINKFKFKPMDDILSWPSELALHFDDD-EEVVLPILHTHSMEENTTRLEHPVITTSVRIEVRD
MFER-G---NENTGGSFEVIGSTCNILEDD------YM-I-HH-AVLDISQCD-STLNSFPDVIPLMKGNKLLAICHDNC
LENSD--KEVIYGSELYSTDSAICKAAIHAGVCKKGE-----------KNSCRFLIVVTGG-QTNFVGTLQNNVISLSRS
------------------------S-NSNFSFSLSSV-FTTQGG--SQG-SYRVTTPSSYSVVFKSNEHFNPPNKFLIDS
GREFTNYGNISYGWKKAISSSVSST-S------------------------PPLA--ESVFL------KG---NSPFNGL
YSGGIQFPHASASQNCISEVDCQANFWKFQMHENGTYSVQVLVGNKTSPDKQKAFLEVNGIPIIKGVDLAPDEVFVATES
FQVTNRSLVFTSTCLGGE-TICSRAQVSVLAVQIVK--A
>PcyM_0208100
MHPKGGTMA-KTTYLALFCFCVLKNISVFGRDPASALERITEFRQQHRKTLDGRLCAAAFLHDDQTYTDCTNATSPDGTS
GREWCYVEVQLLGKGSRDWDYCANAVNYDKLRLHAKKVFEDKSIEADRLKERLHVLNSRVHSMLQKYDSVCGSKHELVAS
RIGKINQWVQTSVESLKQIEENATDLDATKNIMDKVQVDMKREKNDGFIDVEQNCEHFDGYEEEPHSDGLKVSYFNNPFL
EGIPVESKMEK-KINFVYSNRGPSEL-VSPYRYSLRYEGYLMIPHSGVYTFTVETNCYARLLLNGKVVLVHGFAESGRNE
HA-G---------------VMEETH-TVGRGDQS----SLEFPRGGKKPSFLDLHGGV-STLAEMNDEPSNVVK-VSKPI
ELVGGEKSRFILEVSHSSHLKYENGGFFL-HGDGGPVKKSSPVGEATP-----------NGDT-------PAAASFALFW
QSSRIDKQPINSSYLFQDNVVPPVRFSAVDAYKFDIGIVDKEEQVFIDDTNWVISNVPS--KYLGLHLLKTHFRTHFSQF
SISMNTGCNLYIAAPVG-VIFPLSPSKNGTTWKAFDTD-DTVEVVQ------------------SVTKEKKFYKIKFIPL
RNQGVLKFDVLEGIPFWIISQSRKVLPTICSGD-EEVLSNPQNEVFKECTESSSLSPEFNCLAGLSMYHRDKKNHTWKSS
TG-SIGQFIKVYFKKPIQINKIKFKPTDDMLTWPSELALHFDDEEAEVVIPIRHTHNMEQNTTRLEHPVITTSVMVEVRD
MHNRRN---GNNTGGSFDIIGSTCNLMDDD------YM-T-HH-AVIDITQCD-SSLNNLPDVSPLMKGNKILAICHEHC
LDNSD--KEVIYGSDFYSTDSAICKAAIHAGVCKHGE-----------KNSCHFLIVVNGG-QANFVGTLQNNVMSLSQS
------------------------S-KSNFSFSLSNA-FPSRGGGSQGW-SYTATTPSSYSVVFKTSDTFDLPNKFLVDS
GREFTNYGSFGYGWKKAVLTSPPAS-SAPSSASSASSASSASTSPSAASSSPPLA--ESVLL------KG-N-SSPFNEL
YSGGIEFPPASASQNCVSGMDCQNNFWKFQIHENGSYSVQILVGNKTSPEKQKAFIEVNGIPIIKGVDLGRNEVYVATGN
VQVTNRSLVFTSTCLGGE-SVCSRARVTILAVQIVK--A
>PVL_020008100
--------------------------------------------------------------------------------
-REWCYVEVQLLGKGSRDWDYCANAVSYNKLRLHAKKVFEDKSVEADRLKDRLHVLNSRVHSMLSKYNSVCGSKHQVVGS
RIGRINQWVQTSVESLKRIEDNANDLDATRSVIGLVQGEMKRER-DGFVDVKENCERWAGYEKEPHSDGLKVSYFNNPFL
EGTPVESKVEK-KISFAYSNRGPSEM-ISPYRYSLRYEGYLMIPHSGVYTFTFETNCYARLLLNGRVVLSHGFA------
--------------------------------------------------------------------------------
--------------------------------------------------------------------------------
--------------------------------------------------------------------------------
--------------------------------------------------------------------------------
--------------------------------------------------------------------------------
--------------------------------------------------------------------------------
--------------------------------------------------------------------------------
--------------------------------------------------------------------------------
--------------------------------------------------------------------------------
--------------------------------------------------------------------------------
--------------------------------------------------------------------------------
-----------------------------------A--S
>PBLACG01_0106700
-------ML-KIICVCL-FFYIIKSVFVNTKSPETSLEKITEFRQQHRKTLDGRLCAAAFLHDDQTYTNCTTSLSPDGTS
GREWCYVEVQLLGKGSRDWDYCRDSINYDKLRLHAKKVFEEKSLEADRLKDRLHVLNSRVYSMLQKYDSVCGKKHELINS
RIEKINEWLDKSSESIMKIENNTNDLNSTKSIIDQLQIDIKEEN-KNLKQSEENCKNLPGYENEPHSDGLKVSYFNNLFF
DGIPIETRIEK-DINFLYNSRGPLEN-ISPHKYSIRYEGYLFVPHNGTYTFTIETDCYVRLLINNKVILTYGLEEVVDMT
DENMYYDNQHDMYQYNDGYILNTPF-SFSYQKYS----NI--------------------KYTLNNDDISEIIKKNSIPI
ELLGGEKHKFVLEISHSAHLKYKNEE----------------------------------------------SSSFKLYW
KSSRIHQQIIQSHYFFTENIIPPTRFSSLDPDIFELGLVDINQHVYKNDNNWIITNVNT--KYIGLHLLKTQEHPKYSNF
SLSINTASNLFIASPID-NVFPLSPYKDS-LWKVFDTD-DIIEIETKGNINNNIV---NL-NNNNIVHKKKQFKIKFIPL
KNKSELKFYVSNNIPFFIFAQQRKIFPTICNGE-QQILSSPSHVTFKECEESSSLSNEFNCIAGLSSLHMDKKFHVWRSS
NS-GIGEYVKVSFNTPVQINKFRFKPRDDVLTWPSEISLLFDD--TEIIIPVLHTSNIEHNTTKLEHPIITTFVKIEIKD
MFLN-H----NETGGSFELVGNSCNLTNDD------YL-A-HH-STIDIIDCHNNTLNNIPDVLPLIHGDKFLITCDPNC
IDNLY--GE-VYGSDVYSIDSSICKASIHAGVCNIQN-----------KHNCKFLIIINEK-QKNYIGTLQNHILSLNQS
------------------------N-NSNLSFTFSPI-LNTN-----FS-QFYSSHPNSYSIVFKRNDDLNLPNKFLIDY
GHVFTNYGSFAYGWNKPITFLNSTS-Q-----------------------------------------KK---KFYSNSL
YSGGIPFPPATASQHCITDLECQTNFWTFQTHENGTYTIQVLVGNLLSDIKQNTFIEVNGLPLIKNIHLEKNEYFVAVKN
VQVTNRSLIFTSTCLETD-NECANAKTTIMALQILK--I
>PRCDC_0106900
-------ML-KITCVGL-FFYIIKSLFVNTKAPATSLEKITEFRQQHRKTLDGRLCAAAFLHDDQTYTNCTTSLSPDGTS
GREWCYVEVQLLGKGSRDWDYCRDSINYDKLRLHAKKVFEEKSLEADRLKDRLHVLNSRVYSMLQKYDSVCGKKHELINS
RIEKINEWLDKSSESIMKIENNTNDLNSTKSIIDQLQIDIKEEN-KNVKQSEENCKNLPGYENEPHSDGLKVSYFNNLFF
DGIPIETRIEK-DINFLYNSRGPLEN-ISPHKYSIRYEGYIFVPHNGTYTFTVETDCYIRLLVNNKVILTYGLEEVVDMT
DENMYHYNQHDMYQYNDGYKLNTPF-SFSYPQYS----HI--------------------KYTLNNDDLSEIIKKNSIPI
ELLGGEKHKFVLEISHSSHLKYKNEE----------------------------------------------SSSFKLYW
KSSRIHEQIIQSHYFFTENIIPPTRFSSLDPDIFELGLVDINQQVYKNDNSWIITNVNT--KYVGLHLLKTQEHPTYNNF
SLSINTASNLFIASPID-NIFPLSPYKDS-LWKVFDTG-DIIEIENKGNNNNNNN---NNNSNNNIIYKKKQFKIKFIPL
KNKSELKFYISKNIPFFIFAQQRKIFPTICNGE-QQILSSPSHAVFKECEESSSLSKEFNCVAGLSSLHMDKKFHVWRSS
NS-GIGEYIKVSFNTPVQINKFRFKPRDDVLTWPSEISLLFDD--TEIIIPVLHTSNIEHNTTKLEHPIVTTFVKIEIKD
MFLN-H----NETGGSFELIGNSCNLTNDD------YL-A-HHDATIDINDCHNNTLNNIPDVLPLIHGDKFLITCDPNC
LDNLS--GE-VYGSDVYSIDSSICKASIHAGVCNIQN-----------KHNCKFLIIINEK-QKNYVGTLQNHILSLNQS
------------------------N-NSNLSFTFSPI-INPN-----FS-QFYSSYPNSYSIVFKRNDDLNLPNKFLIDY
GDVFNNYGSFAYGWNKPITFLNSSS-Q-----------------------------------------KK---KSYSNGL
YSGGIPFPPATASQHCITDLECQTNFWTFQTHENGTYTIQVLVGNLSSDIKQNTFIEVNGLPLIKNIQLEKNEYFVAVKN
VHVTSRSLIFTSTCLETD-NECANAKTTIMALQILK--I
>PBILCG01_0107400
-------ML-KITCIGL-FFYIIKSLFVNTKAPETSLEKITEFRQQHRKTLDGRLCAAAFLHDDQTYTNCTTSLSPDGTS
GREWCYVEVQLLGKGSRDWDYCRDSINYDKLRLHAKKVFEEKSLEADRLKDRLHVLNSRVYSMLRKYDSVCGKKHELINS
RIEKINEWLDKSSESIIKIENNTNDLNSTKSIIDQLQIDIKEEN-KNVKQSEENCKNLPGYENEPHSDGLKVSYFNNLFF
DGIPIETRIEK-DINFLYNSRGPLEN-ISPNKYSIRYEGYLFVPHNGTYTFTIETDCYVRLLINNKVILTYGLEEVVDMT
DENIYYNNQHDMYQYNDGYKLNTPF-SFSYPKYS----NI--------------------KYTLNNDDISEIIKKNSIPI
ELLGGEKHKFVLEISHSSHLKYKNEE----------------------------------------------SSSFKLYW
KSSRIHQQIIQSHYFFTENIIPPTRFSSLDPDIFELGIVDINQQVYKNDNNWIITNVNT--KYIGLHLLKTQEHPTYNNF
SLSINTASNLFIASPID-NVFPLSPYKDS-LWKVFNTD-DIIEIENKGNSNSNSNNSNNSNNNNNIIHKKKQFKIMFIPL
KNKSELKFYISNPIPFFIFAQQRKIFPTICNGE-QQILSSPSHAAFKECEESSSLSNEFNCIAGLSSLHMDKKFHVWRSS
NS-GIGEYIKVSFNTPVQINKFRFKPRDDVLTWPSEISLLFDD--TEVIIPVLHTSNIEHNTTKLEHPIITTFVKIEIKD
MFLN-H----NETGGSFELIGNSCNLTNDD------YL-A-HH-ATIDINDCKNNTLNNIPDVLPLIYGDKFLITCDPNC
IDNLS--GE-VYGSDVYSVDSSICKASIHAGVCNIQN-----------KHNCTFLITINEK-QKNYIGTLQNHILSLNQS
------------------------N-NSNLSFTFSPI-MNSN-----IS-QFYSSYPNSYSIVFKRNDDLNLPNKFLIDY
GDVFNNYGSFSYGWNKPITFLNSSS-Q-----------------------------------------KK---NFYSNGL
YSGGIPFPPATASQHCITDLECQTNFWTFQTNENGTYTIQVLVGNLSSDIKQNTFIEVNGLPLIKNVQLEKNEYFVAVKN
VQVTSRSLIFTSTCLETE-NECANAKTTIMALQILK--I
>PPRFG01_0107400
-------ML-KITCVGL-FFYIIKSLFVNTKAPETSLEKITEFRQQHRKTLDGRLCAAAFLHDDQTYTNCTTSLSPDGTS
GREWCYVEVQLLGKGSRDWDYCRDSINYDKLRLHAKKVFEEKSLEADRLKDRLHVLNSRVYSMLQKYDSVCGKKHELINS
RIEKINEWLDKSSESIMKIENNTNDLNSTKSIIDQLQIDIKEEN-KNVKQSEENCKNLPGYENEPHSDGLKVSYFNNLFF
DGIPIETRIEK-DINFLYNSRGPLEN-ISPHKYSIRYEGYIFVPHNGTYTFTIETDCYIRLLVNNKVILTYGLEEVVDIT
DENMYHYNQHDMYQYNDGYKLNTPF-SFSYPQYS----HI--------------------KYTLNNDDLSEIIKKNSIPI
ELLGGEKHKFVLEISHSAHLKYKNEE----------------------------------------------SSSFKLYW
KSSRIHQQIIQSHYFFTENIIPPTRFSSLDPDIFELGLVDINQQVYKNNNNWIITNVNT--KYVGLHLLKTQEHPTYNNF
SLSINTASNLFIASPID-NVFPLSPYKDS-LWKVFDTG-DIIEIENKGNSNNN--------NNNNIIYKKKQFKIKFIPL
KNKSELKFYISNNIPFFIFAQQRKIFPTICNGE-QQILSSPSNAVFKECEESSSLSKEFNCIAGLSSLHMDKKFHVWRSL
NS-GIGEYIKVSFNTPVQINKFRFKPRDDVLTWPSEISLLFDD--TEIIIPILHTSNIEHNTTKLEHPIITTFVKIEIKD
MFLN-H----NETGGSFELIGNSCNLTNDD------YL-T-HHGATIEINDCHNNTLNNIPDVLPLIHGDKFLITCDPNC
LDNLS--GE-VYGSDVYSIDSSICKASIHAGVCNIQN-----------KHNCKFLIIINEK-QKNYIGTLQNRILSLNQS
------------------------N-NSNLSFTFSPI-INPN-----FS-QFYSSYPNSYSIVFKRNDDLNLPNKFLIDY
GDVFNNYGSFAYGWNKPITFLNSSS-Q-----------------------------------------KK---KSYSNGL
YSGGIPFPPATASQHCITDLECQTNFWTFQTHENGTYTIQVLVGNLSSDIKQNTFIEVNGLPLIKNIQLEKNEYFVAVKN
VHVTSRSLIFTSTCLETD-NECANAKTTIMALQILK--I
>PVP01_0206000
-------MA-KTTYLALFCCCVLKSISVLGRDPASALERITEFRQQHRRTLDGRLCAAAFLHDDQTYTDCTSATSPDGTS
GREWCYVEVQLLGKGSRDWDYCANAVSYDKLRLHAKKVFEDKSVEADRLKDRLHVLNSRVHSMLSKYNSVCGSKHQVVGS
RIGRINQWVQTSVESLKRIEDNANDLDATRSVMGKVQGEMKRER-DGFVDVKENCERWAGYEKEPHSDGLKVSYFNNPFL
EGTPVESKVEK-KISFAYSNRGPSEM-ISPYRYSLRYEGYLMIPHSGVYTFTFETNCYARLLLNGRVVLSHGFAASGGNE
GG-G---------------AVEEVL-TFGREDHS----SVELPGGG-KPPLRNLHGGA-SPLAEMNDEPSNVVK-VSKPI
ELVGGEKSSFVLEVSHSSHLKFEGGEF-L-RGGGDSLKESPPF-----------------GDP-------PAAASFSLLW
QSSRIDKQPIQSSYLFQDNAVPPVRFSAVDADLFSIGVVHTEEQIFMDDANWVISSVPS--KYLNLHLLKTGSRPHFSHF
SVSMNTGCNLFIASPVG-ETFPLSPSKDGATWKAFETD-DSVEVIH------------------RETKEKRIYKLKFIPL
KSGALLKVDVLKGIPFWVISQGRKILPTICSGD-EEVLSNPQNEVFKECTSSSSLSPEFDCLAGLSTYHRDKKNHTWKTS
SG-SIGQFIKIFFNKPVQITKFRFKPRDDLLSWPSEVALQFDTD-EEVIIPILHTHNMGQNTTRLEHPIITTSVKVEVRD
MYER-A---SENTGGSFEVIGSTCQMMEDD------YM-T-HH-AVIDITECD-RRLESLPDVMPLTKGSKFLAICPRPC
LSSSN--GGVIYGSDVYSTDSAVCGAAVHAGVCSREG-----------EGSCHFLVVVRGG-RANFVGALQNNVLSLSRG
GGGSGSGSGSSTSSDGDGDSDSSTS-RANFSFSLSSA-SGFGGG--PRG-AHAEAAPSSYSIVFKPRDHLAPTNGFLVDS
GREFTSYGSVAYGWKREVSPSSSFS-SPSPS-----------------YTSPPLE--EPTLL------RG-D-SSSFNGI
YSGGIEFPPASASQNCISQLDCQTNFWKFQMQENGTYFVQVLVGNKTSPEKQKAFVELNGVPIIKGVDLGPDEVFVATDR
VQVTNRALVLTSTCLGGE-SACSRARVSIMAVQIVK--T
>PVL_020008000
--------------------------------------------------------------------------------
--------------------------------------------------------------------------------
--------------------------------------------------------------------------------
--------------------------------------------------------------------------------
----------------------------------------------------------------MNDEPSNVVK-VSKPI
ELVGGEKSSFVLEVSHSSHLKFEGGEF-L-RGGGGPVEESPPF-----------------GDP-------PAAASFSLLW
QSSRIDKQPIQSSYLFQDNAVPPVRFSAVDADLFSIGVVHTEEQIFMDDANWVISSVPS--KYLNLHLLKTGSRPHFSHF
SVSMNTGCNLFIASPVG-ETFPLSPSKDGATWKAFDTD-DSVEVIH------------------KETKEKRIYKLKFIPL
KSGALLKVDVLKGIPFWVISQGRKILPTICSGD-EEVLSNPQNEVFKECTSSSSLSPEFDCLAGLSTYHRDKKNHTWKTS
SG-SIGQFIKILFNKPVQITKFKFKPRDDLLSWPSEVALQFDTD-EEVIIPILHTHNMGQNTTRLEHPIITTSVRVEVRD
MYER-A---SENTGGSFEVIGSTCQMMEDD------YM-T-HH-AVIDITECD-RKLESLPDVMPLTKGSKFLAICPRPC
LSSSN--GGVIYGSEVYSTDSAVCGAAVHAGVCSREG-----------EGSCHFLVVVRGG-RANFVGALQNNVLSLSRG
GGGSGS------DGDGDSDSDSSTS-RANFSFSLSSA-SGFGGG--PRG-AHAEAAPSSYSIVFKPRGRFAPTNSFLVDS
GREFTSYGSVAYGWKREVSPSSSFS-SPSPS-----------------YTTPPLD--EPTLL------RG-D-SSPFNGI
YSGGIEFPPASASQNCISQLDCQTNFWKFQMQENGTYFVQVLVGNKTSPEKQKAFVELNGVPIVKGVDLGPDEVFVATDR
VQVTNRALVLTSTCLGGE-SACSRARVSIMAVQIVK--T
>MKS88_000674
------------------------MMLLYAKDPDISLGNITEFRQQHRKTLDGRLCAAAFLHDDQTYTDCTSAPSPDGTS
GREWCYVEVQLLGKGVRDWDYCANTVNYDKLRLHAKKVFEEKSLEADRLRDRLHVLSSRVYGMLQKYDSVCGKKHELINN
RIEKINEWLNKSAESIGQIENNSIDLSRTKNIIEELQKNMNNEK-ESLKEAEENCAHAPGYENEPYHDGLRVSYFNNSLF
LGIPVESKIEK-EINFSYNNRGPLDN-LSPYKYSIRYEGFLLAPHSGIYTFIVETDCYVRLRINNTIILLYGLEEVETEG
GKS------------------TISLSSSSSSLYSNMPKGV--------------------TFSNSNDEVSNVVKKISRPI
ELMGGEKHSFLLDISHSSHLKYRKGE----------------------------------------------SSSFKLFW
KSSRIDEQVIQSNYFFSDNIIPPIRFSSLDAQLFDIGLVDVNESPFKDDKNWIISQIAP--KYVSLHVLKTDISPQFRHF
SFSVNTGCNLFIASPID-DIFPLSPYKDS-LWKAYDTD-DIVELNH------------------LKTKKKKIFKIKFISL
KHRSMIKFNVSIDIPFFIFSKQRKILPTVCSSDEEENLTSPDSAAFKECTQSSALSNEYNCIAALNSYHNDKKFTTWRTG
SGSTIGEYIQIYFKKPVQVSKFRFKGRDNILTWPSEISLHFDD--TEIVIPILYTSSIEYNTTKFEHPIITTSVKIVIRD
MFMN-N----DETGGSFQLIGNSCTITDDD------YL-L-HH-AVIDITDCK-STLNNIPDVMPLLNGDKFLTTCEYHC
IENLY--GE-VYGSTVYSPDSAICKAAVHAGICNEKN-----------KQYCKFLIIINDK-EENYIGNLQNNVLSLSQN
S---------------------KNT-NSAFSFSFSSA-YVQN-----IN-KLYSSIPNSYSIVFKNNNDLNIPNKFLVDS
GDVFTDYVNFAYGWKQKISFSSPFPSL-----------------------------------------QK---SIYPNGV
YSGGIDFPPASASQHCLTHFDCQANFWKFQTNQNGTFAVQVLVGNVFSNDNQKAFIEINGIPIIKNELLQSNEYFVAVKN
VQVINRSIILTSTCLEEE-SVCQNAKTTIIAVQILQ--V
>C922_04883
-------MA-KTTYLALFCFCVLKGICVLGRDPESGLERITEFRQQHRKTLDGRLCAAAFLHDDQTYTDCTSATSPDGTS
GREWCYVEVQLLGKGSRDWDYCANEVNYNKLRLHAKKVFEDKSIEADRLKERLHVLNSRVHSMLQKYDSVCGSKHQVVAS
RIGKINQWVETSVESLKRIEENATDLDATKNIMDKVQMEMKRES-NGFIDAEHNCEHLDGYEKEPHSDGLKVSYFNNPFL
EGIPVESKMEK-KINFAFSNRGPLEM-ISPYRYSLRYEGYLMIPHNGLYTFTIETNCYARLLLNGKVVLSHGFAESGRKE
GR-G---------------GMEPTQ-TFSRGDQS----SLELPGGG-KASLLDLHGGVVSTLVQMNDEPSNVVK-VSKPI
ELVGGEKSRFILEVSHSSHLNYENGGS-SPHGDRGQKDE-----------------------T-------SSATSFALFW
QSSRMDRQPIQSSYLFQDNVVPPVRFSALDADLFDIGVVNKEEPVFMDDANWVISSIPS--KYVGLHLLKTNFRPHFSHF
SVSMNTGCNIYIAAPVG-EIFPLSPSKDGTTWRAFDTDDDTVEVVQ------------------NVTKEKKMFKLKFIPL
RNETVLRFDVLVGVPFWIMSQGRKILPTICPGD-EEVLSNPQNEAFKECTASSSLSPEFDCLAGLSTYHRDKKNHTWRSS
NG-SIGQFIKIYFKKPVQISKFKFKPRDDMLTWPSEVALHFDDD-EELVLPILHTNNMDHNTTRLEHPIITTSVKIEVRD
MFER-GNENMNNTGGSFELIGSRCDLMEDD------YM-T-HH-AVIDITQCG-STLNTMPDVMPLMKGNKVLAICHPNC
LENVD--KEVAYGSEFYSTDSAICKAAIHAGVCNRDE-----------KDSCHFLIVVNSG-QANFVGTLQNNVMSLSRS
------------------------G-NSDFSFSLSRA-FPTRGG--SNG-SYGGSTPSSYSVVFKSSDNFALPNGFLVDS
GREFTDYGSFES-----------IS------------------------------------L------KG---NSPFAGL
SSGGIEFPPASASQNCISELNCQANFWKFQTHENGTYSVQVLVGNKTSPEKQKAFVEVNGIPIIKGVELGRDEVFVATES
VQVTNRSLVFTSTCLGGE-SACARAQVSILAVQIVK--G
>PocGH01_02013200
-------MMTRATSVLF-ICLIVKSLLTWSKAPPAPLERITEFRQQHRKTLDGRLCAAAFLHDDQTYTDCTSATSPDGTS
GREWCYVEVQLLGKGSRDWDFCTQAVNYDKVRLQAKKVFEQKSLEADRLRDRLHVLNSRVHGMLQKFDSVCGKKHELIST
RIDKINEWLRKSSSSIEKIELNSNELQNTKSIIGKMQGDMQHES-IISKEAEENCEESPGYENEPFSDGLKVTYFNNSLF
EGPPIESRIEKKEVNFFYNNRGPLEN-LSPYKYSIRYEGYLLAPHSGTFIFMTETDCSVRLLVSSQSVIENPNGGNGDN-
---------------------------------------------------------------SDNGNSDRVKRVTSIPV
ELVGGEKHRFELEVSHASHLKFAKGE----------------------------------------------SASMKLLW
KSGRIGEQVIPSEYFFSEHIIPPTRFSMVDADLFELGLVDVGEDVYRQENTWVIKNIPS--KYIGLHFLKTDVSPQFGNF
SLSMNTGSNLFIASPID-SIFPLSPFKES-LWKIYDTG-DILKVEN------------------TLTKETKLFKIKFIPL
KYRCIINFHVSPNIPFLIFAQQRKILPTVCNGE-EEVLSSTQSTVFKECTESSYLSKEFNCLAGLSTFHVDRKYSTWRTS
NG-SVGEYIHIYFKKPVQVNKFRFKPRDNVLTWPSEISLQFDD--SEVVVPVLHTSSMESNTTLLEHPVVTTSVRVEIRD
MFTS-H----DETGGSFEIVGSPCDFNGSSSISGSSRG-S-HH-ATIDITDCR-LTLKDFPDVMPLLSGDNYLVTCDSGC
IENIS--KGDVYGSETYSIDSNICKAAVHAGICMEKS-----------RQNCQFLVIIRGKNGESYVGSLKNNILSLSKH
------------------------GDSYNLSFFILPI-FTLN-----INQELYSSTPDSYSIVFKKKDDLHIPNRFIIDS
GDVFTNHGNFAYGWNKPITYFTTST-I----------------------------------Q------KH-R-SSYSNGI
YSGGINFPPASASEHCITDLECQTNFWKFQTHENGTYTIQVLVGNTLSIDSQRAFIEVNGLPLIKNVLLQKGEFFVGVKN
VHVTNRTLVFTSTCLGNE-TDCVRARTTILAIQIVKIQS
