# Supplementary material for: Phosphorylation in the Plasmodium falciparum Proteome: A Meta-Analysis of Publicly Available Data Sets
Source: J Proteome Res. 2024 Oct 30;23(12):5326–41. doi: 10.1021/acs.jproteome.4c00418 (PMC11629380; doi:10.1021/acs.jproteome.4c00418)
Supplement: Supplementary file 7 — pr4c00418_si_007.zip [file pr4c00418_si_007.zip › plasmodium_alignments/PF3D7_0109200_orthos.afa]

>PADL01_0106700
MLSANISSNL-----------------------------------------------N-NTTLNITSRENKGEWLLYPQS
NYEFNIDEKLKNKFIIDKEKCKKRINAYNKNGIRNSVLAIILCHRYEYPHLLLLQHIESQKYYLLNGKYKTWEKPKEVLK
KKLQKYINKIKDIHFTPAQINK--------EQEETVEIGDFLGEWWRTQFNSVFLPYLPAHISRPKEYIRLYQVILSPKC
IFHLPPGFTLKAIPLFDLNNCGLAISGLSSILSRFKLHCMVQEQD-------V------EN
>PGAL8A_00105100
MVIQSTNSNI-----------------------------------------------N-TTNINICNRENKSEWLLYPQS
NYEFNIDEKLKNKFIIDNEKCKKRINSYNKNGIRNSVLAIILCHRYEYPHLLLLQHLESQKYYLLNGKYKTWEKPKEVLK
KKLQKYINKIKDIHFITNQINS--------EKEETVEIGEFLGEWWKTQFNSVYLPYLPAHVTRPKEYVRLYQVTLSSKC
IFHLPPGFTLKALPLFDLNNCGLAINGLSSILSRFKLHCMVQEE--------S------EN
>AK88_05384
MLTSGGTPTAG---QVSPANVANA---------------------------VNASNPNAANMGNRDGREAKSEWLVYPQA
NYEFNIVEKLKSKFLMDTDKGKKRINAYNQNGIRNSALAIILCHRYEYPHLLLLQHIESQTYYLLSGKYRSWEKPREVLK
RKLQKYINQIRDMHFATSHFNSEQ-----KEQEDPIEVGEFLGEWWKTQFNSVYLPYLPAHITRPKEYIRLYQVTLTSRC
IFHLPPGFTLKALPLFDLGNCGVAIGGLTSVLSRFKLHCMVPLEDA------Q------DE
>PY17X_0205800
MATSNANQGI-----------------------------------------------G-IINANVGTKENKPEWLLYSQD
SYEFNIDEKLKKKFIIDTEKYKKRISSYNKSGIRNTVIAILLCHRHEYPHLLLLQNLLTQEYYFLGGKYNSWEKPRDVLK
KKLQKYINKIQDIHFSVNKLNINDHTGNIKNKDEMFDIGEFLGEWWRTQYDSIYLSYLPAHITRPKECARLYQVTISDKC
IFHLPPGFTLKAIPLFDLNNCGIAISGLSSILSRFKLSFMVQDQND------N------LS
>PVL_020007900
MLTSSGASSGGHAGQASPANAATP---------------------------GSAT--SPANAATLASREAKAEWLVYPQA
NYEFNIDEKLKSKFVMDADKCKKRINTYNQNGIRSSALAIILCHRYEYPHLLLLQNVESQTYYLLSGKYRSWEKPRDVLK
KKLQKYVNQIRDMHFATSHFNAEQ-----KESEDPIEIGEFLGEWWKTQFNSVYLPYLPAHITRPKEYIRLYQVTLTSRC
IFHLPPGFTLKALPLFDLGSCGVAIGGLTSVLSRFKLHCMVPLEEG------Q------EG
>PCOAH_00003590
MLTSSGTPTAGQEGQVSPTNSTNP---------------------------TNVA--NPASASNPTGREAKSEWLVYPQS
NYEFNIVEKLKSKFLMDTDKCKKRINAYNQNGIRNSALAIILCHRYEYPHLLLLQNIENQTYHLLSGKYRSWEKPREVLK
KKLQKYINQIRDMHFATSHFNAEE-----KETEDPIEIGEFLGEWWKTQFNSVYLPYLPAHITRPKEYIRLYQVTLTSRC
IFHLPPGFTLKALPLFDLGSCGVAIGGLTSVLSRFKLHCMVPVEEG------Q------DE
>PGSY75_0109200
MLSANISSNL-----------------------------------------------N-NTAVNITSRENKGEWLLYPQS
NYEFNIDEKLKNKFIIDKEKCKKRINAYNKNGIRNSVLAIILCHRYEYPHLLLLQHIESQKYYLLNGKYKTWEKPKEVLK
KKLQKYINKIKDIHFTPAQINK--------EQEETVEIGDFLGEWWRTQFNSVFLPYLPAHISRPKEYIRLYQVILSPKC
IFHLPPGFTLKAIPLFDLNNCGLAISGLSSILSRFKLHCMVQEQD-------V------EN
>PBILCG01_0107500
MLSANISSNL-----------------------------------------------N-NTTVNITSRENKGEWLLYPQS
NYEFNIDEKLKNKFIIDKEKCKKRINAYNKNGIRNSVLAIILCHRYEYPHLLLLQHIESQKYYLLNGKYKTWEKPKEVLK
KKLQKYINKIKDIHFTPAQVNK--------EQEETVEIGDFLGEWWRTQFNSVFLPYLPAHISRPKEYIRLYQVILSPKC
IFHLPPGFTLKAIPLFDLNNCGLAVSGLSSILSRFKLHCMVQEQD-------A------EN
>PF3D7_0109200
MLSTNISSNL-----------------------------------------------N-NTLVNITGRENKGEWLLYPQS
NYEFNIDEKLKNKFIIDKEKCKKRINAYNKNGIRNSVLAIILCHRYEYPHLLLLQHIESQKYYLLNGKYKTWEKPKEVLK
KKLQKYINKIKDIHFTPAQINK--------EQEETVEIGDFLGEWWRTQFNSVFLPYLPAHISRPKEYIRLYQVILSPKC
IFHLPPGFTLKAIPLFDLNNCGLAISGLSSILSRFKLHCMVQEQD-------A------EN
>PBANKA_0204400
MATSNPTQGI-----------------------------------------------G-IINANVGSKESKSEWVLYPQD
SYEFNIDEKLKKKFIIDTEKYKKRINSYNKNGIRNTVIAILLCHRHEYPHLLLLQNLSTQEYYFLGGKYNSWEKPGDVLK
KKLQKYINKIQDIHFSVNKLNINDQTGNAKNKDEIFDVGEFLGEWWKTQYASVYLSYLPAHVTRPKECAKLYQVTIPDKC
IFHLPPGFTLKAIPLFDLNNCGIAISGLSSILSRFKLSFMVQDKND------N------IS
>PcyM_0208000
MLTSSGTPTAGHAGQGSPANPTTPANATSAAAPPNAANPGNAATPPNAANPSNAA--NPGNAATPGSREAKSEWLVYPQS
NYEFNIVEKLRSKFTIDLDKCKKRINAYNQNGIRNSALAIILCHRYEYPHLLLLQNIESQEYYLLSGKYRSWEKPREVLK
RKLQKYVNQIRDMHFSTSHLNSEQ-----KEIEDPIEIGEFLGEWWKTQFNSVYLPYLPAHITRPKEYIRLYQVTLTSRS
IFHLPPGFTLKALPLFDLGNCGVAIGGLTSVLSRFKLHCMVPLEEG------Q------DE
>PocGH01_02013100
MISTNDTSNV-----------------------------------------------N-TAASGGAGRENKPEWLLYPQS
SYEFNIDEKLKSKIIIDDDKCKKRINTYNKNGIRNSVLAIILCHRYEYPHLLLLQHLESQCYYLLSGKYKSWEKPRDVLK
KKLQKYINKIKDINFVTNQLYPEKD--DDDEKEETIDVGDFLGEWWRTQFNSVYLSYLPAHVTRPKEYVRLYQVTLSPKC
IFHLPPGFTLKALPLFDLHSCGVAVSGLSSVLSRFKLHCMVQAEE-------E------AA
>PVVCY_0200420
MTTPNPTQGI-----------------------------------------------N-LLNANVASKENKSEWLLYPQD
SYEFNIDEKLKKKFIIDTEKYKKRINSYNKNGIRNTVIAILLCHRHEYPHLLLLQNLATQEYFFLGGKYNSWEKPRDVLK
KKLQKYINKIKDIHFSVNKLNINEQTGDAKNTDEIFDVGEFLGEWWRTQYDSVYLSYLPAHITRPKECARLYQVTIMPKC
IFHLPPGFTLKAIPLFDLNNCGIAISGLSSIFSRFKLCSMVQDQDD------Q------LG
>PRCDC_0107000
MLSTNISSNL-----------------------------------------------N-NTIVNITGRENKGEWLLYPQS
NYEFNIDEKLKNKFIIDKEKCKKRINAYNKNGIRNSVLAIILCHRYEYPHLLLLQHIESQKYYLLNGKYKTWEKPKEVLK
KKLQKYINKIKDIHFTPAQINK--------EQEETVEIGDFLGEWWRTQFNSVFLPYLPAHISRPKEYIRLYQVILSPKC
IFHLPPGFTLKAIPLFDLNNCGLAISGLSSILSRFKLHCMVQEQD-------A------EN
>PPRFG01_0107500
MLSTNISSNL-----------------------------------------------N-NTIVNITGRENKGEWLLYPQS
NYEFNIDEKLKNKFIIDKEKCKKRINAYNKNGIRNSVLAIILCHRYEYPHLLLLQHIESQKYYLLNGKYKTWEKPKEVLK
KKLQKYINKIKDIHFTPAQINK--------EQEETVEIGDFLGEWWRTQFNSVFLPYLPAHISRPKEYIRLYQVILSPKC
IFHLPPGFTLKAIPLFDLNNCGLAISGLSSILSRFKLHCMVQEQD-------A------EN
>PCHAS_0202800
MTTPNPTQGI-----------------------------------------------N-LLNANVASRENKSEWLLYPQD
SYEFNIDEKLKKKFIIDTEKYKKRINSYNKNGIRNTVIAILLCHRHEYPHLLLLQNLATQEYFFLGGKYNSWEKPRDVLK
KKLQKYINKIKDIHFAVNKLNINEQTADAKNKDELFDVGEFLGEWWRTQYDSVYLSYLPAHITRPKECARLYQVTIMPKC
IFHLPPGFTLKAIPLFDLNTCGIAISGLSSIFSRFKLCSMVQDQDD------Q------LS
>PmUG01_02014800
MIIGDASGPM-----------------------------------------------ASGAGTNVSNRESKSEWLLYPQS
NYEFNIDEKLKNKFIIDIEKCKKRINSYNKNGIRNSVLAIILCHRYEYPHVLLLQHVQSQKYYLLSGKFKSWEKPKEVLK
EKLQKYINKIKDINFSTTQFNSHIQ---QQQQEDIVDIGEFLGEWWRTQYNSVYLPYLPAHITRPKEYVRLYQVSISSKC
IFHLPPGFTLKALPLFDLTSCGVAISGLSSILSRFKLHCMVQDEDE------GEELLAPDK
>PRELSG_0207900
MVTQSNSSTI-----------------------------------------------N-ATNVNICNRENKSEWLLYPQS
NYEFNIDEKLKNKFILDNEKCKKRINSYNKNGIRNSVLAIILCHRYEYPHLLLLQHLESQKYYLLNGKYKTWEKPKEVLK
KKLQKYINKIKDIHFISNQINV--------EKEETVEIGEFLGEWWKTQFNSVYLPYLPAHVTRPKEYVRLYQVTLSSKC
IFHLPPGFTLKALPLFDLNNCGIAINGLSSILSRFKLHCMVQEE--------S------EN
>PKNH_0204600
MLTPTAS----HAGQGSPANPTNN---------------------------DNND--NHDNPANAANREVKGEWLVYPQA
NYEFNIVEKLKSKFIMDTDKIKKRINAYNQDGIRNSALAIILCHRYEYPHLLLLQNIESQTYHLLSGKYKSWEKPREVLK
KKLQKYVNQIRDMHFGTSHFNTEE-----KETEDPIEIGEFLGEWWKTQFNSVYLPYLPAHITRPKEYIRLYQVTLTSRC
IFHLPPGFTLKALPLFDLSTCGVAIGGLTSVLSRFKLHCMVPVEEEEEGGGGQ------DE
>C922_04882
MLTSSGTPTAGQGGQVSPDNPITP------------------VNPANAATPADAA--TPANVANLGGREGKSEWLVYPQT
NYEFNIVEKLKSKFIMDMDKCKKRINAYNENGIRNSALAIILCHRYEYPHLLLLQNIENQTYYLLSGKYRSWEKPREVLK
RKLQKYINQIKDMHFSTSHLNSEE-----KEQEDPIEIGEFLGEWWKTQFNSVYLPYLPAHITRPKEYIRLYQVTLTSRC
IFHLPPGFTLKALPLFDLGCCGVAIGGLTSVLSRFKLHCMVPQEEG------Q------EE
>PBLACG01_0106800
MLSANISSNL-----------------------------------------------N-NTTVNIASRENKGEWLLYPQS
NYEFNIDEKLKNKFIIDKEKCKKRINAYNKNGIRNSVLAIILCHRYEYPHLLLLQHIESKKYYLLNGKYKTWEKPKEVLK
KKLQKYINKIKDIHFTPAQINK--------EQEETVEIGDFLGEWWRTQFDSVFLPYLPAHISRPKEYIRLYQVILSPKC
IFHLPPGFTLKAIPLFDLNNCGLAISGLSSILSRFKLHCMVQEQD-------D------EN
>PVP01_0205900
MLTSSGASSGGHAGQASPANAATP---------------GSAANPANAATPGSAA--TPANAATLASREAKAEWLVYPQA
NYEFNIDEKLKSKFVMDADKCKKRINTYNQNGIRSSALAIILCHRYEYPHLLLLQNVESQTYYLLSGKYRSWEKPRDVLK
KKLQKYVNQIRDMHFATSHFNAEQ-----KESEDPIEIGEFLGEWWKTQFNSVYLPYLPAHITRPKEYIRLYQVTLTSRC
IFHLPPGFTLKALPLFDLGSCGVAIGGLTSVLSRFKLHCMVPLEEG------Q------EG
