# Supplementary material for: Phosphorylation in the Plasmodium falciparum Proteome: A Meta-Analysis of Publicly Available Data Sets
Source: J Proteome Res. 2024 Oct 30;23(12):5326–41. doi: 10.1021/acs.jproteome.4c00418 (PMC11629380; doi:10.1021/acs.jproteome.4c00418)
Supplement: Supplementary file 7 — pr4c00418_si_007.zip [file pr4c00418_si_007.zip › plasmodium_alignments/PF3D7_0109300_orthos.afa]

>PcyM_0207900
-----MVTKTNDSGYFRLLGNVRNYPTQPAFRIEDVFPCCAWISFQWERNFKPFGFIELVHSKFLACPLIVLLYLLMCKY
GPTRMKNRKEFDLRRLLILWNTLLALFNLIVVVKLTPVLLHITSNYTFTGLLIIPPIYTCAFGIPGLWVSLFVLSKFVEL
LDTLLLILRKKKITLLHWFHHSTVLLYTWHTYYAELPAAFVFTFINSFVHTIMYSYYAMATVYRKPLSWNIFVTLLQIFQ
MVVGVLLTVYCLYITYTYRFSSYWDLRSIKKIQHKFTFDYGHYISRTNVVYAVLMYLSYLFLFGKYFYDSYVCAPSK---
--------------------------------------------------------------------------------
--------------------------------------------------------------------------------
--------------------------------------------------------------------------------
----------RL-------------H------------------------------------------------------
--------------------------------------------------------------------------KEKPA
>C922_04881
-----MVIKTNDSGYFRILGDIRNYPTQPAFRIEDVFPFCAWISFQWERNFKPFGFIQLVHGKFLACPLIVLLYLLMCKY
GPAGMKNRKEFDLRRVVFLWNVLLSFFNLIVVVKLTPVLIYAISKYTFTGLLIIPPIYTNAFGTSGLWVCLFILSKFVEL
ADTLFLILRKKRITLLHWFHHSSVLLYTWHTYYAEVPAGFTFIIINAIVHTIMYTYYAMTTVRRKPLCWNILVTLLQILQ
MLLGILLTLYCLYITYNYKFNTYWHLRVIRKMQHKFTFDYGHYVCRRNVAYAVVMYTSYLLLFGKYFYDRYVCAGLK---
--------------------------------------------------------------------------------
--------------------------------------------------------------------------------
--------------------------------------------------------------------------------
----------HV-------------E------------------------------------------------------
--------------------------------------------------------------------------KEKPA
>PRELSG_0207800
M-IEKIITKVNDESYFRILGNIRDYPKKAVFNIEEIIPFYKYLCFQWEKDFTPFRFIELVHNKYYVCPIVVIIYLLFCKY
GNNLMQNRKPFNIKKIIIIWNFLLSCFNMFVIMRLLPVLIYIIYHYSLTGLLIIPPIYMYAFGPVGLWICLFILSKYFEL
IDTCFLILRKKEVTLLHWFHHSTVLLYTWDTYYVELPAGVVFIFINAFVHTIMYFYYFLATLYNKPLKWSVVVTFIQIFQ
MILGILLTIYCLYITYIYKYNTNWEIDFIHKLKNNFSFDNGHYISRKNLFFACLMYLSYLYLFAKYFINRYVVKF-----
--------------------------------------------------------------------------------
--------------------------------------------------------------------------------
--------------------------------------------------------------------------------
-------------------------I------------------------------------------------------
--------------------------------------------------------------------------KKKKE
>PRCDC_0107100
M-ITNIITKTNDEYFMEIIGHIRNYPKRPIFFIEEIYPFLNYVSFKWERDFKPFGFIQFVHNKYFICPLIVIIYLLFCKY
GNILMRDKKALNLKRTISIWNFVLSFFNLLVTIKLYPVLIYIIYHYSLTGLLIIPPIYTCGFGTVGLWICFFIISKYFEL
IDTLFLILKKKEITFLHWFHHSTVLLYTWDTYYEEIPVGFIFICINAFVHSIMYFYYFLASCYNKKFKWSIIVTLIQICQ
MFLGVLLTSYCLYISYIYTYNNKWTVSFVHKLKNNVTFQYGHYISRKNIILASLMYISYLYLFINYFFHRYIISY-----
--------------------------------------------------------------------------------
--------------------------------------------------------------------------------
--------------------------------------------------------------------------------
----------LM-------------K------------------------------------------------------
--------------------------------------------------------------------------KKKKT
>PCOAH_00003600
M-TTSMVLKTNDYGYFRILGNVRNYPTKPVFRIEDVSPFCAWISFQWERNFKPFGFIQLVHSRYMACPLIVLLYLLMCKY
GPSRMKNRKEFNLRRVVILWNVLLSLFNLIVVVKLTPVLLYIISKYTFTGLLIIPPIYTYAFGTPGLWVCLFILSKFVEL
ADTLFLILRKKKVTLLHWFHHSTVLLYTWDTYYAEVPAGFVFSLINAFVHTIMYSYYAMTTVCRKPLPWNILVTLLQIVQ
MILGILLTVYCLYITYTYRFNTYWDLRSVRKIQHKFTFDYGHYVSRTNVAYAVLMYLSYLLLFGKYFYDRYVCAPPK---
--------------------------------------------------------------------------------
--------------------------------------------------------------------------------
--------------------------------------------------------------------------------
----------QI-------------H------------------------------------------------------
--------------------------------------------------------------------------KEKPA
>PADL01_0106800
M-IRNIITKTNDEYSMEIIGHIRSYPKRPIFFIEEIYPFLNYISFKWERDFKPFQFIQFVHNKYLICPLIVIIYLLFCKY
GNILMRDKKALNLKRTICIWNFVLSFFNLLVTIKLYPVLIYIIYHYSLTGLLIIPPIYTCGFGSVGLWICFFIISKYFEL
IDTFFLILKKKEITFLHWFHHSTVLLYTWDTYYEEIPVGFVFICINAVVHTIMYFYYFLASCYNKKFKWSIIVTFIQICQ
MFLGVLLTSYCLYISYIYTYNNKWAVSFVHKLKNNVTFQYGHYISRKNIILASLMYISYLYLFINYFFHRYIISY-----
--------------------------------------------------------------------------------
--------------------------------------------------------------------------------
--------------------------------------------------------------------------------
----------LL-------------K------------------------------------------------------
--------------------------------------------------------------------------KKKKS
>MKS88_000672
M-ITNIVTKTNDAGYFRILGNVRNYPKRPIFIIEEVFPFLDYFTFEWERAFTPFSFIEFVHNQYMTCPIVVMIYILFCKY
GCAFMKKRNAFNLKWGVAIWNIFLSVFNIIVLIKLLPVLLYILYNYSFNGLLTIPPIYTCAFGPVGAWTMLFIISKYTEL
FDTVFLILRKKNITLLHWFHHATVLLYTWDTYFVEQPTGFLFIFINALVHFIMYFYYFLATIYNKALKWNIFVTCIQICQ
MLIGILLTIYCLYITFVYKYNTNWNVEHVKTMKHNFSFDNGHYISRKNVIFASLMYLSYLYLFAKYFFDRQSQSTAKSSV
RSGVKSPRCIYEYAACRKINKQIDKRTNERTNERTNERTNERTDKRTDKRTDKRTDKRTDKRTDKRTDKRTDKRTDKRTN
RRSNRWTDRRTNKLINSRRQIYSNIYTIPSHLTSCSPVTVHRDINRAVQSYNHSPSKTDKRNTANLSSGFLQKDMIIGDA
SGPMASGAGTNVSNRESKSEWLLYPQSNYEFNIDEKLKNKFIIDIEKCKKRINSYNKNGIRNSVLAIILCHRYEYPHVLL
LQHVQSQKYYLLSGKFKSWEKPKEVLKEKLQKYINKIKDINFSTTQFNSHIQQQQQEDIVDIGEFLGEWWRTQYNSVYLP
YLPAHITRPKEYVRLYQVSISSKCIFHLPPGFTLKALPLFDLTSCGVAISGLSSILSRFKLHCMVQDEDEGEELLAPDK
>PGAL8A_00105200
M-VENIIIKTNDEDYYRILGNIRDYPKKAVFNIEEVIPFFKYLCFQWEENFTPFRFIEFVHNKYFICPIVVIIYLLFCKY
GNILMENRKPFNIKKIIIIWNLLLSCFNMVVIMRLLPVLLYIIYHYSFTGLLIIPPVYMYAFGPVGLWICLFILSKYFEL
IDTCFLILRKKEVTLLHWFHHSTVLLYTWDTYFVELPAGVVFIFINAFVHVIMYFYYFLATLYNRPLKWSVVVTFIQIFQ
MVLGILLTLYCLYITYISKYNTSWDINIIHKLKDNFSLDNGHYISRKNIFCACIMYLSYLYLFAKYFINRYVVNY-----
--------------------------------------------------------------------------------
--------------------------------------------------------------------------------
--------------------------------------------------------------------------------
-------------------------L------------------------------------------------------
--------------------------------------------------------------------------KKKQK
>PBLACG01_0106900
M-ITNIITKTNDEYSMEIIGHIRNYPKRPIFFIEEIYPFLNYVSFKWERDFKPFHFIQFVHNKYFICPLIVIIYLLFCKY
GNILMRDKKALNLKRTISIWNFVLSFFNLLVTIKLYPVLIYIIYHYSLTGLLIIPPIYTCGFGTVGLWICFFIISKYFEL
IDTLFLILKKKEITFLHWFHHSTVLLYTWDTYYEEIPVGFIFICINAFVHSIMYFYYFLASCYNKKFKWSIIVTFIQICQ
MFLGVLLTSYCLYISYIYTYNNKWTVSFVHKLKNNVTFQYGHYISRKNIILASLMYISYLYLFINYFFHRYTISY-----
--------------------------------------------------------------------------------
--------------------------------------------------------------------------------
--------------------------------------------------------------------------------
----------LI-------------K------------------------------------------------------
--------------------------------------------------------------------------KKKKT
>PVL_020007800
-----MITKTNDSGYFRILGDVHNYPTQPAFRIEDVFPFCAWISFQWERNFKPFGFIELVHGKYLACPLIVVLYLLMCKY
GPASMKNRKEFDLRRVVIVWNVLLSLFNLIVVVKLTPVLLYIICNYTFTGLLIIPPIYTYAFGIPGLWVSLFVLSKFVEL
ADTLLLILRKKKVTLLHWFHHSTVLLYTWDTYYAEVPAGFTFVFINAIVHTIMYCYYAMASVYKKPLSWNICVTLLQILQ
MILGILLTVYCLSITYTYRFSSYWDLRSVRKLQNKFSFDYGHYVSRTNVFYAVLMYLSYLFLFAKYFYGRYLCAPP----
--------------------------------------------------------------------------------
--------------------------------------------------------------------------------
--------------------------------------------------------------------------------
-------------------------G------------------------------------------------------
--------------------------------------------------------------------------KQKPA
>PPRFG01_0107600
M-ITNIITKTNDEYFMEIIGHIRNYPKRPIFFIEEIYPFLNYISFKWERDFKPFDFIQFVHNKYFICPLIVIIYLLFCKY
GNILMRDKKALNLKRTISIWNFVLSFFNLLVTIKLYPVLIYIIYHYSLTGLLIIPPIYTCGFGTVGLWICFFIISKYFEL
IDTLFLILKKKEITFLHWFHHSTVLLYTWDTYYEEIPVGFIFICINAFVHSIMYFYYFLASCYNKKFKWSIIVTLIQIFQ
MFLGVLLTSYCLYISYIYTYNNKWTVSFVHKLKNNVTFQYGHYISRKNIILASLMYISYLYLFINYFFHRYIISY-----
--------------------------------------------------------------------------------
--------------------------------------------------------------------------------
--------------------------------------------------------------------------------
----------LM-------------K------------------------------------------------------
--------------------------------------------------------------------------KKKKT
>PGSY75_0109300
M-IRNIITKTNDEYSMEIIGHIRSYPKRPIFFIEEIYPFLNYVSFKWERDFKPFQFIQFVHNKYLICPLIVIIYLLFCKY
GNILMRDKKALNLKRTISIWNFVLSFFNLLVTIKLYPVLIYIIYHYSLTGLLIIPPIYTCGFGSVGLWICFFIISKYFEL
IDTLFLILKKKEITFLHWFHHSTVLLYTWDTYYEEIPVGFVFICINAVVHTIMYFYYFLASCYNKKFKWSIIVTFIQICQ
MFLGVLLTSYCLYISYIYTYNNKWAVSFVHKLKNNVTFQYGHYISRKNIILASLMYISYLYLFINYFFHRYIISY-----
--------------------------------------------------------------------------------
--------------------------------------------------------------------------------
--------------------------------------------------------------------------------
----------LL-------------K------------------------------------------------------
--------------------------------------------------------------------------KKKKS
>PocGH01_02013000
MVLTNFVIRTNSSGHFKVLGPMRDYPREPIFRIEDIFPSLGLLTFEWERKYTPFGFIEFVHRYYWLCPLVVAAYILLCRY
GHIIMKKKSAFNLRWIIIIWNLALSFLNFIVVVRLLPVFVYIVYNYTLDGFLIIPPIYMYAFGSAGLWACLFVISKFLEL
IDTLFLILKKKKKTLLHWFHHSTVLLYTWDTYYAELPAGFIFILINAFVHTVMYFYYFLATIYQKPLRWNIIVTLIQILQ
MVIGIVLTIYCFSITCLYKFRNTWDIYTIRRLKQNFSFDNGHYISRTNVFLAALMYMSYLYLFARYFYNRYLRKQ-----
--------------------------------------------------------------------------------
--------------------------------------------------------------------------------
--------------------------------------------------------------------------------
-------------------------P------------------------------------------------------
--------------------------------------------------------------------------KAHIE
>PBILCG01_0107600
M-FTNIITKTNDEYFMEIIGHIRNYPKRPIFFIEEIYPFLNYVSFKWERDFKPFRFIQFVHNKYFICPLIVIIYLLFCKY
GNILMRDKKAFNLKRTISIWNFVLSFFNLLVTIKLYPVLIYIIYHYSLTGLLIIPPIYTCGFGTAGLWICFFIISKYFEL
IDTLFLILKKKEITFLHWFHHSTVLLYTWDTYYEEIPVGFIFICINAFVHSIMYFYYFLASCYNKKFKWSIIVTLIQICQ
MFLGVLLTTYCLYISYMYTYNNKWIVSFVHKLKNNVTFQYGHYISRKNIILASLMYISYLYLFINYFFHRYIISY-----
--------------------------------------------------------------------------------
--------------------------------------------------------------------------------
--------------------------------------------------------------------------------
----------FI-------------K------------------------------------------------------
--------------------------------------------------------------------------KKKKT
>PF3D7_0109300
M-ITNIITKTNDEYFMEIIGHIRNYPKRPIFFIEEIYPFLNYISFKWERDFKPFDFIQFVHNKYFICPLIVIIYLLFCKY
GNILMRDKKALNLKRTISIWNFVLSFFNLLVTIKLYPVLIYIIYHYSLTGLLIIPPIYTCGFGTVGLWICFFIISKYFEL
IDTLFLILKKKEITFLHWFHHSTVLLYTWDTYYEEIPVGFIFICINAFVHSIMYFYYFLASCYNKKFKWSIIVTLIQICQ
MFLGVLLTSYCLYISYIYTYNNKWTVSFVHKLKNNVTFQYGHYISRKNIILASLMYISYLYLFINYFFHRYIISY-----
--------------------------------------------------------------------------------
--------------------------------------------------------------------------------
--------------------------------------------------------------------------------
----------LM-------------K------------------------------------------------------
--------------------------------------------------------------------------KKKKT
>AK88_05385
M-ITNMVIKTNDSGYFRILGNVRNYPTKPVFRIEDVFPSCAWISFQWERTFKPFGFIELVHGKYLACPLIVLLYLLMCRY
GPAKMKNRKEFDLRRVVILWNVLLSLFNLIVVVKLTPVLLYTIYKYTFTGLLIIPPIYTYAFGTPGLWICLFIVSKFLEL
ADTLFLILRKKKITLLHWFHHSTVLLYTWDTYYSEVPAGFVFILINAFVHTIMYSYYAMSTVWRKPLSWNILVTLLQIIQ
MVLGILLTLYCLHITYTYKYNTYWDLRSLRKMQNKFTFHYGHYVSRTNIAYAVLMYLSYLILFGKYFYHRYVCTVPK---
--------------------------------------------------------------------------------
--------------------------------------------------------------------------------
--------------------------------------------------------------------------------
----------HV-------------G------------------------------------------------------
--------------------------------------------------------------------------KEKPA
>PY17X_0205700
M-GTNVIIKTNENGIFRIIDNIRNYPQTPVFTVENKFPILNYFTFSWERQFTPFGFIKFVHEKYFIAPAFVLIYILICKY
GHVFMRNKKEIKLKWIIIIWNFLLFCFNIIVTIKLLPVFIYIINNYTINGLLTIPPIYVCGFGSVGLWIFLFIISKYIEL
VDTIFLILKKKKITLLHWYHHSTVLLYTWDTYFVELPAGFIFILTNAFVHTIMYFYYFLATIYNKPLKWNILVTIIQIIQ
MICGILLTIYCLYISYIYKYSNNWNANLIQELKNNYSFQHGHYISIKNIFFACLMYLSYLYLFIMYFINRYTSGMQRN--
--------------------------------------------------------------------------------
--------------------------------------------------------------------------------
--------------------------------------------------------------------------------
----------SL-------------F------------------------------------------------------
--------------------------------------------------------------------------QKKKT
>PVP01_0205800
-----MITKTNDSGYFRILGDVRNYPTQPAFRIEDVFPFCAWISFQWERNFKPFGFIELVHGKYLACPLIVVLYLLMCKY
GPASMKNRKEFDLRRVVIVWNVLLSLFNLIVVVKLTPVLLYIICNYTFTGLLIIPPIYTYAFGIPGLWVSLFVLSKFVEL
ADTLLLILRKKKVTLLHWFHHSTVLLYTWDTYYAEVPAGFTFVFINAIVHTIMYCYYAMASVYKKPLSWNICVTLLQILQ
MLLGILLTVYCLSITYTYRFSSYWDLRSVRKLQHKFSFDYGHYVSRTNVFYAVLMYLSYLFLFAKYFYGRYLCAPP----
--------------------------------------------------------------------------------
--------------------------------------------------------------------------------
--------------------------------------------------------------------------------
-------------------------G------------------------------------------------------
--------------------------------------------------------------------------KQKPA
>PKNH_0204500
M-ITNMVIKTNDSGYFRILGNVRNYPTKPVFRIEDIFPFCAWISFQWERNFKPFGFIKLVHGKYLACPLIVFLYLLMCKY
GPTRMKNRKEFDLRRVIILWNIILSLFNLIVVVKLTPVLLYIIFKYTFTGLLIIPPIYTYAFGTPGLWVCVFILSKFVEL
ADTLFLILRKKKVTLLHWFHHSTVLLYTWHTYHDEVPAGFIFIIINAFVHTVMYSYYAMSTVFKKPLCWNILVTLLQIFQ
MVLGILLTLYCLYITHTYKFNTYWDLRSVRKIQQKFSFDYGHYVSRTNVAYAVLMYLSYLLLFGKYFYDRYIRAPTK---
--------------------------------------------------------------------------------
--------------------------------------------------------------------------------
--------------------------------------------------------------------------------
----------QV-------------G------------------------------------------------------
--------------------------------------------------------------------------KEKPT
>PCHAS_0202700
M-GTNIMIKTNENGIFRIIENIRNYPQTPVFTVEDKFPILNYFTFSWERQFTPFGFIKFVHEKYFIAPAFVLIYILICKY
GHIFMKNKKEIKIKRIIIIWNFLLFFFNMIVVIKLLPVFIYIVNNYTIDGLLTIPPIYMCGFGSVGLWICLFIISKYAEL
VDTIFLILKKKKITLLHWYHHSTVLLYTWDTYFVELPAGFIFILINAFVHTFMYLYYFLATIYNKPLKWNILVTIIQILQ
MVCGIVLTIYCLYISYIYKYNNNWNINLVQELGNNFSFQHGHYISQKNILFACLMYLSYLYLFTKYFLNRYTSGIQKD--
--------------------------------------------------------------------------------
--------------------------------------------------------------------------------
--------------------------------------------------------------------------------
----------SL-------------L------------------------------------------------------
--------------------------------------------------------------------------QKKKT
>PmUG01_02014700
M-ITNIVTKTNDAGYFRILGNVRNYPKRPIFIIEEVFPFLDYFTFEWERAFTPFSFIEFVHNQYMTCPIVVMIYILFCKY
GCAFMKKRNAFNLKWGVAIWNIFLSVFNIIVLIKLLPVLLYILYNYSFNGLLTIPPIYTCAFGPVGAWTMLFIISKYTEL
FDTVFLILRKKNITLLHWFHHATVLLYTWDTYFVEQPTGFLFIFINALVHFIMYFYYFLATIYNKALKWNIFVTCIQICQ
MLIGILLTIYCLYITFVYKYNTNWNVEHVKTMKHNFSFDNGHYISRKNVIFASLMYLSYLYLFAKYFFDRYLQRD-----
--------------------------------------------------------------------------------
--------------------------------------------------------------------------------
--------------------------------------------------------------------------------
-------------------------T------------------------------------------------------
--------------------------------------------------------------------------RSKSA
