# Supplementary material for: Phosphorylation in the Plasmodium falciparum Proteome: A Meta-Analysis of Publicly Available Data Sets
Source: J Proteome Res. 2024 Oct 30;23(12):5326–41. doi: 10.1021/acs.jproteome.4c00418 (PMC11629380; doi:10.1021/acs.jproteome.4c00418)
Supplement: Supplementary file 7 — pr4c00418_si_007.zip [file pr4c00418_si_007.zip › plasmodium_alignments/PF3D7_0109400_orthos.afa]

>PmUG01_02014600
MENLPAHFRLLKINHGAVRRLFKELNYYEKEERELRSKVDKLKNENRNECEIIRSEEILQETVRVLPHISNSLQKSLQKL
CEIIYEHFLNILEIKDNKIEICKACSENELKEILMTQYDDFCKEIEDINQILEKIFIHIKDASLPVCPSVVKS-NLVL--
-PKEECVDI
>PY17X_0205600
MENLPINLKSLKINHGAVRRLFKELCYYEKEEQELKNKLNNTKDEIKPSNQMVSTDDILQETIRVLAHTNTNFQNSLKKL
IEIINTKFTNILEINTKNITFCSNYSEEDLKEKCGELYEDIFKEVNAINETLQNIFEHIKDMTLPICNSNVTN-NTIT--
-PQENCIEI
>C922_04880
MENPAAHLRLLKINHGAVRRLFKELTYYEKEEDELRTKVNSLKDQKKPAEEITRAQEMLKETERVVPHIRSSLQSSLKKV
CDIIYEHFPDVIQINDRTVQFCATHSEDSLKEVLSTHYEEMCKEVDALNETLEKVLLLMKQDALPLCTPAPSA-AVPLSC
DEPIECVDI
>PBLACG01_0107000
MKYMALELKLLKINHGAVRRLLKELIFYEEEEKELRSKLNTLKDENKGENEIKRAKDILEETVKVVPHINSSLQKSLKKL
YETIYEKFPDILEINDKKVDISKERTEEELKEVFTTNYEEFRNEINIINQTLENVFLHIKDATLPSSNKSVIGEPVLY--
-QMEECIDI
>PCOAH_00003610
MENTAAHFRLLKINHGAVRRLFKELTYYEKEEGELRTKVNSLQEQNKSAAEVTRAQEMLKETERVVPHIRSSLQSSLKKV
CDIIYEHFSNVLQINDKTIQFSATHSEDTLKEVLSTHYEEICKEVDGLNETLAKVLLHMKQDALPIYTPAPTV-A-----
-VPLTCVDI
>PKNH_0204400
MENTAAHLRLLKINHGAVRRLFKELTYYEKEEEELRNKMNFLQDENKSAAEITRAQEMFKETERVVPHIKSSLQVSLKKV
CDIIYEHFSDVLQINDRKIQFSASHSEDTLKEVLSTHYEEICKEVDGLNETFGKVLLHIKQDALPVCTAAPSA-P-----
-IPVTCVDI
>PRCDC_0107200
MEYMALELKLLKINHGAVRRLLKELIFYEEEEKELRSKLNTLKDENKGENEIKRAKDILEETVKVVPHINSSLQKSLKKL
YETVYEKFPDILEINDKKVDISKKCTEEELKELFTTNYEEFRNEINIINQTLENVFLHIKDATIPLSKKSVIGEPVLY--
-QMEECIDI
>PGSY75_0109400
MEYMEMELKVLKINHAAVRRLLKELIFYEEEEKELRGKLNTLKDENKSENEIKRAKD-----------------------
--------------------------------------------------------------------------------
---------
>PVP01_0205700
MENTAAHLRLLKINHGAVRRLLKELTYYEKEEGDLRAKVSSLKEQNKPAADITRAQEMLKETERVVPHIRSSLQGSLKKL
CSHIYEHFSSVLLTDEKTVQFCATHSEETLKEMLSTHYEEICKEVDALNETLGKVLLYMKQDALPVCTPPPSA-AVPLSC
DEPIECVDI
>AK88_05005
MENTAAHFRLLKINHGAVRRLFKELAYYEKEESELRTKVNSLKDQNKSPAEITRAQEMLKETERVVPHIKSSLQTSLKKV
CDIIQEHFSNVLQINDKTIQFCDTHSEDTLKEVLSTHYDDMCKEVDGLNDILGKVLLCTKQDTLPRCNPTPSV-AVPLSC
DEPIECVDI
>PcyM_0207800
MENIAAHLRLLKINHGAVRRLFKELNYYEKEEGELRAKVDSLKDQNKPTAEITRAQEMLKETERVVPHIRSSLQSSLKKV
CHIIYEHFSEVLQINDRRVQFSGTHSEDTLKEVLSTHYEEICKEVDELNETLGKVLLHMKQDALPMCTPPPKA-AVSLSC
DEPIECVDI
>PBANKA_0204200
MENLLINLKSLKINHGAVRRLFKELCYYEKEEQELKNKLSSNKGENKSPNQIASTNDILQETTRVLAHTNANFQNSLKKL
IEIINTKFTNILKINTKNITFCSNYSEENLKEKCGEFYEDIFKEVNAINETLQNIFEHIKDMTLPICNSNITN-NTVT--
-PQEDYVEI
>PVL_020007700
MENTAAHLRLLKINHGAVRRLLKELTYYEKEEGELRAKVSSLKEQNKPAAEITRAQEMLKETERVVPHIRSSLQGSLKKL
CSHIYEHFSNVLLTDEKTVQFCATHSEETLKEMLSTHYEEICKEVDALNDTLGKVLLYMKQDALPVCTPPPSA-AVPLSC
DEPIECVDI
>PADL01_0106900
MEYMEMELKVLKINHAAMRRLLKELIFYEEEEKELRGKLNTLKDENKSENEIKRAKDILEETVKVIPHINSSLQKSLKRL
YETIYEKFPDILEINDKKVNISKKCTEEELKDLFTKNYEEFRNEINIINQTLENVFLHIKDVSLPSSKKSDIGEPVLY--
-QMEECIDI
>PBILCG01_0107700
MEYMALELKLLKINHGAVRRLLKELIFYEEEEKELRSKLNTLKDENKGENEIKRAKDILEETVKVVPHINSSLQKSLKKL
YETIYEKFPDILEINDKKVDISKKCTEEELKELFTTNYEEFCNEINIINQTLENVFLHIKDATLPSSKKSVIGEPILY--
-QMEECIDI
>PPRFG01_0107700
MEYMALELKLLKINHGAVRRLLKELIFYEEEEKELRSKLNTLKDENKGENEIKRAKDILEETVKVVPHINSSLQKSLKKL
YETVYEKFPDILEINDKKVGISKKCTEEELKELFKTNYEEFRNEINIINQTLENVFLHIKDATLPSSKKSVISEPVLY--
-QMEECIDI
>PRELSG_0207700
MENILSHFKNLKINHGAVKRLLKELMYYEKEEEDLKSKVNKLKDEKKSEGEIKRAEEILQETIRVLPHINNSLQKSLKKL
CDIIYENFEGILEINDKKIEFSNKYSEEELKQIFATQYEEFCKEINNINQTLENIFLHIKDATLPSCNRIINN-PVLL--
-PKEEYVDI
>MKS88_000671
MENLPAHFRLLKINHGAVRRLFKELNYYEKEERELRSKVDKLKNENRNECEIIRSEEILQETVRVLPHISNSLQKSLQKL
CEIIYEHFLNILEIKDNKIEICKACSENELKEILMTQYDDFCKEIEDINQILEKIFIHIKDASLPVCPSVVKS-NLVL--
-PKEECVDI
>PVVCY_0200410
MENLPINLKSLKINHGSVRRLFKELCYYEKEEQELKNKLSSAKDENKSSNQIASADEILQETIRVLAHTNGNFQNSLKKL
IEIINTKFGTILEINAKNIAFRSNCSEEDLKEKCGELYEDIFKEVNAINETLQKIFEHIKDMTLPICNPNITN-NTVT--
-PRENCVEI
>PGAL8A_00105300
MKNLLSDFKLLKINHGAVKRLFKELIYYEKEEEELKSKVNKLKDENKHEGEIKKAEEILQETIRVLPHINTSLHKTLKKL
CNIIYENFEDILEINGKKIEFSNKYSEEELKQNFATLYEEFYQEINDINQTLENVFLHIKDAEIPTCNRIDNN-SLLL--
-PKEEYVDI
>PF3D7_0109400
MEYMALELKLLKINHGAVRRLLKELIFYEEEEKELRSKLNTLKDENKGENEIKRAKDILEETVKVVPHINSSLQKSLKKL
YETVYEKFPDILEINDKKVGISKKCTEEELKELFKTNYEEFRNEINIINQTLENVFLHIKDATLPSSKKSVISEPVLY--
-QMEECIDI
>PCHAS_0202600
MENLPINLKSLKINHGAVRRLFKELCYYEKEEQELKNKLSSAKDENKSSNQIASADDILQETIRVLAHTNGNFQNSLKKL
IEIINTKFGNILEINSKNIAFCSNCSEEDLKEKCGELYEDLFKEVNAINDTLQNIFEHIKDMTLPICNPNITN-NTVT--
-PRENCVEI
>PocGH01_02012900
MENLPANFKKLKINHGAVRRLFKELCYYEKEEVELQSKLNNLKEKDGSAAHISRAEEIWQETVRVIPHINMSLRKSVNKL
IEIVTVNFMDILQLNDKKIHFCKNDYEDVFKEKYASLYEDLYKEIDDINHTLENVFLHVKDVTISSCNSEVKDENIII--
-SKEECIDI
