# Supplementary material for: Phosphorylation in the Plasmodium falciparum Proteome: A Meta-Analysis of Publicly Available Data Sets
Source: J Proteome Res. 2024 Oct 30;23(12):5326–41. doi: 10.1021/acs.jproteome.4c00418 (PMC11629380; doi:10.1021/acs.jproteome.4c00418)
Supplement: Supplementary file 7 — pr4c00418_si_007.zip [file pr4c00418_si_007.zip › plasmodium_alignments/PF3D7_0109500_orthos.afa]

>PADL01_0107000
MASYQYFSYIDLYKVNNVNLDPFTEVFNDKFYLRYIYKWPHMNIITKEIDDHTSGYILGKEEGFGKDYHGHVTALSIEED
SRRTGKGVDLMTEFEKITQIIHKGNFVDLFVRVSNNPAINMYKKLGYVINEEIINYYCGNESALDMRKYL----------
------------------------------------------------DITN----S
>PmUG01_02014500
MASYQYFSYIDLYKINNVNLDPFTEVFNDKFYLRYIYKWPHMNIVTKEMDDHISGYIIGKEEGLGEEYHGHVTALSIEED
SRRSGKGIDLMNEFERISKEIHKGNFVDLFVRITNDPAINMYKKLGYVINEEIINYYCGNESALDMRKYL----------
------------------------------------------------NKNG--ENT
>PRCDC_0107300
MASYQYFSYIDLYKVNNVNLDPFTEVFNDKFYLRYIYKWPHMNIITKEIDDHTSGYILGKEEGFGQDYHGHVTALSIEED
SRRTGKGVDLMTEFEKITQIIHKGNFVDLFVRVSNNPAINMYKKLGYVINEEINNYYCGNESALDMRNYL----------
------------------------------------------------DITN----S
>PCOAH_00003620
MASYHYLSYVDLYKINNINLDPFTEVFNDKFYLRYIYKWPHMNIVTKEMDDHISGYIIGKEEGLGSNYHGHVTALSIEED
SRRTGKGIDLMNEFERISKYIHVANFVDLFVRITNEPAINMYRKLGYVVNEEIVNYYCGNESALDMRKYL----------
------------------------------------------------DVRPGACVK
>PY17X_0205500
MASYQFFSYIDLYKINNVNLDPFTEVFNDEFYLKYIYKWPHMNIVTREMDDHISGYIIGKEEGLDKEYHGHVTALSVEED
SRRTGKGIDLMNEFEKISNNIHKGNFVDLFVRITNDPAINMYKKLGYIVNEEIVNYYCNNESALDMRKYR----------
------------------------------------------------N-------G
>PBANKA_0204100
MASYQFFSYIDLYKINNVNLDPFTEVFNDEFYLKYIYKWPHMNIITREMDDHISGYIIGKEEGLDKEYHGHVTALSIEED
SRRTGKGIDLMNEFEKISNNIHKGNFVDLFVRITNDPAISMYKKLGYIVNEEIVNYYCNNESALDMRKYR----------
------------------------------------------------N-------G
>PVL_020007600
MTSYQYLSYVDLYKINNVNLDPFTEVFNDKFYLRYIYKWPHMNIVTKEIDGHISGYIIGKEEGLGADYHGHVTALSIEED
SRRTGKGVDLMNEFEKISRGIHMAKFVDLFVRITNEPAINMYRKLGYVVNEEIVNYYCGNESALDMRKYL----------
------------------------------------------------DVPAAACVK
>PocGH01_02012800
MASYQYFSYVDLYKINNVNLDPFTEVFNDKFYLRYIYKWPHMNIVTRELDDHISGYIIGKEEGLGKEYHGHVTALSIEED
SRRTGKGIDLMNEFEKISKDIHNGYFVDLFVRITNEPAINMYKKLGYVINEEIVNYYCGNESALDMRKYL----------
------------------------------------------------NENKQACAG
>PVVCY_0200400
MASYQFFSYIDLYKINNVNLDPFTEIFNDEFYLKYLYKWPHMNIITREMDDHISGYIIGKEEGLDKEYHGHVTALSIEED
SRRTGKGIDLMNEFEKISNNVHKGYFVDLFVRVTNEPAINMYKKLGYIVNEEIDNYYCNNESALDMRKYR----------
------------------------------------------------N-------G
>PRELSG_0207600
MASYQYFSYIDLYKINNVNLDPFTEVFNDKFYLRYIYKWPHMNIISRDIDDHINGYIIGKEEGYDEEYHGHVTALSIEED
SRRTGKGIDLMNEFEKISKIIHKGYFVDLFVRISNDPAINMYKKLGYIINEEITNYYCGNESALDMRKYL----------
------------------------------------------------NLEK----T
>PGAL8A_00105400
MASYQYFSYIDLYKINNVNLDPFTEVFNDKFYLRYIYKWPHMNIVSKDMDDHISGYIIGKEEGYGEEYHGHVTALSIEED
GRRTGKGIGLMNEFEKISKIIHKGYFVDLFVRISNDPAINMYKKLGYIINEEITNYYCGNESALDMRKYL----------
------------------------------------------------NLEK----T
>PGSY75_0000100
MASYQYFSYIDLYKVNNVNLDPFTEVFNDKFYLRYIYKWPHMNIITKEIDDHTSGYILGKEEGFGKDYHGHVTALSIEED
SRRTGKGVDLMTEFEKITKIIHKGNFVDLFVRVSNNPAINMYKKLGYVINEEIINYYCGNESALDMRKYL----------
------------------------------------------------DITN----S
>PcyM_0207700
MASYQYLSYVDLYKINNINLDPFTEVFNDKFYLRYIYKWPHMNIVTKEMDGHISGYIIG----LGPDYHGHVTALSIEED
SRRTGKGVDLMNEFEKISRGIHMANFVDLFVRITNEPAINMYRKLGYIVNEEIVNYYCGNESALDMRKYL----------
------------------------------------------------DVRPGACVK
>C922_04879
MASYQYLSYVDLYKINNVNLDPFTEVFNDRFYLRYIYKWPHMNIVTKEMDDHISGYIIGKEEGLGAEYHGHVTALSIEED
SRRTGKGVDLMNQFEKISKVIHRANFVDLFVRITNEPAINMYRKLGYIVNEEILNYYCGNESALDMRKYL----------
------------------------------------------------HVRVAACVK
>PVP01_0205600
MTSYQYLSYVDLYKINNVNLDPFTEVFNDRFYLRYIYKWPHMNIVTKEIDGHISGYIIGKEEGLGADYHGHVTALSIEED
SRRTGKGVDLMNEFEKISRGIHMAKFVDLFVRITNEPAINMYRKLGYVVNEEIVNYYCGNESALDMRKYL----------
------------------------------------------------DVPAAACVK
>PKNH_0204300
MASYQYLSYVDLYKINNINLDPFTEVFNDKFYLRYIYKWPHMNIVTKEMDDHISGYIIGKEEGLGSNYHGHVTALSIEED
SRRTGRGIDLMNEFEKISKAIHVANFVDLFVRITNEPAINMYQKLGYIVNEEIVNYYCGNESALDMRKYL----------
------------------------------------------------NMGASACVK
>PBLACG01_0107100
MASYQYFSYIDLYKVNNVNLDPFTEVFNDKFYLRYIYKWPHMNIITKEIDDHTSGYILGKEEGFGQDYHGHVTALSIEED
SRRTGKGVDLMTEFEKITQIIHKGNFVDLFVRVSNNPAINMYKKLGYVINEEIINYYCGNESALDMRKYL----------
------------------------------------------------DITN----S
>PF3D7_0109500
MASYQYFSYIDLYKVNNVNLDPFTEVFNDKFYLRYIYKWPHMNIITKEIDDHTSGYILGKEEGFGQDYHGHVTALSIEED
SRRTGKGVDLMTEFEKITQIIHKGNFVDLFVRVSNNPAINMYKKLGYVINEEINNYYCGNESALDMRKYL----------
------------------------------------------------DITN----S
>MKS88_000670
MASYQYFSYIDLYKINNVNLDPFTEVFNDKFYLRYIYKWPHMNIVTKEMDDHISGYIIGKEEGLGEEYHGHVTALSIEED
SRRSGKGIDLMNEFERISKEIHKGNFVDLFVRITNDPAINMYKKLGYVINEEIINYYCGKKKKNKIKNEKNIKIKYKKND
KIKNEKYDKIKNEKYDKTKNEKYDKIKNEKYDKIKNEKYDKIKNEKYDKIKN---EK
>PBILCG01_0107800
MASYQYFSYIDLYKVNNVNLDPFTEVFNDKFYLRYIYKWPHMNIITKEIDDHTSGYILGKEEGFGQDYHGHVTALSIEED
SRRTGKGVDLMTEFEKITQIIHKGNFVDLFVRVSNNPAINMYKKLGYVINEEIINYYCGNESALDMRKYL----------
------------------------------------------------DITN----S
>AK88_05006
MASYQYLSYVDLYKINNINLDPFTEVFNDKFYLRYIYKWPHMNIVTKEMDDHISGYIIGKEEGLGENYHGHVTALSIEED
SRRTGKGVDLMNEFEKISRGIHMANFVDLFVRITNEPAITMYEKLGYIVNEEIVNYYCGNESALDMRKYL----------
------------------------------------------------NVPAGACVK
>PPRFG01_0107800
MASYQYFSYIDLYKVNNVNLDPFTEVFNDKFYLRYIYKWPHMNIITKEIDDHTSGYILGKEEGFGQDYHGHVTALSIEED
SRRTGKGVDLMTEFEKITQIIHKGNFVDLFVRVSNNPAINMYKKLGYVINEEINNYYCGNESALDMRKYL----------
------------------------------------------------DITN----S
>PCHAS_0202500
MASYQFFSYIDLYKINNVNLDPFTEVFNDEFYLKYIYKWPHMNIITKEMDDHISGYIIGKEEGLDKEYHGHVTALSIEED
SRRTGKGVDLMNEFEKISNNIHKGNFVDLFVRITNEPAINMYKKLGYIVNEEIADYYCNNESALDMRKYR----------
------------------------------------------------N-------G
