# Supplementary material for: Phosphorylation in the Plasmodium falciparum Proteome: A Meta-Analysis of Publicly Available Data Sets
Source: J Proteome Res. 2024 Oct 30;23(12):5326–41. doi: 10.1021/acs.jproteome.4c00418 (PMC11629380; doi:10.1021/acs.jproteome.4c00418)
Supplement: Supplementary file 7 — pr4c00418_si_007.zip [file pr4c00418_si_007.zip › plasmodium_alignments/PF3D7_0109600_orthos.afa]

>AK88_05007
----MLQR----KPPKGLFFHHMERRLLSGLLDKEKASRMTGSVIKFDRRKGYGFIKPNDGGPDIFVHYTDICQGRTFSL
TSEEKKKLSWCSRV-DMPPRQAEYDYENEDP--------PGKKEQIKTEFKYLVPGERVKFYVTYDQQSHSTKATHVDYL
D
>PVL_020007500
----MLQR----KPPEGLFFHLISRRLLSGLLDKERASRMTGSVIKFDRRKGYGFIKPNDGGPDIFVHYTDICQGRTFSL
TSEERKKLSWRSRV-DVSPRQADYTFDGGDP--------PGGKEKMKAEFKYLVPGERVKFDVAYDQQSHSTKATNVDYL
D
>PADL01_0107100
----MLRG----KI-HI-HFNGYKKYFFSQLINKKKYDKITGNVIMFDKRKGYGFIKPNDGGPDIFVHYTDICQSRTFEV
TNEEKKKLAWNASMEDIKQKKEEYNFEHDNK--------NNKKKEIKKEFKYLVPGERVKFSVIYDEKSNSSKAINVDYI
D
>PY17X_0205400
MYSMVLKK----KT-KY-NFTNFMSVYFSTLINREQNNKITGNVIKFDKRKGYGFIKPNDGGPDVFVHYTEICQNRSFLV
TNEEKKKLEWNSNI-NLINKKDKFNYEHDN----------PKKKEIQNEFKYLIPGERVKFQVIYDRTNHSSKAINVEFI
D
>PRCDC_0107400
----MLRR----KI-HI-HFNSYKKHFFSQLINKEKHDKITGNVIMFDKRKGYGFIKPNDGGPDIFVHYTDICQSRTFEV
TNEEKKKLAWNASM-DITQKKEEYNFEYDNNN----NKHNKKKEEIKKEFKYLVPGERVKFSVIYDEKSNSSKAINVDYI
D
>MKS88_000669
----MFNKKLPKKL-NSNFFSFSKTRLFSELVHKEKHDKITGNVIKFDRRKGYGFIKPNDGGPDIFVHYTDIFLNRNFYV
SSDEKKKLLWNSNV-NLGRMKDNFDFENDS---------VKKKDEIKKEFKYLIPGERVKFSVIYDEKNHSSKAVNVEYL
E
>PRELSG_0207500
----MFNR----KL-NYPFLNCFKKIFFSELINKEKNDKITGNVVKFDKRKGYGFIKPNDGGPDIFVHYSDICYSRSFAI
TNDEKKKLAWTSNM-DLRNSKIDFNFENDN----------KKKQEIKKEFKYLIPGEKVKFSVIYDEKSHSSKAINVEYL
D
>PCHAS_0202400
MRFLVLKK----KT-KY-NFSILMNAYFSGLINREQNNKITGNVIKFDTRKGYGFIKPNDGGPDVFVHYTEICQNRTFSV
TNEERKKLEWQSNI-NLTNKKDEFNYEQDS----------QKKKEIQNEFKYLIPGERVKFHVIYDQKNHSSKAINVEFI
D
>PBILCG01_0107900
----MLRG----KV-HI-HFNSYKKHFFSQLRNKEKHDKITGNVIMFDKRKGYGFIKPNDGGPDIFVHYTDICQSRTFEV
TNDEKKKLAWTASM-DITQKKEEYNFEYDNNN----NKHNKKKEEIKKEFKYLVPGERVKFSVIYDEKSNSSKAINVDYI
D
>PF3D7_0109600
----MLRR----KI-HI-HFNSYKKHFFSQLINKEKHDKITGNVIMFDKRKGYGFIKPNDGGPDIFVHYTDICQSRTFEV
TNEEKKKLAWNANM-DITQKKEEYNFEYDNNNNNNNNKHNKKKEEIKKEFKYLVPGERVKFSVIYDEKSNSSKAINVDYI
D
>PGSY75_0109600
----MLRG----KI-HI-HFNSYKKYFFSQLINKKKHDKITGNVIMFDKRKGYGFIKPNDGGPDIFVHYTDICQSRTFEV
TNEEKKKLAWNASMEDITQKKEEYNFEHDNNK-------NNKKKEIKKEFKYLVPGERVKFSVIYDEKSNSSKAINVDYI
D
>PVP01_0205500
----MLQG----KPPKGLFFHLISRRPLSGLLDKERASRMTGSVIKFDRRKGYGFIKPNDGGPDIFVHYTDICQGRTFSL
TSEERKKLSWRSGV-DVPPRQADYTFDGEDP--------PGGKEKMKAEFKYLVPGERVKFDVAYDQQSHSTKATNVDYL
D
>PPRFG01_0107900
----MLRR----KI-HI-HFNSYKKHFFSQLINKEKHDKITGNVIMFDKRKGYGFIKPNDGGPDIFVHYTDICQSRTFEV
TNEEKKKLAWNANM-DITQKKEEYNFEYDNNNN--NNKHNKKKEEIKKEFKYLVPGERVKFSVIYDEKSNSSKAINVDYI
D
>PBANKA_0204000
MHSMLLKK----KT-KY-NFGIFMNPYFSSLINREQNNKITGNVIKFDKRKGYGFIKPNDGGPDVFVHYTEICQNRSFSV
TNEEKKKLEWHSNI-NLTNKKDEFNYEHDN----------PKKKEIQNEFKYLIPGERVKFHVIYDRTSHSSKAINVEFI
D
>PocGH01_02012700
----MLKR----KF-NFPLFNLLKKQPYSELINGEKNDKITGNVVKFDRRKGYGFIKPNDGGPDIFVHYTDICQSRGFSV
TGDEKRKLTWNSSM-HLSNKKDDINFEITE---------RKKKDEINSEFKYLIPGELVKFSVMYDQKSHSSKAINVEFI
Y
>PGAL8A_00105500
----MFKR----KQ-SHTFLNFFKKFFFSEFINKE-NDKITGNVVKFDKRKGYGFIKPNDGGPDVFVHYSDICHNRSYAI
TSKEKNKLTWNSNM-NLRNNKDDLNFENDY----------KKEQEIKKEFKYLIPGERVKFSVIYDEKSHSSKAINVEYL
D
>PBLACG01_0107200
----MLRR----KI-HI-HFNNYKKHFFSQLINKEKHDKITGNVIMFDKRKGYGFIKPSDGGPDIFVHYTDICQSRTFEV
TNEEKKKLAWNASM-DLTQKKEEYNFEYDNKN-------NKKKEEIKKEFKYLVPGERVKFSVIYDEKSNSSKAINVDYI
D
>PKNH_0204200
----MLQR----KPPKGLFFHLMERRLFSGLLDKQRASRITGTVIKFDRRKGYGFIKPNDGGPDIFVHYTDICQARTFSL
TTEEKKKLSWCSRV-DMPPRQEEYNYGNDNP--------SAKKEQIKTEFKYLVPGERVKFYVTYDQQSHSTKAINVDYL
D
>C922_04878
----MRTH----QC-EHTNAN---------------------------------------------TPHRSTPTGRTFSL
TSEEKKKLSWCSRL-DMQPRQEDYNFESDDPP-------PGRKEQIKTQFKYLVPGERVKFYVTYDQQSHSTKATNVDLL
D
>PCOAH_00003630
----MLQR----KPPKGLFFHLMERRFLSGLLDKERASRITGTVIKFDRRKGYGFIKPNDGGPDIFVHYTDICQGRTFSL
TSEEKKKLSWCSRV-DMPPRQADYNYESDDP--------PGRKEQIKTEFKYLVPGERVKFYVTYDQQSHSTKATNVDYL
D
>PVVCY_0200390
MRSLLFKK----KT-KY-NFNIFMNAYFSGLINREQNNKITGNVIKFDKRKGYGFIKPNDGGPDVFVHYTEICQNRSFSV
TSEEKKKLEWQSNT-NLMNKKDEFNYEHDT----------QKKKEIQNEFKYLIPGERVKFHVVYDQKNNSSKAINVEFI
D
>PcyM_0207600
----MLQR----KPPKGLFLHFMERRLLSGLLDKEKASRMTGSVIKFDRRKGYGFIKPNDGGPDIFVHYTDICQGETFSL
TSEEKKKLSWCSRV-DMPPRQVECNFENYDP--------PGSKEQIKKEFKYLVPGERVKFYVTYDQHSHSTKATSVDYL
D
>PmUG01_02014400
----MFNKKLPKKL-NSNFFSFSKTRLFSELVHKEKHDKITGNVIKFDRRKGYGFIKPNDGGPDIFVHYTDIFLNRNFYV
SSDEKKKLLWNSNV-NLGRMKDNFDFENDS---------VKKKDEIKKEFKYLIPGERVKFSVIYDEKNHSSKAVNVEYL
E
