# Supplementary material for: Phosphorylation in the Plasmodium falciparum Proteome: A Meta-Analysis of Publicly Available Data Sets
Source: J Proteome Res. 2024 Oct 30;23(12):5326–41. doi: 10.1021/acs.jproteome.4c00418 (PMC11629380; doi:10.1021/acs.jproteome.4c00418)
Supplement: Supplementary file 7 — pr4c00418_si_007.zip [file pr4c00418_si_007.zip › plasmodium_alignments/PF3D7_0109700_orthos.afa]

>PPRFG01_0108000
-------MEGQ---HKEKNTKIKKSKKPLVVSNRKPFNVFEKK-KSAKPLVRDPRFSDFSGSFNANFFRNAYKFLYDSRE
QEKKIIEKKLKSKNITQEEKDELKKKYNDYKSTDILLKKKEEERKLKAELVKQEKQNILTKNKKPYYYSDRKIKKIVQEK
LSSNKSLKKVIKKEKKTLQKERKRNIIPTRRNM---D
>PGSY75_0109700
-------MEGQ---HKEKNTKIKKSKKPLVVSNRKPFNVFEKK-KSSKPLVRDPRFSDFS--------------------
--------------------------------------------------------------------------------
-------------------------------------
>PCHAS_0202300
-------MEEES-QKKNKKQKIKKSQKPMTVSNRKPFNVFDKSNKTSKPLVRDPRFSNLSGSFNPNFFRNAYKFLYDTRE
HEKEAIEKKLKSKNLDPEEKSKLKNAYSNYKNTDAILKKKEEERKLKSQLVKQEKENILNKNKTPYYYSDRKIKKMVQEK
GENKIGMKKIIKKEKKVLQKERRNNMIPERRYV-DQS
>PKNH_0204100
-------MEESSLQSNKKEKKIKKGQRPMVVSNRKPFNIFEKK-KTAKPIVRDPRFSNLSGTLNPSFFKKAYKFLYEKRE
EEKGIIEQKLKGKKLTQEERQDLKNKLNTYKDTERVLQRKEEERKLKQKLVTEEKKNILHKNKQPFYYSQRKIKKMVNEQ
MANKGSIKKAVKKEKRVVQKERKRNMIPQRRLVADDV
>PRELSG_0207400
-------MEQDQ-SKIKKRIKIKKSQKPLVVSNRKPFNVSEKK-KNSKPLVRDPRFSEFSGTFNPNFFKKAYKFLYDSRE
EEKKLIEKKLKSKNLKEEEKIELKKKYNNYKSADVLLNKKEEERKLKSQLIKEEKQNILTKNKKPFYYSDRKIKKMVEEK
FLNNKSIKKVIKKEKRVLQKEKKKNMIPERRYFENRD
>PcyM_0207500
-------MEEPSPQRPIKEKKIKKGQRPMVVSNRKPFNIFEKK-KTAKPIVRDPRFSNLSGTLNPSFFKKAYKFLFDKRE
EEKGIIEQRLKGKKLTPEERQELKNKLSTYRDTDRMLQRKEEERKLKQELVTQEKKNILQKNKQPFYYSQRKIRKMVNEQ
MANKGSIKKAVKKEKRVVQRERKRNMIPERRLVADNV
>PCOAH_00003640
-------MEESSPQSPKKEKKIKKGQRPMVVSNRKPFNIFEKK-KTAKPIVRDPRFSNLSGTLNPSFFKKAYKFLYDKRE
EEKGIIEQKLKGKKLTQEERQELKNKLNTYKDTERILQRKEEERKLKQELVTEEKKNILHKNKQPFYYSQRKIRKMVNEQ
MAKKGSIKKAVKKEKKVVQRERKRNMIPERRLV-GDV
>C922_04877
-------MEEYSPQSPRKEKKIKKGQRPMVVSNRKPFNIFEKK-KTAKPIVRDPRFSNLSGTLNPTFFKKAYKFLFDKRQ
EEKGIIEQKLKGKKLTQEERQELKKKLSTYKDTERMLQRKEEERKLKQELVTQEKENILRKNKQPFYYSQRRIRKMVNEQ
MANKGSIKKAVKKEKKVVQRERKRNMIPERRLVADNV
>PGAL8A_00105600
-------MEQNQ-SKNQKKIKIKKSQKPLVVSNRKPFNVSEKK-KNSKPQVRDPRFSEFSGAFNPNFFKKAYKFLYDSRE
EEKKLIEKKLKSKNLKEEEKIELKKKYNNYKSVDVLLKKKEEERKLKLQLVKEEKEKILTKNKKPFYYSDRKIKKMVEEK
FSNNKSIKKVTKKEKRILQKEKKKNMIPARRYF-ENT
>PBANKA_0203900
-------MEKQP-QKKNKKQKIKKSQKPITVSNRKPFNVFDKNNKTQKPLVRDPRFSNLSGSFNPNFFRNAYKFLYDTRE
HEKEEIEKKLKNKNLNQEEKNKLKNAYSNYKNTDAILKKKEDERKLKSQLVKQEKENILKKNKTPYYYSDRTIKKMAQEK
GDNKIDVKKIIKKEKKMLQKERKNNMIPQRRYV-DES
>PY17X_0205300
-------MEEES-QKKNKKHKIKKSQKPITVSNRKPFNIFDKNNKTQKPLVRDPRFSNLSGSFNPNFFRNAYKFLYDTRE
HEKEEIEKKLKNKNLNQEEKNKLKNAYSNYKNTDAILKKKEDERKLKSQLVKQEKENILKKNKTPYYYSNRTIKKMVQEK
GEEKIGVKKIIKKEKKILQKERKHNMIPQRRYV-DEN
>PBLACG01_0107300
-------MEGQ---HKEKNTKIKKSKKPLVVSNRKPFNVFEKK-KNSKPLVRDPRFSDFSGSFNANFFRKAYKFLYDSRE
EEKKIIEKKLKSKNITQEEKEELKKKYNDYKSTDILLKKKEEERKLKAELVKQEKQNILTKNKKPYYYSDRKIKKIVQEK
MSSNKSLKKVIKKEKKTLQKERKRNIIPTRRNM---D
>PVVCY_0200380
-------MEEEP-QKKNKKQKIKKSQKPMTVSNRKPFNVFDKNNKTSKPLVRDPRFSNLSGSFNPNFFRNAYKFLYETRE
HEKEAIEKKLKSKNLDPEEKNKLKNAYSNYKNTDALLKKKEEERKLKSQLVKQEKENILNKNKTPYYYSDRKIKKMVQEK
GENKIGMKKIIKKEKKVLQKERRNNMIPERRYV-DQS
>PVL_020007400
MNRLPGKMEDSSLQIPKKERKIKKGQRPMVVSNRRPFNIFEKK-KTAKPIVRDPRFSNLSGTLNPSFFKKAYKFLFDKRE
EEKEIIEQKLKGKKLTQEERQELKKKLSTYRDTERKLQRKEEERKLKQELVTEEKKNILHKKKQPFYYSQRKIRKMVNEQ
MASKGGIKKAVKKEKRVVQRERKRNLIPERRHVADGV
>MKS88_000668
-------MDAQTHAEKQKEKKIKKSQRPLVVSNRKPFNVIHKN-HTPKPSVRDPRFSDFSGSFNPNFFRNAYKFLYESRE
EEKKLIEKKLKSKNLTEDEKSELKKKYNNYKSTDVLLKKKEEERKLKSLLIKQEKENILNKKKKPFYYSDRKIKKIVEEK
MANNRSIQKVIRKERKILQKERKTNSIPERRYV-ENG
>PmUG01_02014300
-------MDAQTHAEKQKEKKIKKSQRPLVVSNRKPFNVIHKN-HTPKPSVRDPRFSDFSGSFNPNFFRNAYKFLYESRE
EEKKLIEKKLKSKNLTEDEKSELKKKYNNYKSTDVLLKKKEEERKLKSLLIKQEKENILNKKKKPFYYSDRKIKKIVEEK
MANNRSIQKVIRKERKILQKERKTNSIPERRYV-ENG
>PocGH01_02012600
-------MEEQN-QKKNKEKKIKKSQKPLVVSNRKPFNIFEKK-KTTKPAVRDPRFSDFSGSFNPNFFRNAYKFLYESRE
EEKQQVAKKLKSKNITEYEKSELKKKFNNYKNCDVLLKKKEEERKLKSELVKQEKNNILNKNKKPYYFSNRKIKKMVEEK
MSNNKAIKKVTKKEKKVLQKERKKNMIPERRYV-DGG
>PF3D7_0109700
-------MEGQ---HKEKNTKIKKSKKPLVVSNRKPFNVFEKK-KSAKPLVRDPRFSDFSGSFNANFFRNAYKFLYDSRE
QEKKIIEKKLKSKNITQEEKDELKKKYNDYKSTDILLKKKEEERKLKAELVKQEKQNILTKNKKPYYYSDRKIKKIVQEK
LSSNKSLKKVIKKEKKTLQKERKRNIIPTRRNM---D
>PRCDC_0107500
-------MEGQ---HKEKNTKIKKSKKPLVVSNRKPFNVFEKKKKSAKPLVRDPRFSDFSGSFNANFFRKAYKFLYDSRE
QEKKIIEKKLKSKNITQEEKDELKKKYNDYKSTDILLKKKEEERKLKAELVKQEKQNILTKNKKPYYYSDRKIKKIVQEK
LSSNKSLKKVIKKEKKTLQKERKRNIIPTRRNM---D
>PBILCG01_0108000
-------MEGQ---HKQKNTKIKKSKKPLVVSNRKPFNVFEKK-KTAKPLVRDPRFSDFSGSFNANFFRKAYKFLYDSRE
EEKKIIEKKLKSKNITQEEKDELKKKYNNYKSTDILLKKKEEERKLKAELVKQEKQNILTKNKKPYYYSDRKIKKIVQEK
LSNNKSLKKVIKKEKKTLQKERKRNIIPTRRNM---D
>PVP01_0205400
MNRPPGKMEDSSPQIPKKEKKIKKGQRPMVVSNRKPFNIFEKK-KTAKPIVRDPRFSNLSGTLNPSFFKKAYKFLFDKRE
EEKEIIEQKLKGKKLTQEERQELKNKLSTYRDTERKLQRKEEERKLKQELVTEEKKNILHKKKQPFYYSQRKIRKMVNEQ
MASKGGIKKAVKKEKRVVQRERKRNLIPERRHVADGV
>PADL01_0107200
-------MEGQ---HKEKNTKIKKSKKPLVVSNRKPFNVYEKK-KNSKPLVRDPRFSDFSGTFNANFFRNAYKFLYDSRE
EEKKIIEKKLKNKNITQEEKEELKKKYNDFKSTDILLKKKEEERKLKAELVKQEKQNILTKNKKPYYYSDRKIKKMVEEK
LSSNKSLKKVIKKEKKVLQKERKRNIIPTRRNM---D
>AK88_05008
-------MEESSPQSPKKEKKIKKGQRPMVVSNRKPFNIFEKK-KTAKPIVRDPRFSNLSGTLNPSFFKKAYKFLYDKRE
EEKEIIEQKLKGKKLTHEERQELKNKLNTYKETERMLQRKEEERKLKQELVTEEKKNILHKNKQPFYYSQRKIRKMVNEQ
MANKGSIKKAVKKEKKVVQRERKRNMIPERRLVADNV
