# Supplementary material for: Phosphorylation in the Plasmodium falciparum Proteome: A Meta-Analysis of Publicly Available Data Sets
Source: J Proteome Res. 2024 Oct 30;23(12):5326–41. doi: 10.1021/acs.jproteome.4c00418 (PMC11629380; doi:10.1021/acs.jproteome.4c00418)
Supplement: Supplementary file 7 — pr4c00418_si_007.zip [file pr4c00418_si_007.zip › plasmodium_alignments/PF3D7_0109800_orthos.afa]

>PCHAS_0202200
MNISTEE-D---KRNEELVDFLNILESEFNINNEDLK-----------------------NEKKEDIDYYNNLKKDKGIE
VFRNKHANSINLSNKYGIDHNKVIGMIKKLETLYYIINVVKSFNIYELTEEGKEYLKHGSPEFVVLKYI-YEKKKCPMDE
LKKLYGKKGEIGLNINLKEKLVQLNKVEKCLCCNLDNVNSQLEDTTQKCLALINGLGNEEESLLKEINNLY---SAKGK-
S-Q------NG-S-TDCGIKIINELKKRKLIEIKKKTYSQVIKTSNFKKEIKKQITDLNYLLIKNNEYKKYDIKKYNFFS
SGKKINKGNIHLLTKQMRFFKDIFISLGFEEMNTQNYVESSFWCFDALYIPQQHPSRDLQDTFFVKYPEYSQDNFIDKEY
IDNIKRVHTHGDYGSFGWNYNWKLDESKKNVLRTHTTANSCRALFKLAKLYKEKGHI-IPRKYFSIDRVFRNENLDSTHL
AEFHQIEGLVIDKNIGLSQLIAMLSAFYKYIGIHKLKFKPTFNPYTEPSMEVYGYHEEHKKWLEVGNSGIFRPEMLMPMG
FPKDVSVMAWGLSLERPTMIKYGINNIRDLFGYKSVV
>PmUG01_02014200
MNANIVEDE---QKNEELSRFIYILDKEFKLCKEEAKK--E-E---EAKKEEEAKKDRGGEKKEEQDEYYSNLKKEKGIE
VLPNEYASSLSISKKYDLDHNKVVGLMKKLEVLYYIINTVKTFNTYHLTEEGLQYLKEGTPEYLVLKYVVLEKKTCSIED
LKKKFGKKGDIGLNVNLKNRTIQLNKTDKSLSSSV--DVNKLQDVTQMYLSLIDMHGHDEQLLMKEVERVG---LIND--
----------VIT-DGHVSCVMQNLRKRKLVEVKKNSYCYVVKTSAFKKDIKKQITDLNYLLLKNEEYKKYDIKEYNFFS
SGKKIIKGTLHVLTKQMRIFKDIFISLGFEEMETHNYVESSFWCFDALYIPQQHPSRDLQDTFFIKDPEICQDNFIDIGY
IENVKRVHSVGDYGSFGWNYEWKIEESKRNVLRTHTTSNSCRTLFKLAKEYNRKGHIILPKKYFSIDRVFRNENLDSTHL
AEFHQVEGLIIDKNLGLAHLIGTLSAFYKYIGIHKLKFKPAFNPYTEPSMEIFGYHEQSRKWLEVGNSGVFRPEMLRAMG
FPKDVSVIAWGLSLERPTMIKYNVKNIRDLFGYRSTL
>PVP01_0205300
MQAKAQE-E---QKGEELSQFLQALEEEFALCQEGGGD-KR-E---AD---GPSLENAEAEELANRRAYYIQLKEERNVL
VEESKHVTSLHMSSKHNIEHAKVLGMAKKLETLYYVVNHVRSFNTYQLTEEGKEYLRDGSPEHVTLRYV-MEQEGCTLED
LKKLFGKKGEIGLNINLKKKKIELRKSDKRLFPHVEGSAHSLVDETRCYLQKVEAHGNDEGALVSHLKGIL---PPGKG-
---------EKKE-EDEANNLIKELKKRKLIEAKKISYIYIIRTNLFTKEIKKQITDLTYLLIKNEEYKKYQVKKYNFFS
SGKKMNKGNIHLLIRQMRTFKDVFVSLGFEEMNTHNYVESSFWCFDALYIPQQHPSRDLQDTFFIKVPEMCQEEFTDQSY
IENVKRVHSVGDYGSFGWNYQWELKSTKKNVLRTHTTANSCRALFQLAKEYQKTGSI-IPKKFFSIDRVFRNENLDSTHL
AEFHQVEGLIIDRNLGLSHLIGTLSAFYKYIGISKLRFKPTFNPYTEPSMEVYGYHEENKKWLEVGNSGIFRPEMLRAMG
FPPEVSVIAWGLSLERPTMIKYSIRNIRDLFGYRSVL
>PF3D7_0109800
MSTNNVE-E---KKNEELYNLLNILEEEFNLSKIENKN--NNK---ND---DGDDDDVNKREDNNNNEYYKKLKDEKGLD
VLINEYTTSLKISKKYNIDHNKVMGMIKKLETLYYIINLIKSFNTYHLSDEGKQYLKEGSPEFIVIKYV-IQNNKCTLED
LKKNLGKIGDIGLNTNLKNRTIQLNKADKCLTCNC--NLHDIQDFTQIYLDIINQYGHDEELLFAHLKNKN---HTKNA-
L-NNNEMKNSCKD-NNIINNLIQDLKKRKLLEIKKNSYSHVIKTSIFKKDIKKQITDINYLLLKNEEYKKYDIKKYNFFS
SGKKINKGNIHLLTKQMRTFKEIFFSLGFEEMETHNYVESSFWCFDALYIPQQHPSRDLQDTFFIKEPETCIDKFVDTEY
IDNIKRVHTHGDYGSFGWNYKWKLEESKKNVLRTHTTANSCRALFKLAKEYKEAGCI-KPKKYFSIDRVFRNENLDSTHL
AEFHQVEGLIIDKNIGLSHLIGTLAAFYKHIGIHKLKFKPTFNPYTEPSMEIYGYHEQSKKWLEVGNSGIFRPEMLRSMG
FSEEVSVIAWGLSLERPTMIKYNIKNIRDLFGYKSVV
>PKNH_0204000
MQAKGQE-E---QKGEELNHFLDILEEEFALCEEGGEK--R-E---ED---GAPLGSIEAEELGKHRAYYLQLKEEKNVQ
VEESKYVTSLRICNKYNLEHSKVLGMAKKLETMYYVVNHVQSFNTYQLTEEGKEYLHDGSPEYVTLKYV-VEQKECTLDD
LKRLFGKKGDIGLNINLKRKKIELRKSDKKLCAHVEGGANSLVDDTRQYLDMVEKHGHNEGTLVSNLKQIL---PSG---
-----------EN-HEEINNLIKELKKRKLMDVKKVSYIYIVRTSHFTKEIKKQITDLTYLLIKNEEYKKYGIKKYNFFS
SGKKMNKGNIHLLIRQMRIFKDIFVSLGFEEMDTHNYVESSFWCFDALYIPQQHPSRDLQDTFFIEKPELCMDNFTDKCY
IDNVKRVHSVGDYGSFGWNYQWELKSTKKNVLRTHTTANSCRALFQLAKEYEKTGSI-IPKKYFSIDRVFRNENLDSTHL
AEFHQVEGLIIDKNLGLSHLIGTLTAFYKHIGICKLRFKPTFNPYTEPSMEVYGYHEENKKWMEVGNSGIFRPEMLRAMG
FPPEVSVIAWGLSLERPTMIKYNIRNIRDLFGYRSVL
>PRCDC_0107600
MNTNNVE-E---KKNEELYNLLNILEEEFNLSKIENKN--NNK-----------NDDVNKREDNNNNEYYKKLKDEKGLD
VLINEYTTSLKISKKYNIDHNKVMGMIKKLETLYYIINLIKSFNTYHLSDEGIQYLKEGSPEFNVIKYV-IQNNKCTLED
LKKNLGKIGDIGLNTNLKNRMIQLNKADKCLTCNC--NLNDIQDFTQIYLDIINQYGHDEELLFSHLKNEN---HTNNKP
LNNNNKMKNTCKDDDNMINNLIQDLKKRKLLEIKKNSYSHVIKTSIFKKDIKKQITDINYLLLKNEEYKKYDIKKYNFFS
SGKKINKGNIHLLTKQMRTFKEIFFSLGFEEMETHNYVESSFWCFDALYIPQQHPSRDLQDTFFIKEPETCIDKFVDTQY
IDNIKRVHTHGDYGSFGWNYKWKLEESKKNVLRTHTTANSCRALFKLAKEYKEAGCI-KPKKYFSIDRVFRNENLDSTHL
AEFHQVEGLIIDKNIGLSHLIGTLVAFYKYIGIHKLKFKPTFNPYTEPSMEIYGYHEQSKKWLEVGNSGIFRPEMLRSMG
FSEEVSVIAWGLSLERPTMIKYNIKNIRDLFGYKSVV
>PGSY75_0109800
MSTNNVE-E---KKNEELYNFLSILEEEFKLRKIENNN--NNS---N-------DDDVNKR--EDNIEYYKKLKDEKGLD
VLINEYTTSLKISNKYNIDHNKVMGMIKKLETLYYIINVIKSFNTYHLNEEGIQYLKEGSPEFIVIKYV-IENNKCTLED
LKKKLGKIGDIGLNTNLKNRSIQLNKADKSLTSNS--NINDIEDFTQIYLNIISQYGHDEELLFAHLKNEI---HKKKQ-
L-NNDKMKNCCKDDNNIINNLIQDLKKRKLLEIKKNSYSHVIKTSIFKKDIKKQITDINYLLLKNEEYKKYDIKKYNFFS
SGKKINKGNIHLLTKQMRTFKDIFFSLGFEEMETHNYVESSFWCFDALYIPQQHPSRDLQDTFFIKEPEYCMNKFVDTQY
IDNISRVHTYGDYGSFGWNYKWKLEESKKNVLRTHTTANSCRALFKLAKEYKETGSI-KPKKYFSIDRVFRNENLDSTHL
AEFHQVEGLIIDKNIGLSHLIGTLAAFYKYIGIHKLKFKPTFNPYTEPSMEIYGYHEESKKWLEVGNSGIFRPEMLRSMG
FSEEVSVIAWGLSLERPTMIKYNIKNIRDLFGYKSVV
>PRELSG_0207300
MNTNISE-E---KKNEELCNFLHILDEEFKLCKEKEKN--E----------------KNEK--KEQNEYYDNLKKDKGID
VLLNEYTTSLNISKKYEMDHNKVIGMIKKLETLYYIINNIKNFNTYQLTEEGAQYLKEGSPEFIVLRFV-LEKKKCTMED
LKKTFGKKGEIGLNINLKNKMIELNKSEKNLSSSF--DINKIEDKTQSYLEIINKNGNDENTLFEELKKKN---------
--------------VDNLNNLIQDLKKRKLLEVKKNSYSYVIKTSNFRKDIKKQITDLNYALLKNEEYKKYDIKKYNFFS
SGKKINKGNLHLLTKQMRIFKEIFISLGFEEMETNKYVESSFWCFDALYIPQQHPSRDLQDTFFIKKPETCQDDFIDSQY
IENIKRVHTHGDYGSFGWNYNWKLDESKKNVLRTHTTANSCRALFNLAKEYKKNGNI-IPKKYFSIDKVFRNENLDSTHL
AEFHQIEGLIIDKNLGLGHLIGTLSAFYKNIGIHKLKFKPTFNPYTEPSMEIYGYHEQSKKWLEVGNSGIFRPEMLRSMG
FPKDVSVIAWGLSLERPTMIKYNIKNIRDLFGYKSIV
>AK88_05009
MQAKGQE-E---QKGEELNHFMQVLEEEFALCHDMREK--R-E---VD---DAWLGNAEAEELANHRAYYLQLQEEKNVQ
VEETKYVTSLHMSKKYNLEHIKVLGMAKKLETLYYVVNHVRSFNTYQLTEEGKEYLRDGSPEYVTLKYV-VEQQTCSLED
LKKLFGKKGDIGLNINLKKKKIELRKSDKRLCHHVEGSANSLVDETRRHLDMVETHGHDEGTLVSHLKDIV---TCG---
-----------KK-DEEVNNLIKDLKKRKLIEVKKVSYMYIVRTNHFTKEIKKQITDLTYLLIKNEEYKKYEVKKYNFFS
SGKKMNKGNVHLLIKQMRTFKEVFISLGFEEMDTHNYVESSFWCFDALYIPQQHPSRDLQDTFFIEAPELCKDNFTDQSY
IDNVKRVHSVGDYGSFGWNYPWELKSTKKNVLRTHTTANSCRALYQLAKEYQKTGSI-IPKKYFSIDRVFRNENLDSTHL
AEFHQVEGLIIDKNLGLSHLIGTLGAFYKYIGISKLRFKPTFNPYTEPSMEVYGYHEENKKWMEVGNSGIFRPEMLRAMG
FPAEVSVIAWGLSLERPTMIKYNIRNIRDLFGYRSVL
>C922_04875
MQAKAQE-E---QKGEELSQFLQVLEEEFALCQDGGQK--R-EEEEED---DPWSASTEAEELAKQRAYYLQLKEEKNVQ
VEEAKHVTSLHLSRKYHLEHSKVLGMAKKLETLYYVVNHVRSFNTYQLTDEGKEYLRHGSPEYVTLKYV-VEQQTCTLED
LKKLFGKKGEIGLNINLREKKIQLGKSDRRLYPHVEGKADSLVDETRRYLGIVETHGHDEGTLVSHLKGIL---PPE---
-----------NQ-DEKVNILIRELKKRKLMEVKKVSYMYIIRTSHFRREIKKQITDLTYQLIKNEEYKKYEVKKYNFFS
SGKKINKGNIHLLIKQMRTFKDVFVSLGFEEMDTHNYVESSFWCFDALYIPQQHPSRDLQDTFFVQTPELCRDNFTDKTY
IDNVKRVHSVGDYGSFGWNYPWELGSTKKNVLRTHTTANSCRTLFQLAKEYQKTGSI-IPKKYFSIDRVFRNENLDSTHL
AEFHQVEGLIVDKNLGLSHLIGTLAAFYKYIGIFKLRFKPTFNPYTEPSMEVYGYHEENKKWMEVGNSGIFRPEMLRAMG
FPPEVSVIAWGLSLERPTMIKYNIRNIRDLFGYRSVF
>PcyM_0207400
MQAKAQE-E---QKGEELSQFLQVLEEEFALCQEGGEKKKR-E---EN---GPSLGSVKTEELANHRAYYLQLKEEKNVQ
VEETKHVTSLQISKKYNLEHSKVLGMAKRLETLYYVVNHVRSFNTYQLTEEGKEYLREGSPEHVTLKHV-VEQKECTLED
LKKLFGKKADIGLNINLKKKKIELRKSDKKLYPHVEGSANSLVDETRDYLNIVEAYGYDEDTLVSQLKKGIMTLPHD---
-----------KQ-DEKVSDLIKELKKRKLMEMKKFSYLYIVRTSHFTKEIKKQITDLTYLLIKNEEYKKYDVKKYNFFS
SGKKMNKGNTHLLIKQMRTFKDVFVSLGFEEMDTHNYVESSFWCFDALYIPQQHPSRDLQDTFFIETPEFCIDDFTEKGY
IDNVKRVHSVGDYGSFGWNYRWELKSTKKNVLRTHTTASSCRALFQLAKEYRKTGSI-IPKKYFSIDRVFRNENLDSTHL
AEFHQVEGLIIDKNLGLSHLIGTLAAFYKYIGILKLRFKPTFNPYTEPSMEVYGYHEESKKWLEVGNSGIFRPEMLRAMG
FPPEVSVIAWGLSLERPTMIKYNIRNIRDLFGYRSVL
>PY17X_0205200
MNTNGEE-E---KKNAELENFLNILETEFNINEKKEDA--D-Y---YD---GLKKDADYYDGLKKDGDYYDGLKKDKGIE
VFINKYTDSINISNKYGIDHNKVMGMIKKLETLYYIINIVKNFNIYELTDEGNDYLKNGSPEHIVLKYI-FDKKKCTMDE
LKNVYGKKGEIGLNINLREKTIQLNKVEKYLICNLDNTNNKFDDITQKCLYLINKLGNDEKTLFKEINNLY---SIKNK-
S-S------NCSN-IDYGTKIINELKKRKLIEIKKKTYSQIIKTSNFKKEIKKQITDLNYLLIKNNEYKKYDIKKYNFFA
SGKKINKGNIHLLTKQMKFFKDIFISLGFEEMDTQNYIESSFWCFDALYIPQQHPSRDLQDTFFIKHPKYSQENFINKEY
IENIKRVHTYGDYGSFGWNYKWKLEESQKNVLRTHTTANSCRALFKLAKMYKETGNI-ISKKYFSIDRVFRNENLDSTHL
AEFHQIEGLVIGKNIGLSQLIAMLSAFYKYIGIHKLKFKPTFNPYTEPSMEVYGYHEEHKKWLEVGNSGIFRPEMLMPMG
FPKDVSVMAWGLSLERPTMIKYGINNIRDLFGFKSVV
>PCOAH_00003650
MQAKAQE-E---QKGEELSQFLEILEEEFALCGDGGEK--R-E---ES---CPQFGNIEEAELANHRAYYLQLKEEKNVQ
VEETKYVTSLHISKKYNLEHSKVLGMAKKLETLYYVVNHVRSFNTYQLTEEGREYLRDGSPEYVTLKYV-VEQQTCTLEE
LKKLFGKKGEIGLNINLKGKKIELRKSDKRLCANLGGSANSLVDDTRQYLSVVETHGQDEGTFISHVKGIL---PPG---
-----------KG-DEQVNNLIKELKKRKLVEVKKVSYIYIVRTSHFTKEIKKQITDLTYLLIKNEEYKKYDIKKYNFFS
SGKKMNKGNIHLLIRQMRTFKEVFVSLGFEEMDTHNYVESSFWCFDALYIPQQHPSRDLQDTFFIETPELCSDNFTEKSY
IDNVKRVHSVGDYGSFGWNYQWELKSTKKNVLRTHTTANSCRALFQLAKEYRKTGSI-IPKKYFSIDRVFRNENLDSTHL
AEFHQVEGLIIDKNLGLSHLIGTLAAFYKHIGICKLRFKPTFNPYTEPSMEVYGYHEENKKWMEVGNSGIFRPEMLRAMG
FPPEVSVIAWGLSLERPTMIKYNIRNIRDLFGYRSVL
>PPRFG01_0108100
MSTNNVE-E---KKNEELYNLLNILEEEFNLSKIENNN--N-K---ND---NGDDDDVNKREDNNNNEYYKKLKDEKGLD
VLVNEYTTSLKISKKYNIDHNKVMGMIKKLETLYYIINLIKSFNTYHLSDEGKQYLKEGSPEFIVIKYV-IQNNKCTLED
LKKNLGKIGDIGLNTNLKNRTIQLNKADKCLTCNC--NLHDIQDFTQIYLDIINQYGHDEELLFAHLKNKN---HTKNA-
L-NNNEMKNSCKD-NNIINNLIQDLKKRKLLEIKKNSYSHVIKTSIFKKDIKKQITDINYLLLKNEEYKKYDIKKYNFFS
SGKKINKGNIHLLTKQMRTFKEIFFSLGFEEMETHNYVESSFWCFDALYIPQQHPSRDLQDTFFIKEPETCIDKFVDTEY
IDNIKRVHTHGDYGSFGWNYKWKLEESKKNVLRTHTTANSCRALFKLAKEYKEAGCI-KPKKYFSIDRVFRNENLDSTHL
AEFHQVEGLIIDKNIGLSHLIGTLAAFYKHIGIHKLKFKPTFNPYTEPSMEIYGYHEQSKKWLEVGNSGIFRPEMLRSMG
FSEEVSVIAWGLSLERPTMIKYNIKNIRDLFGYKSVV
>PBLACG01_0107400
MSTNNVE-E---KKNEELYNFLNILEEEFNLSKIENNN--N----------------DNKR--EDNNEYYKKLKDEKGLD
VLINEYTTSLKISKKYNIDHNKVMGMIKKLETLYYIINLIKSFNTYHLSEEGIQYLKEGSPEFIVIKYV-IQNNKCTLED
LKKKFGKIGDIGLNTNLKNRTIQLNKADKCLTCNS--NINDIEDFTQIYLDIINQYGHDEELLFAYLKNKN---HKNNQ-
F-NNNQMRNSCNN-DNIINNLIQDLKKRKLLEIKKNSYSHVIKTSIFKKDIKKQITDINYLLLKNEEYKKYDIKKYNFFS
SGKKINKGNIHLLTKQMRTFKEIFFSLGFEEMETHNYVESSFWCFDALYIPQQHPSRDLQDTFFIKEPENCMDKFVDTQY
IDNINRVHTHGDYGSFGWNYKWKLEESKKNVLRTHTTANSCRALFKLAKEYKEKGCI-KPKKYFSIDRVFRNENLDSTHL
AEFHQVEGLIIDKNIGLSHLIGTLVAFYKYIGIHKLKFKPTFNPYTEPSMEIYGYHEQSKKWLEVGNSGIFRPEMLRSMG
FSEEVSVIAWGLSLERPTMIKYNIKNIRDLFGYKSVV
>PADL01_0107300
MSTNNVE-D---KKNEELYNFLSILEEEFKLSKIENNN--N-------------DDDVNKR--EDNIEYYKKLKDEKGLD
VLLNEYTTSLKISKKYNIDHNKVMGMIKKLETLYYIINVIKSFNTYHLNEEGIQYLKEGSPEFIVIKYV-IENNKCTLED
LKKNLGKIGDIGLNTNLKNRTIQLNKADKSLTSNS--NINDIQDFTQIYLNIISQYGHDEELLFVHLKNEI---HKKNQ-
L-NNDKMKNSCKDDNNIINNLIQDLKKRKLLEIKKNSYSHVIKTSIFKKDIKKQITDINYLLLKNEEYKKYDIKKYNFFS
SGKKINKGNIHLLTKQMRTFKDIFFSLGFEEMETHNYVESSFWCFDALYIPQQHPSRDLQDTFFIKEPEYCMNKFVDTQY
IDNISRVHTYGDYGSFGWNYKWKLEESKKNVLRTHTTANSCRALFKLAKEYKETGSI-KPKKYFSIDRVFRNENLDSTHL
AEFHQVEGLIIDKNIGLSHLIGTLAAFYKYIGIHKLKFKPTFNPYTEPSMEIYGYHEESKKWLEVGNSGIFRPEMLRSMG
FSEEVSVIAWGLSLERPTMIKYNIKNIRDLFGYKSVV
>PVL_020007300
MQAKAQE-E---QKGEELSHFLQALEEEFALCQEGGGD-KR-E---AD---GPSLENAEAEELANRRAYYLQLKEERNVL
VEESKHVTSLHMSSKHNIEHAKVLGMAKKLETLYYVVNHVRSFNTYQLTEEGKEYLRDGSPEHVTLRYV-MEQEGCTLED
LKKLFGKKGEIGLNINLKKKKIELRKSDKRLFPHVEGTADSLVDETRCYLQKVEAHGNDEGTLVSHLKGIL---PPGKG-
E---KEEKKEEEE-EEEANNLIKELKKRKLIEAKKISYIYIIRTNLFTKEIKKQITDLTYLLIKNEEYKKYQVKKYNFFS
SGKKMNKGNIHLLIRQMRTFKDVFVSLGFEEMNTHNYVESSFWCFDALYIPQQHPSRDLQDTFFIKVPEMCQEEFTDQSY
IENVKRVHSVGDYGSFGWNYQWELKSTKKNVLRTHTTANSCRALFQLAKEYQKTGSI-IPKKFFSIDRVFRNENLDSTHL
AEFHQVEGLIIDRNLGLSHLIGTLSAFYKYIGISKLRFKPTFNPYTEPSMEVYGYHEENKKWLEVGNSGIFRPEMLRAMG
FPPEVSVIAWGLSLERPTMIKYSIRNIRDLFGYRSVL
>PBANKA_0203800
MNINEED-S---QKNAELENFLNILEIEFNINKKDLE-----------------------SEKKEDFDYYNNLKKDKGIE
VFRNKYTNSINISNKYGIDHNKVMGIIKKLETLYYIINIVKSFNIYDLTDEGNNYLKNGSPEYVVLKYI-FEKKKCTMDE
LKKIYGKKGEIGININLKEKLIQLNKVEKCLSCNLDNINNQFDDITQKCLNLVNTLGNDEENLFKEVTNLY---LVNNK-
P-P------NC-N-IDCGIKIINELKKRKLIEIKKKTYSEIIKTSNFKKEIKKQITDLNYLLIKNDEYKKYDIKKYNFYS
SGKKINKGSIHLLTKQMKFFKDIFISLGFEEMNTQNYIESSFWCFDALYIPQQHPSRDLQDTFFVKYPEYSKENFIDKEY
IENVKRVHTRGDYGSFGWNYKWKLEESQKNVLRTHTTANSCRTLFKLAKLYKDKGHI-ISKKYFSIDRVFRNENLDSTHL
AEFHQIEGLVIDKNIGLSQLIAMLSAFYKYIGIHKLKFKPTFNPYTEPSMEVYGYHEEHKKWLEVGNSGIFRPEMLMPMG
FPKNVSVMAWGLSLERPTMIKYGINNIRELFGFKSVV
>MKS88_000667
MNANIVEDE---QKNEELSRFIYILDKEFKLCKEEAKK--E-E---EAKKEEEAKKDRGGEKKEEQDEYYSNLKKEKGIE
VLPNEYASSLSISKKYDLDHNKVVGLMKKLEVLYYIINTVKTFNTYHLTEEGLQYLKEGTPEYLVLKYVVLEKKTCSIED
LKKKFGKKGDIGLNVNLKNRTIQLNKTDKSLSSSV--DVNKLQDVTQMYLSLIDMHGHDEQLLMKEVERVG---LIND--
----------VIT-DGHVSCVMQNLRKRKLVEVKKNSYCYVVKTSAFKKDIKKQITDLNYLLLKNEEYKKYDIKEYNFFS
SGKKIIKGTLHVLTKQMRIFKDIFISLGFEEMETHNYVESSFWCFDALYIPQQHPSRDLQDTFFIKDPEICQDNFIDIGY
IENVKRVHSVGDYGSFGWNYEWKIEESKRNVLRTHTTSNSCRTLFKLAKEYNRKGHIILPKKYFSIDRVFRNENLDSTHL
AEFHQVEGLIIDKNLGLAHLIGTLSAFYKYIGIHKLKFKPAFNPYTEPSMEIFGYHEQSRKWLEVGNSGVFRPEMLRAMG
FPKDVSVIAWGLSLERPTMIKYNVKNIRDLFGYRSTL
>PocGH01_02012500
MNCNNGM-HGNGGAEEELYSFLSLLDDEFKLCGTNDKG--------------------GSEEKREYIAYYANLKEDKGID
VMVNECTTSLHLSKKYNIEHSKVIGMIKKLETLYYVINHVKSFNTYHLTEEGMKYIRDGSPEYVVLKLV-LEKKKSTMEE
VKNLLGKKGEIGLNTNLKNKHIQLSKSDKSLSSHL--SLHNLEDKTKKCLEIVNTYGQEEENLWKVMKNIH---NG----
------------D-NNEVNILIQDLKKRKLLEVKKNSYSYVVKTSKFKKDIKKQITDLNYLLLRNDEYAKYDIKKYNFFS
SGKKMNKGNIHLLTRQMRAFKDIFISLGFEEMDTQNYVESSFWCFDALYIPQQHPSRDLQDTFFIKEPEMCADNFIDSDY
IANIEKVHTYGDYGSFGWNYKWKLEESKKNVLRTHTTANSCRTLFKLAKEYNKKGCI-IPKKYFSIDRVFRNENLDSTHL
AEFHQIEGLIIDKNLGLSQLISTLSAFYKYIGIHKLKFKPTFNPYTEPSMEIYGYHEENKKWLEVGNSGVFRPEMLRSMG
FEKDVSVIAWGLSLERPTMIKYNIKNIRDLFGYKSVV
>PBILCG01_0108100
MSTNNVE-E---KKNEELYNFLNILEEEFNLSKIENNN--N-------------N-DDTKR--EDNNEYYKKLKDEKGLD
VLINEYTTSLKISKKYNIDHNKVMGMIKKLETLYYIINVIKFFNTYHLSEEGIQYLKEGSPEFIVIKYV-IQNNKCTLED
LKKNLGKIGDIGLNTNLKNRTIQLNKADKSLTCNS--NLNDIQDFTQIYLGIISQYGHDEELLFAHLKNKN---NKNKE-
L-NNYQMKNFCKD-DNIINNLIQDLKKRKLLEIKKNSYSHVIKTSVFKKDIKKQITDINYLLLKNEEYKKYDIKKYNFFS
SGKKINKGNIHLLTKQMRTFKEIFFSLGFEEMDTHNYVESSFWCFDALYIPQQHPSRDLQDTFFIKEPENCIDKFVDAQY
IDNVKRVHTYGDYGSFGWNYKWKLEESKKNVLRTHTTANSCRALFKLAKEYKEKGCI-KPKKYFSIDRVFRNENLDSTHL
AEFHQVEGLIIDKNIGLSHLIGTLVAFYKYIGIHKLKFKPTFNPYTEPSMEIYGYHEQSKKWLEVGNSGIFRPEMLRSMG
FSEEVSVIAWGLSLERPTMIKYNIKNIRDLFGYKSVV
>PVVCY_0200370
MNINTEE-D---KRNEELVEFLNILENEFNINDEDLK-----------------------NEKKEDIDYYNNLKKDKGIE
VFRNKHANSIRLSNKYGIDHNKVIGMIKKLETLYYIINIVKSFNIYDLTEEGKEYLKHGSPEFVVLKYI-YEKKKCTMDE
LKKLYGKKGEIGLNINLKEKLIQLNKVEKCLSCNLDNVNNQFEDTTQKCLSIINTLGNEEESLLKEINNLY---STKGK-
S-Q------NC---VDYGIKIINELKKRKLIEIKKKTYSQVIKTSNFKKEIKKQITDLNYLLLKNNEYKKYDIKKYNFFS
SGKKINKGNIHLLTKQMRFFKDIFISLGFEEMNTQNYVESSFWCFDALYIPQQHPSRDLQDTFFVKYPEYSQNNFIDNEY
IDNIKRVHTDGDYGSFGWNYKWKLDESKKNVLRTHTTANSCRALFKLAKLYKEKGHI-IPRKYFSIDRVFRNENLDSTHL
AEFHQIEGLVIDKNIGLSQLIAMLSAFYKYIGIHKLKFKPTFNPYTEPSMEVYGYHEEHKKWLEVGNSGIFRPEMLRPMG
FPKDVSVMAWGLSLERPTMIKYGINNIRDLFGYKSVV
>PGAL8A_00105700
MNNNISE-E---KKNEELCNFLHILDEEFKLCKEKES---------------------NEK--KEHCEYYSNLKKDKGID
VLLNEYTTSLHISKKYKIDHNKAIGMIKKLETLYYIINNIKNFNTYLLTEEGTQYLREGSPEYVVLRFV-LEKKKCAMED
LKKIFGKRGDIGLNINLKNKMIELNKNEKSLSSSM--DINKIEDKTQIYLEIINRYGNDEDILFDELKKKN---------
--------------IENINNLIQDLKKRKLLEVKKNSYSYIIKTSNFRKDIKKQITDLTYSLLKNEEYQKYDIKKYNFFS
SGKKINKGNLHLLTKQMRTFKEIFISLGFEEMETNKYVESSFWCFDALYIPQQHPSRDLQDTFFIKEPETCQNNFIDSEY
IENIRRVHTHGDYGSFGWNYNWRLDESKKNVLRTHTTANSCRVLFNLAKEYKKKGRI-IPKKYFSIDKVFRNENLDSTHL
AEFHQIEGLIIDKDLGLGHLIGTLSAFYKNIGIHKLKFKPTFNPYTEPSMEIYGYHEQNKKWLEVGNSGIFRPEMLRSMG
FSKEVSVIAWGLSLERPTMIKYNIKNIRDLFGYKSVI
