# Supplementary material for: Phosphorylation in the Plasmodium falciparum Proteome: A Meta-Analysis of Publicly Available Data Sets
Source: J Proteome Res. 2024 Oct 30;23(12):5326–41. doi: 10.1021/acs.jproteome.4c00418 (PMC11629380; doi:10.1021/acs.jproteome.4c00418)
Supplement: Supplementary file 7 — pr4c00418_si_007.zip [file pr4c00418_si_007.zip › plasmodium_alignments/PF3D7_0109850_orthos.afa]

>PmUG01_02014100
---------------------------------------MINCTLIILMTVTEVKKRIFLSRSCTYKWILLTILCNALIV
VCLHRKAK-EEGKWG---GE-KATKNVENNAEKKVEIDEGKEKNKR--LYLSSFTTIGAYYQNEKSAH----LSNKNNA-
NYLINLYKEGD--INIYHLFFYTYFNNIFFFFFLPFFSSLLIFKYYILK--TAKLSVVLVNTFVLSSVLLRHVRVSLSLY
FVCHSFFFLLILSEMKISGNEL-TCFFCFIVNFVFYHMLSISLFHLTNKVFSFLEGLIISAIGTLALDCSFYSFVYSYLN
HQIVPTVLFRFFSKATISLVAYGMCCAYC-LQNAAKN---RG--------KIMIASMALLLYNLFNFISSEHDSRSIKDT
NVLHILISMVWRENNYILILLWFIITTFYLMYIINMSRRNKNLSYLRKHYHFLLFVNVKLSFLKGQIDLLIVALSFIFLI
FIFVEMVRKICEVFFPSLNAINKFIARFIDERDSKGIVVTHIYLLAGVYIPIITDALFSNKNYVHKKKQIMYFFREANFL
LYSSGLNTICIGDSLAAIGGFLFPTPKMKNTNNKSYAGFLFFFFTTFLSFLLSSYFLQQTVSWANLNIFFMVSLFGALFE
AYLLDIDNLILPLFAFC---VY----------------------------------------------------------
--------------------------------------------------------------------------------
----------------------------------------------------LSFE------------------------
--------------------------------------------------------------------------------
--------------------------------------------------------------------------------
--------------------K
>PRELSG_0207250
M----------------------------------EDLGVINVLLISLIIFTELKKKVFIFCHFTYIWIFLTLLCNLLIS
FYVYYNRKNKK-KRKF-KG------------------------------TFNYYLTIGSFYKYEKLTN----LSKKNSH-
N-FINLYQKGA--ISIFQLFYYTYLNNIFPFFFFPFFSTLLILKYKILTSEVAILSIIYVNKFVLSSIFLRYVKINILTY
IAYNSSFFFVILNLVKINEKLI-IIFLFFVLNFTFYHLLLMASFLLTNRVFSFLEGLLLSAIGTLILDCSFYSHLFYYLN
NKIIPNILFIFFSKIIISLVIYGICCIYC-LQKK-IK---KG--------KLFILSSLFFSYNILNLFSNKYDSVDKKNE
KVFYVIINIIRKKNNYLLILLWLIITILYLIYIYNLSKKNKNLPYIRKHYHFLLFINVYLSFITKKIELLIISLSFVFLL
FILIEIIRKISEDLFPLSNIIKKIITRYIDERDKKGLVLTHIYLLSGVYIPIIIDAIFNDKNYVHKKNQITYNFRESNLI
LYSIGLNTLCIGDSFAAIGGLLYPKPKIKNTNNKSYAGFLFFFFSTFFSLIIFEYFFENK-YLLNLNVFFIISIFGALFE
AYLNDIDNLLLPMFTFS---VY----------------------------------------------------------
--------------------------------------------------------------------------------
----------------------------------------------------LSFE------------------------
--------------------------------------------------------------------------------
--------------------------------------------------------------------------------
--------------------N
>PcyM_0206900
---------------------------------------MIRGILISLILTTEVRRKFLYANHCTYLWVLLTLLCSVLVV
SLVAHNRKGSKRKWRI-KEK-GFSPG--------TENER--SPRRGGNPFRSPTLTIGGYHHREKITQG--FLNQKGDP-
T-FLRLYEKGV--IGAWELLLHIYGANLFASFFFPFFSTLLVSKYDVLNSGAAKLSLALVNEFLLGSVFLRYVRVNAWAY
LLFHGFLFLATLGAMRIHESLA-TCSLWFVLNFAFYHMIAIGAFRLTDGVFSFLEGATVSVAGTLLLDAYAYGLFHEHLH
GGVVPSVLSVYLSGAALSLTLYAASCAYL-LRRADDQ---KG--------KLLIASLAFLLYNMLNLGTRRYDSVSESDT
SAMQTIVHLLWHQQNYFLILGWLVITTLYIIYIAKLVRRNGSLSYLRKHYHFLLFVNAQLSFFLGKVELLVVTLSFAFLL
LLLLEVARKIGQALSPDRNTLHKFITSFIDDRDRRGLVVTHIYLLAGVYIPIVADALLNNKNYLRKGTRSVFLFRDADLL
LYSSGMNAICIGDSFAAIGGLLFPTPKIKNTNNKSYAGFLFFFCSTFLSLLLESYF--KT-PLASLTAIFMMSLFGALFE
AYLHDIDNLILPMFTFC---VY----------------------------------------------------------
--------------------------------------------------------------------------------
----------------------------------------------------LCFE------------------------
--------------------------------------------------------------------------------
--------------------------------------------------------------------------------
--------------------K
>PPRFG01_0108200
---------------------------------------MINILVILIITITQVKKKIFLCSYFTYIWILLTVLCNILIV
SYMYHEKNKKKTKKE--KN---------------IEKEEKKYKNKNIYTILHPFIKIGKYYENEKETI----MFDKNKR-
N-FFSLYQNNK--ISIVKLFGYIYINNIIPYLFVPFFSTILIHNYDILEYDVSKLSVVFINIFSLSSVLLRYIKIHFLRY
IICMLFFFLFAINLFHISEKVVHIFFLSFVLNFAFYHILFISVFQFTNKVFSFLEGLTVCIICSVLLNCSFYCLYFRNLH
KQIIPHVLMIFISKLFLSLFIYGGICCFCCLSNDIEK---KEKKEKKNIYIIFISSILFFLYNLYNLFSYQYDSINKDAI
NTLYVLINILISKKNYLLIVAWIIITISYLIYINSLIKKKKKLPYVRKHYHFLLFTNVYLAFITNKVDVLIIFLSFCFFL
FIFVELIRKICEHFLPSCKVIKRFISRFIDERDNKGLVVTHIYLLTGVYIPILIDIIFNKSNYINRKNQSIYNFSKANFT
LYTSALNTICIGDSMAAIGGMLYPWPKIKNTNNKSCAGSLFFFISTFISLLVFNYPFEPN-FLVHINIFFIISIFGALFE
AYIHDIDNLMLPIFTFC---IY----------------------------------------------------------
--------------------------------------------------------------------------------
----------------------------------------------------LSLE------------------------
--------------------------------------------------------------------------------
--------------------------------------------------------------------------------
--------------------K
>PKNH_0203950
---------------------------------------MIRGILISLILITVVRREILYTNYCTYLWVFLTLLYSVVVV
LLMAHWKKESKAKCKIKKGG-FFSPG--------MEDET--SPHRGGNLLSSHTLTIGAYHHREKMPPG--LLKKKVDP-
I-FLRLYEKGV--ISTWKLFLQIYGDNFFPLFFFPFLSTLLVFKFDILNFGAAKLSLVLVNEFLLGSVFLRYVRVNACSY
LLFHALLFMATLGAMRIQESFA-TCFLCFSLNFVFYHMIAIGAFRLTDGVFSFLEGATVSVAGTLLLDAYAYGLFHAHLD
GGVVPSVLSVFLSGVALSLTVYAACCVYL-LQQAKSQ---KG--------KLIIASVMFLLYNILNLGARRYDFVSESET
SAMQNLVDLLYHQQNYLLFFGWLIITLLYIFYIAKMVKRNGNLSYLRKHYHFLLFVNAQLSFLLGKVELLVVILSFAFLL
LLFLEVARKIGQALSPDRNMLHKFMTSFIDDRDRRGLVVTHIYLLAGVYIPIVADVLLNSRNYLRKGTRSVFIFRDADLI
LHSSGLNAICIGDSFAAIGGLLFPIPKIKNTNNKSYAGFLFFFCSTFLSLLLESYFVQKT-PLASLTAISMVSLFGALFE
AYLHDIDNLILPIFTFC---VY----------------------------------------------------------
--------------------------------------------------------------------------------
----------------------------------------------------LCFE------------------------
--------------------------------------------------------------------------------
--------------------------------------------------------------------------------
--------------------K
>PVP01_0205200
---------------------------------------MIGGILISLILTTEVRRNFLYKSHLTYLWLLLTLLCSMLVV
SLLALSRRGYKTKWKI-KGK-VFPPG--------DERQA--SALRAGHPFG--SFTIGAYHHRENIPPG--LLNQKGDP-
P-FLRLHEKGV--IGPWQLLLQIHRDNFFPSFFFPFLSALLASKFDVLSSGAAKLSLALVNEFLLGSVFLRYVRVNAWAY
LLFHGLLFLATLGALRIQESLA-TCSLWFALNFGFYHMIAIGAFRLTDGVFSFLEGATVSVAGTLLLDACAYGLFHEHLD
GGVVPSVLAVFLSGVALSLTLYAACCAYL-LRKADDQ---KG--------KLLFASLAFLLYNLLNLGARRYDSVSEVET
TAMQTLVHLLWHQRNYILIFAWLVITTLYVAYIAQLARRKGNLSYLRKHYHFLLFVNAQMSFFSGKAELLVVALSFAFLL
LLLLEVARKICEALSPNHNTLHKFITRFIDDRDRRGLVVTHIYLLAGVYLPIVADALLNSQNYLRKGTRSVFLFRDADLI
LYSSGLNAICIGDSFAAIGGLLFPTPKIKNTNNKSYAGFLFFFCSTFLSLLLESYFVQKT-PLASLTAIFMISLFGALFE
AYLHDIDNLILPMFTFC---VY----------------------------------------------------------
--------------------------------------------------------------------------------
----------------------------------------------------LCFE------------------------
--------------------------------------------------------------------------------
--------------------------------------------------------------------------------
--------------------K
>PCHAS_0202150
---------------------------------------MVNILLVCLLIITIIRKNIFISYQYIYIWLFLTALCNTIIV
INLYYEK----------------------------------WENNNSFPFISCSLCIGEHYKGETLSSSSNIIKNKKNN-
K-LYNFSKKTKLSIAFLKLFVCTYVENFFYFYFLPLLSTLLFLKYGIFRYEIAKLSLVFVNIFAISSVCLRYVKINILSY
ILSHISLFAITLAIIKVQENVF-ICFLLFMVVFTFYHILLVAIFRLANRVFSFMNGILISSIGAFFLTASLYSLTYNYLN
VKAFPGVIFLVLSKLILSIALYGGYCAYF-IQNGKDKKKNRT--------NIIIATFIFFSYNIYNFFLKEHNTGNINDV
KFLDYAMNLIRRNDNLILIASWFFITLLYLIFINFLTKKQENLIYVRKHYHFLLFLNTNLAFWAGKVELLTVVLSFILAL
FILIEILRKNYEHAFNSNNWLNLFLTRFIDDRDRHGLILTHIYLLAGAYLPIVADVVLSNTNYNYYKKEIRYLFRETNLM
LYCSGLYSICIGDSFAAIGGRLYPTPKVTNTNNKSYLGCFFFFCTTFVSLLFFSYLQ-KT-NFTNIKECFIISLFGAIFE
AYLNDIDNLLLPIFSFC---VY----------------------------------------------------------
--------------------------------------------------------------------------------
----------------------------------------------------LCFE------------------------
--------------------------------------------------------------------------------
--------------------------------------------------------------------------------
--------------------E
>PY17X_0205150
---------------------------------------MVNALLVCLLSITIIQKNNLIFYQYIYIWLFLTILCNTIIV
VNLCYGNE-KR----------------------------EKWKNNDFFPFISCSLTIGECYKGEALSSLSKIIKNKKND-
K-FYNFPKKTELLFYFLKLFLCTYVENFFSFFFLPFLSTLMFLKYDIFRYEIAKLSLIFVNTFAISSVCLKYVKINILSY
FLCHISLFAVTLAIIKVQENVF-ICFLVFMVIFAFYHILLIATFCLANKAFSFMNGVLISTIGTIFLAVSLYSLTYDYLN
IKLFAGPFFLVLSKLILSIGLYGGYCAYF-IQNGDEKKMNKR--------KIIMSTFLFFFYNIYNFFFKEYNTGNIDGG
NFVYYTMRLIKMNNNFILIISWFLITILYLIFINILTKKGTNLICVRKHYHFLLFLNTNLAFWAGKVELLTIVLSFILPL
FILIEILRKNYENAFDSNNWLNLFFTRFIDDRDRHGLILTHIYLLAGAYLPIAADVIFSNTHYIYDKKEIRYLFRETNLF
LYCSGLYSICIGDSFAAIGGRLYLTPKITNTNNKSYLGFFFFFCTTFVSLLFFSYLQ-KP-DFTNVKECFIISLFGAIFE
AYLNDIDNLLLPIFSFC---VY----------------------------------------------------------
--------------------------------------------------------------------------------
----------------------------------------------------LCFE------------------------
--------------------------------------------------------------------------------
--------------------------------------------------------------------------------
--------------------E
>PRCDC_0107650
---------------------------------------MINILVILIITITQVKKKIFLCSYFTYIWILLTVLCNILIV
SYMYHEKNKKKTKKK--NI----------------EKEEKKYKNKNIYTILHPFIKIGKYYENEKETI----MFDRNKK-
I-FFNLYQNNK--ISIVKLFSYIYINNIIPYLFLPFFSTILIHNYDILEYDVSKLSVVFINIFSLSSVFLRYIKIHFLRY
IICMLFFFLFAINLFHISEKVVHIFFLSFVLNFAFYHILFISVFQFTNKVFSFLEGLTMCIICSVLLNCSFYCLYFRNLH
KQIIPHVLMIFISKLFLSLFIYGGICCFCCLSNDIEK---KEK---KYAYIIFISSILFFLYNLYNLFSYQYDPINKDAI
NTLYVLINILISKKNYLLIVSWIIITISYLIYINTLIKKKKKLPYVRKHYHFLLFTNVYLAFITNKVDVLIIFLSFCFFL
FIFVELIRKICEHFLPSCKVIKRFISRFIDERDNKGLVVTHIYLLTGVYIPILIDIIFNKSNYINRKNQSIYNFSKANFT
LYTSALNTICIGDSMAAIGGMLYPWPKIKNTNNKSCAGSLFFFISTFISLLVFNYPFEPN-FLVHINIFFIISIFGALFE
AYIHDIDNLMLPIFTFC---IY----------------------------------------------------------
--------------------------------------------------------------------------------
----------------------------------------------------LSLE------------------------
--------------------------------------------------------------------------------
--------------------------------------------------------------------------------
--------------------K
>PF3D7_0109850
---------------------------------------MINILVILIITITQVKKKIFLCSCFTYIWILLTVLCNILIV
SYMYHEKNKKKTKKE--KNI---------------EKEEKKYKNKNIYTILHPFIKIGKYYENEKETI----MFDKNKR-
N-FFSLYQNNK--ISIVKLFGYIYINNIIPYLFVPFFSTILIHNYDILEYDVSKLSVVFINIFSLSSVLLRYIKIHFLRY
IICMLFFFLFAINLFHISEKVVHIFFLSFVLNFAFYHILFISVFQFTNKVFSFLEGLTVCIICSVLLNCSFYCLYFRNLH
KQIIPHVLMIFISKLFLSLFIYGGICCFCCLSNDIEK---KEKKEKKYIYIIFISSILFFLYNLYNLFSYQYDSINKDAI
NTLYVLINILISKKNYLLIFAWIIITISYLIYINSLIKKKKKLPYVRKHYHFLLFTNVYLAFITNKVDVLIIFLSFCFFL
FIFVELIRKICEHFLPSCKVIKRFISRFIDERDNKGLVVTHIYLLTGVYIPILIDIIFNKSNYINRKNQSIYNFSKANFT
LYTSALNTICIGDSMAAIGGMLYPWPKIKNTNNKSCAGSLFFFISTFISLLVFNYPFEPN-FLVHINIFFIISIFGALFE
AYIHDIDNLVLPIFTFC---IY----------------------------------------------------------
--------------------------------------------------------------------------------
----------------------------------------------------LSLE------------------------
--------------------------------------------------------------------------------
--------------------------------------------------------------------------------
--------------------K
>PVL_020007200
---------------------------------------MIGGILTSLILTTEVRRKFLYSNHLTYLWLLLTLLCSVLVV
SLLALSRRGPKTKWKM-KGK-VFSPG--------DERQA--SARRADHPFE--SFTIGAYHHREKIPPG--LLNQKGDP-
P-FLRLHEKGV--IGPWQLLLQIHRDNFFPSFFFPFLSALLASKFDVLSSGAAKLSLALVNEFLLGSVFLRYVRVNAWAY
LLFHALLFLATLGALRIQESLA-TCSLWFALNFGFYHMIAIGAFRLTDGVFSFLEGATVSVAGTPLLGACAYGLFHEHLD
GGVVPSVLAVFLSGVALSLTLYAACCAYL-LRKADDQ---KG--------KLLFASLAFLLYNLLNLGARRYDSVSEVET
TAMQTLVQLLWHQRNYILIFAWLVITTLYVAYIAQLARRKGNLSYLRKHYHFLLFVNAQMSFFSGKAELLVVALSFAFLL
LLLLEVARKICEALSPNRNTLHKFITRFIDDRDRRGLVVTHIYLLAGVYIPIVADALLNSQNYLRKGTRSVFLFRDADLI
LYSSGLNAICIGDSFAAIGGLLFPTPKIKNTNNKSYAGFLFFFCSTFLSLLLESYFVQKT-PLASLTAIFMISLFGALFE
AYLHDIDNLILPMFTFC---VY----------------------------------------------------------
--------------------------------------------------------------------------------
----------------------------------------------------LCFE------------------------
--------------------------------------------------------------------------------
--------------------------------------------------------------------------------
--------------------K
>PBLACG01_0107500
---------------------------------------MINILVILIITITQVKKKIFLRSHFTYIWIFLTILCNILIV
SYMYHEKNKKKNNKK--KE----------------KEQDKKYKNKNIYTILHPFIKIGKYYENEKETI----IFEKNKK-
N-FLNLYQNNK--ITIVKLFCYIYINNIIPYLFLPFFSTILILNYDILEYDASKLSVVFINLFSLSSVLLRYIKIHFLRY
IICMLFFFLFTINLFHISEKIVHIFFLSFVLNFVFYHVLFISVFQLTNKVFSFLEGLTVCIICSVLLNCSFYCLYFRNLH
KQIIPNVLMIFISKMFLSLFIYGGICCFSCLSNDTEK---KEK---KYTYIIFISSILFFLYNLYNLFSYQYDPINKGAI
NTLYVLINILISKMNYLLIGSWIIITISYLIYINSLIKKKKKLPYVRKHYHFLLFTNVYLAFITDKVDVLIIFLSFCFFL
FILVELIRKICEHFLPSCKVIKMFISRFIDERDNKGLVVTHIYLLTGVYIPILIDIIFNNNNYINRKNQIIYNFSKANFT
LYTSALNTICIGDSMAAIGGMLYPLPKIKNTNNKSCAGFLFFFISTFISLLVFNYPFEPN-FLLHINIFFIISIFGALFE
AYIHDIDNLILPIFTFC---IY----------------------------------------------------------
--------------------------------------------------------------------------------
----------------------------------------------------LSLE------------------------
--------------------------------------------------------------------------------
--------------------------------------------------------------------------------
--------------------K
>PBILCG01_0108200
---------------------------------------MINILVILIITITQVKKKIFLCSYFTYIWILLTVLCNILIV
FYMYHEKNNKKKKNK--------------------EKEDKKYKNKNIYTILHPFIKIGKYYENEKETI----MLDKNKK-
N-FFNLYQNNK--ISIVKLFCYIYINNIIPYLFLPFFSTILIHNYDILEYDVSKLSVVFINIFSLSSVLLRYIKINFLRY
IICMLFFFLFAINLFNISEKIVHIFFLSFVLNFAFYHILFLSAFQFTNKVFSFLEGLTVCIICSVLLNCSFYCLYFRNLH
KQIIPHVLMIFISKLFLSLFIYGGICCFCCLSNDIEK---KEK---KYTYIIFLSSILFFLYNLYNLFSYQYDPINKDAI
NTLYVLINILISRMNYLLIVAWIIITISYLIYINSLIEKKKKLPYVRKHYHFLLFTNVYLSFITNKVDVLIIFLSFCFFL
FIFVELIRKICEHFFPSCKVIKRFISRFIDERDNNGLVVTHIYLLTGVYIPILIDIIFNNSNYINRKNQSIYNFSKANFT
LYTSALNTICIGDSMAAIGGMLYPWPKIKNTNNKSCAGSLFFFISTFISLLIFNYPFETN-FLAHINIFFIISIFGALFE
AYIHHIDNLMLPIFTFC---VY----------------------------------------------------------
--------------------------------------------------------------------------------
----------------------------------------------------LSLE------------------------
--------------------------------------------------------------------------------
--------------------------------------------------------------------------------
--------------------K
>PGAL8A_00105750
MILNIILLN--------------KML-NKVYQFFMKDLGMINILLVSLIIITELKKKVFIFCYFTYIWIFQTLLCNILIS
TCLYYNRKNKK-ESKL-KD------------------------------NINSFLDIGSFYKYEKLTN----LSKKNNH-
N-FINLYEKDE--ISIFQLFYCIYLNNIFPSLFLPFFSTLLILKYRILTHEVAILSILYVNKFVLSSIYLRYVKINILTY
IAYNLSFFFVIINLIKINEKLL-IIFLFFFLNFTFYHLLLIGCFYLTNKVFTFLEGLLISVIGTLILDCSFYCHLYIYLN
NQIIPNTLFIFFSKIIISLVIYGMCCIYC-LQKE-IK---KK--------KLFLSSVLFFLYNILNLFSNKYDSTYKKNI
KVFHIIINIIRRKNNYLLISLWFIITILYLIYIYNIAKKNKNLPYIRKHYHFLLLINVYLSFITNKVELLILTLSFVFLL
FILIEIIRKIYESLFPFSNIIKKIITRFIDERDKKGLVLTHIYLLSGVYIPIIIDAIFNDKNYIHKKNQITYDFRETNLT
LYSIGLNTLCIGDSFAAIGGLIYPKPKIKNTNNKSYAGLLFFFFSTFFSLIIFEYFFERK-C-LNLNIFFIVSLFGAIFE
AYLYDIDNLLLPLFTFC---VY----------------------------------------------------------
--------------------------------------------------------------------------------
----------------------------------------------------LSFE------------------------
--------------------------------------------------------------------------------
--------------------------------------------------------------------------------
--------------------N
>PVVCY_0200360
--------------------------------------------------------------------------------
--------------------------------------------------------------------------------
--------------------------------------------------------------------------------
-----------------------------MVVFTFYHILLIAIFRLANRVFSFMNGILISSIGTFFLTASLYSLTYDYLN
VKVFPGLIFLVLSKLILSIALYGGYCAYF-IQNGKDKKQNKT--------KIIIATFLFFSYNIYNFFLKEHNTGNINDI
KFLDYAMNLIRRNNNLILIGVWFFITLLYLIFINFLTKKQENLIYIRKHYHFLLFVNTNLAFWAGKVELLTIVLSFILPL
FILIEILRKNYENAFNSNNWLNLFFTRFIDDRDRHGLILTHIYLLAGAYLPIVADVVLSNTNYNYNKKEIIYLFRETNLI
LYCSGLYSICIGDSFAAIGGRLYSTPKITNTNNKSYLGCFFFFCTTFLSLVFFSYLQ-KT-NFTNIKECFIISLFGAIFE
AYLNDIDNLLLPIFSFC---VY----------------------------------------------------------
--------------------------------------------------------------------------------
----------------------------------------------------LCFE------------------------
--------------------------------------------------------------------------------
--------------------------------------------------------------------------------
--------------------E
>PADL01_0107400
---------------------------------------MINILVIVIITITQVKKRIFLCSHFTYIWILLTVVCNILIV
SFMYHEKNKKKKEKE--KERERERK----------KEEDKKYKNKNIYTILYPFIKIGKYYENEKETI----MLDKNKN-
N-FLNLYQNNK--ISIVKLFCYIYINNIIPYLFLPFFSTILIHNYDILEYDVSKLSVVFINIFSLSSVLLRYIKIHFLRY
IICMLFFFLFAINLFHISEKIVHIFFLCFVLNFVFYHVLFISAFQFTNKVFSFLEGLTVCIICCVLLNCSFYCLYFENLH
KQIIPNVLMIFISKMFLSLFIYGGICCFCCLSNDIKK---KEK---KNIYIIFISSILFFLYNLYNLFSYQYDAIKKKDI
NTFYVLTNILISKMNYLLIVAWIIITISYLIYINSLIKKKKKLPYVRKHYHFLLFTNVYLSFITNKVDVLIIFLSFCFFL
FIFIELIRKVFEHFLPSCKVIKNFISRFIDERDNKGLVVTHIYLLTGVYIPILIDTIFNNNNYIKRRNQSIFNFNKANFM
LYSSALNTICIGDSMAAIGGMLYPWPKIKNTNNKSFAGSLFFFISTFISLLVFNYPFESN-VLSHINIFFTISIFGALFE
AYIHDIDNLILPIFTFC---VY----------------------------------------------------------
--------------------------------------------------------------------------------
----------------------------------------------------LSLE------------------------
--------------------------------------------------------------------------------
--------------------------------------------------------------------------------
--------------------K
>PGSY75_0000200
--------------------------------------------------------------------------------
--------------------------------------------------------------------------------
---------------------------------------------------VSKLSVVFINIFSLSSVLLRYIKIHFLRY
IICMLFFFLFAINLFHISEKIVHIFFLCFVLNFVFYHVLFISAFQFTNKVFSFLEGLTVCIICSVLLNCSFYCLYFENVH
KQIMPNVLMIFISKMFLSLFIYGGICCFCCLSNDIKK---KEK---KNIYIIFISSILFFLYNLYNLFSYQYDAINKNDI
NTFYVLTNILISKMNYLLIVAWIIITISYLIYINSLIKKKKKLPYVRKHYHFLLFTNVYLAFITNKVDVLIVFLSFCFFL
FIFIELIRKIFEHFLPSCKVIKNFISRFIDERDNKGLVVTHIYLLTGVYIPILIDTIFNNNNYIKRRNQSIFNFNKVNFM
LYSSALNTICIGDSMAAIGGMLYPWPKIKNTNNKSFVGSLFFFISTFISLLVFNYPFEPN-VLSHINIFFTISIFGALFE
AYIHDIDNLILPIFTFFKRLIK----------------------------------------------------------
--------------------------------------------------------------------------------
----------------------------------------------------MSYI------------------------
--------------------------------------------------------------------------------
--------------------------------------------------------------------------------
--------------------K
>PocGH01_02012400
---------------------------------------MINIVLTFLITITEVKKKVFLSSNYTYKWLVLTLLCNMLIV
IWLYYDKRNNIRKGQL-K-------------------------WKSNFLFDTSTFALGGYYKKERLPNS--PK-GKNMN-
M-IINLYEKDA--ITIFQLFIYTYIDNIFSFFFLPFLSTLLL--------RVAKLTLALINEFALSSVWLRYARVRIPAY
VAFHAVLFPITISALKISENVV-TYLFCFATNFSFYHVFLNSSFHLTNRVFSFLESVMISVVGTLALNCSLYSLIYDYLN
GKIIPGILFIFFSKTVISLVLYGMCCTYC-LQSKVRI---NE--------KLFVSSLIFFAYSIYNLVWGKHDSAG---T
NGLQVIMRVILWEKNSTLIISWFAITVFYLFYINNLKRDNKRLPYFRKHYHFLLFLNVCLSFVSRKVELLTFTLTALFLF
FILVEIVRKVCEYVFVSSNVVNTFITRFTDDRDRQGLVVTHIYLLAGVYIPIIIDVLFNNKNYVQTKGVFSYFFREANFN
LYSSSLNAICIGDSFAAIGGLLFPIPKMKHTNNKSIAGFLFFFCTTLASLLLCCYLFHEV-NLTSFYASFMVSLFGALFE
AYLLDIDNLLLPIFTFC---VY----------------------------------------------------------
--------------------------------------------------------------------------------
----------------------------------------------------LSFE------------------------
--------------------------------------------------------------------------------
--------------------------------------------------------------------------------
--------------------I
>C922_04874
MGPHVSSVDGPSLDGQLSLAHPNPPFSSHLGRPCTDNFMMIRGILIFLILITEVRRKFLYNNHCTYLWGFLTLLCSVFVL
SFLRYSRRGSKSQWKI-KGK-VFPPG--------TENET--SPRSGCNPFWSPTLTIGAYHHREKIPPG--FMNKKENL-
I-SLRLYEKGI--IGTWPLLLQIHGDNFFPSFFFPFLSTLLALKYDVLNSGPAKLSLALVNEFLLGSVFLRYVRVNAWAY
LLFYVLLFLATLGAMRIHESFA-TCSLWFALNFVFYHMIGIAAFRLTDGVFSFLEGATVSVAGTLLLDAYAYGLFHAHLD
GNVVPSVLSVFLSGVALSLTLYAAYCAYL-LRRADDQ---KG--------KVLIASLAFLLYNILNLGARRYDSLSETDT
SAMQTLVHLLWNQQNYILIFAWLVITTLYVVYIAKSVRRNGNLSYLRKHYHFLLFVNVQLAFLLGKVELLVVTLSFAFLL
LLFLEVTRKIGEALSPDRNALHKFFTSFTDDRDRKGLVVTHIYLLAGVYIPIVADASLNNKNYLRKGTRSVFLFRDADLL
LYSSGLNAICIGDSFAAIGGLLFPTPKIRKTNNKSYAGFLFFFCSTFLSLLLESYFVQKT-PLASLTAIFMVSLFGALFE
AYLHDIDNLILPLFTFC---VPSDITILEHKYARKNEKRRINFFKRLFIHFSFFTIGNNCNKLSSHDVIKVLSNVYVDDP
SESRNLNPINIINILNTRQRDIEKQVQCKLWSFVGFLLLPLYSLNKFKYYDAKSKIIVAPFFSIAGIYLGSFLGNVATGS
NRMKLFQR----GLLPLVCCSACLSLLTGTDAVAYDLSNLGSAEKRLALNLLQVFE------------------------
----ETRSAERGFYERLDNSQKIFDEVGAGRAPKGGGIGGGGIGSGVVRGTPPSSFVQVKSKGPVEEETIWRALYDTQLR
RSPPNEQVHVYSLENVSKEFEQAQAEAFVSQIVTLKNQFELNLNRMREELPRVKKVHEAINEAIALEERVGQVGLARGSS
KNAALR------GDSGTKVLC
>AK88_05010
---------------------------------------MIRGILISLILTTEVRRKILYTNHCTYLWVFLTLLCSVLVV
SLLAHSRKGSKSKWKMIKGG-GSSPG--------TENET--SPRRGGNPFRSPTLTIGAYQHREKIPLG--FLNKNEQPI
T-FLRLYEKGV--ISTWQLFVQIYRSNFFPSFFFPFLLTLLASKYDFLNFGAAKLSLALVNEFLLGSVFLRYVRVNVWTY
LLFHSLLFLATLGAMRIRESLA-TCSLWFVLNFVFYHMIAIAAFRLTDGVFSFLEGATVSVAGTLLLDAYAYGLFHVHLD
GGVIPSVLSVFLSGAALSLTLYAACCVYL-LRQADYQ---KG--------KLLIASLAFLLYNLINLGARRYDFVSAADT
SAIQALVHLLWHQQNYILIFAWVVITTLYVIYIFKLVKRNGNLSYLRKHYHFLLFVNAQLSFCLGKVEILVVTLSFAFLL
LLFLEVARKIGEALSPDRNTLHKFITSFIDDRDRKGLVVTHIYLLAGVYIPIIADALLNNKNYVRKGTRSVFLFRDADLT
LYSSGLNAICIGDSFAAIGGLLFPTPKIKNTNNKSYAGLFFFFCSTFLSLLLDGYFVQKR-PLANLTAIFMVSLFGALFE
AFLHDIDNLILPIFTFC---VPSDITILEHKYARKNEKRRINIFKRLFIHFSFFTIGNNCNKLSSHDVIKVLSNVYENDP
SESQNVNSINIINILNTRQTDIEKQVQCKLWSFLGFLLLPLYSLNKFKYYDAKSKMIVAPFFSIAGIYLGSFFGNVATGR
--FSDYKRSKFLGTLP------AH----------------------------VFLKETYAVAYDLANLGSAEKRLALNLL
QVFEEARSAERGFYERLDNSQKIFEEVGAGRASIG-H-VGDHVGGGV--EVPPSSFVQVKSKGPVEEETIWRALYDTQLR
RSPPNEQVHVYSLEDVKKEFEQAQVEAFVSQIVLLKDQFEMNLNHMKEELPRAKKLHEAISEAVALEDRVGQGGLARGSN
KNGALRGGAAGMGESGTRVLC
>PBANKA_0203750
---------------------------------------MINILLVCLLSITNIQKNNFISYQYTYIWLFLTILCNAIIV
VNLYYENG-VKGK-------------------------YEKWKNNDFFPFISCSLTIGKYYKGEALSSWSNIIKNKKND-
K-FYNFPKKTKLLIDFLKLFVCTYVENFFSFFFLPFLSTLLFLKYGIFRYEIAKLSLIFVNLFAISSVCLRYVQINILSY
ILCHISLFAVTLAIIKVKENVF-ICFLLFMVIFTFYHILLIAIFCLANKVFSFMNGVLISTIGAIFLTISLYSLTYDYLN
IKVFPGPFFLILSKLILSTALYGGYCAYF-IQNGDEKKQNKR--------KIIISTFFFFFYNIYNFFFKEYNIGNINGR
KFVDYAMSLIRMNDNFILIASWFFITILYLIFINFLTKKRANLIYVRKHYHFLLFLNTNLAFWAGKVELLTIVLSFILPL
FILIEILRKNYENSFNSNNWLNRFFTRFIDDRDRQGLILTHIYLLAGVYLPIAIDVVLSNTNYIYDKKEIIYLFRETNLI
LYCSGLHSICIGDSFAAIGGRLYLTPKITKTNNKSYLGFFFFFCTTFVSLLFFSYLQ-KN-DFTNTKECFIISLFGAIFE
AYLNDIDNLLLPIFSFC---VY----------------------------------------------------------
--------------------------------------------------------------------------------
----------------------------------------------------LCFE------------------------
--------------------------------------------------------------------------------
--------------------------------------------------------------------------------
--------------------E
>PCOAH_00003660
---------------------------------------MIRGILISLILLTEVRRKILYTNYCTYLWVFLTLLCSVLVV
SFLAHSRKGSKSKCKISKGK-VFSPR--------MENQT--SPHKGGNPFSSPTFTIGAYHHREKIPPG--LLNKKGDL-
T-FLRLYEKGV--ITTWQLFLQIHGDNFFPSFFFPFLSTLLVSKFDLLNSGAAKLSLALVNEFLLGSVFLRYVRVNGWAY
LLFHVLLFLATLGAMRIHDSLA-TCSLWFALNFVFYHMISIAAFRLTDGVFSFLEGATVSVAGTLLLDACAYGLFHEHLN
GGVVPNVLSVFLSGAALSVTLYAACCVYL-LRRANNQ---KG--------KLLIASLAFILYNLFNLGARRYDSVSETET
SAMQSLAHLLLHRENYVLFFGWLVITILYVFYIAKLVRKNGNLSYLRKHYHFLLFVNMQLSFLFGKVELLVVTLSFAFLL
LLFLEVVRKIGQALSPDRNTLHKFMTSFIDDRDRRGLVVTHIYLLAGVYLPIAADALLNNKNYLREGTRSVFLFRHADLI
LYSSGLNAICIGDSFAAIGGLLFPTPKIKNTNNKSYAGFLFFFCSTFLSLLLESYFVQNT-PLGNLTAIFMVSLFGALFE
AYLHDIDNLILPIFTFC---VPSDITILEHKYAKKNEKRRVNIFKRLFIHFSFFTIGNNCNKLSSHDVIKVLSNVYEDDP
SESKNVNSINIIDILNTRQRDIEKQVQCKFWSFLGFLLLPLYSLNKFKYYDAKSKMIVTPFFSIAGIYLGSFLGNVATGR
--FSDYKRSKFLGTLP------AH----------------------------VFLK------------------------
--------------------------------------------------------------------------------
--------------------------------------------------------------------------------
--------------------E
