# Supplementary material for: Phosphorylation in the Plasmodium falciparum Proteome: A Meta-Analysis of Publicly Available Data Sets
Source: J Proteome Res. 2024 Oct 30;23(12):5326–41. doi: 10.1021/acs.jproteome.4c00418 (PMC11629380; doi:10.1021/acs.jproteome.4c00418)
Supplement: Supplementary file 7 — pr4c00418_si_007.zip [file pr4c00418_si_007.zip › plasmodium_alignments/PF3D7_0109950_orthos.afa]

>PBANKA_0203650
MAYIKVPSDITILEHTYSKNNKKKKIFFLKKLFIQCSFFTIGNKCNKLNSNDVIKVLSNVYSVDV-SNNPNVNTANILDI
LNTRQKDIEKQVKCKMYSFVG-----------------------------------------------------------
--------------------------------------------------------------------------------
--------------------------------------------------------------------------------
--------------------------------------------------------------------------------
--------------------------------------------------------------------------------
---------SI-LLPLYSIRMFKYYDMKSKL-----IM------------------------------------------
--------------------------------------------------------------------------------
------------------------------------VPFFSIMGMYLGLFT-----------------------------
--------------------------------------------------------------------------------
--------------------------------------------------------------------------------
--------------------------------------------------------------------------------
--------------------------------------------------------------------------------
--------------------------------------------------------------------------------
-----------------------------------------GNLVTGRFNDYKRSKFLGTLP------------------
--------------------------------------------------------------------------------
--------------------------------------------------------------------------------
-----------------------------------------------------AN------------------VYLKN
>PBILCG01_0108300
MSYIKVPSDITLLEYKYSKNNKKKKINSLKKFFIYLSFFTFGNNCNKLNSKDVIHILSNVYSDNKISDDDKLNTLNILNI
LNTRQKDIDKQVKCKMYSFLG-----------------------------------------------------------
--------------------------------------------------------------------------------
--------------------------------------------------------------------------------
--------------------------------------------------------------------------------
--------------------------------------------------------------------------------
---------SL-LFPMFCLRQFKYYDSKTKI-----II------------------------------------------
--------------------------------------------------------------------------------
------------------------------------LPFTTILGLYLGSFS-----------------------------
--------------------------------------------------------------------------------
--------------------------------------------------------------------------------
--------------------------------------------------------------------------------
--------------------------------------------------------------------------------
--------------------------------------------------------------------------------
-----------------------------------------GNILTGRFNDYRRSKFLGTLP------------------
--------------------------------------------------------------------------------
--------------------------------------------------------------------------------
-----------------------------------------------------AN------------------VFIKK
>PCHAS_0202050
MAYIKVPSDITILEHTYSKNNKKKNIFFLKKLFIRCSFFTIGNKCNKLNSSDVIKVLSNVYSGDA-SSNPNINTASILDI
LNTRQKDIEKQVKCKMYSFVG-----------------------------------------------------------
--------------------------------------------------------------------------------
--------------------------------------------------------------------------------
--------------------------------------------------------------------------------
--------------------------------------------------------------------------------
---------SI-LLPLYSLRMFKYYDIKSKA-----IM------------------------------------------
--------------------------------------------------------------------------------
------------------------------------IPFFSIMGMYFGSFT-----------------------------
--------------------------------------------------------------------------------
--------------------------------------------------------------------------------
--------------------------------------------------------------------------------
--------------------------------------------------------------------------------
--------------------------------------------------------------------------------
-----------------------------------------GNLVTGRFNDYKRSKFLGTLP------------------
--------------------------------------------------------------------------------
--------------------------------------------------------------------------------
-----------------------------------------------------AN------------------VYLKE
>PVVCY_0200350
MAYVKVPSDITILEHTYSKNNKKKKIFFLKKLFIRCSFFTIGNKCSKLNSSDVIKVLSNVYSGDA-SSNPNINTASILDI
LNTRQKDIEKQVKCKMYSFVG-----------------------------------------------------------
--------------------------------------------------------------------------------
--------------------------------------------------------------------------------
--------------------------------------------------------------------------------
--------------------------------------------------------------------------------
---------SI-LLPLYSLRMFKYYDIKSKA-----IM------------------------------------------
--------------------------------------------------------------------------------
------------------------------------VPFFSIMGMYFGSFT-----------------------------
--------------------------------------------------------------------------------
--------------------------------------------------------------------------------
--------------------------------------------------------------------------------
--------------------------------------------------------------------------------
--------------------------------------------------------------------------------
-----------------------------------------GNLVTGRFNDYKRSKFLGTLP------------------
--------------------------------------------------------------------------------
--------------------------------------------------------------------------------
-----------------------------------------------------AN------------------VYLKE
>PKNH_0203850
MSYVKVPSDITILEHKYARKNEKRRINIFKRLFIHFSFFTIGNNCNKLNSHDVIKVLSNVYENDP-SESKNVNSVNIINI
LNTRQRDIEKQVQCKLCSFLG-----------------------------------------------------------
--------------------------------------------------------------------------------
--------------------------------------------------------------------------------
--------------------------------------------------------------------------------
--------------------------------------------------------------------------------
---------FL-LLPLYCLNKFKYYDAKSKM-----IV------------------------------------------
--------------------------------------------------------------------------------
------------------------------------APFFSIAGIYLGSFL-----------------------------
--------------------------------------------------------------------------------
--------------------------------------------------------------------------------
--------------------------------------------------------------------------------
--------------------------------------------------------------------------------
--------------------------------------------------------------------------------
-----------------------------------------GNVATGRFSDYKRSKFLGTLP------------------
--------------------------------------------------------------------------------
--------------------------------------------------------------------------------
-----------------------------------------------------AH------------------VFLKE
>PVL_020007100
MSYVKVPSDITILEHKYARKNEKRRINFFKKLFIHCSFFTIGNNCNKLSSHDVIKVLSNVYADDP-SESKNLNSVNIMNI
LNTRQRDIEKQVGSAEGEERGDPLRCVVVLLYFAAVCSCPFHRYSNSTFFFFGNGSTSRSRKGKEITGGTSGSGIKGVKE
EEGGEEDHSLRRGKSKEGPKQNDSVKREDQGGGGGRSGKGGNAKGKAAGKGSPGKAPPGKGSPGKGSPGKGSSGKGSPGK
GSTGGGSPGKGSPDVGSPGDQRKGASQTKRAKGAALPIKVKVKGDASVGKGGGKGGGKTAGKTSDPAADTAADTAADAAN
EKIPQAVPPTSENASPQGKGKWRGKGNRRGEAENEPVPASHFIKNMDSEELESSRARCSSNRSSTVEWSEQLDAGVSAIG
GAKQGGAKPTINRSIKRRLSQILDVMKKKQVFQLIGDQDEQYGVHFGGDESGGATTPPGGDLTRGATTEKGKEPTDAKEE
QIRNWPFLQRVNLDVIYNKLHFDFYEGEEDFHRDMLIIFDRIKLAIETEQNPKEKQNLYQLRCSAWKTYEGEFYKLLLSM
KGTKEAKKFSSAQKELREQEDKSLAQLLLGGKRSEEEQLEGKQLEGKRSEEKQLKEQPLKEQRLGETHPAGDRAGDRADH
DHDHDHDHAHVRRSSSSVSVEASSPFGGKKPAEGSHTPFR--VRLRLGSFSLDEGAAAGKGGEDNRSGVASLRVSGATSP
EKGIAGGEVDVAAGVAAGVEASVDAGVAAGVEASVDADVAPNAAEEWKRLIRDHVLQSLTRDSSTAIYFTTPVLEDKNLN
EHIKSEYKRKIKKPMDYTTVSRNLAQGVYQNPSEFYRDLKLIFQNCFEFNPDTLQNQYIIEAAKRGQERSSNLWRKWKGR
ILQAYEGGGKAAEGGQPSQAAKEPPSTPTVSITPTASTTPGAPPASTTPLNPASYAEFFKGMAKKKKKFSSIYSLWVEYL
LANRVSFEQLCHMRGINWRALNEKSQAKVSSPREVNLHRFKKLNKRSLPFYVFREEYQAALRERRQEGGKLEQLAEEEKP
SEEEKLPEEEKLPEKPAEVGGDSPATDNPQEESSKTLLKDPRTWSHKQKGRPREGRAPKEPSLKPFRRRKRRINDSIFFD
EDVFESYLEGKRSCVVKCARNVFLADCFYYRSVVQSLGDFMAEGGDKRGEETKEGDLSGVIPKEERIGGVTPKEERIGGV
TPKEEDVSEVTLKGEDVSEVTLKGEDLSGGNAEEAPPKASKIAFRVRAGGGKKRAQRAVCKGFEESPWGGDETDASWGGG
GGGAHEGSVVEGGVTLKGNERTGVESQTEERPAEGCPAEERPAEEADGAPPLHGIGQLANNAAGPPQGIKKKRKKKKKRD
EQTSEQTSEQTSEQTSEQTSEQTSEQTSEQTSEQTSEQTSEQTSEEKHPGDEPPNGLLPPGGQLLLPSERRTCVQAAH
>PocGH01_02012300
MAYIKAPSDITILEYKYSRNNERRKINFLKRLFIHCSFFTIGNNCNKLNSNDVIQVLSNVYSGDM-SDSSNANTINILNI
LNTRQNDIENQVRCKLFSFIG-----------------------------------------------------------
--------------------------------------------------------------------------------
--------------------------------------------------------------------------------
--------------------------------------------------------------------------------
--------------------------------------------------------------------------------
---------LL-LLPMYGMRKFRYYDTKSKM-----II------------------------------------------
--------------------------------------------------------------------------------
------------------------------------FPFFSIAGMYLGSFV-----------------------------
--------------------------------------------------------------------------------
--------------------------------------------------------------------------------
--------------------------------------------------------------------------------
--------------------------------------------------------------------------------
--------------------------------------------------------------------------------
-----------------------------------------GNLVTGRFGDYKRTKFLGTLP------------------
--------------------------------------------------------------------------------
--------------------------------------------------------------------------------
-----------------------------------------------------AN------------------TFLKE
>PGSY75_0109900 dupelabel1
-----VPSDITLLEYKYSKNNKKKKINSLKKLFIYLSFFTFGNNCNKLNSQDVIHILSNVYSDNKISNDEKLNTLNILNI
LNTRQKDIDRQDPYYFQCF-------------------------------------------------------------
--------------------------------------------------------------------------------
--------------------------------------------------------------------------------
--------------------------------------------------------------------------------
--------------------------------------------------------------------------------
--------------------------------------------------------------------------------
--------------------------------------------------------------------------------
--------------------------------------------------------------------------------
--------------------------------------------------------------------------------
--------------------------------------------------------------------------------
--------------------------------------------------------------------------------
--------------------------------------------------------------------------------
--------------------------------------------------------------------------------
--------------------------------------------------------------------------------
--------------------------------------------------------------------------------
--------------------------------------------------------------------------------
-----------------------------------------------------------------------------A
>PcyM_0206800
MSYVKVPSDITILEHKYAKKNEKRRVNFFKRLFIHFSFFTIGNNCNKLSSHDVIKVLSNVYADDP-SESKNMNSINIINI
LNTRQRDIEKQVQCKLWSFLG-----------------------------------------------------------
--------------------------------------------------------------------------------
--------------------------------------------------------------------------------
--------------------------------------------------------------------------------
--------------------------------------------------------------------------------
---------FL-LLPLYSLNKFKYYDAKSKM-----IV------------------------------------------
--------------------------------------------------------------------------------
------------------------------------APFFSIAGIYLGSFL-----------------------------
--------------------------------------------------------------------------------
--------------------------------------------------------------------------------
--------------------------------------------------------------------------------
--------------------------------------------------------------------------------
--------------------------------------------------------------------------------
-----------------------------------------GNVATGRFSDYKRSKFLGTLP------------------
--------------------------------------------------------------------------------
--------------------------------------------------------------------------------
-----------------------------------------------------AH------------------VFLKE
>PGSY75_0109900
-----VPSDITLLEYKYSKNNKKKKINSLKKLFIYLSFFTFGNNCNKLNSQDVIHILSNVYSDNKISNDEKLNTLNILNI
LNTRQKDIDRQVKCKMYSFLG-----------------------------------------------------------
--------------------------------------------------------------------------------
--------------------------------------------------------------------------------
--------------------------------------------------------------------------------
--------------------------------------------------------------------------------
---------SL-LFPMFCLRQFKYYDSKTKI-----II------------------------------------------
--------------------------------------------------------------------------------
------------------------------------LPFTTILGLYLGSFC-----------------------------
--------------------------------------------------------------------------------
--------------------------------------------------------------------------------
--------------------------------------------------------------------------------
--------------------------------------------------------------------------------
--------------------------------------------------------------------------------
-----------------------------------------GNILTGRFNDYRRSKFLGTLP------------------
--------------------------------------------------------------------------------
--------------------------------------------------------------------------------
-----------------------------------------------------AN------------------VFIKK
>PRCDC_0107750
MSYIKVPSDITLLEYKYSKNNEKKKINSLKKLFIYLSFFTFGNNCNKLDSEDVIHILSNVYSDNKICNDDKLNSFNILDI
LNTRQKDIDKQVKCKMYSFLG-----------------------------------------------------------
--------------------------------------------------------------------------------
--------------------------------------------------------------------------------
--------------------------------------------------------------------------------
--------------------------------------------------------------------------------
---------SL-LFPMFCLSQFKYYDSKTKI-----II------------------------------------------
--------------------------------------------------------------------------------
------------------------------------LPFTTILGLYLGSFC-----------------------------
--------------------------------------------------------------------------------
--------------------------------------------------------------------------------
--------------------------------------------------------------------------------
--------------------------------------------------------------------------------
--------------------------------------------------------------------------------
-----------------------------------------GHILTGRFNDYRRSKFLGTLP------------------
--------------------------------------------------------------------------------
--------------------------------------------------------------------------------
-----------------------------------------------------AN------------------VFIKK
>PADL01_0107500
MSYIKVPSDITLLEYKYSKNNKKKKINSLKKLFIYLSFFTFGNNCNKLNSQDVIHILSNVYSDNKISDDDKLNTLNILNI
LNTRQKDIDRQVKCKMYSFLG-----------------------------------------------------------
--------------------------------------------------------------------------------
--------------------------------------------------------------------------------
--------------------------------------------------------------------------------
--------------------------------------------------------------------------------
---------SL-LFPMFCLRQFKYYDSKTKI-----II------------------------------------------
--------------------------------------------------------------------------------
------------------------------------LPFTTILGLYLGSFC-----------------------------
--------------------------------------------------------------------------------
--------------------------------------------------------------------------------
--------------------------------------------------------------------------------
--------------------------------------------------------------------------------
--------------------------------------------------------------------------------
-----------------------------------------GNILTGRFNDYRRSKFLGTLP------------------
--------------------------------------------------------------------------------
--------------------------------------------------------------------------------
-----------------------------------------------------AN------------------VFIKK
>PPRFG01_0108300
MSYIKVPSDITLLEYKYSKNNEKKKINSLKKLFIYLSFFTFGNNCNKLDSEDVIHILSNVYSDNKICDDDKLNSFHILDI
LNTRQKDIDKQVKCKMYSFLG-----------------------------------------------------------
--------------------------------------------------------------------------------
--------------------------------------------------------------------------------
--------------------------------------------------------------------------------
--------------------------------------------------------------------------------
---------SL-LFPMFCLSQFKYYDSKTKI-----II------------------------------------------
--------------------------------------------------------------------------------
------------------------------------FPFTTILGLYLGSFC-----------------------------
--------------------------------------------------------------------------------
--------------------------------------------------------------------------------
--------------------------------------------------------------------------------
--------------------------------------------------------------------------------
--------------------------------------------------------------------------------
-----------------------------------------GHILTGRFNDYRRSKFLGTLP------------------
--------------------------------------------------------------------------------
--------------------------------------------------------------------------------
-----------------------------------------------------AN------------------VFIKK
>PmUG01_02014000
MSYIKAPSDISILEYKYSRKNERKKINIWKKIFIHVCFFTIGNNCNKLSSHDVIKVLSNVYSDDV-ADSKNVNTLNILNI
LNTRQKDIEKQVQCKFCSFVG-----------------------------------------------------------
--------------------------------------------------------------------------------
--------------------------------------------------------------------------------
--------------------------------------------------------------------------------
--------------------------------------------------------------------------------
---------FL-LLPLYVLRKFKYYDAKSKV-----II------------------------------------------
--------------------------------------------------------------------------------
------------------------------------SPFFAIGGMYIGSFV-----------------------------
--------------------------------------------------------------------------------
--------------------------------------------------------------------------------
--------------------------------------------------------------------------------
--------------------------------------------------------------------------------
--------------------------------------------------------------------------------
-----------------------------------------GNLLTGRFSSYRRSKFLGTLP------------------
--------------------------------------------------------------------------------
--------------------------------------------------------------------------------
-----------------------------------------------------AN------------------VYLKE
>PBLACG01_0107600
MSYIKVPSDITLLEYKYSKNNKKKKINSLKKLFIYLAFFTFGNNCNKLNSQDVIHILSNVYSDNKISDDDKLNTLNILNI
LNTRQKDIDKQVKCKMYSFLG-----------------------------------------------------------
--------------------------------------------------------------------------------
--------------------------------------------------------------------------------
--------------------------------------------------------------------------------
--------------------------------------------------------------------------------
---------SL-LFPMFCLRQFKYYDSKTKI-----II------------------------------------------
--------------------------------------------------------------------------------
------------------------------------LPFTTIMGLYLGSFC-----------------------------
--------------------------------------------------------------------------------
--------------------------------------------------------------------------------
--------------------------------------------------------------------------------
--------------------------------------------------------------------------------
--------------------------------------------------------------------------------
-----------------------------------------GNILTGRFNDYRRSKFLGTLP------------------
--------------------------------------------------------------------------------
--------------------------------------------------------------------------------
-----------------------------------------------------AN------------------VFIKK
>PGAL8A_00105850
MSYIKAPSDITILEYKYSKNNKKRKINFLKKLFIHCSFFTIGNNCNKLNNHDVIKILSNIYSDNG-LDNKNMNTINILNI
LNTRQKDVEKQVKCKMCSLMG-----------------------------------------------------------
--------------------------------------------------------------------------------
--------------------------------------------------------------------------------
--------------------------------------------------------------------------------
--------------------------------------------------------------------------------
---------FL-LLPLYSFKHFRYYDAKSKI-----II------------------------------------------
--------------------------------------------------------------------------------
------------------------------------LPFFSIAGIYLGSFF-----------------------------
--------------------------------------------------------------------------------
--------------------------------------------------------------------------------
--------------------------------------------------------------------------------
--------------------------------------------------------------------------------
--------------------------------------------------------------------------------
-----------------------------------------GNLITGRFSDYKRSKFLGTLP------------------
--------------------------------------------------------------------------------
--------------------------------------------------------------------------------
-----------------------------------------------------AN------------------VFLKE
>PF3D7_0109950
MSYIKVPSDITLLEYKYSKNNEKKKINSLKKFFIYLSFFTFGNNCNKLDSEDVIHILSNVYSDNKICDDDKLNSFNILDI
LNTRQKDIDKQVKCKMYSFLG-----------------------------------------------------------
--------------------------------------------------------------------------------
--------------------------------------------------------------------------------
--------------------------------------------------------------------------------
--------------------------------------------------------------------------------
---------SL-LFPMFCLSQFKYYDSKTKI-----II------------------------------------------
--------------------------------------------------------------------------------
------------------------------------FPFTTILGLYLGSFC-----------------------------
--------------------------------------------------------------------------------
--------------------------------------------------------------------------------
--------------------------------------------------------------------------------
--------------------------------------------------------------------------------
--------------------------------------------------------------------------------
-----------------------------------------GHISTGRFNDYRRSKFLGTLP------------------
--------------------------------------------------------------------------------
--------------------------------------------------------------------------------
-----------------------------------------------------AN------------------VFIKK
>PY17X_0205050
MPYIKVPSDITILEHTYSKNNKKKKIFFLKKLFIQFSFFTIGNKCNKLNSSDVIKVLSNVYSVDV-SNNPNINTANILDI
LNTRQKDIEKQVKCKMYSFVG-----------------------------------------------------------
--------------------------------------------------------------------------------
--------------------------------------------------------------------------------
--------------------------------------------------------------------------------
--------------------------------------------------------------------------------
---------SI-LLPLYSLRMFKYYDMKSKL-----IM------------------------------------------
--------------------------------------------------------------------------------
------------------------------------VPFFSIMGMYLGLFS-----------------------------
--------------------------------------------------------------------------------
--------------------------------------------------------------------------------
--------------------------------------------------------------------------------
--------------------------------------------------------------------------------
--------------------------------------------------------------------------------
-----------------------------------------GNIITGRFSDYKRSKFLGTLP------------------
--------------------------------------------------------------------------------
--------------------------------------------------------------------------------
-----------------------------------------------------AN------------------VYLKE
>PRELSG_0207150
MPYIKAPSDITILEYKYSKNNKRKKINFLKKLFIHCSFFTIGSNCNKLNSHDIIKILSNVYSDNG-LDNKNMNTVNVLNI
LNTRQKDVEKQVKCKMFSLMG-----------------------------------------------------------
--------------------------------------------------------------------------------
--------------------------------------------------------------------------------
--------------------------------------------------------------------------------
--------------------------------------------------------------------------------
---------SL-LLPLYSFKHFKYYDAKSKI-----II------------------------------------------
--------------------------------------------------------------------------------
------------------------------------LPFFSIAGIYLGSFF-----------------------------
--------------------------------------------------------------------------------
--------------------------------------------------------------------------------
--------------------------------------------------------------------------------
--------------------------------------------------------------------------------
--------------------------------------------------------------------------------
-----------------------------------------GNLATGRFSDYKRSKFLGTLP------------------
--------------------------------------------------------------------------------
--------------------------------------------------------------------------------
-----------------------------------------------------AN------------------VFLKE
>PVP01_0205100
MSYVKVPSDITILEHKYARKNEKRRINFFKKLFIHCSFFTIGNNCNKLSSHDVIKVLSNVYADDP-SESKNLNSVNIMNI
LNTRQRDIEKQVQCKLFSFLG-----------------------------------------------------------
--------------------------------------------------------------------------------
--------------------------------------------------------------------------------
--------------------------------------------------------------------------------
--------------------------------------------------------------------------------
---------FL-LLPLYSLNKFKYYDAKSKM-----IV------------------------------------------
--------------------------------------------------------------------------------
------------------------------------APFFSIAGIYLGSFL-----------------------------
--------------------------------------------------------------------------------
--------------------------------------------------------------------------------
--------------------------------------------------------------------------------
--------------------------------------------------------------------------------
--------------------------------------------------------------------------------
-----------------------------------------GNVATGRFSDYKRSKFLGTLP------------------
--------------------------------------------------------------------------------
--------------------------------------------------------------------------------
-----------------------------------------------------AH------------------VFLKE
