# Supplementary material for: Phosphorylation in the Plasmodium falciparum Proteome: A Meta-Analysis of Publicly Available Data Sets
Source: J Proteome Res. 2024 Oct 30;23(12):5326–41. doi: 10.1021/acs.jproteome.4c00418 (PMC11629380; doi:10.1021/acs.jproteome.4c00418)
Supplement: Supplementary file 7 — pr4c00418_si_007.zip [file pr4c00418_si_007.zip › plasmodium_alignments/PF3D7_0110000_orthos.afa]

>PY17X_0205000
MVIIF------PI-FFVLVVFL--SISCDKMYDIKHLSQTEQKLAFNLIQIYENTKNAEEEFYKKFENWKQIFSEVQPKS
N-KENDGNK---KEDLFNSN--------------------NILDSKS--ENKQKYI---NESKV----------------
--------------SSSSFVQIKSKGPVEEETIWRALYDTQLKRSPPTESINVFSLENIENEYEEAKLSAFVSQIDIMRN
NFEKNLHYMNEELPRKKRIMDIIKTANLLETDLSK---LYK-KHTYKYDVPKK------IY-GTKVSC
>PVP01_0205000
MKLLRRGLLLLL--CGSACLSLL-TRTRAVAYDLATLGSAEKRLALNLLQVFEEARGAERGFYERLDNSQRIFAQVGGSA
N-GGDGGDSSG---G-SDRR--------------------AA----G---------------GD----------------
--------------APASFLQVKSKGPVEEETIWRALYDTQLRRSPPNEQVHVYSLENVGKEFEHAQMEALVSQAVILKN
QFEANLSYMQEELSRGRKVREAVSEALALEDRVAQ---AGVARGSFQNGALRGGAAGRGGS-GVRVLC
>PADL01_0107600
MGYHKLRLSMMLVLIMSFVLFFS-ISPSEELFQTKGFDRTEKNLAVNLMKIYEDTKVEETNFYKNFDRVHNMFEEIKKKN
N-INNNY----------DEE--------------------HI----K--KEIASDL-----NPSLSESFMEPRFMEPRFM
EPRFMEPRFMEPRFMDSSFIEMQSKGPVEEETIWRALYDTQLRRSPPIEEVHVFASEDVKKEYEEAKMDSFISQIDMIKS
EFDKNLNYMNTEMLRQENEKNLLECACLFYHYLKQ---MNN-KRSCKNEPLRK------AY-STKILC
>PRELSG_0207100
MKFFNCNLFLLSIF-FFFFVFIS-FSSSEEIFDMGNLPISEKRLAYNLIQIYKETIIAQNNFYVNFENTQKMFNELKKEN
N-NNNS--------------------------------------------------------------------------
---------------SSSFLQVKSKGPVEEETIWRALYDTQLRRSPPTEEVHVYSTENVEKEYEQAKLDAFKSQINIMKK
NFEKNLQYMNEELARQKNIKVLLNQTTLLEEQINK---IPK-NNSYKNGPIKK------TY-STKIQC
>PGAL8A_00105900
MKFFKYNLFLLNIF-FFFFVFIL-FSSSEKMLDIGSLPISEKRLAFNLIQIYNETKDAQNNFYVNFQNTQKMFNEIKKEN
N-NNNNS-------------------------------------------------------------------------
--------------SLPSFLQIKSKGPVEEETIWRALYDTQLRRSPPTEEVHVYSTEDIEKEYEQAKLDAFKSQIDIMKN
QFEKNLQYMSKELSRQKNIKDVLNQIPLLEEEINK---VQK-KKPYKNGPIKK------IY-STKIQC
>PVVCY_0200340
------------------------------MYDIKDLSQTEQKLALNLIQIYESTKSAEEEFYKKFENWKQIYSEVQPKN
S-KKNDGNK---KENIFNTN--------------------TVLKSVS--ENKQNDI---NKSQV----------------
--------------PQPSFVQIKSKGPVEEETIWRALYDTQLKRSPATESIHVFSKENIENEYEEAKLSAFVSQIDMMRN
NFEKNLHYMNEELPRKKRLMDIIKTANLLETDLSK---LYK-KNTDKYVVPKK------IYEGTKVSC
>PBILCG01_0108400
MRCHKLRFPLISL-IMSCVLFFI-IKPSEEIFQTKGLEGTEKKLAVNLIKIYEKTKDLEYIFHENIDRVHNMFNEIRKKS
N-INNNDDNDNISKYKYDEE--------------------NI----E--TEIESPL-----NPS----------------
--------------LAPSFIEMQSKGPVEEETIWRALYDTQLRRSPPTEEVHVFSSEDVRKEYKEAKMDSFISQIDMMKS
EFDKNLNYMNAEMFRQKNKKKVLHDAYLFGQNIKK---MNN-KRTCKNGPLKK------EY-STQILC
>PCHAS_0202000
MMVIF------SI-FFVFVAFL--SISCDKMYDIKHLSQTEQKLALNLIQIYESTKSAEEEFYKKFENWKQIYSEIQPKD
N-KENDENK---KENIFNTN--------------------TILDSKS--EKKQNDI---NKSQM----------------
--------------LQPSFVQIKSKGPVEEETIWRALYDTQLKRSPATESIHVFSLENIENEYEEAKLSAFVSQIDMMRN
NFEKNLHYMNEELPRKKRLMDIIKTANLLEADLSK---LYK-KNTHKYVVPKK------VYEGTKVSC
>PcyM_0206700
MKLFQRGLLPLV--CCSACLSLL-TRTYAVAYDLANLGSAEKRVALNLLQVFEEARSAERGFYERLDNSQKIFDEVGAGR
A-SRGGGSGGRDGGIGSDGSGSSGGSGSSDGGGGALPQTEAL----S-PPTSPPPV------GT----------------
--------------TPSSFVQVKSKGPVEEETIWRALYDTQLRRSPPNEQVHVYSLENVEKEFEKAQEEAFISQALMLKN
QFEFNLNHMREEVPRGRKLQDVVNEAVALEDRVGQ---GGLTRGNSQNGALRG-----GAV-GTRVLC
>PocGH01_02012200
MHSRNMIFPII----LF-FAFVL-NKSYEKNHDIGNLPNEEKRLALNLIQVYRDVRNAEDNFFEKFENSKKILNEIKWEN
KNVKGNDENA--S----DSS--------------------AIPSSVSNPSAFSSPLLRHTTNKP----------------
--------------ISPSFVQIKSRGPVEEETIWRALYDTQLRRSPPTEQVHVFSTENVEREYEQARLHAFTSQIEIMRE
TFEKKLKYMSEEIPRRRRLTEVIKSATLLGEQIEQKNKISD-RNPYQNGHMQK------TY-ATSVVC
>PPRFG01_0108400
MEYHKPRLPLISLLIISCALFFL-FKRSEGIFQTKGLEGTEKRLAVNLMKIYEETKDVESIFYENVDRVHNMFEEIKKKD
N-MNNNDDNNNVKKYKYDEE--------------------DI----D--TEKASPL-----NPY----------------
--------------LAPSFVEMQSKGPVEEETIWRALYDTQLRRSPPTEEVHVFSSEDVKKEYNEAKMDSFIYQIYMMKS
EFDKNLNYMNAEMFRQKNKKKVLHDASLFDQHIKK---MNN-KRICKNGPLKK------EY-STQILC
>PRCDC_0107800
MEYHKPRLPLISVLIISCALFFL-IKPSEEIFQTNGLDGTEKRLAVHLINIYEETKDVESIFYENVDRVHNMFEEIKKKN
N-MNNNDDNSNVRKNKYDEE--------------------NI----D--TEKASPL-----NPY----------------
--------------LAASFVEMQSKGPVEEETIWRALYDTQLRRSPPTEEIHVFSSEDIKKEYNEAKMDSFISQIDMMKS
EFDKNLNYMNAEMFRQKNKKKVLHDASLFDQHIKK---MNN-KRICKNGPLKK------EY-STQILC
>PF3D7_0110000
MEYHKPRLPLISLLIISCALFFL-FKRSEGIFQTKGLEGTEKRLAVNLMKIYEETKDVESIFYENVDRVHNMFEEIKKKD
N-MNNNDDNNNVKKYKYDEE--------------------DI----D--TEKASPL-----NPY----------------
--------------LAPSFVEMQSKGPVEDETIWRALYDTQLRRSPPTEEVHVFSSEDVKKEYNEAKMDSFIYQIYMMKS
EFDKNLNYMNAEMFRQKNKKKVLHDASLFDQHIKK---MNN-KRICKNGPLKK------EY-STQILC
>PKNH_0203800
MKLFQRGFLPLL--FFCACLFLLFRRTYGVTYDLANLGSGEKRLALNLLKVFEEARGAERGFYERLDNTQKIFDEVGARR
A-SIGGDRISGD-HVDSDST--------------------AL----G--DEAPPPL------ER----------------
--------------PPSSFVQVKSKGPVEEETIWRALYDTQLRRSPPNEQVHVYSLENVQKEFAQAKADAFLSQIAILKK
EFELSLCYMREELMRGKKVREVVSEAVDLEDRVRQ---GGMARGRYENGVLRGGAAGRGVN-GTKVLC
>PCOAH_00003670
MKKEKSTLTVED---------NL-LLTHAVAYDLANLGLAEKRLALNLLQVFEEARSAERGFYERLDNTQKIFDEVGAGR
T-TMNGGNGG---DVSSDNA--------------------SV----G--GKGPPPL-----GRL----------------
--------------PSSSFVQVKSKGPVEEETIWRALYDTQLRRSPPNEQVHVYSLENIQKEFEQAQAEAFISQIAMLKN
QFELNLSHMKEELPRVKRLHEAVSEELALEDRVGK---GGLSRGSYQNGALRGREAGKAES-GMKVLC
>PBLACG01_0107700
MEYHKLRLPLISLLIISCILFFI-IKPSEEIFQTHGLEGTEKRLAVNLIKVYEEIKDVESIFYENVDRVHNMFEEMKKKN
N-INNNDK---VRKYKYDEE--------------------NI----E--TEIASPL-----NPS----------------
--------------LVPSFIEMQSKGPVEEETIWRALYDTQLRRSPPTEEVHIFSSEDVRKEYKEAKMDSIISQIDMMKS
EFDKNLNYMNAEMFRKKNKKKVLHDASLFYQHIKK---MNN-KRTCKNGPLKK------EY-STKILC
>PmUG01_02013900
MKKFCLTSFLPSI---SIFVFSF-ISSSEQVYDIGRLPISEKRIALNLIQVYEETKDAQMKFYEKFDNTQQLFNEIKAEK
S-STSREDDQARGFIKTPLQ--------------------DA----T--SNTTNP------STS----------------
--------------TSSSFVQIMSKGPVEEETIWRALYDTQLRRSPPTEEVHVFSTEDVEKEYGKARFDAFISQIYMMKN
QFEKDLLYMNEELPRQKKIKDVINKAALLEQHINM---QNK-GNYYKNGPVQK------TY-ATRVLC
>PBANKA_0203600
MVIIF------PI-FFVFVVFL--SISCGKMYDIKHLSQTEQKLALNLIQIYENTKSAEEEFYKKFENWIQIFSEVQPKD
N-KENDGNK---KEGLFNTN--------------------TILDSKS--ENKQKYI---NESQI----------------
--------------SSSSFVQIKSKGPVEEETIWRALYDTQLKRSPPTESIHVFSLENIENEYEEAKLSAFVSQIDMMRN
NFEKNLHYMNEELPRKKRIMDIIKTANLLETDLSK---LYK-KHTYKYDVPKK------IY-GTKVSC
>PGSY75_0110000
MGYHKLRLSMMLVLIISCVLFFS-ISPSEELFQMKGLDRTEKNLAVNLMKIYEDTKVEETNFYKNFDRVHNMFEEIKKKK
N-INNNY----------DEK--------------------HI----K--KEIASDL-----NPSLSESF-----------
---------MESRFMDSSFIEMQSKGPVEEETIWRALYDTQLRRSPPIEEIHVFSSEDVKKEYEEAKMDSFISQIDMIKS
EFDKNLNYMNTEMLRQENKKNIMECACLFYHYLKQ---MNN-KRTYKNEPLRK------AY-STKILC
