# Supplementary material for: Phosphorylation in the Plasmodium falciparum Proteome: A Meta-Analysis of Publicly Available Data Sets
Source: J Proteome Res. 2024 Oct 30;23(12):5326–41. doi: 10.1021/acs.jproteome.4c00418 (PMC11629380; doi:10.1021/acs.jproteome.4c00418)
Supplement: Supplementary file 7 — pr4c00418_si_007.zip [file pr4c00418_si_007.zip › plasmodium_alignments/PF3D7_0110100_orthos.afa]

>PmUG01_02013800
MINVNVGVLGHVDSGKTSLCKCLSETLSTCALDKHKQSQERGITIDLGFSSFYIKKKKCKLFR------KGG-----EES
NKRNDE------WNDVRSDER------NDACIDHGKG-----DGSALTDLGTNK-QMIISG--EN--G-----LRNN-FI
ASSKNERDEETIQVCLVDCPGHHSLLKCIVMGAEITDIIFLVIDINKGIQKQTIECLVLCEIVRSDIIIILNKIDLIPIN
EREKKIKLMKKKIEDALSK-TRLRHLKYYIISLSAYIKRD-DNMN-D-GCVE-RGLCNRGKEGIEEQEDEERK-EV-ELY
VDEY--------------------KTNNYKR-ENYI------------CA------------------------------
------S-DEK-DDEINCSPRKGKRTHLVSKNDENTGPKKYEQK-HEQKCKKT-----------------YEQNYAHTY-
----EQNSTRRKE-ERKSCFANVDALIDLLSSIVRIPVKTKC--------------------------------------
----------------------TYEEFYFLFDHSFDIKGKGTAYTGTVIRGRIRNNCNIVILPINEKGKIKEIQTFKKKV
EEGTKGDRLSLLISNNNLKNT-KKIERGIIVFEKSNISYFSIFICKVKFVEFYKKNMNNAELLTCIIGFSSSPCYGYFFK
KMVNQNGTA--PNAEAN-AK--------------------------------VNVAISGTSNVTVNSTSQSEEWGHKPFD
RNGHYVLVDKINFFTPQRD-RESEGSE---HG----------------KG--KDKS------------------------
------ERSEH---------------------------------------------------------------------
---------GKD-----------------------------------ESEEEEVYFLTVMKTKIYCYTNEKCIFLKNDDK
LNCRICMYGHIIDMIDDDRH------------------HK---KSPFIVNKKPALNEYEGFENMKIMNAKEKIGLIEKVF
-D-NFTLLCKNIFTSSSQITQYLDKKIYIVNSSYQN------------------------------------N-KNEFKI
EYIGRITKPFAKNGKFFAQFDEDISHIEKNCKSFIVLIKYYKDILTKRKIFL----------------------
>PPRFG01_0108500
MININVGVLGHVDSGKTSLCKCLSQILSTCALDKHKESKERGITIDLGFSSFYIKKKIKKKYD------VNQKR--EIQT
NLLNDQ------TTD-----Q------KESFLYCKRE-----EENDLHNIQYDK-TNIEYN--EE--QNCYDYTNDK-HH
SNNIYFYDEEIIQICLVDCPGHHSLLKSIIMGSEITDIIILVIDINKGIQKQTIECLVLCKIINCDIIIVLNKIDLIPLH
LREKKINLMKKKIQEAFYKFKSLQSLNYHIVSISANVKGK-DNKD-V-EGDPPNLLSHD-KKGVKNLLSGDNK-DL-PIL
LNDDKKDPPNLLN-DDKKGVKILLSD--DKK-DPSI------------LL------------S-DDKKDPPNLLND-DKK
DPSILLS-DDK-KDPPNLLND-DKKDPSIL------------LS-DDKKDPSILLNDHMN-E------------------
---WSQNKSSSDI-PFMNKTINIKEIINVLTNIIKIPEREIS--------------------------------------
----------------------TYEDFYFLYDHSFNIKGKGTIFTGTVIKGKIKINCNVTILPLNETGKIKEIQSFKKNV
HEGKKGSRLSLLILNNNIKNI-KKNERGVIIYENSNISYFSMFICKVKQVEFYKKDLNNLEHFICIIGFSSTECYGYFFK
KIKNKYETN--ESKKIN-YK--------------------------------K---RSQGND-VCPTLLEDTLNVDKRFD
RRGNYLLINKLCYDDTQKE-NNNNNKK---NN----------------NN--KKNKKNGNKNEHSDDI---------NKN
EHGDDNNKNEHSDDINKNEHGDDINNNHLNDYINNNHLNDDVNNNHLNDDVNNNHLNDYINNNHLNDDVNNNHLNDDVNN
NHLNDDVNNSHL-----------------------------------NNYDDDIYFLVVMKRKIHCFENEKCIFLKNDEH
TNCRICLYGEIIEMIDNNCT------------------YK--KDDSFVFNKQPNIYKYEEYKDLKILKEKNKKGNIDKII
-D-EHTIICKKLFQSSNQVIPYIYKKIYIVKSTYDQKNGNTT------------------------------S-GNTSNV
LHTGTIIKPFAKQGKAIVSFDEDISYLKNDIKSYNFLLVYYKDVFSKKKVFL----------------------
>PRCDC_0107900
MININVGVLGHVDSGKTSLCKCLSEVLSTCALDKHKESKERGITIDLGFSSFYIKKKIKKNYN------VNHKR--EVQT
NLPNDQ------TTD-----Q------NEPFLYCKRK-----EKNDLHNIRYDK-TNIEYN--EK--QNYYDYTNSK-HH
SNNIYFYDEEIIQICLVDCPGHHSLLKSIIMGSEITDIILLVIDVNKGIQKQTIECLVLCKIINCDIIIVLNKIDLIPLH
LREKKINLMKKKIQEAFYKFKSLQSLNYHIVSISANVKGK-DNKD-V-EGDPPNLLSDDDKKGGRNLLSDDDKKGGRNLL
SDDDKKGGRNLLSDDDKKGGRNLLSDD-DKK-GVNNLLSDDDKKGGRNLL------------SDDDKKGGRNLLSDDDKK
GGRNLLSDDDK-KGVNNLLSDDDKKGGKNL------------LSHDDKKDASNLLNNHMN-EW-----NGLNKEHITSY-
-NKSSQNKSSSDI-PLMNKTLNIKEIINVLTNIIKIPEREIS--------------------------------------
----------------------TYEDFYFLYDHSFNIKGKGTVFTGTVIKGKIKINCNVTILPLNETGKVKEIQSFKKNV
HEGKKGSRLSLLILNNSIKNI-KKNERGVIVYENSNISYFSMFICKVKQVEFYKKDLNNLEHFICIIGFSSTECYGYFFK
KIKNKYETN--TSKKIK-YN--------------------------------E---ISQGDD-MFPTSIEDTLNVDRKFD
RKGNYLLINKLCYDDTQTE-NNNNNNK---NS----------------NN--KDHGDDNNNNDHGDDNNKNEHSGDINNN
DHGDDNNKNDHGDDNNKNEHSDDIN-------------------------------------------------------
------NNNHHL-----------------------------------NDDDDDIYFLVVMKRKIHCFANEKCIFLKNDEH
TNCRICLYGEIIEMLDKNCT------------------YK--KDDSFVFNKQPNIYKYEEYKDLKILKEKNKKGNIDKII
-D-EHTIICKNLFQSSNQVIPYIDKKIYILKSTYDQKNGNTT------------------------------S-GNTSNI
LHTGTITKPFAKQGKAIVSFDEDILYLKNDIKSYIFLLVYYKDVFSKKKVFL----------------------
>AK88_05011
MINVNVGVLGHVDSGKTSLCRCLSEVLSTCALDKHRQSQERGITIDLGFSSFYLKRRRSQRGA-----QESDSH-----S
EEVKTGD-----ILN-----G-------K-RCDEERG-----DGEV-------------------------TTGEGS-AG
PLNCSPPEEETLQVCLVDCPGHHSLLNCIIMGAEITDMVLLLIDITKGIQKQTVECLVLCEVLQRDIVVVLNKIDLVPPE
QRKTRVNLMKDKIELVFRSKPGLRNLKWYVVGLSADSKRA-AQVTAT-GD-ALTSTPPTDSH------------------
--------------------------------------------------------------------------------
-------------------------------------------------------------------------AHHV---
-----RGSDCGAS-ASPPRSENVRQLINLLKEVIRVPARRGNRPR-AGGGGS----GSGDEDEDEGEGQ-----------
-------------------PRNHPDEFYFLYDHTFDVKGKGRVYTGTVIRGTITKNTTVSILPMKEKGKVKAIQSFKQTV
DEGTQGNRLSLLICNDHIRSTGKKTERGVIVTEFSNISHFTTFICRVKLVQYYGRSVNSGELLSCVIGFSTSPCYGYFFR
PINNHKTTG--GE---------------------------------------------------NP-SQHNNTNKKKKFD
PKGNYLLINQLTYKQEKEN-KEEEEEE---EEEE---EKKKKKTSTDNLN--SNEY------------------------
------NTKDI-----------E---------------------------------------------------------
---------NKN-----------------------------------PTSDEDIFFLVMLKKKIHCYTKEKCIFIKNEEN
LNCRICLHGIIEDIVDHGYP------------------QQ---KAPFIVGKKPTLHDFPRFNSFKLLTQKRKVGQIERIQ
-D-NHTVICKNMFQCSTQVTPYMRQQVCLVHAGHKN------------------------------------D-VSDVHV
RYVGVVTAPFAKNGKFIAHFEDDLSSVKENYKSFLLLINYYKDALTKRKVFL----------------------
>PCHAS_0201900
MINVNIGVLGHVDSGKTSLCRCLSEVLSTCALDKHRQSQEKGITIDLGFSSFYIKKKKSQITT-----SQNQHE--ETQN
NKIIPKH-----EST-----A------ND-N-E------------NQNDVKRED-IN--N---------DCEEGNIQ-NK
NISNENPEDELIQICLVDCPGHHSLIKCIVMGAKIMDMIFLVIDINKGIQKQTIECLVLCQFVKSDIIIILNKIDLIPLH
ERDKKINSMKKKIKDAINK-TSLKKLSYYIVSLSANSKNT-GGDE-M---------------------------------
-------------------------------GEKTH------------SM------------------------------
------C-GDS-PNEFN-------------------------------------------PRS-----------------
----------TILKKEKPASENINELIELLKNVIKIPVRENN--------------------------------------
---------------------PSFEDFYFLYDHSFEIKGKGMVYTGTVIKGKITINSDISILPLNIKGKIKDIQSFKKKK
KEGSSGNRLSFLISHDNIKNL-KKVERGIIVHEKSSICNFTVFICKIKLIEFYKKSIKNKELLTCIIGFASSHSYGFFFK
KLKTEKKKE--HENNLQ-HN--------------------------------------------GK-TNPSCLSNNNGFD
RNGDYLIIDEVEYFNNIND-ETISEN------------------------------------------------------
---------DL---------F-----------------------------------------------------------
-----------E-----------------------------------DENDEEIYFLVVLNKKIYGFNGEKCIFLKNDEN
INCRICLHGNIVDIIKDSGI------------------NSKMNNSTFVMNKKPCLNEHEDYKNFKIMKEKEKIGLIEKVI
-D-NTTLLCKNVFTSSNQVTAYLTQKIYLIPIEHQK------------------------------------N-KNVCKT
ATIGYIAKSFAKNGKFIAHFDDDISHIKDNIKSYIIMIKYYKDIFTKRKIFM----------------------
>PY17X_0204900
MINVNIGVLGHVDSGKTSLCRCLSEVLSTCALDKHRQSQEKGITIDLGFSSFYIKKKKSQTSTSQTTTSQNQHG--EIQN
NKIVPKH-----GPN-----K------NE-CIP------------DQNDVKKED-IN--N---------DCEIENI----
--QNISDENELIQICLVDCPGHHSLIKCIVMGAKIMDMIFLVIDINKGIQKQTIECLVLCQFVKSDIIIILNKIDLIPLH
EREKKINTMKKKIKDAINR-TSLKKLSYYIVSLSANKKNQ-NDNE-KIDHV-----------------------------
-----------------------------EIEENAI------------SM------------------------------
------C-RNN-PNEIN-------------------------------------------PRF-----------------
----------NILKKEKHTSENINELIELLKSVIKIPVRETN--------------------------------------
---------------------PSFEDFYFLYDHSFEIKGKGMVYTGTVIKGKITINSNISILPLNIKGKIKDIQSFKKKQ
KEGTSGNRLSFLISHDNIKNL-KKVERGIIVHEKSNICNFTVFICKIKLIEFYKKSIKNKELLTCIIGFASSHSYGFFFK
KLKTDPEKE--QTINGH-NNGHNNGHNNGHSNGHSNGHNNGHSNGHSNGHNNE---QNNGQN-NGE-RDSTCLSNNIGFD
RNGNYLIIDEVEYLNHIND-ETVSEN------------------------------------------------------
---------DL---------F-----------------------------------------------------------
-----------E-----------------------------------DEKDEEIYFLVILKKKMYGFNGEKCIFLKNDEN
INCRICLHGNIVDIIKDSAI------------------NSQINNSTFVMNKKPCLNEHEDYKNLKIMKEKEKIGLIEKVI
-D-NTTLLCKNVFTSSNQVTAYLTQKIYLIPLEHQK------------------------------------N-KNVCKT
ATIGYIAKSFAKNGKFIVHFDDDISHIKDNIKSYIIMIKYYKDIFTKKKIFM----------------------
>PGAL8A_00106000
MININIGVLGHVDSGKTSLCRCLSEILSTCALDKHKQSKERGITIDLGFSSFYIKKKISNA-S------INSNE--EEDS
-LK--------------------------------------------Y---------------------NCKNKSIN-ID
-TNKNFQNEEIIQICLVDCPGHHSLLKCIVMGAEITDMIFLVIDVNKGIQKQTIECLVLCEIVKSDIIIILNKIDLIPIN
VREKKISLMKKKILDALSK-TNIRNLNYYIISVAAEIKKN-ENIN-Y-EN---NSLYDEKKEDST--IEEKNM-------
-----------------ESFKREIIFSKCEN-DTTK------------CM------------------------------
------D-DNL-NKNIDCSSIEKKKSYSYE-----------------------------NEDI-----TIL-KEEINKK-
----TNKENDEKL-SKCKRSLNINLLINLLTDVLKIPSRDIS--------------------------------------
----------------------SYEEFYFLYDHSFEIKGKGTVYTGTVIKGMIKNNCNIMILPINEKGKVKEIQSFKKKV
DEGKKGNRLSLLISNNNLKNT-KKIERGIIVHEHSKISYFSIFICSVKLVEFYKKNINNGELLTCIIGFSSSLCYGYFFK
KIENTYSNV----KQLN-NS--------------------------------T---VSVKSE-LNET---NVDCKNKNFD
INGNYLLINEIDFLEQN---------------------------------------------------------------
--------------------------------------------------------------------------------
-----------------------------------------------NEKEQEIYFLVIMKKKIYCFKNEKCIFLKNDDN
LNCRICLYGNILDIVDDNHC----------------------KSNSFSVNKKPDFNEYENYKNFKIMKEKEKIGLIEKVL
-D-NYTLICKNIFNSSSQVSVYLNKKIYIVDSSYQT------------------------------------N-KNELKI
LHVGHIMKPFAKNGKFVIQLDDDISYLKNNYKSFIVLIKYYKDIFTKKKIFF----------------------
>PRELSG_0207000
MINVNIGVLGHVDSGKTSLCKCLSEILSTCALDKHKQSKERGITIDLGFSSFYIKKKVFNS-S------INSNI--E-DT
-LK--------------------------------------------Y---------------------NYKNENID-ID
-TKDNKQNEEIIQICLVDCPGHHSLLKCIVMGAEITDMIFLVIDVNKGIQKQTIECLVLCEIVKSDIIIILNKIDLIPIN
IREKKINLMKKKILEALSK-TNLKNLKYYIISVAAEIKKN-TNIN-Y-EY---NSLHDEKQEENSV-TTKKNL-------
-----------------VSFKRENKFSECES-DITK------------CI------------------------------
------D-DDS-NKNVNYSCIEKRENHLCE-----------------------------SEDV-----TFL-KEEIN---
------KENDEKL-SKYKNSLNIHLLIDLLTNVLKIPSRDTS--------------------------------------
----------------------SYEEFYFLYDHSFEIKGKGIVYTGTVIKGIIKNNSNIIILPINEKGKIREIQSFKKKV
DEGKKGNRLSLLISNNNLKNT-KKIERGIIVHEHSKISHFSMFICKVKLVEFYKKNMNNSELLTCIIGFSSSLCYGYFFK
KIENSDSKT----KELN-SS--------------------------------T---TSVKGK-LIEA---NKNCENKNFD
VNGNYLLINELDFLEQK---------------------------------------------------------------
--------------------------------------------------------------------------------
-----------------------------------------------NKEEQEIYFLVIMKKKIYCFKNEKCIFLKNDDN
LNCRICLYGTILDIIDDNHY----------------------KNNSFSVNKKPNFSEYEDYKDFKILKEKEKIGLIEKIL
-D-NYTLICKNIFNSSTQVSTYLNKKIYIVDSSYQT------------------------------------N-KNDLKI
QHIGCIMKPFAKNGKFIIHLDDDISYLKNNYKSFIVLIKYYKDIFTKKKIFF----------------------
>MKS88_000665
MINVNVGVLGHVDSGKTSLCKCLSETLSTCALDKHKQSQERGITIDLEE------------------------------S
NKRNDE------WNDVRSDER------NDACIDHGKG-----DGSALTDLGTNK-QMIISG--EN--G-----LRNN-FI
ASSKNERDEETIQVCLVDCPGHHSLLKCIVMGAEITDIIFLVIDINKGIQKQTIECLVLCEIVRSDIIIILNKIDLIPIN
EREKKIKLMKKKIEDALSK-TRLRHLKYYIISLSAYIKRD-DNMN-D-GCVE-RGLCNRGKEGIEEQEDEERK-EV-ELY
VDEY--------------------KTNNYKR-ENYI------------CA------------------------------
------S-DEK-DDEINCSPRKGKRTHLVSKNDENTGPKKYEQK-HEQKCKKT-----------------YEQNYAHTY-
----EQNSTRRKE-ERKSCFANVDALIDLLSSIVRIPVKTKC--------------------------------------
----------------------TYEEFYFLFDHSFDIKGKGTAYTGTVIRGRIRNNCNIVILPINEKGKIKEIQTFKKKV
EEGTKGDRLSLLISNNNLKNT-KKIERGIIVFEKSNISYFSIFICKVKFVEFYKKNMNNAELLTCIIGFSSSPCYGYFFK
KMVNQNGTA--PNAEAN-AK--------------------------------VNVAISGTSNVTVNSTSQSEEWGHKPFD
RNGHYVLVDKINFFTPQRD-RESEGSE---HG----------------KG--KDKS------------------------
------ERSEH---------------------------------------------------------------------
---------GKD-----------------------------------ESEEEEVYFLTVMKTKIYCYTNEKCIFLKNDDK
LNCRICVYGHIIDMIDDDRH------------------HK---KSPFIVNKKPALNEYEGFENMKIMNAKEKIGLIEKVF
-D-NFTLLCKNIFTSSSQITQYLDKKIYIVNSSYQN------------------------------------N-KNEFKI
EYIGRITKPFAKNGKFFAQFDEDISHIEKNCKSFIVLIKYYKDILTKRKIFL----------------------
>PVP01_0204900
MINVNVGVLGHVDSGKTSLCRCLSEVLSTCALDKHRQSQEKGITIDLGFSSFYLRRGGSSSGT-----TSSGGNR----S
GSISSGE-----AGS-----G-------E-ILDGEAR-----DGKSPHGKSRD--------------GDAADAAPAN-GH
PANGHPPAEETLQVCLVDCPGHHSLLNCIIMGAEITDVILLLIDITKGIQKQTVECLVLCEVLQRDVVVVLNKVDLVPPE
QREKRVSLMKAKMEMVFRSKPGLRALKCYVVGLSADSKGG-APQE-G-EQ-QERERQEGERQE-RRLQPGTEL-------
-----------------------------QPGTELQ------------PG------------------------------
------T-Q-PPPRMQL--------------------------------------------------------PH-----
-------RAGGVG-ASPPRSENVEQLISLLREVIRVPARRGQSAH-GGDGEVGGESGGESGGEDDGENG-----------
-------PVNRTGRLNRLNRPPRRDEFYFLYDHTFDIRGKGRVYTGTVIRGTIRRNCSVSILPMKEKGRVKEIQSFKKKV
DEGIKGNRLSLLICNDHTKNTGKKIERGVIVSEPTSICHFSLFICRVKSIQYFGRCVNNAELLSCVIGFATSPCYGYFFR
PVRKPTGGE--ASQGET--P--------------------------------------------LQ-P-PHRKRGERRFD
PRGDYLFVRQLGFERGEAA-SQGG------------------LTSGGGLN--SEEN------------------------
------PNPER-----------G---------------------------------------------------------
---------SQN-----------------------------------RPRDDDTFFLAILKKKVYGYEGEKCIFIKNDDN
LNCRICLHGTIKEIIDDGYP------------------HP---DAPFIIGKKPTLSHFPRFDSFKLLIEKQKVGQIERLQ
ED-NHSLICKNMFNSSSQVAPYMGREVCLVDADGRK------------------------------------D-LRDAHV
RHVGVIAAPFAKSGKFIARFEDDLSPLRESCRSFLLVLRYCKDALTKRKVFLWGGSLRGEASSVGRTPLRTFAA
>PocGH01_02012100
MINVNIGVLGHVDSGKTSLCRCLSEVLSTCALDKHKQSQERGITIDLGFSSFYIKKKNSKLDC-----NRSKKY--DERD
SNDKEKN-----VPN-----N------GE-FVG------------PFN--KTES-LS----------------------L
LTWENEPEEETIQVCLVDCPGHHSLLKCIVMGAEITDMIFLVIDINKGIQKQTLECLVLCEIVKSDVIIVLNKIDLIPAR
EREKKIMIMKRKIEQALSK-TCLRHLTYYIVSLSADMKKE-DTAS-C-KREG-EGEGEEGEEE-------NRK-EH----
------------------------PCSLLKREGAAS------------SI------------------------------
------C-DKK-KDKLN-------------------------------------------TSSSTSPIFSLGEEQIVKNG
SKQSVLHKKEEGL-KKKQKSTNINILVNLLKDVIKIPKRESS--------------------------------------
----------------------SYEEFYFLYDHTFDIKGKGTVYTGTVIKGMIKINHMITILPLNIQGKIKDMQSFKRRK
KEGIKGDRLSLLISHNHEKNI-KKVERGIIVYENTDIFHFSIFICKVKLVEFYKKNMNNAELLTCIIGFSSSLCYGYFFK
KMCHEDCQG--GA-DFQ-RT--------------------------------------------GE-CLQ--TTTSSQFD
RRGSYLLVDDHELSCLQRRGEQIGEA------------------------------------------------------
---------AS---------N-----------------------------------------------------------
-----------T-----------------------------------GAEDGELFFLTVLKKKIYCFPNEKCIFLKSDDS
LSCRICMHGEILDIVNDRQRCNGGNGSGCYGKGGLNLVHSRGGDPPFMVNRKPAVNDYECFKHFKILKEKEKVGFIDRVL
-D-NFTILGKNAFTSVSQITPYLHKKIYLVDAGYQE------------------------------------D-KKSFRI
KHVGCIAKAFAKSGKFVAQFDEDISHIKQKYKLYILLIKYYKDIFTKRKVFM----------------------
>PKNH_0203700
MINVNVGVLGHVDSGKTSLCRCLSEVLSTCALDKHRQSQEKGITIDLGFSSFYLRRRKRNRDA-----EGAEGGH----N
GQITSRE-----IPN-----G-------K-VFHNELFEEEHSDGRVCNGSACG--------------GEV-PSGEGS-AD
PLNCSSAEEETLQICLVDCPGHHSLLNCIIMGAEITDMILLLIDITKGIQKQTVECLVLCEVLQRDVVVVLNKIDLVPAE
QRERRIKLMKEKIELVFRSKAGLRNLKWYVVGLSAQLKKG-EPTA-G-AY-PPNSLPPTDSK----------L-------
-----------------------------Q--------------------------------------------------
----------S-QSQWQ--------------------------------------------------------CRPV---
-----SNADDGIG-ASPPRSENVAQLINLLREIIRVPTRRGKNSH-NGGGDD--------NNDDDG--------------
-------------------NDRGGDEFYFLYDHTFDIKGKGRAYTGTVIRGTIKRNATVSILPMKEKGKVKEIQSFKQIV
NEGTQGNRLSLLICNDHIRNSGKKIERGVIVSEISNIAHFSIFICRVKLVQYYGRSISSSELLSCVIGFSTSPCYGYFFR
PINKDTGGM--PSQRGR-YL--------------------------------------------KQ-TSPTKACEKKTFD
PQGDYLFINQIIFEQEEQK-KKE---------------------------------------------------------
----------S---------------------------------------------------------------------
---------EEN-----------------------------------PKSDDEFFFLVILKKKIYCYKKEKCIFIKNEEN
LNCRICLHGIIEDIVDDGYP------------------HQ---KTPFIAGKKPTLSDFSRFKNFKMLIEKQKRGEIERVQ
-D-DHTVVCRNMFRCSTQVAPYLGKEICLVDADYKS------------------------------------D-LRDVEV
RHIGVITAPFAKSGKFIAHFQEDLSLIRENYKSFLLIIKYYKDALTKRKVFL----------------------
>PCOAH_00003680
MINVNVGVLGHVDSGKTSLCRCLSEVLSTCALDKHRQSQEKGITIDLGFSSFYLKRRKRERDA-----QPDESHHGEVKN
GQIRSGN-----FYN-----G-------K-VFHDEPF-----NGKVC---------------------------------
-------H---------DEP-----------LNEITDMVLLLIDITKGIQKQTVECLVLCEVLQRDVVVVLNKIDLVPPE
QRETRVKLMREKIELVFRSKAGLRNLKWYVVGLSADSKRG-EPTT-R-AD-TPSSIPPSDAQ------------------
--------------------------------------------------------------------------------
----------S-PLQLQ--------------------------------------------------------PHRV---
-----GSADDGIS-GSPPRSQNVDQLINLLREVIRVPVRRGKKKH-DDGGED-----------DDG--------------
-------------------NEDDADEFYFLYDHTFDIKGKGRVYTGTVIRGVIRRNATVSILPMKEKGKVKEIQTFKKKV
DEGTQGNRLSLLICNDHIRNTGKKIERGVIVSEKSNIAHFSIFVCRVKLVQYYGRGVNSSELLSCVIGFSTSPCYGYFFR
PANKGTGGM--PSQRAT-HP--------------------------------------------KQ-SLPTKACKKKTFD
PEGDYLFVNELTFEQETEE-RKK---------------------------------------------------------
----------T-----------E---------------------------------------------------------
---------EEN-----------------------------------NPNSDDTFFLVIMKKKIHCYKKEKCIFIKNEDN
LNCRICLHGIIEDIIDDGYP------------------QQ---KTPFIVGRKPTLSDFRRFNSFKMLTEKQKVGQIERVQ
-DDNHTVLCRNMFECSTQIAPYLGKEVCLVDAGYKN------------------------------------GHLSDVQV
RHVGVVTAPFAKNGKFTARFEDDLSYMRENCKSFLLVINYYKDALTKRKVFL----------------------
>PF3D7_0110100
MININVGVLGHVDSGKTSLCKCLSQVLSTCALDKHKESKERGITIDLGFSSFYIKKKKKKKYD------VNQKR--EIQT
NLLNDQ------TTD-----Q------KESFLYCKRE-----EKNDLHNIQYDK-TNIEYN--EE--QNCYDYTNDK-HH
SNNIYFYDEEIIQICLVDCPGHHSLLKSIIMGSEITDIIILVIDINKGIQKQTIECLVLCKIINCDIIIVLNKIDLIPLH
LREKKINLMKKKIQEAFYKFKSLQSLNYHIVSISANVKGK-DNKD-V-EGDPPNLLSHD-KKGVKILLSGDNK-DL-PIL
LSDDKKDPPILLN-DDKKDPPNLLND--DKK-DPPN------------LL------------N-DDKKDPPNLLND-DKK
DPSILLS-DDK-KDPPNLLND-DKKDPPNL------------LN-DDKKDPSILLNDHMN-E------------------
---WSQNKSSSDI-PFMNKTINIKEIINVLTNIIKIPEREIS--------------------------------------
----------------------TYEDFYFLYDHSFNIKGKGTIFTGTVIKGKIKINCNVTILPLNETGKIKEIQSFKKNV
HEGKKGSRLSLLILNNNIKNI-KKNERGVIIYENSNISYFSMFICKVKQVEFYKKDLNNLEHFICIIGFSSTECYGYFFK
KIKNKYETN--ESKKIN-YK--------------------------------E---NSQGHD-VFPTLLEDTLNVDKRFD
RKGNYLLINKLCYDDTQKE-NNNNNKKNKKNN----------------NN--KKNKKNGNKNEHSDDIIKNEHGEDINKN
EHSDDNNKNEHGDDNNKNEHGDYINNNHLNDYINNNHLNDDVNNNHLNDDVNNSHLNDDVNNNHLNDDVNNNHLNDDVNN
NHLNDDVNNSHL-----------------------------------NNYDDDIYFLVVMKRKIHCFENEKCIFLKNDEH
TNCRICLYGEIIEIIDNNCT------------------YK--KDDSFVFNKQPNIYKYEEYKDLKILKEKNKKGNIDKII
-D-EHTIICKKLFQSSNQVIPYIYKKIYIVKSTYDQKNGNTT------------------------------S-GNTSNV
LHTGTIIKPFAKQGKAIVSFDEDISYLKNDIKSYNFLLVYYKDVFSKKKVFL----------------------
>PGSY75_0110100
MININVGVLGHVDSGKTSLCKCLSEILSTCALDKHKESKERGITIDLGFSSFYIKKKIKYNYN------INHKK--EIET
KLQNYQ------END-----K------ND-LLFYKRE-----EKYESHNIQYDNIININSN--EE--HKNSQNTNLTYHH
TNNIYFYDEEIIQICLVDCPGHYSLLKTIIMGSEITDIILLVIDINKGIQKQTIECLVLCNIINSDIIIVLNKIDLIPLH
LREKKINSMKKKIQQAFYKFKSLQKLKYHIVSISANVKGK-DNKG-D-QN---ETLSDDNMKSKKQTLSDDDM-------
-----------------KSKKQTLSDDNMN--DQNE------------TL------------S-----------------
------D-DNM-NDQEKKSSDDNMKDQEKK------------SS-DDN----------MKENM-----NTLNKEHIVSY-
------TKSSSD--TCTSKTINIKEIINVLSDVIKIPEREIS--------------------------------------
----------------------TYEDFYFLYDHSFNIKGKGTIFTGTVIKGKIKINCNVNILSLNEIGKVKEIQSFKKKV
HEGKKGSRLSLLILNNSIKNL-KKNERGVIVYETSNISYFSMFICKVKQVEFYKKNINNSEHLICIIGFSSTECYGYFFK
KLKNKNETD--VSKKIN-YE--------------------------------K---ISQEDK-VFPSISGGILNNDDKFD
KKGNYLLIDRLSYDDNNKS-DHCD--------------------------------------------------------
----YNNKSDHCDDNNKSDHYNN---------------------------------------------------------
---------NNK-----------------------------------NDHCDDIYFLVIMKKRIHCFEKEKCIFLKNDEH
TNCRICLYGEIIEIIDKNCI------------------YK--KDDSFVFNKQPNIYKYEEYKDFKILKEKNKKGYIDKII
-D-EHTIICKNLFQSSNQVIPYIDKKIYIIKSTNDSKNLNATNVNTT---------------NVNATNVNATN-ENTSNI
LHTGTIIKPFAKQGKVIVSFDDDISYLKNDFKSYIFLLLYYKDVFSKKNVFL----------------------
>C922_04873
MININVGVLGHVDSGKTSLCRCLSEVLSTCALDKHRQSQEKGITIDLGFSSFYLKRRRSEQRA-----QAGEVG-----S
GPISIGE-----ILD-----G-------K-VCHSNVR-----DSNVRH-------------------SNA-YDGDGH-AA
APDCSPPEEETLQVCLVDCPGHHSLLNCIIMGAEITDMVLLLIDITKGIQKQTVECLVLCEVLQRDVVVVLNKMDLVPPE
QRETRVNLMRDKISLVFRSKAGLRNLKWYVVGLSADSKRG-EPTG-G-GD-APRSVPPSDSQE-RG-RP--QL-------
-----------------------------QPESQSK------------QR------------------------------
------P-Q-S-HSQMQ--------------------------------------------------------PHRS---
-----PSIGGGIG-TFTPRSENVHQLINLLREVIRVPARRGKKAH-GEEEEEEVEGGSNHDERDDGDQA-----------
-------------------VANHPGEFYFLYDHTFDIRGKGRVYTGTVIRGTIKKNTTVSILPMKEKGKVKEIQSFKKAV
DEGIKGNRLSLLICNDHMRNSAKKIERGVIVSEGSNISHFSIFICRVKLVQYYGRSVNNAELLSCVIGFATSPCYGYFFR
PFDKASAAGEVASHEER-HS--------------------------------------------VP-SLHKKRSYKRRFD
PQGDYLFVRQLTWKQGKEE-KETPGGN---LNSGGNLNTGENLNTGENLN--TDEP------------------------
------HTKEE-----------E---------------------------------------------------------
---------NED-----------------------------------LPRDDDTFFLVILKKRIHCYKKEKCIFIKNDDN
LNCRICLHGIIEDIIDDGYP------------------RQ---KAPFIVGKKPTLSEFPRFNSFRLLNEKQKIGQIECVQ
-D-NHTLICRNMFHCSSEVTPYIGKEVFLVDEAYKN------------------------------------D-LSHVHV
RHVGIVTAPFAKNGKFIARFEDDLSSVRENCRSFLLVIKYYKDALTKRKVFL----------------------
>PcyM_0206600
MINVNVGVLGHVDSGKTSLCRCLSEVLSTCALDKHRQSQEKGITIDLGFSSFYLKRRRRKRSE-----TGKQAG--QIRS
GEVGSEQSGSGEVGS-----G-------Q-IRSDQIF-----DGEV-------------------------ATGEGR-AA
PRDCSPPEEETLQVCLVDCPGHHSLLNCIIMGAEITDMVLLLIDITKGIQKQTVECLVLCEVLQRDVVIVLNKVDLVPPE
QREKRFNLMKEKIDLVFRSKVGLRNLRWYVVGLSADSKRG-EPAG-G-G-------------------------------
--------------------------------------------------------------------------------
--------------------------------------------------------------------------------
-----------EG-APHPRSQNVDQLVNLLREVIRVPARGGKKKARGGEGQVEGK-GSHNEDADEGEGDEDDDDGGDDDE
GGDDDDGGDDDDGG-DDGDRVNHRDEFYFLYDHSFDVRGKGRVYTGTVIRGTIKRNTVVSILPLKEKGKVKEIQSFKQRV
EEGTKGSRLSLLISNDHIRNAGKKIERGVIVSGVSNIPHFSIFICRVKLVQYYGRSVNNAELLSCVIGFATSPCYGFFFR
PVKRPTRRGGMPSHQEKIHP--------------------------------------------VQ-S-LRTKKNKKGFD
PEGDYLLVKQLTFEKGKEE-KKPPGGG---------------LISGGRPH--SGEN------------------------
------HAKDR-----------E---------------------------------------------------------
---------NKNLPSDEGDDADRGDHHDDPSDDHSEDHRDDHRGDPPDDRHRDTFFLVLLKKKIHGYKKEKCIFIKNEDN
LNCRICLHGTIEEIIDDGYP------------------LE---KGPFIVGKKPTLSDFPRFSNFKLLTAKQKVGQIERVQ
-D-NHTVLCRNMFQCSSEVTPYVKKEICLVDANYVN------------------------------------D-LSDIHV
RHVGVITAPFAKNGKFFARFEDDLSFVRENCKSFLLVIKYYKDALTKRKVFL----------------------
>PBILCG01_0108500
MININVGVLGHVDSGKTSLCKCLSEVLSTCALDKHKESKERGITIDLGFSSFYIKKKIKNNYN-----VINHKR--EIQT
NLPNYQ------MID-----Q------NA-LLDYKTK-----EKNELHNILYDN-TNIEYNVEEEEQQKYYDNTNFK-HN
YNNIYFYDEEIIQICLVDCPGHHSLLKSIIMGSNITDVILLVIDINKGIQKQTIECLVLCKIINCDIIIVLNKIDLIPVL
LREKKINLIKKKIQETFSKFKSLQKLKYHIVSISANVKSK-NNKD-V-EGDQQNLLNND---------------------
--------------------------------------------------------------------------------
----------------------------------------------------------TKEEC-----NTLNKQHITSY-
-NKSYENNSLSDT-TFRNKTLNIKEIINVLTDVIKIPQREIS--------------------------------------
----------------------TYEDFYFLYDHYFNIKGKGTIFTGTVIKGKIKINCNVTILPINETGKVKEIQSFKKKV
HEGKKGSRLSLLILNNNIKNI-KKNERGVIVYETSNISYFSMFICKVKQVEFYKKNLNNSEHFICIIGFSSTECYGYFFK
KIKNKNETN--QSKKIN-YK--------------------------------E---ISQGDD-VFPASSERILNVDIKFD
RKGNYLLLDKLCYDDTQKG-NNNNNNN---SG----------------DNNKNDHS---------GDNNNNNHSGDNNNN
NHSGDNNNNNHSGDNNNNNHSGD---------------------------------------------------------
---------NNN-----------------------------------NNHSDDIYFLVVMKRRIHCFENEKCIFLKNDEN
ANCRICLYGEIIEIIDKNCT------------------HK--KDDSFVFNKQPNIYKYEEYKDLKILKEKKKNGNIDKII
-D-EHTIICKNLFQSSNQVIPYIDKKIYIVKSTYDQKNGNTTHGNTTHGNTTHGNATHGNATHGNATQGNATH-GNTSNI
LHTGTIIKPFAKQGKVIVSFDEDIFYLKNDFKSYNLLLVYYKDAFSKKKVFL----------------------
>PBLACG01_0107800
MININVGVLGHVDSGKTSLCKCLSEVLSTCALDKHKESKERGITIDLGFSSFYIKKKIKNKYT------VNHKK--EVQT
NLQNNQ------SSD-----Q------NV-ISYYKKE-----DKNELHNICYDN-TNIYCN--EEEQQKYYDNINIK-HH
SNNIYSYDEEIIQICLVDCPGHHSLLKSIIMGSEITDIILLVIDINKGMQKQTIECLVLCKIINCDIIIVLNKIDLIPIH
LREKKINSMKKKIQEAFYKFKSLQKLKYHIVSISANVKGSKDDKD-V-ERNQQNLLSDDNKKNQQNLLRDDNKKDQQNLL
NNDNKKDQQNLLNNDNKKDQQNLLNND-NKK-DQQNLLNNDNKKDQQNLLNNDNKKDQQNLLNNDNKKDQQNLLNNDNKK
DQQNLLNNDNK-KDQQNLLNNDNKKDQQNL------------LNNDNKKDQQNLLNNDMKEDW-----NTLNKEHITSY-
-NKSYQNKSSPDT-TLTNKTLNIKEIINVLTNVIKIPEREIS--------------------------------------
----------------------TYEDFYFLYDHSFNIKGKGTIFTGTVIKGKIKINCNVTILPINETGKVKEIQSFKKKV
YEGKKGSRLSLLILNNSIKNI-KKNERGVIVYEMSNISYFSMFICKVKQVEFYKKNLNNSEHFICIIGFSSTECYGYFFK
KIKNINETD--ASKKIN-YK--------------------------------E---ISQEDH-LFPTLSERTLNIDNKFD
RKGNYLLIDKLCYDDTQKG-NNNKNNN---NN----------------DN--SDHSDNNNNN------------------
--------------------------------------------------------------------------------
---------NNN-----------------------------------IDHSDDIYFLVVLKRKIHCFENEKCIFLKNDEH
TNCRICLYGEIIEIIDKNCT------------------YK--KDDSFVFNKQPNIYKYEEYKDLKILKEKKKKGNIDKII
-D-EHTIICKNLFQSSNQVIPYTDKKIFIVKSTYDEKNENTP------------------------------N-INTSNI
LHTGTIIKPFAKQGKVIVSFDEDIFYLKNDFKSYIFLLVYYKDAFSKKKVFL----------------------
>PBANKA_0203500
MINVNIGVLGHVDSGKTSLCRCLSEVLSTCALDKHRQSQEKGITIDLGFSSFYIKKKKSQTAT-----SENQHG--ETQN
NKIIPKH-----GPN-----TNENKNKNE-YIP------------DQNNVKKED-IN--N---------DCETGNIQ-NI
NISEKNHENELIQICLVDCPGHHSLIKCIVMGAKIMDMIFLVIDINKGIQKQTIECLVLCQFVKSDIIIILNKIDLIPLH
ERDKKINSMKKKIKDAINR-TSLKKLSYYIVSLSANRKNR-DDNE-I-DDV-----------------------------
-----------------------------EIGKKII------------SM------------------------------
------C-RNS-PNELN-------------------------------------------PHF-----------------
----------NILKKEKNTRENINELVELLKSVIKIPVRETN--------------------------------------
---------------------PTFEDFYFLYDHSFEIKGKGMVYTGTVIKGKITINSDISILPLNIRGKIKDIQSFKKKQ
KEGTSGNRLSFLISHDNIKNL-KKVERGIIVHEKSNICNFAVFICKIKLIEFYKKSIKNKELLTCIIGFASSHSYGFFFK
KLKTDPKKE--QTINVQ-NN--------------------------------E---HNNGQR-GGE-TYSTCLSNNIGFD
RNGNYLIIDEVEYINHIDD-GTVSEN------------------------------------------------------
---------DL---------FES---------------------------------------------------------
------EKEYQN-----------------------------------NERNEEIYFLVILKKKMYGFNGEKCIFLKNDEN
INCRICLHGNIVDIIKDSAV------------------NSKINNSTFVMNKKPCLNDHEDYKNLKIMKEKEKIGLIEKVI
-D-NTTLLCKNVFASSNQVTAYLTQKIYLIPLEHQK------------------------------------N-KNVCKT
ATIGYIAKSFAKNGKFIVHFDDDISHIKDNIKLYIIMIKYYKDIFTKKKIFM----------------------
>PADL01_0107700
MININVGVLGHVDSGKTSLCKCLSEILSTCALDKHKESKERGITIDLGFSSFYIKKKIKYNYN------VNHKK--EIET
NLQNYQ------END-----K------ND-LLFYKRE-----EKYESHNIEYDNMINIDSN--EE--YKNSENTNLN-YD
TNNIYFYDEEIIQICLVDCPGHYSLLKTIIMGSEITDIILLVIDINKGIQKQTIECLVLCKIINSDIIIVLNKIDLIPLH
LREKKINSMKKKIQQAFYKFKSLQKLKYHIVSISAYVKGK-DNKG-D-QE---KKLSDDNMEGKNKTLSDDNM-------
-----------------EGKNKTLSDDNME--GKNK------------TL------------S-----------------
------D-DNM-EGKNKTLSDDNMEDQKQT------------LS-DDN----------MKENV-----NTLNKEHIVSY-
------NKSSSDI-SSTNKTINIKEIINVLSDVIKIPEREIS--------------------------------------
----------------------TYEDFYFLYDHSFNIKGKGTIFTGTVIKGKIKINCNVNILSLNEIGKVKEIQSFKKKV
HEGKKGSRLSLLILNNSIKNL-KKNERGVIVYETSNISYFSMFICKVKQVEFYKKNINNSEHLICIIGFSSTECYGYFFK
KLKNKNQTN--VSKKIN-YE--------------------------------K---NSQQDN-VFPSISGGALNSDDKFD
KKGNYLLIDRLSYDDDNN--------------------------------------------------------------
-------KSDHCDD-------DD---------------------------------------------------------
---------NNK-----------------------------------SDHCDDIYFLVIMKKRIHCFEKEKCIFLKNDEQ
INCRICLYGEIIEIIDKNCL------------------YK--KDDSFVFNKQPNIYKYEEYKDFKILKEKNKKGYIDKIV
-D-EHTIICKNLFQSSNQVNPYIDKKIYIIKSTNDSKNVNAKNIN-------------------------TTN-EYTSNI
LHTGTIIKPFAKQGKVIVSFDDDISYLKNDFKSYIFLLLYYKDVFSKKNVFL----------------------
>PVVCY_0200330
MINVNIGVLGHVDSGKTSLCRCLSEVLSTCALDKHRQSQEKGITIDLGFSSFYIKKKKSQIAT-----SQNQHG--ETQN
NKIIYKH-----KSN-----I------NE-HIP------------DQNNVKRED-IN--N---------DCEGG-----I
NISDENPEDEIIQICLVDCPGHHSLIKCIVMGAKIMDMIFLVIDINKGIQKQTIECLVLCQFVKSDIIIILNKIDLIPLH
ERNKKINSMKKKIKDAINR-TSLKKLSYYIVSLSANSKNT-GADE-V-GDS-----------------------------
-----------------------------EMGEKAN------------SI------------------------------
------C-KDT-PNEFN-------------------------------------------PRS-----------------
----------SILKKEKPASENINELIELLKSVIKIPVRENN--------------------------------------
---------------------PSFEDFYFLYDHSFEIKGKGMVYTGTVIKGKITINSDISILPLNIKGKIKDIQSFKKKK
KEGTSGNRLSFLISHDNIKNL-KKVERGIIVHEKSSICNFTVFICKVKLIEFYKKSIKNKELLTCIIGFASSHSYGFFFK
KLKEEQEKE--HENNFQ-HN--------------------------------------------GK-TNSTSLSNNIGFD
RNGNYLIIDEVEYFNNIND-ETISES------------------------------------------------------
---------DL---------FED---------------------------------------------------------
------E---KE-----------------------------------DEKKEEIYFLVVLNKKMYGFNGEKCIFLKNDEN
INCRICLHGNIVDIIKDSAI------------------NSKINNSTFVMNKKPCLNEHEDYKNFKIMKEKEKIGLIEKLI
-D-NTTLLCKNVFTSSNQVTAYLTQKIYLIPIEHQK------------------------------------N-KNVCKI
ATIGYIAKSFAKNGKFIAHFDDDISHIKDNIKSYIVMIKYYKDIFTKRKIFM----------------------
