# Supplementary material for: Phosphorylation in the Plasmodium falciparum Proteome: A Meta-Analysis of Publicly Available Data Sets
Source: J Proteome Res. 2024 Oct 30;23(12):5326–41. doi: 10.1021/acs.jproteome.4c00418 (PMC11629380; doi:10.1021/acs.jproteome.4c00418)
Supplement: Supplementary file 7 — pr4c00418_si_007.zip [file pr4c00418_si_007.zip › plasmodium_alignments/PF3D7_0110200_orthos.afa]

>C922_04872
--------------------------------------------------------------------------------
----M--EIEKCYEHSCGERGKAKKHGI---NGL-KNGKIYPPDREEIGRASWLVLHTMSANYPNEPTEEDKKKHFDFFH
AFANLYPCHICKLDLLGHLKSHRMNCDGRTVLATFMFNLHNRVNEDIGKAPFPCGDIQEIIDMYRTAD
>PmUG01_02013700
--------------------------------------------------------------------------------
----M--EVEKCYEHSCNNRGKLKFYEN---KNS-KKQNTFPPDREEIGRASWLILHTISANYPNEPTEEEKIKHTKFFY
AFSNLYPCHICKLDLFQILKNYKLNCDNKISFSEFIFNLHNKVNEEIGKDIFPCDDIQHIIERYRTVE
>PBLACG01_0107900
--------------------------------------------------------------------------------
----M--DIDKCYEQSCKNRDKKTKSNIKGIYEN-EKKRIYPPDREEIGRASWLILHTISANYPDIPSENDKIKHTKFFY
AFSNLYPCHICKLDLLNILKKYHLNCKNKINFSTFIFNLHNMINKEIGKDLFPCQDIQTIIDKYKTVD
>PBANKA_0203400
--------------------------------------------------------------------------------
----M--EIKKCYENSCNDRKKENLLENN--KVG-GVKKIYPPDRSEIGRAAWMILHTISANYPNNPTENEKKKHLNFFY
SFSNLYPCHICKLDLLDILKKYKLTCANKIEFSTFIFNLHNMINEEIGKDIYISDNIQNIIDKYKTSD
>PRCDC_0108000
--------------------------------------------------------------------------------
----MSSFMEKCYEESCKKRNKKNESNIKSIYESKKKEKIYPPDRDEIGRASWLILHTISANYPDNPSEYDKIKHTKFFY
AFSNLYPCHICKLDLLNILKTYRLNCNNKINFSTFIFNLHNMINQEIGKDLFPCQDIQTIINKYKTVD
>PGSY75_0110200
--------------------------------------------------------------------------------
----M--NIEKCYEQSCKNRDKKNESNVNGLYEN-KKKQIYPPDRDEIGRASWLILHTISANYPDNPSENDKIKHTKFFY
AFSNLYPCHICKLDLLNILKKYHLNCNNKIKFSTFIFNLHNIINQEIGKDLYPCQDIQTIIDKYKTVD
>AK88_05012
--------------------------------------------------------------------------------
----M--EMEKCYEHSCGERKKSNSHGS---NIV-KNKKIQPPDREEIGRASWLILHTMSANYPVQPTEEDKKKHYNFFN
AFANLYPCYICKVDLLEHLKSYKINCEGRTEMATFMFNLHNRVNEDIGKPLFPCGNIQDIIGMYRTAD
>PVP01_0204800
--------------------------------------------------------------------------------
----M--EIEKCYEHACGERAKPNSHGS---NSG-KSGKVHPPDREEIGRASWLVLHTMAANYPSKPTEEEKKKHFHFFD
AFANLYPCYICKLDLLGHLKSEGINCEGRREMSTFIFNLHNRVNEDLGKDLFPCGDIQEIIERYRAAE
>PKNH_0203600
--------------------------------------------------------------------------------
----M--EIEKCYEHSCGERRKPNAHGN---ISG-KNGKIYPPDREEIGRASWLVLHTMSANYPTNPTEEDKKKHFHFFH
AFANLYPCYICKLDLLEHLKSYKINCEGRTEMATFMFNLHNKVNEDIGKALFPCGHIQEIIDMYRTAD
>PVVCY_0200320
--------------------------------------------------------------------------------
----M--EIKKCYENSCNDRKKENNFENN--KVG-GIKKIYPPDRREIGRAAWMILHTVSANYPNNPTEDEKKKHLDFFY
SFSNLYPCHICKLDLLDILKKYKLTCTNKIEFSTFIFNLHNMINEEIGKDIYVSDNIQNIIDKYKTVD
>PADL01_0107800
--------------------------------------------------------------------------------
----M--DIEKCYEQSCKNRDKKNESNINGLYEN-KKKQIYPPDRDEIGRASWMILHTISANFPDNPSENDKIKHTRFFY
AFSNLYPCHICKLDLLNILKKYHLNCNNKIMFSTFIFNLHNMINQEIGKDLYPCHDIQTIIDKYKTID
>PRELSG_0206900
--------------------------------------------------------------------------------
----M--DIEKCYENSCKDREKIKFFEN---K-N-TKKTIYPPDRAEIGRASWLILHTISANYPDKPTEEEKLKHTKFFY
AFSNLYPCHICKLDLLHLLKKYQLNCENKVSYSTFIFNLHNMINEEIGKDIYPCDNIQNIIDKYKTKN
>PY17X_0204800
--------------------------------------------------------------------------------
----M--EIKKCYENSCNDRKKENILENN--KVG-GIKKIYPPDRNEIGRAAWMILHTISANYPNKPTEDEKKKHLNFFY
SFSNLYPCHICKLDLLDILKKYKLTCANKIEFSTFIFNLHNMINEEIGKDVYVAGSIQDIIDKYKTSG
>MKS88_000664
--------------------------------------------------------------------------------
----M--EVEKCYEHSCNNRGKLKFYEN---KNS-KKQNTFPPDREEIGRASWLILHTISANYPNEPTEEEKIKHTKFFY
AFSNLYPCHICKLDLFQILKNYKLNCDNKISFSEFIFNLHNKVNEEIGKDIFPCDDIQHIIERYRTVE
>PcyM_0206500
--------------------------------------------------------------------------------
----M--EIEKCYEHSCGERGKSKNHGS---NSG-KNKKIYPPDREEIGRASWLVLHTMAANYPSEPTEQDKKKHFDFFD
SFSNLYPCHICKLDLLEHLKRYKINCQGRTEFSTFMYNLHNRVNEDIGKDFFPCGDIQEIIDMYRTAD
>PCHAS_0201800
--------------------------------------------------------------------------------
----M--EIKKCYENSCNDRKKENHLENN--KVG-GVKKIYPPDRSEIGRAAWMILHTVSANYPNNPTEDEKKKHIDFFY
SFSNLYPCHICKLDLLDILKKYKLTCANKIEFSTFIFNLHNMINEEIGKDIYVSDNIQNIIDKYKTVD
>PocGH01_02012000
--------------------------------------------------------------------------------
----M--NIEKCNEKSCADRERIKFNEGS--KDG-NRKTIYPPDRAEIGRASWLILHTISANYPNEPTEEEKKKHSKFFY
AFSNLYPCHICKLDLYDILRNYKLNCDNKVSFSTFVFNLHNMVNEEIGKDLFPCDDIRSIIDMYKTVG
>PGAL8A_00106100
--------------------------------------------------------------------------------
----M--DIEKCYENSCKDRGKIKIFEN---KND-TKKTIYPPDRAEIGRASWLILHTISANYPDQPTEEEKLKHTKFFY
AFSNLYPCHICKLDLLHILKKYQLNCQNRVSYSTFIFNLHNMINEEIGKDIYPCDNIQNIIDKYKTKN
>PBILCG01_0108600
MLNAAYIFSHIQNYISMSYFYFTYVIIKYIYIYMYIFIYIYLFIYIYLFIFIYLYLFTYIYFYIFIFFHFILKSIQAFHL
FKSRM--DIEKCYEQSCKNRDKKNESNIKNIYEN-KKKEIYPPDRDEIGRASWLILHTISANYPDNPSENDKIKHTKFFY
AFSNLYPCHICKLDLLNILKKYHLNCNNKINFSTFIFNLHNMINQEIGKDLFPCQDIQTIIEKYKTVD
>PF3D7_0110200
--------------------------------------------------------------------------------
----MI-FIEKCYEQSCKKRNKKNESNIKSIYENKKKEQIYPPDRDEIGRASWLILHTISANYPDNPSEYDKIKHTKFFY
AFSNLYPCHICKLDLLHILKKYHLNCNNKINFSTFIYNLHNMINQEIGKDLFPCQDIQTIIDKYKTVD
>PCOAH_00003690
--------------------------------------------------------------------------------
----M--EIEKCYEHSCGERKKPNNHGS---TTR-KNGKIYPPDREEIGRASWLVLHTMSANYPTNPTEEDKKKHFHFFD
AFANLYPCYICKLDLLEHLKSYKMNCDGRTEMTTFMFNLHNRVNEDIGKPLFPCGDIQEIIDMYRTAD
>PPRFG01_0108600
--------------------------------------------------------------------------------
----MI-FIEKCYEQSCKKRNKKNESNIKSIYENKKKEQIYPPDRDEIGRASWLILHTISANYPDNPSEYDKIKHTKFFY
AFSNLYPCHICKLDLLNILKKYHLNCNNKINFSTFIYNLHNMINQEIGKDLFPCQDIQTIIDKYKTVD
