# Supplementary material for: Phosphorylation in the Plasmodium falciparum Proteome: A Meta-Analysis of Publicly Available Data Sets
Source: J Proteome Res. 2024 Oct 30;23(12):5326–41. doi: 10.1021/acs.jproteome.4c00418 (PMC11629380; doi:10.1021/acs.jproteome.4c00418)
Supplement: Supplementary file 7 — pr4c00418_si_007.zip [file pr4c00418_si_007.zip › plasmodium_alignments/PF3D7_0110400_orthos.afa]

>AK88_05013
MAEVTFCEECNNILYARSDRKNKKLLYVCRSCEYISHKPNEQQNIVARINYNYNRKEDVYIHPETKNDPALGRVREWICK
NCGHNEAVFLQLPERISSNPMALIYVCTGKNCHYWEKQMQITND-EEDQVH-RSSLSSE---ASLVQHLNPSVKQEAEED
VKDILP-GQ-------G-QKRSRKKLRKVGQQHNDSD--EQ----SG--EED---------------H------------
----HAGRDREEKEKDKLKKELQELINAKEEQQQLQLQPEDEHSEQ-----EGHFSEEQ--ESDVDDYF---
>MKS88_000663
MAEVTFCEECNNILYSRSDRKNKKLIYVCRSCEYISHKQNEENNIVARINYNYNRKEDIYIHPETKNDPALGRVRDWTCK
QCGNNEAVFLQLPEKISYNPMALIYVCTDKHCHYWEKEIQPMSE-DQ--LYNRSDLSTD---SSEERELRTYVKQEIGVE
-V--DE-KE-------G-NKKKRKKLKKVNADNGEEI--KE-----A--EQE---------------DGDKNE-NV----
----DEDEDEEKKEENRLKQELYNIIKTNEKE----------HSEH------IDIKEEN--ESDVDEYFC-E
>PVVCY_0200310
MAEVNFCEECNNILYARSDKKNKKLIYVCRSCDYISNQQNENNNIVARINYNYNRKEDVYIHPETKNDPALGRVRDWICK
QCGNSEAVFLQLPEKISYNPMALIFVCTNKNCQYWEKEIQHSNY-DA--SN-YNKKNGDLSNQFNEIDSKLYIKHENDHP
-M--GD-GNN-----KRWSSRAGNKYPHV----------KS---------------------------------------
----EVSDHNEEHEQVQLKQELFKIISSNQNP----------EEDN------PELGEAS--DSSVDEYF---
>PRCDC_0108200
MAEVRFCEECNNILYAKSDRKSKKLIYVCRSCEYISMKPNENNNIVARINYNYDRKEDIYIHPETKNDPALGRVRDWVCK
QCGNNEAVFLQLAEKISYNPMALIYVCTNKHCHYWEKEAQQIND-DN--YF-NSEKSSDISEDQDLLNNNFFVKREKDNF
-LL-SN-HD------GGYMNKNKKAWRTIK-EEDDKD--NDKDNDNDDDEEE--------------------E-KE----
----KKKNKQEEEEGNKLQEELYKILNLNEKK----------SNDKLQNELQSEVENDY--DINVEEYFCEE
>PocGH01_02011900
MAEVTFCEECNNILYARSDRKNKKLIYVCRSCEYISPKQNEEHNIVTRINYNYNRKEDIYIHPETKNDPALGRVRDWTCK
QCGNNEAVFLQLPEKISYNPMALIYVCTDKHCHYWEKEIQPPSYEDM--FY-KSEPSAD---SFGEHVQKITIKKETGVY
-N---S-GD------DYQVK--KKRLKRISATENEGEEEEK---------------------------------------
----DDDNQSDQNEEEKLKQELNKIISINEKE----------HNEN------IDLKEVN--ESDVDEYFC-E
>PY17X_0204700
MAEVNFCEECNNILYARSDKKNKKLIYVCRSCDYISNKQNENHNIVARINYNYNRKEDIYIHPETKNDSALGRVRDWVCK
QCNNSEAVFLQLPEKISYNPMALIYVCTNKDCQYWEKEIQHSNY-DT--SS-YNKKNEDLSNKIDEIDQKLYIKQENDRS
-I--DDINNN-----KRWPTKTGNIYHPI----------KT---------------------------------------
----EILDQNEEHEQVQLKHELFKIIESNKNT----------EEEN------PELDNPS--DSSVDEYF---
>PcyM_0206400
MAEVTFCEECNNILYARSDRKNKKLLYVCRSCEYISHKPNEQQNIVARINYNYNRKEDVYIHPETKNDPALGRVREWICK
NCGNNEAVFLQLPERISYNPMALIYVCTGKNCHYWEKEIQVTND-EEDPLH-RSGRSSE---GSLVDHLNPIVKQEADDT
-QGIIP-GQ-------G-QKRSRKKLKRVSGDHDDSD--EQ----NG--EEH---------------GGDG-P-HGDGHG
DGDGRGLDDRKEKEEDKLKKELQELINAKEEGQ---LQPGDQHSEA------GDFVDEN--ESDVEDYF---
>C922_04871
MAEVTFCEECNNILYARSDRKNKKLLYVCRSCDYISHKPNEQQNIVARINYNYNRKEDVYIHPETKNDPALGRVREWICK
NCGNNEAVFLQLPERISSNPMALIYVCTGKNCHYWEKEIQFTND-EEDPLH-RSRRSSE---ASHVDHLNPSVKQEGGNA
-QGIIP-VQ-------G-QKRSRKKIMRGRQHHDDSD--EP----DG--EEHDGEEHEGEEHEGEEHNGDG-P-QG----
----NSLDDRDEKEEDKLKKELQELIDAKDEGQ---LQPGDQHSEP------GDSADEN--ESDVEDYF---
>PGSY75_0110400
MAEVRFCEECNNILYAKSDKKSKKLIYVCRSCEYISLKPNENNNIVARINYNYDRKEDIYIHPETKNDPALGRVRDWTCK
QCGNNEAVFLQLAEKISYNPMALIYVCTNKNCYYWEKEAQKIHD-DN--YF-KSDKSSDISEDEDLLNKNFFIKHEKDNF
-SL-LN-HD-------DNIKKNKKAWRTIK-EEGDDD--------------E--------------------D-DE----
----EKKNKQEEEEGNKLQQELYKILNLNDKK----------SNDELQNEVQSEVENDY--DINVEEYFCEE
>PPRFG01_0108800
MAEVRFCEECNNILYAKSDRKSKKLIYVCRSCEYISLKPNENNNIVARINYNYDRKEDIYIHPETKNDPALGRVRDWVCK
QCGNNEAVFLQLAEKISYNPMALIYVCTNKHCHYWEKEAQQIND-DN--YF-NSEKSSDISEDQDLLNNNFFLKSEKDNF
-VL-SN-HD------DGYIKKNKKAWRTIK-EEDDKD--DD----DD--DEE--------------------E-EE----
----KKKNKQEEEEGNKLQEELYKILNLNEKK----------SNDKLQNEVQSEGENDY--DINVEEYFCEE
>PBANKA_0203300
MAEVNFCEECNNILYARSDKKNKKLIYVCRSCDYISNKQNENHNIVARINYNYNRKEDIYIHPETKNDPALGRVRDWVCK
QCNNSEAVFLQLPEKISYNPMALIYVCTNKNCQYWEKEIQHSNY-DA--SN-YNKKNEDISNKLDEIDHKLYIKHENDQS
-M--DDINNN-----KKWINKTGNKYYPI----------KT---------------------------------------
----ETIDQNEEHEQVQLKHELFKIISSNQNA----------EEEN------PELDEAI--DSSVDEYF---
>PBLACG01_0108000
MAEVRFCEECNNILYAKSDRKSKKLIYVCRSCEYISLKPNENNNIVARINYNYDRKEDIYIHPETKNDPALGRVRDWTCK
QCGNNEAVFLQLAEKISYNPMALIYVCTNKSCHYWEKEAQQIND-DS--YF-KSDKSSDISEDEDLLNKNFFVKREKDNF
-SL-SN-HD-------AYMKKNKKAWRTIK-EEGDDD--------------D--------------------D-EE----
----EKKNKQEEEEGNKLQQELYKILNLNDKK----------SNDELQNEVQSEVDNDY--DINVEEYFCEE
>PBILCG01_0108800
MAEVRFCEECNNILYAKSDRKSKKLIYVCRSCEYISLKPNENNNIVARINYNYDRKEDIYIHPETKNDPALGRVRDWTCK
QCGNNEAVFLQLAEKISYNPMALIYVCTNKSCYYWEKEAQKINE-EN--YF-KSDKSSDISEDADLLNTNFFVKREKDNF
-SL-SN-HD-------GYIKKNKKAWTTIK-EEEEEE--------------E--------------------E-KE----
----KKKNKQEEEEGNKLQEELYKILNLNDKK----------SNGELQSEVQSEGENDY--DINVEEYFCEE
>PVP01_0204700
MAEVTFCEECNNILYARSDRKNKKLLYVCRSCEYISHKPNEQQNIVARINYNYNRKEDVYIHPETKNDPALGRVREWICK
NCGNNEAVFLQLPERITYNPMALIYVCTGKNCHYWEKEIQFTND-EEDPLH-RSGRSSE---ASHVESQHPSVKQEAGDT
-QDATT-GQ-------G-QKRSRKKLRRVVGDDDDSD--EQ----DG--EEQ---------------EGDG-P-HG----
----DGLNDHEEKEEDKLKKELQELINAEEKGQ-LQLQPGDQHSGA------GDFADEN--ESDVEDYF---
>PCOAH_00003700
MAEVTFCEECNNILYARSDRKNKKLLYVCRSCDYISHKPNEQQNIVARINYNYNRKEDVYIHPETKNDPALGRVREWICK
NCGNNEAVFLQLPERIGSNPMALIYVCTGKNCHYWEKEIQANND-EDDTLQ-KSARSSV---TSHVDHLNAFVKQEVGDT
-QGIIP-GQ-------G-QKRSRKKLRKVGGDQDDSD--EQ-----G--EED---------------E----H-HG----
----DDLDSREEKEGDKLKKELQELINAKEEDQ-LHLQPEDQHSEP------VDFVDEN--ESDVEDYF---
>PADL01_0108000
MAEVRFCEECNNILYAKSDKKSKKLIYVCRSCEYISLKPNENNNIVARINYNYDRKEDIYIHPETKNDPALGRVRDWTCK
QCGNNEAVFLQLAEKISYNPMALIYVCTNKNCYYWEKEAQKIND-DN--YF-KSDKSSDISEDEDLSNKNFFIKREKDNI
-SL-LN-HD-------GYIKKNKKTWRTIK-EEGDDD--------------D--------------------DDED----
----EKKNKQEEEEGNKLQQELYKILNLNDKK----------SNDELQNEVQSEVENDY--DINVEEYFCEE
>PF3D7_0110400
MAEVRFCEECNNILYAKSDRKSKKLIYVCRSCEYISLKPNENNNIVARINYNYDRKEDIYIHPETKNDPALGRVRDWVCK
QCGNNEAVFLQLAEKISYNPMALIYVCTNKHCHYWEKEAQQIND-DN--YF-NSEKSSDISEDQDLLNNNFFLKSEKDNF
-VL-SN-HD------DGYIKKNKKAWRTIK-EEDDKD--DD----ND--DDE--------------------E-EE----
----KKKNKQEEEEGNKLQEELYKILNLNEKK----------SNDKLQNEVQSEGENDY--DINVEEYFCEE
>PmUG01_02013600
MAEVTFCEECNNILYSRSDRKNKKLIYVCRSCEYISHKQNEENNIVARINYNYNRKEDIYIHPETKNDPALGRVRDWTCK
QCGNNEAVFLQLPEKISYNPMALIYVCTDKHCHYWEKEIQPMSE-DQ--LYNRSDLSTD---SSEERELRTYVKQEIGVE
-V--DE-KE-------G-NKKKRKKLKKVNADNGEEI--KE-----A--EQE---------------DGDKNE-NV----
----DEDEDEEKKEENRLKQELYNIIKTNEKE----------HSEH------IDIKEEN--ESDVDEYFC-E
>PCHAS_0201700
MAEVNFCEECNNILYARSDKKNKKLIYVCRSCDYISNQQNENNNIVARINYNYNRKEDVYIHPETKNDPALGRVRDWICK
QCGNTEAVFLQLPEKISYNPMALIYVCTNKNCQYWEKEIQHSNY-DA--SN-YNKKNGDLSNQFDEIDSKLYIKHENDQS
-M--GD-SNN-----KRWSARAGNKYPPI----------KS---------------------------------------
----EVSDQNEEHEQVQLKQELFKIISSNQNA----------EEEN------AELGEAS--DSSVDEYF---
>PGAL8A_00106200
MAEVTFCEECNNILYARSDRKNKKLIYVCRSCEFISHKQNEEHNVVARINYNYNRKEDIYIHPETKNDPALGRVRDWKCK
QCGNNEAVFLQLPEKISYNPMALIYVCTDKSCHYWEKEIQQKS--DN--LY-KSDESSV---SSQDNDSKLSIKEEISGD
-A--IY-GEKKNNVNNGTNRKNRKKLKKK---------------------------------------------------
----KDEEDEDEEEEYQLKQELYKILNINEKE----------YNEE------IKLKNENLYDLNVEEYFC-E
>PKNH_0203500
MAEVTFCEECNNILYARSDRKNKKLLYVCRSCDYISHKPNDQQNIVARINYNYNRKEDVYIHPETKNDPALGRVREWVCK
SCGNNEAVFLQLPERISSNPMALIYVCTGKNCQYWEKEIQITND-EEDPSQ-KSARSSV---GSHVGHLNAFVKQEAGHT
-QSIIS-GQ-------G-QKRSRKKLKKVGGDHDDSG--EE--------EEH---------------HTGG-P-HG----
----DGLDDGEEKEEDKLKKELQELINAKDNQH---LHPEDQHSEV------ADFVDEN--ESDVEDYF---
>PRELSG_0206800
MAEVTFCEECNNILYARSDRKNKKLIYVCRSCEFISHKQNEEHNVVARINYNYNRKEDIYIHPETKNDPALGRVRDWKCK
QCGNNEAVFLQLPEKISYNPMALIYVCTDKNCHYWEKEIQQKS--DN--LY-KSDESSD---SSEGNDSKISIKEEISGD
-V--ID-GERKNNGNNGTIKKNRRKLKKK---------------------------------------------------
-------KDEEEEEEDQLKQELYKILNINEKE----------YNEE------MKLKNENLYDLNIEEYFCEE
