# Supplementary material for: Phosphorylation in the Plasmodium falciparum Proteome: A Meta-Analysis of Publicly Available Data Sets
Source: J Proteome Res. 2024 Oct 30;23(12):5326–41. doi: 10.1021/acs.jproteome.4c00418 (PMC11629380; doi:10.1021/acs.jproteome.4c00418)
Supplement: Supplementary file 7 — pr4c00418_si_007.zip [file pr4c00418_si_007.zip › plasmodium_alignments/PF3D7_0110500_orthos.afa]

>PBANKA_0203200
METRRSLRAKKQNPV--------------EKENKN---------------------------------------------
--------------------------------------------------------------------------------
--------------------------------------------------------------------------------
-------GNIKGNEKNNKKKTTEIINSGINVSRKKAEENKPIKNKNVIKPRIVLRKQTNSIDAVNFSEYD----------
--------------------------------------------------------------------------------
--------------------------------------------------------------------------------
--------------------------------------------------------------------------------
EKEKVSELKNKNNNKIIDKSIKSNKSKDDIKE------------------------------------------------
--------------AGDAKKDPKTDPKKGIIHFNKNGNNNLK-------------------------------------E
NQTIINRSIKRRLSQLLDRLKKEKLFECLNDI-SDYSEIFIDNKEKQ-RNEKDVETGKCID----------------ASI
IKKINVDIIHSKLHYEMYKDENEFNNDILLLFDNAINIIKSEKNKKEKINLYKMRKNAFKNYQTEFHKLLISTRGTKEAK
NILLSFNEYYEKDEKYFSKIFENGD---------------------E--------------KINNEVNVMDN--ISDIVK
IKEKDN-----------IDYIKDGS-N--KKRSSFLRLKLKL---DNIK---IEELNNVETDNKHSAHLTLKQ-------
--------------------------------------------------------------------------------
-----------------------------KEKESIHIDEL---EVEKDIKNNDKNREEK--CNNV-----------NSNL
VIKKTVHNQINKSENKRIINQWENILKNNILKILKNDSNSVYFKIPVLNDRNINEQIKKEYKLKIEKPMDYTTVSNNLLN
GIYKNPNEIYNDIKLIFKNCLDFNPDITPNKYIINAAKNSDDKFENLWNKWKNKIYDSYYDMNNKIFNINNYVDYFKKKK
IKNKKYTSIYSIWINYLINNKIDIIEFCKIRNIDIHKLNENTTCPINIEKLNLIDFKNTTEENNLCFFIFKEEYKNIYGK
NPPSCFM-------------------------------------------------------------------------
--------------------KNVDDKEKCNYEYIDNCEEKLKREAENKKIKISLKS-NLKERT-DFPDEI-KKKKQIYPK
ILNKWKEIYNNVIYFYENIFDNYLENKKSYMIKCENNTFLTNCFYFKNVLENLEEFINIPEIDGKTDIKCNDKI----KD
S-------------------------------------------------------------------------------
-------------------------------------FGNTYIKEINDVGLVENDVRLNACEDVVNIQNVK---VTIERN
KRKF----------------------------------------------------------------------------
--------------------------------------------------------------------EKHPCISIS--L
K---------------------------------------------------------------------RKKSKEMHIP
ICQEFQT-----GSDSTDFG---------------------------------------------EGE-KL-TELNKSDK
MDELNKSDKMDELNKSDKMVESVLFNINNRNFYNFHGLFDKMSNFNEKLFLK---KEKTILINLNLNYSAIDSPSYSPIN
NTYFYNYNFDNNFFFFIKSSFKLNLYIKIKRKNIYINNENYVEHLKIQLINKCKQNKQIKLYISNNSPTRNNNNLIYFLE
KAFNDFHTQNL-PNNSMRVHYSANKVSELISQIQMYIKKIDALLRIDNDKETNITTINILKKK---TF
>PCHAS_0201600
METRRSLRTKKQDGD--------------EKKSKLKGK-EAKE-------------------------------------
--------------------------------------------------------------------------------
----------------AKDTKDT-KDTKDTKE-----------------------GKK-----------D-GPNVSSTTS
GQKKSAPVKGKGNEKDDKKKSSEPVSKGINVNRKKVQEVETNKNKNATKSRIVLRRQTNNNDVVNLSECD----------
--------------------------------------------------------------------------------
--------------------------------------------------------------------------------
--------------------------------------------------------------------------------
EKG--VELKNKNNNKTVDKPVKGNK----VED------------------------------------------------
--------------GDNTKLDVGTDS----TYLNKNANNNVK-------------------------------------E
NPTIINRSIKRRLSQLLDRLKKEKVFQCLNDA-SDYSEIFSESKEKK-DIGKDGGIGKCID----------------TSV
AQKTNVDIIHSKLHYEMYKDENEFNDDILLLFENSINIIESEKNKKEKINLYNMRKNALKHYQSEFYKLIISIRGTKEAK
NILTSFNNYYEKDEKYFSKLFENID---------------------DTKNDKRGSKVGEEISINNETDVTNNVNISENVK
VKEKNS-----------ADLTKDDS-NKNKKKSSVFRIKLKL---DNIK---IDELNSVETDRKASTYLTLEQ-------
--------------------------------------------------------------------------------
-----------------------------REKESIHTDKV---ETKRETKHDGEHSQDDESGNNKNA---------SSSF
VTKKTVNN----EINKQITNQWENLIKNNILKVLKNDSNSIYFKIPVLYDKNINDRIKEEYKIKIAKPMDYTTVTNNLTN
GIYKEPNEVYNDIKLIFKNCLDFNPDISQNKYIIDAAKGSDEKFEELWNKWKDKIYDSYNDSRNKIFSMNNYIEYFKKKK
IKKKKYATIYSIWMNYLINNKVDIVEFCKLRNIDIHKLNEKSIPPIYIDNVNLKNFKHM-NKNNLFFFIFKEEYKNIYGN
TPSNHFT-------------------------------------------------------------------------
--------------------KDGDDQKEQNNEYPDKGEDKLKWENGSKKIKISLKS-NIIEKR-KSFDEI-KKTKYIYPK
IFKTWKKRYSNVIYFGENIFDNYLENKKSCMIKCDDNTFVTSCFHFKNVLENLEDFISTPQVGGEAP-KSDGQV----EK
V-------------------------------------------------------------------------------
-------------------------------------TNEV--EKRADTG---TTGELNGGVDLANAQHDK---GNGERN
KREF----------------------------------------------------------------------------
--------------------------------------------------------------------EEHGCLSIS--L
K---------------------------------------------------------------------RKKSNEMHMP
ICSEFQA-----DSDWADSD----------------------------------------------DE-QGDEVQAFSNP
MDGV-KNDEVSEI--ASQMDERTLFNIDSANFYNFHGLFDNVPNLNKEMLIKNIKKEKTILISLNLNYSKIEDSSYSPVN
NTYFYNYYFDNDFYFFIKSDYKLNMYIKIKRKYIYINNENYIEHLKIYLINKCKQNNQIKLYISNNSITKNGNNFVDFLK
KCFTDLHTQNF-SNNAMRIHDSANKVSELISRVQTYVKNIDALLKVDKDDETNITTITILRKKP--KL
>PVVCY_0200300
METRRSLRTKKQDGD--------------EKKSKSKEGKEVKE-VKEVKEV-----------------------KE----
-VKE----------------------------------------------------------------------------
----------------VKSVKDA-KEVKSVKE-----------------------GKK-----------D-GPNVSVTTS
GQKKSAPVKGKGNEKDEKKKSNEPISKGVNGSRKKVQEIETNKNKNVTKSRIVLRRRTNNNDVVNLSECD----------
--------------------------------------------------------------------------------
--------------------------------------------------------------------------------
--------------------------------------------------------------------------------
EKG--VEVKNKTVEKT----GKSNKNKDEVED------------------------------------------------
--------------SENSKADVGTDS----TYLSKNANNNVK-------------------------------------E
NQTIINRSIKRRLSQLLDRLKKEKVFQCLNDA-SDYSEILGENKEKK-SNGKGGGIEKCLD----------------PSL
VQKTNVDIIHSKLHYEMYKDEKEFNDDILLLFENAVNIIESEKNKKEKINLYNMRKNALKHYQSEFYKLIISIRGTKEAK
NILTSFNDYYEKDEEHFSKMFENVD---------------------DSKTDKKCTKIGEELSINKEVDVRNNLNISDSVK
VKEKNS-----------GDLTKDDS-NKNKKKASVFRIKLKL---DTIK---IDELNSVEMDRKHSTQFSLDK-------
--------------------------------------------------------------------------------
-------------------------------KESIHIDKV---ETKREMKHDGEHSQDEESGHNISG---------NSSF
VTKKIIHN----EINKPITSQWENILKSHILKVLKNDSNSIYFKIPVLDDKNINDRIKEEYKIKIAKPMDYTTVTNNLSN
GIYKEPNEAYNDIKLIFKNCLDFNPDILQNKYIIDAAKGSDEKFENLWNQWKDRIHDSYNNSCNKIFSMNNYIEYFKKKK
IKKKKYTSIYSIWISYLINNKVDIIEFCKLRNIDINKLNEKSIPPICIENVNLKNFKNM-NKNNLFFFIFKEEYKNIYDK
IPSSSST-------------------------------------------------------------------------
--------------------KNENEKKEHNDEYVDKGDDKLKWESGSKKIKISLKS-NFIDKK-KSIDDV-KKARYIYPK
ILKTWKKRYNNVIYFGENIFDNYLENKKSCMVKCDNNTFMTNCFHFKNVLENLEDFISTPQVGDETSVKQDGVV----EK
L-------------------------------------------------------------------------------
-------------------------------------TDNI------------STSEVNDGDNLINMQHDK---GNGERN
KREF----------------------------------------------------------------------------
--------------------------------------------------------------------EEHNCLSIS--L
K---------------------------------------------------------------------RKKSNEINIP
VCSEFQT-----DSNWDNSD----------------------------------------------DE----EVRNFPNK
MDNI-KNEKPNEI--VNQVDETTLFNIDNENFYNFHGLFNKVPNLNEKMFIKNIKKEKTILISLNLDYSKIEDSSYSPIN
NTYFYNYHFDSDFFFFIKSEYKLNLYIKIKRKYIYINNENYIEHLKIQLINKCKQNNQIKLYISNNALTKNGNNLITYLE
KCFTDLHTQNF-STNSMRIHDSANKVSELISRVQTYVRNIDALVKIDNEDKTSITTITVLRKKP--KL
>AK88_05015
MK------------------------------------------------------------------------------
--------------------------------------------------------------------------------
--------------------------------------------------------------------------------
--------------------------------------------------------------------------------
--------------------------------------------------------------------------------
--------------------------------------------------------------------------------
--------------------------------------------------------------------------------
--------------------------------------------------------------------------------
--------------------------------------------------------------------------------
--------------------------------------------------------------------------------
--------------------------------------------------------------------------------
--------------------------------------------------------------------------------
--------------------------------------------------------------------------------
--------------------------------------------------------------------------------
--------------------------------------------------------------------------------
--------------------------------------------------------------------------------
--------------------------------------------------------------------------------
--------------------------------------------------------------------------------
--------------------------------------------------------------------------------
--------------------------------------------------------------------------------
--------------------------------------------------------------------------------
--------------------------------------------------------------------------------
--------------------------------------------------------------------------------
--------------------------------------------------------------------------------
--------------------------------------------------------------------------------
--------------------------------------------------------------------------------
--------------------------------------------------------------------------------
----------------------------------------------------NQVGKKTLVMNLKMEYCPLEDTSFFQVN
EGHVYKHHVDFGFSFVLRSRRKLNVALKVERRNVSLFEEQCLEFLRVEIMNKCKGSSYVEFSLCNRMS-GTGRSLVQLLS
AYFARLNSPAA-LHEGAGLNEAASELSRILPRVRLYIRDVDVLMRMEKDRAKHMTIIHILKKM---VL
>PF3D7_0110500
METRRSLKEKYNQKDFDTSIQIVQNKNAGHKQTKNKNG-EAKNVLKHSASEKSKAGNKNNRKGLQEKENNSSNLKEDLEK
NIKNKRTNSKDTAKNNIKNNVPRRKEKKNNILSSTLCIGDDDKKEEDNDDIEDKYGDEKDKCGDEKDKCGDEQDKCGDKQ
DKCGDEQDKCGDKQDKCGDIKDKCDDIKDKCDDEDDNHNISRRLSIYEKKNIDFEKRKHGTHMNRITKEEKPSNISCIRG
NNKNNHKATSKGNDNNNKVGGTQNVAEEISTTKGKLNNIKKSKNNNKCDDNNINNNNNNNCDDNNNNNFDDNNNNNNFDD
NNNNNNCDDNINNNNCHDNNYDDDLIGHNIFEEKKENLKDLLKIINYNKESMNDLSDDKMEKKHLDIDNVLSNLCSDNNI
CSDDNIC------SDDNICSDDNICSNNNIYSDDNIYSDDNIYSDDNTYCDNNIYCDDDYKKNRLNEKNKQKHSSCFDKT
LDDLSKIIQKNEENDLNIIKQIDEIIISEKESSQDSCTNVLNKIKKERNLTTHKDNIKNVKSVEKIRHRDDIVLCDGKAG
KQG--VEKKGTKENKEVDKISHG-K----LENNNNNNNNNNSKKNTSINTNININTNINISTNININTNININTNTNINT
HSNTHSNNNTTICNNINSKIDKGHHN----NVLKKSERSNKKENEEENNSDDDDDNDSYNSIEIEPLTHKLSENKSINNE
QQIILNRSIKRRLSQILDNMKKKKIYKMINNENDDYTNICFSSHDIKEKLIERVMINKLTKITCHENDDLHNEYENTNYY
LDKINLDVIYNKLHYDLYKNEEEFHDDVFVMFQVLKKMIEETKDKKEQMNLFNLRKNELKNYEQEFYKMLISIRGTKSAN
KFMMDQRRHHEKEEKYFLKFFIEPEKLSEHNNEKGVPSNKNKTTSNNNKNNKNKTNKTNNTNKTNNTNKTNNTNKTNNTN
KTNKTSNNSYNNNSYNNNFVTEDDTCTHNKYKSSISSNMLKGLSLENHKNNLKDGINKEEVYDIINIYITDEEYDLNGKG
GEDTYKDNISYVDNMDTISNTVLLSKPDNVNIINNNEDLHLESSININHSNNNTKCTYNDKCSSSISNSHDPIKNNDLLN
AQKVLYPNYITSVQNVDKKNLYVLEEMNDHIKHSLGYDNTCYDNNKDDIKGDNNNDDDDDNNNQHNN---------YNYN
GDEKSVSKA--ENSNKRLLKQWEKILRDNVLKLLKNDNNAFYFKTPVLEDININDNIKEEYRIKIKKPMDYITISRNLSD
GIYKEPIDFYHDMKLIYKNCIDFNPDIEENKYIIEAAKSSDMKFEFLWNKWKEKINNNFCDLNNNIFNETYYIEFFKKIT
KKKKKHSSIYTLWIDYLISNNIDIQEFSKLRNININELNKKCKPNININDINLINYKKL-NKNNLLSYIFKEEYNNIVNT
KKKSLNVSSTAFVDEHIDNHTNKYVTQMIEGNDLTNLNIQMNHVDKSNYDNIKNCKDNISQLCNLYEMEKNHHLNRTHMS
YEKFNLKDDTHHSDDKKHSTDHEN-SKKHNMDHINN---SPIQEEKNNKIKIVLKDSNVVNNFEENMQHRNKSEEKKSTK
MLKK-RKRNKNVILFEENIFDNYLENKKSCMLKCEKNVFITDCFYYKNIFRNLHEFIDDKSTEGNDEKRSSHQNGTSCEN
VISNENVHND------DNVNNDDNVNNDDNVNNDDNVNNDDNKNNDDNVNNDDTKNNNINSGDVEQNDIRNLTEETKPIY
DNKENIKKLWKEKMTTLYNYDNTNCKIHVFHYSPNEDKNNTYIT--NDVNNVNENFKIQSTQKTNNVHEQDGNILTVQEK
TKDFMNKSCNISNDDKICIHIKKNNNIPMSNIPKNVFRGFSEVYQDESSSEDENNINEKN--------------------
-----------------------------------INEKNINEKNINEKNINEKNMNVHKHATNDQINESYECASFNDTL
KCDVEYEKNVPAYFLTYGNIINNIISNEEETHQANISQMKNENKNCNVYDKDMSHTQMERNVAKKSDYNNEKKKNEVILK
HTSEGNGNTYKDDKNYDDNKNYGDNKNYGDNKNYGDNKYYDDNKNYGDNKYYDDNKNYGDNKNYGDNKNYG-DNKNYGDN
KNDD-DNKNYDEN--LMNSDDSILFNISNKNFYNFHLLFKKDEKLKKEFFLQNRISEKTLLLNLYVDYSSMEDTSFFRIN
NTNFYNYYFDDYFYFFIKSCYDLDLYIKIQRKNIFLTDEKYFEFLKIHIMNKSTKNKNVPFYLCNNSV-EQNNNLIQVLQ
KCFKHFNLYNGNSSSTLTLYDSVNEISFLLSQIRIYIKEIDILLRLDINKNTNTTTISILKKKFGVMA
>PPRFG01_0108900
METRRSLKEKYNQKDFDTSIQIVQNKNAGHKQTKNKNG-EAKNVLKHSASEKSKAGNKNNRKGLQEKENNSSNLKEDLEK
NIKNKRTNSKDTAKNNIKNNVPRRKEKKNNIISSTLCIGDDDKKEEDNDDMED-------KCGDEQDKCGDKQDKCGDEQ
DKCGDEQDKCGDKQDKCGDIKDKCDDIKDKCDDEDDNHNISRRLSIYEKKNIDFEKRKHGTHMNRITKEEKPSNISCIRG
NNKNNHKATSKGNDNNNKVGGTQNVAEEISTTKGKLNNIKKSKNNNKCDDNNNNNDDG------------DNNNNNNKCD
DNNNNNCHDNIN--NCDDNNYDDDLIGHNIFEEKKENLKDLLKIINYNKESMNDLSDDKMEKKHLDIDNVLSNLCSDNNI
CSDDNICSDNNICSDDNICSDDNICSNNNIYSDNNIYSDDNIYSDDNTYCDNNIYCDDDYKKNKLNEKNKQKHSSCFDKT
LDDLSKIIQKNEENDLNIIKQIHEIIISEKESSQDSCTNVLNKIKKERNLTTHKDNIKNVKSVEKIRHRDDIVLSDGKAG
KQG--VEKKGTKENKEVDKISHG-K----LENNNNN-NNNNSKKNTSINTNININTNINISTNININTNININTNTNINT
HSNTHSNNNTTICNNINSKIDKGHHN----NVLKKSERSNKKENEEENNSDDDDDNDSYNSIEIEPLTHKLSENKSINNE
QQIILNRSIKRRLSQILDNMKKKKIYKMINNENDDYTNICFSSHDIKEKLIERVMINKLTKITCHENDDLHNEYENTNYY
LDKINLDVIYNKLHYDLYKNEEEFHDDVFVMFQVLKKMIEETKDKKEQMNLFNLRKNELKNYEQEFYKMLISIRGTKSAN
KFMMDQRRHHEKEEKYFLKFFIEPEKLSEHNNEKGVPTNKNKTTSNNNKNNKNKTNKTNNTNKTNNTNKTNNTNKTNNTN
KTNKTSNNSYNNNSYNNNFVTEDDTCTHNKYKSSISSNMLKGLSLENHKNNLKDGINKEEGDDIINIYITDEEYDLNVKG
GEDTYKDNISYVDNMDTISNTVLLSKPDNVNIINNNEDLHLESSININHSNNNTKCIYNDKCSSSISNSHDPIKNNDLLN
AQKVLYPNYITSVQNVDKKNLYVLEEMNDHIKDSLGYDNTCYDNNKDEIKGDNNNDDDDDNNNQHNNYNNNNNYNNYNYN
GDEKSVSKA--ENSNKRLLKQWEKILRDNVLKLLKNDNNAFYFKTPVLEDININENIKEEYRIKIKKPMDYITISRNLSD
GIYKEPIDFYHDMKLIYKNCIDFNPDIEENKYIIEAAKSSDMKFEFLWNKWKEKINNNFCDLNNNIFNETYYIEFFKKIT
KKKKKHSSIYTLWIDYLISNNIDIQEFSKLRNININELNKKCKPNININDINLINYKKL-NKNNLLSYIFKEEYNNIVNT
KKKSLNVSSTAFVDEHIDNHTNKYVTQMIEGNDLTNLNIQMNHVDKSNYNNIKNCKDNISELCNLYEMEKNHHLNRTHMS
YEKFNLKDDTHHSDDKKYSTDHEN-SKKHNMDHINN---SPIQEEKNNKIKIVLKDSNVVNNFEENMQHRNKSEEKKSTK
MLKK-RKRNKNVILFEENIFDNYLENKKSCMLKCEKNVFITDCFYYKNIFRNLHEFIDDKSTEGNDEKRSSHQNGTSCEN
VISNENVISNENVISNENVISNENVHNDDNVNNDDNVNNDNNKNNDDNVNNDDTKNNNINSGDVEQNDIRNLTEETKPIY
DNKENIKKLWKEKMTTLYNYDNTNCKIHVFHYSPNEDKNNTYIT--NDINNVNENFKIQSTQKTNNVHEQDGNILTVQEK
TKDFMNKSCNISNDDKICIHIKKNNNIPMSNIPKNVFRGFSEVYQDESSSEDENNINENNINEKSINEKSINENNINENN
INENNINEKSINEKNINENNINENNINEKNINENNINEKNINENNINEKNINENNINAHKHASNDQINESYECASFNDTL
KCDVEYEKNVPAYFLTYGNIINNIISNEEETHQANISQMKNENKNCNVYDKDMSHTQMERNVAKKSDYNNEKKKNEVILK
HTSEGNGNTYKDDKNYDDNKNYGDNKNYGDNKNY------DDNKNYGDNKNYGDNKNYGDNKNYGDNKNYG-DNKNYGDN
KNYG-DNKNYDEN--LMNSDDSILFNISNKNFYNFHLLFKKDEKLKKEFFLQNRISEKTLLLNLYVDYSSMEDTSFFRIH
NTNFYNYYFDDYFYFFIKSCYDLDLYIKIQRKNIFLTDEKYFEFLKIHIMNKSTKNKNVPFYLCNNSV-EQNNNLIQVLQ
KCFKHFNLYNGNSSSTLTLYDSVNEISFLLSQIRIYIKEIDILLRLDINKNTNTTTISILKKKFGVMA
>C922_04869
M-------------------------------------------------------------------------------
--------------------------------------------------------------------------------
--------------------------------------------------------------------------------
--------------------------------------------------------------------------------
--------------------------------------------------------------------------------
--------------------------------------------------------------------------------
--------------------------------------------------------------------------------
--------------------------------------------------------------------------------
--------------------------------------------------------------------------------
--------------------------------------------------------------------------------
--------------------------------------------------------------------------------
--------------------------------------------------------------------------------
--------------------------------------------------------------------------------
--------------------------------------------------------------------------------
--------------------------------------------------------------------------------
--------------------------------------------------------------------------------
--------------------------------------------------------------------------------
--------------------------------------------------------------------------------
--------------------------------------------------------------------------------
--------------------------------------------------------------------------------
--------------------------------------------------------------------------------
--------------------------------------------------------------------------------
--------------------------------------------------------------------------------
--------------------------------------------------------------------------------
--------------------------------------------------------------------------------
--------------------------------------------------------------------------------
--------------------------------------------------------------------------------
-------------------------------------------------------GRKTLVMSLKMKYCTLEDSSCFQVN
KGHVYRHHVDFGFSFVLRSRRKLNVAIKIERRDVSLFEEDCLELLKIHIMNKCKRSDHVKLYLCNRIA-GMGRSLVQLLS
AYFARLNS-------TAGLHEGTSELSRILASVRLYIRDVDVLMRLEKDDGTHVTSIAILKKK---VL
