# Supplementary material for: Phosphorylation in the Plasmodium falciparum Proteome: A Meta-Analysis of Publicly Available Data Sets
Source: J Proteome Res. 2024 Oct 30;23(12):5326–41. doi: 10.1021/acs.jproteome.4c00418 (PMC11629380; doi:10.1021/acs.jproteome.4c00418)
Supplement: Supplementary file 7 — pr4c00418_si_007.zip [file pr4c00418_si_007.zip › plasmodium_alignments/PF3D7_0110600_orthos.afa]

>C922_04868
MMCTSAHVRTGLHWNLKKEIKEITHLSDEEIAVIHKRFTSISNKGRLDYQNFEKSLGILGTIKNAYLYNSIFKAFDTNED
GYLDFYEFCVAINTMLKGSKREKVKLSYRIVHAGSSGGSSRHR---GEA-DDMDEQ------------------------
--------------------------------------------------------------------------------
-----------EAGGMAGRAN--GQT---------------------------AS----PAGQTA-EQATPVIRDYSDYI
SYEQFKQIVLSINDIKKQLLGTQEKILISQISYTFKSLSMLCDDGKYRMNLKCYRKAVKCNEFLKLLGIHNKVADAFISS
-EIEKKKKI-PSGRSRFIS-GN-AL-GG--------------------------------EFT-RRLGSN-HR-VKSFSV
SSNTRFSLGKGSASSLFTRGRKKKSSVEGGT-------------------GGGYS---GGYSG-GGG---GDPKDAPK--
DAHRVHHADHARRNCQGRSPVGPRL-R----------DKDKRCAPLKSIVIQSSISSEG---------------------
-------------------------------------------------EAAAKRDGLFESTVRMSG-----KELSGKRN
FLN-VP--------RGGDGS-RSR-----SCVAAGVGASQAPRGMDPT-GGREEV-----AKQEQKQQ-----------K
K-KGECP-KKGSS-NARNRKD-NPNGP---IR-DVSKG--GAPNDSP-MMTTEGRKTAKC--------------------
-------GIEDA-----------------SRK--AS--CSERNNPYQQSC----------PSSSFHNNVMM---------
--------------------------------------------------------------------------EESG--
-------NRGD-----GI--------------------RENYE----------------PSESSSHVWNDHSDVEVVTL-
-----RKGGCPLDWRNGTGAVDIAG-GELTSGTSTPSSEAG-SG---------GGSGPVSSPVS----------------
---------RS---P-HGGSPYRCTVT-----------------PRRDN------------------------------T
-------------------------------------DGN-EKDAL---K--M-------------------------DP
SDQ-TYHGMEKY-E-----------CEILKAILRFEKKKENKTYVEEYNEYVKGYRKFAEEQEEGYSLDLDTYSDGKEE-
------LEK-----EVEEGG-KDGQ---------------------FNDGGGS------------SAYEDI--EGE----
----DS-----------AGSEQ---GDH-----ADGGIT-LKGKSEV-KGGEKR--------D-ASS-RERNHSQEGAVG
AV---------------------------A-VA-TVAGEAAKDATAAVENAKYLCKKYFEYKEFLEHSRCPISHSHNGLM
MSSNDSC------------------------------------------------------VVNSPSCEDRMYGNRGKG-
GKGATRDA-NQSKVLLHFSSDVIRKKFYIPTSNCHYVMVNKDLTKEQVLYHLGNIVVATKDYLSRERNG-GG-DYNRIFF
FFFHVFKYHLGGD----A-Q----EEGGGP----------------------------------------VHSGHPNEAN
E--------------------ASHP-----------------------DQPNQPNQPN--------QPN---------QP
NQP---NQPNQPNQSS---------HPNR--------ADPCGH-TAN-PGVCSHP----PY-REEPSNESQMSTKNLRAN
IYYNVLLVTQIVKYFLHTITISQKC-PSSYDSIEESS-CVRS-----------------------MNQVSILLSHTSHLL
ATYSKGQNRNRKIYINKSNYYRR-LS--------RGKLSVSLRQRKK-KRNLQKILAVYFGHERWDLVMNMMIGIRLSAI
KVYNTSGIRDLFRHKDLLELPTSNARNRVVFKNYAPVIFKQIRNMYGIRSKEYISSVGPEQVISNMVLGNLSTLSELLSE
GKSGSLFYFTSNGKYIIKTVSKSIHSLSKALLPKYYEHIRNNPDSLLTRLYGIHCIKYKSGS--GRSSKRIYFIVMNNFF
SSAVEIHRRYDIKGSLVGRTVPPAKREDHTIALKDVDIDELGDRITLGEKNKEKLLKVIKADAEFLKQNYLLDYSLLFGI
HYKEFSRDLVSWNDSRTNEVRHVFDQEGKCISARPFHQCDHGGMISIDKNKIFFFGIIDIFTKWT---------------
--------------------------
>PVL_020007000
M-CTSAHVRNALHWNLKKEIKEITHLSDEEIAVIHKRFNSISNKGRLDYKNFEKSLGILGTIKNAYLYSSIFKAFDTNDD
GYLDFYEFCVAINTMLKGTKREKVKLSYRIVHAGGSAASGEAD----EA-DEA---------------------------
--------------------------------------------------------------------------------
-------------DEAVDRAA--NRPA--------DHS------TNRPADRPADR----PANR---AANRPAIRDYSDYI
SYEQFKEIVLSINDIKKQLLGTEEKIQLSQISYTFKSLSMLCDDGKYRMNLKCYRKAVKCNEFLRLLGIHNKVADAFINS
-EFERRKKI-KSGRSRLSN-NS-GFVGG--------------------------------EFS-RRLGSN-HR-VKSFSV
STNTRLSLGKGSASSLFSRGRKKKSGVEGGT-------------------SGGYS---GGYSG-GTG-----GSADPG--
EAHNSHLADQLKKTPQGSSSGSNNSGSNNSGNNDSGNNDSGSCAPLKSIVIQSSIAAEG---------------------
-------------------------------------------------EPPAKRDGLFESTLRSQGKGLTGKELIGKGN
YLN-VP--------RSGDGSRRSR-----SCATAGVGAPQSPRGRDEE-GKG--A-------------------------
D-EEDFP-KKGST-NDRNRKS-NRNRA---VR-DAHRG--VTPNDSP-MMMAEGSDSAKR--------------------
-------GVEDA-----------------SRK--PS--CSEGNDSYQQSC----------QSSSFHNSVML---------
--------------------------------------------------------------------------VESG--
--------RGD-----GS--------------------RANYQ----------------PSEGSSRVWDDHSDVEVVSL-
-----RRGR-SSG---------------MVSGTV-----------------SGPVSGPVKGLIG----------------
---------GS---P-AGNPPYKCTVT-----------------ERRDS------------------------------R
-------------------------------------DSH-EQEGP---AN-D-------------------------DP
SND-IPHSAGKH-E-----------CEILKAILKFEKQKENKTYVEEYNEYVKGYRKFAEEQEEGYLLDLDTYSDGKEE-
------LER-----EMEG-G-KHAQ---------------------YNEAGGGS----------SSAYEDM--GED----
----DS-----------VGSVQ---GNH-----ADGGTTLIESRCEA-KGGDKH--------D-GGR-SERNASQEDAEV
AA---------------------------A-SA-TEAAMAAGEAAARVENAKYLYKKYFEYKEFLEHSRCPISHSHNGLM
MSSSDGRAVDCPAVD--------------CPAVDCPAVDCPAVDCPAVDCPAVDCPAVDCPAVKHPCCEEPPRGSRAKG-
GKCAPRDG-GQPRALLEFSSDVIRKKFYIPTSKCHYVMVNENLTKEQVLYHLGNIVVATEDYLSKERDG-GG-DYNRIFF
FFFHVFKYHVGGD----S-Q----EG-GQS----------------------------------------KRHGGAGQQS
G--------------------AGQH-------------------------------------------------------
VGA------GQHGGAL---------QAGQ--------ADPCG------------R----PH-RDEPSNESQMSSKNLRAT
IYYNVLLVTQIVKYFLHTITISQKC-SSSYDSLEDSS-RLGS-----------------------INEVTVLLSHTSHLL
ATYSKGTNNDRKIYINKSNYYHKLTR--------RGKLSVSLRQKKK-KRNLQKILAVYFGHERWDLVMNMMIGIRLSAI
KVYNTSNIINLFKHKDLLELPTSNAQHRVVFKNYAPVIFKQIRSLYGIRSKEYISSVGPEQVISNMVLGNLSTLSELLSE
GKSGSLFYFTSNGKYIIKTVCKNIHNLSKALLPKYYNHIRSNPDSLLTRLYGIHCIKYKSGS--ARSSKKIYFIVMNNFF
SSAVEIHRRYDIKGSLVGRTVPPAKREDHTIALKDVDIDELGDRINVGEKNKQKLLQVIKADADFLKENYLLDYSLLFGI
HYKDLSRDLVSWNASRTNEVRHVFDEDGKCIAARPFHQCDHGGMISIDKNKIFFFGIIDIFTKWTLKKKFEHTLRTIQKF
DRQNISCIHPNAYAERFATFIERHME
>PVVCY_0200290
MKCGNVNVRNALECNLKKKIKEKTRLTDHEIVIIYKRFYSICPNGQLNYKEFEKSLGILGTIKDAYLYKCIFKAFDLNND
GYIDIYEFCVAINIMLKGSKRDKLKLSYRIILSGASVKLEGSK--E-G------------ENG-----------------
--------------------------------------------------------------------------------
------------------------------------------------------------------K-DDKEDKNYSEYI
TYEDFERIILSIKDIKKQLLGAEEEIVISHVKYTFKSLSILCDDGKYRMDLKCYKRAMKCHEFLKFIGIHTKVADTFIKN
NELIIKKKKQKQK----------KY-KN--------------------------------D-S-GKKVLS-HL-KKSYSE
STSTRLSLLRGTTS-LFIKKKKQKKKKNYDK-------------------KL-----ASLYS--------FQGKEDH---
--------------------------------------------------------------------------------
---------------------------------------------------------------------------NGSKI
SMF-----------ENKSNNLGTS-----MDR--NYSNTFKT---------HDIL-----LNSN----------------
D-ESSYLHNIS---TKYNSTF-YKNEEKNEDSGRLFEC--GLNDKDG-DQTKPN--------------------------
-------------------------------ETTDK--KGGQIGKDLKSL------------------------GKHIAE
N-----VGIPS-----------DKMYSALYKENEMNHAKNNEQW-------------KR---EELKSYTHSNSEIPKT--
--------AQS-----FV--------------------NNNYN---------------NLFQN-DKEEE-----------
--------------------------------------------------------------------------------
--------------------------------------------------------------------------------
----------------------------------------------------N-------------------------KM
D----NDKGESK-F-----------IDLKSKIFDFEKKKDNKKYIDMCNKYINKYKEYVKKVEE-KEVIENINDG-----
---------------------DKAKIENNNEEK-YY--EQTNKWDYFDSIDSEN---------NSSVYDND---KE----
----EG------ID---AGSIA----SS-----GSSDSR-ISDKGDGM------------------V-ELIENQGSKSDG
YL--------------------------------SQE----SNPKDENNSGKYLLEKYIQYQNFVKENEDIKLLI-----
--------------------------------------------------------------------------------
-----NRT-NKDTKNLELSQDILDKKFFIPGTKSQHFVINNNLTKDELLYHIRKILINVEECLKNDKDSKNE-NYDKIFF
MFFYIFIYNNTNE----E-D-VK-PN-T----------------------------------------------------
--------------------------------------------------------------------------------
----------------------------------------------------------------I--EHKHVNSRDKRIK
KYKSILLAVSIIRYFLHTITISQKYYCSSYDSIDDYN-NNN---------------RGTNNVSNSNNEINIILNQTSEML
GKYAKGKFQNKKIYINKSNYYNS-SK--------KRKLSVSIRHKKK-KKS-PKLFAVYFGHERWDLVMNMMIGIRICAI
KKFNIDNILNYYRHTDVIQLSTSSPYQKVLFKNYSPIIFKNIRKFFGIKSREYITSVGPEQVISNMVLGNLSTLSELLSE
GKSGSLFYFTSNGKYIIKTVNKGIHKLSKKLLPRYYKYIQKNPDSLLTRMYGIHSIKYQNSA--SKTIKKIYFIVMNNFF
SSAVEIHRRYDIKGSLIGRTVPPEKREDHTIALKDADIDELGDIINIGPEYKEKLLNILKSDANFLKENLLLDYSLLFGI
HYKELSRDVVCWDKKKTNEIRHVYDEFGLCVAAKPFHQWDHGGMINIDNNRIFFFGIIDIFTKWNLKKKVEHTLRTIQKF
DRKNISCIPPKAYAKRFVTFIEKHME
>PPRFG01_0109000
MKCTSVNIRNVLDISLKKKIKENTNLSDDEIIIIYKRFNYISSNGKLNYDNFEKSLGILGSIQNAYLYKSIFKAFDLNND
NYLDFYEFCVAINIMLKGNKKDKLKLSYRIVNAGFNSNEDACV--H-KS-SCM----VNKFNTKEDNNMNGDNINGDSNN
NHNNIN-CDNN-----------------------------------------------NNRNNINC-DNNNNHNNS---H
-NNS-HNN-NNKAENSLGQPL--NEKN--IN----DPI--NKHRNSQSIIYNIND------EYNE-KIKKNKKQDYSNYI
TYENFEKIVLSINDIKRQLLGTGDEIITSQIKYTFRSLSILCDDGIYRMNFECYKKALKCNEFLKLLGIHTKVADVFLQH
-ELLKRKDKNKTKNGTMRN-RK-KY-KN--------------------------------D-S-NRIANH-LI-IKSFSE
STNTRGSIINDSTSFLFLRKQKKKKKKKKKK-------------------KKKKEKKAILYERKSTFSSSMENKSQNK--
------------------------------SQNK---SHNKNIKSVSRILSRVNKLSSTE------------RITNEWDH
KPNEEVKSTSDVLTPIFFNNGDEKMNHDTDGNMVYHKNNVDDNLVNGDVVSQGKRCSFFSSCENKKN-----E--ENKSI
TFN-----------DINSGNINTN-----SCIMNNMIVTKES---------NEEI-----INEE----------------
A-QSSYIYNKNIFCSKYNTKK-DKNEP---LKCDLFEC--SFINNDK-NIVRDEDSNPKN--------------------
-------LRKTDDYFIIDDNNIFDNGPIIISK--NK--TNDRERKLLKTF----------SSSSLKKKSLLKNYNYHIKK
KNKDPNIEDTN-----------MLYHDDIK--------------------------------------KEYDHKVTKN--
-------NKNT-----CN--------------------NNYYN---------------NVSFNSSAYYEYHSDIDLIHF-
-----SNNL-KKKKKKN--------------------------------------------VTS----------------
---------PR---P--SSKEYERKVT-----------------YHKEC------------------------------C
----------S----------------NE---RMKNIKVN-ESDLGMFCVN-N-------------------------DK
T-N-IEDVKEKK-ACDVLNRG-CIKEQVQCKISEFENDKGNEIYMQEFKKCIEKYKEYVNQGEG-HLKDEEEEKNDDEE-
------EGE-----DGEDGE-EGEDGEDDEEDD-DDEEEDDDDEEENDDDDEEN---------DDDEENDD-DDED----
----DN------DD---NDDNDDNDDND-----EKSNIK-IENKKDVPNIHNNN-------DD-DGI-NCCTNLFKDDDT
LS--------------------------------ALEKNVTNNNLIKIMSAKYLYHKFLEYKDFMKNNTTLFSHFNKIYQ
HEDDKIN-TDNKDVLNYR----------PKH-------------------------NNDI-NYYNIPCEDQIK-------
-----SDE-KKSLLNVEFGDDIIKKKFFISSVNSHYVMINNNLTKEQMLYLIRNILMSIEDYLKKEKN---R-DYNKIFF
LFFSIFIYNTQNG----G-D-QK-EM-HED----------------------------------------EKWDHTNINE
D-------------------------------------------------------KNVEKNVEKNVEK-----------
-------------------------------------NDDYKNLSNN-----ENS----VYYNTMLRESLWNKKKYIKLN
IFKNIILVISIVRYFLHTITISQKY-TSSYDSLDDSN-MIKSM------------------NSLKLNEINILLNRASEIL
EKYSLGSVENKKVYINKSNYYNS-SK--------KGKLSVSLRQNKQ-KKTFHRILAVYFGHERWDLVMNMMIGIRISSI
KKFSINDISNYFHHKDVIQLPTSNAQHKVIFKNYAPIIFKNIRNFYGIKSKEYLTSVGPEQVISNMVLGNLSTLSELLSE
GKSGSLFYFTSNGKYIIKTVCRNIHNLSKKLLPKYYEHIKKNPDSLLTRLYGIHSIKYQNNL--GRKKKKIYFIVMNNFF
SSIVEIHRRYDIKGSLVGRTVPETKREDHTIALKDVDIDELGDIINIGPENKERLLKVLKADADFLKENMLLDYSLLFGI
HYRELSKDVVNWEETKTNQINHIYDYKGNCIASRPFHQCDYGGIISVDKKKIFFFGIIDIFTKWSIKKKFEHTFRTIQKF
DGKNISCIHPNAYAKRFVTFIENHMK
>PBILCG01_0109000
MKCTNVNIRNVLEISLKKKIKENTNLSDEEIIIIYKRFNCISYHGKLNYDNFEKSLGILGSIKNAYLYKSIFKAFDLNND
NYLDFYEFCVAINIMLKGNKKDKLKLSYRIVNAGHSSNEDACV--N-KS-SYM----VNKGNSKDDNNDNNNDNNNDNND
NNNDNN-N---DNN------DNNN------DN-NND-----NNDNNN-----D-----N-NDNNHN-HNNHNHNNY---N
-HNN-HN--NNKPENSICQAL--NEKY--TN----DPL--NKPRNSQGIIYNIDD------EYNE-KIKKNKKKDYSNYI
TYENFEKIVLSINDIKRQLLGTGDEIIRSQIKYTFRSLSILCDDGIYRMNFECYKKALKCNEFLKLLGIHTKVADVFLQH
-ELMKRKQN-KTKNETRRN-R--KH-TN--------------------------------D-T-NKISNHHFI-IKSFSE
STNTRGSILNGSTSFLFLRKKKKKKKKKKKK-------------------K--------LYERKNTFSSSMENKSKSKSK
SKHKSQSQSQSQSQSKSKSQSQSQS-K-SKSQNK---SKNRKITSVSRILSRVNNLSTTE------------RIADNCDH
KKNEENKSTSDVLTPVLLIDVDEKGKHDTEGNMVDHKNNTYDYIVEGVDSSQGKRCLFFSLCENKQN-----E--ENKSI
PFN-EN--------DKNTSNVNTS-----SCVMNSILVTKES---------TEEI-----INEG----------------
K-KSSYIYSKNVY-DKSNKRN-DKNKL---PICDLLEC--NIINSDK-NILRDKNNNYKN--------------------
-------LRKTSKYFIID-NNIFDNDEIIISK--NK--TNDRQRKLLKTY----------SSSSLKKKSLLRNYNYHIKK
KNKDPNMEDNKILEEQNVNDKSMLYHNNI---------------------------------------KEYDNKVTKNKN
YRNNNNNNNNN-----NN--------------------NNNYN---------------NISFN-STYYEYHSDNDLIHF-
-----SYNL-KKKKKKS--------------------------------------------LTS----------------
---------HR---P--SSKEYERKVV-----------------YHKES------------------------------Y
----------L----------------NE---QMNNMEVN-ENDVGMFCRN-N-------------------------DI
T-N-VEDMKEKK-GCDVLNRG-CIKEQVQCKIDTFENEEENKIYIQEYKKCIEKYKEYVNQREG-HLKDEEDKEDEEDE-
------EDE-----EYEEDE-EDEEYEDDEEDE-EY--EDDEEDEEYDDDDNDN---------DNDDDNDD-DNNDDNNN
DNNNDN----NNDN---NNDNNNDNDQD-----KKSNIK-IENQKDISDNHNNN--------D-GGI-NCCNNLFKDDDT
LS--------------------------------ALEKHLTNNNLIKIMSAKYLYHKFLEYKDFMKNTS-LFYHFNKIYS
YECDKIN-KDNKDVLKNT----------RNN-------------------------NNDI-NYCSLTCEDQIR-------
-----TDE-KKSLLNVEFGDDIIKKKFFISSVNSHYVMINNDLTKEQMLYLIRNILMSIEDYLKKEKN---R-DYNKIFF
LFFSIFIYNTQNE----G-D-QK-EM-HED--------------------------------------------------
--------------------------------------------------------KN--------VET-----------
-------------------------------------NEDYKNISNN-----QNR----IY-NKKLTESLWNQKKYIKLN
IFKNIILVISIVRYFLHTITISQKY-TSSYDSLDDSN-IIKSM------------------NSLKLNEINILLNRANEIL
EKYSLGTVENKKVYINKSNYYN--SK--------KGKLSVSLRQNKQ-KKTFHRILAVYFGHERWDLVMNMMIGIRISSI
KKFCLSDISNYFHHKDVLQLPTSNAQHKVIFKNYAPIIFKNIRKFYGIKSKEYLTSVGPEQVISNMVLGNLSTLSELLSE
GKSGSLFYFTSNGKYIIKTVCRNIHNLSKKLLPKYYEHIKKNPDSLLTRLYGIHSIKYQNNL--GRKKKKIYFIVMNNFF
SSIVEIHRRYDIKGSLVGRTVPETKREDHTIALKDVDIDELGDIINIGPENKERLLKVLKADADFLKENMLLDYSLLFGI
HYRELSKDVVNWEETKTSQINHIYDCKGNCIASRPFHQCDYGGIISMDKKKIFFFGIIDIFTKW-------------RKF
DGKNISCIHPNAYAKRFVTFIENHMK
>PBLACG01_0108200
MKCTSVNIRNVLEISLKKKIKENTNLSDDEIIIIYKRFNCISYNGKLNYDNFEKSLGILGSIKNAYLYKSIFKAFDLNND
NYLDFYEFCVAINIMLKGNKKDKLKLSYRIVNAGFNSNEDAYV--N-KS-SCM----INHRNTKDDNNDNNNDNNNDNNN
DN--N-NDDNNNND------DNNN------DD-NNND-DNNNDDNNND--DNNNDDNNN-DDNNNDDNNDNNNNNI---H
-NNI-HNNKHNNPENSIFQPL--NERN--MN----DPI--KKHRNSQNKIYNIDD------ESNE-KIKKNKKKDYTNYI
TYENFEKIVLSINDIKRQLLGTGDEIITSQIKYTFRSLSILCDDGIYRMNFECYKKALKCNEFLKLLGIHTKVADVFLQH
-ELIKKKQK-KTNNETMRN-R--KH-KN--------------------------------D-T-NKIANH-LI-IKSFSE
STNTRGSILNDSASILFLRKQKKKKKKKKKK-------------------K----KINKLYERKNTFSSSMENKSKNK--
------------------------------T---------RKIKNVSRILSRVNNISTTQ------------PIANECDH
KQNEEIKSTSDVLTSVLYINDDKKENHDLQSNTVDHKDNKVDNFVDGVDTSQEKRCSLFSSCENKQN-----E--ENKSI
TFN-EN--------DNNTGNVNTS-----SCVMNNIHVTKES---------NEVI-----INEE----------------
K-ESAYIYNKNIY-DKSNKRK-DTNEL---PKCNLFEW--NIINSDK-DILRKENNNYKN--------------------
-------VKKTPEYFTID-NNIFYNDQIIISK---K--SNDREGRLLKTF----------SSSSLKKKSLLRKYHHHIKK
KNKDSNVEDNNILEEHNMNDKNMLYHNNI---------------------------------------KGYNNKVIKN--
--------KND-----YN--------------------NNYHN---------------NVSLN-STYYEYHSDIDMIHF-
-----SYNI-KKKNKKS--------------------------------------------ITS----------------
---------HR---P--HSKEYERKVS-----------------YHNES------------------------------H
----------S----------------NE---KMKNVNVN-ENYCGLVHIN-N-------------------------DI
T-N-KENMKEKK-GCDVLNKG-CIKEQVQCKIDEFENEEENKMYIQEYKKCIEKYKEYVNQKEG-HLKDDDKEKNNNEE-
------EGE-----DDEEGE-DDEEGEDDEDDD-DNDDNDDNDDNDDNDDNDDY---------DDDVYDED-VDEH----
--GVDH------EV---EYGNNKTYRDD-----KKWNGK-IVNKKDITDNKNNNNNNNDDDDD-DGS-NCCNSPFKDDDT
IS--------------------------------ALEKHLTNNNMIKIMSAKYLYHKFLEYKDFMNNTT-VFSHFNKLYS
YEGDNID-KDNKNVLKHTRINNNNLNEHEMN-------------------------NNDI-TYCSLICEDQIK-------
-----TDE-KKLSLNVEFGDNIIKKKFFISSVNSHYVMINNDLTKEQMLYLIRNILISIEDYLKNEKN---R-DYNKIFF
LFFSIFIYNTQNG----G-D-QK-EM-HED----------------------------------------EKWDHTNMDE
D-------------------------------------------------------KN--------VQT-----------
-------------------------------------KEDYKNINNN-----HNN----VY-NKVLRESLWNQKKYIKLN
IFKNIILVISIVRYFLHTITISQKY-TSSYDSLDDSN-MIKSM------------------NSLKLNEINILLNRANEIL
EKYSLGSVENKKVYINKSNYYNS-SK--------KGKLSVSLRQNKQ-KKTFHRILAVYFGHERWDLVMNMMIGIRISSI
KKFCISDISNYFHHKDVLQLPTSNAQHKVIFKNYAPIIFKNIRNFYGIKSKEYLTSVGPEQVISNMVLGNLSTLSELLSE
GKSGSLFYFTSNGKYIIKTVCRNIHNLSKKLLPKYYEHIKKNPDSLLTRLYGIHSIKYQNNL--GRKKKKIYFIVMNNFF
SSIVEIHRRYDIKGSLVGRTVPETKREDHTIALKDVDIDELGDIINIGPENKERLLKVLKADADFLKENMLLDYSLLFGI
HYRELSKDVVNWEETKTSQINHIYDCKGNCIASRPFHQCDYGGIISMDKKKIFFFGIIDIFTKWSIKKKFEHTFRTIQKF
DGKNISCIHPNAYAKRFVTFIENHMK
>PRELSG_0206600
MKCTNVNIRNVLEWNIKKKIKENTNLSDDEIMIIYKRFNSISNNGKLNYDKFEKSLGILGTIKNAYLYQSIFKAFDLNND
NYLDFYEFCVAINTMLKGSKKDKLKLSYRIVHSGFSNNNNSLN----SN-NIN---------------------------
------------------------------------------------------------E-------------------
---------------NNLN-N--E------K----KNDQNNV-GNDDKTIYNNNN------DKEK-EEEKKKKSDYTNYI
TYEDFEKIVLSINDIKKKLLGTKEEIITSQIKYIFKSLSILCEDGTFRMNLECYKRAMKCNEFLNLLGIHTKVADVFLRN
-EIMKKKKS-KNEKNKKKK-QE-LF-SSGNN-----------------KSE-------------KKKTYK-QL-IRSFSE
TTNRRRSLLKRSNH-LFLKRKKKKKKKTYEK-------------------KGSISSNESKKKNISINTDLSYINILQR--
------------------------------EKNK---TNNS---NDFTLKKEK-NITKNK------------F-------
----------SYLKKAFQNNTGK--------SEINI--------------------------KMFSN-----S--KSNKS
INN-KN--------------------------------------------------------------------------
----------------NDNNNNSDIKK---SYTNFFEC--NFISNED-NIKTKKINDIKLKNKN-----ENCKDTK-IPS
GN--FFYSNSQEEYNTTD-SNILNTNHLLLKN--KREIKNNPKKKGKTNFEENERIFFSSNNSTLHKGSN-------KKK
KEDSNNLIK----------------NIKEK--S-INNEMCT-KN-------------SSSTLKKTNS-LFDNKKDKKN--
--------SKLINQNIML--------------------KLNSN----------------HSESSKSIYEYHSDMEVLNR-
-----RREY-RTNNISLYNT--------------------------------------KDS-------------------
---L--FPLKK---E--GDR--KYKNEEKKK---GK----KEDEKKKDKKR------G------KEKEKDKNKNIDK--Y
----------KEKNIYGDIIMNKKNKYKT---SSDKDFIL-KKENSIIKKEEKKVKK--------------------NEK
E-HEEKQNQEER-NLNKMKCT-YLNDEIKSGIINFEKKEENKKYVEYYHKHLERYKKYVEERED--MEDKEEYLDEQEEC
FEERDNVIE-----EKEFLE-KNFD---------------------YY----NN---------DFYFYN-----------
--------------------------------------------------------------------------------
-------------------------------------EKILNNSESNLSSRNYLYNKFLEYKDFIKYSKLSISY-NSLIS
DSYNRNE-EY-FNIYF-------------DT------------------------------------ESNEIN-------
----S-QK-KKCSSSTEFSDDIINKKFFIPGAKSHYVTINSNLTKEQVMYLIRNTLLAIEEYLK-ERN---G-DYNKIFF
LFFAIFFYNTQND----L-E-EN---------------------------------------------------------
--------------------------------------------------------------------------------
----------------------------------------------------------------EITNE-QINSKKSKME
IFQNVFLVISIIRYFLHTITISQKY-TSSCDSLDENY-TNKDI------------------NSLKLNEVKMLLNQANEIL
DKYSKGNHKNKKIYINKSNYYNF-PK--------KGKLSVSLRQSRQ-KKTFHKILAVYFGHERWDLVMNMMVGIRISAI
KQFNVNDISNHFEHKDILELPTTHAQKKVLFKNYAPIIFKNIRNYYGIKSNEYLTSVGPEQVISNMVLGNLSTLSELLSE
GKSGSLFYFTSNGKYIIKTVCKSTYKLSKALLPKYYEHIRKNPDSLLTRLYGIHSIKYENDS--KNGRKKTYFIVMNNFF
SSVVEIHRRYDIKGSLVGRTVPLSKREDHTIALKDVDIDELGDIINIGSKNKERLQNVLKSDTKFLKENFILDYSLLFGI
HYKELSKDLVNWDKSKANEIHHIYDEKGNCIASKPFHQCDHGGIINVDKNRIFFFGIIDIFTRWSLKKKFEHTFRTLQKL
DGKNISCIHPNAYAKRFVTFIENHME
>PF3D7_0110600
MKCTSVNIRNVLDISLKKKIKENTNLSDDEIIIIYKRFNYISSNGKLNYDNFEKSLGILGSIQNAYLYKSIFKAFDLNND
NYLDFYEFCVAINIMLKGNKKDKLKLSYRIVNAGFNSNEDACV--H-KS-SCM----VNKFNTKEDNNMNGDNINGDNNN
NHNNIN-GDNNNNHNNIN-GDNNNNNHNNINGDNNNNHNNINGDNNNNNHNNINGDNNNNHNNING-DNNNNHNNS---H
NNNS-HNN-NNKAENSLGQPL--NEKN--IN----DPI--NKHRNSQSIIYNIND------EYNE-KIKKNKKQDYSNYI
TYENFEKIVLSINDIKRQLLGTGDEIITSQIKYTFRSLSILCDDGIYRMNFECYKKALKCNEFLKLLGIHTKVADVFLQH
-ELLKRKDKNKTKNGTMRN-RK-KY-KN--------------------------------D-S-NRIANH-LI-IKSFSE
STNTRGSIINDSTSFLFLRKQKKKKKKKKKK-------------------KKKKEKKAILYERKSTFSSSMENKSQNK--
------------------------------SQNK---SHNKNIKSVSRILSRVNKLSSTE------------LIPNECDH
KPNEEVKSTSDVLTPIFFNNGDEKMNHDTDGNMVYHKNNVDDNLVDGDVVSQGKRCSFFSSCENKKN-----E--ENKSI
TFN-----------DINSGNINTN-----SCIMNNMIVTKES---------NEEI-----INEE----------------
A-QSSYIYNKNIFCSKYNTKK-DKNEP---LKCDLFEC--SFINNDK-NIVRDEDSNHKN--------------------
-------VRKTDDYFIIDDNNIFDNGPIIISK--NK--TNDRERKLLKTF----------SSSSLKKKSLLKNYNYHIKK
KNKDPNVEDTN-----------MLYHDDIK--------------------------------------KEYDHKVTKN--
-------NKNT-----CN--------------------NNYYN---------------NVSFNSSAYYEYHSDIDLIHF-
-----SNNL-KKKKKKN--------------------------------------------VTS----------------
---------PR---P--SSKEYERKVT-----------------YHKEC------------------------------C
----------S----------------NE---RMKNIKVN-ESDLGMFCVN-N-------------------------DK
T-N-IEDVKEKK-ACDVLNRG-CIKEQVQCKISEFENDKGNEIYMQEFKKCIEKYKEYVNQGEG-HLKDEEEEKNDDEE-
------EGE-----DGEDDE-EEND-------D-DDDDEDGDDDEDGDDDNDDN---------DDNDDNDDNDDND----
----DN------DD---NDDNDDNDDND-----EKSNIK-IENKKDVPNIHNNN-------DD-DGI-NCCTNLFKDDDT
LS--------------------------------ALEKNVTNNNLIKIMSAKYLYHKFLEYKDFMKNNTTLFSHFNKIYQ
HEDDKIN-TDNKDVLNYR----------PKH-------------------------NNDI-NYYNIPCEDQIK-------
-----SDE-KKSLLNVEFGDDIIKKKFFISSVNSHYVMINNNLTKEQMLYLIRNILMSIEDYLKKEKN---R-DYNKIFF
LFFSIFIYNTQNG----G-D-QK-EM-HED----------------------------------------EKWDHTNINE
D-------------------------------------------------------KN--------VEK-----------
-------------------------------------NDDYKNLSNN-----ENS----VYYNTMLRESLWNKKKYIKLN
IFKNIILVISIVRYFLHTITISQKY-TSSYDSLDDSN-MIKSM------------------NSLKLNEINILLNRASEIL
EKYSLGSVENKKVYINKSNYYNS-SK--------KGKLSVSLRQNKQ-KKTFHRILAVYFGHERWDLVMNMMIGIRISSI
KKFSINDISNYFHHKDVIQLPTSNAQHKVIFKNYAPIIFKNIRNFYGIKSKEYLTSVGPEQVISNMVLGNLSTLSELLSE
GKSGSLFYFTSNGKYIIKTVCRNIHNLSKKLLPKYYEHIKKNPDSLLTRLYGIHSIKYQNNL--GRKKKKIYFIVMNNFF
SSIVEIHRRYDIKGSLVGRTVPETKREDHTIALKDVDIDELGDIINIGPENKERLLKVLKADADFLKENMLLDYSLLFGI
HYRELSKDVVNWEETKTNQINHIYDYKGNCIASRPFHQCDYGGIISVDKKKIFFFGIIDIFTKWSIKKKFEHTFRTIQKF
DGKNISCIHPNAYAKRFVTFIENHMK
>PGSY75_0110600
MRCNSVNIRNVLELSLKKKIKENTNLSDEEILIIYKRFNYISYNGKLNYDNFEKSLGILGSIKNAYLYKSIFKAFDLNND
NYLDFYEFCVAINIMLKGNKKDKLKLSYRIVNAGFNSNEHVGVL-H-KR-SNI----SNEENQTNFNNINGDNN-IDSI-
-DNIDS-IDNNDNI------DNID------NNDNID-----NNDNI------------HNNDNIH---NNSDYHNNNNNS
-DNI-HNN-NVTHQNSLGQPL--EKKN--SN----DHS--NKHPSSENKIYNIDD------EYNE-KIKKNKKKDYSNYI
TYENFEKIVLSINDIKRQLLGTGDEIITSQIKYTFRSLSILCDDGIYRMNFECYKKALKCNEFLKLLGIHTKVADVFLQH
-ELIKKKQK-RTKDQSYKN-R--KY-KN--------------------------------D-T-NKLTNH-RI-IKSLSE
STNTRGSLLNDSTSILFLRKPKKKKKRKKKK-------------------KK---KKLKLFERKNTFSSSMENKNNN---
----------------------------------------RKIKTVSKILSKVNNISTTEAEVVVVVDPDREPISNECHH
KQNEQ----------------------------------------------------------NEQN-----E--KNKNI
TFS-HHH------NNSNDNNIKTN-----SCVTNNIMNTKQS---------NEE---------K----------------
K-QNEYLCSKNIY-DKSNKTN-DKIQL---PNCDIFEC--SIIKSDK-NILKEENNHYKN--------------------
-------QRETYEYFTID-NNIFYNDPIIISK--KN--SNDRDKKLLKTF----------SSSSLKKKSYLKNYHYHIKK
INKDNNIKGQD-----------DVNYINIKGEDDANYINMKDED-------------DA---NYINTSNDPNNKVPKK--
--------KNN-----CN--------------------NSYYN---------------NVSFN-SAYYEYHSDIDMIHF-
-----TYNL-KKK-KKN--------------------------------------------TMS----------------
---------HR---P--SSKEYEKKTI-----------------YHKES------------------------------H
----------S----------------NE---KMKNVQMN-ENDLNILGKN-N-------------------------DI
T-N-EEDKKEKK-GCDALNRGGYIKEQVQCQIDAFENEEENKIYIQEYKECVEKYKEYVNQREG-HLKDEEEEKNDDEE-
------ENE-----SDEDES-DEDE--SNE-DE-SN--ED-------------------------ENKNDS-TDNH----
----DN------HD---NNN----------------------NNNDYMN--------------------YCNNPFKDDDT
LS--------------------------------ALEKHLTNNNMIKMMSAKYLYHKFLEYKDFMNTTN-MFSHFNKIYS
YEGDKKH-KDNKNVLKQT----------CNN-------------------------NNDI-NYYSSICEEEIKK------
----KKNE-KKSSLNVEFGDDIIKKKFFISSVNSHYVMINNDLTKEQMLYLIRNILMSIEDYLKKEKN---R-DYNKIFF
LFFSIFIYNTQND----GVD-QK-EM-HEE----------------------------------------EKWDQTNRSE
D-------------------------------------------------------KK--------GGNISNNQNVSNNQ
NVSNDQNISNNQNISNN------HNLSNNHNLSNNHNISNNHNLSNN-----QNN----IY-DKILRESLVNQKKYIKLN
IFKNIILVISIVRYFLHTITISQKY-TSSYDSLDDSN-MIKSM------------------NSLKLNEINILLNRANEIL
ERYSLGSVENKKVYINKSNYYNS-PK--------KGKLSVSLRQSKQ-KKTFHRILAVYFGHERWDLVMNMMIGIRISSI
KKFSISDISNYFHHKDVLQLPTSNAQHKVIFKNYAPIIFKNIRNFYGIRSKEYLTSVGPEQVISNMVLGNLSTLSELLSE
GKSGSLFYFTSNGKYIIKTVCRNIHNLSKKLLPKYYEHIKKNPDSLLTRLYGIHSIKYQNNL--GRKKKKIYFIVMNNFF
SSIVEIHRRYDIKGSLVGRTVPETKREDHTIALKDVDIDELGDIINIGPENKDRLLKVLKADADFLKENMLLDYSLLFGI
HYRELSKDVVNWEETKTNHINHIYDCKGNCIASRPFHQCDYGGIISVDKKKIFFFGIIDIFTKWSIKKKFEHTFRTIQKF
DGKNISCIHPNAYAKRFVTFIENHMK
>PY17X_0204500
MKCGNVNVRNVLEFNLKKNIKEKTKLTDQEIVIIYKRFHSISPNGKLDYKQFEKSLGILGTIKNAYLYKCIFKAFDLNND
GYIDIFEFCVAINIMLKGNKRDKLKLSYRIIQSGSSVKLENLQ--G-E------------KHSKGDKNLQDEK-------
--------------------------------------------------------------------------------
--------------------------H--L------QG--EKHSKGDKNLQGEEH------SKDD-Q-ILKDDKNYLEYI
NYDDFERIILSIKDIKKQLLGEDDEIVISHVKYTFKSLSILCDDGKYRMNLKCYKRAMQCHEFLKFIGIHTKVADTFIKN
NEPIIKKKKKKTK----------KY-KI--------------------------------D-S-GKKVLN-NL-KKSYSE
SASTRLSLLRGTTS-LFIKKKKQKKKKNYEK-------------------KI-----ASLYS--------LQGKDLP---
----------------------------------------E---------------------------------------
---------------------------------------------------------------------------NGGEK
N------------------GSEKN-----GDVKSSNNNTFKK---------DDIV-----PSSS----------------
E-KKLYLNNIS---TKYNSIS-QKKQT-KDDENELFES--GLNNKSG-KKILRKIDQIKL--------------------
------------------------------DKKINK--RCDNIGNDFKKL------------------------ENQISQ
N-----DERTT------------NIYYDVYKEPEIKNKKNVPNLDLA-------HIEQE---YESKSYMYSTVEKKMN--
--------KNG-----SM--------------------NKSGSMNKSGSMNKSGSMNKSGSMN-KSGS------------
--------------------------------------------------------------------------------
--------------------------------------------------------------------------------
----------------------------------------------------M-------------------------NK
S----GSVDNTE-F-----------FDLKLQIFEFEKKEKNKKYIDTWNLYINKYKEYIKRVEE-VETGENANGNRDGN-
------ASGHGNGCVNGSF--SDNLVESNNIEK-YY--DK---CNDIDSIDSDN---------NSNIYEKD---------
------------VE---GESVE----SS-----VSTYTK-MSDKINGD-----------------II-KLIENQENESND
YI--------------------------------SHG----SNKKEENGSGTFLFEKYIEYHKFVNETEDIKALI-----
--------------------------------------------------------------------------------
-----NET-YKNSQQLELSEDILYKKFYIPGSNSQHFLINKNLSKEKLLYHIRIILLNVEDCLKSDKD--NE-NYDKIFL
IFFYIFIYNNTHE----E-N-TK---------------------------------------------------------
--------------------------------------------------------------------------------
----------------------------------------------------------------I--ESKQVCIRDKHLK
KYKSVLLIVSIIRYFLHTITISQKYYCSSYDSIDEYN-NNNNNDNDKNNDKNNDKNNDKNNISKSNHEINIILNQTNDVL
GKYAKGKFQNKKIYINKSNYYNS-SK--------KRKLSVSIRHKKK-KKT-SKLFAVYFGHERWDLVMNMMIGIRICAI
KKFNIDNILNYYKHTDVIQLSTSRPNEKVLFKNYSPIIFKNIRKIFGIKSKEYITSVGPEQVISNMVLGNLSTLSELLSE
GKSGSLFYFTSNGKYIIKTVNKGIHKLSKKLLPRYYKYIQKNPDSLLTRLYGIHSIKYLNSS--SKTIKKIFFIVMNNFF
SSAVEIHRRYDIKGSLIGRTVPPEKREDHTIALKDADIDELGDVINIGDENKEKLLNILKSDANFLKENLLLDYSLLFGI
HYKELSRDVVCWDKKKTNEIRHVYDEFGLCVAAKPFHQWDHGGMINIDKNRIFFFGIIDIFTKWNLKKKIEHTFRTIQKL
DRKNISCIPPKAYAERFVAFIEKHMK
>PBANKA_0203100
MKCGNVNVRNALEFNLKKNIKEKTKLTDQEIAIIYKRFHSICSNGKLNYKQFEKSLGILGTIKNAYLYKCIFKAFDLNND
GYIDIYEFCVAINIMLKGNKRDKLKLSYRIIQSGSSVKLEEFK--E-N------------VKS-----------------
--------------------------------------------------------------------------------
--------------------------------------------------------------------FNDDQNNYLEYI
TYDDFERIILSIKDIKKQLLGEEDEIVISHVKYTFRSLSILCDDGKYRMNLKCYKRAMKCHEFLKFIGIHTKVADTFIKN
NELIIKKKKKKQK----------KY-KI--------------------------------D-S-GKKVLN-HL-KKSYSE
STSTRLSLLRGTTS-LFIKKKKQKKKKNYEK-------------------KL-----ANLYS--------FQGKDDH---
--------------------------------------------------------------------------------
---------------------------------------------------------------------------NENKI
NIFKDVI-------DNKNTNLITN-----IDVVNSNNNTFKK---------HDIL-----LNSN----------------
K-DNSYFNNIS---TKYNSIS-QNSQK-RNDENGLFEC--ALSDKDG-KHILNQTEQIKL--------------------
------------------------------CGKVNK--KCDNLGKCIETL------------------------ENHIPQ
N-----SEDTP-----------ADIYPDLYKEHEIKDKKDVRNVDRKEKGATNLGIEKR---DESKNYIYSSDEKKID--
--------------------------------------------------------------------------------
--------------------------------------------------------------------------------
--------------------------------------------------------------------------------
----------------------------------------------------N-------------------------DK
S----ESLSKTQ-F-----------LDLKSQIFDFEKKKENKKYIDTWNMYINKYKEYIKKIEE-IEACETENENVNPS-
------DKK-----LIESN--DKSKVENNSVEK-YY--EQDNKSNDFDSIDSEN---------NSSIYDKD---------
------------VD---VGSAA----SS-----ISTYTK-VSDKCNGD-----------------VI-ELIEN---KSDE
YS--------------------------------YQE----SNKREGNSSGKYLFEKYIQYHNFVNETEDIKLFI-----
--------------------------------------------------------------------------------
-----NDT-HKNSQKLELSKDILYKKFYIPGSNSQYFVINNNLSTDELLYNIRKILINVEDCLKNDKDNKNE-NYDKIFF
MFFYIFIYNNTNE----E-T-QK---------------------------------------------------------
--------------------------------------------------------------------------------
----------------------------------------------------------------I--ESKQIYSQNKRIK
KYKSVLLVVSIIRYFLHTITISQKYYCSSYDSIDEYN-NLNNN-------------KMVNNISNSNNEINVILNQTNEVL
GKYAKGKFQNKKIYINKSNYYNS-SK--------KRKLSVSIRHKKK-KKN-SKLFAVYFGHERWDLVMNMMIGIRICAI
KEFNIDNILNYYRHTDVIQLSTSSANEKVLFKNYSPIIFKNIRKIFGIKSKEYITSVGPEQVISNMVLGNLSTLSELLSE
GKSGSLFYFTSNGKYIIKTVNKGIHKLSKKLLPKYYKYIQKNPDSLLTRLYGIHSIKYQNGS--SKTIKKIFFIVMNNFF
SSAVEIHRRYDIKGSLIGRSVPIEKRGDHTIALKDVDIDELGDVINIGPEYKEKLLSILKSDANFLKENLLLDYSLLFGI
HYKELSRDVVCWNKKKTNEVRHVYDEFGLCVVAKPFHQLDHGGMINIDKNRIFFFGIIDIFTKWNLKKKMEHTFRTIQKL
DRKNISCIPPKAYAERFVAFIEKHME
>PVP01_0204500
M-CTSAHVRNALHWNLKKEIKEITHLSDEEIAVIHKRFNSISNKGRLDYKNFEKSLGILGTIKNAYLYSSIFKAFDTNDD
GYLDFYEFCVAINTMLKGTKREKVKLSYRIVHAGGSAASGEAD----EA-DEAVDR------------------------
--------------------------------------------------------------------------------
-----------AADHSTNRAA--NRPA--------DHS------TNRAANRAANR----PADR---PANRAAIRDYSDYI
SYEQFKEIVLSINDIKKQLLGTEEKIQLSQISYTFKSLSMLCDDGKYRMNLKCYRKAVKCNEFLRLLGIHNKVADAFINS
-EFERRKKI-KSGRSRLSN-NS-GFVGG--------------------------------EFS-RRLGSN-HR-VKSFSV
STNTRLSLGKGSASSLFSRGRKKKSGVEGGT-------------------SGGYS---GGYSG-GTG-----GSADPG--
EAHNRNLADQSKKTPQGSSPVRPPL-SSSGNNNSSSNNNRGSCAPLKSIVIQSSIAAEG---------------------
-------------------------------------------------EPPAKRDRLFESTLRSQG-----KGLIGKGN
YLN-VP--------RSGDGSRRSR-----SCATAGVGASPSPRGRDEE-A----A-------------------------
D-EEDFP-KKGSS-NDRNRKS-NRNRA---VR-DADRG--VTPSDSP-MMMTEGSDSAKR--------------------
-------GVEDA-----------------SRK--PS--CSEGNDSYQQSC----------QSSSFHNSVML---------
--------------------------------------------------------------------------VESG--
--------RGD-----GSRANYQPSEGSRANYQPSEGSRANYQ----------------PSEGSSRVWDDHSDVEVVSL-
-----RRGR-SSG---------------M-------------------------VSGTVKGLVG----------------
---------GS---P-TANPPYKCTVT-----------------ERRDS------------------------------R
-------------------------------------DSN-EQEGP---AN-D-------------------------DP
SND-IPHSAGKH-E-----------CEILKAILKFEKQKENKMYVEEYNEYVKGYRKFAEEQEEGYLLDLDTYSDGKEE-
------LER-----EMEG-G-KHAQ---------------------YNEAGGGS----------SSAYEDM--GED----
----DS-----------VGSVQ---GNH-----PDGGTTLIESRCEA-KGGDKH--------D-GGR-SERNDSQEDAEV
AA---------------------------A-SA-TEAAMAAGEAAARVENAKYLYKKYFEYKEFLEHSRCPISHSHNGLM
MSSSDGRAVASHAVD--------------NR-------------------------AVDAHAVKHPCCEEPPRGSRAKG-
GKCAPRDG-GQPRALLEFSSDVIRKKFYIPTSKCHYVMVNENLTKEQVLYHLGNIVVATEDYLSKERDG-GG-DYNRIFF
FFFHVFKYHVGGD----S-Q----EG-GPS----------------------------------------KRHGEAGQQS
G--------------------ALQT-------------------------------------------------------
---------------D---------QAGQ--------ADPCG------------R----PH-RDEPSNESQMSSKNLRAT
IYYNVLLVTQIVKYFLHTITISHKC-SSSYDSLEDSS-RLGS-----------------------INEVSVLLSHTSHLL
ATYSKGTNNDRKIYINKSNYYHKLTR--------RGKLSVSLRQKKKKKRNLQKILAVYFGHERWDLVMNMMIGIRLSAI
KVYNTSNIINLFKHKDLLELPTSNAQHRVVFKNYAPVIFKQIRSLYGIRSKEYISSVGPEQVISNMVLGNLSTLSELLSE
GKSGSLFYFTSNGKYIIKTVCKNIHNLSKALLPKYYSHIRSNPDSLLTRLYGIHCIKYKSGS--ARSSKKIYFIVMNNFF
SSAVEIHRRYDIKGSLVGRTVPPAKREDHTIALKDVDIDELGDRINVGEKNKQKLLQVIKADADFLKENYLLDYSLLFGI
HYKDLSRDLVSWNASRTNEVRHVFDEDGKCIAARPFHQCDHGGMISMDKNKIFFFGIIDIFTKWTLKKKFEHTLRTIQKF
DRQNISCIHPNAYAERFATFIEKHME
>PADL01_0108200
MKCTSVNIRNVLELSLKKKIKENTNLSDEEILIIYKRFNYISYNGKLNYDNFEKSLGILGSIKNAYLYKSIFKAFDLNND
NYLDFYEFCVAINIMLKGNKKDKLKLSYRIVNAGFNSNEHAGVL-H-KR-SNV----SNEENQTNFNNINGDNN-NE---
---------------------NND------NNDNN-----------------------DNNDNIVY-NDNIVYNN-----
-SDN-HNN-NITHQNSLCHLF--DKKN--SN----DHS--NKDPTIENKIYNIND------EYNE-KIKKNKKKDYSNYI
TYENFEKIVLSINDIKRQLLGTGDEIITSQIKYTFRSLSILCDDGIYRMNFECYKKALKCNEFLKLLGIHTKVADVFLQH
-ELIKKKQK-KTKEQIYKN-R--KY-KN--------------------------------D-T-NKLANH-RI-IKSVSE
STNTRGSILNDSTSILFLRKPKKKKKKKKKK-------------------KK---KKIKLFERKNTFSSSMENKNNN---
----------------------------------------RNIKGVSRILSQVNNISTTEVE----VNQDTEPISNECHH
K----------------------------------------------------------------QN-----E--ENKNI
TFS-QNDNNNNNNNNNNIDNIKTN-----SCVMNNIMDTKES---------NEE---------K----------------
K-QNKNMCSKNIY-DISNKKN-DKLQL---PKCDIFEC--SIIKSDK-NILKEENNHYKN--------------------
-------ERETHEYFAID-NNIFYNDPIIISK--KN--SNDRDKKLLKTF----------SSSSLKKKSHLRNYHY-IKK
INKDNNIKGED-----------DANYINIKGEDNANHINMMDEN-------------NV---NHTNMMDDPNNKVSKN--
--------KNN-----CN--------------------NSYYN---------------NVSFN-STYYEYHSDIDMIHF-
-----TYNL-KKK-KKN--------------------------------------------PTS----------------
---------HR---P--SSKEYEKKVI-----------------YHKES------------------------------H
----------S----------------NE---KRKNIQMN-ANDIDILCKN-N-------------------------DI
T-N-EEDKKEKK-GCDALNRGGYIKEQVQCQIDAFENEEENKIYIQEYKECVEKYKEYVNQREG-HLKDEEEDKNDDEE-
------ENE-----SDENED-DEDE--DDED-E-DD--ED-------------------------EDEEDESNENE----
----SN------ED---ENDDEYVDADD-----TKLNIK-IENKNDSTD--------------------NHN--NNDDDT
LS--------------------------------ALEKHLTNNNMIKMMSAKYLYHKFLEYKDFMNTTN-KFSHFNKIYS
YEDDKKH-KDNKNVLKNI----------HNN-------------------------NNDI-NYYNSICEEEIKK------
----KKDE-KKSSLNVEFGDDIIKKKFFISSVNSHYVMINNDLTKEQMLYLIRNILMSIEDYLKKEKN---R-DYNKIFF
LFFSIFIYNTQND----GLD-QK-EM-HEE----------------------------------------GKCDQTNRSE
D-------------------------------------------------------KN--------GENISNNHNLSNNH
NISNNHNISNNQNISNNQNLCNNQNLSNNQNLCNNQNLSNNQNLSNN-----HNN----IY-DKILRESLGNQKKYIKLN
IFKNIILVISIVRYFLHTITISQKY-TSSYDSLDDSN-MIKSM------------------NSLKLNEINILLNRANEIL
ERYSLGSVENKKVYINKSNYYNS-PK--------KGKLSVSLRQSKQ-KKTFHRILAVYFGHERWDLVMNMMIGIRISSI
KKFSISDISNYFHHKDVLQLPTSNAQHKVIFKNYAPIIFKNIRNFYGIRSKEYLTSVGPEQVISNMVLGNLSTLSELLSE
GKSGSLFYFTSNGKYIIKTVCRNIHNLSKKLLPKYYEHIKKNPDSLLTRLYGIHSIKYQNNL--GRKKKKIYFIVMNNFF
SSIVEIHRRYDIKGSLVGRTVPETKREDHTIALKDVDIDELGDIINIGPENKDRLLKVLKADADFLKENMLLDYSLLFGI
HYRELSKDVVNWEETKTSHINHIYDCKGNCIASRPFHQCDYGGIISVDKKKIFFFGIIDIFTKWSIKKKFEHTFRTIQKF
DGKNISCIHPNAYAKRFVTFIENHMK
>PocGH01_02011700
MKCNSVNVRSVLDYTLKKKIRESTYLSDEEIMIIYKRFNSISNEGRLNYEKFEKSLGILGTIKNAYLYRSIFKAFDLNND
DYLDIYEFCVAISTMLKGNERDKLRLSYRIVHSGVGVPGPVCS--A-I----------------GDGG------------
--------------------------------------------------------------------------------
--------------------------------------------------------------IGA-VDVTGESRDFSSYI
TYEDFEKIVLSINDIKKKLLGTEEEIVTTQVKYTFKSLSLLCEDGKYRMNLECYKKAMKCTEFLKLLGIHTKVADVFLQK
-EVLKKRKS-KTGKSKKGK-G---------------------------------------D-I-GK-TST-HL-MKSFSE
SKSARRSILKGSTN-LFLRRNRKKKKKGSDK-------------------KGKESQVGDGKE-SHMGD-V----------
--------------------------------------------------------TTIQ------------P-------
------------------------------------------------------NGKYYSPSSAHAV-----S--LNLET
GIN-KN--------IVT----K-KGQGGPTRSARRRKSR-----------------------------------------
--SSSKCGSGS-D-GLSDIHSNSRGGY---RSRALFEC--SYRDNSN-ELKGKEEN---------------AKEGK-NTT
NKKIYFFKVDDEECFTTD-SNVQNTCSPSCRG--------------------------------GTPGEV-------K--
--------------------------GEKG--A--RGILQI----------------------------------KMK--
--------ENR-----TR--------------------EMGGN----------------ASDSSRHFLEYHSDIEVMNF-
-----RKQL-HEERKKKENP--------------------------------------KRS-------------------
---K--DTTHR---E--GKR--EDKRL-----------------YQDEVEAGEETNRGRSTIQDMHISIGEE-EVEKNTH
IESIPVGRVNKKEGNHISIFMDRKYRCKENSPSCDDACSFWKEENIYVGKK-K-------------------------DF
I-------GDKNCFVNASKGI-TAQFDMKSAIMNFEKKKENKTYVEEYNELMAQYKKYVQE-E-GIEHEEDISPEVEDR-
------RQA-----ETRTGE-NDMW-------------------------------------------------------
----------G-GV---GERVG----EG-----VGEGGD-TIDSAD-----------------------GGFGDSGYRSP
ESSECNSENNEGIGN------------F-Y-LFSRSGAEQGENDTTVEGSTRYLYRKFQQYSRFANNFEDR---------
---------R-E---------------------------------------------NPI-------EGKGVTL------
-----KRC-QPVPACLDFSDDVLNKKFYIPMVKSHYVMVNRNLTREKVFYIIRNLLLSIDELLKRDKA---G-DPHGVFF
LFFSAFSYSWDQGVTGDV-EKEGNEV-I----------------------------------------------------
--------------------------------------------------------------------------------
-----------------------------------------------------------------KRDDENFEHGNNRMC
IFQNVLLIISIVRYFLHTITISQKC-SSSYDSIEGNLTMHNNI------------------SSHTVNEVSILLNAANEIL
SKYSKGCFQNKKIYINKSNCYNV-SKKRKLKGKLKGKLSVSIRQNRE-KRNFQKILAVYFGHERWDLVMNMMIGIRISAI
KEFNENVILNYFKHKDVLQLPTSNAQQKVIFKNYAPIIFKKIRSFYGIKAKEYITSVGPEQVISNMVLGNLSTLSELLSE
GKSGSLFYFTSNGKYIIKTVCKSIHNLSKKLLPKYYEHIRKNPDTLLTRLYGIHCIKYRSVSTRGRGKGKIYFIVMNNFF
SSAVEIHRRYDIKGSLVGRTVPLAKREDHTIALKDVDIDELGDTINVGPQNKEKLLKILKLDADFLKENLLLDYSLLFGI
HYKELSRDLVNWSRTKTGEVRHVFDDHGICLAARPFHQCDHGGMINVDKNKVFFFGIIDIFTKWNLKKKFEHTFRTIQKL
DGKNISCIHPKAYAKRFVTFIENHMD
>PmUG01_02013400
MKCTNVNVRTVLEWSLKKRIKEETNLSDDEIMIIYKRFNSISNNGKMNYNKFEKSLGILGTIKNAYLYKSIFKAFDLNND
DYVDFYEFCVAINTMLKGSKRDKLEMSYRIVHSGTNPLSKVSS--N-SA-SPK----RASLG-SDDTQIGRTAVSGTTTQ
VDNAAH-MDNAAHMDNAAHMDNAA------YRDNAA-----HMDNA------------AYRDNAAH-MDNAAYRD-----
-NAA-HMD-NAAYRDNVVH-M--DESP--DK----ESV--NNNMKSDAIHPNFEQKKERENQKSK-ITAKSKKKDYSHYI
PYEDFEKIVISINDIKKELLGTEEEILTSQIKYTFKSLSILCEDGKYRMNLECYKKAMKCNEFLKLLGIHTKVADSFIQN
-ETMKRKKS-KTGNSKTGN-SK-TG-KTKTGKTKTGKTKTGNSKTGNSKTGKSKTGKSKMD-IGGKINSS-HLLKMALPE
DTTSRGSLLKGSTN-LFIRRKKRVSDKRNDR-------------------GGIQRKNSDKYEEENIGRKLKEDEIKEK--
------------------------------AMEK---TREK---GGGKIDSKK-NINNLL------------PVHN----
-------------SSLFKNHRRKIYNHDMN---LYHEQ-------------ASFKGGHFSSEEAHSK-----D--DNSDS
IYN-GN--------DRC----N-N-----SSIARQHRWR-----------------------------------------
--N------------KSDRDNNREGKS---IHNNLFEC--NLMSKDG-DDNYTDDNDYLIEKKKKKKKKKKLKDGEGVAT
DKKYYSYNLQEEEYFTTN-SNILSMCPLLLKA--DKGKRNNQC------YHVNGAIRRSSSSRSDRSGRL-------PKK
SNSTHNLKS----------------HGKDK--K--NSVHCS----------------------------------RKS--
--------EEG-----VN--------------------ENNAD----------------SSDCTENFFEYHSDVEIISF-
-----RKKL-KEEEKKKKKK--------------------------------------KKNVVAPPSVAAEEEAVESTPY
SASVFGSDTSS---G--GKR--RRKSTEVSEKFEGVS------CTKKEVNQ-KLTNQADEEQRRIDIEGGKE-YIHTEEH
----------KSEQENICKFMDTKYRYSE---SCDNVKLF-EKDDIIDDKN-D-------------------------DL
K-N--EWNNEKN-ALNV-NKI-PAQYEVRSGIMAFERKNENKKYVEECNEYIIRYKKFAQQREEQYLLEKEVYSDGKND-
------LLK-----EKEFLE-NNLH---------------------YDDDFSNN---------ESNYYSEH--DNE----
----ENYYFFG-LR---GGRVT----NG-----IGNNIN-DGDNNN-----------------------SSNSPSGNNNR
KSSD------------------------------KRGNRGWNSGSSALESAKYLRRKFIEYEDFIKLSGKSILHCNDAGP
FCNDEES-RR-KEWDY-------------NS-------------------------SKNI-NGTR-IKSDYIYG------
-----GKS-DSPSNVLELNDDVIKKKFYIPYVKSHYVMVKRNLTKDQVYYLIRNIFLAAEDYLKKEKS---GGYHNKIFF
LFFSLFAYSSHGK----E-E-EQTEV-VGRGKHTERGEHTERGEHTERGEHTERGEHTERGEHTERGEHTERGEHTERGE
H------------TERGEHTERGEHIERGEHTERGKQMGRGRDDNVACDREGNFKYDH--------IEH-----------
-------------------------------------QDNYDHYNHR-----DNYYHYDIE-ADLLKEEHKISSKKMKMH
IYQNILLVISIIRYFLHTITISQKY-SSSYDSLDDNY-MISSM------------------HSLKLNEVSVLLNQANDML
GKYSKGYFQNKKIYINKSNYYNF-SK--------KGKLSVSLRQSRD-NRNFNKILAVYFGHERWDLVMNMMIGIRTSVI
KEFNSDNILNLFKHKDIIQLPTTNSQQKVIFKNYAPIIFKNIRNFYGIKSKEYITSVGPEQVISNMVLGNLSTLSELLSE
GKSGSLFYFTSNGKYIIKTVCKNIHNLSQKLLPQYYEHVRKNPDSLLTRLYGIHCIKYLKRS--GRSKKKIYFIVMNNFF
SSAVEIHRRYDIKGSLVGRTVPPAKREDHTIALKDVDIDELGDTINIGLENKKKLLTVLKADANFLKENSLLDYSLLFGI
HYKDLSRDIVNWNKSRTNEIQHVYDNEGNCVASKPFHQCDHGGMINIDKSKIFFFGIIDIFTKWNLKKKFEHTLRTIQKL
DRKNISCVHPDTYSKRFVTFIENHME
>PGAL8A_00106400
MKCTNVNIRNVLEWNIKKKIKENTNLSDDEIMIIYKRFNSISNNGKLNYDKFEKSLGILGTIKNAYLYQSIFNAFDLNND
NYLDFYEFCVAINIMLKGSKKDKLKLSYRIVHSGLSNNNINEN----NL-NNE------------------------KN-
--------------------------------------------------------------------------------
-----------NEKNNEKN-N--EKNN--EK----KNEKNNDKNNDNNIVYNNKNCK----EEEE-EKKKKKKGDYSNYI
TYEDFEKIVLSINDIKKKLLGTKEDIITSQIKYIFKSLSILCEDGTYRMNLECYKRAMKCNEFLNLLGIHTKVADVFLRN
-EIIKKKKS-KNEKNKKKK-EEELF-SSNNN-----------------KCE-------------KKKTYK-QL-IRSFSE
TTNRRGSLLKKSNH-LFLRRKKKKKKKLYEK-------------------KDSVSSIESKKKNVNMNSDLSYMNDLQN--
------------------------------EKDK---TSIH---NSFELKKKK-DIEKNK------------F-------
----------PDLKKAFKNDLNK--------NEIHN--------------------------KISSN-----S--KNN--
--------------------------------------------------------------------------------
----------------------NYIMN---SNTNFFES--SFINSKE-DIKTKTINDIKSKNKN-----DNCKDTN-IIS
NKIF--YPNSQEEYNTTD-SNILNTNHLLLVN--KKKIKNYQKKKKEKTFEEKERMFLSSNN-TLHKRSN-------KKE
KEDSNNLIK----------------NVKEK--N-INNKMFT-KN-------------GLYTLRKSNN-SSENKKDIKS--
--------SNIINQN-ML--------------------NLNSN----------------LSESSKSIYEYHSDMEFLNR-
-----RREY-QINNISFYNT--------------------------------------KDS-------------------
---L--FIFNK---E--GNR--KDKSVNIEKKKDRNKNKDKNKEKKKDKNK-NKEKEKEKYKKREQKEKGKDKNIDKYKY
----------KEKNIYIDKIMNKNNKYKT---CNDTNLTL-KKENFTIKNEGKKEKEKEKEKDKEKEKGKEKEKDKEKEK
D-KEQEQEQDQE-NLNKSNFT-CLKDKIKSEIINFEEKEENKKYVEDYYNYIEIYKKYVEEKEY--IEEKEEYLDEQEFI
-EERDNFIE-----EKEFLE-ENFQ---------------------YC----EN---------DFHFYN-----------
--------------------------------------------------------------------------------
-------------------------------------ENVLNNSNSNISSKNYLYNKFLEYKDFVKYSKPPISY-NSLIS
ISNNENE-KY-SSIYF-------------DT------------------------------------KNNQSN-------
------SK-NEKSPSMEFSDDIINKKFFIPSVKSHFVMINSNLTKEQVLYLIRNTLIAIEEYLK-DKN---G-DYNKIFF
LFFAIFSYSTQND----T-E-EN---------------------------------------------------------
--------------------------------------------------------------------------------
----------------------------------------------------------------ELTNE-QINLKKNKMD
IFQNIFLVISIIRYFLHTITISQKY-TSSCDSLDEKY-VNKNI------------------NSLKLNEVKILLNQANEIL
DKYSKGNYQNKKIYINKSNYYNF-PK--------KGKLSVSLRQSRQ-KKTFHKILAVYFGHERWDLVMNMMVGIRISAI
KQFNINDISNHFEHKDILELPTSHTQKKVLFKNYAPIIFKNI--------------------------------------
-------------------VCKSTYKLSKSLLPKYYEHIRKNPDSLLTRLYGIHSIKYENNS--KNSKKKIYFIVMNNFF
SSVVEIHRRYDIKGSLIGRTVPLSKREDHTIALKDVDIDELGDKINIGSKNKERLQNVLKSDTNFLKENFILDYSLLFGI
HYKELSKDLVNWDKSKTNEVHHIYDEKGNCIASKPFHQCDHGGIINVDKNRIFFFGIIDIFTRWSLKKKFEHTFRTLQKL
DGKNISCIHPNAYAKRFVTFIENHME
>PCHAS_0201500
MKCGNVNVRNALECNLKKKIKEKTRLTDHEIVIIYKRFYSICPDGQLNYKEFEKSLGILGTIKDAYLYKCIFKAFDLNND
GYIDIYEFCVAINIMLKGSKRDKLKLSYRIILSGASVKLEGSK--E-A------------ENG-----------------
--------------------------------------------------------------------------------
------------------------------------------------------------------K-EDKDDKNYSEHI
TYEDFERIILSIKDIKKQLLGAAEEIVISHVKYTFKSLSILCDDGKYRMDLKCYKRAMKCHEFLKFIGIHTKVADTFIKN
NELIIKKKKQKQK----------KY-KN--------------------------------D-S-GKKVLS-HL-KKSYSE
STSTRLSLLRGTTS-LFIKKKKQKKKKNYDK-------------------KL-----ASLYS--------FQGKEDH---
--------------------------------------------------------------------------------
---------------------------------------------------------------------------NGSKI
SMF-----------ENKNNNISTN-----IDV--NCNNAFKT---------HDAL-----LSSN----------------
D-ASSYLHNIS---TKYNSTF-QKKEH-NN-DTGLFEC--GLADKDG-EKILNDINQAKP--------------------
-------DGQIDEK---------------VDKKVDK--KRDKIGKDLKDL------------------------GKHITQ
N-----VGGPT-----------DKMYSDLYKENEVENARNDEQG-------------KR---EELKSYTHSNSEIPIN--
--------TQS-----FV--------------------NNNYN---------------NLFRN-EKEEE-----------
--------------------------------------------------------------------------------
--------------------------------------------------------------------------------
----------------------------------------------------N-------------------------KM
G----NDKGESK-F-----------VDLKSKIFDFEKKKENKKYIDMCNKYINKYKEYVKKVEE-KEVCENVNNV-----
---------------------DKTKAENSHEEK-YY--EQTSKWDYFDSIDSEN---------NSSMYDND---KD----
----EG------ID---MGSVA----SS-----VSSDSR-VSDKGDGM--------------------ELIESQGHKSDG
YI--------------------------------SQE----SNQREGNSSGKYLLEKYIQYKNFVNENEDVKVLI-----
--------------------------------------------------------------------------------
-----NRT-NKDIKNLELSQDILNKKFFIPGAKSQHFVINNNLTKDELLYHIRKILINVEECLKNDKDSKNE-NYDKIFF
MFFYIFIYNNTNK----E-D-VE-PK-I----------------------------------------------------
--------------------------------------------------------------------------------
----------------------------------------------------------------I--EPKQMHSRDKRIK
KYKSVLLAVSIIRYFLHTITISQKYYCSSYDSIDDYN-NANNNNN-----------RATNNASNSNNEINDILNQTSEVL
GKYAKGKFQNKKIYINKSNYYNS-SK--------KRKLSVSIRHKKK-KKS-PKLFAVYFGHERWDLVMNMMIGIRICAI
KEFNIDNILNYYRHTDVIQLSTSSPDQKVLFKNYSPIIFKNIRKFFGIKSREYITSVGPEQVISNMVLGNLSTLSELLSE
GKSGSLFYFTSNGKYIIKTVNKAIHKLSKKLLPRYYKYIQKNPDSLLTRLYGIHSIKYQNSA--SKTIKKIYFIVMNNFF
SSAVEIHRRYDIKGSLIGRTVPPEKREDHTIALKDADIDELGDVINIGPEYKEKLLNILKSDANFLKENLLLDYSLLFGI
HYKELSRDIVCWDKKKTNEVRHVYDEFGLCVAAKPFHQWDHGGMINIDNNRIFFFGIIDIFTKWNLKKKVEHTFRTIQKL
DRKNISCIPPKAYAKRFVTFIEKHME
>PKNH_0203300
M-CTSAHVRNALHWNLKKEIKETTHLTDEEIAVIHKRFNSISNKGRLDYRNFEKSLGILGTIKNAYLYSSIFKAFDRNDD
GYLDFYEFCVAINTMLKGSKREKVKLSYRIVHAGGRASQHDDKKADGQAGDEADEE------------------------
--------------------------------------------------------------------------------
-----------EAERSVGQSA--GQSA--------GQS------ADRSGDPSSSR----TASRTA-EQAAPVIRDYSDYI
SYEQFKEIVLSINDIKKQLLGTEEKILVSQISYTFKSLSMLCDDGKYRMNLKCYRKAVKCNEFLKLLGIHNKVADAFISS
-EIEKKKNI-ISGRGRVGK-NN-VF-GG--------------------------------DFS-RRMGSN-HR-VKSFSV
STNTRLSVGKGSASSLFTRGRKKRSNVEGGN-------------------TGGYR---GG-------------VDDPK--
DVRHLHQGNRAKRNWLGKCPVGPRL-S----------DNNNGCDPLESIIIQSNIAEER---------------------
------------------------------------------------EESVAKRDNLFPLTDPKSG-----KELSGKNN
YLN-VP--------RSGDGSRRSR-----SCVTSGVEP---------T-GGTEE--------------------------
--EEEYL-KKGRN-NNRNREN-NRNGL---IRGDAQKV--NISNESP-MMVTERNDTAKR--------------------
-------GIECS-----------------SRK--IS--CNERNNSYLQSC----------QSSSFYNSVMM---------
--------------------------------------------------------------------------VEGE--
--------RGD-----GS--------------------LGNYD----------------QSESSSHIWNDQSDVEVVSL-
-----CKGC-PVDRRKRTGSLDVAG-GGMSSGTSSPSSWMA-------------VSGTARGRVG----------------
---------KS---PPVNNTPYKCTVT-----------------QNRGS------------------------------D
----------G----------------AI-----HEDRDR-EKDGV---E--K-------------------------DS
AGQ-MHNGTKKH-E-----------CEILKAILRFEKKKENKTYVEEYNEYVKGYGKFAEEQEEGYLLEVDTYSDGKDE-
------LEK-----EVEDGG---------------------------------------------SAYGDI--EGE----
----NS-----------AGSAK---GNH-----AEGEMN-VESRCVD-NFAEKH--------D-RGI-SERNNIQEDAEI
AV--------------------------------ATAKMTEVDAAEGVDNAKYLCRKYFEYKEFLEHSRCPISHSHNGLM
MSSNDSC------------------------------------------------------VVKSVCCEDPIYGNRVKE-
GKWDTRDE-NKSRILLEFSSDVIRKKFYIPTSNCHYVMVNENLTKEQVLYHLGNIVVATEDYLRKERHG-GG-DYNRIFF
FFFHVFKYHLGGD----T-K----EG-CTL----------------------------------------E-SGLAN---
--------------------------------------------------------------------------------
----------------------------Q--------ADGCGN-NTAMPDACASS----VH-RDEPSNESQMSTKNLRAN
IYYNLLLMTQIVKYFLHTITISHKC-SSSYDSIEEGS-RVGG-----------------------MNEVSVLLSHASHIL
ATYSKGPNRNRKIYINKSNYYHKLTR--------RGKLSVSLRQKKK-KRNLQKILAVYFGHERWDLVMNMMIGIRLSAI
KVYNTSNIIDLFKHRDVLELPTSNAQHRVVFINYAPVIFKQIRNLYGIRSKEYISSVGPEQVISNMVLGNLSTLSELLSE
GKSGSLFYFTSNGKYIIKTVCKNIHKLSRALLPKYYEHIRSNPDSLLTRLYGIHCIKYKNGS--GRSSKKIYFIVMNNFF
SSAVEIHRRYDIKGSLVGRTVPPAKREDHTIALKDVDIDELGDRINVGEKNKKRLLKVIKADADFLKENYLLDYSLLFGI
HYKDLSRDLVSWNASRTNEVRHVFDKEGKCIAARPFHQCDHGGMISIDKNKIFFFGIIDIFTKWTLKKKFEHTLRTIQKF
DRQNISCIHPKAYAERFASFIEKHME
>AK88_05016
M-CTSAHVRNALHWNLKKEIKEITHLSDEEIAVIHKRFNSISNKGKLDYKNFEKSLGILGTIKNAYLYSSIFKAFDTNDD
GYLDFYEFCVAINTMLKGSKREKLKLSYRIVHAGGTGGAASHD----EA-D---GE------------------------
--------------------------------------------------------------------------------
-----------EAGAAVDGAAADGHAD--------GQE------DDRQEDGA-------AADAAA-GQAAPVIRDYSDYI
SYEQFKDIVLSINDIKKQLLGTEEKILVSQIKYTFKSLSMLCSDGKYRMNLKCYRKAVKCNEFLKLLGIHNKVADAFISR
-EIETRKKN-KFEKSGMDNHNN-AF-GG--------------------------------EFS-RRMGSN-HR-VKSFSV
STNTRLNVGKGSAASLFTRGRKKKSGGDGNS--------------------GDTS-------------------------
--------------------------G----------DKNKSCEPLESIVIQSSAAAEE---------------------
----------------------------------------------GAGSTKTKRGGLFQLTVLKSG-----KELSGKST
YLN-VP--------RSGDGSRRSR-----SCVTPGMGTSQTSRRMDPM-EGTD-C-------------------------
D-EEECT-KKGSN-NDLNKEK-KRNKA---IKGHVQKGGGNASNNSPTMMMTEGTDTAKG--------------------
-------GLEDG-----------------SRK--AS--CSEQNNSYQQSC----------QSSSFYNSLMM---------
--------------------------------------------------------------------------VESG--
--------RRD-----DS--------------------HANYE----------------PSESSSYIWNDQSDVEMVSL-
-----CKGC-PLDRRNRIGAMGVADEGGMSSETSSPSSLMAGRGAVSGDTVR--GKGKGKGQVG----------------
---------GSPLSP-AISTPYKCTVT-----------------PGRDG------------------------------K
-------------------------------------EGN-EKCGV---MM-N-------------------------GL
LDQ-TNNGTKKH-E-----------CAIMKAILRFEKKKENKTYVEEYNEYVKRYRKFAEEQEEGYLLELDTYSDGKEE-
------LDR-----DVEGGGKKHSH---------------------VNDPGES------------SAYEDM--EGG----
----GT--AGSARGAGSAGSEK---GND-----AAGGIN-VEGKCEGSRGHDKH--------D-KGSITERSLSEEDADV
AV---------------------------AGAA-AEAAMEGGDAGTRVDNAKYLCKKYFEYKEFLEHSRCPISHNHNCLM
MSSNDTC------------------------------------------------------VINSPCFEDPSYGSRAKGG
GKCGVRDGKSQPRVLLEFSNDVIKKKFYIPTSRNHYVMVNENLTKEQVLYHLGNIVVATEEYLSKERNG-GG-DYNCIFF
FFFHVFKYHLGSD----A-S-Q--EG-GGG-FP-------------------------------------VESGQAGH--
--------------------------------------------------------------------------------
-------------------------------------AHRAG-----------PY----VQ-RDEPSNESQMSIKNFRAS
IYHNVLLMTQIVRYFLHTIAISQKC-SSSYDSLEDSN-MLGS-----------------------MNEVSVLLSHTNHLL
STYSKGSHRTRKIYINKSNYYHRLTR--------RGKLSVSLRQKKK-KRNLQKILAVYFGHERWDLVMNMMIGIRLSAI
KVYNTSSISDLFKHKDLLELPTSNAQHRVVFINYAPVIFKQIRSLYGIRSKEYISSVGPEQVISNMVLGNLSTLSELLSE
GKSGSLFYFTSNGKYIIKTVCKNIHNLSRALLPKYYEHIRSNPDSLLTRLYGIHCIKYKNGS--GRSSKKIYFIVMNNFF
SSAVEIHRRYDIKGSLVGRTVPPAKREDHTIALKDVDIDELGDRINVGEKNKERLLKVIKADAEFLKEHYLLDYSLLFGI
HYKDLSRDLVNWNASRTNEVRHVLDNEGKCIAARPFHQCDHGGMISMDKNKIFFFGIIDIFTQWTLKKKFEHTLRTIQKF
DRKNISCIHPNAYAERFASFIEKHME
>PcyM_0206100
M-CTSAHVRNTLHWNLKKEIKEITHLSDEEIAVIHKRFNSISNKGKLDYQNFEKSLGILGTIKNAYLYSSIFKAFDTNDD
GYLDFYEFCVAINTMLKGSKREKVKLSYRIVHAGGGSGGQRE-----AR-EDMDDHAVGREAVREAGRAGGRAVGR----
--------------------------------------------------------------------------------
-----------EAGREAGRET--GRAADRAADRAADRA------ADRAADRAADR----AAGQTA-EQASPVIRDYSDYI
SYEQFKEMVLSINDIKKQLLGTEEKILVSQISYTFKSLSMLCDDGRYRMNLKCYRKAVKCNEFLKLLGIHNKVADAFISS
-EIEKKKKI-RSRRSRLSN-NN-VL-GG--------------------------------EFS-RRVGSN-HR-VKSFSV
STNTRLSLGKGSASSLFTRGRKKKCGVEGGV-------------------GGGVG---GGHSG-AYS---AGGNSDPK--
DAQNLNHADRSKRNGRGRSPAGPRL-S----------DNNKSCSPLESICIQSSIAEEP---------------------
---------------------------------------------------EAERDGLFESTVRKSG-----KESYGQSN
YLK-VP--------RSGDGSRRSR-----SCATASLGASQAPRGREEEREGEEEQ-----QREEQPQQKQPQPQENKKKT
K-NEECP-KKGSN-NGRNRKE-NRNRE---IR-DAQKG--VVSNDAP-MMMPEGRDTVKR--------------------
-------GTEDS-----------------SRK--AS--CSERNNSYQQSC----------QSSSFYNSATM---------
--------------------------------------------------------------------------VENG--
--------RGD-----GS--------------------RANYE----------------PSESSSHIWDDHSDVEVMTL-
-----RKGC-PLDRRNRSGAMEVAG-GGLSSGSSSPSSSMACSGAVSA-TIGGTVGGTVRGLVG----------------
---------GS---P-PVNAPYRCTVT-----------------PRPDS------------------------------S
-------------------------------------DGN-EKDEL---T--N-------------------------DP
ANQ-THNEKEKQ-E-----------CEIMKAILKFEKKKENKIYVEEYNEYVKGYRRFVEEQEEGYLLDLDTYSDGKEE-
------LEK-----EVEG-G-KCGQ---------------------FNDAGGS------------SAYEDI--EGD----
----DS-----------AGSGQ---GNH-----ADGEVN-LESRCKV-RGGDKR--------D-RGS-SERNPIQEDAEV
AA-----DGVEAVASVDAAATVDAAATVDA-AA-TVDAAASVDAAARVDSARYLCKKYFEYKEFLEHSRCPISHSHNGLM
MSSSEAC------------------------------------------------------AVKSPCCEDPICGNRAKG-
GKCVTKDG-NESRVLLEFSTDVIRKKFYIPTSKCHYVMVNENLTKEQVLYHLGNIVVATGDYLSKERHG-GG-DYNRIFF
FFFHVFKYHLGGD----T-Q----EG-CAV----------------------------------------EKSGQPNEPN
R--------------------PSEA-----------------------DRPNQPNQPN--------EPN---------RP
SEA---DQP------N---------GPNR--------GDPCSR-AANHPGVCASP----PH-RDEPSNESQMSIKNLRAN
IYHNVLLVTQIVKYFLHTITVSQKY-TSSYDSIEDSS-RLDS-----------------------MNEVSVLLSHTSHLL
ATYSKGTNKNKKIYINKSNYYHKLTR--------RGKLSVSLRQKKK-KRNLQKILAVYFGHERWDLVMNMMIGIRLSAI
KLYNTKNIIDLFKHKDRLELPTSNAQHRVVFINYAPVIFKQIRNFYGIRSKEYISSVGPEQVISNMVLGNLSTLSELLSE
GKSGSLFYFTSNGKYIIKTVCKNIHSLSKSLLPKYFEHIRSNPDSLLTRLYGIHCIKYKSGS--GRSSKKIYFIVMNNFF
SSAVEIHRRYDIKGSLVGRTVPPAKREDHTIALKDVDIDELGDRINVGEKNKQKLLNVIKADADFLKENYLLDYSLLFGI
HYKDLSRDLVSWNATRTNEVRHVFDEDGKCIAARPFHQCDHGGMISIDKNKIFFFGIIDIFTKWTLKKKFEHTLRTIQKF
DRHNISCIHPYAYAERFATFIEKHME
>MKS88_000661
MKCTNVNVRTVLEWSLKKRIKEETNLSDDEIMIIYKRFNSISNNGKMNYNKFEKSLGILGTIKNAYLYKSIFKAFDLNND
DYVDFYEFCVAINTMLKGSKRDKLEMSYRIVHSGTNPLSKVSS--N-SA-SPK----RASLG-SDDTQIGRTAVSGTTTQ
VDNAAH-MDNAAHM------DNA-----------------------------------AYRDNAAH-MDNAAYRD-----
-N-AAHMD-NAAYRDNVVH-M--DESP--DK----ESV--NNNMKSDAIHPNFEQKKERENQKSK-ITAKSKKKDYSHYI
PYEDFEKIVISINDIKKELLGTEEEILTSQIKYTFKSLSILCEDGKYRMNLECYKKAMKCNEFLKLLGIHTKVADSFIQN
-ETMKRKKS-KTGNSKTGN-SK-TG-KTKTGKT-----KTGNSKTGNSKTGKSKTGKSKMD-IGGKINSS-HLLKMALPE
DTTSRGSLLKGSTN-LFIRRKKRVSDKRNDR-------------------GGIQRKNSDKYEEENIGRKLKEDEIKEK--
------------------------------AMEK---TREK---GGGKIDSKK-NINNLL------------PVHN----
-------------SSLFKNHRRKIYNHDMN---LYHEQ-------------ASFKGGHFSSEEAHSK-----D--DNSDS
IYN-GN--------DRC----N-N-----SSIARQHRWR-----------------------------------------
--N------------KSDRDNNREGKS---IHNNLFEC--NLMSKDG-DDNYTDDNDYLIEKKKKKKKKKKLKDGEGVAT
DKKYYSYNLQEEEYFTTN-SNILSMCPLLLKA--DKGKRNNQC------YHVNGAIRRSSSSRSDRSGRL-------PKK
SNSTHNLKS----------------HGKDK--K--NSVHCS----------------------------------RKS--
--------EEG-----VN--------------------ENNAD----------------SSDCTENFFEYHSDVEIITE-
-----------------------------------------------------------------------EEAVESTPY
SASVFGSDTSS---G--GKR--RRKSTEVSEKFEGVS------CTKKEVNQ-KLTNQADEEQRRIDIEGGKE-YIHTEEH
----------KSEQENICKFMDTKYRYSE---SCDNVKLF-EKDDIIDDKN-D-------------------------DL
K-N--EWNNEKN-ALNV-NKI-PAQYEVRSGIMAFERKNENKKYVEECNEYIIRYKKFAQQREEQYLLEKEVYSDGKND-
------LLK-----EKEFLE-NNLH---------------------YDDDFSNN---------ESNYYSEH--DNE----
----ENYYFFG-LR---GGRVT----NG-----IGNNIN-DGDNNN-----------------------SSNSPSGNNNR
KSS-----------------------------D-KRGNRGWNSGSSALESAKYLRRKFIEYEDFIKLSGKSILHCNDAGP
FCNDEES-RR-KEWDY-------------NS-------------------------SKNI-NGTR-IKSDYIY-------
----GGKS-DSPSNVLELNDDVIKKKFYIPYVKSHYVMVKRNLTKDQVYYLIRNIFLAAEDYLKKEKS---GGYHNKIFF
LFFSLFAYSSHGK----E-E-EQTEV-VGRGKHTERGEHTERGEHTERGEHTERGEHTERGEHTERGEHTERGEHTERGE
HTKRGEHTKRGEHTKRGEHTERGEHIERGEHTERGKQMGRGRDDNVACDREGNFKYDH--------IEH-----------
-------------------------------------QDNYDHYNHR-----DNYYHYDIE-ADLLKEEHKISSKKMKMH
IYQNILLVISIIRYFLHTITISQKY-SSSYDSLDDNY-MISSM------------------HSLKLNEVSVLLNQANDML
GKYSKGYFQNKKIYINKSNYYNF-SK--------KGKLSVSLRQSRD-NRNFNKILAVYFGHERWDLVMNMMIGIRTSVI
KEFNSDNILNLFKHKDIIQLPTTNSQQKVIFKNYAPIIFKNIRNFYGIKSKEYITSVGPEQVISNMVLGNLSTLSELLSE
GKSGSLFYFTSNGKYIIKTVCKNIHNLSQKLLPQYYEHVRKNPDSLLTRLYGIHCIKYLKRS--GRSKKKIYFIVMNNFF
SSAVEIHRRYDIKGSLVGRTVPPAKREDHTIALKDVDIDELGDTINIGLENKKKLLTVLKADANFLKENSLLDYSLLFGI
HYKDLSRDIVNWNKSRTNEIQHVYDNEGNCVASKPFHQCDHGGMINIDKSKIFFFGIIDIFTKWNLKKKFEHTLRTIQKL
DRKNISCVHPDTYSKRFVTFIENHME
>PCOAH_00003720
MMCTSAHVRNGLHWNLKKEIKEITHLSDEEIAVIHKRFSSISNKGRLDYKSFEKSLGILGTIKNAYLYSSIFKAFDTNDD
GYLDFYEFCVAINTMLKGSKREKVKLSYRIVHAGASQRDDKP--ANGQADGQADDQ------------------------
--------------------------------------------------------------------------------
-----------AD------------------------------------EQETVR----CATRSADPATTPVIRDYSDYI
SYEQFKEIVLSINDIKKQLLGTEEKILISQISYTFKSLSMLCDDGKYRMNLKCYRKAVKCNEFLKLLGIHNKVADAFISC
-EMEKKKKS-RPGKSRLDN--S-AP-GG--------------------------------DVT-RRMGSN-HR-VKSFSV
STNTRLSVGKGSTASLFTRGKKKKSSVEGEI-------------------NGN---------------------GNRK--
DDQHVHHTDQVKRSWLGRSRIGPGL-S----------DKKKNCHPMESIVIQSNIASEG---------------------
-------------------------------------------------EVVA------DWTVPKSG-----KELSGKKN
YLN-VP--------RSGDGSRRSR-----SCVTAAMDAT----------GGAEQL-------------------------
D-EGEYP-KKGSR-NNHNRGE-NKNRL---TRGDVQRG--SVSNDSP-VMMTEGSDTAKR--------------------
-------GIEDS-----------------SRK--AS--RNERNNSYQQSC----------PSSSFYNSVI----------
--------------------------------------------------------------------------------
--------------------------------------PANYD----------------PSESSSHIWNDHSDGEVEEPN
CLVGPCRGG-DVQRN--EFALQLGG-RQC----HDPGS----------------------G--W----------------
---------QV---PPGNNTPYKCTVT-----------------RKRDS------------------------------I
----------G----------------GN-----HGNHGN-ETDGR---K--N-------------------------DP
QEP-VKNGTKKH-E-----------CEILKAILRFEKKKENKTYVEEYNEYVKGYGKFAEEQEEGYLLELDTYSDGKEE-
------LEK-----EVEGGG-KNSQ---------------------CNDGGGSSAGSAESAGNAGSAYEDM--EGE----
----DS-----------ADSAK---GNHANANHANGQIS-LENRCSV-KGGDKQ--------NYKGS-RDKNHLQEDAEA
AI--------------------------------AAAEMAAGDMVTRVDNAKYLCRKYFEYKEFLEHSRCPISHSHNGLM
MSSNDAC------------------------------------------------------VVKSVCCDDPIYGNRVKG-
GKCTTKDG-NNPSVLLEFSSDVIRKKFYIPTSKCHYVMVNENLTKEQVLYHLGNIVVATEDYLSKERDG-GG-DYNRIFF
FFFHVFKYHLGDT----T-Q----EG-CTV----------------------------------------Q-NGLTYQ--
--------------------------------------------------------------------------------
----------------------------------------YGN-RAN-EGVVASP----PH-RDEPSNESQMSTKNLRAN
IYYNLLLMTQIVKYFLHTITISQKC-SSSYDSIEESS-RVGS-----------------------LNEVSVLLSHATHIL
ATYSKGPNRSRKIYINKSNYYHKLTR--------RGKLSVSLRQKKK-KRNLQKILAVYFGHERWDLVMNMMIGIRLSAI
KVYNTKDIVDLFKHRDLLELPTSNAQHRVVFINYAPVIFKQIRNLYGIRSKEYISSVGPEQVISNMVLGNLSTLSELLSE
GKSGSLFYFTSNGKYIIKTVCKNIHKLSRALLPKYYEHIRSNPDSLLTRLYGIHCIKYKSGS--ARSLKKIYFIVMNNFF
SSAVEIHRRYDIKGSLVGRTVPPAKREDHTIALKDVDIDELGDRINVGEKNKQKLLNVIKADADFLKENYLLDYSLLFGI
HYKDLSRDLVSWNASRTNEVRHVFDKEGKCIAARPFHQCDHGGMISVDRNKIFFFGIIDIFTKWTLKKKFEHTLRTIQKF
DRQNISCIHPNAYAERFASFIEKHME
>PRCDC_0108400
MKCTSVNIRNVLDISLKKKIKENTNLSDDEIIIIYKRFNYISSNGKLNYDNFEKSLGILGSIQNAYLYKSIFKAFDLNND
NYLDFYEFCVAINIMLKGNKKDKLKLSYRIVNAGFNSNEDACV--H-KS-SCM----VNKFNTKEDNNMDGDNKNGDNI-
------------------------------NGDNI------NGDNI------------N-GDNI----------N-----
-GDN-HNN-NNKAENSLGHPL--NEKN--IH----DPI--NKHRSSQNIIYNIND------EYNE-KIKKNKKQDYSNYI
TYENFEKIVLSINDIKRQLLGTGDEIITSQIKYTFRSLSILCDDGIYRMNFECYKKALKCNEFLKLLGIHTKVADVFLQH
-ELLKRKDKKKTKNGTMRN-RK-KY-KN--------------------------------D-S-NKIANH-LI-IKSFSE
STNTRGSIMNDSTSFLFLRKQKKKKKKNRXRFHFFIFKKTKKKKKKNKDKDKKKTKKTKLYERKSTFCSSMENKSKN---
----------------------------------------KNNKSVSRILSRVHNLSSTE------------RITNQCDH
KPNEEVKSTSGVLTPIFFNNGDEKMNHDTEGNMVYHKNNMDDNLVDGDVVSQEKRCLFFSSCENKKN-----E--ENKSI
TFN-EN--------DINSGNINTS-----SCLMNNMIVTKES---------NEEITKEKIINGE----------------
AQSAAYMYNKNIFCSKYNKTK-DKNEQ---RKCDLFEC--SIINNDN-NIVTDENSNHKN--------------------
-------LRKTVDYFVIH-NNIFDNDPIIISK--NK--TNDRERKLLKTF----------SSSSLKKKSLLKNYNYHKKK
KNKDPNVEDTN-----------MLYHDDIKEDDDI-----KEDG-------------DI---KEDGDIKKYDHKVIKN--
--------KNS-----CN--------------------NNSYN---------------NVSFNSSAYYEYHSDIDLIHF-
-----CNNL-KKKKKKN--------------------------------------------LTS----------------
---------HQ---P--SSKEYERKVT-----------------YHKEC------------------------------C
----------S----------------NE---RMKNIKVN-ESDLGMICIN-N-------------------------NK
T-N-IEDVKEKK-ACDVLNRG-CIKEQVQCKISEFENDKGNKIYIQEFKKCIEKYKEYVNQGEG-HLKDEDEEKNDDGE-
----GEEGE-----YGEDDE-EDDD---EEE--NDD--EEEDDDEEEDDD-YED---------DDEEENDDDEDDD----
----DN------LD---DDNLDDNNLDD-----EKSNIK-IENKKEVPDIHNNN--------D-DGI-NCCTNLFKDDDT
LS--------------------------------ALEKNLTNNNLIKIMSAKYLYHKFLEYKDFMKNNTTLFSHFNKIYQ
HEDDKIN-TYDKDVLNYI----------PKN-------------------------NNDI-NYYSVPCEDQIN-------
-----IDE-KKSSLNVEFGDDIIKKKFFISSVNSHYVMINNNLTKEQMLYLIRNILMCIEDYLKKEKN---R-DYNKIFF
LFFSIFIYNTQNG----G-D-QK-EM-HED----------------------------------------EKWDHTNMNE
D-------------------------------------------------------KN--------VEK-----------
-------------------------------------NDDYKNLSNN-----ENS----VY-NRMLRESLWNKKKYIKLN
IFKNIILVISIVRYFLHTITISQKY-TSSYDSLDDSN-MIKSM------------------NSLKLNEINILLNRANEIL
EKYSLGIVENKKVYINKSNYYNS-SK--------KGKLSVSLRQNKQ-KKTFHRILAVYFGHERWDLVMNMMIGIRISSI
KKFSINDISNYFHHKDVLQLPTSNAQHKVIFKNYAPIIFKNIRNFYGIKSKEYLTSVGPEQVISNMVLGNLSTLSELLSE
GKSGSLFYFTSNGKYIIKTVCRNIHNLSKKLLPKYYEHIKKNPDSLLTRLYGIHSIKYQNNI--GRKKKKIYFIVMNNFF
SSIVEIHRRYDIKGSLVGRTVPVTKREDHTIALKDVDIDELGDIINIGLENKERLLKVLKADADFLKENMLLDYSLLFGI
HYRELSKDVVNWEETKTNQINHIYDYKGNCIASRPFHQCDYGGIISVDKKKIFFFGIIDIFTKWSIKKKFEHTFRTIQKF
DGKNISCIHPNAYAKRFVTFIENHMK
