# Supplementary material for: Phosphorylation in the Plasmodium falciparum Proteome: A Meta-Analysis of Publicly Available Data Sets
Source: J Proteome Res. 2024 Oct 30;23(12):5326–41. doi: 10.1021/acs.jproteome.4c00418 (PMC11629380; doi:10.1021/acs.jproteome.4c00418)
Supplement: Supplementary file 7 — pr4c00418_si_007.zip [file pr4c00418_si_007.zip › plasmodium_alignments/PF3D7_0110700_orthos.afa]

>PGSY75_0110700
MSSPKESKKRKSNALDEACLELSEEVEND-VSHEKVDEDEEEDVETQFNNWKTNSGLLYDFVCRKELEWPSLSVDFGDFH
HENIENNVLNQIVCVGTHTSNKEPNFLYVCDVLFPLEQVPQEKCIYKSNENYEGFDFCSEKKKFTIKSKIAHTGEVNRIK
FVPL---EKKNFVVTKAVDGNVHLFDINKHKIETV----DDKMNPEVSFIGNQSDGFGLDFQPLKKYILTCANDGLINVY
DYNNLTTKTVQPFYKVQYKSPINDISPTNDPNLILACADNGYILIFDFRVKSNEPAQQTLGQQVPVNTVALNTFTGLFAS
GSDNGKIKVWDLKKFHEPQHIINAHK--EAIIRLNFSPNDTSILASASNNRFINVYDLNKIGEELDAIDLSDGPSELIFS
HGGHTQPVTDFNWNHHKKLKMFIGSTSEDNTLQFWQLKSELLDETNTIPTSNTDVE
>PVVCY_0200280
MSTLQECKKRKSNALDEACLELSEGPNNE-EII----KEEVEDVETQFSNWKTNSGLLYDFVCRKELEWPSLSMDFGDYS
EENIKDNVLNQIVCVGTHTSNNEPNYLYVCDVLFPFERLSQDKCVYKINESYEGFDFCPEKNKITIKSKIYHEGEVNRIR
FLPL---DKKHIVVTKAIDGNLHLFDINKHSIDDATNADARKMKPEISFIGNNSDGFGLEFNTLKKYALTCGNDGTINVY
DYNDLSAKTLSPFYSVKYKSAINDVSPTNDPNLILACADDGYILMYDLRTKATEPAQQVLGQQVPVNAISLNTFTGHFAS
GSDNGKIKVWDIKKFNEPAHIIHAHK--EAIIRLNFSPNDSSILASASNNRFINVYDLNKIGEELDAIDLSDGPSELIFS
HGGHTQPITDFNWNHHKKLKMFIGSTAEDNTLQFWQLKTELLDEENTVSTSNTDVE
>PPRFG01_0109100
MSSPKESKKRKSNALDEACLELSEEVEND-VSHEKIDEDEEEDVETQFNNWKTNSGLLYDFVCRKELEWPSLSVDFGDFH
HENLENNVLNQIVCVGTHTSNKEPNFLYVCDVLFPLEQVPQEKCIYKSNENYEGFDFCSEKKKFTIKSKIAHTGEVNRIK
FVPL---EKKNFVVTKAVDGNVHLFDINKHKIETV----DDKMNPEVSFVGNQSDGFGLDFQPIKKYILTCANDGLINVY
DYNTLNTKTVQPFYKVQYKSPVNDISPTNDPNLILACADNGYILIFDFRIKSNEPAQQTLGQQVPVNTVALNTFTGLFAS
GSDNGKIKVWDLKKFHEPQHIINAHK--EAIIRLNFSPNDASILASASNNRFINVYDLNKIGEELDAIDLSDGPSELIFS
HGGHTQPVTDFNWNHHKKLKMFIGSTSEDNTLQFWQLKSELLDETNTIPTSNTDVE
>PVP01_0204400
MSSQKESKKRKSDALDQACLELSEEVENAEEVPKKNDEVEEEDLETQFSNWKVNSGLLYDFVSRKELEWPSLSIDFGDYH
NENVEDSVFNQIVCVGTHTSNKELNYLYVCEVLFPLEQLPQENCIYKTNQNYEGFDFCPDKKKFTIQSKIAHEGEVNRIK
FLPL---EKKNFVVTKAIDGNLHLFDINKHEIETS----EDKMSPEVSFIGNSSDGFGLDFNAEKKYALTCGNDGVLNLY
DYTEMDSKKVSPFYSVKYKSPLNDVCATNDPNLILSCADNGYILMYDIRVKGEEPAQQVLGQQVAVNCISLNKFTGHFAS
GSENGKIKIWDIKRFSEPQHIIHAHK--EPIIRLNFSPNDSSILGSASTSRFINIYNLTKIGEELDAIDLSDGPSELIFS
HGGHTQPITDFNWNHHKQLKMFIGSTGEDNTLQFWQLKTELLDEANTVPTSNTDVE
>PCOAH_00003730
MSPQQESKKRKSDALDQACLELSEEVENSEEVTKKSEEVEEEDLETQFNNWKVNSGLLYDFVSRKELEWPSLSIDFGDYH
NENHEDNVFNQIVCVGTHTSNKEPNYLYVCEVLFPLVQLPQENCIYKTNENYEGFDFCSEKKKFTIQSKIAHEGEVNRIK
FLPL---EKKNFVVTKAIDGNLHLFDINKHSIETS----ADKMNPEVSFVGNASDGFGLDFHADKKYALTCGNDGIINLY
DYTELTSKKVSPFYKVKYKSPLNDVCATNDPNLILACADDGYILLYDIRVKGEEPAQQVLGQQVAVNCISLNKFTGHFAS
GSDNGKIKIWDIKRFSEPQHIIHAHK--EPIIRLNFSPNDSSILASASTSRFINIYNLTKIGEELDAIDLSDGPSELIFS
HGGHTQPITDFNWNHHKELKMFIGSTGEDNTLQFWQLKTELLDEANTVPTSNTDVE
>PKNH_0203200
MNPQQESKKRKSDALDQACLELSEEVENSDEVTKKNEEIEEEDLETQFNNWKVNSGLLYDFVSRKELEWPSLSIDFGDYH
NENHEDNVFNQIVCVGTHTSNKEPNYLYVCDVLFPLVQLPQENCIYKTNENYEGFDFCSEKKKFTIQSKIAHEGEVNRIK
FLPL---EKKNFVVTKAIDGNLHLFDINKHKIETS----DDKMNPEVSFVGNSSDGFGLDFHAEKKYALTCGNDGIINLY
DYTDLNSKKVNPFYKVKYKSPVNDVCATNDPNLILACADDGYILLYDIRIKGEEPAQQVLGQQVAVNCISLNKFTGHFAS
GSDNGKIKIWDIKRFSEPQHIIHAHK--EPIIRLNFSPNDSSILASASTSRFINIYNLTKIGEELDAIDLSDGPSELIFS
HGGHTQPITDFNWNHHKELKMFIGSTGEDNTLQFWQLRTELLDEANTVPTSNTDVE
>PmUG01_02013300
MSTPKESKKRKSNALDEACLELSEEIENG-DVHKE-EEKEQEDVETQFSNWKTNSGLLYDFVCRKELEWPSLSIDFGDFH
NENIEDNVLNQLVCVGTHTSNKEPNYLYVCDVLFPLEQLAQEKCIYKINENYEGFDFCCEKKKFTIKSKIAHTGEVNRIK
FLPL---ERKNIVVTKAIDGNLHLFDINKHKIETN----DDKMNPEVSFVGNNSDGFGLDFNAYKKFALTCSNDGMITVY
DYNNLSSKTVNPFYKVQYKSPINDVSSLNDPNLILACADNGYILVYDIRVKTTEPAQQVLGQQVPVNCIALNRFTGHFAS
GSENGKIKIWDIKRFNEPQHIINAHK--EAVIRLNFSPNDSSLLASASNNRFINIYDLNKIGEELDAIDLSDGPSELIFS
HGGHTQPITDFNWNHHKKLKMFIGSTGEDNTLQFWQLKTELLDEVNTIPTSNTDVE
>PVL_020006800
MSSQKESKKRKSDALDQACLELSEEVENAEEVPKKNDEVEEEDLETQFSNWKVNSGLLYDFVSRKELEWPSLSIDFGDYH
NENVEDSIFNQIVCVGTHTSNKEPNYLYVCEVLFPLEQLPQENCIYKTNQNYEGFDFCPDKKKFTIQSKIAHEGEVNRIK
FLPL---EKKNFVVTKAIDGNLHLFDINKHEIETS----EDKMSPEVSFTGNSSDGFGLDFNAEKKYALTCGNDGVLNLY
DYTEMGSKKVSPFYSVKYKSPLNDVCATNDPNLILSCADNGYILMYDIRVKGEEPAQQVLGQQVAVNCISLNKFTGHFAS
GSENGKIKIWDIKRFSEPQHIIHAHK--EPIIRLNFSPNDSSILGSASTSRFINIYNLTKIGEELDAIDLSDGPSELIFS
HGGHTQPITDFNWNHHKQLKMFIGSTGEDNTLQFWQLKTELLDEANTVPTSNTDVE
>AK88_05017
MSSPKESKKRKSDALDQACLELSEEVENAEEFTKKSEEVEEEDLETQFNNWKVNSGLLYDFVSRKELEWPSLSIDFGDYH
NENHEDNVFNQIVCVGTHTSNKEPNYLYVCDVLFPLVQLPQENCIYKTNENYEGFDFCSDKKKFTIQSKIAHEGEVNRIK
FLPL---EKKNFVMTKAVDGNLHLFDINKHKIETS----ENKMNPEVSFVGNASDGFGLDFNAEKKYALTCGNDGIINLY
DYTDLNTKKVSPFYKVKYKSPLNDVCATNDPNLILACADNGYILLYDIRVKAEEPAQQVLGQQVAVNCISLNKFTGHFAS
GSDNGKIKIWDIKRFSEPQHIIHAHK--EPIIRLNFSPNDSSILASASTSRFINIYNLTKIGEELDAIDLSDGPSELIFS
HGGHTQPITDFNWNHHKQLKMFIGSTGEDNTLQFWQLKTELLDEANTVPTSNTDVE
>PBLACG01_0108300
MSSPKESKKRKSNALDEACLELSEEVEND-VSHEKIDEDEEEDVETQFNNWKTNSGLLYDFVCRKELEWPSLSIDFGDFH
HENIENNVLNQIVCVGTHTSNKEPNFLYVCDVLFPLEQVPQEKCIYKSNENYEGFDFCSEKKKFTIKSKIAHTGEVNRIK
FVPL---EKKNFVVTKAVDGNVHLFDINKHKIETV----DDKMNPEVSFVGNQSDGFGLDFQPIKKYILTCANDGLINVY
DYNTLTTKTVQPFYKVQYKSPINDISPTNDPNLILACADNGYILIFDFRIKSNEPAQQTLGQQVPVNTVALNTFNGLFAS
GSDNGKIKVWDLKRFHEPQHIINAHK--EAIIRLNFSPNDSSILASASNNRFINVYDLNKIGEELDAIDLSDGPSELIFS
HGGHTQPVTDFNWNHHKKLKMFIGSTSEDNTLQFWQLKSELLDETNTIPTSNTDVE
>PF3D7_0110700
MSSPKESKKRKSNALDEACLELSEEVEND-VSHEKIDEDEEEDVETQFNNWKTNSGLLYDFVCRKELEWPSLSVDFGDFH
HENLENNVLNQIVCVGTHTSNKEPNFLYVCDVLFPLEQVPQEKCIYKSNENYEGFDFCSEKKKFTIKSKIAHTGEVNRIK
FVPL---EKKNFVVTKAVDGNVHLFDINKHKIETV----DDKMNPEVSFVGNQSDGFGLDFQPIKKYILTCANDGLINVY
DYNTLNTKTVQPFYKVQYKSPVNDISPTNDPNLILACADNGYILIFDFRIKSNEPAQQTLGQQVPVNTVALNTFTGLFAS
GSDNGKIKVWDLKKFHEPQHIINAHK--EAIIRLNFSPNDASILASASNNRFINVYDLNKIGEELDAIDLSDGPSELIFS
HGGHTQPVTDFNWNHHKKLKMFIGSTSEDNTLQFWQLKSELLDETNTIPTSNTDVE
>PCHAS_0201400
MNALKECKKRKSNALDEACLELSEGPNNE-EIT----QEEVEDVETQFSNWKTNSGLLYDFVCRKELEWPSLSMDFGDYS
EENIKDNVLNQIVCVGTHTSNNEPNYLYVCDVLFPLERLPQDKCVYKINESYEGFDFCPEKNKITIKSKIYHEGEVNRIR
FLPL---EKKHIVVTKAIDGNLHLFDINKHSIDDATSSDSRKMIPEISFIGNNSDGFGLEFNTLKKHALTCGNDGSINVY
DYHDLSAKTLSPFYSVKYKSAINDISPTNDPNLILACADDGYILMYDLRIKATEPAQQVLGQQVPVNAISLNTFTGHFAS
GSDNGKIKVWDIKKFNEPAHIINAHK--EAIIRLNFSPNDASILASASNNRFINVYDLNKIGEELDAIDLSDGPSELIFS
HGGHTQPITDFNWNHHKKLKMFIGSTAEDNTLQFWQLKTELLDEEHTVSTSNTDVE
>C922_04867
MSSQKESKKRKSDALDQACLELSEEVENAEEVIKKNEEIEEEDLEIQFNNWKVNSGLLYDFVSRKELEWPSLSIDFGDFH
NENDEDNVFNQIVCVGTHTSNKEPNYLYVCEVLFPLVQLPQENCIYKTNENYEGFDFCSDKKKFTIQSKIAHEGEVNRIK
FLPL---EKKNIVVTKAIDGNLHLFDINKHKIETS----EDKMNPEVSFIGNSSDGFGLDFNSDKKYALTCGNDGLLNLY
DYTELSSKQTSPFYKVKYKSPLNDVCATNDPNLILACADNGYILMYDIRVKGEEPAQQVLGQQVPVNCISLNKFTGHFAS
GSDNGKIKIWDIKQFSEPQHIIHAHK--EPIIRLNFSPNDSSILASASTSRFINIYNLTKIGEELDAIDLSDGPSELIFS
HGGHTQPITDFNWNHHKQLKMFIGSTGEDNTLQFWQLKTELLDEANTVPTSNTDVE
>PGAL8A_00106500
MSSPKDNKKRKSNTLDEACIELSEEVENE-EVTKEKEESEEEDIEVQFNNWKTNSGLLYDFVCRKELEWPSLSIDFGDFH
DENIENNVLNQIVCVGTHTSNKEPNFLYVCDVLFPLEKVPQEKCVYKENENYEGFEFCTEKKKFTIKSKIAHTGEVNRIK
FLPM---EKKNFVVTKAVDGNLHLFDINKHKIETN----DDKMSPEVSFIGNQSDGFGLDFNTHKKNILTCGNDGLINVY
DYNDLSSNIVNPFYKVQYKSPINDISPTNDPNLILACADNGYILLYDLRIKTSEPAQQVLGQQVPVNSVSLNKFTGYFAS
GSDNGKIKIWDIKKFNEPQHIINAHQ--EAIIRLNFSPNDSSLLASASNNRFINVYDLNKIGEELDAIDLSDGPSELIFS
HGGHTQSITDFNWNHHKKLKMFIGSTSEDNTLQFWQLKMELLDETNTVPTTDTDVE
>PBILCG01_0109100
MSSPKESKKRKSNALDEACLELSEEVEND-VSHEK-IDEDEEDVETQFNNWKTNSGLLYDFVCRKELEWPSLSVDFGDFH
HENIENNVLNQIVCVGTHTSNKEPNFLYVCDVLFPLEQVPQEKCIYKSNENYEGFDFCSEKKKFTIKSKIAHTGEVNRIK
FVPL---EKKNFVVTKAVDGNVHLFDINKHKIETV----DDKMNPEVSFVGNQSDGFGLDFQPIKKYILTCANDGLINVY
DYNTLTTKTVQPFYKVQYKSPVNDISPTNDPNLILACADNGYILIFDFRIKSNEPAQQTLGQQVPVNTVALNTFNGLFAS
GSDNGKIKVWDLKKFHEPQHIINAHK--EAIIRLNFSPNDVSILASASNNRFINVYDLNKIGEELDDIDLSDGPSELIFS
HGGHTQPVTDFNWNHHKKLKMFIGSTSEDNTLQFWQLKSELLDETNTIPTSNTDVE
>MKS88_000660
MSAPKESKKRKSNALDEACLELSEEIENG-DVHKE-EEKEQEDVETQFSNWKTNSGLLYDFVCRKELEWPSLSIDFGDFH
NENIEDNVLNQLVCVGTHTSNKEPNYLYVCDVLFPLEQLAQEKCIYKINENYEGFDFCCEKKKFTIKSKIAHTGEVNRIK
FLPL---ERKNIVVTKAIDGNLHLFDINKHKIETN----DDKMNPEVSFVGNNSDGFGLDFNAYKKFALTCSNDGMITVY
DYNNLSSKTVNPFYKVQYKSPINDVSSLNDPNLILACADNGYILVYDIRVKTTEPAQQVLGQQVPVNCIALNRFTGHFAS
GSENGKIKIWDIKRFNEPQHIINAHK--EAVIRLNFSPNDSSLLASASNNRFINIYDLNKIGEELDAIDLSDGPSELIFS
HGGHTQPITDFNWNHHKKLKMFIGSTGEDNTLQFWQLKTELLDEVNTIPTSNTDVE
>PRCDC_0108500
MSSPKESKKRKSNALDEACLELSEEVEND-VSHEKIDEDEEEDVETQFNNWKTNSGLLYDFVCRKELEWPSLSVDFGDFH
HENIENNVLNQIVCVGTHTSNKEPNFLYVCDVLFPLEQVPQEKCIYKSNENYEGFDFCSEKKKFTIKSKIAHTGEVNRIK
FVPL---EKKNFVVTKAVDGNVHLFDINKHKIETV----DDKMNPEVSFVGNQSDGFGLDFQPIKKYILTCANDGLINVY
DYNTLTTKTVQPFYKVQYKSPVNDISPTNDPNLILACADNGYILIFDFRIKSNEPAQQTLGQQVPVNTVALNTFTGLFAS
GSDNGKIKVWDLKKFHEPQHIINAHK--EAIIRLNFSPNDTSILASASNNRFINVYDLNKIGEELDAIDLSDGPSELIFS
HGGHTQPVTDFNWNHHKKLKMFIGSTSEDNTLQFWQLKSELLDETNTIPTSNTDVE
>PocGH01_02011600
----MESKKRKSNALDEACLELSEEVENGGDIVTKEVEVEEEDIMTQFNNWKTNSGLLYDFVSRKELDWPSLSIDFGEYY
EDNADVTVLTQTVCVGTHTSNKEPNFLYVCDVLFPLEELPQEKCVYKINDHYEGFDFTTDKKKFTIKAKIAHEGEVNRIK
FLPLNDGKKKNFVFTKAVNGNLHLFDINKHSIETN----DDKMKPEVTFLGNNFDGFGLDFNLEKKNVLTCSNDGSIHVY
SYDDLSSKVVNALYSVKYKAPINDISSTNDPNLILACADNGYILIYDMRIKTMEPTMQVLGQQVPVNSLALNKYTGHFAS
GSDNGKIKIWDIKNFKEPQHIINAHKDAEAIIRLNFSPNEPSILACASNKRFIYIYDLNKIGEELDAIDLSDGPSELIFS
HGGHTQSVTDFNWNYHKKLKMFIGSTGEDNTLQFWQLKTELLDESNTVPTSNTDVE
>PBANKA_0203000
MNALKECKKRKSNALDEACLELSEEPTNE-EIM----KEEVENVETQFANWKTNSGLLYDFVCRKELEWPSLSMDFGDYS
DENIKDNVLNQIVCVGTHTSNNEPNYLYVCDVLFPLEQLPQDKCVYKINESYEGFDFCPEKNKITIKSKIYHEGEVNRIR
FLPL---EKKHIVVTKAIDGNLHLFDINKHSIDDTTNSDSRKMSPEISFIGNNSDGFGLEFNSLKKYALTCGNDGSINVY
DYNDLSAKSLNPFYSVKYKSPINDVSPTNDPNLILACADDGYILMYDLRIKTTEPAQQVLGQQVPVNAISLNTFTGHFAS
GSDNGKIKVWDIKKFNEPAHIINAHK--EAIIRLNFSPNDSSILASASNNRFINVYDLNKIGEELDAIDLSDGPSELIFS
HGGHTQPITDFNWNHHKKLKMFIGSTAEDNTLQFWQLKTELLDEENTVSTSNTDVE
>PADL01_0108300
MSSPKESKKRKSNALDEACLELSEEVEND-VSHEKVDEDEEEDVETQFNNWKTNSGLLYDFVCRKELEWPSLSVDFGDFH
HENIENNVLNQIVCVGTHTSNKEPNFLYVCDVLFPLEQVPQEKCIYKSNENYEGFDFCSEKKKFTIKSKIAHTGEVNRIK
FVPL---EKKNFVVTKAVDGNVHLFDINKHKIETV----DDKMNPEVSFVGNQSDGFGLDFQPLKKYILTCANDGLINVY
DYNNLTTKTVQPFYKVQYKSPINDISPTNDPNLILACADNGYILIFDFRVKSNEPAQQTLGQQVPVNTVALNTFTGLFAS
GSDNGKIKVWDLKKFHEPQHIINAHK--EAIIRLNFSPNDTSILASASNNRFINVYDLNKIGEELDAIDLSDGPSELIFS
HGGHTQPVTDFNWNHHKKLKMFIGSTSEDNTLQFWQLKSELLDETNTIPTSNTDVE
>PRELSG_0206500
MSSPKDNKKRKSNTLDEACIELSEEVENE-EINKEKEESEEEHIEVQFNNWKTNSGLLYDFVCRKELEWPSLSIDFGDFH
DENIEHNVLNQIVCVGTHTSNKEPNFLYVCDVLFPLEKVPQEKCVYKANENYEGFEFCNEKKKFTIKSKIAHTGEVNRIK
FLPL---EKKNFVVTKAVDGNLHLFDINKHKIETN----DDKMSPEVSFIGNKSDGFGLDFNIHKKNILTCGNDGLINVY
DYNDLSSNVVNSFYKIQYKSPINDISPTNDPNLILACADNGYILLYDMRIKTSEPAQQVLGQQVPVNSVSLNKFTGHFAS
GSDNGKIKIWDIKKFNEPQHIINAHQ--EAIIRLNFSPNDSSLLASASNNRFINVYDLNKIGEELDAIDLSDGPSELIFS
HGGHTQPITDFNWNHHKKLKMFIGSTSEDNTLQFWQLKMELLDESNTVPTTDTDVE
>PY17X_0204400
MNVLKECKKRKSNALDEACLELSEEPINE-EIT----KEETEDVETQFSNWKTNSGLLYDFVCRKELEWPSLSMDFGDYS
EENIKDNVLNQIVCVGTHTSNNEPNYLYVCDVLFPLEQLPQDKCVYKINESYEGFDFCSEKKKITIKSKIYHEGEVNRIR
FLPL---EKKHIVVTKAIDGNLHLFDINKHTMDDTTNNDSRKMKPEISFIGNNSDGFGLEFNSLKKYALTCGNDGSINVY
DYNNLNAKSLNPFYSVKYKSPINDVSPTNDPNLILACADDGYILMYDLRIKTTEPAQQVLGQQVPVNAISLNTFTGHFAS
GSDNGKIKVWDIKKFNEPAHIINAHK--EAIIRLNFSPNDSSILASASNNRFINVYDLNKIGEELDAIDLSDGPSELIFS
HGGHTQPITDFNWNHHKKLKMFIGSTAEDNTLQFWQLKTELLDEENTVSTSNTDVE
>PcyM_0206000
MSSQKESKKRKSDALDQACLELSEEVENAEEVTKKNEEVEEEDLETQFNNWKVNSGLLYDFVSRKELEWPSLSIDFGDFY
NENHEDNVFNQIVCVGTHTSNKEPNYLYVCEVLFPLVQLPQENCIYKTNENYEGFDFCSEKKKFTIKSKIAHEGEVNRIK
FLPL---DKKNFVVTKAINGNLHLFDINKHEIETS----EHKMSPEVSFIGNSSDGFGLDFNSDKKYALTCGNDGVINAY
DYTELSSKEVNPFYKVKYKCPLNDVCATNDPNLILACADNGYILIYDIRVKGEEATQQVLGQQVPVNCISLNKFTGHFAS
GSDNGKIKIWDIKRFSEPQHIIHAHK--EPIIRLNFSPNDSSILASASTSRFINIYNLTKIGEELDAIDLSDGPSELIFS
HGGHTQPITDFNWNHHKQLKMFIGSTGEDNTLQFWQLKTELLDEANTVPTSNTDVE
