# Supplementary material for: Phosphorylation in the Plasmodium falciparum Proteome: A Meta-Analysis of Publicly Available Data Sets
Source: J Proteome Res. 2024 Oct 30;23(12):5326–41. doi: 10.1021/acs.jproteome.4c00418 (PMC11629380; doi:10.1021/acs.jproteome.4c00418)
Supplement: Supplementary file 7 — pr4c00418_si_007.zip [file pr4c00418_si_007.zip › plasmodium_alignments/PF3D7_0110800_orthos.afa]

>PBLACG01_0108400
MSSIPHN--KKFALTSANDKPITLIRT------------------------NVSNENNNVRRKMLRNFRNSRNLSCPDCK
EKGIIICDTSEGTQICNGCGMVVESKILSEEQEWRNFQNDGQSKNTDRNRVGEVSDIWLENNLTSTTFIKSSKKLQHLNM
MTQINKNDQTLISAFNILKLICDTFFLRSNVIERAKEITKELQ-------------------------------------
------DMEQLKNRINNLNMLAVVYLACREAGHIKSIKELITFDRSYKEKDLGKTINKLKKVLPTRAFVYNENISHLIYS
LSNRLHLSIDLIEAIEYVVKKASTLITTSHRLNSLCGGSIHLIVELNTSEEKNMKLPNLSQIATVCGVTTNTLKTTFKEL
LNAAEYIIPKYYLSEDNPKLSMLKQKYLSEDKRK-KK
>PCOAH_00003740
MSSF-HN--KKLALSSHHDRPTAL-NL------------------------GANNDNYSGKRKLLRSFRSSRNDTCPDCK
EKGIIICDNSEGTQICNGCGRVLESRILSEEQEWRNFNSDGQMKSNDRNRVGEVSDIWFENNLTSTTFIKSSKKLQHLNM
MTQINKSDQTLLSAFNILKLICETFFLRSNVIERAKEITKELQ-------------------------------------
------DMEQLKNRINNLNMLAVVYLACREAGHIKSIKELITFDRSFKEKDLGKTINKLKKILPSRAFVYNENISHLIFT
LSNRLQLSIDVIEAIEYVVKKATTLITTSHRLNSLCGGSIHLIVELNTSEEKNVKLPNIAQIAAVCGVTTNTLKTTFKEL
LSAADYILPSYYLVDSNSKLATLRQKYLSDDRRRKNK
>PcyM_0205800
MSSF-HN--KKLALSSHHDRPTPL-NL------------------------GANSESHSGKRKLLRTFRSTRNDTCPDCK
EKGIIICDNSEGTQICNGCGRVLESRILSEEQEWRNFHSDGQMKSNDRNRVGEVSDIWFENNLTSTTFIKSSKKLQHLNM
MTQINKSDQTLLAAFNILKLICETFFLRSNVIERAKEITKELQ-------------------------------------
------DMEQLKNRINNLNMLAVVYLACREAGHIKSIKELITFDRSFKEKDLGKTINKLKKILPSRAFVYNENISHLIFT
LSNRLQLSIDVIESIEYVVKKATTLITTSHRLNSLCGGSIHLIVELNTSDEKNLKLPNIAQIAAVCGVTTNTLKTTFKEL
LSAADYILPSYYLVGNNSKLATLRQKYLSDDRRRKNK
>PBANKA_0202900
MSSL-YNKNKNLFLSPSFGKNHSS-KI------------------------NGNHEPGNINRRLLHSFRGFQNNICPDCK
EKGIIICDTSEGTQICNGCGLVVETNILSEEQEWRNFSNDGQSKGNDRNRVGETSDIWLENNLTSTTFIKSSKKLQHLNM
MTQINKNDQTLLSAFNILKLICETFFLRSNVIERAKEITKELQ-------------------------------------
------DMDQLKNRANNLNMLAVVYLACREAGHIKSIKELITFDRSYKEKDLGKTINKLKKVLPSRAFVYNENISHLIYS
LSNRLQLSTDLIEAIEYVVKKATTLITTSHRLNSLCGGSIHLIVELNTSEEKNIKLPHLSQIASVCGVTTNTLKTTFKEL
LAASEYILPKNYLKDNNTKLVILKHKYLHDDKKK-RR
>PocGH01_02011500
MSSF-YN--KKLALNSAHDKPLPL-SI------------------------NSGSDGGGVKRKLLRSFRSNRNESCPDCK
EKGIIICDTSEGTQVCSGCGLVVESSILSEEQEWRNFSSDGQLRGNDRNRVGEVSDVWLENNITSTTFIKSSKKLQHLNM
MTQINKNDQTLLSAFNILKLICETFFLRSNVIERAKEITKELQ-------------------------------------
------EMEQLKNRINNLNMLAVVYLACREAGHIKSIKELITFDRSYKEKDLGKTINKLKKVLPSRAFVYNENISHLIYS
LSNRLQLSVDLIEAIDYVVKKATTLITTSHRLNSLCGGSIYLIVELNSNEEKNVKLPPLVQIASVCGVTTNTLKTTFKEL
LNAAEYILPSYYLKENVTQLDILKRRYLSDEKKK-PR
>PRELSG_0206400
MSSA-YN--KKLALNSLNDKPVPL-NI------------------------NTNNENNNIKRKLFRSFRNTRNAFCPDCK
EKGIIICDNSEGTQICNGCGLVVESNILSDEQEWRNFNNDGHSKGNDRNRVGEASDIWLENNLTSTTFIKSSKKLQHLNM
MTQINKNDQTLIAAFNILKLICETFFLRSNVIERAKEITKELQ-------------------------------------
------DLEQLKNRINNLNMLAVVYLACREAGHIKSIKELITFDRSYKEKDLGKTINKLKKVLPTRAFVYNENISHLIYS
LSNRLQLSTDLIEAIEYVVKKATTLITTSHRLNSLCGGSIHLIVELNTNEEKNVKLPNLSQIATVCGVTTNTLKTTFKEL
LNASEYILPKYYLTENSQKLSLLKQKYISEEKKK-IK
>PADL01_0108400
MSSIPHN--KKFALTSSNDKPVTLIRT------------------------NVSNENNDVRRKMLRNFRNSRNTSCPDCK
EKGIIICDTSEGTQICNGCGMVVESKILSEEQEWRNFQNDGQSKNTDRNRVGEISDIWLENNLTSTTFIKSSKKLQHLNM
MTQINKNDQTLISAFNILKLICDTFFLRSNVIERAKEITKELQ-------------------------------------
------DMEQLKNRINNLNMLAVVYLACREAGHIKSIKELITFDRSYKEKDLGKTINKLKKVLPTRAFVYNENISHLIYS
LSNRLQLSIDLIEAIEYVVKKASTLITTSHRLNSLCGGSIHLIVELNTSEEKNLKLPNISQIATVCGVTTNTLKTTFKEL
LNAAEYIIPKYYLSEDNPKLSLLKQKYLSEDKRK-KK
>PBILCG01_0109200
MSSIHHN--KKFALTSANDKPITLIRT------------------------NVNNENNNVRRKMLRNFRNSRNMSCPDCK
EKGIIICDTSEGTQICNGCGMVVESKILSEEQEWRNFQNDGQSKNADRNRVGEVSDMWLENNLTSTTFIKSSKKLQHLNM
MTQINKNDQTLISAFNILKLICDTFFLRSNVIERAKEITKELQ-------------------------------------
------DMEQLKNRINNLNMLAVVYLACREAGHIKSIKELITFDRSYKEKDLGKTINKLKKVLPSRAFVYNENISHLIYS
LSNRLQLSVDLIEEIEYVVKKASTLITTSHRLNSLCGGSIHLIVELNTSEERNMKLPNLSQIATVCGVTTNTLKTTFKEL
LNAAEYIIPKYYLSEDNPKLSILKQKYLSDDKRK-KN
>PRCDC_0108600
MSSISPN--KKFALTSASDKPITLIRT------------------------NVSNENNNVKRKMLRNFRNSRNTTCPDCK
EKGIIICDTSEGTQICNGCGMVVESKILSEEQEWRNFQNDGQSKNTDRNRVGEVSDIWLENNLTSTTFIKSSKKLQHLNM
MTQINKNDQTLISAFNILKLICDTFFLRSNVIERAKEITKELQ-------------------------------------
------DMEQLKNRINNLNMLAVVYLACREAGHIKSIKELITFDRSYKEKDLGKTINKLKKVLPSRAFVYNENISHLIYS
LSNRLQLSIDLIEAIEYVVKKASTLITTSHRLNSLCGGSIHLIVELNTNEEKNMKLPNLSQIATVCGVTTNTLKTTFKEL
LNAAEYIIPKYYLSEDNPKLSMLKQKYLSEDKRK-KN
>MKS88_000658
MSSF-YN--KKLAISSSQDKPIPV-NVGNLQLLPEFGSLASGLRSYKLEFAKSNNERSIIKRKLFKSFRTNRNEFCPDCK
EKGIVICDTSEGTQICNACGLVVESHILSEEQEWRNFSNDGQPKSIDRNRVGEISDIWLENNITSTTFIKSSKKLQHLNM
MTQINKNDQTLLSAFNILKLICETFYLRSNVIERAKEITKELQVGSNDKIERGRRRRNNKQVYTCSHPCVVASVRGYIRL
QLYLFVEMEQLKNRINNLNMLAVVYLACREAGHIKSIKELITFDRSYKEKDLGKTINKLKKVLPTRAFVYNENISHLIYS
LSNRLQLSVELIEAIEYVVKKATTLITTSHRLNSLCGGSIHLIVELNTTEENNVKLPNLSQIASVCGVTTNTLKTTFKEL
LNAATYILPKCYLKDNSVKLSLLKHKYLSDEKKKKLK
>AK88_05018
MSTF-HN--NKLALSSQHNRPTPL-NL------------------------GANNDSHSRKRKLLRSFRSSRNDTCPDCK
EKGIVICDNSEGTQICNGCGLVLESRILSEEQEWRNFNSDGQMKSNDRNRVGEVSDIWFENNLTSTTFIKSSKKLQHLNM
MTQINKSDQTLLAAFNILKLICETFFLRSNVIERAKEITKELQ-------------------------------------
------DMEQLKNRINNLNMLAVVYLACREAGHIKSIKELITFDRSFKEKDLGKTINKLKKILPSRAFVYNENISHLIFT
LSNRLQLSIDVIESIEYVVKKATTLITTSHRLNSLCGGSIHLIVELNTSDEKNLKLPNLAQIAAVCGVTTNTLKTTFKEL
LSAADYILPAYYLVDKSSKLATLRQKYLSDDRRR-KK
>PGSY75_0110800
---------------------------------------------------NVSNENNNVRRKMLRNFRNSRNTSCPDCK
EKGIIICDTSEGTQICNGCGMVVESKILSEEQEWRNFQNDGQSKNTDRNRVGEISDIWLENNLTSTTFIKSSKKLQHLNM
MTQINKNDQTLISAFNILKLICDTFFLRSNVIERAKEITKELQ-------------------------------------
------DMEQLKNRINNLNMLAVVYLACREAGHIKSIKELITFDRSYKEKDLGKTINKLKKVLPTRAFVYNENISHLIYS
LSNRLQLSIDLIEAIEYVVKKASTLITTSHRLNSLCGGSIHLIVELNTSEEKNLKLPNISQIATVCGVTTNTLKTTFKEL
LNAAEYIIPKYYLSEDNPKLSLLKQKYLSEDKRK-KK
>PPRFG01_0109200
MSSISPN--KKFALTSASDKPITLIRT------------------------NVSNENNNVRRKMLRNFRNSRNTTCPDCK
EKGIIICDTSEGTQICNGCGMVVESKILSEEQEWRNFQNDGQSKNTDRNRVGEVSDIWLENNLTSTTFIKSSKKLQHLNM
MTQINKNDQTLISAFNILKLICDTFFLRSNVIERAKEITKELQ-------------------------------------
------DMEQLKNRINNLNMLAVVYLACREAGHIKSIKELITFDRSYKEKDLGKTINKLKKVLPSRAFVYNENISHLIYS
LSNRLQLSIDLIEAIEYVVKKASTLITTSHRLNSLCGGSIHLIVELNTNEEKNMKLPNLSQIATVCGVTTNTLKTTFKEL
LNAAEYIIPKYYLSEDNPKLSMLKQKYLSEDKRK-KN
>PKNH_0203100
MSSF-HS--KKLALSSHQERPTPL-NL------------------------GTNNESYSGKRKLLRSLRSSRNDTCPDCK
EKGIIICDNSEGTQICNGCGRVLESRILSEEQEWRNFSSDGQMKSSDRNRVGEVSDIWFENNLTSTTFIKSSKKLQHLNM
MTQINKSDQTLLAAFNILKLICETFFLRSNVIERAKEITKELQ-------------------------------------
------DMEQLKNRINNLNMLAVVYLACREAGHIKSIKELITFDRSFKEKDLGKTINKLKKILPSRAFVYNENISHLIFT
LSNRLQLSIDVIESIEYVVKKATTLITTSHRLNSLCGGSIHLIVELNTSEEKNLKLPNIAQIAAVCGVTTNTLKTTFKEL
LSAADYILPSYYLGDNNSKLATLRQKYLSEDRRRKNK
>PGAL8A_00106600
MSST-YN--KKLALNSVNDKPVPL-NI------------------------NTNNENNNIKRKIYRSFRNTRNAFCPDCK
EKGIIICDNSEGTQICNGCGLVVESNILSDEQEWRNFNNDGHSKGNDRNRVGEVSDIWLENNLTSTTFIKSSKKLQHLNM
MTQINKNDQTLIAAFNILKLICETFFLRSNVIERAKEITKELQ-------------------------------------
------DLEQLKNRINNLNMLAVVYLACREAGHIKSIKELITFDRSYKEKDLGKTINKLKKVLPTRAFVYNENISHLIYT
LSNRLQLSTDLIEAIEYVVKKATTLITTSHRLNSLCGGSIHLIVELNTNEEKNIKLPNLSQIASVCGVTTNTLKTTFKEL
LNASEYILPKYYLTENNQKLSLLKQKYISEEKKKKIK
>PF3D7_0110800
MSSISPN--KKFALTSASDKPITLIRT------------------------NVSNENNNVRRKMLRNFRNSRNTTCPDCK
EKGIIICDTSEGTQICNGCGMVVESKILSEEQEWRNFQNDGQSKNTDRNRVGEVSDIWLENNLTSTTFIKSSKKLQHLNM
MTQINKNDQTLISAFNILKLICDTFFLRSNVIERAKEITKELQ-------------------------------------
------DMEQLKNRINNLNMLAVVYLACREAGHIKSIKELITFDRSYKEKDLGKTINKLKKVLPSRAFVYNENISHLIYS
LSNRLQLSIDLIEAIEYVVKKASTLITTSHRLNSLCGGSIHLIVELNTNEEKNMKLPNLSQIATVCGVTTNTLKTTFKEL
LNAAEYIIPKYYLSEDNPKLSMLKQKYLSEDKRK-KN
>PY17X_0204300
MSLS-HS--SR---------------I------------------------SKNHEGGNINRRLFHSFRGIQNNFCPDCK
EKGIIICDTSEGTQICNGCGLVIETNILSEEQEWRNFSNDGQSKSNDRNRVGEASDIWLENNLTSTTFIKSSKKLQHLNM
MTHINKNDQTLLSAFNILKLICETFFLRSNVIERAKEITKELQ-------------------------------------
------DMDQLKNRINNLNMLGVVYLACREAGHIKSIKELITFDRSYKEKDLGKTINKLKKVLPSRAFVYNENISHLIYS
LSNRLQLSTDLIEAIEYVVKKATTLITTSHRLNSLCGGSIHLIVELNTSEEKNVKLPHLSQIASVCGVTTNTLKTTFKEL
LAASEYILPKQYLKENNTKLIILKHKYLHDDKKK-RR
>C922_04866
MSSF-HN--KKLALSSHNDRPTPL-NL------------------------GTNNDSHSGKRKLLLSFRRSRNDTCPDCK
EKGIIICDNSEGTQICNGCGLVLESRILSEEQEWRNFHSDGQMKSNDRNRVGEVSDIWFENNLTSTTFIKSSKKLQHLNM
MTQINKSDQTLLAAFNILKLICETFFLRSNVIERAKEITKELQ-------------------------------------
------DMEQLKNRINNLNMLAVVYLACREAGHIKSIKELITFDRSFKEKDLGKTINKLKKILPSRAFVYNENISHLIFT
LSNRLQLSIDVIESIEYVVKKATTLITTSHRLNSLCGGSIHLIVELNTTDEKNLKLPNIAQIAAVCGVTTNTLKTTFKEL
LSAADYILPSYYLVGDNSKLATLREKYLSDDRRRKNK
>PVP01_0204300
MSSF-HN--KKLALSSHNDRPTPL-NL------------------------GANSESHTGKRKLLRSFRSSRNDTCPDCK
EKGIVICDNSEGTQICNGCGLVLESRILSEEQEWRNFHSDGQMKSNDRNRVGEVSDIWFENNLTSTTFIKSSKKLQHLNM
MTQINKSDQTLLAAFNILKLICETFFLRSNVIERAKEITKELQ-------------------------------------
------EMEQLKNRINNLNMLAVVYLACREAGHIKSIKELITFDRSFKEKDLGKTINKLKKILPSRAFVYNENISHLIFT
LSNRLQLSIDVIEAIEYVVKKATTLITTSHRLNSLCGGSIHLIAELNASEEKNLSLPNIGQIAAVCGVTTNTLKTTFKEL
LSAADYILPAYYLVGNNSKLASLRQKYLSDDRRRRNK
>PCHAS_0201300
MSSF-YN--KNLSLSPSNGKAYPA-RI------------------------SGNNEAGNINRRLFRSFRSTKNDMCPDCK
EKGIIICDTSEGTQICNGCGLVVESNILSEEQEWRNFSNDGQSKGNDRNRVGEVSDIWLENNLTSTTFIKSSKKLQHLNM
MTQINKNDQTLLSAFNILKLICETFFLRSNVIERAKEITKELQ-------------------------------------
------DMEQLKNRINNLNMLAVVYLACREAGHIKSIKELITFDRSYKEKDLGKTINKLKKVLPSRAFVYNENISHLIYS
LSNRLQLSTDLIEAIEYVVKKATTLITTSHRLNSLCGGSIHLIVELNTSEEKNVKLPHLSQIASVCGVTTNTLKTTFKEL
LAASEYILPKNYLKDNNTKLVILKHKYLHDDKKK-RR
>PmUG01_02013200
MSSF-YN--KKLAISSSQDKPIPV-NV------------------------ESNNERSIIKRKLFKSFRTNRNEFCPDCK
EKGIVICDTSEGTQICNACGLVVESHILSEEQEWRNFSNDGQPKSIDRNRVGEISDIWLENNITSTTFIKSSKKLQHLNM
MTQINKNDQTLLSAFNILKLICETFYLRSNVIERAKEITKELQ-------------------------------------
------EMEQLKNRINNLNMLAVVYLACREAGHIKSIKELITFDRSYKEKDLGKTINKLKKVLPTRAFVYNENISHLIYS
LSNRLQLSVELIEAIEYVVKKATTLITTSHRLNSLCGGSIHLIVELNTTEENNVKLPNLSQIASVCGVTTNTLKTTFKEL
LNAATYILPKCYLKDNSVKLSLLKHKYLSDEKKKKLK
>PVVCY_0200270
MSSF-YN--KNLSLSPSNGKAYPA-RI------------------------YGNNEAGNINRRLFRSFRSTKNDMCPDCK
EKGIIICDTSEGTQICNGCGLVVESNILSEEQEWRNFSNDGQSKGNDRNRVGEVSDIWLENNLTSTTFIKSSKKLQHLNM
MTQINKNDQTLLSAFNILKLICETFFLRSNVIERAKEITKELQ-------------------------------------
------EMEQLKNRINNLNMLAVVYLACREAGHIKSIKELITFDRSYKEKDLGKTINKLKKVLPSRAFVYNENISHLIYS
LSNRLQLSTDLIEAIEYVVKKATTLITTSHRLNSLCGGSIHLIVELNTSEEKNVKLPHLSQIASVCGVTTNTLKTTFKEL
LAASEYILPKNYLKDNNTKLVILKHKYLHDDKKK-RR
