# Supplementary material for: Phosphorylation in the Plasmodium falciparum Proteome: A Meta-Analysis of Publicly Available Data Sets
Source: J Proteome Res. 2024 Oct 30;23(12):5326–41. doi: 10.1021/acs.jproteome.4c00418 (PMC11629380; doi:10.1021/acs.jproteome.4c00418)
Supplement: Supplementary file 7 — pr4c00418_si_007.zip [file pr4c00418_si_007.zip › plasmodium_alignments/PF3D7_0110900_orthos.afa]

>PADL01_0108500
MK---------RKVPNIIITGVPGSGKSTLCEELKEIINKELLEIKNM---E----------------------------
-----GIKMTHLNLSNIIKEERLYEEFDDELDASIYSEDLLNEYLKK-YNLE-EGGYIIDFHDINFI-QDIDIIDQIFLL
TIQTNYLYERLEKRNYSKEKIKNNIECEIFQVIKEDILDHFPNTNILQEIENNDLQQYDNNLNIIKKWVLSYI-------
-
>PGAL8A_00106700
M----------KILPNIIVTGVPGVGKSTLCEELEELINKEIKEIKKN---E----------------------------
-----NLKMKHLNLSNIIKEERLYEEYDDELEASIYNEDLVNEKLKK-LNIE-NGGYIIDFHDVNFI-EEKELIDHIFLL
TIKTSNLYERLEKRNYSEAKIKNNIECEIFQVIKEDILDYYENSNIFDELENNDLEQYEKNLQFIKKWILSYINE-----
S
>PCOAH_00003750
M----------RNLPNIIVTGVPGVGKTTLCEELVEIINKELKENQQA---E----------------------------
----SASQMKHLNLAKVIKEERLYEEFDDQLDASIYSNDMVNEKLEK-LKLQ-NGGYIIDFHDVDFI-DQKELIDHIFLL
TASTNKLYERLEKRNYSQEKIKNNIECEIFQVIKEDILTYYDDSSIFQELENNDMEQYESNLQVIKGWVLSWVKRGVTLP
R
>PmUG01_02013100
M----------RRLPNIIVTGVPGVGKTTLCEELVEVINKVIKQKNKK---WKKEGMEGTKEIGDAEGMERRDCIDLVDG
VASEEEGKMVHVNLSHIIKEERLYEEYDDKLDASIYNEELVNDRLKK-LDMEKKGGYIIDFHGVNFV-RDKHLIDHIFLL
TISTNNLYERLEKRNYRKEKITNNIECEIFQVIKEDILEHFEDETVFTELENNDLDQYEKNINTIKTWVLSNIRY-----
W
>PKNH_0202600
M----------RSLPNIIVTGVPGVGKTTLCEELVEILNKQLKENQQA---E----------------------------
----SASQMKHLNLSKVIKEERLYEEFDDQLDASIYSSDMVNEKLEK-LKLE-NGGYIIDFHDVDFL-DEKELIDHIFLL
TASTNKLYERLEKRNYSEEKIKNNIECEIFQVIKEDILTSYNDPSIFDELENNDMEQYESNLQLIKGWVLSWVKNGVAMP
R
>PVP01_0204200
M----------RSLPNIIVTGVPGVGKTTLCEELVEVINKELQEGQQA---E----------------------------
----PASQMKHLNLSKVIKEERLYEEFDDQLDATIYSNDMVNEKMEK-LKLE-NGGYIIDFHDVDFL-EQKELIDHIFLL
TTSTNKLYERLEKRNYAKEKIKNNIECEIFQVIKEDILTFYNDPSIFDELGNNDMEQYESNLQLIKGWVLSWAKSGEALP
R
>PBILCG01_0109300
MK---------RKVPNIIITGVPGSGKSTLCEELKEIINKELRKRNDM---E----------------------------
-----GIKMTHLNLSNIIKEERLYKEYDDELDASIYSEDLLNEYLKK-YKLE-KGGYIIDFHDINFV-KDINIIDKIFLL
TIQTNYLYERLEKRNYTKEKIKNNIECEIFQVIKEDILEHFPNASVLQEIENNDLQQYDNNLSIIKNWVLSYI-------
-
>PBLACG01_0108500
MK---------RKVPNIIITGVPGSGKSTLCEELKEIINKELRKRNDM---E----------------------------
-----GIKMTHLNLSNIIKEERLYKEFDDELDASIYSEDLLNEYLKK-YKLE-KGGYIIDFHDINFI-KDIDIIDKIFLL
TIQTNYLYERLEKRNYTKEKIKNNIECEIFQVIKEDILDHFPNTSVLQEIENNDLQQYDTNLSIIKNWVLSYI-------
-
>PY17X_0204200
MKTESKEIQNPPKLPNIIITGTPGVGKTTLSEELVEIINKDFEEMFKI---D----------------------------
--VKEPLKMIHLNLSNIIKNERLYDEYDDELDASIYSEELVNNKLKK-LNLE-NGGYIIDFHDVNFL-YENKCIDKIFLL
TASTNVLYERLENRNYKKEKIKNNIECEIFQVIKEDILENYDDENIFVELQNNNLEDHDKNISFIQKWIHSYVTHG----
F
>MKS88_000657
M----------RRLPNIIVTGVPGVGKTTLCEELVEVINKVIKQKNKK---WKKEGMEGTKEIGDAEGMERRDCIDLVDG
VASEEEGKMVHVNLSHIIKEERLYEEYDDKLDASIYNEELVNDRLKK-LDMEKKGGYIIDFHGVNFV-RDKHLIDHIFLL
TISTNNLYERLEKRNYRKEKITNNIECEIFQVIKEDILEHFEDETVFTELENNDLDQYEKNINTIKTWVLSNIRY-----
W
>PVL_000008200
M----------RSLPNIIVTGVPGVGKTTLCEELVEVINKELQEGQQA---E----------------------------
----PASQMKHLNLSKVIKEERLYEEFDDQLDATIYSNDMVNEKMEK-LKLE-NGGYIIDFHDVDFL-EQKELIDHIFLL
TTSTNKLYERLEKRNYTKEKIKNNIECEIFQVIKEDILTFYNDPSIFDELGNNDMEQYESNLQLIKGWVLSWAKSGEALP
R
>PBANKA_0202800
MKIESKEIQNSSKLPNIIITGTPGVGKSTLCEELVEIINKDFEEKFRI---D----------------------------
--GKEQLKMIHLNLSNIIKNERLYEEYDDELDASIFSEELVNQKLKK-LNLQ-NGGYIIDFHDVNFL-YENKYIDKIFLL
TASTNVLYERLEKRNYTKDKIKNNIECEIFQVIKEDILENYDDENIFVELQNNNLEDHDKNISFIQKWIHSYMTQG----
F
>PCHAS_0201200
MTTESKEGKNSSTLPNIIVTGVPGVGKSTLCEELVELINKDLEEKFKI---D----------------------------
--GEEPLKMVHLNLSNIIKNERLYEEYDDELDASIFSEELVNQKLKN-LNFQ-NGGYILDFHDVNFL-YDNKYIDKIFLL
TASTNVLYERLEKRNYTQDKIKNNIECEIFQVIKEDILENYEDENIFVELQNNNLEDHDKNISFIQKWIHSYMT------
D
>PRCDC_0108700
MK---------RKVPNIIITGVPGSGKSTLCEELKEIINKELRKRNDM---E----------------------------
-----GIEMTHLNLSNIIKEERLYKEFDDELDASIYSEELLNEYLKKIYKLE-KGGYIIDFHDINFV-TDVDIIDKIFLL
TIQTNYLYERLEKRNYTKEKIKNNIECEIFQVIKEDILDHFPNTNILQEIENNDLQQYDNNLSIIKNWVLSYIGY--ATD
V
>PPRFG01_0109300
MK---------RKVPNIIITGVPGSGKSTLCEELKEIINKELLKRNDM---E----------------------------
-----GFEMTHLNLSNIIKDERLYKEFDDELDASIYSEELLNEYLKKKYKLE-KGGYIIDFHDINFV-KDVDIIDKIFLL
TIQTNFLYERLEKRNYTKEKIKNNIECEIFQVIKEDILDHFPNTNILQEIENNDLQQYDNNLSIIKNWVLSYI-------
-
>PVVCY_0200260
MTTESKEGKNSSTLPNIIVTGVPGVGKSTLCEELVEIINKDLEEKFKI---N----------------------------
-EKEEPLKMVHLNLSNIIKNERLYEEYDDELDASIFSEELVNQKLKN-LNFQ-NGGYIIDFHDVNFL-YDNKYIDKIFLL
TASTNVLYERLEKRNYTQDKIKNNIECEIFQVIKEDILENYEDENIFVELQNNNLEDHDKNISFIQKWIHSYMT------
N
>PocGH01_02011400
M----------KRLPNIIVTGVPGVGKTTLCEELVSLINKELIGIKEDTNVE-KNTRET--------------------I
KEATEVLAMVHLNLSKVIKEERLYEEYDDELDATIYDDDMVNEKLTS-LEVE-KGGFIFDFHDINFIIHKKKFIDHIFLL
TASTNSLYDRLEKRNYTLEKIKNNIECEIFQTIKEDILEHFDDPTIFHELENNTLQQHEDNLDFVKKWVLANFRG-VEKS
G
>PRELSG_0206300
M----------RFLPNIIVTGVPGVGKSTLCEELEELINKEIKKIKKT---E----------------------------
-----DLKVKHLNLSNIIKEERLYEEFDDELDASIYSEDLVNDKLKK-LKIE-NGGYIIDFHDVNFI-EEKELIDHIFLL
TIKTSKLYERLEKRNYNEAKIKNNIECEIFQVIKEDIFDHFENSNIFDELENNDLEQYEKNLQFIKSWILSYINQ-----
A
>AK88_05019
M----------RSLPNIIVTGVPGVGKTTLCEELVEIINKELNKNPQP---Q----------------------------
---SPHNQMKHLNLSTVIKEERLYQEFDDQLDASIYSNEMVNEKLEQ-LKLE-NGGYIIDFHDVEFP-EQKELIDHIFLL
TISTNKLYERLEKRNYSEEKIKNNIECEIFQVIKEDILNYYEDSSIFEELENNDMQQYESNVQVIKGWVLSWRKSNEPLP
R
>C922_04865
M----------RNLPNIIVTGVPGVGKTTLCEELIEIINKELKQDQQL---D----------------------------
----AACQMKHLNLSKVIKEERLYEEFDDQLDATIYSNDMVNEKIEK-LKLE-NGGYIIDFHDVDFL-EEKELIDHIFLL
TTSTNKLYERLEKRNYSKEKIKNNIECEIFQVIKEDILTYYNDPSIFDELGNDDMEQYESNLQLIKGWVLSWAKNGEALP
R
>PF3D7_0110900
MK---------RKVPNIIITGVPGSGKSTLCEELKEIINKELLKRNDM---E----------------------------
-----GFEMTHLNLSNIIKDERLYKEFDDELDASIYSEELLNEYLKKKYKLE-KGGYIIDFHDINFV-KDVDIIDKIFLL
TIQTNFLYERLEKRNYTKEKIKNNIECEIFQVIKEDILDHFPNTNILQEIENNDLQQYDNNLSIIKNWVLSYI-------
-
>PcyM_0205700
M----------RSLPNIIVTGVPGVGKTTLCEELVEIINKELKEDQQV---E----------------------------
----PASQMIHLNLSKVIKEERLYEEFDDQLDASIYSNDMVNEKLEK-LKLE-NGGYIIDFHDVDFL-EQKELIDHIFLL
TTSTNKLYERLEKRSYSKEKIKNNIECEIFQVIKEDILTYYNDPSIFDELGNNDMEQYESNLQLIKGWVLSWAKSGEALP
R
