# Supplementary material for: Phosphorylation in the Plasmodium falciparum Proteome: A Meta-Analysis of Publicly Available Data Sets
Source: J Proteome Res. 2024 Oct 30;23(12):5326–41. doi: 10.1021/acs.jproteome.4c00418 (PMC11629380; doi:10.1021/acs.jproteome.4c00418)
Supplement: Supplementary file 7 — pr4c00418_si_007.zip [file pr4c00418_si_007.zip › plasmodium_alignments/PF3D7_0111000_orthos.afa]

>PVP01_0204100
MSN--------NEHGKRSDSMDEYEWVQAEIGETSNATNTGCFASASKEA-----------------------------Q
EDVCISNRTTENGN--EK------------------------------E-ELAGGYFSSSDGSARECYGGAYQIGAHQRG
GEERSAYQMGAHQ-----SGAD--PTS-CSP-------------------------------------------------
-------------------------------------------------A----V----PHSLVAP--------------
--HLEGCSE-------PPL-D-GPPHGEPKNCGGVKICISSVGGM---------------------GGEP----LPD-G-
--PE-GEGSPQCYDERMLSPVYRGEGH--------------------------------------------PAARVAKRD
LPKEITKEG--------AKDAA-------------------ENAAKDAA-NTA-NAANAATNAVNELMRNIRQFNHSMQS
ISSTK-DALFQQNLSKMYSELASTKNLE-SLS-GFYEEVPHS-GATAKEGQEQ-----------------------T-T-
-----HDSPAGKEVD-SG--------------------------------------------------------------
-------------ANMYTSTYDDWVSQTNYADE-----------------------------------------------
------------RDV--Q-GRRYST-NEISPLHLTK--------------K-NSSSISSNQWEQMKRSFCDIEHNLMHLS
RASMGSAAVGSP----VG-----A-----ATVG-----------------------------------------------
---------------SSLMGTA------PMDAA-A-------------------------------------------MG
S--AQMDPTGGA-SSP---STPNLSYAT-LD---------------MDR----W-N----------SSTEFFPTMDYTVV
QSRHINLEVSGSPKAAPLSAA-SPKVVPLAGTSPK---------------------AV-PLVGTSPKVI--PLS--A---
----ASP-------------------------------------------------------------------------
--------K-----------------------------------------------------------------------
VIPLSAASPKAVPLSGA----SPK-VAPLSAASPRAKLTKL-NLGKANN--L---------------QSNA---------
--FAREE------EI---LSGKAPPRGDSGKRESGKGESGKGESGKGESGKGESGK-GES--GKMECGKVESGKGQSALP
KTKSPRNVARGASSKAMA-SASKTVKVKSKATSETTKTPKMVKRNSEGGGA-AGAVKPEG-KTS------TATA------
----------------SSIVGAIT-----SAVPSTNQGAASNVPHPNGG--SPTHQA--VP-TC-ARQTNRNEKGG-SAE
KDLTYNMNVVIRCRPMSASEKNEGAKNVIKILDNKMIVLLDPSDNSDNVLRQNRSREKKYVFDYVFDETSSQEEVYKNSV
KCLIDAVIGGYNSTVFAYGATGAGKTHTIIGHKNEPGIMNMILRDLFDRIK-MEVMNEYKVKCSFIEIYNENICDLLNPS
DEYLDVREDPIKGVTVSNIFEVCTTSVEEIMELIHTGNKNRTQEPTDANKTSSRSHGVLQVIVEETEKGQGIYQQTKRGK
LCVIDLAGSERASQTNNKGMRLLEGANINRSLLALGNVINALVSRSKGTSKSNFIPFRDSKLTRLLKDSLGGNCKTVMIA
NVSPSHLSYEDTHNTLKYANRAKNIKNVVTSNVVVVKQHLTMYIDVIEKLKSEIEFLKEQLHEKGKMNEY-M--SSTSTT
FDYYDQLKDYERNCSREELLSIIAALKRENQRLRMGEAVEAAD--A---GE-AAEAVEVA-DA--V--------------
---------EAADGGDAA--------------------------------------------------------------
------DAADATTNQRQLSDLRAVNEKLFADNKKFHEKLQEYMQVSHNLRLLNEEYKRQIDAFKAIMHSSDASHVQIRKK
LDDLRKKYDQLKESTEDKENDDVFDKWKRELTK--------------------VLDERKKIKAVILSVERRLITNKEVGE
GSFSEEDVRALYE-----K--------------------KSKMDEELQRNILQTNELLKELPLQIRDEKTRNFLFLFYTN
KVLLQEKEELQEFFEL----------------------------------------------------------------
-------------------------------------SSTIIS-QKEKQISSLKDQLKMTNACA--LLKM
>PY17X_0204100
MKD--------K-EIVKLNSNGDNHLINLKNVQDQNLSSS-GIPSRYSSFESDVQTPKQKNDNIYNTNKLNKSMNNTSLI
ADTQYCNNKTDDTNLSE-------------------------------K-QLLQKYISNNSTYKY---TNSIDHQNIM--
-------------------NTHNEDLSTYKRNDIT---------------------------------------------
----EHIDIK-NHNKENKKNEHE---------------------------ELKVG----HDLNFHN--------------
--NFYKKDEMCEKKLIEPIKN-TSIKKEENQKDTMKIFVSNYGDNIY-----------RNTEIDKHQTES----CKN-Y-
--TD-QKYKTQYYDENKLSPLYKNKSD--------------------------------------------KFY------
-------------------------------------------------DTFSEEKKELHFNSIDKLMKEIQIFNNSMQT
ITSND-PTFIQKNNKQIYSENNSNKRETNEINNSLIMENIVS-SNISTD---------ACFGESS--QNSNRETSTILD-
-----NEEYNFQEYS-----------------------------------------------------------------
-------NNNCYEKNESIKS------FKNFVKSEIKTENPILYTEGKTPQH-TESK----QNNLMDSQLNKSD--VEY--
----------TDQES--DNNNLYKQ-NDVSPTSMKLTDVEPYAKLDNEESI-ETSKISSTQWEEMKKSFYDIENNLLYLN
REKHCSLERNIEG---TK-----LLNLNDSEMNEEMNEEMNQE-------------------------------------
--------------------------------------------------------------------------------
----------MNEEKD---ETPKISYYT-DHHYIEKNEEVIKSHLDSDKNSTIYNY----------IHKDSFPNYEYDDT
ETKHLNILKNCSEKDEAFQNK-N-HISEQ----FN--------------------YN--YLHDSTNKQN--SIN--L---
----FTP-------------------------------------------------------------------------
--------K----------AYQNNPSCYY---------------------------------------------------
-TDKEIDIH--------------------SPHSRRDVLPDL-NLE-----------------------RCI---------
--YSKEG------SP---TGAIDTPN-----------------------------G-VDTSNRTDTSNRTDTAKI-NPGG
KGKTPRSSKSGGSTKASF-AIVKTGKTKQT-EKDIVKTPKIVKKNEGNART-SVNGNSSG-NVGT-----KSPS------
----------------SYNISSSS-----NYSTQCNNGG-------NGI--TPT-----------STKTNK-------NE
KDITYNMNVVIRCRPMSNSEKNEGAKNVIKIMDNKMIVLLDPSDNTDNVLRQNRTKEKRYCFDYVFDENNTQEDVYNNSV
KPLVDAVIKGYNSTVFAYGATGAGKTHTIIGYKNEPGIMMMILQDLFKKIKTLKAMNEYKIKCSFIEIYNENICDLLNPS
SEYLDLREDPVKGITVSNLFEVCTTSVEEIMELIHTGNRNRTQEPTDANKTSSRSHGVLQVTVEETEKGQGLYQQTKKGK
LCVIDLAGSERASQTNNKGMRMLEGANINRSLLALGNVINALVSRSKGTSKSNFIPFRDSKLTRLLKDSLGGNCKTLMIA
NISPSHLSYEDTHNTLKYANRAKNIKNVVTSNSVVVKHHLTMYIDVIEKLKTEIECLKEQLNDKEKTHDF-IISESNSTN
YDYYDSVKDCDKNSSREELLNIIYFLKRENQKLRCNLGSITPH--I----------------------------------
------------------------------------------------------------------------------ST
-QDSSTPTNELIKYTEEINNIKIINEKLFIDNKKFKVNLQEYIQIIENLKEVNKEYKNQFNSLKDMLYNHDVSHLQMCLW
LDDLKRKYTQLKENITDKDNAQLLEGLQDELNK--------------------VLNERKQIKNFILNIEQNIVENKEINM
DALKGNHIKMLEE-----N--------------------KTKMENQLQINIKQTNNLINKLVANIKDDQMKSFMYLFYTN
TLLMQEREDFQDLFEL----------------------------------------------------------------
-------------------------------------SSVIIS-HKEKHLHKLTDAPKISNLSSITKNKT
>C922_04864
MNN--------NEPGKRSDSMDEYEWVQAEIGETSNTTKNVSFASSSKEA-----------------------------Q
DDVCISNRTTENEN--EK------------------------------E-ELTGGFFSSSDASARESYGGPAER------
-------------------GAD--PIA-CSPNTQHSHNTQ----------------HS------PTTQHSHN--------
--------------------------------------------TQHNSS----G----SHNLVAP--------------
--HVDSCSE-------PTR-D-PSPHGKQKNSGVVKICIRSVGAI---------------------SGES----FPN-G-
--PE-GEGSPQSYDERMLSPVYMAEGN--------------------------------------------HAAKGGARG
SEKG--------SAIKSEEDIT-------------------KDAANQ--KKTECSANDAKMNAVNELMRNIRQFNHSMQS
ISSTS-DTLFQQNLSKMYSELASTKNLE-SLS-GFYEEVPLS-GTTPKEGQQK-----------------------N-T-
-----HDSGAAKETD-GA--------------------------------------------------------------
-------------ANMYTSASNDWKDQTSCADE-M-GQHTLNEME------------------------------EEE--
-------KKQGEGDI--Q-GKKYSM-SEISPLHLTK--------------K-DSNAISSNQWEQMKRSFCDIENNLMHLS
RASMGPTAVSSAA---MG-----S-----TVVGT--------A-------------------------------------
---AMG---------SPLMDTV------PFETD-G---------------------------------------------
---AY---AGGT-SSP---STPNLSYAT-LD---------------MDK----W-NSAKWDSSKWDSSIECFPTMDYTDV
HSRHINLDVAASSQLAPMKRG----AIPLSGTPPN---------------------AA-SLSGTPPKAV--PLS--G---
----RSP-------------------------------------------------------------------------
--------K-----------------------------------------------------------------------
AAPLSGSSLKAIPLSVA----SPG-VIPLGAPSPRAKLTKL-NLGKASN--LHGMQSVQNVQNMHSMQSNA---------
--SAKEE------ET---VSGKQPPRGEGAK---------------LESGKLESGK-LEI--AKVEAAKVECGKGPNTMP
KMKSPRNVARGTSNKTIV-SAPKNAKIKSKAPNEATKTPKMLKRNSEGCGS-AGGVKPEG-KNS------GSPT------
----------------SAVITSNT-----SSVISANQGTASNVPHPNGG--SPTHQS--LP-TC-ARQTNKNEKGG-STE
KDITYNMNVVIRCRPMSASEKNEGAKNVIKILDNKMIVLLDPSDNSDNVLRQNRSREKKYVFDYVFDETSSQEDVYKNSV
KCLIDAVIGGYNSTVFAYGATGAGKTHTIIGHKNEPGIMNMILRDLFDRIKQMEVMNEYKVKCSFIEIYNENICDLLNPS
DEYLDVREDPIKGVTVSNIFEVCTTSVEEIMELIHTGNKNRTQEPTDANKTSSRSHGVLQVIVEETEKGQGIYQQTKRGK
LCVIDLAGSERASQTNNKGMRLLEGANINRSLLALGNVINALVSRSKGTSKSNFIPFRDSKLTRLLKDSLGGNCKTVMIA
NVSPSHLSYEDTHNTLKYANRAKNIKNVVTSNVVVVKQHLTMYIDVIEKLKGEIEFLKEQLQEKGKINDY-M--SSTSTN
FDYYDQLKEYERNCSREELLNIISALKRENQRLRMGEAADVGE--A---AD-EADLGDAA-DE--A--------------
---------DLGDAADEAD-LG------------------------------------------------DA----ATDT
-AAGQQHDEETAKHQQELSDLRAVNEKLFVDNKKFHEKLQEYMQVSHNLRLLNEEYKRQIDGFKAMMHSNDANHVQIKKK
LDDLRKKYEQLKESTEDKENDDVFDKWKKELTK--------------------VLDERKKIKSVILSVERRLITNKEVGA
DTFSEADVRGLYQ-----K--------------------KSKMDEELQRNILQTNELLKELPLQIRDEKTKNFLFLFYTN
KVLLQEKEELQEFFEL----------------------------------------------------------------
-------------------------------------SSTIIS-QKEKQISSLKDQLKMTDSCT--LLKM
>PF3D7_0111000
MES--------G-NKKRIDTYEENEWIEKEEGNNLGDNKNADYFVSSN-------------------------------I
EDVFISNRTTENEN--E---------------------------------EMTGEFMSSSDISNKGDEKNAYKRVRHK--
-------------------EINKEDMH-IGNNHNYVMNDN----------------------------------------
------------------------------------------------------N----DDNNIQN--------------
--NVSNNVE-------ENIQS-ISFIDHEMIPEKMNILINNNNSNIINDNIYIDGNNHNNMYIDHTPSDN----IYN---
--NN-EKHTKELYDKKKPCGIYKNTNSNSNTNSNSN--------------------------------TNSNSN------
-------------------------------------------------DHFKEAKDEGNNNPVDELMKDIKMFNNSMQS
IYSTN-NLSFQKNLSKMYSELASNKNLE-SLH-NLFKDTSFG-GNMEKAQFLKNILLASCLPQNG--MGIKKNEVAI-N-
-----KDIENNKEVE-KINN------------------------------------------------KILINDPRNVQV
SQYIKKKKSSNYNLNEYTEE----SNITNLSES----QNLISNMEPTTVFS-LSSH----KNNLDVKEGDENVGKKET--
-----P-KFLEDVEI--N-TNDLNIRDDISPLNLNQYKETSMINIWNKS-S-SKKNISSNEWDKMKKSFCNIENNLIDFN
KLNKTSNENVIEG---IQ-----N-----QIIDE--------E-------------------------------------
--------------------------------------------------------------------------------
----------MK-NIE---TSPFINYLS-ND-------NIMT----VGN----T-N----------ISNERFPVLDYVEQ
MGSNETMFYDNFDKYQVLKDH-TSNS------------------------------FHLYNSNDSSKVS--CADQDINKM
DVDNINNKMDVDNIKNKMDVDNINNKMDVDNINNKMDVYNINN------------------KMDVDNINNKMDVYNINNK
MDVYNINNKMDVDNINNKIDVDNINNNIYVDNINNNIYVDNINNNIYVDNINNEIYMDDNN---------------NNDD
DTDKHSNIYKHMPTKCH----INN-ISPTN-AGDRSKMSSP-ALQSMRTKIG---------------NTNL---------
--LTKEE------EG---GS-----------------------------------N-LKI--CKNELSKMEHTKV-N-TI
KMKSPKNISKVCQNKSTI-NVPKVVKVKSK-TNENVKTPKMTKRNSDNTTG-RGDQKMNV-NQINN-----NINVNNHVT
VNN----NNNNNNNNNGSVNNHIQ-----VHEGSNNHGV-------SSL--SPVHQNGTLTNNI-CVKSNKNEKNA-SGE
KDITYNMNVVIRCRPMSISEKNDGAKNVIKILENKMVVLLDPSDNSDNVLRQNRSREKKYVFDYVFDENSSQEDVYNNSV
KCLIDAVIKGYNSTVFAYGATGAGKTHTIIGYKNEPGIMMMILKDLFERIKMLQIMNEYKVKCSFIEIYNENICDLLNPS
NEYLDVREDPIKGVTVSNIFEVCTTSVEEIMELIHTGNRNRTQEPTDANKTSSRSHGVLQVIVEETEKGQGVYQQTKRGK
LCVIDLAGSERASQTNNKGMRMLEGANINRSLLALGNVINALVLRSKGNSKSNFIPFRDSKLTRLLKDSLGGNCKTVMIA
NISPSHLSYEDTHNTLKYANRAKNIKNVVTANSIVVKHHLTMYIDVIEKLKNEIEFLKEQLNEKEKIHGY-M--STNSTN
YDYYDQLKDYEKNYSKEELIHIIALLKKENQRLKMCDTHEGPM--N---NN-ESGAIINN-NN--D--------------
--------EQHNNVNDNFN-HNEYD----------------------------------------NN-NNNNNREKLNHD
-ILTNKHNEELAKYKEEVNNLKMMNEKLFMDNKNFQLKLQEYVNISKNLKTLNEEYKKQIEAFKSMVHNHDMNHIQIKKK
LDDLKKKYAQLKESTDDKDNDDVLEKWKNELTKAIILEIIIHNGYLLYHKFGDLLNERKKIKMIILDIERKLIQNKEIGA
HKISEEDIKLLQE-----N--------------------KTKMDHQLKLNILQTNNLIKDLPIKIKDEKMKNFLYLFYTN
KVLLQEKEELQDFFEL----------------------------------------------------------------
-------------------------------------SSTIIN-QKEKQIEDLKGKLKDINVPI--TSKK
>PGSY75_0111000
MES--------G-NKKRIDTYEENEWIEKEGGNNFEDIKNADYSVSSN-------------------------------I
EDVLISNRTTENEN--E---------------------------------EMTGEYMSSSDISMKGGEKNAYKRVRHK--
-------------------EINKEDIS-IGNNNKCVINDN----------------------------------------
------------------------------------------------------HVDNNDDQYDDN--------------
--HIHNNEE-------ENIQS-VSFIDPEATPEKMNILISNSNSYIMNDNIHTESNHHNNIYIDHIHFDN----IYN-N-
--NN-EKNTKESYDKNKLCVIYKNQNESQNTNHNIN------------------------------TNPNFISN------
-------------------------------------------------DQFKETKDESNNNPVDELMKDIKIFNNSMQS
ISSTN-NLSFQKNLSKMYSELASNKNLE-SLH-NLFKDTSFG-GNMEKAQFLKNILLASCLPQNGI-MGIKKTEDSI-N-
-----KDIENNKEVV-NINN------------------------------------------------KVPISDSINIQD
SEYINQKRSSSYSSNEYIEG----FNITNLSES----QNLISNIEPTAVVMYSSPA----KNNLDVKEGEENMEKKET--
-----K-NILENVDVNTN-TNDWNIKDDISPLNLNQYKETSMINMWNKS-S-SKKNISSNEWAKMKKSFCNIENNLIDYN
KLNKTNSENNIEG---IQ-----N-----EIIDE--------E-------------------------------------
--------------------------------------------------------------------------------
----------IK-NIE---TSPYMNYLS-ND-------NIMT----VRN----T-N----------ISNEPFPALDYVEQ
MGSNETMFIDNFEKCQVAKEP-TSPF------------------------------FHLYNSNDSSKVS--CMGQDNNDI
NVDNINN-------------------------------------------------------------------------
--------KIDVNNINNKIDVNNINNDIYIDNIK--------------------------N---------------NNNN
DIDKHTSVYKHMPTKCH----INN-ISPSN-AGDRSKLSSP-ALQSMKTKIS---------------NTHL---------
--ITKEE------EV---GA-----------------------------------S-LKI--CKNEFTKLEHSKV-N-TV
KIKSPKNVSKVCPNKNAI-NVPKVVKVKNK-TNENVKTPKITKRNSDNTSG-RVDQKMNH-NIN----------INNNNN
NNN--NNNNNITVNNNVSVNNHIQ-----THEISNNHGG-------SSSSSPPVHQNGTLTNNI-CVKSNKNEKNP-SVE
KDITYNMNVVIRCRPMSMSEKNDGAKNVIKILDNKMVVLLDPSDNSDNVLRQNRSREKKYVFDYVFDENSSQEDVYNNSV
KCLIDAVIKGYNSTVFAYGATGAGKTHTIIGYKNEPGIMMMILKDLFERIKMLQIMNEYKVKCSFIEIYNENICDLLNPS
NEYLDVREDPIKGVTVSNIFEVCTTSVEEIMELIHTGNRNRTQEPTDANKTSSRSHGVLQVIVEETEKGQGVYQQTKRGK
LCVIDLAGSERASQTNNKGMRMLEGANINRSLLALGNVINALVLRSKGNSKSNFIPFRDSKLTRLLKDSLGGNCKTVMIA
NISPSHLSYEDTHNTLKYANRAKNIKNVVTSNSIVVKHHLTMYIDVIEKLKNEIEFLKEQLNEKEKMHDY-M--STNSTN
YDYYDQLKDYEKNCSKEELIHIIAMLKKENQRLKMCDPQDGGM--N---NN-NNDDNNNN-DG--D--------DNNND-
GDDNNNDGERNNIVSDPFN-HN-----------------------------------------------EYNNSSKLEDD
-MVTNKHNEELAKYKEEVNNLKMMNEKLFIDNKNFQLKLQEYVNISKNLKTLNEEYKKQIDGFKSMVHNHDMNHIQIKKK
LDDLKKKYAQLKESTDDKDNEDVLEKWKNELTKATYYKLLSINGYLYY-ITNLLLNERKKIKMIILDIERKLIQNKEIGT
HKISEDDIKVLQE-----N----------------------KMDHQLKLNILQTNNLIKDLPIKIKDDKMKNFLYLFYTN
KVLLQEKEELQDFFEL----------------------------------------------------------------
-------------------------------------SSTIIK-QKEKQIEDLKGQLKDINVSI--MSKK
>PBILCG01_0109400
MES--------G-NKKRIDTYEENEWVEKDEENNFGDIKNVDYSVSSN-------------------------------I
EDVLISNRTTENEN--E---------------------------------EMTGEYMFSSDISMKGGEKNEYKRVIHK--
-------------------EINKEDIS-IGNNHNYVMNDN----------------------------------------
------------------------------------------------------NN--DDNNNIEN--------------
--NVYNNIE-------ENIQS-INFIDHQVTPEKMNILISNDNNHIINENIHIDSNNHYNMHIDHTHT------------
----------------HSDNIYKNKNE--------------------------------------------NSN------
-------------------------------------------------DQFKEVKDESSNNPVDELMKDIKMFNNSMQS
ISSTN-NLSFQKNLSKMYSELASNKNLE-SLH-NLFKDTSFG-GNIEKAQFLKNILLASCLPQNG--IGINKNEVTI-S-
-----KDIENNKEVL-NINN------------------------------------------------KVSISDQRNVQV
SNCINEKKNSNCISNEYTEE----FNLENLNES----QNLISNIEPTTVMF-LSSN----KKNLDVKEGDEKLGKKET--
-----K-NILEHVKI--N-TNDLNIRDDISPLNLNQYKETSMINIWNKS-SSKKKNISSNEWDKMKKSFCNIENNLIDFN
KLNMTSNENIIEG---IQ-----N-----QIVHE--------E-------------------------------------
--------------------------------------------------------------------------------
----------MK-NIE---TSPYINYLS-ND-------NIMT----LGN----T-N----------ISNERFPALDYVEQ
MGSNETMFIDNFEKYQVPMEH-NSNF------------------------------FHLYNSNDSSKVS--CADQDNNKM
DMDNMNNKVDLDNMNNKMDMDNMNNKMDVDNMNNKVDLDNMNNKMDVDNMNNKINVDNMNNKMDVDNMNNKINVDNMNNK
INVDNMNNKLYVDNMNNKLYVDNINNKLYVDNINNKLYVDNINNDIYMDNINNEIYMDDNNN----YKYNNVGGDENNND
DMDKHNSIYKHMPTRCH----INN-ISPTN-SGDRSKMSSP-ALQSMKTKIV---------------NTNL---------
--LTKEE------EV---GS-----------------------------------S-LKI--CKNEFTKIEHTKV-N-TV
KIKSPKNVSKVCQNKSAI-NIPKVVKVKSK-TNENIKTPKITKRNSDSSTTARVDQKMNV-SQINN-----NNNNNN-NN
VN----VNNHVTVNNNVSMNNHIH-----VHESSNNHGG-------NSS--SPVHQNGILTNNI-CVKNNKNEKNP-SGE
KDITYNMNVVIRCRPMSISEKNDGAKNVIKILENKMVVLLDPSDNTDNVLRQNRSREKKYVFDYVFDENSSQEDVYNNSV
KCLIDAVIKGYNSTVFAYGATGAGKTHTIIGYKNEPGIMMMILKDLFERIKMLEIMNEYKVKCSFIEIYNENICDLLNPS
SEYLDVREDPIKGVTVSNIFEVCTTSVEEIMELIHTGNRNRTQEPTDANKTSSRSHGVLQVIVEETEKGQGVYQQTKRGK
LCVIDLAGSERASQTNNKGMRMLEGANINRSLLALGNVINALVLRSKGNSKSNFIPFRDSKLTRLLKDSLGGNCKTVMIA
NISPSHLSYEDTHNTLKYANRAKNIKNVVTSNSIVVKHHLTMYIDVIEKLKNEIEFLKEQLNEKDKMHGY-M--NSNSTN
YDYYDQLKDYEKNYSKEELIHIIALLKKENQRLKMCDTHEGGI--N---NN-ESGGINNN-NN--D--------------
--------EEHNIVDDHFN-HNEYN----------------------------------------NNNNNDNNSTKLEDD
-MLTNKHNEELAKYKEEVNNLKMMNEKLFMDNKNFQLKLQEYVNISKNLKTLNEEYKKQIEGFKSMVHNHDKNHIQIKKK
LDDLKKKYAQLKESTDDKDNDDVLEKWKNELTKNI-LEIIIHNGYLLYHKFGYLLNERKKIKMIILDIERKLIQNKEIGT
HEISDDDIKVLQE-----N--------------------KTRMDHQLKLNILQTNNLIKDLPIKIKDEKMKNFLYLFYTN
KVLLQEKEELQDFFEL----------------------------------------------------------------
-------------------------------------SSTIIN-QKEKQIEDLKEQLKGINVSI--TSKK
>PmUG01_02013000
MED--------T-NGKRINAYDENEWMQKEESN-ISKSTSFDIPSASK-L-----------------------------A
EGICISNRTTENEN--EYE----------------------------NNNEKA-SGKDSINGSVKGSEHGSET----D--
-------------------GVN----Y-IGDNNTY--NDDEDDNINIHKHERIMGESFPSSHVSTSVSNSHMTRLQRVHL
ANIVEHSFNR-NAYIEEVKEKESCTKLQDVMTYEDNNYFDEGAVI-DSSSCA----------------------------
--------Y-------NRE-Q-KKKKREIDDEDMIKIYINNVGGS---DNGYLNNSSYNNRICNNRSCNNGGDIDCE-C-
--EH-SDFPGKYYDKSRLSPMYRNKAS--------------------------------------------NME------
-------------------------------------------------DSFKEVKEEQNLSSVQDLLEDIKLFNSSMKS
ISDTNNNMSLQDEISKMYSQFASDNNLH-SLS-NFHIDSSPC-NTIGKANNFKKSSFQYELHADA--EAKREDQCED-SH
QGRERQELEKGEEAE-VEEAEVEEAEVEEAEVEEAEVEEAEVEEAEVEEAEVEEAEVEEVEVEEVEVEEIEVEEGEAEEI
VEDVEKRDKLKSASNKYDKR----DDVKNVSGA----S-RENKMYSSKRGI-QECI----SNKMTNDYLNEEV--AKY--
-----R-TNVHNDQG--N-NTKLYM-SDMSPLNLKK--------------S-ETNVISSNQWEKMKKSFCDIENNLLGLG
KEKQQFREKSIAQ---AH-----ACANGNSNTHE--------NIH-TQTH-----------------------AYNVFLM
NKNNEDSARHNTFSGSTHEEYLVNDATSPINGTNSPMN---------------------ETNSPMNENISPMNE-TNSLM
NENISPMNEVSP-LSD---VSPHFNYLESND---------------AES----L-R----------YSNDLFPSIDYISL
HTKCVSLTRRASNKSELTQDD-TPNL------------------------------S--YTKCASPKETSYFSS--G---
--------------------------------------------------------------------------------
--------------------------------------------------------------------------------
----------NSPNISF----ANNYETKAN--AQIQKDGFPTVVHPMKSKLT---------------NLNLGKSSCNSPS
INYSKEEEQEEDEEI---ST-----------------------------------NLIKI--TNSELTKIDNSKI-SSSA
KAKTPKNLSRPSSNKAVMMGTVKAIKIKSK-GNENVKTPKMAKRNSNSSTT-TTTTTTTS-AVKTERKGSSSSP------
----------------TAVVTATT-----P--VSCVNAA-------GGG--SPTNI-----AGV-VGKAQKNEKSSPSGE
RDVTYNMNVVIRCRPMSVSEKNEGAKNIIKILDNKMVVLLDPSDNSDNVLRQNRSREKKYVFDYVFDENCSQEDVYNNSV
KCLIDAVIKGYNSTVFAYGATGAGKTHTIIGYKNEPGIMMMILKDLFEKIKSLQVMHEYKVKCSFIEIYNENICDLLNPS
NEYLDLREDPIKGVTVSNIYEVSTTSVEEIMELIHTGNRNRTQEPTDANKTSSRSHGVLQVIVEETEKGQGVYQQTKRGK
LCVIDLAGSERASQTNNKGMRMLEGANINRSLLALGNVINALVLRSKGTSKSNFIPFRDSKLTRLLKDSLGGNCKTVMIA
NISPSHLSYEDTHNTLKYANRAKNIKNVVTSNAIVVKHHLSMYIDLIEKLKNEIEFLKEQLNEKDKMNEYYM--STSSTN
YDYYDHLKEYEKNCSKEELINIISVLKRENQKLRNSDGNDVQN--G---GN-HSGVAHNG--------------------
--------VAHNGVAHNGVARNG-E-----------------------------------------AHNGEAHG-QNCNN
ITANEYQEEELYRYKEEVNSLKLLNEKLFTDNKSFQAKLQEYLQVSQNLKSLNDEYKKQIDGFKVLIYNHDINHIQIKKK
LDDLKKKYAQLKESTEDKENDDTSEKWKYDLTK--------------------LLNERKKIKMIILDLERKLIEDKEINI
NKYSDEDIKLLRE-----S--------------------KASLDQQLKMNISKTNDIIKELPNKVKDEKMKNFLYLFYTN
KVLLQDKEELQEFLEL----------------------------------------------------------------
-------------------------------------SSTIIS-QKEKQINELKQQLKAT---------S
>PRCDC_0108800
MES--------G-NKKRIDTYEENEWIEKEEGNNLGDVKNVDYSVSSN-------------------------------I
EDVLISNRTTENEN--E---------------------------------EMTGEYMSSSDISMKGDEKNAYKRVRDK--
-------------------EINKEDML-IGNNHNYVMNEN----------------------------------------
------------------------------------------------------N----DDNNIQNNVYNNVYNNVYSNV
YGNVYNNVE-------ENIQS-ISFIDHEVIPEKMSILINNNNSNIINDNIYIDGNNHNNMYIDHIHSDN----ICN-N-
--NN-EKHTKELYDKNKACGIYKNRNSNDHF-------------------------------------KNSNSN------
-------------------------------------------------DNFKEAKDEGNNNPVDELMKDIKMFNNSMQS
ISSTN-NLSFQKNLSKMYSELASNKNLE-SLH-NLFKDTSFG-GNMEKAQFLKNILLASCLPQNG--MGIKKNEVVI-N-
-----KDMENNKEVE-NINN------------------------------------------------KIPMSDPRNVQV
SQYIKKKKSSNYNLNEYTEE----SNITNLNEA----QNVISNMEGTTVFS-LSSH----KNKLDVKEGDENVGKKEA--
-----P-NILEQVEI--N-TNDLNIRDDISPLNLNQYKETSMINIWNKS-S-SKKNISSNEWDKMKKSFCNIENNLIDFN
KLNKTSNENVIEG---IQ-----N-----QIIDE--------E-------------------------------------
--------------------------------------------------------------------------------
----------MK-NKE---TSPFINYLS-ND-------NIMT----VGN----T-N----------ISNERFPVLDYVEQ
MGSNETMFYDNFEKYQVPKEH-TSNS------------------------------FHLYNSNDSSKVS--CVDQDSNKM
DVDNINKKTYGDNINKKTYVDNINN------------------------------------KIDVDNINNKIDVDNINNK
TYVDNINNKTYVDNINNKTYVDNINNKTYVDNINNDIFVDNINNEIYVDNINNEIYMDDDDNN-----------NNNNDD
DTDKHSNIYKHMPTKCH----INN-ISPTN-ASDRSKMSSP-ALQSMKTKIG---------------NTNV---------
--LTKEE------EV---GS-----------------------------------N-LKI--CKNELSKMEHTKI-N-TI
KMKSPKNVSKVCQNKSTI-NVPKVVKVKSK-TNENVKTPKMTKRNSDNTTS-RGDQKMNV-NHINN-----NVNVNNHVT
INN--NNNNNNNNNNNVSVNNHIQ-----VHEGSTNHGV-------SSL--SPVHQNGTLTNNI-CVKSNKNEKNP-SGE
KDITYNMNVVIRCRPMSISEKNDGAKNVIKILENKMVVLLDPADNTDNVLRQNRSREKKYVFDYVFDENSSQEDVYNNSV
KCLIDAVIKGYNSTVFAYGATGAGKTHTIIGYKNEPGIMMMILKDLFERIKRLEIMNEYKVKCSFIEIYNENICDLLNPS
NEYLDVREDPIKGVTVSNIFEVCTTSVEEIMELIHTGNRNRTQEPTDANKTSSRSHGVLQVIVEETEKGQGVYQQTKRGK
LCVIDLAGSERASQTNNKGMRMLEGANINRSLLALGNVINALVLRSKGNSKSNFIPFRDSKLTRLLKDSLGGNCKTVMIA
NISPSHLSYEDTHNTLKYANRAKNIKNVVTSNSIVVKHHLTMYIDVIEKLKNEIEFLKEQLNEKEKIHGY-M--STNSTN
YDYYDQLKDYEKNYSKEELIHIIALLKKENQRLKMCDTHAGSM--N---NN-ESAVIINNNNN--D--------------
--------EEHNNVDHHFNNHNEYDN--------------------------------DKNNDYHNNNNNNNNSVKLHGD
-MLTNKHNEELAKYKEEVNNLKRMNEKLFMDNKNFQLKLQEYVNISKNLKTLNEEYKKQIEGFKSMVHNHDMNHIQIKKK
LDDLKKKYAQLKESTDDKDNDDVLEKWKNELTKAI-LEIIIHNGYLLYHKFGYLLNERKKIKMIILDIERKLIQNKEIGA
HKISEEDIKLLQE-----N--------------------KTKMDHQLKLNILQTNNLIKDLPIKIKDEKMKNFLYLFYTN
KVLLQEKEELQDFFEL----------------------------------------------------------------
-------------------------------------SSTIIN-QKEKQIEDLKGKLKDINVPI--TSKK
>PADL01_0108600
MEI--------G-NKKRIDTYEENEWIEKEGGNNFEDIKNADYSVSSN-------------------------------I
EDVLISNRTTENEN--E---------------------------------EMTGEYMSSSDISMKGGEKNAYKRERHK--
-------------------EINKEDIS-IGNNNKYVINDN----------------------------------------
------------------------------------------------------HVHNNDDQYDDN--------------
--HIHNNEE-------ENIES-VSFIDPEVTPKKMNILISNSNSDIMNDNIHTESNNNNNIYIDHIHFDN----IYN-N-
--NN-EKNTKESYDKNKLCAIYKNQNESQNTNANANANHNTNHNTNHNTNTNTNANPNHNTNHNTNHNPNYISN------
-------------------------------------------------DQFKETKDESNNNPVDELMKDIKIFNNSMQS
ISSTN-NLSFQKNLSKMYSELASNKNLE-SLH-NLFKDTSFG-GNMEKAQFLKNILLASCLPQNGIIMGIKKNEDSI-N-
-----KDIENNKEVV-NINN------------------------------------------------KVPISDSINMQD
SQYINQKRSSSYTSNEYIEG----FNITNLSES----QNLISNIEPTTAMY-MSCA----NNNLDVKEGEENMEKKET--
-----KKNILENVDV--N-TNDWNIRDDISPLNLNEYKETSMINIWNKS-S-SKKNISSNEWAKMKKSFCNIENNLIDYN
KLNKTNSENNIEG---IQ-----N-----QIIDE--------E-------------------------------------
--------------------------------------------------------------------------------
----------IK-NIE---TSPYMNYLS-ND-------NIMT----VRN----T-N----------ISNEPFPALDYVEQ
MGSNETVFIDNFEKCQVAKEP-TSPF------------------------------FHLYNSNDSSKVS--CTVQDNNDI
NVDNINNKIDV---------------------------------------------------------------------
------------D---------NIKN---------------------------------NN---------------NNIN
DSDKHTGVYKHMPTKCH----INN-ISPSN-AGDRSKLGSP-ALQSMKTKIS---------------NTHL---------
--ITKEE------EV---VA-----------------------------------S-LKI--CKNESTKIEHSKV-N-TV
KIKSPKNVSKVCPNKNTI-NMPKVVKVKSK-TNENVKTPKIKKRNSDNTTG-RVDQKMNH-NNNIN-----MNNINNMNN
MNNMNNNNNNITVNNNVSMNNHIQ-----THEISNNHGG-------SSSSSPPVHQNGTLTNNI-CAKSNKNEKNP-SVE
KDITYNMNVVIRCRPMSMSEKNDGAKNVIKILDNKMVVLLDPSDNSDNVLRQNRSREKKYVFDYVFDENSSQEDVYNNSV
KCLIDAVIKGYNSTVFAYGATGAGKTHTIIGYKNEPGIMMMILKDLFERIKMLQIMNEYKVKCSFIEIYNENICDLLNPS
NEYLDVREDPIKGVTVSNIFEVCTTSVEEIMELIHTGNRNRTQEPTDANKTSSRSHGVLQVIVEETEKGQGVYQQTKRGK
LCVIDLAGSERASQTNNKGMRMLEGANINRSLLALGNVINALVLRSKGNSKSNFIPFRDSKLTRLLKDSLGGNCKTVMIA
NISPSHLSYEDTHNTLKYANRAKNIKNVVTSNSIVVKHHLTMYIDVIEKLKNEIEFLKEQLNEKEKMHDY-M--STNSTN
YDYYDQLKDYEKNCSKEELIHIIAMLKRENQRLKMCDPQDGGM--N---NN-NNNNNDGD-NNGGDDNNDGDGDDDGDDC
GDDCGDDGERNNIVSDPFN-HNE-----------------------------------------------YNNSTNLEDD
-MITNKHNEELAKYKEEVNNLKMMNEKLFIDNKNFQLKLQEYVNISKNLKTLNEEYKKQIDGFKSMVHNHDMNHIQIKKK
LDDLKKKYAQLKESTDDKDNEDVLEKWKNELTK--------------------LLNERKKIKMIILDIERKLIQNKEIGT
HKISEDDIKVLQENVTTQN--------------------KTKMDHQLKLNILQTNNLIKDLPIKIKDDKMKNFLYLFYTN
KVLLQEKEELQDFFEL----------------------------------------------------------------
-------------------------------------SSTIIK-QKEKQIEDLKGQLKDINVPI--MSKK
>PcyM_0205600
MNN--------HEHGKRTDSMEEYEWVQAETGETSNTTKNVCFASASKEA-----------------------------Q
EDVCISNRTTENEN--DK------------------------------E-ELAGGYFSSSDGSARECYGGVDER------
-------------------GAD--PVA-CGPNTQH---------------------------------------------
-----------------------------------------------SPA----V----SHKLVAP--------------
--HLDSCSD-------PTL-D-RPPHGEQKNSGVVKICISSVGGM---------------------GGES----FPN-G-
--PE-GEGSPQCYDERMLSPVYKGEGN--------------------------------------------HAAKGGEKD
ITKGGAKGSEKGSEKESEKDITKDIAKDIAK----G---IAKDAANQ--HTTECSANDAKMNAVNELMRNIRQFNHSMQS
ISSTS-DTLFQQNLSKMYSELASTKNLE-SLS-GFYEEVPLS-GATVKEGQQK-----------------------N-T-
-----HDSPVGKEAD-SV--------------------------------------------------------------
-------------VNTYTSTCNDWKRQTNCADE-R-GPYTLNEME------------------------------GEG--
-------KEQADRDL--Q-GKKYSM-SEISPLHLTK--------------K-DSNGISSNQWEQMKRSFCDIENNLMHLS
RASMGSTVVGSEL---MGTAAMGS-----TVVGS--------ELMGTAAMGSTVVGSELIGTAAMGSTVVGSELIGTATM
GSTVAG---------SALMNTV------GFEAD-E---------------------------------------------
---AY---IGGA-SSP---STPNLSYAT-LD---------------MEK----W-H----------SSGEFFPTMDYTVV
HSRHINLDVTGSYQLAPAKGG----VVPSVG-SPK---------------------EV-PLGAASPKVI--PLS--G---
----TSP-------------------------------------------------------------------------
--------G-----------------------------------------------------------------------
VVPLGAASPRVPPLSGT----SPR-VPPLGAASPRAKLTKL-NLGKANN--L---------------QSNV---------
--FSKEE------EA---MSGKTPPRGEGAKVE----------SAKVENSKMENSK-MES--TKMESAKMECGKGPNTMP
KMKSPRNVARGTSNKTII-SAPKNVKVKSKATNETTKTPKMMKRNSDGCSS-AGGVKPEG-KAS------ASPT------
----------------SAVISTST-----SSVTSANQGTGSNVPHPNGG--SPTHQS--IP-TC-ARQTNKNEKGG-STE
KDVTYNMNVVIRCRPMSASEKNEGAKNVIKILDNKMIVLLDPSDNSDNVLRQNRSREKKYVFDYVFDETSSQEDVYKNSV
KCLIDAVIGGYNSTVFAYGATGAGKTHTIIGHKNEPGIMNMILRDLFDRIKKMEVMNEYKVKCSFIEIYNENICDLLNPS
DEYLDVREDPIKGVTVSNIFEVCTTSVEEIMELIHTGNKNRTQEPTDANKTSSRSHGVLQVIVEETEKGQGIYQQTKRGK
LCVIDLAGSERASQTNNKGMRLLEGANINRSLLALGNVINALVSRSKGTSKSNFIPFRDSKLTRLLKDSLGGNCKTVMIA
NVSPSHLSYEDTHNTLKYANRAKNIKNVVTSNVVVVKQHLTMYIDVIEKLKSEIEFLKEQLHEKGKMNDY-L--SSTSTN
FDYYDQLKEYERNCSREELLNIISALKRENQRLRMGEGVDMAD--V---EG-AADVENAA-GV--G--------------
---------GAADVGGATL-VG------------------------------------------------DANDAVGADG
-QLHAQHDEEIAKHQQELSDLRAVNEKLFVDNKKFHEKLQEYMQVSQNLRVLNEEYKRQIDGFKAMMHTNDANHVLIKKK
LDDLRKKYEQLKESTEDKENDDVFDKWKRELTK--------------------VLDERKKIKSVILSVERRLITNKEVGA
DAFSEADLRGLYQ-----K--------------------KSKMDEELQRNILQTNELLKELPLQIRDEKTKNFLFLFYTN
KVLLQEKEELQEFFEL----------------------------------------------------------------
-------------------------------------SSTIIS-QKEKQISSLKDQLKMTDACA--LLKM
>PKNH_0202500
MNN--------GEHEKRSDSMDEYKWVQAEMGETSSTAKNICFASSSKEA-----------------------------Q
EDVCISNRTTENDN--DK------------------------------E-ELPGEYFSSSDGSARECYGGADER------
-------------------GSD--PMV-CSPNGQD---------------------------------------------
-----------------------------------------------NLA----L----SNNLAAP--------------
--HFSSYSD-------PTL-D-RPPHGEQKNSGVVKICISSASGM---------------------GGES----FPN-G-
--PE-GEGSPQCYDEKMLSPVYKGEGN--------------------------------------------HTT------
---------------------------------------------NQ--HTRECSANDAKMNAVNELMRNIRQFNHSMQS
ISSTS-DTLFQQNLSKMYSELASTKNLE-SLS-GFYEELPPS-GPISKEVQQK-----------------------Q-M-
-----HDLPTGKEAD-TA--------------------------------------------------------------
-------------VNIYQNIYNDCKNQTSCADE-RERQDTLNDME------------------------------EQW--
-------KEQREKDT--P-GNKYSM-GEISPLHLSK--------------K-DSNGISSNQWEQMKRSFCDIENNLMHLS
RATMGPTVMG----------------------------------------------------------------------
---------------SAMMDTI------RLEAD-G---------------------------------------------
---AYRAFTGGV-SSP---TTPNLSYET-ID---------------MEK----W-N----------SSNEFFPTMDYTVV
QSRHINLDIAGSP---------------------K---------------------EV-PLSIASPKV------------
--------------------------------------------------------------------------------
--------------------------------------------------------------------------------
-----------IPPSVA----SPK-AAPLRVPSPRAKLTKL-NLGKANN--L---------------QGHL---------
--FAKEE------ED---PVKMEPVKMEPVK---------------MEPVKMEPVK-VEP--VKVDPVKVEFSKSQSTMP
KIKSPRNVARGTSNKTIV-SAPKIVKLKSKAPNETAKTPKMMKRNSDGCGS-AGGVKPEG-KAT------TTPT------
----------------SAVISTNT-----SSVTSANHGAVSNVSHPNAG--SPTHQT--IP-TCATKQTNKNEKGG-STE
KDVTYNMNVVIRCRPMSASEKNEGAKNVIKILDNKMIVLLDPSDNSDNVLRQNRSREKKYVFDYVFDETSSQEDVYKNSV
KCLIDAVIAGYNSTVFAYGATGAGKTHTIIGHKNEPGIMNMILRDLFDRIKKMEVMNEYKVKCSFIEIYNENICDLLNPS
DEYLDVREDPIKGVTVSNIFEVCTTSVEEIMELIHTGNKNRTQEPTDANKTSSRSHGVLQVIVEETEKGQGIYQQTKRGK
LCVIDLAGSERASQTNNKGMRLLEGANINRSLLALGNVINALVSRSKGTSKSNFIPFRDSKLTRLLKDSLGGNCKTVMIA
NVSPSHLSYEDTHNTLKYANRAKNIKNVVTSNVVVVKQHLTMYIDVIEKLKSEIEFLKEQLHEKGKMNDY-I--SSTSTN
FDYYDQLKEYERNCSREELLNIISTLKRENQRLRMGEGVDATD--V---TG-ATDAIDVT-DV--I--------------
---------DATDAADVAD-MR------------------------------------------------GADDPVGNAG
-QMHLHHDEEITKHQQELSDLRAVNEKLFVDNKRFHEKLQEYMQISHNLRVLNEEYKRQIDGFKAMMHNSDANHVEIKKK
LDDLRKKYEQLKENTEDKENDDVFDKWKKELTK--------------------VLDERKKIKSVILSVERRLITNKEVGA
GTFSEAELRGLYQ-----K--------------------KSKMDEELQRNILQTNELLKELPLQIKDEKTKNFLFLFYTN
KVLLQEKEELQEFFEL----------------------------------------------------------------
-------------------------------------SSTIIS-QKEKQISSLKDQLKMTDACP--PLKM
>PCHAS_0201100
MED--------K-EIAQSNSNGDNHLINIKNTQDKNSSNS-LIPSRYSSFESDVQTPKQKNNGIYNNDQFSKVMNNTPLS
DNIQNCNNRIDDTNLAE-------------------------------K-QHLQKYFSNNSAYKY---TNSIENQNMM--
-------------------NTHDEDLDAYKTNETA---------------------------------------------
----NQSDIN-N--REKRINEYD---------------------------EYKSA----HGLNFQN--------------
--NFYKKEEMYEKKLIEPIKN-TSIKKEEDQKGSMKIFVSNYGDNIY-----------RNTEIEKNQTES----CRN-F-
--TD-QKYKTQYYDENKLSPLYKNKSD--------------------------------------------KFY------
-------------------------------------------------DTFSDEKKELHFNSIDKLMKEIQIFNNSMQT
IASND-PTFIQKNNKNMYSENNSHKRETHEINNNLIIENQISCSNTSTD---------VCFVESP--QNSNRETPTILD-
-----HEEYNLQDYS-----------------------------------------------------------------
-------NHNCYEKIDSIKS------FKNFAKSEIKTENSASYIEDKETHH-TESK----QDNLMDSQLNRSD--VEY--
----------TDHAS--DKNSSYKQ-NDVSPNSIKLTDVEPYSKLDNEESI-ETSKISSNQWEEMKKSFYDIENNLLYLS
KENNYSLERNIEG---NE-----LMNTKNSETNE--------E-------------------------------------
--------------------------------------------------------------------------------
----------IKFEKD---ETPKISYHT-DE-------ETTKSQFDVDTKSTIYNY----------VQKDSFPNYEYDDT
ENKHLNITKHYSDKDDIFQNK-N-NISEQ----FN--------------------YN--YLHDSTNKQN--SLN--N---
----STP-------------------------------------------------------------------------
--------K----------DYQNKSNSYY---------------------------------------------------
-TDKEHDTH--------------------SSHTRRDILPDL-NLE-----------------------RCI---------
--YSKEG------SP---IGTSDTPN-----------------------------G-IDVSNRAEASTRNDAAKI-SPIG
KGRTPRSSKSGGSTKASF-AVVKTGKIKQT-EKDLVKTPKVFKKNEGHTRT-SVSGHSSG-NVGT-----KSPS------
----------------NYTISSSA-----NYSPQCNNGG-------NGI--TPT-----------STKANK-------NE
KDITYNMNVVIRCRPMSNSEKNEGAKNVIKIMDNKMIVLLDPCDNSDNVLRQNRTKEKRYCFDYVFDENSTQEDVYNNSV
KPLVDAVIKGYNSTVFAYGATGAGKTHTIIGYKNEPGVMMMILQDLFKKIKTLKAMNEYIIKCSFIEIYNENICDLLNPS
SEYLDLREDPVKGITVSNIFEVCTTSVEEIMELIHTGNRNRTQEPTDANRTSSRSHGVLQVTVEETEKGQGLYQQTKKGK
LCVIDLAGSERASQTNNKGMRMLEGANINRSLLALGNVINALVSRSKGTSKSNFIPFRDSKLTRLLKDSLGGNCKTLMIA
NISPSHLSYEDTHNTLKYANRAKNIKNIVTSNSVVVKHHLTMYIDVIEKLKTEIESLKEQLNDKEKIHDF-IISESNSTN
YDYYDSVKDCDKNSSREELLNIIYFLKRENQKLRCNLGSMTPH--T----------------------------------
------------------------------------------------------------------------------PT
-SDSSTPTHELIKYGEEINNIKMINEKLFIDNKRFQVNLQEHIQISENLKEINEEYKNQISSLKNMLYNHDVSHLQMRRW
LDDLKRKYTQLKENIKDNDNAQLLEGLQDELNK--------------------VFNERKQIKNFILNIERNLVENKEIAM
DSFKGNHFKMLQE-----N--------------------KNKMENQLQINIKQTNNLINKLVTNIKDEQMKSFMYLFYTN
TLLMQEREDFQDFFEL----------------------------------------------------------------
-------------------------------------SSVIIN-HKEKQLQQLMDTSKISNISN--VPKK
>PocGH01_02011300
MES--------E-NNKRHDSHEDGEWTEKGVSSIVSNFTNEHILPGYQ-A-----------------------------E
EGVSTSNRTADNGQ--GTTYNRDDAAYGDAAYGDAAYEDAADDDAAYQD-DLGGEFCPSSGMSTNAGDRSACTAE-----
------------------------KVN-VGDTK-----------------------------------------------
-----------------------------------------------------------------D--------------
--NSYS----------KSTQK-STKHG-EDGERLVKICINDVRGE---D-------------------DS----ICG-GT
LCSG-NGSLGDIYDEKRLYPMYRHKGE--------------------------------------------YAC------
-------------------------------------------------DQAEENKDQSHCTSVEELMKEIHIFNNSMQN
ISSTD-DLSFHTNLSKIYSEIASNRSLE-VTR-SIRMELEQG-DITN---------------------------------
-----------------------------------------------------------------------------V-V
GEEVDQRKEEDLSQNEPLHY----WTV-----------------------------------------------------
----------DQEEE--S-KAKFDG-NEVSPLNLQR--------------N-ETTIISPNQWEEMKKSFCDIEYNLMGIN
KTKQYRCDKTDKGDEGGK-----G-----EAVRE--------EAR-----------------------------------
----------DAIREASSEAVIVGDVTANVTAN-A---------------------------------------------
----------AA-NVTANVTANVTANVT-AN--------VAD----LTS----AAC----------ADDEVFPVLDYAVI
RETRTRLPRRSQDITELERGDPSSENAFAKCPSPI---------------------T-TYAGVSSPRA------------
--------------------------------------------------------------------------------
--------------------------------------------------------------------------------
-------NYTVVPSSCGNPPNCND-DHRGE-ESDRGVYGSP-SLFPRKNACP---------------S------------
------------------------------------------------------------------SPILNFAKG-E-TA
KVRSPRNAGKGCPGKAVT-IVSKFAKAKSK-VGETTKTPKMGKRNSDGGKG-AISMGEGK-GTYP-------PA------
----------------APVFASTTVGASTTLAASTTLAA---------S--TTAAASGALGSPG-SPPSGRAHKGA-SSE
KDLTYNMNVVIRCRPMSVSEKNDGAKNVIKIMDNKMVVLLDPSNNIDNVLRQNRSREKKYVFDYVFDENSTQEDVYNNSV
KCLIEGVIKGYNSTVFAYGATGAGKTHTIIGYKNEPGIMMMILKDLFERIKSLEVMNVYKVKCSFVEIYNENICDLLNPS
NEYLDLREDPIKGVTVSNIFEVCTTSVEEIMELIHTGNRNRTQEPTDANKTSSRSHGVLQVIVEETEKGQGVYQQTKRGK
LCVIDLAGSERASQTNNKGMRMLEGANINRSLLALGNVINALVLRSKGTSKSNFIPFRDSKLTRLLKDSLGGNCKTLMIA
NISPSHLSYEDTHNTLKYANRAKNIKNVVTSNAIVVKHHLTMYIDVIEKLKSEIEFLKEQLNEKERTHEY-M--STSSSN
YDYYDTVREYEKNCSREELINIITSLKRENQRLRQTDAGDANA--H---P------------------------------
-----------------------------------------------------------------------------ALD
-TDADTHTDEHREQREELASLRAINEKLFADNKSFQAKVKEYAQVSEGLKALNEEYKKQIDGFKVMIYNNDINHIQIKKK
LDDLKKKYAQLKESTEDKDNDGIFEKWKNELTR--------------------LLKERKKIKMIILDIERNLIENKELST
KKFAESDVKMLQE-----N--------------------KVKLNEQLKVNIAQTNHLIKELPLKIKDEKTKNFLYLFYTN
KVLLQEKEELQDFFEL----------------------------------------------------------------
-------------------------------------SSILIS-QKEKQIEHLKGQLKIADS-L--ANRK
>PPRFG01_0109400
MES--------G-NKKRIDTYEENEWIEKEEGNNLGDNKNADYFVSSN-------------------------------I
EDVFISNRTTENEN--E---------------------------------EMTGEFMSSSDISNKGDEKNSYKRVRHK--
-------------------EINKEDMH-IGNNHNYVMNDN----------------------------------------
------------------------------------------------------N----DDNNIQN--------------
--NVSNNVE-------ENIQS-ISFIDQEVIPEKMNILINNNNSNIINDNIYIDGNNHNNMYIDHTPSDN----IYN---
--NN-EKHTKELYDKKKPCGIYKNTNSNT----------------------------------------NLNSN------
-------------------------------------------------DHFKEAKDEGNNNPVDELMKDIKMFNNSMQS
IYSTN-NLSFQKNLSKMYSELASNKNLE-SLH-NLFKDTSFG-GNMEKAQFLKNILLASCLPQNG--MGIKKNEVAI-N-
-----KDIENNKEVE-KINN------------------------------------------------KILISDPRNVQV
SQYIKKEKSSNYNLNEYTEE----CNITNLSES----QNLISNMEPTTVFS-LSSH----KNNLDVKEGDENVVKKET--
-----P-KFLEDVEI--N-TNDLNIRDDISPLNLNQYKETSMINIWNKS-S-SKKNISSNEWDKMKKSFCNIENNLIDFN
KLNKTSNENVIEG---IQ-----N-----QIMDE--------E-------------------------------------
--------------------------------------------------------------------------------
----------MK-NIE---TSPFINYLS-ND-------NIMT----VGN----T-N----------ISNERFPVLDYVEQ
MGSNETMFYDNFDKYQVLKDH-TSNS------------------------------FHLYNSNDSSKVS--CADQDINKM
DVDNINNKMDVYNINN---------------------------------------------KMDVDNINNKMDVYNINNK
IDVDNINNKMDVYNINNKIDVDNINNNIYVDNINNNIYVDNINNNIYVDNINNEIYMDDNN---------------NNDD
DTDKHSNIYKHMPTKCH----INN-ISPTN-AGDRSKMSSP-ALQSMRTKIG---------------NTNL---------
--LTKEE------EG---GS-----------------------------------N-LKI--CKNELSKMEHTKV-N-TI
KMKSPKNISKVCQNKSTI-NVPKVVKVKSK-TNENVKTPKMTKRNSDNTTG-RGDQKMNV-NQINN-----NINVNNHVT
VNN--NNNNNNNNNNNGSVNNHIQ-----VHEGSNNHGV-------SSL--SPVHQNGTLTNNI-CVKSNKNEKNA-SGE
KDITYNMNVVIRCRPMSISEKNDGAKNVIKILENKMVVLLDPSDNSDNVLRQNRSREKKYVFDYVFDENSSQEDVYNNSV
KCLIDAVIKGYNSTVFAYGATGAGKTHTIIGYKNEPGIMMMILKDLFERIKMLQIMNEYKVKCSFIEIYNENICDLLNPS
NEYLDVREDPIKGVTVSNIFEVCTTSVEEIMELIHTGNRNRTQEPTDANKTSSRSHGVLQVIVEETEKGQGVYQQTKRGK
LCVIDLAGSERASQTNNKGMRMLEGANINRSLLALGNVINALVLRSKGNSKSNFIPFRDSKLTRLLKDSLGGNCKTVMIA
NISPSHLSYEDTHNTLKYANRAKNIKNVVTANSIVVKHHLTMYIDVIEKLKNEIEFLKEQLNEKEKIHGY-M--STNSTN
YDYYDQLKDYEKNYSKEELIHIIALLKKENQRLKMCDTHEGPM--N---NN-ESGAIINN-NN--D--------------
--------EQHNNVNDNFN-HNEYD----------------------------------------NNNNNNNNREKLNHD
-ILTNKHNEELAKYKEEVNNLKMMNEKLFMDNKNFQLKLQEYVNISKNLKTLNEEYKKQIEAFKSMVHNHDMNHIQIKKK
LDDLKKKYAQLKESTDDKDNDDVLEKWKNELTKATILEIIIHNGYLLYHKFGDLLNERKKIKMIILDIERKLIQNKEIGA
HKISEEDIKLLQE-----N--------------------KTKMDHQLKLNILQTNNLIKDLPIKIKDEKMKNFLYLFYTN
KVLLQEKEELQDFFEL----------------------------------------------------------------
-------------------------------------SSTIIN-QKEKQIEDLKGKLKDINVPI--TSKK
>PRELSG_0206200
MGS--------V-NNKKTESYDASKWSHKEVNN-ANNLKNYDLLPISN-------------------------------L
EEMLISNRTTENEN--ENE----------------------------NE-EMTGEFFSSSDFSTKMCDK-----------
----------------------------------------------------------------------NVNYFENDN-
NDLLNKSIKTYNAKDKEIKKFENNGNNQDK--KENNNYYKEGEDNNDNKTYSDNI----ESRNVKN--------------
--DFYKKME-------SKN-E-VKKTNNQINENIMKIFINSIKN--------------------------------N-I-
--EN-DDYTTQCYDEKKLSPLYRNKLE--------------------------------------------NLS------
-------------------------------------------------ESFNDVIKDQDFSSVDELMKDIKFFNNSMQT
ISSTN-NLSFHNNISKMYSELASNKNLE-SLN-NLYKDS-LC-NNVEKENSQKC-SLHDELTEK----------------
-----------EE-------------------------------------------------------------------
----------KGIPDESIEN----NSLKIFNTT----MNYLSKEFLYDMPK-SRCNSNSNSNEM--DELHQRE--IEK--
-----K-KNVQDSEV--N-RTKLNI-NEISPLNLRK--------------N-EVNNISSNQWDKMKKSFHDIENNLIDLN
KLKLETCEKNLHK---IG--------------DE--------D-------------------------------------
--------------------------------------------------------------------------------
----------LL-IKG---KSSNFNYVN-SD---------------LAN----F-N----------YANSDFPSLDYTEV
NSQKLELTKSNSPNFNFAKID-SPNL------------------------------N--YLSSDSPKVN--FAK--N---
--------------------------------------------------------------------------------
--------------------------------------------------------------------------------
----------NSSNFNY----INN-DLQTN--LDLVKTSTP-ILHPMNNKSP---------------NLNFVK--IDSPK
LNFLKND-----------LS-----------------------------------N-IKI--PKNESSKLESGKV-S-TV
KMKSPKNINKIC-SKAVI-GSPKAIKMKSK-VNENVKTPKMMKRNSDNNTI-KIDNRINT-ATANT-----TSH------
----------------------T------------QNFA------------NISNN-----TNI-HGKISKNEKNALGGE
KDITYNMNVVIRCRPMSIAEKNDGAKNVIKILDNKMVVLLDPSDNSDNVLRQNRSREKKYVFDYAFDENSSQEDVYNNSV
KCLIDAVIKGYNSTVFAYGATGAGKTHTIIGYKNEPGIMMMILKDLFEKIKSLEVLNEYKVKCSFIEIYNENICDLLNPS
SEYLDLREDPIKGVTVSNIFEVCTTSVEEIMELIHTGNRNRTQEPTDANKTSSRSHGVLQVIVEETEKGQGIYQQTKRGK
LCVIDLAGSERASQTNNKGMRMLEGANINRSLLALGNVINALVLRSKGSSKSNFIPFRDSKLTRLLKDSLGGNCKTVMIA
NISPSHLSYEDTHNTLKYANRAKNIKNIVTSNSIVVKHHLTMYIDVIEKLKNEIEFLKEQLNEKEKVNEY-M--STSSTN
YDYYDIIKDYEKNYSKEELINIICNLKKENQKLKLCDHNDNNN--N---GN-S---------------------------
---------------------------------------------------------------------------KVCDD
-TYNEFSVEEISKYKEEMTNLKLMNEKLFLDNKKFQIKLQEYMQISQNLKSLNEEYKKQIDGFKIMIYNHDVNHIQIKKK
LDDLKKKYTQLKENTGDKENDDIFEKWKNELTK--------------------LLNERKKIKMIVLDIERKLIENNEMRI
KKISDDDIKILQE-----N--------------------KDKMDQQLRNNISQTNNLIKELPIKIKDEQMKNFLYLFYTN
KVLLQEKEELQEFFEL----------------------------------------------------------------
-------------------------------------SSTIIG-QKERQIEELRDQLKMIDAPV--LSKK
>MKS88_000656
MED--------T-NGKRINAYDENEWMQKEESN-ISKSTSFDIPSASK-L-----------------------------A
EGICISNRTTENEN--EYE----------------------------NNNEKA-SGKDSINGSVKGSEHGSET----D--
-------------------GVN----Y-IGDNNTY--NDDEDDNINIHKHERIMGESFPSSHVSTSVSNSHMTPLQRVHL
ANIVEHSFNR-NAYIEEVKEKESCTKLQDVMTYEDNNYFDEGAVI-DSSSCA----------------------------
--------Y-------NRE-Q-KKKKREIDDEDMIKIYINNVGGS---DNGYLNNSSYNNRICNNRSCNNGGDIDCE-C-
--EH-SDFPGKYYDKSRLSPMYRNKAS--------------------------------------------NME------
-------------------------------------------------DSFKEVKEEQNLSSVQDLLEDIKLFNSSMKS
ISDTNNNMSLQDEISKMYSQFASDNNLH-SLS-NFHIDSSPC-NTIGKANNFKKSSFQYELHADA--EAKREDQCED-SH
QGRERQELEKGEEVE-VEEAEVEEAEVE---------------EAEVEEAEVEEAEVEEVEVEEVEVEEIEVEEGEAEEI
VEDVEKRDKLKSASNKYDKR----DDVKNVSGA----S-RENKMYSSKRGI-QECI----SNKMTNDYLNEEV--AKY--
-----R-TNVHNDQG--N-NTKLYM-SDMSPLNLKK--------------S-ETNVISSNQWEKMKKSFCDIENNLLGLG
KEKQQFREKSIAQ---AH-----ACANGNSNTHE--------NIH-TQTH-----------------------AYNVFLM
NKNNEDSARHNTFSGSTHEEYLVNDATSPINGTNSPMNETNSPMNETNSPMNETNSPMNETNSPMNENISPMNE-TNSLM
NENISPMNEVSP-LSD---VSPHFNYLESND---------------AES----L-R----------YSNDLFPSIDYISL
HTKCVSLTRRASNKSELTQDD-TPNL------------------------------S--YTKCASPKETSYFSS--G---
--------------------------------------------------------------------------------
--------------------------------------------------------------------------------
----------NSPNISF----ANNYETKAN--AQIQKDGFPTVVHPMKSKLT---------------NLNLGKSSCNSPS
INYSKEEEQEEDEEI---ST-----------------------------------NLIKI--TNSELTKIDNSKI-SSSA
KAKTPKNLSRPSSNKAVMMGTVKAIKIKSK-GNENVKTPKMAKRNSNSSTT-TTTTTTTS-AVKTERKGSSSSP------
----------------TAVVTATT-----P--VSCVNAA-------GGG--SPTNI-----AGV-VGKAQKNEKSSPSGE
RDVTYNMNVVIRCRPMSVSEKNEGAKNIIKILDNKMVVLLDPSDNSDNVLRQNRSREKKYVFDYVFDENCSQEDVYNNSV
KCLIDAVIKGYNSTVFAYGATGAGKTHTIIGYKNEPGIMMMILKDLFEKIKSLQVMHEYKVKCSFIEIYNENICDLLNPS
NEYLDLREDPIKGVTVSNIYEVSTTSVEEIMELIHTGNRNRTQEPTDANKTSSRSHGVLQVIVEETEKGQGVYQQTKRGK
LCVIDLAGSERASQTNNKGMRMLEGANINRSLLALGNVINALVLRSKGTSKSNFIPFRDSKLTRLLKDSLGGNCKTVMIA
NISPSHLSYEDTHNTLKYANRAKNIKNVVTSNAIVVKHHLSMYIDLIEKLKNEIEFLKEQLNEKDKMNEYYM--STSSTN
YDYYDHLKEYEKNCSKEELINIISVLKRENQKLRNSDGNDVQN--G---GN-HSGVAHNG--------------------
--------VAHNGVARNGEAHNG-E-----------------------------------------AHNGEAHG-QNCNN
ITANEYQEEELYRYKEEVNSLKLLNEKLFTDNKSFQAKLQEYLQVSQNLKSLNDEYKKQIDGFKVLIYNHDINHIQIKKK
LDDLKKKYAQLKESTEDKENDDTSEKWKYDLTK--------------------LLNERKKIKMIILDLERKLIEDKEINI
NKYSDEDIKLLRE-----SVILNRSTNAICIVMMAILIVKASLDQQLKMNISKTNDIIKELPNKVKDEKMKNFLYLFYTN
KVLLQDKEELQDSVCNDEHTNEDSVCNDEHTNEDSVCNDEHTNEDSVCNDEHTNEDSVCNDEHTNEDSVCNDEHTNEDSV
CNDEHTNEDSACNNELKNPLKCDTTSTEICSMNNTTGCSIITKMKKKKKKKEPNKKNKMENKLT--TNLQ
>PCOAH_00003760
MNN--------HEHGKRSDSTDEYKWVQAEMGETSNTTKNICFASVLKET-----------------------------Q
EDVCISNRTTENEN--DK------------------------------E-ELAGEYFSSSDGSAREYYVGADER------
-------------------GTD--LIT-CSPNRQD---------------------------------------------
-----------------------------------------------NPA----V----SNNPAVS--------------
--NNPALSH---------N-L-VAPHGEQKNSGGVKICISSVGGM---------------------GGES----FPN-G-
--PE-GESSPQCYDERMLSPVYKSEGN--------------------------------------------HATKGVTKG
TV---------------------------------------KDTTKS--ITKECSANDAKMNAVNELMRNIRQFNHSMQS
ISSTS-DTLFQQNLSKMYSELASTKNLE-SLN-GFYEDVPVI-GSTAKVAQQQ-----------------------N-T-
-----HDSPPGKEAD-SG--------------------------------------------------------------
-------------ANIYNGTYTDWKNQNNCTDE-RVGQDTLNEME------------------------------EEG--
-------KEQGDRHM--Q-GKKYSL-SEISPLHLSK--------------K-DSNGISSNQWEQMKRSFCDIENNLMHLS
RASMGSTVVG----------------------------------------------------------------------
---------------SAMMETV------GLEAD-G---------------------------------------------
---AYRSCVGGT-SSP---TTPNLSYAT-LD---------------MEK----W-N----------SSSEFFPTMDYTVV
QSRHINLDVAGSPRVIP-------------------------------------------PSGTSPKAV--SLS--S---
----ATP-------------------------------------------------------------------------
--------A-----------------------------------------------------------------------
VIPPSVTSPGVIPPSLA----SPG-VPPLNVTSPRAKLTKL-NLGKANN--L---------------QSHA---------
--FAKEE------EE---AA-----------------------------------K-MET--TKVEAVKVECGKNQHAMP
KSKSPRNVARGTSNKTIV-SAPKIVKLKSKVPNETAKTPKMMKRNSEGCGS-SGGVKPEG-KAS------TTPT------
----------------TAVISSST-----SAVTSANQGAPSNVLHPNGA--SPTHQT--VP-TCVTRQTNKNEKTG-STE
KDVTYNMNVVIRCRPMSASEKNEGAKNVIKILDNKMIVLLDPSDNSDNVLRQNRSREKKYVFDYVFDETSSQEDVYKNSV
KCLIDAVIAGYNSTVFAYGATGAGKTHTIIGHKNEPGIMNMILRDLFDRIKKMEVMNEYKVKCSFIEIYNENICDLLNPS
DEYLDVREDPIKGVTVSNIFEVCTTSVEEIMELIHTGNKNRTQEPTDANKTSSRSHGVLQVIVEETEKGQGIYQQTKRGK
LCVIDLAGSERASQTNNKGMRLLEGANINRSLLALGNVINALVSRSKGTSKSNFIPFRDSKLTRLLKDSLGGNCKTVMIA
NVSPSHLSYEDTHNTLKYANRAKNIKNIVTSNVVVVKQHLTMYIDVIEKLKGEIEFLKEQLQEKGKMNDY-M--SSTSTN
FDYYDQLKEYERNCSREELLNIICALKRENQRLRMGDAAAAGD--A---AN-MADAADVA-DA--T--------------
---------DLADVTDLAD-VG------------------------------------------------HANDTIGAAG
-RLQAQHEEEITKQQQEISDLRAVNEKLFVDNKKFHEKLQEYMQISHNLRVLNEEYKRQIDGFKTMMHSNDANHVQIKKK
LDDLRKKYEQLKESTEDKENDDVFDKWKKELTK--------------------VLDERKKIKSVILSVERRLITNKEVGA
GTFSEADLRGLYQ-----K--------------------KSKMDEELQRNILQTNELLKELPLQIKDEKTKNFLFLFYTN
KVLLQEKEELQEFFEL----------------------------------------------------------------
-------------------------------------SSTIIS-QKEKQISSLKDQLKMTDACP--PLKM
>PVL_000008100
MSN--------NEHGKRSDSMDEYEWVQAEIGETSNATNNGCFASASKEA-----------------------------Q
EDVCISNRTTENGN--EK------------------------------E-ELAGGYFSSSDGSARECYGGAYQIGAHQRG
GEERSAYQMGAHQRGGYQSGAD--PTS-CSP-------------------------------------------------
-------------------------------------------------A----V----PHSLVAP--------------
--HLEGCPE-------PPL-D-GPPHGEPKNCGGVKICINSVGGM---------------------GGEP----LPD-G-
--PE-GEGSPQCYDERMLSPVYRGEGH--------------------------------------------PAARVAKRD
LPKEITKEGAKEGAKDAEENAAKDAAKDTANAANAANAANAANAANA--ANAANAATNAATNAVNELMRNIRQFNHSMQS
ISSTK-DALFQQNLSKMYSELASTKNLE-SLS-GFYEEVPHS-GATAKEGQEQ-----------------------T-T-
-----HDSPAGKEVD-SA--------------------------------------------------------------
-------------ANMYTSTYDDWVSQTNYADE-----------------------------------------------
------------RDV--Q-GRRYSL-NEISPLHLTK--------------K-NSSSISSNQWEQMKRSFCDIEHNLMHLS
RASMGSAAGGSSP---IG-----T-----ATVGS--------SPMGTATV-----GSSPMGTA-----------------
---TVG---------SSPMGSA------PMDAA-A----------------------------------MDTAAMGSALM
GA-AAVGTDGGA-SSP---STPNLSYAT-LD---------------MDR----W-N----------SSAEFFPTMDYTVV
QSRHINLEVGGSPKVAPLSAA-SPKVVPLAGTSPK---------------------VV-PLAGTSPKVI--PLS--V---
----ASP-------------------------------------------------------------------------
--------K-----------------------------------------------------------------------
VIPLSVASPKAVPLSGA----SPK-VAPLSAASPRAKLTKL-NLGKANN--L---------------QSNA---------
--FARGD------S---------------GK---------------GDSGKMECSK-GES--GKGECSKVESGKGPSALP
KTKSPRNVARGASSKAIP-SASKTVKVKSKATGETTKTPKMVKRNSEGGGA-AGAVKPEG-KSS------TAPT------
----------------PAIVSAIT-----SAVPSTNQGATSNVPHPNGG--SPTHQA--VP-TC-ARQTNRNEKGG-SAE
KDLTYNMNVVIRCRPMSASEKNEGAKNVIKILDNKMIVLLDPSDNSDNVLRQNRSREKKYVFDYVFDETSSQEEVYKNSV
KCLIDAVIGGYNSTVFAYGATGAGKTHTIIGHKNEPGIMNMILRDLFDRIK-MEVMNEYKVKCSFIEIYNENICDLLNPS
DEYLDVREDPIKGVTVSNIFEVCTTSVEEIMELIHTGNKNRTQEPTDANKTSSRSHGVLQVIVEETEKGQGIYQQTKRGK
LCVIDLAGSERASQTNNKGMRLLEGANINRSLLALGNVINALVSRSKGTSKSNFIPFRDSKLTRLLKDSLGGNCKTVMIA
NVSPSHLSYEDTHNTLKYANRAKNIKNVVTSNVVVVKQHLTMYIDVIEKLKSEIEFLKEQLHEKGKMNEY-M--SSTSTS
FDYYDQLKDYERNCSREELLSIISALKRENQRLRMGEAVEAVE--AADAGE-AAEAVEAA-DA--G--------------
---------EAADVGEAA-------------------------------------------------------D------
-AVEVADAADATTNQRQLSDLRAVNEKLFADNKKFHEKLQEYMQVSHNLRLLNEEYKRQIDAFKAIMHSSDASHVQIRKK
LDDLRKKYEQLKESTEDKENDDVFDKWKRELTK--------------------VLDERKKIKAVILSVERRLITNKEVGE
GAFSEEDVRALYE-----K--------------------KSKMDEELQRNILQTNELLKELPLQIRDEKTRNFLFLFYTN
KVLLQEKEELQEFFEL----------------------------------------------------------------
-------------------------------------SSTIIS-QKEKQISSLKDQLKMTDACA--LLKM
>PBANKA_0202700
MKD--------K-EIVKLNSNGDNHLINLKNVQDKNLSSS-GIPSRYSSFESDVQASKQKDDHIYNTDKLNKIMNNTSSI
GDTQYCNNRIDDTKLPE-------------------------------K--LLQKYFSNNSTYKY---TNSIEHQNMM--
-------------------NAHNEDLSTYQKNEAA---------------------------------------------
----EHIDIN-NHNKEQKKNEHE---------------------------ELKGV----HDLNFQN--------------
--NSYKKEEICEKKLIEPIKN-TSIKKEEDQKDTMKIFVSNYGDNIY-----------RNTEIYKTHTES----CRN-F-
--TD-QKYKTQYYDENKLSPLYKNKSD--------------------------------------------KFY------
-------------------------------------------------DTFSEEKKELHFNSIDELMKEIQIFNNSMQT
ITSND-PTFIQKNNKHIYSENNSNKREANEINNSLIIENTVSCSNISTD---------ACFGESP--QNSNREKSDILD-
-----NEEYNLQEHS-----------------------------------------------------------------
-------NNSCYEKNESIKS------FKNFVKSEIKTENSILFTEDKEPQH-TELK----QDNLMGSQLNKSD--VEY--
----------TDQES--DNNNSCKQ-NDVSSISMKLTDVEPYTKLDNEESI-ETSKISSNQWEEMKKSFYDIENNLLYLN
RENNYSLERNIEG---TE-----LLNVNNSETNK--------E-------------------------------------
--------------------------------------------------------------------------------
----------IKFEKN---ETPQISYHT-DE-YKEKNEEIIKSQLDSDKKSTIYNY----------IHKDSFPNYEYDDT
ETKHLNILKNCSEKDEAFQNK-N-NISEQ----FN--------------------YN--YLQDFTNKQN--SLN--G---
----FTP-------------------------------------------------------------------------
--------K----------DYQNNNNYYY---------------------------------------------------
-TDKEIDIH--------------------SPYARRDVLPDL-SLE-----------------------RCI---------
--YSKEG------SP---NGKTDTLN-----------------------------G-PD------TSNRTDASRI-NSAG
KGRTPRSSKSGGSTKTAF-AIVKTGKIKQA-EKDLVKTPKVFKKTEGNTRT-SVNGNSNG-NVGT-----KSPS------
----------------NYNISSSA-----NYSTHCNNGG-------NGV--TPT-----------STKTNK-------NE
KDITYNMNVVIRCRPMSNSEKNEGAKNVIKIMDNKMIVLLDPSDNTDNVLRQNRTKEKRYCFDYVFDENSTQEDVYNNSV
KPLVDAVIKGYNSTVFAYGATGAGKTHTIIGYKNEPGIMMMILQDLFKKIKTLKAMNEYKIKCSFIEIYNENICDLLNPS
SEYLDLREDPVKGITVSNIFEVCTTSVEEIMELIHTGNRNRTQEPTDANRTSSRSHGVLQVIVEETEKGQGLYQQTKKGK
LCVIDLAGSERASQTNNKGMRMLEGANINRSLLALGNVINALVSRSKGTSKSNFIPFRDSKLTRLLKDSLGGNCKTLMIA
NISPSHLSYEDTHNTLKYANRAKNIKNVVTSNSVVVKHHLTMYIDIIEKLKTEIECLKEQLNDKEKTHHF-IISESNSTN
YDYYDSVKDCDKNSSREELLNIIYFLKRENQKLRCNLGSITPH--I----------------------------------
------------------------------------------------------------------------------ST
-SDSSTPTNEFIKYTEEINNIKIVNEKLFIDNKKFKVNIQEYIQIIENIKEVNHKYKAQINSLKNMLYNHDVSHLQMRLW
LDDLKRKYTQLKENITDKDNAQLLEGLQDELNK--------------------VLNERKQIKNFILNIEQNLVENKEVNM
DALKGNQIKMLEE-----N--------------------KNKMENQLQININQTNNLINKLVANIKDDQMKSFMYLFYTN
TILMQEREDFQDMFEL----------------------------------------------------------------
-------------------------------------SSVIIN-HKEKQLQQLIETSKISNLFNIIKNKI
>AK88_05020
MNNKMNNKMNTNEHGKRSDSMDQDEWVQAEIGETSNTTKNIFFPSSLKGT-----------------------------H
EDVCISNRTTENEN--DK------------------------------E-ELAGGYLSSSDGSARECYEGAEER------
-------------------SAD--PIA-CSPNTQY---------------------------------------------
-----------------------------------------------NLA----V----SQNVVAP--------------
--DVDNCPD-------PTL-DRGPPHGEEKKNEVVKICISSVGGM---------------------GAQS----FVN-G-
--PEGGQGSPQCYDERMLSPVYKGQGK--------------------------------------------HRVQGSDKD
II---------------------------------------KDSSNQ--HTMESSTSDAKMNAVNELMRNIRQFNHSMKS
ISSTS-DTLFQQNLSKMYSELASTKNLE-SLS-GFYEELPLT-TTTPKEGQHK-----------------------N-T-
-----HEAPEGKEAY-SV--------------------------------------------------------------
-------------ASIYTDDCDDWRNHTNSADE-RGQENAMNQMR------------------------------QDNAM
KQMQHD-ITMDEVEQ--E-GKKYSM-SEISPLQLTK--------------N-DSNGISSTQWEQMKRSFCDIENNLMHLS
RASMGSTTVG----------------------------------------------------------------------
---------------STLMDTA------GFEAD-----------------------------------------------
----------------------GAAYST-LD---------------MEK----W-N----------SPSEFFPTMDYTVL
HSRHINLDATASYQLPAVKGG-----------------------------------------------------------
--------------------------------------------------------------------------------
--------------------------------------------------------------------------------
----------VIPPGVA----SPV-VIPSSAASPRTKLTNL-NLGKANN--L---------------KSNA---------
--FAKEE------EQQEGASGKAPPRGE-------------------------------G--AKVECSKMDCSKGPNAMP
KAKSPRNVTRGTSNKAVV-SAPKFVKIKSKATSETTKTPKMMKRNSEGCGS-ASGVKPEGAKAS------TTPT------
----------------SSLNTTTT-----SSVTSSNQGTASNTPHQNGG--SPTHQA--IS-TC-TRQTNKNEKGA-STE
KDLTYNMNVVIRCRPMSASEKNEGAKNVIRIMDNKMIVLLDPSDNSDNVLRQNRSREKKYVFDYVFDEASSQEDVYMNSV
KCLIDAVIAGYNSTVFAYGATGAGKTHTIIGHKNEPGIMNMILRDLFNRIKQMEVMNEYKVKCSFVEIYNENICDLLNPS
DEYLDVREDPIKGVTVSNIFEVCTTSVEEIMELIHTGNKNRTQEPTDANKTSSRSHGVLQVIVEETEKGQGIYQQTKRGK
LCVIDLAGSERASQTNNKGMRLLEGANINRSLLALGNVINALVSRSKGTSKSNFIPFRDSKLTRLLKDSLGGNCKTVMIA
NISPSHLSYEDTHNTLKYANRAKNIKNMVTSNVVVVKQHLTMYIDVIEKLKTEIEFLKEQLHEKGKINDY-M--SSTSTN
FEYYDQLKEYERNCSRDDLLNIIAALKRENQRLRMGDPNDATS--E---VEHATGAVEAT-NV--T--------------
---------D-----NVTD-------------------------------------------------------------
-VTGATDAVEVAKYQQELTHLRAVNEKLFEDNKKFHEKIQECMHVLQNLLVLNEEYKRQIDGFKARIHSNDANHVQIKKK
LDDLRKKYEKLKESTEDKENDHVLDKWKKELTK--------------------VLDERKKIKSVILSVERRLITNKEVGT
STFSEEDVRGLYQ-----K--------------------KSKMDEELQRNILQTNDLLKELPLQIRDEKTKNFLFLFYTN
KVLLQEKEELQEFFEL----------------------------------------------------------------
-------------------------------------SSTIIS-QKEKQISSLKDQLKMNDACA--PLQM
>PGAL8A_00106800
MGS--------I-NNKKTESYDESKWTQNEIND-AGNLKNYDLLPTYN-------------------------------L
EEMLISNRTTENEN--ENE----------------------------NE-EMTGEFFSSSEFSIKMCDK-----------
----------------------------------------------------------------------NAKYMENDN-
DNLLNKSIKK-YNTKDEINEYESQGNFQNE--KEDNIYYKEDEDNNDNKIYSNNI----ENKNIKN--------------
--DFYKNVE-------NKN-E-VIETNNEINE-NMKIFINNIKN--------------------------------N-I-
--EN-EDFTKKCYDEKKLSPLYKNKLE--------------------------------------------NLN------
-------------------------------------------------ESFNGI-KEQNFSSVDELMKDIKLFNNSMQS
ISSTN-NMSFHKNLSKMYSGLASSKNLE-SLN-NLYKDS-LC-NNIDKENSKKC-SLQNELKEN----------------
-----------EE-------------------------------------------------------------------
----------KGISNESIER----NSLKNFNTT----MNYLSKEFLYDLSK-SKCN----SNEM--DELCEID--IEK--
-----K-KNIKDNEV--N-KVKLNI-NEISPLNLKR--------------S-EVNNISSNQWDKMKKSFCDIENNLIDLN
KLKLENCEKNIHK---TG--------------NE--------D-------------------------------------
--------------------------------------------------------------------------------
----------IL-IKE---KSPNLNYMN-SD---------------FSN----L-N----------YVNSEFPSLDYTEV
DSQKLEIAKNNSPNFNYAKNN-SPNLNYAKIDSPNFNYAKIDSPNLNYAKIDSPNLN--YLSNDSPKFN--FSK--N---
--------------------------------------------------------------------------------
--------------------------------------------------------------------------------
----------NSLNFNY----INN-DLQTN--LDLAKISTP-VLQSTNNKTP---------------NLNFTK--IDSPS
LNFSKND-----------LS-----------------------------------Y-LKM--PKNELSKIESGKL-GGNV
KMKSPKSINKIC-NKAVI-GSPKGIKIKSK-VNESVKTPKMMKRNSDNNTI-KIDNKINA-NTANN-----ISH------
----------------------T------------QNIT------------NISNN-----INA-YGKIKQNEKNA-LGE
KDITYNMNVVIRCRPMSVTEKNDGAKNVIKILDNKMVVLLDPSDNSDNVLRQNRSREKKYVFDYAFDENSSQEDVYNNSV
KCLIDAVIKGYNSTVFAYGATGAGKTHTIIGYKNEPGIMMMILKDLFEKIKSLEVMNEYKVKCSFIEIYNENICDLLNPS
SEYLDLREDPIKGVTVSNIFEVCTTSVEEIMELIHTGNRNRTQEPTDANKTSSRSHGVLQVIVEETEKGQGIYQQTKRGK
LCVIDLAGSERASQTNNKGMRMLEGANINRSLLALGNVINALVLRSKGTSKSNFIPFRDSKLTRLLKDSLGGNCKTVMIA
NISPSHLSYEDTHNTLKYANRAKNIKNIVTSNSIVVKHHLTMYIDVIEKLKNEIEFLKEQLNEKEKMNEY-M--STNSTN
YDYYDQIKDYDKNYSKEELINIICNLKKENQKLKLCDHNDNNNNNN---GN-H---------------------------
---------------------------------------------------------------------------KLCDD
-NYNEYSLDDISRYKEEMTNLKLMNEKLFMDNKNFQVKLQEYLQISQNLKSLNEEYKKQIDGFKIMIYNHDINHIQIKKK
LDDLKKKYAQLKENTDDKENDDIFEKWKNELTK--------------------LLNERKKIKMIILDIERKLIENNEMSL
KKISDDDIKILQE-----N--------------------KDKLDYQLRNNISQTNNLIKELPIKIKDEKMKNFLYLFYTN
KVLLQEKEELQEFFEL----------------------------------------------------------------
-------------------------------------SSTIIG-QKERQIEDLKDQLKMIDVSA--ISKK
>PVVCY_0200250
MED--------K-EIVQSNSNGDNHLINLKNDQDKNSSTT-HIPSRYSSFESDVQTSKQKNNGIYNNDQLSKIMNNTSSR
DNIQYCNNRIDDTNSTE-------------------------------K-QHLQKYFSNNSTSKY---TNSIEHQNMM--
-------------------NIHDEDLDACKTNETN---------------------------------------------
----EQVDIN-N--KEKIKNEYE---------------------------EFKNA----HGLNFQN--------------
--NFYKKEETYEKKLIEPIKN-TSIK-TEDQKGSMKIFVSNYGDNIY-----------RNTEIEKNQTES----CKN-F-
--TD-QKYKTQYYDENKLSPLYKNKSD--------------------------------------------KFY------
-------------------------------------------------DTFSDEKKELHFNSIDKLMKEIQIFNNSMQT
ITSND-PTFIQTNCKNMYSENNSNKRETHEINNNLIIENQISCSNTSTD---------VCFVESP--QNSNRETPTILD-
-----HEEYNLQDYS-----------------------------------------------------------------
-------NHNCYEKIDSVKS------FKNLDKSEIKTENSILYSEDKETYH-TESN----QNNLMDSQLNKSD--VEY--
----------TDQAS--DKNSSYKQ-NNVLSNSIKLTDVEPYNKLDNEESI-ETSKISSNQWEEMKKSFYDIENNLLYLN
RENNYSLERSIEA---NE-----LLNSKHSETNE--------E-------------------------------------
--------------------------------------------------------------------------------
----------IKFEKE---ETPKISYHT-DE-------ETTKSHLDGDKQSPIYNY----------AQKDSFPNYEYDDT
ENKHLNIIKHYSDKDEIFQNK-N-NISEQ----FN--------------------YN--YLQDSINIQN--SLN--S---
----STP-------------------------------------------------------------------------
--------K----------DCQNKSNSCY---------------------------------------------------
-TDKEHDTH--------------------SSHTRRSIIPDL-NLE-----------------------RCI---------
--YSKEG------SP---TGASDTPN-----------------------------E-IDVSNRADASTRNDTARI-SPIG
KGRTPRSSKSGASTKPSF-AVVKTGKIKQT-EKDLVKTPKVFKKNEGHTRT-SVN-------VVT-----KPSS------
----------------NYNISSNA-----NCSPQCNSGG-------NGI--TPT-----------STKSNK-------NE
KDITYNMNVVIRCRPMNNNEKNEGAKNVIKIMDNKMIVLLDPSDHSDNVLRQNRTKEKRYCFDYVFDESSTQEDVYNNSV
KPLVDAVIKGYNSTVFAYGATGAGKTHTIIGYKNEPGIMMMILQDLFKKIKTLKAMNEYKVKCSFIEIYNENICDLLNPS
SEYLDLREDPVKGITVSNIYEVCTTSVEEIMELIHTGNRNRTQEPTDANKTSSRSHGVLQVTVEETEKGQGLYQQTKKGK
LCVIDLAGSERASQTNNKGMRMLEGANINRSLLALGNVINALVSRSKGTSKSNFIPFRDSKLTRLLKDSLGGNCKTLMIA
NISPSHLSYEDTHNTLKYANRAKNIKNIVTSNSVVVKHHLTMYIDVIEKLKTEIESLKEQLNDKEKIHDF-IISESNSTN
YDYYDSVKDYDKNSSREELLNVIYFLKRENQKLRCNLGSMTPH--T----------------------------------
------------------------------------------------------------------------------ST
-LDTSTPTNELIKYGEEINNIKIINEKLFIDNKKFQINLQEHIQISENLKEINEEYKNQISSLKNMLYNHDVSHLQMRRW
LDDLKRKYTQLKENIKDNDNAQLLEGLQDELNK--------------------VFDERKQIKNFILNIERNLVENKEIAM
DSLKGNHFKMLQE-----N--------------------KNKMENQLQINIKQTNNLINKLVTNIKDEQMKSFMYLFYTN
TLLMQEREDFQDFFEL----------------------------------------------------------------
-------------------------------------SSVIIN-HKEKQLQQLMDTSKISNISN--APKK
>PBLACG01_0108600
MES--------G-NKKRIDTYEENDWIEKEGENNMGDIKNADYSVSSN-------------------------------I
EDILISNRTTENEN--E---------------------------------EMTGEYMSSSDISMKGGEKNAYKRIRHK--
-------------------EVNKEGIP-IGNNHNYVSNDN----------------------------------------
---------------------YNDDNNDDN--NDDNNNDNNNDDNNNDNSNDNNN----DDNHIQN--------------
--NIYNNEE-------ENIQS-VSFIEHEVPPEKMNILISNSNSDIINDNIHIDSNNHNNIYIDYTHSDN----IYNNN-
--NN-NKHTKEPYDKNKLSAIYKNRNQ--------------------------------------------NSN------
-------------------------------------------------DQFKDVKDESNNNPVDELMKDIKMFNNSMQS
ISSTN-NLSFQKNLSKMYSELASNKNLE-SLH-NLFKDTSFG-GNMEKAQFLKNILLASCLPQNG--MGIKKNEDVI-S-
-----KDMENNKDVINNINN------------------------------------------------KVPINDPKNVQV
SQYIKEKKSSNYTSNEYTEG----LNITNLSES----QNLISNIEPTTVMF-LSSH----KNNLDVKEGDENVEKKET--
-----Q-NILEHVEI--N-TNNLNIRDDISPLNLNQYKETSMINIWNKS-S-SKKNISSNEWAKMKKSFCNIENNLIDFN
KLNKTSNENNIEG---IQ-----N-----QIIDE--------E-------------------------------------
--------------------------------------------------------------------------------
----------MK-NIE---TSPYINYFS-ND-------NIIT----VGN----T-N----------ISNQRFPALDYIEQ
MGSNDNIFIDNFEKYQVPKEH-TSPF------------------------------FHLYNSNDSSKVS--CAEQDNNKM
DMYKIDNKMDVNKFDNKMDVNKFDNKMDVNKFDN---------------------------KIDVENINNKIDVENINNK
IDVENINNKIDVENINNKIDVDNINNDIYVDNINNDLYVDNINNDIYVDNINNDIYMDDNNNNYNNYKYNNVGGDEYNND
DMNKHTNVYKHMPTKCH----INN-ISPTN-AGDRSKMSSP-ALQSMKTKIG---------------NPNL---------
--LTKEE------EI---GS-----------------------------------S-LKI--CKNEFTKMEHSKV-N-TV
KIKSPKNVSKVCQNKSAI-NVPKVVKMKNK-TNENVKTPKMTKRNSDSTTG-RVDQKMNV-NHMNN-----NVNVNNHV-
-----------------SMNNHIQ-----VHEGSNNHGG-------NNS--SPVHQNGTLTNNI-CVKSNKNEKNP-SGE
KDITYNMNVVIRCRPMSMSEKNEGAKNVIKILENKMVVLLDPSDNTDNVLRQNRSREKKYVFDYVFDENSSQEDVYNNSV
KCLIDAVIKGYNSTVFAYGATGAGKTHTIIGYKNEPGIMMMILKDLFERIKMLQIMNEYKVKCSFIEIYNENICDLLNPS
NEYLDVREDPIKGVTVSNIFEVCTTSVEEIMELIHTGNRNRTQEPTDANKTSSRSHGVLQVIVEETEKGQGIYQQTKRGK
LCVIDLAGSERASQTNNKGMRMLEGANINRSLLALGNVINALVLRSKGNSKSNFIPFRDSKLTRLLKDSLGGNCKTVMIA
NISPSHLSYEDTHNTLKYANRAKNIKNVVTSNSIVVKHHLTMYIDVIEKLKNEIEFLKEQLNEKEKVHGY-M--STNSTN
YDYYDQLKDYEKNYSKEELIHIIAVLKKENQRLKMCDTQEDGM--D---SN-VSRGIINN-NN--D--------------
--------EDHNIVVDHFN-HNEYNNNDNKNDNNNDNKNDNNNDNKNDNNNDNKNDNNNDNNNNNNNNNNNNNSTKLQDD
-MLTNKHNEELAKYKEEVNNLKMMNEKLFMDNKNFQLKLQEYVNISRNLKTLNEEYKKQIDGFKSMVHNHDMNHIQIKKK
LDDLKKKYAQLKESGDDKDNDDVLEKWKNELTKNI-LEVIVHNDYLLYHKF--ILNERKKIKMIILDIERKLIQNKEIEI
PKISDDDIKVLQE-----N--------------------KTRMDHQLKLNILQTNNLIKDLPIKIKDEKMKNFLYLFYTN
KVLLQEKEELQDFFEL----------------------------------------------------------------
-------------------------------------SSTIIN-QKEKQIEDLKGQLKDINVPI--TSKK
