# Supplementary material for: Phosphorylation in the Plasmodium falciparum Proteome: A Meta-Analysis of Publicly Available Data Sets
Source: J Proteome Res. 2024 Oct 30;23(12):5326–41. doi: 10.1021/acs.jproteome.4c00418 (PMC11629380; doi:10.1021/acs.jproteome.4c00418)
Supplement: Supplementary file 7 — pr4c00418_si_007.zip [file pr4c00418_si_007.zip › plasmodium_alignments/PF3D7_0111200_orthos.afa]

>PmUG01_02012900
-----------------M----------------------------------ENNKIIKMTKK-LGTYEMFMNQYIVKYK
NTKVCYLCKNKITSNHIEKMENICPKMWKYFHGLINQPQCPLQSFGKVLKVK------------DLRFDEL---------
--------------------------------------------------------------------------------
----------------EKYKDGLQR------------------------N
>PF3D7_0111200
-----------------M----------------------------------ESNKVIKMKNK-LNTFEMFMNQYIVKYK
NTKECFMCKNKITSNHIEKMENICPKMWKYFHGIINQPQCPLQSFGKVLKVK------------DLRFEEL---------
--------------------------------------------------------------------------------
----------------EKYKESLQR------------------------K
>PGAL8A_00106900
-----------------M----------------------------------ENNKIIKLKNN-LNTFEMFMNQYIVKYK
NSKVCYLCKNKIKNNHIEKMENICPKMWKYFHGIINQPQCPLQSFGKVLKVK------------DLRFEEL---------
--------------------------------------------------------------------------------
----------------EIYKDSLQR------------------------K
>PocGH01_02011200
-----------------M----------------------------------DNNKIAILKKG-LSTFELYMNQYVVRYK
NTKICYLCKNKIESNHIERMENVCPKMWKYFHGMIHQPQCPLQSFGKVLRVK------------DLRYEEL---------
--------------------------------------------------------------------------------
----------------EKYKDDLQR------------------------K
>PKNH_0202400
-----------------------------------------------------------MGKG-CNTFELFMNQYVVKYK
NTKVCYLCKNKVTMNHIEKMEDVCPKMWRHFHGLTMQPQCPLQSFGQVLRIK------------DLRFEEL---------
--------------------------------------------------------------------------------
----------------EKYRDALQR------------------------K
>PcyM_0205400
-----------------------------------------------------------MGKS-CNTFDLFMHQYIVKYK
NSKVCYLCKNKITTNHIEKMEDVCPQMWRHFHGFTMQPQCPLQSFGQVLRVK------------DLRFEEL---------
--------------------------------------------------------------------------------
----------------ERYRDALQR------------------------K
>PRELSG_0206100
-----------------M----------------------------------ENNKIIKLKNN-LNTFEMFMNQYIVKYK
NSKVCYLCKNKINNNHIEKMENICPKMWKYFHGIINQPQCPLQSFGKVLKVK------------DLRFEEL---------
--------------------------------------------------------------------------------
----------------EIYKDSLQR------------------------K
>PRCDC_0108900
-----------------M----------------------------------ESNKVIKMKNK-LNTFEMFMNQYIVKYK
NTKECFMCKNKITSNHIEKMENICPKMWKYFHGIINQPQCPLQSFGKVLKVK------------DLRFEEL---------
--------------------------------------------------------------------------------
----------------EKYKESLQR------------------------K
>PY17X_0204000
-----------------M----------------------------------GTNKLENLKNS-INTFEIFMNQYIVKYK
NSKVCYICKNKININDVQKMEDICPKMWKYFHGIINQPQCPLQSFGKVLKVK------------DLRFEEL---------
--------------------------------------------------------------------------------
----------------EKYKDILQR------------------------K
>AK88_05021
-----------------------------------------------------------MGKSCNNTFDLFMHQYVVKYK
NTKVCYLCKNKISMNHIEKMEDVCPKMWRHFHGLTMQPQCPLQSFGQVLRVK------------DLRFEEL---------
--------------------------------------------------------------------------------
----------------ERYRDALQR------------------------K
>PVP01_0204000
MLRPTRCFVTPRCISEPT----------------------------------GRKQTAKMGKS-CNAFDLFMHQYIVKYK
SSKVCYLCKNKVTANHVEKMEDVCPQMWRHLHGLTMQPQCPLQSFGQVLRVK------------DLRFEEL---------
--------------------------------------------------------------------------------
----------------EKYRDALQR------------------------K
>PVVCY_0200240
-----------------M----------------------------------GTNKLENLKNS-INTFEIFMNQYIVKYK
NSKVCYMCKNKINMNDVQKMEDICPKMWKYFHGIINQPQCPLQSFGKVLKVK------------DLRFEEL---------
--------------------------------------------------------------------------------
----------------EKYKDILQR------------------------K
>PCHAS_0201000
-----------------M----------------------------------GTNKLENLKNS-INTFEIFMNQYIVKYK
NSKVCYICKNKINMNDVQKMEDICPKMWKYFHGIINQPQCPLQSFGKVLKVK------------DLRFEEL---------
--------------------------------------------------------------------------------
----------------EKYKDILQR------------------------K
>PBLACG01_0108700
-----------------M----------------------------------ESNKVIKMKNK-LNTFEIFMNQYIVKYK
NTKECFICKNKITSNHIEKMENICPKMWKYFHGIINQPQCPLQSFGKVLKVK------------DLRFEEL---------
--------------------------------------------------------------------------------
----------------EKYKESLQR------------------------K
>PGSY75_0111200
-----------------M----------------------------------ESSKVIKMKNK-LNTFEIFMNQYIVKYK
NTKECFMCKHKITSNHIEKMENICPKMWKYFHGIINQPQCPLQSFGKVLKVK------------DLRFEEL---------
--------------------------------------------------------------------------------
----------------EKYKESLQR------------------------K
>PBANKA_0202600
-----------------M----------------------------------GTNKLENLKNS-INTFEIFMNQYIVKYK
NSKVCYICKNKINMNDIQKMEDICPKMWKYFHGIINQPQCPLQSFGKVLKVK------------DLRFEEL---------
--------------------------------------------------------------------------------
----------------EKYKDILQR------------------------K
>PVL_020006700
-----------------MLHQTRCFIERDASSNALLRPTRCFVTPRCISEPTGRKQTAKMGKS-CNAFDLFMHQYIVKYK
SSKVCYLCKNKVTANHVEKMEDVCPQMWRHLHGLTMQPQCPLQRCHKRRKKKGSVQMSSVVKTAHVRLLDLSCVLSTPPL
TMNLEPITSLQHVDASLGCVITSGVYSPQVLCHAAHITPHFLPPPPPPHRLTASPPPPSLVPPAAVVAQVLLPKRGQLGV
VAHQVVGGQNVVRRAEQLLKGGLQRVRSHSTHSGNLPDVRQTQVLLLTCV
>PADL01_0108700
-----------------M----------------------------------ESSKVIKMKNN-LNTFEIFMNQYIVKYK
NTKECFMCKHKITSNHIEKMENICPKMWKYFHGIINQPQCPLQSFGKVLKVK------------DLRFEEL---------
--------------------------------------------------------------------------------
----------------EKYKESLQR------------------------K
>PBILCG01_0109500
-----------------M----------------------------------ESNKVIKMKNK-LNTFDIFMNQYIVKYK
NTKECFMCKNKITSNHIEKMENICPKMWKYFHGIINQPQCPLQSFGKVLKVK------------DLRFEEL---------
--------------------------------------------------------------------------------
----------------EKYKESLQR------------------------K
>C922_04863
-----------------------------------------------------------MGKS-CNTFDLFMHQYIVKYK
NSKVCYLCKNKVTANHIEKMEDVCPQMWRHFHGLTMQPQCPLQSFGQVLRVK------------DLRFEEL---------
--------------------------------------------------------------------------------
----------------EKYRDALQR------------------------K
>PPRFG01_0109500
-----------------M----------------------------------ESNKVIKMKNK-LNTFEMFMNQYIVKYK
NTKECFMCKNKITSNHIEKMENICPKMWKYFHGIINQPQCPLQSFGKVLKVK------------DLRFEEL---------
--------------------------------------------------------------------------------
----------------EKYKESLQR------------------------K
>PCOAH_00003770
-----------------------------------------------------------MGKS-CNTFDLFMHQYVVKYK
NSKVCYLCKNKITTNHIEKMEDVCPQMWRHFHGLTMQPQCPLQSFGQILRVK------------DLRFEEL---------
--------------------------------------------------------------------------------
----------------EKYRDTLQR------------------------K
