# Supplementary material for: Phosphorylation in the Plasmodium falciparum Proteome: A Meta-Analysis of Publicly Available Data Sets
Source: J Proteome Res. 2024 Oct 30;23(12):5326–41. doi: 10.1021/acs.jproteome.4c00418 (PMC11629380; doi:10.1021/acs.jproteome.4c00418)
Supplement: Supplementary file 7 — pr4c00418_si_007.zip [file pr4c00418_si_007.zip › plasmodium_alignments/PF3D7_0111400_orthos.afa]

>PBLACG01_0108900
MSCDKENKRIYK---KSWDKNND--------NGSQKYMCTKKNSL---KSEKYNIKENISYDDI-NINLNKKNKTKSYTD
NLLIENNNNNNNNNKNY-N-----------T-------KNNINIKNKISKNINKTIEENNHICNNRAYTDGYYNSKNMTS
NLYNSKYMNTDINN----NLYK---------------DKISSDIY-----------------------------------
-----KDKILSDIYNKENMKGDNLYNNENKKKKKTFLVNQAVFFTPKKSVFNSSNEKKDI-EYKKSQNMNDDNISIDIMN
NHSLYKKLYEPYSQKSINNNSNNNNSNNNNSNNNNSNNNNNNNNNNNSLNN-IEEKIKRNGTFGIQTILKRKENVLLDNN
NNNNNNNICN--------VNII---KDTKET--------------------------------RN------------NN-
-----INN-MN-------GS-EYLMCEDKEDI-----EIYT-------------------ITESETEKDK----------
------------------------NKENIDVCMKRK-----GEKSYEINKN-NKMINIKND------MNSYYH-S-----
--------------SRSEHNFDIYN-E-NERIKLFNVNKLNNINN--------EENDKNSNTKKLDYLNLC--NYSPEKK
TDMLNLFQELLSYCECLKRNRKKSSYEIQKIRISYNKVSDLLKETLKREQNSHIKIEELRNIIINYNEKFDRIKNNSEGT
ITNLSKNVQTLIQLNNNLENEMNKMINENIQLRKIAQNELSLNKEINDLRKQLENLSNDKISLIDQIDSLRLENSKIENE
KNVLLSDKTILNCKIDVLENQIKNNV--HTYKKKLSQQIENNPFCIHTDKEINEQINNYLNLNHDDRTELFKNFLYQWRE
TNKAGQKFYDQAFY--------------------N
>PGSY75_0111400
MACEKENE-ISE---NSWQKNND--------NGSEINMCIKENSL---KYEEDNINENISYDDIISQNLNEKNSSESSID
SLFTEDNNK----KKIY-N-----------T-------KNNINIKNKLSKNINKTIEENSHISINTEYTYSYYNNKNMTN
NLCNSKYMNTDINN----TLCK---------------DIIINDINNKDIIITDINNNKDLIITDINNKDEIITDINNKDL
ISDINKNKISKDIYKKENMNGDNIYNK---EKKKTLLVNQAVFFTPKKSTLNSSNEKKDM-EYKKLKNINHDNISKDIIN
GHSSYKKFYEANSMTSINNN----------------------NSSNNYLNN-IEEKRNKNETFSTQTILRRKENLLLDNN
NI------NNN-NNNINGVNIC---KDVKEI--------------------------------NN------------DN-
-----INN-MN-------KF-EYLMCQDKEEREKQEKNIYT-------------------IMGSEIERDKNKDKYNEMNK
--------DKYSEINKNIFNDIYNDNKNIDVDIKRK-----GSNSYKINTY-NKMINIEND------MNGYHHNS-----
--------------SRSEHNFDIFN-E-NERIKFFHVNKLNSIND--------KENDISSNSKKLDYLNLC--NYSTEKK
TDMLNLLQELLSYCECLKRNRKKSSYEIQKIRESYNKVSDLLKETLKREQNSHIKIEELRNIINNYNEKFERIKNSSEGT
ITNLNKNVQTLIELNNNLENEMNKIIEENIYLRKTIQHEISLNKEINDLRKQIEILSNDKILLIDQIDSLRLENSKIENE
KNVLLSDKTILNCKIDQLENEIKNNV--HIHKKNLSEKEDNNPFIIYTDEEINEHINNYLNLNHEERKELFKNFLYHWRE
TNKAGQKFYDQAFY--------------------N
>PADL01_0108900
MTSEKENE-ICE---NSWQKNND--------NGSEINMCIKENSL---KYDEDNINENISYDDIISQNLNEKNSSESSID
SLFTEDNNN----KKVYNN-----------T-------KNNINIKNKISKNINKTIEENSHICINREYTYSYYNNKNMTN
NLCNSKYMNTDINN----TLCK---------------DIIITDINHKDIIIT----------------------------
--DINKNKISKDIYKKENMNSDNIYNK---EKKKTLLVNQAVFFTPKKTTLNSSNEKKDM-EYKKLKNINHDNISKDIIN
GHSSYKKFYETNSMTSINNNNNNN----------------NSSSSNNYLYN-IEEKRNKNETFSTQTILRRKENLLLDNN
NN------NNNNNNNNNGVNIC---KDIKKI--------------------------------NN------------DN-
-----INN-MN-------KF-EYLMCQDKEEREKQETNIYT-------------------IMGSEIERDKNKDKYNEMNK
DKYNEMNKDKYSEINKNIFNDIYNDNKNIDVDIKRK-----GSNSYKINTY-NKMINIEND------VNGYHHNS-----
--------------SRSEHNFDIFN-E-NEKIKSFHVNKLNSIND--------KENDISSNSKKLDYLNLC--NYSTEKK
TDMLNLLQELLSYCECLKRNRKKSSYEIQKIRESYNKVSDLLKETLKREQNSHIKIEELRNIINNYNEKFERIKNSSEGT
ITNLNKNVQTLIELNNNLENEMNKIIEENIYLRKTIQHEISLNKEINDLRKQIEILSNDKIVLIDQIDSLRLENSKIENE
KNVLLSDKTILNCKIDQLENEIKNNV--HIHKKNLSEKEDNNPFIIYTDEQINEHINNYLNLNHEERKEHFKNFMYHWRE
TNKAGQKFYDQAFY--------------------N
>PmUG01_02012700
MIN-----------------------------------------------------RNI---------------------
--------------------------------------------------------------------------------
--------------------------------------------------------------------------------
----------TNIRSCKNM---NIYNND--IKKKNVFVNQAIFFTPKKNLMNTSNEKKDI-ENKILQNVNDDYPSNNNFN
NYNRW-------------------------------------------FGN-QDQR--KIEN-IPSTIWKGKDTILTFNT
NT------SN--------LNSSGVNTHSTTTLSN--NGR------------------E-----NN------------NN-
-----INNTIP-------NG-STAGLLNGSANG---LINGT---------VSNLQNSINATCSNET--------------
----------------------------------CS-----NANRYSGNNY-NNNNNMGNE------QQRFNVNS-----
--------------SLTNQGNNLNS-SNMKSLNFLQKNN-----N--------IINGNVNNENNVEYLNISL-QHGLEKK
KDIVYLFQELLSYCECLKRSRKKSTEEINKIRVSYNKVSDLLKETLKREKNSHIKIEELRNIIINYDEKFDRVKNSSEGT
ITNLNKNVQTLIDLNNNLEIEMNKVVNENHQLRKIAQNEFVLNKEINSLRKEIEILNNEKVSLVHQIDGLRLENSKIENE
KNVLLSDKTLLHCKIDELENGLKNRN--NFFNKSQMTEKEINPFIINSDEEINEQLNNYLNLNHDQRTELFKNFLYHWRE
TNKAGQKFYEQSCIM-------------------N
>PGAL8A_00107100
MRSYVSEKKSELTKENNYEKKKSEGYLIKKNEATD-SIIFLKKNS---SKNEENIRKSIS-DNI-YMNLKKKKKINGDSI
------------------------------------------------EDNLNKN--SDKSENISEI-KN----------
--------------------------------------------------------------------------------
--------NLSDL-NNENM---NVYNSD--NKKKNFLIGHAVFFTPKKNLVNTSNEKKEI-ENKILHNLNDENNLNNHLL
NNYKW-------------------------------------------YNN-NDQK--KNDI-FNNTIMKSKDVLSNVNN
AS------SN--------INNN-YNTNNNNIHLN--NN-------------------N-----NN-NNFNYN--------
--------------------------------------------------------------------------------
--------------------------------------------------I-NNNNNFGLN------DKTLNINS-----
--------------SLTFKTHSINT-SNLNNINFLQNS----------------VNNNENNENKLDYLNVS--QYSSEKK
KDIVYLFQELLSYCECLKRSRKKSTEEINKIRISYNKVSDLLKETLKREKNSHIKIEELRNIIINYNQKFDQVKNSSEGT
ITNLNKNVQTLIDLNNSLEIEMNKIVNENQQLRKIAQNEFALNKEINDLRKQIENLNNEKISLINQIDSLRLENSKIENE
KNVLLSDKTLLHCKIDELENGLKNKN--NIFNENNILEKENNPFIINSDEEINEQLNNYLNLSHDQRTELFKNFLYHWRE
TNKAGQKFYEQSYLINQ----------------KN
>PRCDC_0109100
MSSNKENKRISK---KSCDKNND--------NGIPKYMCTKKNNLNSFKSEEYNIKENISYDDIISINLNKKNKTKSYTD
NLLIENNNK----KKNY-N-----------T-------KNNINIKNKICKNINKTIEENNHTCNNRAYTDSYYNNKNMRS
NLYNSKYINTDINN----NLYK---------------DKISSDIY-----------------------------------
-----KDKILSDIYTKENMNCDNLYNNENKTKKKTFLVNQAVFFTPKKSVLNSSNEKKDTDEYKKSQNVNHDNISIDNMN
NHSLYNKSYETNSLKSIIIN----------------------NNSNNYLNN-IEEKRKRNGTFGIQTILKRKENVLLDSK
NI------NN--------VNIT---KDTKET--------------------------------RS------------NNM
NSMNNMNS-MN-------RR-KHLTCEDKEEI-----EIHT-------------------IIESDAEKDS----------
------------------------DKENIDVGMKRK-----GGNSYNINKY-NKMINIKTD------MNPYHH-S-----
--------------SRSEHNFDIYN-E-NKTINFLHVNKLNNTNN--------EENDINSNTKKLDYLNLC--NYSTEKK
TDMLNLFQELLSYCECLKRNRKKSSYEIQKIRVSYNKVSDLLKETLKREQNSHIKIEELRNIIINYNEKFDRIKNNSEGT
ITNLSKNVQTLIELNNNLENEMNKMIDENVHLRKIAQNELLLNKEINDLRKQLEILSNEKVLLIDQIDSLRLENSKIENE
KNVLLSDKTVLNCKIDVLENQIKNNM--HTLKKNLSEQIENSPFCVHTDKEINEHINNYLNLNHDDRTELFKNFLYQWRE
TNKAGQKFYDQAFC--------------------N
>PocGH01_02011000
--------------------------------------------------------------------------------
--------------------------------------------------------------------------------
--------------------------------------------------------------------------------
------------------M---NTCSGD--VKKKKFLMKQAIFFTPKKNTLNTSNEKKDI-ESKMLQNGSEDHVSNGNLS
NISKW-------------------------------------------YSN-NDQR--QPEH-YANLIWKGKDTESSLNG
RV------S---------LGSCVVNNNRM-VNNPSNYVGENSAVVHSSCRLSGGLGDGE---------------------
------GYCLP-------IGRRSSGLANGMINP---LGNHLKGETSIGSATGGTSTSATAACGSEP--------------
----------------------------------GN-----SRSSFGV-------SNLLANDQSGSVSVSVSGSSAIPGI
NLAHHGTSTPHQGVSSSHHGTSLST-LNLNTVSYLQKSS--------------VMNTHVNIEGGLDYMAISS-QYCREKK
KDIVYLFQELLSYCECLKRSRKKSTEEINKIRISYNKVSHLLKETLRREKNSNMKIEELRNIIFNYDEKLDKVKNSSEGT
ITNLNENVQTLIDLNNNLEMEMNKILNENEQLRKIVRNEFQLNKEINDLRKQIEMLNNENISLVNEIDGLRLENSKIESE
KNVLLSDKTLLHCKIDELENGLKNKN--NLFNISHFSEKENNPFIINSDEEIKEQLNDYLNLNHDQRTELFKNFLYHWRE
TNKAGQKFYEQSYVVNSHGSLHEEETPILSGHHPL
>AK88_05023
MAFYQSEKKSRQ---SSSAQNIE--------EGTH-NLCNPKARI---LQGEEEIPRKVTWSDA-HHALKVKNESGSQGE
NPSRSRSEG----QAAG-QGADQAAGQSR----SLSQTHPRIDTGSQ-ADEPTSTVPSHSKECPSEV-ANSSGNTCSVPA
H----AKLSDKVGHTLGSTLGDSQVDNPLNLPGHKPGEKALSSAL-----------------------------------
-----PAQPLAQLPTQPTM---NCYQSD--A-KKNYLMRQAVFFTPKKNCVIVSNEKKEI-GNKIGQNANEEYPLNSTLQ
NHGAW-------------------------------------------VGG-SDQK--KTEN-SSGTIWKPKETVLSFNN
DK------HG--------VKHSSVHLNTSPVSFS-----------------------Q-----SF------------GG-
-----AEYGVPGGEYSHAGG-HYGACAGQYGNG---VGEYP-------------------FCGTKN--------------
----------------------------------CC---SAN-NCCSVNN-------------------CCSVSS-----
--------------SLTLQGNNFNT-PSIGHVNFVQNGS--SMNGKVGVTAA-ATAGGNNNEGSLEYLNISS-QCFAEKK
KDIVYLFQELLSYCECLKRNRKKSTEEINKIRISYNKVSDLLKETLKREKNSHIKIEELRNIIITYDEKLDRVKNSSEGT
ISNLNKNVQTLIDLNNNLEMEMNKVANENQQLRKIAQNEFNLNKEINELRNQIEILNNEKVVLVNQIDGLRLENSKIENE
KNVLLSDKTLLHCKIDELENGLKNKNNNKIFNQANGIERESNPFIINSDEEINQQVSNYLNLNHEQRTELFKNFLYHWRE
TNKAGQKFYEQSCVAGA----------------PL
>PVVCY_0200220
--------------------------------------------------------------------------------
--------------------------------------------------------------------------------
--------------------------------------------------------------------------------
------------------M---DVYNNSS-IKKNYIHMKQAILFAPKKSGTNINNEKKDI-ENKVIQNVNDDDILNSNIN
SHTNW-------------------------------------------YDDDNNMR--KNDNFITSTLKKGKDTILTFNS
KS------PR--------MSNNNLGSNNDNIGNN--NNK-HISIVNSNCMTNPMNNDYNSVQIKNNNSDIYDINRLSNR-
-----AVNDIY-------NGVSNRGLLDGLSYG---LVNKS---------NSNQ--TRSSTCASES--------------
----------------------------------CN-----N-NITSVNNVSNSITNIVNKSLVGDHRISVEGNE-----
--------------NGLVPNNNLSQ-SGIINMNFFPKNG--TINN--------NISGHINSESNLEYLGIPSKYYGEEKK
KDIVYLFQELLSYCECLKRSRKKSTEEINKIRISYNKVSELLKETLKREKNSHIKIEELRNIINTYDEKFNRVKNCSEGT
ITNLNKNVQTLVDLNNDLEMEMNKVINENQQLRKIAQNEFELNKEINDLRKQVEVLNNENISLVNQIDILRLENSKIENE
KNVLLSDKTLLHCKIDELENGLKNRT--SIFSQSNITSQENNPFIINSDEEINEQVDNYLNLNHDQRTELFKNFLYHWRE
TNKAGQKFYEQAFSM------------------NQ
>PF3D7_0111400
MSCNKENKRICK---KSCDKNYD--------NGSPKYMCTKKNSLNSFKSEEYNINENISYDDIISINLNKKNKTKSYTD
NLLIENNNK----KKNY-N-----------TKNNINI-KNNINIKNKISKNINKTIEENSHICNNRAYTDSYYNIKNMRS
NMYYSKYMNTDINN----NLYK---------------DKISSDIFY----------------------------------
-----KDKILSDIYKKENMNCDNLYNNEKKTKKKTFLVNQAVFFTPKKSVLNSSNEKKDT-EYKKSQNMNDDNISIDNMN
NHSLYNQTYETNSLKSIINNNNNNNS--------------NNNNSNNYLNN-IEEKRKRNGTFGIQTILKRKENLLLDNK
NI------NN--------VNIT---KDTKET--------------------------------RN------------NNM
N---NVNN-MN-------RR-EHLMCEDKGEI-----EIYT-------------------IVGSDTEKDNNNNKEKDNNN
------------NNNNNKEKDNDNDKENIDVGMKRK-----GGKSYNINKY-NKMINIKDN------MNPYHH-S-----
--------------SRSEHNFDIYN-E-NKTINFLHVNNLNNPNN--------EETDINSNTKKLDYLNLC--NYSTEKK
TDMLNLIQELLSYCECLKRNRKKSSYEIQKIRVSYNKVSDLLKETLKREQNSHIKIEELRNIIINYNEKFDRIKNNSEGT
ITNLSKNVQTLIELNNNLENEMNKMIDENVHLRKIAQNELLLNKEINDLRKQLEILSNENVSLIDQIDFLRLENSKIENE
KNVLLSDKTVLNCKIDVLENQIKNNM--HTHKKNLSEQIENSPFCVHTDKEINEHINNYLNLNHDDRTELFKNFLYQWRE
TNKAGQKFYDQAFC--------------------N
>PCHAS_0200800
--------------------------------------------------------------------------------
--------------------------------------------------------------------------------
--------------------------------------------------------------------------------
------------------M---DVYNNSS-IKKNYIHMKQAILFAPKKSGTNINNEKKDI-ENKVIQNVNDDDILNSNIN
SHTNW-------------------------------------------YDD-DNAR--KNDNFITSTLKKGKDTILTFNT
KS------PR--------VSNNNLGNNNDNIGNN---NK-HISIVNSNCMTSPMNSDYNSVQIKNNNLDNYDINRLSNR-
-----AGNDIY-------NGVTNRGLLDGLSYG---LVNKS---------NSNQ--TRSSTCASES--------------
----------------------------------CN-----N-NITSVNNVSNSITNVVNKSLMGEHRISVEGNE-----
--------------NGLVPNSNLSQ-SSIINMNFFPKNG--MINN--------NMTGHINSESNLEYLGIPSKYYGEEKK
KDIVYLLQELLSYCECLKRSRKKSTEEINKIRISYNKVSELLKETLKREKNSHIKIEELRNIINTYDEKFNRVKNCSEGT
ITNLNKNVQTLVDLNNDLEMEMNKVINENQQLRKIAQNEFELNKEINDLRKQVEVLNNENISLVNQIDVLRLENSKIENE
KNVLLSDKTLLHCKIDELESGLKNRT--SIFSQSNITNQENNPFIINSDEEINEQVDNYLNLNHDQRTELFKNFLYHWRE
TNKAGQKFYEQAFSI------------------NQ
>PPRFG01_0109700
MSCNKENKRICK---KSCDKNYD--------NGSPKYMCTKKNSLNSFKSEEYNINENISYDDIISINLNKKNKTKSYTD
NLLIENNNK----KKII-I-----------L-------KNNINIKNKISKNINKTIEENSHICNNRAYTDSYYNIKNMRS
NMYYSKYMNTDINN----NLYK---------------DKISSDIFY----------------------------------
-----KDKILSDIYKKENMNCDNLYNNEKKTKKKTFLVNQAVFFTPKKSVLNSSNEKKDT-EYKKSQNMNDDNISIDNMN
NHSLYNQTYETNSLKSIINNNNN-----------------NNNNSNNYLNN-IEEKRKRNGTFGIQTILKRKENLLLDNK
NI------NN--------VNIT---KDTKET--------------------------------RN------------NNM
N---NVNN-MN-------RR-EHLMCEDKGEI-----EIYT-------------------IVGSDTEKDNNNNKEKDNNN
---------------NNKEKDNDNDKENIDVGMKRK-----GGKSYNINKY-NKMINIKDD------MNPYHH-S-----
--------------SRSEHNFDIYN-E-NKTINFLHVNNLNNPNN--------EETDINSNTKKLDYLNLC--NYSTEKK
TDMLNLIQELLSYCECLKRNRKKSSYEIQKIRVSYNKVSDLLKETLKREQNSHIKIEELRNIIINYNEKFDRIKNNSEGT
ITNLSKNVQTLIELNNNLENEMNKMIDENVHLRKIAQNELLLNKEINDLRKQLEILSNENVSLIDQIDFLRLENSKIENE
KNVLLSDKTVLNCKIDVLENQIKNNM--HTHKKNLSEQIENSPFCVHTDKEINEHINNYLNLNHDDRTELFKNFLYQWRE
TNKAGQKFYDQAFC--------------------N
>PCOAH_00003790
MAFYQSEKKSRQ---SSSAQNIE--------EGTN-NLCNPKASI---LQGEEEVTRKATWSNA-HHALKVKNESESQGG
SRNRSRSEG----QTAG-QEADQVAGRSRSSSRNLSQKYPLIDTGSP-ADEATSTVPPDSKEGPSEV-ANSCGSTCSVPA
H----EKLSDRVGD----TLGDRKVDKPLNLPNNKPGEKAVSQLL-----------------------------------
------VHPPVQLPTRQTM---NCYQSD--A-KKNYLMRQAVFFTPKKNCVIVSNEKKEI-GNRIGPNGNDEHALNSTLH
KNGSW-------------------------------------------VGS-SDQR--KAES-SGGTIWKSKDTVLSFNS
DK------HG--------VNHSNVNLNTAPVSFS-----------------------Q-----NF------------GV-
-----TENAIA-------GG-HYAACAGQYGNG---VGEYT-------------------VGGTEY--------------
----------------------------------GGGGAGEF-PFCNANN-------------------CCSVSS-----
--------------SLTLQGNNFNSPTSIGNVNFLQNGS--SMSGKVTAAAVVAGGGGNNNEGSLEYLNISS-QCFTEKK
KDIVYLFQELLSYCECLKRNRKKSTEEINKIRISYNKVSDLLKETLKREKNSHIKIEELRNIIITYDEKLDRVKNSSEGT
ISNLNKNVQTLIDLNNNLEMEMNKVANENQQLRKIAQNEFNLNKEINELRNQIEILNNEKVVLVNQIDGLRLENSKIENE
KNVLLSDKTLLHCKIDELENGLKNKNKKNIFNQANGIGQESNPFIINSDEEINQQVNNYLNLNHEQRTELFKNFLYHWRE
TNKAGQKFYEQSCVAGA----------------PL
>MKS88_000654
--------------------------------------------------------------------------------
--------------------------------------------------------------------------------
--------------------------------------------------------------------------------
------------------M---NIYNND--IKKKNVFVNQAIFFTPKKNLMNTSNEKKDI-ENKILQNVNDDYPSNNNFN
NYNRW-------------------------------------------FGN-QDQR--KIEN-IPSTIWKGKDTILTFNT
NT------SN--------LNSSGVNTHSTTTLSN--NGR------------------E-----NN------------NN-
-----INNTIP-------NG-STAGLLNGSANG---LINGT---------VSNLQNSINATCSNET--------------
----------------------------------CS-----NANRYSGNNY-NNNNNMGNE------QQRFNVNS-----
--------------SLTNQGNNLNS-SNMKSLNFLQKNN-----N--------IINGNVNNENNVEYLNISL-QHGLEKK
KDIVYLFQELLSYCECLKRSRKKSTEEINKIRVSYNKVSDLLKETLKREKNSHIKIEELRNIIINYDEKFDRVKNSSEGT
ITNLNKNVQTLIDLNNNLEIEMNKVVNENHQLRKIAQNEFVLNKEINSLRKEIEILNNEKVSLVHQIDGLRLENSKIENE
KNVLLSDKTLLHCKIDELENGLKNRN--NFFNKSQMTEKEINPFIINSDEEINEQLNNYLNLNHDQRTELFKNFLYHWRE
TNKAGQKFYEQSCIM-------------------N
>PBILCG01_0109700
MSCDKENNRICK---KSWDKNNH--------YGSQKYMCTKKNIL---KSEEYNIKENISYDDI-SINLNKKNKTKSYTD
ILLIENNSK----KKNY-N-----------T-------KNNINIKNKISKNINKTIEENSYICNNRAYTDSYYNSKNMTS
NLYNSKYMNTNINN----NLYK---------------DKIDSDIYK----------------------------------
-----KENMNCDMYKKENMNCDNLYNK---KKKKTFLVNQAVFFTPKKSVLNSSNEKKDI-EYKKSQNMNDDNMSVDIMN
NHSLYKKSYETNSLKSINNNI--------------------NNNINNYLNN-TEENRKRNGPFGIQTILKRKENLLSDNK
NI------NN--------VNIS---KDTKET--------------------------------RN------------NN-
-----INN-MN-------RR-EYLMCEDKEEI-----EIYR-------------------IIESETEKDK----------
------------------------DKENIDVGMKRK-----GGKSYEINKY-NKMINIKND------MNPYHH-S-----
--------------SRSEHNFDIYN-E-NETIKFFNVNKLNNINN--------EENDINRNTKKLDYLNLC--NYSTEKK
ADMLNLFQELLSYCECLKRNRKKSSYEIQKIRVSYNKVSDLLKETLKREQNSHIKIEELRNIIINYNEKFDRIKNNSEGT
ITNLSKNVQTLIELNNNLENEMNKMIDENVHLRKIAQNELSLNKEINDLRKQLEILSNDKVSLIDQIDSLRLENSKIENE
KNVLLSEKTVLNCKIDVLENQIKSNM--NTHKKNLSQQIENNPFFIHTDKEINEQINNYLNLNHDDRTELFKNFLYQWRE
TNKAGQKWYDQAFS--------------------S
