# Supplementary material for: Phosphorylation in the Plasmodium falciparum Proteome: A Meta-Analysis of Publicly Available Data Sets
Source: J Proteome Res. 2024 Oct 30;23(12):5326–41. doi: 10.1021/acs.jproteome.4c00418 (PMC11629380; doi:10.1021/acs.jproteome.4c00418)
Supplement: Supplementary file 7 — pr4c00418_si_007.zip [file pr4c00418_si_007.zip › plasmodium_alignments/PF3D7_0111500_orthos.afa]

>PCOAH_00003800
MKYKRIYAGVFFSVVSNFSK-ILVHNFVYLK--SEKAISPSVSAANAFCHGGGTARRHFKTAR--EERTVSSGLYKF--S
LF-GEKTHFHRDR--KLEEKFFANNFFAMGKDQPFVIFMLGGPGSGKGTQCKLIQDKFDFVHISAGDCLREYLIKCEKGE
VDTKHQAVVEDCINNGKIAPVQITLELMKIKMENEIEKRKKQEK-----------EEETK---TGEP------TKLQDEA
EKKSFSFDVFDDSIKVKNDNLDFYHEKLRYQNGIHENEHVQKILQRNKFNQKAKYKFIIDGFPRNYDNFDGWMNVIGTYA
YVHLCLFLYCDEDTMIKRCMNRGLMCGRVDDNMDTLRKRFETHKNGCMPIINIFLNENKCIFINANKNIEDVWKDIQYVF
TNM
>AK88_04324
MKYKSIYTGVFFSIVAEFSK-NLVGGFMYLK--SEKATYLSVTTINAFCHRGGGARRHFKIAH--EKRTVSNGLYKF--R
LLGGRRTHFHRDR--KLEEKFFASNFFAMGKDQPFVIFMLGGPGSGKGTQCKLIQDKFDFVHISAGDCLREYLIKCEKGE
VDTKHQAVVEDCINNGKIVPVQITLELMKIKMENEIEKRKKQEK-----------EQEIK---IGEL------TKLQKQE
EKKSFSFDIFDDSIKLKNDNLDLYYDKLKYENGIHENKQVQEILQKNKFDQKAKYKFIIDGFPRNYDNFDGWMNVIGNYA
YVHLCLFLYCDEDTMIKRCMNRGLMCGRVDDNMDTLRKRFETHKNGCMPIINIFLNEHKCIFINANKNIEDVWNDVQYVF
TNM
>PCHAS_0200700
MNIKKIYIRYFFMITSVFSN-YIAKNILCYS--NEKK-IFFLNRTNVHNNS-I----VYALKNTHGKNNI-RRVKHFN-K
LF-FEKKIFYINK--SIERKFFANNIFRMNEHQPFVIFMLGGPGSGKGTQCKLIQENFNFIHISAGDCLREYLVKCEKNE
ADPKYKEIVEDSINNGKIAPGEITIELMKNKMQDEINRMRKNEE-----------KCDDE-----------------NVE
QINSFSFTSLDDKINLENTNMDENSDKLKYENNIYENNYVLDILKKNKMQKKPKYKFIIDGFPRNYNNLNRWINIIQNYA
YVHLCLFLYCDEEHMINRCISRGLISGRVDDNISTLKKRFETHTKGCTPIINLFLSENKCIFINANKNIEGVWADMKYVF
ENM
>PRCDC_0109200
MNYQKLFLIFFFMFIVKYPY-LFVKNLYLLK--NSKHFPFYINRTNGSYKKEQ----PFKIESQ-HYNKITRKFYKFKKN
IY-TSTSNFSINSYNIWEKQFFSNNKFIMSKDQPFVIFMLGGPGSGKGTQCKLIQEKFDFTHISAGDCLREYLKKCEKNE
VNTKHQEIVEDCINNGKIVPVDITLELMKIKMESEIAKRKKQEH-----------NELSD---QGE---------AGVEK
KKDSFSFKKLDENANLKNINIEEYNNKLKYVNNIYENKEVLEILKNNKCEQKAKYKFIIDGFPRNYDNFNGWINIIGNYA
YVHLCLFLYCDEEIMIERCMNRGLTCGRVDDNMDTLKKRFDTHNNDCIPIINLFLNENKCIFINANKNIQDVWSDIQYVF
TNM
>PADL01_0109000
MNYQKLFLIYFFMFIVKYPY-LFVENFHILK--NRKHFPFYLNRTNGSYKKEE----HFKIENK-YYNKITRKFYTFKKN
IY-TSTSNFSINSYNISEKQFFSNNKFIMNKDQPFVIFMLGGPGSGKGTQCKLIQEKFDFTHISAGDCLREYLKKCEKNE
VNTKHQEIVEDCINNGKIVPVDITLELMKIKMESEIAKRKKQEQ-----------NKLND---QSE---------SGVEK
KKDSFSFKKLDENANLKNINLEEYNNKLKYVNNIYENKDVLEILKNNKCEQEAKYKFIIDGFPRNFDNFNGWINIIGNYA
YVHLCLFLYCDEEIMIERCMNRGLTCGRVDDNMDTLKKRFDTHNNDCIPIINLFLKENKCIYINANKNIQDVWSDIQYVF
TNM
>PGSY75_0111500
MNYQKLFLIYFFMFIVKYPY-LFVENFHILK--NSKHFPFYLNRTNGSYKKEE----HFKIENQ-YYNKITRKFYTFKKN
IY-TSTSNFSINSYNISEKQFFSNNKFIMNKDQPFVIFMLGGPGSGKGTQCKLIQEKFDFTHISAGDCLREYLKKCEKNE
VNTKHQEIVEDCINNGKIVPVDITLELMKIKMESEIAKRKKQEQ-----------NKLND---QSE---------SGVEK
KKDSFSFKKLDENANLKNINLEEYNNKLKYVNNIYENKDVLEILKNNKCEQEAKYKFIIDGFPRNFDNFNGWINIIGNYA
YVHLCLFLYCDEEIMIERCMNRGLTCGRVDDNMDTLKKRFDTHNNDCIPIINLFLKENKCIYINANKNIQDVWSDIQYVF
TNM
>PmUG01_02012600
MNYKNNYVIIFSMIIVNFSR-FFVENTNYLK--RKKTIILYANRTNVYYYRGL----N-TFENTLKIQKLLRGYSKLKKS
II-LDKNKFYINK--SLEEKFFANNTFEMSKDQPFVIFMLGGPGSGKGTQCKLIQDKFDFIHISAGECLREYLRRCENNE
VDKKHQSIVEHCINNGEIVPVHITLELMKIKMENEIEKKKKKKEEKGQSKKRQEEEELSQKKQDKE---------EEKEE
KKKSFSFKILDENVLLKNINIEEYNKKLKYENCIYENKEVLKILKKNKINEEAKYKFIIDGFPRNYDNFDGWMSIIGNYA
YVHLCLFLYCDDDNMIERCINRGLISGRVDDNMDTLRKRFETHKNSCIPVINLF--------------------------
---
>PBILCG01_0109800
MNYEKLFLIFFFMFIVKYPY-LFVENFYLLK--NSKLFPFYINRTNGSYKKEQ----HFKIENQ-HYNKITKKFYKFKKN
IY-TSTSNFSINSYNIWEKQFFCNNKFIMSKDQPFVIFMLGGPGSGKGTQCKLIQEKFDFTHISAGDCLREYLKKCEKNE
VNTKHQEIVEDCINNGKIVPVDITLELMKIKMESEIAKRKKQEQ-----------NELNE---QGK---------AEVEK
KKDSFSFKKLDENANLKNINIEEYNNKLKYVNNIYENKEVLEILKNNKCEQKAKYKFIIDGFPRNYDNFNGWINIIGNYA
YVHLCLFLYCDEEIMIERCMNRGLTCGRVDDNMDTLKKRFDTHNNDCMPIINLFLNENKCIFINANKNIQDVWSDIQYVF
TNM
>PRELSG_0205800
MNYKKFYLRIFFMIIVNFSKFFFVENLS-HS--ENKKKILFLSRTNVYYKRGD----NF--KNIFKKNKI-TRIINFK-N
II-LNTKKFNLNQ--YFEKKFFINNKFIMSEDQPLVIFMLGGPGSGKGTQCKLIQEKFDFIHISAGDCLREYLIKCRNNE
VNKKHQSIVEDCINNGKIVPVHITLELMKIKIESEIEKRKQVED-----------KLIKE----------------EEKE
KKSSFSFNLLDENIYLKNTNIEEYNKKLKYENNIYENKEVLEILKKNKLKQKAKYKFIIDGFPRNYDNFNGWIKIIGNYA
YVHLCLFLYCDEEIMIERCMNRGLVSGRADDNMETLRKRFETHKNDCMPIINLFLNENKCIFINANKNIENVWNDIQYIF
SNM
>PVVCY_0200210
MNIKKIYIKFFFMITSFCLN-YIAKNILCYS--NEKKNIFFLNRTNVHNNI-L----LYGLKNTHGKNNI-RRVKHFN-Q
LF-FEKKIFYINK--SIERKFFANNIFRMSDHQPFVIFMLGGPGSGKGTQCKLIQENFDFIHISAGDCLREYLIKCEKNE
ADPKYKEIVEDSINNGKIAPAEITIELMKNKMQNEINRMKKNEE-----------KCNNE-----------------HVE
QLNSFSFSSLDNKINLENTNIDKNSDKLKYDNNICENNYVLDILKKNKIQKKPKYKFIIDGFPRNYNNLNGWINIVKNYA
YVHLCIFLYCDEEHMIKRCINRGLISGRVDDNISTLKKRFETHNKGCTPIINLFLSENKCIFINANKTIEGVWTDMKYVF
ENM
>PBANKA_0202300
MNIKKIFIKFFFMVTVVFSH-FITKNIC-YS--NKKKYIFFLNRTNAHNNS-I----VYTLKNTHWKNNI-RRVKHFN-K
LF-FEKKLFYINK--SVERIFFANNIFRMDMHQPFVIFMLGGPGSGKGTQCKLIQENFNFIHISAGDCLREYLIKCEKNE
TDSKYKEIVEDSIKNGKIAPAEITIELMKHKMKDEINRMKKNEE-----------KCDNE-----------------DVE
KLNSFSFNLLDEKINLENTNIDENSDNLKYENNIYENNYVLDILKKNKTLKKAKYKFIIDGFPRNYNNLDGWINIIKNYA
YVHLCIFLYCDEEHMIKRCINRGLISGRVDDNINTLKKRFEIHNKGCIPIINLFLSENKCIFINANKTIEGVWADIKYVF
ENM
>PKNH_0202100
MKYKRIYAGVFFSVVSNFSK-VLVHNFIYLK--NEKAISSSASAANAFCHRGGTARRHFKTAR--EKHTVSNGLYKF--S
PL-GGRAHFHRDR--NLEEKFFASNFFAMGKDQPFVIFMLGGPGSGKGTQCKLIQDKFDFVHISAGDCLREYLIKCEKGE
VDTKHQDVVEDCINNGKIAPVKITLELMKIKMENEIEKRKKKEK-----------EET-Q---TSEP------TKLQDQE
EKKSFSFDVFDDSIKLKNDNLDYYYEKLKYQNGIHENEHVQKILQRNKFNQKAKYKFIIDGFPRNYDNFDGWMNIIGNYA
YVHLCLFLYCDEDTMIKRCMNRGLMCGRVDDNMDTLRKRFETHKNGCMPIINIFLNENKCIFINANKNIEEVWNDIQYVF
TNM
>PGAL8A_00107200
------------MILVNFSKVFFVENLN-YS--KNKKKIFYLNRTNVYYKKGD----NF--KSLFKKNKI-TRIINNT-N
FV-FNTRKFNSYQ--YLE-TFFINNKFIMSRDQPLVIFMLGGPGSGKGTQCKLIQEKFDFIHISAGDCLREYLIKCEKNE
VNKKHQSIVEDCINNGKIVPVNITLELMKIKIESEIEKRKQLEH-----------EQIEE---RE-----------EIKE
KKNSFSFNLLDENIYLKNTDMEKYHEKLKYENNIYENKEVLEILKKNKLKQKAKYKFIIDGFPRNFDNFNGWIKIIGNYA
YVHLCLFLYCDEEVMIERCISRGLVSGRVDDNMETLKKRFETHKNECIPIINLFLNENKCIFINANKNIEHVWNDIQYIF
SNM
>PF3D7_0111500
MNYQKLFLIFFFMFIVKNPY-LFVENFYLLK--NSKHFPFYINRTNGSYKKEQ----PFKIESQ-HYNKITRKFYKFKKN
IY-TSTSNFSINSYNIWEKQFFSNNKFIMSKDQPFVIFMLGGPGSGKGTQCKLIQEKFDFTHISAGDCLREYLKKCEKNE
VNTKHQEIVEDCINNGKIVPVDITLELMKIKMESEIAKRKKQEH-----------NELND---QGE---------SGVEK
KKDSFSFKKLDENANIKNINIEEYNNKLKYVNNIYENKEVLEILKNNKCEQKAKYKFIIDGFPRNYDNFNGWINIIGNYA
YVHLCLFLYCDEEIMIERCMNRGLTCGRVDDNMDTLKKRFDTHNNDCIPIINLFLNENKCIFINANKNIQDVWSDIQYVF
TNM
>PocGH01_02010900
MNIIKAYEIIFFMIIARFPF-FFAENLSYLK--SKKKKYFYLPSTNVYYNSGT----S-VFKNHLEKHN-IRRLRKLKRN
AV-FETNKFYINR--KLEEQFFANNTFTMSRDQPFVIFMLGGPGSGKGTQCKLIQDKFDFVHISAGDCLREYLTKCENNE
ANKMHQSIVEDCINNGKIAPVHITLELMKKKMQAEIEKIKQKEK-----------NEMFN---DKE---------HRKEE
GKKSFSFNALDDNIKLKNTDIDEYNKKLKYENNIFENKEVLKVLEKNKFEQKAKYKFIIDGFPRNYDNFNGWMNIIGSYA
YVHLCLFLYCDEDIMVKRCMNRGLMSGRADDNMKTLRKRFETHKNDCMPIINIFLNEHKCIFINANKNIDDVWNDIQYVF
TNM
>MKS88_000653
MNYKNNYVIIFSMIIVNFSR-FFVENTNYLK--RKKTIILYANRTNVYYYRGL----N-TFENTLKIQKLLRGYSKLKKS
II-LDKNKFYINK--SLEEKFFANNTFEMSKDQPFVIFMLGGPGSGKGTQCKLIQDKFDFIHISAGECLREYLRRCENNE
VDKKHQSIVEHCINNGEIVPVHITLELMKIKMENEIEKKKKKKEEKGQSKKRQEEEELSQKKQDKE---------EEKEE
KKKSFSFKILDENVLLKNINIEEYNKKLKYENCIYENKEVLKILKKNKINEEAKYKFIIDGFPRNYDNFDGWMSIIGNYA
YVHLCLFLYCNDDNMIERCINRGLISGRVDDNMDTLRKRFETHKNSCIPVINLFLNENKCIFINANRNIQDVWNDIQYVF
TNM
>PY17X_0203700
MNIKKIFIKIFFMATVIFSH-FITQNIC-YS--NKKKHIFFLNRTNVYNNNNL----VYTLKNTHWKNNI-RRAKIFN-K
LF-FENNLFYINK--SIEQKFFANNIFKMDMHQPFVIFMLGGPGSGKGTQCKLIQENFDFVHISAGDCLREYLIKCEKNE
ADSKYKEIVEDSINNGKIAPAEITIELMKHKMEDEINRIRKNEE-----------KYDNE-----------------DVE
KLNSFSFNSLDDKINLENTNINENSNKLKYENNIYENNYVLDILKKNKILKKAKYKFIIDGFPRNYNNLNGWINIIKNYA
YVHLCIFLYCDEDHMIKRCINRGLISGRVDDNINTLKKRFETHNKGCIPIINLFLSENKCIFINANKTIEGVWNDMKYVF
ENM
>PVP01_0203700
MNCKRIYAGVFLSIVANVSK-ILVDDFTHLK--SEQATSLTASTTNAFCHRGGRAKRHFKTAR--EKRGVSSGLCKF--S
LF-GGRTHVHRDR--KLEGEFFASNSFAMGKDQPFVIFMLGGPGSGKGTQCKLIQDKFDFVHISAGDCLREYLIKCEKGE
VDTKHQAVVEDCINNGKIVPVQITLELMKIKMENEIEKRKKQEK-----------EEEAK---TGEA------TNPQEQA
EKKSFSFDVFDDTIKLKNDNLDHYHEKLRYQNGIHENKEVVEILKKNKFEQKAKYKFIIDGFPRNYDNFDGWMSVIGNYA
YVHLCLFLYCDEDTMIKRCMNRGLMCGRVDDNMDTLRKRFETHKNGCMPIINIFLNENKCIFINANKNIEEVWNDIQYVF
TNM
>C922_04860
MNYRRIYAGVFFSIVAKFSN-PSVHDFIHLKLKGEKATSLSGSTTYAFCHRGGRSRRHFKTAR--EKRRVSSRLYKF--S
LF-GGRAHFHRDR--KLEGKFFASNSFAMGKDQPFVIFMLGGPGSGKGTQCKLIQDKFDFVHISAGDCLREYLIKCEKGQ
VDTKHQAVVEDCINNGKIVPVQITLELMKIKMENEIEKRKKQEK-----------EEQTK---TGEQTKTGEPTNLPDQA
EKKSFSFDVFDDSIKLKNANLDYDHEKLKYQNGIHENEQVQEILQRNKFEQKAKYKFIIDGFPRNYDNFDGWMSVIGTYA
YVHLCLFLYCDEDTMIKRCMNRGLMCGRVDDNMDTLRKRFQTHKNGCMPIINIFLNENKCIFINANKNIEDVWKDIQYVF
TNM
>PcyM_0205000
MIYKSIYVGVFFSIVANFSK-ILVFDFIHLK--NEKATFPSVNTTNAFCHRGGRARRHFKIAR--EIRRVSSGLYKL--S
LF-GERTHFHRDR--KLEEKFFASNSFAMGKDQPFVIFMLGGPGSGKGTQCKLIQDKFDFVHISAGDCLREYLIKCEKGE
VDTKHQAVVEDCINNGKIAPVKITLELMKIKMENEIEKRKKQEK-----------KEETK---TAEP------TELQDQA
EKKSFSFDVFDDTIKLKNANLDYSHEKLRYQNGIHENKQVQEILQRNKFQQKAKYKFIIDGFPRNYDNFDGWMSIIGTYA
YVHLCLFLYCDEDTMIKRCMNRGLMCGRVDDNMDTLRKRFETHKNGCMPIINIFLNENKCIFINANKNIEDVWKDIQYVF
TNM
>PPRFG01_0109800
MNYQKLFLIFFFMFIVKYPY-LFVENFYLLK--NSKHFPFYINRTNGSYKKEQ----PFKIESQ-HYNKITRKFYKFKKN
IY-TSTSNFSINSYNIWEKQFFSNNKFIMSKDQPFVIFMLGGPGSGKGTQCKLIQEKFDFTHISAGDCLREYLKKCEKNE
VNTKHQEIVEDCINNGKIVPVDITLELMKIKMESEIAKRKKQEH-----------NELND---QGE---------SGVEK
KKDSFSFKKLDENANIKNINIEEYNNKLKYVNNIYENKEVLEILKNNKCDQKAKYKFIIDGFPRNYDNFNGWINIIGNYA
YVHLCLFLYCDEEIMIERCMNRGLTCGRVDDNMDTLKKRFDTHNNDCIPIINLFLNENKCIFINANKNIQDVWSDIQYVF
TNM
>PVL_020006400
MNCKRIYAGVFLSIVANVSK-ILVDDFIHLK--SEQATSLTASTTNAFCHRGGRAKRHFKTAR--EKRGVSSGLCNF--S
LF-GGRTHVHRDR--KLEGEFFASNSFAMGKDQPFVIFMLGGPGSGKGTQCKLIQDKFDFVHISAGDCLREYLIKCEKGE
VDTKHQAVVEDCINNGKIVPVQITLELMKIKMENEIEKRKKQEK-----------EEEAK---TGEQ------TNPQEQA
EKKSFSFDVFDDSIKLKNDNLDHYHEKLRYQNGIHENKEVVEILKKNKFEQKAKYKFIIDGFPRNYDNFDGWMSVIGNYA
YVHLCLFLYCDEDTMIKRCMNRGLMCGRVDDNMDTLRKRFETHKNGCMPIINIFLNENKCIFINANKNIEEVWNDIQYVF
TNM
>PBLACG01_0109000
MNFQKLFLIFFFMFIVKYPY-LFVENFYLLK--NRKHFPFYINRINGSYKKNQ----HFKIENQ-HYNKITRKFYKYKKN
IY-TSTSNFSINSYNISEKQFFSNNKFIMNKDQPFVIFMLGGPGSGKGTQCKLIQEKFDFTHISAGDCLREYLKKCEKNE
VNTKHQEIVEDCINNGKIVPVDITLELMKIKMESEIAKRKKQEQ-----------NELND---QGE---------AGVEK
KKDSFSFKKLDENANIKNINIEEYNNKLKYVNNIYENKDVLEILKNNKCEQKAKYKFIIDGFPRNYDNFNGWINIIGNYA
YVHLCLFLYCDEEIMIERCMNRGLTCGRVDDNMDTLKKRFDTHNNDCMPIINLFLNENKCIFINANKNIQDVWSDIQYVF
TNM
