# Supplementary material for: Phosphorylation in the Plasmodium falciparum Proteome: A Meta-Analysis of Publicly Available Data Sets
Source: J Proteome Res. 2024 Oct 30;23(12):5326–41. doi: 10.1021/acs.jproteome.4c00418 (PMC11629380; doi:10.1021/acs.jproteome.4c00418)
Supplement: Supplementary file 7 — pr4c00418_si_007.zip [file pr4c00418_si_007.zip › plasmodium_alignments/PF3D7_0111600_orthos.afa]

>PBLACG01_0109100
MF-----------DVIKLCEVEELKELFIKEYNEYLKLIKNVELYYEKLEINWKKFHLFYQQNKKDPFEYHKEKNKYN--
------KIKKV-----------------------Q--NKKK-----------------NINIYSDYQSIEKYFKMTQEKE
IQNNCYYYKKFDY-DK-YSFILYTLKKNVTNAVELYININIEKLNKIKNYLLNYINDFCKRQINQIIILIILCEIKLNNL
YISQKNHYINNN-KKIKHIHLIKNIIHFNQQFIFEVTKNLIPFFTNFNIFSSPDYFNYHFNYFNNCVEIIG----E
>PCOAH_00003810
MEDSARKKPSKANHQIRLAEVHELKALAIEEYQEYLNLVRNAELQQQKLQQNWDKFHLFYEQNGLATFAYNARKKKHQD-
------KANKK-NQKDE----------------KK-EKKKKTPPEYS---------STRCAYYETYQSIEDDLKIIKRRE
RKSSCYHFKANNNNDNSKNFILHIL-KDIPLAVELYINIKIEAINKIKNNVLTNMDNFCKTRMDKIILLILLCEVKLNNL
YIRQKDVSHSENNA---DIILTGNIIRLCHSVIEEVTRKLIPFFFSFNIFSPPDYFNYRFEHFHAIVEGIV--PIG
>PY17X_0203600
MY-----------EQIKLLDVQELKLLLIEEYNEYIKLVKTVELYHQKMQLNWFKFHLFYEQTENNIQKYYSINKKNKN-
------QVNNKTNNMNSHLFNPSHEAIPICKGKKK--KKKK-----------------QSEGYSNYKSIEEDLKFIYKQG
KNNECYYFKAYNN-DKPRSLILHFL-RDVPNSVELYINIKIKNLNKLKNGVLTKLNNFCKIQINKIYFLIILCEIKLNNS
HLCQKTETHNKT-I---MHKNIKNIVILCKKIIHEVTKNMVPFFFLFNLFSTPDYFEYNFDYFNNLIQMLG----V
>PRCDC_0109300
MS-----------DVIKLCEAEELKELFIKEYNEYLKLIKNVELYYEKLEINWKKFHLFYEQNKKDPFEYHKEKNKHN--
------KIKKV-----------------------Q--NKKK-----------------NINIHSDYQSIEKYFKMIQKKE
IQNNCYYYKKFDY-DK-DSFILFTLKKNVTNAVELYININIEKLNKIKNYLLNYINDFCKRQINQIINLIILCEIKLNNL
YISQKNHFINNN-IKIKHIHLIKNIIHFNQQFIFEVTKNLIPFFTNFNIFSSPDYFNYQFNYFNNCVEIMG----E
>PCHAS_0200600
MH-----------EQIKLLDVQELKLLFIEEYNEYIKLVKTVELYHQKMQLNWFKFHLFYEHTENNIPKHYSINRKAKN-
------KANNKTNSMNNNLCNTNDGTIAICE--GG--KKKK-----------------QSEGYSNYKSIEEDLKFIHKQE
KNNECYYFKAHNN-DKPRSLILHFL-RDVPNSVELYMNIKIKNLNKLKNGVLTQLNKFCKTQINKIYFLIMLCEIKLNNS
HLSQKMEIHNKS-I---IHKNVKNIIILCKKIIHEVTKNMIPFFFLFNLFSKPDYFEYQFEHFNNLIQMLD----V
>PBANKA_0202200
MY-----------EQIKLLDVQELKLLLIEEYNEYIKLVKTVELYHQKMQLNWFKFHLFYEHAENNIPKYYSTNRKTKN-
------QVNKKTNNMNNNLCNISDGPITICK--GK--KKKK-----------------LSGGYSNYKSIEEDLKFIHKRE
KNNECYYFKAYNN-DKPHSLILHFL-RDIPNSVELYINIKIKNLNKLKNGVLMQLNNFCKIQINKIYFLIILCEIKLNNS
HLCQKMETHNKS-I---IHKNIKNIVIFCKKIIHEVTKNMIPFFFLFNLFSTPDYFKYHFEYFNNLIRMLD----V
>PVL_020006300
MGEGAGKKAAKAGQQIRLAQVHELKALAVEEYEEYLKLVRNAEGQQQRLQLNWSKFHLFYEQSGWASQKSEKDKKKKK--
------K-------------------------------KKKTPPVYSPPEHSHSSSPSHRAYYANYQSIEDDLKTIKRRE
RQRSCYYFKAKNNNDDSKRFVLHIL-KEIPLAVELYINIKIETINKIKNNILTDLDHFCKTRMNKIILLILLCEIKLNNL
FVRQKDVCHAENKG---DIHLIGNIIRLCHSVIEEVTRKLIPFFFSFNIFSPPDYFNYRFEHFHAIVEGIA--PTG
>PVP01_0203600
MGEGAGKKAAKASQQIRLAQVHELKALAVEEYEEYLKLVRNAEGQQQRLQLNWSKFHLFYEQSGWASQKNEKDKKKKK--
------K------------------------------KKKKTPPEYS-----H-SSPSHRAYYANYQSIEDDLKTIKRRE
RQRSCYYFKAKNNNDDSKRFVLHIL-KEIPLAVELYINIKIETINKIKNNILTYLDHFCKSRMNKIILLILLCEIKLNNL
FVRQKDVSHAENKG---DIHLIGNIIRLCHSVIEEVTRKLIPFFFSFNIFSPPDYFNYRFEHFHAIVEGIA--PTG
>PBILCG01_0109900
MS-----------DVIKLCEAEELKELFIKEYNEYLKLIKNVELYYEKLEINWRKFHLFYEHNKKDPFEYHKEKNKHN--
------KIKKV-----------------------Q--NKKK-----------------NINIHSDYQSIEKYFKMTKEKE
IQTNCYYYKKFDY-DK-DSFILYTLKKNVINAVELYININIEKLNKIKNYLLNYINDFCKRQINQIINLIILCEIKLNNL
YISQKNHYINNN-IKIKHIHLIKNIIHFNQQFIFEVTKNLIPFFTNFNIFSSPDYFNYHFNYFNNCVEIIG----E
>PF3D7_0111600
MS-----------DVIKLCEAEELKELFIKEYNEYLKLIKNVELYYEKLEINWKKFHLFYQQNKKDPFEYHKEKNKHN--
------KIKKV-----------------------Q--NKKK-----------------NINIHSDYQSIEKYFKMIQKKE
IQNNCHYYKKFDY-DK-DSFILFTLKKNVNNAVELYININIEKLNKIKNYLLNYINDFCKRQINQIINLIILCEIKLNNL
YISQKNHFTNNN-IKIKHIHLIKNIIHFNQQFIFEVTKNLIPFFTNFNIFSSPDYFNYQFNYFNNCVEIMG----E
>PVVCY_0200200
MH-----------EQIKLLDVQELKILFIEEYNEYIKLVKTVELYHQKMQLNWFKFHLFYENTENNIPKYYSINKQVKN-
------KVNNKTNTMDNNLCNTSD---------GG--KKKR-----------------LSEDYSNYKSIEEDLKCIYKQE
KNNECYYFKAHNN-DKPRSLILHFL-RDVPNSVELYMNIKIKNLNKLKNGVLTQLNKFCKVQINKIYSLIMLCEIKLNNS
HLSQKMEIHNKS-I---IHKNIKNIIILCKKIIHEVTKNMIPFFFLFNLFSKPDYFEYQFDHFNNLIQMLD----M
>PGSY75_0111600
MC-----------DVIKLCETEELKELFIKEYNEYLKFIRNVELYYDKLEINWKKFHLFYEQNKKDPLEYHKEKNKHN--
------KIKKV-----------------------Q--NRKK-----------------NINIYSDYQSIEKYFKINQEKD
IQNNCYYYKKFDY-DK-NSFILYTLKKNVTNAVELYLNINIEKLNKIKNCLLNYINDFCKRQINQIINLIILCEIKLNNL
YISQKNHHINNN-IKIKHIHLINNIIHFNQQFIFEVTKNLIPFFTNFNIFSSPHYFNYHFKYFNNCMEIIG----E
>PADL01_0109100
MC-----------DVIKLCETEELKELFIKEYNEYLKFIRNIELYYDKLEINWKKFHLFYEQNKKDPFEYHKEKNKHN--
------KIKKV-----------------------Q--NKKK-----------------NINIYSDYQSIEKYFKINQEKD
IQNNCYYYKKFDY-DK-NSFILYTLKKNVTNAVELYLNINIEKLNKIKNYLLNYINDFCKRQINQIINLIILCEIKLNNL
YISQKNHHINNN-IKTKHIHLINNIIHFNQQFIFEVTKNLIPFFTNFNIFSSPHYFNYHFKYFHNCMEIIG----E
>C922_04859
MDEGARKKPAKASHQIRLAQVHELKALAIEEYEEYLKLVRNTEWHQQKLQQNWAKFHLFYQQNGLATFGHNARKKKKKG-
------RENRK-NEEDK----------------KKKNKNKKTHPKYS-------SPSTRCANYDDYQSIEDDLKIIKRRE
RQNSCYYFKANNNNDNSKHFILHIL-KDIPLALELYINIKIEAINKIKNNVLTDMDHFCKTRMNKIILLILLCEVKLNNL
YIRQKDVCHGENNV---DIRLTGNIIRLCHSVIEEVTRKLIPFFFSFNIFSPPDYFNYRFEHFHGIVEGIV--PIG
>AK88_04323
MEEDTRKKQAKASLQIRLAPMQELKALAMEEYKEYLKLVKNAECQQKKLHTNWDKFHLFYEQNGLDTFGHNAHRNKKKKK
KK--QGRTNKK-NEQDK----------------------KKTQPNHS-------SQSTHCANYENYQSIEDDLKIIKQKE
RKSSCYYFKAYNNNDNNKNFILHIL-KDIPLAVEMYINIKIETINKIKNNVLTDIDRFCKNRMEKILLLILLCEVKLNNL
CIRQKDISHAENNV---DIPLTGNIIRLCHSIIEEVTKKLIPFFFSFNIFCPPDYFNYRFEHFHAIVEGIM--PIA
>PPRFG01_0109900
MS-----------DVIKLCEAEELKELFIKEYNEYLKLIKNVELYYEKLEINWKKFHLFYQQNKKDPFEYHKEKNKHN--
------KIKKV-----------------------Q--NKKK-----------------NINIHSDYQSIEKYFKMIQKKE
IQNNCYYYKKFDY-DK-DSFILFTLKKNVTNAVELYININIEKLNKIKNYLLNYINDFCKRQINQIINLIILCEIKLNNL
YISQKNHFTNNN-IKIKHIHLIKNIIHFNQQFIFEVTKNLIPFFTNFNIFSSPDYFNYQFNYFNNCVEIMG----E
>PocGH01_02010800
MY-----------EQIRLAEVHDLKLLFLEEYNEYIKLVRNIEIYYQKLKLSWSKFHLFYQQNGSSILERSECEKGEN--
------TVKKP-SEENEKGMRGMDGR--KKK--GA--EKTR-----------------DKSIYFSYENIEEDLKIIQQKK
KRNDCYFFKACNN-ID-NSFVLHSL-KDVPNAIELYIHIKIQTLNKLKNGALGDINNFCKTHINKFFYLIILCEIKLNNV
HMSQKDVNHSENNI---SKNSVQKIIFSCKEIIQEVTKNIIPFFFAFNIFSAPNYFNYHFKHFHNYAEL-E----I
>PKNH_0202000
MDEGARKKPAKASHQIRLADVHELKALAIEEYQEYLKLVKNAEWQQQKLQQNWDKFHLFYEQNGLATFGHKARKKKHQG-
------MVNNK-NEKDK--------------------KKEKLHPKYS---------SSHCVYYDNYQSIEDDLKIIKRRE
RKRGCYYFKANNNNDNSKNFILHIL-KDIPLAVELYINIKIEAINKIKNNVLTNMNNFCKTRMDKIILLILLCEVKLNNL
YIRQKDVTHGENKA---DIHLTRNIIRLCHGVIEEVTRKLIPFFFSFNIFSPPDYFNYRFEHFHTIVQGIV--PIP
>PmUG01_02012500
MH-----------EQVRLVDVHELKVLFMEGYNEYIKLVKHLELYYQKLQLNWYKFHLFYELNKNDTSSYSLTKKKKKG-
------EKRKKCTTSD-----------------KK--KKKK-----------------KKKSYSNYKTIEEDLKIIQQKE
KKNNCYYFKTYNN-SWNNSFILHCL-KEVPNSVELYINIKIETMNKLKNSVLTELNNFCKLQINKFIFLIFLCELKLNNL
QISQKDINHKNKDV---NRNIVKHMILFCKNIIQEITKNIIPFFFVFNIFSTSNYFNYHFKHFCSFIEMLEMYAVT
>PGAL8A_00107300
MD-----------GKIRLASIHELKEIFIKEYTEYIKLLKNIELYYQKLQLNWFKFHLFYEPNKNDDFAYYKEVKDKK--
-------------------------------------KNGK-----------------KSRSYCSYKAIEEDLKVIKQKE
KQNNCYYFKTFR-----KSFILYTL-RDITNSVELYLNIKIESMNKLKKNVLTDINNFCREEIKKIIFLIILCELKLNNL
LISQRKTDDNNK-L---NTKIIKNIIECCKKVIHEITKNLIPHFLLFNIFSSPNYFNYQFNYFDNFIESIE----K
>PcyM_0204900
MDEGARKKTAKANNQIRLAEVHELRALVIEEYEEYLKLVRNAECQQQKLQQNWAKFHLFYEQNGLTTFGHNARKKKKRRR
RSTRGGKTNKT-KRIKK----------------KK-KKKKKTHPEYS-------SPTTHCAHYENYQSIEDDLKIIKRRE
RQSNCYYFKANNNNDNSKHFILHIL-KDIPLAVELYINIKIEAINKIKNNILTDMDHFCKTRMNKIILLILLCEVKLNNL
YIRQKDVSQGENKV---DIRLTGNIIRLCHSVIQEVTRKLIPFFFSFNIFSPPDYFNYRFEHFHSIVEGIV--PIG
>PRELSG_0205700
MD-----------EKIRLADIYELKQLFIKEYNEYIKLLKNIELYYQKLQLNWFKFHLFYEPNKNDDFPYYKQEKYK---
-------------------------------------KKKK-----------------KSIRYCDYKSIEEDLKIIRQKE
KQNNCYYFKTYR-----KSFILYSL-KGVTNSVELYLNIKIESMNKLKKNALTDINNFCKEEKNKIIFLVILCEVKLNNL
LISQKHTI-DNN-L---NIKIIKNIIECCKKIIHEITKNLIPFFLLFNIFSSPNYFNYQFNYFFNFIESIE----K
