# Supplementary material for: Phosphorylation in the Plasmodium falciparum Proteome: A Meta-Analysis of Publicly Available Data Sets
Source: J Proteome Res. 2024 Oct 30;23(12):5326–41. doi: 10.1021/acs.jproteome.4c00418 (PMC11629380; doi:10.1021/acs.jproteome.4c00418)
Supplement: Supplementary file 7 — pr4c00418_si_007.zip [file pr4c00418_si_007.zip › plasmodium_alignments/PF3D7_0111700_orthos.afa]

>PPRFG01_0110000
---------------------------------------MLLKRNNTLHDFPYHLYWFGLRPNLRDMFNDNNYKFSCLEE
FYLFRFSNINSFNLLNLNHSNNNFVNVWFDNLDNLIKCFHIKYSSNKSKIYLYEQYFQKKFPVNNIFDYKNPRHFY
>PF3D7_0111700
---------------------------------------MLLKRNNTLHDFPYHLYWFGLRPNLRDMFNDNNYKFSCLEE
FYLFRFSNINSFNLLNLNHSNNNFVNVWFDNLDNLIKCFHIKYSSNKSKIYLYEQYFQKKFPVNNIFDYKNPRHFY
>PVP01_0203500
MRTGTYIHQCAQWCAPLFAPLCEPSPKGPPPPVAPHHRKMLLKANKTLHDFPFHPYWFGRKPSMKNVI-DSNFTFSCLEE
FYLFRFANITTFNIFNLNHTSDNVASVWFDRLDNLIKCFQIKCSSSKSKIRSYEKYLHGKYPVNDTFDYRNPRSFY
>C922_04858
---------------------------------------MLLKANKTLHDFPFHPYWFGRKPSMKNII-DSNFTFSCLEE
FYLFRFANITTFNLLNLNHSSDNYANVWFDNLDNLIKCFQIKWSSNKSKIRLYESYLHAKYPVNDTFDYRNPRRFY
>PVVCY_0200190
---------------------------------------MLFKGNKTLNDFPYHMCWFGLKPDLKNLN-NSNFNFNCLEE
IYLFRFSNINSFNLLNLNHSSNNYVNVWFDNLDNLIKCFKIKYSSNKSKIYLYQQYFDKKYPINDVFTYKNPQQFY
>PY17X_0203500
---------------------------------------MLFKGNKTLNDFPYHMCWFGLKPDLKNLT-NSNFNFSCLEE
IYLFRFSNINSFNLLNLNHSSNNYVNVWFDNLDNLIKCFKIKYSSNKSKIYLYQQYFDKKYPINDVFTYKNPQQFY
>PRELSG_0205600
---------------------------------------MILKRNKTLNDFPYHLCWFGMRPNLKFLI-DTNFKFSCLEE
FYLFRFSNITSFNLLNLNHSNNNFVNVWFDNLDNLIKCFKIKYSSNKSKIYLYEKYFNKKYPINDIFHYKKPEKFY
>AK88_04322
---------------------------------------MLLKANKTLHDFPFHPYWFGRKPSMKNVI-DSNFTFSCLEE
FYLFRFANITTFNLLNLNHSSDNYTNVWFDNLDNLIKCFQIKFSSNKSKVHLYEKYLHAKYPLNDTFDYKNPRRFY
>PCHAS_0200500
---------------------------------------MLFKGNKTLNDFPYHMCWFGLKPDLKNLN-NSNFNFNCLEE
IYLFRFSNINSFNLLNLNHSSNNYVNVWFDNLDNLIKCFKIKYSSNKSKIYLYQQYFDKKYPINDVFTYKNPQQFY
>PVL_020006200
MRTGTHIHQC------------------PPPPVEPHHRKMLLKANKTLHDFPFHPYWFGRKPSMKNVI-DSNFTFSCLEE
FYLFRFANITTFNIFNLNHTSDNVASVWFDRLDNLIKCFQIKCSSSKSKIRSYEKYLHGKYPVNDTFDYRNPRSFY
>PcyM_0204800
MHTRIYIPLC------------ESSTKECSTFVAPHQRKMLLKANKTLHDFPFHPYWFGRKPSMKNVI-DSDFTFSCLEE
FYLFRFSNITTFNLLNLNHSTDNYANVWFENLDNLIKCFQIKYSSNKSKIHLYEKYLHAKYPVNDTFDYRNPRRFY
>PADL01_0109200
---------------------------------------MLLKRNNTLHDFPYHLYWFGLRPNLRNMFNDNNYKFSCLEE
FYLFRFSNINSFNLLNLNHSNNNFVNVWFDNLDNLIKCFTIKYSSNKSKIYLYEQYFQKKFPVNDIFDYKNPRHFY
>PBANKA_0202100
---------------------------------------MLFKGNKTLNDFPYHMCWFGLKPDLKNLT-NSNFNFSCLEE
IYLFRFSNINSFNLLNLNHSSNNYVNVWFDNLDNLIKCFKIKYSSNKSKIYLYQQYFDKKYTINDVFTYKNPQQFY
>PCOAH_00003820
---------------------------------------MLLKANKTLHDFPFHPYWFGRKPSMKNVI-DSDFTFSCLEE
FYLFRFANITTFNLLNLNHSSDNYANVWFDNLDNLIKCFQIKWSSNKSKIHLYEKYLHAKYPVNDTFDYRNPRRFY
>PmUG01_02012400
---------------------------------------MLLKGNKTLNDFPYHICWFGMKPNLKNMI-DSNFTFSCIEE
FYLFRFSNISSFNLLNLSHSNNNYVNVWFDNLDNLIKCFKIKYSSNKSKIYLYEKYLDKKYPVNDTFQYKNPQQFY
>PGAL8A_00107400
---------------------------------------MILKRNKTLNDFPYHLCWFGLKPNLKFLI-DTNFKFSCLEE
FYLFRFSNITSFNLLNLNHSNNNFVNVWFDNLDNLIKCFKIKYSSNKSKIYLYEKYFNKKYPVNDIFNYKKPEQFY
>PocGH01_02010700
M-------IC------------------PYEQIHLLEGKMLLKGNKTLNDFPYHLCWFGMKPNLKNLA-SSNFTFSCLEE
FYLFRFSNISSFNLLNLNHSNSNYVNVWFDNLDNLIKCFKIKYASNKSKIYLYEKYFDKKYPINDTFQYKNPQLFY
>PBLACG01_0109200
---------------------------------------MLLKRNNTLHDFPYHLYWFGLRPNLRNMFNDNNYKFSCLEE
FYLFRFSNINSFNLLNLNHSNNNFVNVWFDNLDNLIKCFNIKYSSNKSKIYLYEQYFQKKFPVNDIFDYKNPRHFY
>PGSY75_0111700
---------------------------------------MLLKRNNTLHDFPYHLYWFGLRPNLRNMFNDNNYKFSCLEE
FYLFRFSNINSFNLLNLNHSNNNFVNVWFDNLDNLIKCFTIKYSSNKSKIYLYEQYFQKKFPVNDIFDYKNPRNFY
>PRCDC_0109400
---------------------------------------MLLKRNNTLHDFPYHLYWFGLRPNLRDMFNDNNYKFSCLEE
FYLFRFSNINSFNLLNLNHSNNNFVNVWFDNLDNLIKCFNIKYSSNKSKIYLYEQYFQKKFPVNDIFEYKNPRHFY
>MKS88_000652
---------------------------------------MLLKGNKTLNDFPYHICWFGMKPNLKNMI-DSNFTFSCIEE
FYLFRFSNISSFNLLNLSHSNNNYVNVWFDNLDNLIKCFKIKYSSNKSKIYLYEKYLDKKYPVNDTFQYKNPQQFY
>PBILCG01_0110000
---------------------------------------MLLKRNNTLHDFPYHLYWFGLRPNLRNMFNDNNYKFSCLEE
FYLFRFSNINTFNLLNLNHSNNNFVNVWFDHLDNLIKCFYIKYSSNKSKIYLYEQYFQKKFPLNDIFDYKNPRHFY
>PKNH_0201900
---------------------------------------MLLKANKTLHDFPFHPYWFGRKPSMKNVI-DSDFTFSCLEE
FYLFRFSNITTFNLLNLNHSSDNYANVWFDNLDNLIKCFQIKWSSSKSKIHLYEKYLHAKYPVNDTFDYKNPRRFY
