# Supplementary material for: Phosphorylation in the Plasmodium falciparum Proteome: A Meta-Analysis of Publicly Available Data Sets
Source: J Proteome Res. 2024 Oct 30;23(12):5326–41. doi: 10.1021/acs.jproteome.4c00418 (PMC11629380; doi:10.1021/acs.jproteome.4c00418)
Supplement: Supplementary file 7 — pr4c00418_si_007.zip [file pr4c00418_si_007.zip › plasmodium_alignments/PF3D7_0111800_orthos.afa]

>PVP01_0203400
MKENLECVNNIELAETEKE-KKQKQKEKKKEKQKEKQKQRDKQTDKQT------------------------DKQKDKPT
DKQTDKQPLKQPEGKAKNDDLSPNDESGA-P-KKCEPAKNGKPGNKGTKLKNKK-NVHKESRTNGGDEDDGDDDNERNSG
SNS---------------ANSSGSNRGS------------------------------NEVGRCELIEKSNTF-TVVGK-
GKRE--PK---------------------------------------------------------------------SRS
DD-GK-ESK-----------------------------------------------------------------------
---------------------GSSTCGGATPSGTGSGTGSGIGSGTGSGTGS----A-IGSSKGVQKANAHGGKAGKK-K
KEMNKENQKGNNKK-------NAPEKKNGTTNA----------------------------------------P---N--
--TNSNELAKDKINVHKKGAKETNGNE-NGIHSNSV-AEGKTTISSATNGENSGKKKNATEQKNKA---NSKKG-AKKNK
QKNENYLQNTWVFLFDKENRKYYEQYVNGLVSLETFNTIE-----KFYKNYKYMKSPSSIKEYYNIYLFKHNYKPIYEEY
SNGFICIIKNDHCFRDNVADLIWEKMVLLAIGEEFNLVDLSGIQLCIRENEIFFKIWMKNYSNYIKNILTKRVNELLDLP
PNTSIITKILSNVYYNRKNANLKDKNEKGKKPYNKNNKPVEYPP-SRKDFFKLKNYGAVLAPPNYG------------IG
NYNFYKNNLDMNLFYLYNQQGIPNPPYLYYPLNMYHQHYSNGYPDFMYEYNL-GYPMEGFN---NNSIDNEMHAENNFGC
NQLNGVASGEKKNKFDYVTK-NKEYKKHFAYSSNTNENFEDSKSSTC-------------I-------------------
------------
>PBILCG01_0110100
MEGNDKCLN-ATLGNIEKD-TMKN--------------------------------------------------------
-----------------------NLSI-N-S-KGNELLNNKKSGYK-NNLKKKKKNIIKENNGNEQNK------------
---------------------------C------------------------------NGTLTVKNEEN-DSK---VFKT
HRNKRNSKNDIMEKHKNGVTKNENHVIKNKDDVTKNENHVIKNKDDVTKNENHVTKNENHVTKRKNYLTKHKNHLT-KQN
DEISK-EDK-----------------------------------------------------------------------
-------------------------------------------------------------NSNLGKTNGYNIKDIKRKK
KDNNKEYIRDHMKK-KKDIIMNNKGKKNNSNNNNSNNNNNNNSNNNNSNNNNSNNNNSNNNNSNNNNSNNNNSN---N--
--NNSNEYTKRK-NTHKKHLNEHYKNE-N-----------------------NKKKVNEKKYNNSVYINNNIKK-NHVNK
NKNENYLQNVWLFLFDNEIRKENEQCTGKIVSLDTFNTIE-----KFYKNYKYMKSPSSIKEYYNIYLFKHNFRPLFDEY
PNGFICTVKNASYFKNDNVDIIWEKMVLLAIGEEFSLIDLCGLQLCIRDNEMFFKIWMKNCSNYLKNILMKKLKDLLGLP
HNTSLVIRNLSNVYNNKKNQQGKGKNEKAKKNCNKNSKGAEFVA-SKKDSLKIHNFPNIVPPQNY-------------LG
NYNVYKYNLDMNLFYLYNNQNMPN-PYIYIPLNIPSNQYNNIYPDYMYESNM-SYPIDIFN---NNLLSNDINIPSNFVN
NKMNGSIVIDKKSKIDYVLRNNEDYKKKYMYSLNSNDIYEDSKSTTC-------------IKSVYTDDEYEYNNSS-NNN
NSNYFNNRK--M
>PADL01_0109300
MEVNGECLN-VTLGDIEKD-TMKN--------------------------------------------------------
-----------------------NLNI-N-N-KNNELLNNKKNGYK-NNIKKKKKKIIKENNGNEQNN------------
---------------------------GNEQNNGKEQNNGNKQNNGNEQNNGNEQNNCNNTLTLKNEEN-YSK---IFKT
HRNKRNNKNDGIEKHKGDVIKNESDVIKNESDIIKND-----------------------VTKRKNYLTKHKNYIT-KPN
DEIIK-EDK-----------------------------------------------------------------------
-------------------------------------------------------------NNNLIKMNGYNIKDIRRKK
KDNNKEYIRDHMKK-KKDIIINNKGKKNNTTNNNNNDINSNSTNNNDINSNSTNNNDINSNSTNN-NDINSNNS---N--
--NNSNEYTKRK-NTYKKHLNEPYKNE-N-----------------------NKKKVNEKKYNNNVYINNNIKK-NHVNK
NKNENYLQNVWLFLFDNEVRKENEQCVGKIISLDTFNTIE-----KFYKNYKYMKSPSAIKEYYNIYLFKHNFRPLFDEY
PNGFICTVKNASHFKNDNVDLIWEKMVLLAIGEEFSLIDLCGLQLCIRDNEMFFKIWMKNYSNYLKNILIKKLKDLLDLP
SNTSLVIRNLSNVYNNKKNQQGKEKNEKAKKNYNKNNKGSEFAA-SKKDSLKMNNYPNIVPPQNY-------------LG
NYNVYKYNLDMNLFYLYNNQNMPN-PYIYLPVNVASNQLNNIYPDYMYDSNM-NYPIDIYNNNNNNLLSNDINAPTNCVN
NKMNGSAIIEKKNKIDYGLKNNEDYKKKYMYSLNSNDIYEDSKSSTC-------------IKSVNTDDEYEYNNSS-NNN
NSNYLNNKQ--I
>PPRFG01_0110100
MEGNDKCLN-VTLADIEKD-TMKN--------------------------------------------------------
-----------------------NLSI-N-S-KGNELLNNKKSGYK-NNIKKKKKKSIKENNGNEQNK------------
---------------------------G------------------------------NGTLTLKNEEN-DSK---VFKT
YRNKRNSKNDNMEKHKNDVTKNENDITKNE-------------------------------------------------N
DEIIK-EDK-----------------------------------------------------------------------
-------------------------------------------------------------NSNLGKTNGYNIKDIRRKK
KDNNKEYIRDHMKK-KKDIIMNNKGKKNNSNNNNNDNND-NN-------------DN----NDNN-NSNNSNNN---N--
--NNSNEYTKRK-NTHKKHLNEHYKNE-N-----------------------NKKKVNEKKYNNSVYVNNNIKK-NHVNK
NKNENYLQNVWLFLFDNEVRKENEQCVGKIISLDTFNTIE-----KFYKNYKYMKSPSAIKEYYNIYLFKHNFRPLFDEY
PNGFICTVKNANHFKNDNVDIIWEKMVLLAIGEEFSLIDLCGLQLCIRDNEMFFKIWMKNYSNYLKNILMKKLKDLLGLP
HNTSLVIRNLSNVYNNKKNQQGKGKNEKDKKNYNKNNKGAEFVA-SKKDSLKMHNYPNIVPPPNY-------------LG
NYNVYKYNLDMNLFYLYNNQNVPN-PYIYIPVNVPNNQYNNIYPDYMYDSNT-SYPIDIIN---NNLLSNDINVPSNFVN
NKMNGSVIVDKKSKIDYGLK-NEDYKKKSMNSLNSNDIYEDSKSTTC-------------IKSVYTDDEYEYNNSSNNNN
NSNYFNTRK--I
>PcyM_0204700
MKENLECVNNIESAEIEKE-KKQKQKEKKKEKQKDKEKEKEKEKENQKQIQNQNQKQNQKQNQNQNQNQNQNQNQNQKQK
QNQKQKQKDKQKEGKAKNDDLCPNDESRT-P-KKCEPVKNSKPGNKGTNLKNKK-NVHKESRRNDGDEDVEDDNNEGNSG
NHN------DSNSGNNN-DSNNDSNTYS------------------------------NEVGRRELIEKSNTF-TVVGK-
GKRE--PK---------------------------------------------------------------------SRC
DD-GK-ESK-----------------------------------------------------------------------
---------------------GSSTYGGATPSGTVSGTGSGTGSAIGSAIGS----A-IGTAKGVQKANAHSQKAGKK-K
KEMNKENQKANAKT-------NAPEKKNGTTNA----------------------------------------T---NTN
TNINSNELAKDKMNAHKKGAKETNGNE-NGIHSNSA-AEGKITSSTATNGENNGKKKNATEQKNKA---NSKKG-AKKNK
QKNENYLQNTWVFLFDKENRKYYEQYVNGLVSLETFNTIE-----KFYKNYKYMKSPSSIKEYYNIYLFKHNYKPIYEEY
SNGFICIIKNDHCFRDNVADLIWEKMVLLAIGEEFNLVDLSGIQLCIRENEIFFKIWMKNYSHYIKNILTKRVSELLDLP
PNTSIITKILSNVYYNRKNANLKDKNEKGKKTYNKNNKPIEYPA-SRKDFFKLKNYGTMLAPPNY--------------G
NYNFYKNNLDMNLYYLYNQQAIPNHPYMYYPLNMYSQQYSNGYPDFMYDYNL-GYPMEGFN---NNLIENEMHAENNFGS
NQLNGVTNSEKKNKFDYVTK-NKDYRKHFAYPNNTNENFEDSKSSTC-------------I-------------------
------------
>PGSY75_0111800
-----------------------N--------------------------------------------------------
-----------------------NLNI-N-N-KNNELLNNKKNGYK-NNIKKKKKKIIKENNGNEQNN------------
---------------------------GNEQNNGKEQNNGKEQNNGKEQNNGKEQNNCNNTLTLKNEEN-DSN---LFKT
HRNKRNNKNDGIEKHKGDVIKNESDVIKNESDIIKND-----------------------VTKRKN-------YIT-TPN
DDIIK-EDK-----------------------------------------------------------------------
-------------------------------------------------------------NNNLVKMNGYNIKDIRRKK
KDNNKEYIRDHMKK-KKDIIINNKGKKNNTTNNNDIDSN--SNNNNDINSNNNSNNNN---NNNS-NNNSNNNS---N--
--NNSNEYTKRK-NTYKKHLNEPYKNE-N-----------------------NKKKVNEKKYNNNVYINNNIKK-NHVNK
NKNENYLQNVWLFLFDNEVRKENEQCVGKIISLDTFNTIE-----KFYKNYKYMKSPSAIKEYYNIYLFKHNFRPLFDEY
PNGFICTVKNASHFKNDNVDLIWEKMVLLAIGEEFSLIDLCGLQLCIRDNEMFFKIWMKNYSNYLKNILIKKLKDLLDLP
SNTSLVIRNLSNVYNNKKNQQGKEKNEKAKKNYNKNNKGSEFTA-SKKDSLKMNNYPNIVPPQNY-------------LG
NYNVYKYNLDMNLFYLYNNQNMPN-PYIYLPVNVASNQLNNIYPDYMYDSNM-NYPIDIYNN-NNNLLSNDINAPSNCVN
NKMNGSAIIEKKNKIDYGLKNNEDYKKKYMYSLNSNDIYEDSKSSTC-------------IKSVNTDDEYEYNNSSNNNN
NSNYLNNKQ--I
>C922_04857
MMICAP--------------------------------------------------------------------------
------------------------------------MTKNSKPDNKGTNLKNKK-NVHKESRTNDGDEDEEDDDNESKSR
NKN---------------DRNNDSNIYS------------------------------NEIGRCQLDEKSNTL-TVVGK-
GKRE--PK---------------------------------------------------------------------SKC
DD-GK-ESK-----------------------------------------------------------------------
---------------------GSSTCGGGTPSGTVSGTSSAIGSAIGSAIGNEIGNA-NGTAKGVQKANAHNQKARKK-K
KEMNKENKKTNAKI-------DAPKEKNRTTDV----------------------------------------T---N--
--TNSNEHAKDKMNGHKNGAKEINGNEENGTHSNSA-AEGKITISTFTQGENNEKKKNTTEQKNKA---NSKKA-AKKNK
QKSENYLQNTWVFLFDKENRKYYEQFVNGLVSLETFNTIE-----KFYKNYKYMKSPSSIKEYYNIYLFKHNYKPIYEEY
SNGFICIIKNDHCFRDNVADLIWEKMVLLAIGEEFNLVDLSGIQVCIRENEIFFKIWMKNYSNYIKNILMKRVSELLDLP
PDTSIITKILS---------------------------------------------------------------------
-------------------------------------QYSNGYPDFMYDYNM-GYPMEGFP---NNGINNEMHGEKNFGS
NQLNGVDNAERRNKFDYVMK-NRDYRKHFFYPNNTNEHFENSRNSTC-------------I-------------------
------------
>PKNH_0201800
MKEILECVNNVELAEIEKE-KKLKQKEKKKEKQKDKEKENQ---------------------------------------
-NQKQKQKDKQKEGKAKNDDLYPNDENGA-P-KKCEPVKNSKPGNKGTNLKNKK-NAHKESRTNNGDEDDEDDDNEGRSG
N-------------------NNDSNKDS------------------------------NEIGRCKLIEKSNTF-TIVGK-
GKRE--PK---------------------------------------------------------------------SRC
DD-GK-ESK-----------------------------------------------------------------------
---------------------GSSTCGGATPSGTISRTGSGTG----SGTGS----A-IGIVKGVQKANGHTQKAGKK-K
KEMNKENQKANAKT-------NAPEKKNGTTNV----------------------------------------T------
---NSNELGKDKMNSHKKGTKEANGNE-NGIRSNSV-AEGKITISTATHGENNGKKKNGTEQKNKA---NPKKG-AKKNK
QKNENYLQNTWVFLFDKENRKYYEQYVNGLVFLETFNTIE-----KFYKNYKYMKSPSSIKEYYNIYLFKHNYKPIYEEY
SNGFICIIKNENCFRDNVADLIWEKMVLLAIGEEFNLVDLSGIQLCIRENEIFFKIWMKNYSNYIKSILMKRVSELLDLP
PNTSIITKILSNVYYNRKNGNLKDKNEKGKKMYNKNNKPVEYPG-ARKDFFKLKNYGTMLVPPNYG------------IG
NYNFYKNNLDMNLYYLYNQQVIPNHPYLYYPLNMYNQHYSNGYPDFMYDYNMGGYPMEGFN---NNSMENEMHAENNFSS
NQLNGIANVEKKKKFDYVTK-SKDYRKHFVYPKNTNENFEDIKSSTC-------------I-------------------
------------
>PCHAS_0200400
MTKNSECINDINYTEIEKG-EHKGI-------------------------------------------------------
-------------------DLCSNIEISN-T-PNNEDIKKSRIKIK-SFFKSKKKNTKEDNNCIQENL------------
---------------------------N------------------------------TGNDKCNLNENGQSD-T-SLS-
NKKT-INKMECKEENENG---------K-------------------------------------------------DQC
EE-KTNETL------------MSNI----SIDSTNITS------------------------------------------
-------------------------------------------------NSS---------YINSEKLVEFNDTKVKK-K
NK-------DNSKK-------KNNNKSAKTSET----------------------------------------C---N--
--NDNPKFEKDKNNIHKKSEKNVNADG-NKEHNNG--GENVS--GSSENIEIN------TKKKNKI---NTKKGGNKKTK
NKNEKYLQNSWAFSFDNDKRKSYDQYMSNLTTLESFNTIE-----KFYKNYKYMKSPSSIKEYYNIYLFKHSFKPLYEEY
SNGFICIIKDANNFKNSTADLIWEKMVLLSIGEEFNLVDLSGIQLCIRENEIFFKIWMKNYSNYLKGILTKRLSELLELP
VNVSFVIKPLSNAYFNRKNGNIKDKNEKGKK-YIKG-KAPEYPP-KKEHLNKIKPYGHIINIPHYN-----------LLG
NPNMYKNNIDMNLYYLYNNQNMASNPYLYYPLNMPY-YYHNGYPEYMYNYNL---PINAEN---MKFIMPDIHIENKFAN
SQPNGITFTEKKKKI-----------------------------------------------------------------
------------
>PGAL8A_00107500
MKENVECIKN-NFGEIGKT-KKNN--------------------------------------------------------
-------------------DSYINED-E--K-NKNENFKNNKPNIK-TNFKNK--NSLKEN-KNDHNN------------
---------------------------N------------------------------NGIMKCELSEVK------IMK-
NKNE--SK---------------------------------------------------------------------KKY
DE-LK-EEK-----------------------------------------------------------------------
-------------------------------------------------------------SKNVGKINTYNGKEVKK-K
KEMNKEYQKDNPKK-------NFLEKKNEINNK-----------------------------------------------
--GNNSEFTEDSNNTYKKIVNETNMNE-NNILNNNM-NDNKPNEI--NCSENN-MNKNHLDQKSKI---NSKKE-IEETQ
NKNENYLQNSWAFLFDRENRKYYEQYINSLISLETFNTIE-----RFYKNYKYMKSPSSIKEYYNIYLFKQNLKPLYEEY
PNGFICIIKNTNYFRSNIADLIWEKMVLLTIGEEFNLIDISGIQLCIRESEIFFKIWMKNYSHYLKNILTKKLNELLDLP
SNTSIIIKILSHVCYNRKNYHLKDKSEKGKKNYNKN-KASEYS--SKKDSFKIKNYN-I-TPPNY-------------IG
NYNIYKNSIDTNLYYLYSNQNIQ-NPYLFYPLNLYNHQFN-NYSDFLYDYNI-NYPIENLN----HPIENEINIENNFIS
NHTNGII-FDKKNKFDYSIK-NEDNKKNFTCSNNSNEILEENKNFIKITSTDDNNNKKKIK-------------------
------------
>AK88_04321
MKENLECVNNIELADIEKE-KKQKQKEKKKEKQKEKEKEKEREKEKENQN----------------------QNQNQNQN
QNQKQKQKDKQKEGKAKNDDLCLNDESRE-P-KKCEPAKNNKPGHKGTNLKNKK-KVHKESCTNNGDEDDEDDDNGGNGG
NEIGNEVPNDIRNENRNENRNENRNEIR------------------------------NEIGRCELIEKSNTF-TVVGK-
GKRE--PK---------------------------------------------------------------------SRF
DD-GK-ESK-----------------------------------------------------------------------
---------------------GSSTCGGATPSGTGSGTGSG--------TGS----A-IGTSKGVQKANAHTQKIGKK-K
KEMNKDNQKANVKT-------NALEKKNGTTNL----------------------------------------T---N--
--TSNNELTKDKMNAHKKGAKETNGNE-NGIHNNSA-AEGKITSSTPTHGDNNVKKKNSTEQKNKA---NSKKG-AKKNK
QKNENYLQNTWVFLFDKENRKYYEQYVNGLVSLETFNTIE-----KFYKNYKYMKSPSSIKEYYNIYLFKHNYKPIYEEY
SNGFIYIIKNDQYFRDNVADLIWEKMVLLAIGEEFNLVDLSGIQLCIRENEIFFKIWMKNYSNYIKNILT----------
--------------------------------------------------------------------------------
--------------------------------------------------------------------------------
--------------------------------------------------------------------------------
------------
>PY17X_0203400
MTKNSECINDINYIKIEKD-ENKSI-------------------------------------------------------
-------------------DLCSNIEINN-TPPNNEDIKNSRIKTK-LFFKNKKKNTKGDNNCIQENL------------
---------------------------N------------------------------IGNDKCNLSGNSQSD-T-SLS-
NKKK-INKIKC-----NG---------K-------------------------------------------------DQC
SD-KINETL------------MSNI----SIDSTNITS------------------------------------------
-------------------------------------------------NSS---------YINSEKLIEYNDTEVKK-K
YK-------DNSKK-------KSNNKSDKTSGS----------------------------------------SNSNS--
--NNNHELEKGKNEIHKKSENNVNVDG-NKKQNNG--GENIS--SNLENNEIN------TKKKNKI---NSKKGGNKKTK
NKNEKYLQNSWAFSFDKDNRKSYDQYMTNLTTLEPFNTIE-----KFYKNYKYMKSPSSIKEYYNIYLFKQSFKPLYEEY
SNGFICIIKDANNFKNNTADLIWEKMVLLSIGEEFNLVDLSGIQLCIRENEIFFKIWMKNYSSYLKNILTKRLSELLDLP
LNVSFVIKTLSNTYFNRKNGNIKDKTEKGKK-HIKN-KSSEYSS-KRENLNKIKPHGHIINFPPYN-----------LLG
NHNIYKNNIDMSLYYLYNNHNMGNNPYLYYPLNIPN-YYHNGYPEYIYNYNL---PINGEN---IKFMTPDIYIENKFVN
SQTNGITFTEKKKKI-----------------------------------------------------------------
------------
>PRELSG_0205500
MKENVECINN-DFAEIGKT-QKNG--------------------------------------------------------
-------------------DSCINDEDK--K-NKNEYFKNNKSSNK-TNFKNK--NSLKENNKNDYKN------------
---------------------------N------------------------------SGNMKYDSNEIK------IMK-
NKNE--AK---------------------------------------------------------------------KKN
DE-LK-EEK-----------------------------------------------------------------------
-------------------------------------------------------------NKNMGKINTYNGKEAKK-K
KEINKDYQKDNPKK-------NFLEKKNEINNK-----------------------------------------------
--ENNNELTTENHNTYKKNLNETHLNE-NGIRTNNM-NDNKSNDI--NGNENS-INKNHLDQKSKT---NSKKE-AEESN
NKNENYLQNSWAFLFDRENRKYYEQYINSLISLETFNTIE-----RFYKNYKYMKSPSSIKEYYNIYLFKQNFRPLYEEY
PNGFICIIKNVNYFRNNIADLIWEKMVLLTIGEEFNLVDLSGIQLCIRESEIFFKIWMKNYSHYLKNILTKRLSELLDLP
SNTSIIIKILSHVCYNRKS-YLKDKSEKGKKIYSKN-KASEYP--SKKDTFKIKNYGSI-SPPNY-------------IG
NYNIYKNSIDTNLYYLYSNQNIQ-NPYLFYPLNLYNHQFN-NYSDFLYDYNL-NYPIENLS----HPLENEINVENNFIN
NQPNGII-FDKKNKFDYAIK-NEDNKKNFTYPNNSNEVLEENKNFIKIPNTDDN--NKKKK-------------------
------------
>PVL_020006100
MKENLECVNNIELAETEKE-KKQKQKEKKKEKQKEKQKQRDKQTDKQTDK--QT------------------DKQKDKPT
DKQTDKQPLKQPEGKAKNDDLSPNDESGA-P-KKCEPAKNGKPGNKGTKLKNKK-NVHKESRTNGGGEDNGDDDNERNSG
SNS---------------ANSSGSNRGS------------------------------NEVGRCELIEKSNTF-TVVGK-
GKRE--PK---------------------------------------------------------------------SRS
DD-GK-ESK-----------------------------------------------------------------------
---------------------GSSTCGGATPSGTGSGTGSGIGSGTGSGTGS----A-IGSSKGVQKANAHGGKAGKK-K
KEMNKENQKANNKK-------NAPEKKNGTTNA----------------------------------------P---N--
--TNSNEIAKDKINVHKKGAKETNGNE-NGIHSNSV-AEGKTTVSSATNGENNGKKKNATEQKNKA---NSKKG-AKKNK
QKNENYLQNTWVFLFDKENRKYYEQYVNGLVSLETFNTIE-----KFYKNYKYMKSPSSIKEYYNIYLFKHNYKPIYEEY
SNGFICIIKNDHCFRDNVADLIWEKMVLLAIGEEFNLVDLSGIQLCIRENEIFFKIWMKNYSNYIKNILTKRVNELLDLP
PNTSIITKILSNVYYNRKNANLKDKNEKGKKPYNKNNKPVEYPP-SRKDFFKLKNYGAVLAPPNYG------------IG
NYNFYKNNLDMNLFYLYNQQAIPNPPYLYYPLNMYHQHYSNGYPDFMYEYNL-GYPMEGFN---NNSIDNEMHAENNFGC
NQLNGVASGEKKNKFDYVTK-NKEYKKHFAYPNNTNENFEDSKSSTC-------------I-------------------
------------
>MKS88_000651
MKENLECISNVDLVETGTE-KKKDI-------------------------------------------------------
-------------------DSYTNDENKKNK-NNNEYIKNNKAGNK-VNFKNKK-NFLKENNTVDLKS------------
---------------------------N------------------------------NGVVNCDVNENNKAA-T-MIK-
YKKA--SK---------------------------------------------------------------------RQK
EE-MK-EEKRNSSINDNNETISNNSGINDSVNKSNISNNRNCINNNSDSNNNSSSNNNDSNNNSSSNNNDNNNNSSSNNN
DSNNNSSSNNNSSSNNNDNNNNSSSNNNDSNNNSSSNNNSSS-NNNDSNNNI----S-SNNSKGVDRIGAHNVKEAKK-K
KEMNKESQKDNSKM-------NASEKRNGTTNM----------------------------------------V---N--
--NKNSDITKEKNNTHKKNVKEANANE-NNLRNNNS-SENKITIN--MHTENNVKKKNSTEQKNKI---NSKKG-AKKNK
NKNENYLQNSWIFSFDKENRKYYEQYVNSLVSLETFNTIE-----KFYKNYKYMKSPSCIKEYYNIYLFKHNFRPLYEEY
PNGFICIIKNANSFRNDIADLIWEKMVLLAIGEEFNLVDLSGIQLCIRENEIFFKMWMKNYSNYLKNILTKRLSELLDLP
LNTSIIIKILSNAYHNRKNQNVKDKNEKGKKTYSKN-KPVEYPS-PKRDFFKIKNYGNVIVPPIYNIVRKISVLNSSYAG
NYNFYKNNLDMNLYYLYNNQSPPSNPYLYYPFHFYNHHYNSNYPEYMYDYSL-PYPIENLN----NSINNEIHIENNFAN
NQINALTANDKKNKFDYVTK-NKDYKKKFMYLNNSNEFFEDSKSSTC-------------V-------------------
------------
>PBANKA_0202000
MTKNSECINDINYIEVEKD-ENKNI-------------------------------------------------------
-------------------DLCSNIEINS-T-PNNEDIKNSRIKTK-LFFKNKKKNTKGDNNCIQENL------------
---------------------------N------------------------------TGNDKCDLSGNSQSD-T-SLS-
NKKK-TNKIEC-----IG---------K-------------------------------------------------DQC
DD-KVNETL------------MSNI----SIDSTNITS------------------------------------------
-------------------------------------------------NSS---------YINSEKLIEYNDAEVKK-K
YK-------DNSKK-------KNDNKSDKTSGA----------------------------------------SNN-N--
--NNNLEFEKDKNDIHKKSENNVNGDK-NKKQNNE--GENIS--TNLENNEIN------TKKKNKI---NSKKGGNKKTK
NKNKKYLQNSWAFSFDKDNRKSYDQYMSNLTTLEPFNTIE-----KFYKNYKYMKSPSSIKEYYNIYLFKQSFKPLYEEY
SNGFICIIKDANNFKNNIADLIWEKMVLLSIGEKFNLVDLSGIQLCIRENEIFFKIWMKNYSNYLKNILTKRLSELLDLH
LNVSFVIKILSNTYFNRKNANIKDKTEKGKK-YIKN-KSSEYSS-KREKLNKIKPYGHIINFPPYN-----------LLG
NHNIYKKNIDMNLYYLYNQN-MGNNPYLYYPLNIPN-YYHNGYPEYIYNYNL---PINAEN---VNFMTPDIYIENKFVN
SQTNGITFTEKKKKI-----------------------------------------------------------------
------------
>PBLACG01_0109300
MEGNGKCLN-ITLGEVEKKDTMKN--------------------------------------------------------
-----------------------NLSI-N-S-KGNELLNNKKSGYK-NNIKKKKKKIIKENNGNEQNK------------
---------------------------C------------------------------NGTLTVKNEEN-DSK---VFKT
QRNKRNSKNDNMEKHKNDVTENEKN-------------------------------------------------------
--------------------------------------------------------------------------------
--------------------------------------------------------------------------------
--------------------------------------------------------------------------------
--------------------------------------------------------------------------------
--------------------------------------------------------------------------------
--------DVIKHFKNDNVDIIWEKMVLLAIGEEFSLIDLCGLQLCIRDNEMFFKIWMKNYSNYLKNILMKKLKDLLGLP
HNTSLVIRNLSNVYNNKKNQQGKEKNEKAKKNYNKNNKGVEFVA-SKKDSLKMHNYPNIVPPPNY-------------LG
NYNVYKYNLDMNLFYLYNNQNVPN-PYIYIPVNIPSNPINNIYPDYMYDSNM-SYPIDIFN---NNLLSNDINVPSNFVN
NKINGSSIIDKKKKIDYGLKNNEDYKKKYLYSLNSNDIYEDSKSSTC-------------IKSVYTDDEYEYNNSS-NNN
NSNYFNNRKMEK
>PRCDC_0109500
MEGNDKCLN-VTLADIEKD-TMKN--------------------------------------------------------
-----------------------NLSI-N-S-KGNELLNNKKSGYK-NNIKKKKKKSIKENNGNEQNK------------
---------------------------G------------------------------NSTLTLKNEEN-DSK---VFKT
YRNKRNSKNDSMEKHKNDVTKNENDITKNENDITKNE----------------------------N-------DITKNEN
DEIIK-EDK-----------------------------------------------------------------------
-------------------------------------------------------------NSNLGKTNGYNIKDIKRKK
KDNNKEYIRDHMKKKKKDIIMNNKGKKNNSNNSNNNNNN-------------------------D-NNDNNDNN---N--
--NNSNEYTKRK-NTHKKHLNEHYKNE-N-----------------------NKKKVNEKKYNNSVYVNNNIKK-NHLNK
NKNENYLQNVWLFLFDNEVRKENEQCVGKIISLDTFNTIE-----KFYKNYKYMKSPSAIKEYYNIYLFKHNFRPLFDEY
PNGFICTVKNANHFKNNNVDIIWEKMVLLAIGEEFSLIDLCGLQLCIRDNEMFFKIWMKNYSNYLKNILMKKLKDLLGLP
HNTSLVIRNLSNVYNNKKNQQGKGTNEKAKKNYNKNNKGAEFVD-SKKDSLKMHNYPNIVPPPNY-------------LG
NYNVYKYNLDMNLFYLYNNQNIPN-AYIYIPVNVPNNQYNNICLDYMYDSNT-SYPIDIFN---KNLLSNDINVPINFVN
NKMNGSVIVDKKSKIDYGLKNNEDYKKKYMNSLNSNDIYEDSKSTTC-------------IKSVYTDDEYEYNNSSSNNN
NSNYFNTRK--M
>PVVCY_0200180
MTKNSECINDINYIEIEKD-EDKGI-------------------------------------------------------
-------------------DLCSNIEISN-TKNNNEDIKKSRIKIK-SFFKSKKKNSKEDNNSIQEKL------------
---------------------------N------------------------------TGNDKCDLSENSQSDTT-SLS-
NKKT-INKMDCKEENENG---------K-------------------------------------------------DQC
EE-KSNETL------------MSNI----SIDSTNITS------------------------------------------
-------------------------------------------------NSS---------YINSEKLVEFNDGEINK-K
NK-------DNSKK-------KNDNKSDKTSEI----------------------------------------C---N--
--NDNPEFEKDKNNIHKKSVNNVNGDG-NKEQNNG--GENIS--SSLENNEIN------TKKKNKI---NPKKGGNKKTK
NKNEKYLQNSWTFSFDNEKRKSYDQYMSSLTTLEPFNTIE-----KFYKNYKYMKSPSSIKEYYNIYLFKQNFKPLYEEY
SNGFICIIKDANNFKNSTADLIWEKMVLLSIGEEFNLVDLSGIQLCIRENEIFFKIWMKNYSNYLKNILTKRLSELLEFP
LSVSFVIKPLSNTYFNRKNGNIKDKNEKGKK-YIKG-KGFEYPP-KREHLNKIKPYGHIINIPQYN-----------LLG
NPNMYKNNIDMNLYYLYNNQNIGNNPYLYYPLNMPH-YYHNGYPEYIYNYNL---PINGEN---IKYIMPDIHIENKIAS
NQSNGVTFTEKKKKI-----------------------------------------------------------------
------------
>PmUG01_02012300
MKENLECISNVDLVETGTE-KKKDI-------------------------------------------------------
-------------------DSYTNDENKKNK-NNNEYIKNNKAGNK-VNFKNKK-NFLKENNTVDLKS------------
---------------------------N------------------------------NGVVNCDVNENNKAA-T-MIK-
YKKA--SK---------------------------------------------------------------------RQK
EE-MK-EEKRNSSINDNNETISNNSGINDSVNKSNISNNRNCINNNSDSNNNSSSNNNDSNNNSSSNNNDNNNNSSSNNN
DSNNNS------SSNNNDNNNNSSSNNNDSNNNSSSNNNSSS-NNNDSNNNI----S-SNNSKGVDRIGAHNVKEAKK-K
KEMNKESQKDNSKM-------NASEKRNGTTNM----------------------------------------V---N--
--NKNSDITKEKNNTHKKNVKEANANE-NNLRNNNS-SENKITIN--MHTENNVKKKNSTEQKNKI---NSKKG-AKKNK
NKNENYLQNSWIFSFDKENRKYYEQYVNSLVSLETFNTIE-----KFYKNYKYMKSPSCIKEYYNIYLFKHNFRPLYEEY
PNGFICIIKNANSFRNDIADLIWEKMVLLAIGEEFNLVDLSGIQLCIRENEIFFKMWMKNYSNYLKNILTKRLSELLDLP
LNTSIIIKILSNAYHNRKNQNVKDKNEKGKKTYSKN-KPVEYPS-PKRDFFKIKNYGNVIVPPIYNIVRKISVLNSSYAG
NYNFYKNNLDMNLYYLYNNQSPPSNPYLYYPFHFYNHHYNSNYPEYMYDYSL-PYPIENLN----NSINNEIHIENNFAN
NQINALTANDKKNKFDYVTK-NKDYKKKFMYLNNSNEFFEDSKSSTC-------------V-------------------
------------
>PCOAH_00003830
MKENLECVNNVELAEIEKE-KKLKQKEKKKEKQKDKEKENQ---------------------------------------
-NQKQKQKDKQKEGKAKNDDLCPNDENRV-P-KKCEPVKNSKPGNKGTNLKNKK-DIHKESRTNNGEEDDEDDYNEGNNS
NNS---------------GNNNDSNNDG------------------------------NEIGRCKLVEKSNTF-TVVGK-
GRRE--PK---------------------------------------------------------------------SRC
DD-GK-ESK-----------------------------------------------------------------------
---------------------GSSTCGGATPSGTGSGTGSGTGSGTSSAVGT----A-IGIAKNVQKANAHTQKTGKK-K
KEMNKENQKANTKT-------NAPEKKNGTTNV----------------------------------------T---R--
--TNSNELAKDKMNAQKKGTKETSGNE-NGIHSNST-AEGKITISNATHGENNGKKKNSTEQKNKA---NSKKG-NKKNK
QKNENYLQNTWVFLFDKENRKYYEQYVNGLVSLETFNTIE-----KFYKNYKYMKSPSSIKEYYNIYLFKHNYKPIYEEY
SNGFICIIKNDHCFRDNVADLIWEKMVLLAIGEEFNLVDLSGIQLCIRENEIFFKIWMKNYSNYIKNILMKRVSELLDLP
PNTSIITKILSNVYYNRKNANLKEKNEKGKKMYNKNNKPVEYPG-TRKDFFKLKNYGTMLVPPNYG------------IG
NYNFYKNNLDMNLYYLYNQQVIPNHPYLYYPLNMYNQHYNNGYPDFMYDYNMGGYPMEGFN---NNSIDNEVHAENNFVS
NQPNGVASSEKKKKIDYGTK-NKDYRKHSVYPKNTNENFEDIKNSTC-------------T-------------------
------------
>PF3D7_0111800
MEGNDKCLN-VTLADIEKD-TMKN--------------------------------------------------------
-----------------------NLSL-N-S-KGNELLNNKKSGYK-NNIKKKKKKSIKENNGNEQNK------------
---------------------------G------------------------------NGTLTLKNEEN-DSK---VFKT
YRNKRNSKNDNMEKHKNDVTKNENDITKNE-------------------------------------------------N
DEIIK-EDK-----------------------------------------------------------------------
-------------------------------------------------------------NSNLGKTNGYNIKDIRRKK
KDNNKEYIRDHMKK-KKDIIMNNKGKKNNSNNNNNDNND-NN-------------DNN---NSNN-SNNNNNNN---N--
--NNSNEYTKRK-NTHKKHLNEHYKNE-S-----------------------NKKKVNEKKYNNSVYVNNNIKK-NHVNK
NKNENYLQNVWLFLFDNEVRKENEQCVGKIISLDTFNTIE-----KFYKNYKYMKSPSAIKEYYNIYLFKHNFRPLFDEY
PNGFICTVKNANHFKNDSVDIIWEKMVLLAIGEEFSLIDLCGLQLCIRDNEMFFKIWMKNYSNYLKNILMKKLKDLLGLP
HNTSLVIRNLSNVYNNKKNQQGKGKNEKAKKNYNKNNKGAEFVA-SKKDSLKMHNYPNIVPPPNY-------------LG
NYNVYKYNLDMNLFYLYNNQNMPN-PYIYIPVNVPNNQYNNIYPDYMYDSNT-SYPIDIIN---NNLLSNDINVPSNFVN
NKMNGSIIVDKKSKIDYGLK-NEDYKKKSMNSLNSNDIYEDSKSTTC-------------IKSVYTDDEYEYNNSSNNNN
NSNYFNTRK--I
>PocGH01_02010600
MKENLEYMNNVDLLETGKE-KKNKI-------------------------------------------------------
-------------------DLCMSDENKK-I-KNKEDIKNSKSGNR-INLKKKK-HFLKEGNKNDPCD------------
---------------------------N------------------------------RANMKCELSELRNHA-T-GAK-
NKND--SK---------------------------------------------------------------------MKG
DE-TK-EEKQKGGGNSN----SGNS----TVSIGNISSN-----------------------------------------
--------------------------------GSNSINSSGS-NGVGANDND----KVSNSNRNGKRRSAYNGKDARK-K
KEANKENTKDNSKK-------AVSEKKGGTSG------------------------------------------------
---NSRESAKEKSNTRKKNEKDFNGNE-GSHRSNSKIGENKSFNG--MSNENSTKKKKSAEQKNKA---NSKKG-AKKAK
NKSESFLQNSWTFSFEKENRKFYEKYVSSLVSLETFNTIE-----KFYKNYKYMKSPSAIREYYNIYLFKQGFRPLYEEY
PNGFICIIKNPSSFRNNVADLIWEKMVLSAIGEEFNISELTGIQLCIRENEIFFKIWIKNYSNYLKNALTKRLSELLELP
PNVSIIIKILSNVYYNRKYLTVKDKNDKGKKVYNKN-KTIEYPSSPKRDFFKMKNYGNIVNSPYYN------------MG
SYNFYKNSLDMNLYYLYNSQSIPNNPYFYYPMNMYSHHYNNNYPEYIYDYNM-HYPIEPTN----YSLDNEIHVENKFVN
THSNGIIFGEKKNKFDYIPR-NKEYKKNYLYTNSYGEIFGDSKSSTR-------------M-------------------
------------
>AK88_04320
MQRGIQRSA-TSVATVL---------------------------------------------------------------
--------------------------------------------------------------------------------
--------------------------------------------------------------------------------
--------------------------------------------------------------------------------
--------------------------------------------------------------------------------
--------------------------------------------------------------------------------
--------------------------------------------------------------------------------
--------------------------------------------------------------------------------
-----------------------------------YRSCECVYQTLFTRGYFHLRGKTG---------ERHGLRR-GKEY
SNGFIYIIKNDQYFRDNVADLIWEKMVLLAIGEEFNLVDLSGIQLCIRENEIFFKIWMKNYSNYIKNILTKAVSELLDLP
PNTSIITKILSNVYYNRKNANLKEKNEKGKKMYNKNNKPLEYPG-PRKDFFKVKNYGTMLAPPNYG------------IG
NYNFYKNNLDMNLYYLYNQHPIPNPPYLYYPINMYNQHYNNGYPDFMYDYNF-GYPMEGFN---NNSIENEMHVENNFVN
NQLNGVAIGEKKKKLDYVTK-NKDYRKHFVYQKNTNENFEDMKSSTC-------------M-------------------
------------
