# Supplementary material for: Phosphorylation in the Plasmodium falciparum Proteome: A Meta-Analysis of Publicly Available Data Sets
Source: J Proteome Res. 2024 Oct 30;23(12):5326–41. doi: 10.1021/acs.jproteome.4c00418 (PMC11629380; doi:10.1021/acs.jproteome.4c00418)
Supplement: Supplementary file 7 — pr4c00418_si_007.zip [file pr4c00418_si_007.zip › plasmodium_alignments/PF3D7_0111900_orthos.afa]

>PCOAH_00003840
MDNTKET-RANTVKAHLEAIDQCKEKKEKYVKCFNNWYKNNFLKGDLTQACDDYYEDYQICVLNDLNKKGLGHLANLPKG
K
>PRELSG_0205400
MENNKKELSKDTVKAHLEAIEECKEKKEKYIKCFNSWYKNNFLKGDLTQACDDYYEDYQICVLNDLNKKGLGHLTNFENE
K
>PBLACG01_0109400
MENRSKTISQNTIKAHVEANDECKEKKEKYLKCFNNWYKNNFLKGDLTQACDDYYEDYQICVLNDLNKKGLGHLSNVEKE
K
>PVVCY_0200170
MENQKKNDSKDSVKAHFEAIEECKDKKEKYVRCFNNWYRNNFLKGDLTQACDDYYEDYQICIINDLNKKGLGHLRDL--N
K
>PADL01_0109400
MENSSKTISQNTIKAHVEANDECKEKKEKYLKCFNNWYKNNFLKGDLTQACDDYYEDYQICVMNDLNKKGLGHLSNVEKE
K
>PF3D7_0111900
MENRSKTISQNTIKAHVEANDECKEKKEKYLKCFNNWYKNNFLKGDLTQACDDYYEDYQICVLNDLNKKGLGHLSNVEKE
K
>PKNH_0201700
MDNTKET-RANTVKAHLEAIDQCKEKKEKYVKCFNNWYKNNFLKGDLTQACDDYYEDYQICVLNDLNKKGLGHLANLPKG
K
>PocGH01_02010500
MVNIKKEDTKDAVKAHFEAIEECKEKKEKYVKCFNNWYRNNFLKGDLTQACDDYYEDYQICVLNDLNKKGLGHLRHLEK-
K
>C922_04856
MENTKKT-KADTVKAHLEAIEQCKEKKEKYVKCFNNWYKNNFLKGDLTQACDDYYEDYQICVLNDLNKKGLGHLTNLPKG
K
>PBANKA_0201900
MENPKKNDSKDLVKAHFEAIEECKDKKEKYVRCFNNWYRNNFLKGDLTQACDDYYEDYQICIINDLNKKGLGHLRDL--N
K
>PBILCG01_0110200
MENRSKTISQNTVKAHVEANDECKEKKEKYLKCFNNWYKNNFLKGDLTQACDDYYEDYQICVLNDLNKKGLGHLSNVEKE
K
>AK88_04319
MENTKET-RANTVKLHLEAIDHCKEKKEKYVKCFNNWYKNNFLKGDLTQACDDYYEDYQICVLNDLNKKGLGHLTNLPKE
K
>PcyM_0204600
MENTKET-RADTVKAHLEAIDQCKEKKEKYVKCFNNWYKNNFLKGDLTQACDDYYEDYQICVLNDLNKKGLGHLTNLPKG
K
>PmUG01_02012200
MDNTKKETAKDTIKAQLEAIEECKEKKEKYVKCFNNWYKNNFLKGDLTQACDDYYEDYQICILNDLNKKGLGHLTNLQKE
K
>PVP01_0203300
MENTKKETRADTVKAHLEAIEECKEKKEKYVKCFNNWYKNNFLKGDLTQACDDYYEDYQICVLNDLNKKGLGHLANLPKG
K
>PY17X_0203300
MENTKKNDSKDSVKAHFEAIEECKDKKEKYVRCFNNWYRNNFLKGDLTHACDDYYEDYQICIINDLNKKGLGHLRDL--N
K
>PCHAS_0200300
MENQKKDDSKDSLKAHFEAIEECKDKKEKYVRCFNNWYRNNFLKGDLTQACDDYYEDYQICIINDLNKKGLGHLRDL--N
K
>PPRFG01_0110200
MENRSKTISQNTIKAHVEANDECKEKKEKYLKCFNNWYKNNFLKGDLTQACDDYYEDYQICVLNDLNKKGLGHLSNVEKE
K
>PGAL8A_00107600
MGNVKKEFSKDTLKAHLEAIEECKEKKEKYVKCFNNWYKNNFLKGDLTQACDDYYEDYQICVLNDLNKKGLSHLTNFENE
K
>PGSY75_0111900
MENSSKTISQNTIKAHVEANDECKEKKEKYLKCFNNWYKNNFLKGDLTQACDDYYEDYQMCVMNDLNKKGLGHLSNVEKE
K
>PVL_020005900
MENTKKETRADTVKAHLEAIEECKEKKEKYVKCFNNWYKNNFLKGDLTQACDDYYEDYQICVLNDLNKKGLGHLANLPKG
K
>PRCDC_0109600
MENRNKTISQNTIKAHVEANDECKEKKEKYLKCFNNWYKNNFLKGDLTQACDDYYEDYQICVLNDLNKKGLGHLSNVEKE
K
