# Supplementary material for: Phosphorylation in the Plasmodium falciparum Proteome: A Meta-Analysis of Publicly Available Data Sets
Source: J Proteome Res. 2024 Oct 30;23(12):5326–41. doi: 10.1021/acs.jproteome.4c00418 (PMC11629380; doi:10.1021/acs.jproteome.4c00418)
Supplement: Supplementary file 7 — pr4c00418_si_007.zip [file pr4c00418_si_007.zip › plasmodium_alignments/PF3D7_0112000_orthos.afa]

>PRCDC_0109700
MKLVFHYIKYINVLFYIFILFLKSNSLKIYNDLRYISTVHKYKVLQIKKRSNLKK-NHNIRKMEDNESSFIDIGSNLTDK
MFDGVYNSKKHENDLQNVLNRAKNNNVDKIIITCTCLAEIDKSLKICETYDPEGKFLYLSAGVHPTNCYEFID-KNKHEE
KEIIAKKEYEEFIKYFKNEQV---E---NS--------KMENGNKKICDDEKDINNLNEILLEKNLDTIPGFKYNEKDKE
YLENLKNKIIKYPNRIVCIGEIGLDFDRLYFCSKYIQIKYFIFQLKLVQMFNLPMFLHMRNCSETFFKIVDIYKFLFEKN
GGVIHSFTDKEDIVHTIVQNYKNLYIGVNGCSLKSLENINAVKKIPLNLLLLETDAPWCGVKKTHASYEYIKDTYEKRAY
TNLKKIKNIIKCDDSTIFKERNEPYNIADIAEITYKVREEAVPFDLFCKKIR--C-------------------------
------------NTLNLFKKL-R
>PGAL8A_00107700
MQSIIYFIKYVIFLLYIYNIILKAKSFKVSKNIRYFIFFEKNIVFKRETKINLKK-STNIKKMDSQENLFIDIGANLTDK
MFDGIYNKKKHENDLKYVLNRAKNNNVEKIIITCTCFEDIDKSLKICETYDPECNFLFLTAGVHPTSCFEFTG-KKHIEE
TEMLAKKEFEDFIKYYENEKN---FVEKKKCEDL-VENKESNVNLSTT-IINERKINSDE-IRKEDFKIPGFVYDEKDQN
YLEKLKEKIKNNSNRIVSIGEIGLDFDRLFFCPKYTQIKYFIYQLKLVEIFRLPIFLHMRNCSDIFFEILEKYKPLIEDV
GAVIHSFTDQKETIERI-CNYKNLYIGVNGCSLKTFENINAVKKIPLNLLLLETDAPWCSLKKTHASYQFIKEKYEKRSY
TNLKKIKNVIQCDDTTIFKERNEPYNIVDIAEITYKIKDPNITFDAFCKKIR--C-------------------------
------------NTLNLFKKL-R
>PVP01_0203200
MKLIFYLLKCVVILIYLHTIFLEANAVTKLKNVRFFIPFENSRVLHREKKRTLKS-N-NIQKMEVQGNLFIDIGANLTDR
MFDGVYSKKKHANDLQHVLNRAKKNNVEKIIITCTCLEDIDKSLKICETYDPEGKFLFLTAGVHPTNCYEFID-KNIMEE
KDKQAKREFEEFINHFKNVKC---AVAENPKRDD-DNAKGHNANAADVQIKEE-KKHSSETPQGDALKIPGFVYDKKEQD
YLEKLKKKITNHSNRIVSIGEIGLDFDRLFFCPKYIQIKYFIYQLKLVQMFKLPIFLHMRNCSDIFFEILDKYKPLIEGV
GGVIHSFTDREEIIEKI-NTYKNLYIGVNGCSLKTPENLSAVKRIPLNLLLLETDAPWCSIKKTHASYHFIQEKYEKRNY
TNLKKIRNVIQCDDETIFKERNEPYNIVDIAEITYKVRGATIPFDSFCNKVR--C-------------------------
------------NTLSLFKKL-R
>PBLACG01_0109500
--------------------------------------------------------------------------------
----------------------KNNNVDKIIITCTCLAEIDKSLKICETYDPEGKFLYLSAGVHPTNCYEFID-KNKHEE
KEIIAKKEYEEFIKYFKNEQV---D---NL--------KMENDNKKMCDDEKDINNLNEILLEKDLDTIPGFKYNEKDKE
YLENLKNKIIKYPNRIVCIGEIGLDFDRLYFCSKYIQIKYFIFQLKLVQMFNLPMFLHMRNCSETFFKIVDIYKFLFEKN
GGVIHSFTDKEDIVHTIVQNYKNLYIGVNGCSLKSLENINAVKKIPLNLLLLETDAPWCGVKKTHASYEYIKDTYEKRAY
TNLKKIKNIIKCNDSTIFKERNEPYNIADIAEITYKVREEAIPFDLFCKKIR--C-------------------------
------------NTLNLFKKL-R
>PcyM_0204500
MKLFFYLLRCVVILIYLHTIFLEANAVTKFKNIRFFIPFEISRVLHREKKRTLKN-NKNIHKMEVQGNLFIDIGANLTDR
MFDGVYSKKKHANDLQHVLNRAKKNNVEKIIITCTCLEDIDKSLKICETYDPEGKFLFLTAGVHPTNCYEFIE-KNFMEE
KDKQAKREFEEFINYFKNVKEVKYAVTENPKRDD-AKAKEHNANSADSQIKNEENKHSSETLQRDVLKIPGFVYDKKEQD
YLEKLKKKITNHSNRIVSIGEIGLDFDRLFFCPKYIQIKYFIYQLKLVEMFKLPIFLHMRNCSDIFFEILDKYKPLIEGV
GGVIHSFTDREEIIEKI-NTYKNLYIGVNGCSLKTAENLNAVKKIPLNLLLLETDAPWCSIKKTHASYHFIQEKYEKRNY
TNLKKIRNVIQCDDETIFKERNEPYNIVDIAEITYKVRGATIPFDSFCNKVR--C-------------------------
------------NTLNLFKKL-R
>C922_04855
MKLIFYLLKCVVILIYLHTIFLEANAVKRFKKIRFFIPFENSRVLHREKKLTLKS-NKNIQKMEVQGKLFIDIGANLTDR
MFDGVYSKKKHANDLQHVLNRAKKNNVEKIIITCTCLEDIDKSLKICETYDPDGKFLFLTAGVHPTNCYEFIE-KNFMEE
KDKQAKREFEEFINYFKNVKY---AAEENPKRDD-GRAEGHNADSANDEIKDEENKHSSE-TQGDVLKIPGFVYDKKEQD
YLEKLKNKITDHSNRIVSIGEIGLDFDRLFFCPKYIQIKYFIYQLKLVEMFKLPIFLHMRNCSDIFFEILDKYKPLIEGV
GGVIHSFTDREKIIEKI-NTYKNLYIGVNGCSLKTAENLNAVKRIPLNLLLLETDAPWCSIKKTHASYHFIQEKYEKRNY
TNLKKIRNVIQCDDETIFKERNEPYNIV----------------------------------------------------
-----------------------
>PY17X_0203200
MKLIFYSIKCVIILWYISEIFIKANVIKIFKNIRYFISVKNNKTFKIKKKINLHN-TKTI-KMSEMEHSFIDIGSNLADK
MFDGIYNKKKHENDLKYVLNRAKYNNVEKIIITCTCIEDIDKSLNICETYDPKGEFLFLTAGVHPTSSYEFVD-KNKIEE
HNMIAKNEFEDFLKYFKNESN---K-------------EQQEINNLECDIKNQDLKVDKNTLNGD-LYIPGFVYNEQDQN
YLDKLKEKIEKHSNRIVCIGEMGLDFDRLHFCPKYIQIKYFIYQLKLVQMFKLPIFLHMRNCSDTFFEILEKYKPLIEQV
GGVIHSFTDKEEIIQKI-TNYKNLYIGINGCSLKTVENINAVKKIPMDLLLLETDAPWCGIKKTHASYHYIKDKYEKRNY
TNLKKIKNILQCDDTIIFKDRNEPYNIVDIAEITYKIKGENMSFNSFCQKVR--C-------------------------
------------NTVKLFKKL-R
>PBANKA_0201800
MKLIFYSIKCVIILWYISEIFIKANVVKIFKNIRYFIYVKNNKTFKIKTKIILHN-TKTI-KMSEMEHSFIDIGSNLADK
MFDGIYNKKKHENDLKYVLNRAKYNNVEKIIITCTCIEDIDKSLNICETYDPKGEFLFLTAGVHPTNSYEFID-KNKIKE
NDMIAKNEFEEFLKYCKNESN---K---------------QELINLECDTKNQGLKVDKNTLNGD-LYIPGFLYNEQDQN
YLDKLKEKIEKHSNRIVCIGEMGLDFDRLHFCPKYIQIKYFIYQLKLVQMFKLPIFLHMRNCSDTFFEILEKYKPLIEQV
GGVIHSFTDKEEIIQKI-TNYKNLYIGVNGCSLKTLENINAVKKIPMDLLLLETDAPWCSIKKTHASYHYIKDKYEKRNY
TNLKKVKNILQCDDTIIFKDRNEPYNIVDIAEITYKIKGENMSFNSFCQKVR--C-------------------------
------------NTVKLFKKL-R
>PGSY75_0112000
MKLVFHYIKYINVLLYISNIFLKSNSLKIYKDLRYINTLNKYKGLQIKKRSNLKK-NHNIRRMEDNESSFIDIGSNLTDK
MFDGVYNSKKHENDLQNVLNRAKNNNVDKIIITCTCLAEIDKSLKICETYDPEGKFLYLSAGVHPTNCYEFID-KNKHEE
KEIIAKKEYEEFIEYFKNKQG---D---NS--------KMENDNKKICDDKKDVNNFNEILLEKSLDTIPGFKYNEKDKE
YLEKLKNKIIKYPNRIVCIGEIGLDFDRLYFCSKYIQIKYFIFQLKLVQMFNLPMFLHMRNCSETFFKIVDIYKFLFEKN
GGVIHSFTDKKDIVHNIVQNYKNLYIGVNGCSLKSLENINAVKKIPLDHLLLETDAPWCGVKKTHASYEYIKDTYEKRAY
TNLKKIKNIIKCDDSTIFKERNEPYNIADIAEITYKVREEAMPFNLFCKKIR--C-------------------------
------------NTLNLFKKL-R
>PBILCG01_0110300
MKLVFHYIKYINVLLYISSIFLKSNSLKIYKDLRYISTLNKYKVLQIKKRSNLKK-NHNMRIMEDNESSFIDIGSNLTDK
MFDGVYNSKKHENDLQNVLNRAKNKNVDKIIITCTCLSEIDKSLKICETYDPEGKFLYLSAGVHPTNCYEFID-KNKHEE
KEIIAKKEYEEFMKYFKNEQV---D---NS--------KMENGNKKICDDEKDMNNLNEILLEKNLDTIPGFKYNEKDKE
YLENLKNKIIKYPNRIVCIGEIGLDFDRLYFCSKYIQIKYFIFQLKLVQMFNLPMFLHMRNCSETFFKIVDIYKFLFEKN
GGVIHSFTDKEDIVHTIVQNYKNLYIGVNGCSLKSLENINAVKKIPLNVLLLETDAPWCGVKKTHASYEYIKDTYEKRAY
TNLKKIKSIIKCDDSTIFKERNEPYNIADIAEITYKVREEGMPFDLFCKKIR--C-------------------------
------------NTLNLFKKL-R
>PVL_020005800
MKLIFYLLKCVVILIYLHTIFLEANAVTKFKNVRFFIPFENSRVLHREKKRTLKS-N-NIQKMEVQGNLFIDIGANLTDR
MFDGVYSKKKHANDLQHVLNRAKKNNVEKIIITCTCLEDIDKSLKICETYDPEGKFLFLTAGVHPTNCYEFID-KNVMEE
KDKQAKREFEEFINYFKNVKC---AVEENPKRDD-ANAKGHNANSADVHIKEE-KKLYSETPQGDALKIPGFVYDKKEQD
YLEKLKKKITNHSNRIVSIGEIGLDFDRLFFCPKYIQIKYFIYQLKLVQMFKLPIFLHMRNCSDIFFEILDKYKPLIEGV
GGVIHSFTDREEIIEKI-NTYKNLYIGVNGCSLKTPENLNAVKRIPLNLLLLETDAPWCSIKKTHASYHFIQEKYEKRNY
TNLKKIRNVIQCDDETIFKERNEPYNIVDIAEITYKVRGATIPFDSFCNKVR--C-------------------------
------------NTLSLFKKL-R
>PADL01_0109500
MKLVFHYIKYINVLLYISNIFLKSNSLKIYKDLRYINTLNKYKGLQIKKRSNLKK-NHNIMRMEDNESSFIDIGSNLTDK
MFDGVYNSKKHENDLQNVLNRAKNNNVDKIIITCTCLAEIDKSLKICETYDPEGKFLYLSAGVHPTNCYEFID-KNKHEE
KEIIAKKEYEEFIEYFKNKQV---D---NS--------KMENDNKKICDDKKDVNNFNEILLEKSLDTIPGFKYNEKDKE
YLENLKNKIIKYPNRIVCIGEIGLDFDRLYFCSKYIQIKYFIFQLKLVQMFNLPMFLHMRNCSETFFKIVDIYKFLFEKN
GGVIHSFTDKEDIVHNIVQNYKNLYIGVNGCSLKSLENINAVKKIPLDHLLLETDAPWCGVKKTHASYEYIKDTYEKRAY
TNLKKIKNIIKCDDSTIFKERNEPYNIADIAEITYKVREEAMPFNLFCKKIR--C-------------------------
------------NTLNLFKKL-R
>PF3D7_0112000
MKLVFHYIKYINVLFYISIIFLKSNSLKIYNDLRYISTVNKYKVLQIKKRSNLKK-NHNIRKMEDNESSFIDIGSNLTDK
MFDGVYNSKKHENDLQNVLNRAKNNNVDKIIITCTCLAEIDKSLKICETYDPEGKFLYLSAGVHPTNCYEFID-KNKHEE
KEIIAKKEYEEFIKYFKNEQV---E---NS--------KMENGNKKICDGEKDMNNLNEILLEKNLDTIPGFKYNEKDKE
YLENLKNKIIKYPNRIVCIGEIGLDFDRLYFCSKYIQIKYFIFQLKLVQMFNLPMFLHMRNCSETFFKIVDIYKFLFEKN
GGVIHSFTDKEDIVHIIVQNYKNLYIGVNGCSLKSLENINAVKKIPLNLLLLETDAPWCGVKKTHASYEYIKDTYEKRAY
TNLKKIKNIIKCDDNTIFKERNEPYNIADIAEITYKVREEAVPFDLFCKKIR--C-------------------------
------------NTLNLFKKL-R
>PmUG01_02012100
MKFTFFLIKFIVLILCIYKFFLKANIVKIFKNIRYFIFVNNGSVFNIVKKINLKKCNKNIKNMDTQENLFIDIGSNLTDK
MFDGIYNKKKHENDLKYVLNRAKNNNVEKIIITCTCLEDIDKSLEICETYDPEGKFLFLTAGVHPTNCFEFIE-KKTSEE
KDILAKKEFENFIKYFKNEKN---IMNENSKYGSSADSKDNNAKLECAKICQE-KQCPDDT-LKDTFIIPGFVYNEKDQY
YLEKLKKKIENHGDRIVCIGEIGLDFDRLFFCPKYIQIKYFIYQLKLVEIFKLPIFLHMRNCSDIFFEILEKYKSLIEDV
GAVIHSFTDKEEIIEKI-SNYKNLYIGVNGCSLKTIENINAVKKIPLNLLLLETDAPWCSIKKTHASYHFIKDKYEKRNY
INLKKIRNVIQCDDTTIFRERNEPYNIVDIAELTYKIKGPNIPFDEFCKKVR--C-------------------------
------------NTLNLFKKL-R
>PVVCY_0200160
MKFIFYSIKCVIILWYISEIFIKANVVKTIKNIRYFIPVKNNKTFKIKKKINLYN-TKTI-KMGEMEHSFIDIGSNLTDK
MFDGIYNKKKHENDLKYVLNRAKYHNVEKIIITCTCIEDIDKSLNICETYDPKGEFLFLTAGVHPTNSYEFID-RSKIEE
NDIIAKNEFEEFLKYYKNEPN---K---------------QNLTNLESDIKNQNLKVDKNTLNGD-LYIPGFLYNEQDRN
YLNKLKDKIEKHSNRIVCLGEMGLDFDRLHFCPKYVQIKYFIYQLKLVEMFKLPIFLHMRNCSDTFFEILEKYKPLIEQV
GGVIHSFTDKEEIIQKI-TNYKNLYIGVNGCSLKTPENINVVKKIPMDLLLLETDSPWCSIKKSHASYHYIKDKYEKRNY
TNLKKIKNILQCDDTVIFKDRNEPYNIVDVAEIAYKIREDNMSFNSFCQKVR--C-------------------------
------------NTVKLFKKL-R
>PPRFG01_0110300
MKLVFHYIKYINVLFYISIIFLKSNSLKIYNDLRYISTVNKYKVLQIKKRSNLKK-NHNIRKMEDNESSFIDIGSNLTDK
MFDGVYNSKKHENDLQNVLNRAKNNNVDKIIITCTCLAEIDKSLKICETYDPEGKFLYLSAGVHPTNCYEFID-KNKHEE
KEIIAKKEYEEFIKYFKNEQV---E---NS--------KMENGNKKICDGEKDMNNLNEILLEKNLDTIPGFKYNEKDKE
YLENLKNKIIKYPNRIVCIGEIGLDFDRLYFCSKYIQIKYFIFQLKLVQMFNLPMFLHMRNCSETFFKIVDIYKFLFEKN
GGVIHSFTDKEDIVHIIVQNYKNLYIGVNGCSLKSLENINAVKKIPLNLLLLETDAPWCGVKKTHASYEYIKDTYEKRAY
TNLKKIKNIIKCDDNTIFKERNEPYNIADIAEITYKVREEAVPFDLFCKKIR--C-------------------------
------------NTLNLFKKL-R
>MKS88_000650
--------------------------------------------------------------MDTQENLFIDIGSNLTDK
MFDGIYNKKKHENDLKYVLNRAKNNNVEKIIITCTCLEDIDKSLEICETYDPEGKFLFLTAGVHPTNCFEFIE-KKTSEE
KDILAKKEFENFIKYFKNEKN---IMNENSKYGSSADSKDNNAKLECAKIC-QEKQCPDDTL-KDTFIIPGFVYNEKDQY
YLEKLKKKIENHGDRIVCIGEIGLDFDRLFFCPKYIQIKYFIYQLKLVEIFKLPIFLHMRNCSDIFFEILEKYKSLIEDV
GAVIHSFTDKEEIIEKI-SNYKNLYIGVNGCSLKTIENINAVKKIPLNLLLLETDAPWCSIKKTHASYHFIKDKYEKRNY
INLKKIRNVIQCDDTTIFRERNEPYNIVDIAELTYKIKGPNIPFDEFCKKQIEECKEKKEKYVKCFNNWYKNNFLKGDLT
QACDDYYEDYQICILVIYTKIKG
>PRELSG_0205300
MRFIFYFIKYIIFLFYISNIFLKTKSLKVLKNIRYFIFFEKGKVFKEEKKIIVKK-NTNIRKMDNQENLFIDIGANLTDK
MFDGIYNKKKHENDLKYVLNRAKNNNVEKIIITCTCLEDIDKSLKICETYDPECKFLFLTAGVHPTNCYEFTG-KKHIEE
IEVLAKKEYEDFVKYYKNEKN---ILEENKNNEDLVKSRENNLNLTNTKIVHEKKKNSDEQ-IKEDFKIPGFVYDEKDEN
YLESLKKRIINNSNRIVSIGEIGLDFDRLFFCPKYIQIKYFIYQLKLAEIFRLPIFLHMRNCSDNFFEILEKYKPLIEEV
GAVIHSFTDKEEIIERI-SNYKNLYIGVNGCSLKTFENINTVKKIPLNLLLLETDAPWCSIKKTHASYHFIKEKYEKRNY
TNLKKIKNVIQCDDTTIFKERNEPYNIRDIAEITYKIKEPNITFEAFCKKIR--C-------------------------
------------NTLSLFKKI-K
>PocGH01_02010400
MRLIFYLTKFTILSLFISNIFLKANTVKTFRNIKYFISFNNSRVLKRGKKINLKD-KKIMRKMDVRENLFIDIGSNLTDK
MFDGIYHKKKHENDLKHVLNRAKTNNVEKIIITCTCLEDIDKSLKICETYDPEGTFLFLTAGVHPTNCYEFIDEKGSIEE
KDLLAKEEFENFIRDFKNESS---ATEEAPKQYTVGRQKGDGVSVTNVKTVIE-GKEDCKDMRKESFKIPGFLYNGKDHD
YLEELKKKIANNSNRIVSIGEIGLDFDRLYFCPKYIQIKYFIYQMQLVEMFRLPIFLHMRNCSDTFFEILEKYKPLIEDV
GAVIHSFTDKEEIIEKI-NNYKNLYIGVNGCSLKTLENINAVKKIPMDLLLLETDAPWCSIKKTHASYHFIKEKYEKRNY
TNLKKARNVIQCNDSTIFKERNEPYNIVDIAEITYKIKGADIPFHSFCQKVR--C-------------------------
------------NTLNLFKKL-R
>AK88_04318
MKLIFYLLKCVVLLIYLHTIFLEANAVTRFKNITLFIPFANNRVLHREKKRTLKN-NKNTQKMEVQGNLFIDIGANLTDR
MFDGVYSKKKHENDLQHVLNRAKKNNVEKIIITCTCLEDIDKSLKICETYDPEGKFLFLTAGVHPTNCYEFIE-KKFMEE
KDKQAKREFEEFINYFKNVKY---AIPENPKRAD-ANAEGHNANSPDVQIKNEENKHPSETLQGDVFKIPGFVYDKKEQD
YLEKLKKKITNHSNRIVSIGEIGLDFDRLFFCPKYIQIKYFIYQLKLVEMFKLPIFLHMRNCSDIFFEILDKYKPLIEGV
GGVIHSFTDKEEIIEKI-NTYKNLYIGVNGCSLKTTENLNAVKKIPLHLLLLETDAPWCSIKKTHASYHFIQEKYEQRNY
TNLKKIKNVIQCDDETIFKERNEPYNIV----------------------------------------------------
-----------------------
>PCHAS_0200200
MKFIFYSIKCVIILWYISEIFIKANVVKTIKNIRYFIPVKTNKTFKIKKKINLHN-TKTI-KMDEMDHSFIDIGSNLTDK
MFDGIYNKKKHENDLRYVLNRAKYHNVEKIIITCTCIEDIDKSLNICETYDPKGEFLFLTAGVHPTNSYEFID-KSKIEE
NDMIAKNEFEEFLKYYKNEPN---K---------------QELTNLESDIKNQDLKVDKNTLNGD-LHIPGFLYNEQDKN
YLDKLKEKIEKHSNRIVCIGEMGLDFDRLHFCPKYVQIKYFIYQLKLVEMFKLPIFLHMRNCSDTFFEILEKYKPLIEQV
GGVIHSFTDKEEIIQKI-TNYKNLYIGVNGCSLKTPENINAVKKIPMDLLLLETDAPWCSIKKSHASYHYIKDKYEKRNY
TNLKKIKNILQCDDTVIFKDRNEPYNIVDIAEITYKIREENMSFNSFCQKVR--C-------------------------
------------NTVKLFKKL-R
>PKNH_0201600
MKLIFYFLKCVVILIYLRTIFLEANAVTRFKNIRFFIPFANSRVLHREKKRTLKN-NKNIQKMEVQGNLFIDIGANLTDK
MFDGVYSKKKHANDLQHVLNRAKKNNVEKIIITCTCLEDIDKSLKICETYDPEGKFLFLTAGVHPTNCYEFIE-KNFMEE
KDKQAKREFEEFTNYFKNMKDVKYVVEESPKPDD-AKAKGHNANSADAQIKKQENKHSNDTSQGDVLKIPGFVYDRKEQD
YLEKLKKKITNHSNRIVSIGEIGLDFDRLFFCPKYIQIKYFIYQLKLVEMFKLPIFLHMRNCSDIFFEILDKYKPLIEGV
GGVIHSFTDREEIIEKI-STYKNLYIGVNGCSLKTAENLNAVKRIPLNLLLLETDAPWCSIKKTHASYHFIQEKYEKRNY
TNLKKIRNVIQCDDETIFKERNEPYNIVDIAEITYKVRGSTIPFDSFCNKVR--C-------------------------
------------NTLNLFKKL-R
