# Supplementary material for: Phosphorylation in the Plasmodium falciparum Proteome: A Meta-Analysis of Publicly Available Data Sets
Source: J Proteome Res. 2024 Oct 30;23(12):5326–41. doi: 10.1021/acs.jproteome.4c00418 (PMC11629380; doi:10.1021/acs.jproteome.4c00418)
Supplement: Supplementary file 7 — pr4c00418_si_007.zip [file pr4c00418_si_007.zip › plasmodium_alignments/PF3D7_0112100_orthos.afa]

>PBILCG01_0110400
MKLLNNRLVVLCPIIIFFFFLNSVVLGNNNRNNINFHETENAAKAMRKLLSGEINSIKLDNGDELKIKLNDEEYKDSTKG
-----------------NKSYSFISNLEEEKYYQADLFRKKQEMNEKNTKTIEDRQEFYILNNDEIENIATHFVLENNFD
QLNIQSFKQSLIDIIQSLNS
>PPRFG01_0110400
MKLLNNRFVVLCPIIILFFFLNSVVLGNNNRNNINFHETENAAKAMRKLLSGEINSIKLDNGDELKIKLNDEKHKDSTKW
-----------------DKSYSFISNLEEEKYSQTDLFRKKQEINEANTKIIEDRQEFYILNNDEIENIATRFVLENNFD
ELYIQSFKQSLIDIIQSLNN
>PBANKA_0201700
MMHFPKYSYTLC-IILIFALLFTIASSYNNEDNKNFNGTENAAKAIRKLLNGEIDTIKLENGDELKTKSSSNIQGDYSWK
------------------------NN------------------------------------------------------
----------------NRRL
>PmUG01_02012000
MKVSSKYTPALY-ILFLFTLLNIFVLGEIQESNPNFAETENAAKAFRNLLNGDINVIKLENGDELRIRSNDEKHENNQRY
DDDDDDDDNNNHNNNNNNNDYSFISNYEVET-NKTNPLKKE-KSNEVKSKITEGKEDFYILDSKSIETIARVFARKNEFH
ESEIESFEQSLKDIIKSINN
>MKS88_000649
MKVSSKYTPALY-ILFLFTLLNIFVLGEIQESNPNFAETENAAKAFRNLLNGDINVIKLENGDELRIRSNDEKHENNQRY
DDDD-DDDNNNHNNNNNNNNYSFISNYEVET-NKTNPLKKE-KSNEVKSKITEGKEDFYILDSKSIETIARVFARKNEFH
ESEIESFEQSLKDIIKSINN
>PCHAS_0200100
MARFPKYSYILC-IILIFALLFTTAFSYNNGDNKNFNETENAAKAIRKLLNGEIDTIKLENGDELKIRSDSSIQDDYSWQ
------------------------NN------------------------------------------------------
----------------NRRL
>PocGH01_02010300
MKLSSRYPSALY-WIFLFVLLVNFILGKTHGSNQDFNETENAAKAIRKLLSGEIDTIKLENGDELKTRSNNDEDEAYSRN
N------------SSQNNNNYSFISNSEVET-SETNSLKKK-NNKDMRSNIVENMEDFYILDNESIETIAKVFAIKNEFN
ESEVELFEQSLKDIIKSLNN
>PY17X_0203100
MY-FPKYSYTLC-IILILSLLFTIASSYNNEGNKNFNETENAAKAIRKLLNGEIDTIKLENGDELKIKSSNNIQEDYSWK
------------------------NN------------------------------------------------------
----------------NRQL
>PGSY75_0112100
MKVLNNRLVVLCPIIILFFFLNSVVLGNNYRNNINFHETENAAKAMRKLLSGEINSIKLDNGDELKIKLNDEKHKDSIKG
-----------------NKNYSFISNLEEEIYSQTDLLRKEQEMNEQNIKIIEDRQEFYILNNDEIENVATHFVLENNFD
ELNIPSFKQSLIDIIQSLNN
>PBLACG01_0109600
MKLLNNRLVVLFPIIILFFFLNNVVLGNNNRNNINFHETENAAKVMRKLLSGEINSIKLDNGDELKIKLNNEKHKDSTKG
-----------------NKSYSFISNLEEEKYSQTDLFRKEDEMNDKYTKIIEDKQEFYILNNDEIENIATHFVLENNFD
QLNIQSFKQSLIDIIQSLNN
>PVP01_0203100
MKLLSASPCTLY-ITLLFVLLVHVTVGGKHMNNQDFAETEQAARAIRKLLNGEIDTIKLENGNKLKIRSSDEKDDAHKRH
N---------------DKTNYSFIDNSEEEN-VQTNLLRKN-ETVDAGSKIVEDQEDFYILDNESIEAIANKISMENKFH
EFEAEAFAQSLKDIIRSLNN
>PcyM_0204400
MKLLLASSCTLY-ITLLFVLLVHAILGRNHMNNQNFAETEHAARAIRKLLNGEIDTIKLENGNELKIKARDEKYDAHKKY
N---------------DKTNYSFIDNSEEEN-VQTDLLRKN-EAVEAGSKLVEEQEIFYILDNESIEAIAKKFSMENEFH
ESETKAFAQSLKDIIRSLNN
>C922_04854
MKLLLATPCTLY-ITLLFVLWVHAIMGKEHMNNQDFAETEQAARAIRKLLNGEVDTIKLENGNELKIRSRDEKHDAHKRY
N---------------DKSNYS----------------------------------------------------------
-------------------L
>PRCDC_0109800
MKLINNRFVVLCPIIIFFFFLNSVVLGNNNRNNINFHETENAAKAMRKLLSGEINSIKLDNGDELKIKLNDEKHKDSTKW
-----------------DKSYSFISNLEEEKYSQTDLFRKEQEINEANTKIIEDTQEFYILNNDEIENIATRFVLENNFD
QLYIQSFKQSLIDIIQSLNN
>PADL01_0109600
MKVLNNSLVVLCPIIILFFFLNSVVLGNNNRNNINFHETENAAKAMRKLLSGEINSIKLDNGDELKIKLNDEKHKDSTKG
-----------------NKNYSFISNLEEEIYSQTDLLRKEQEMNEQNNKIIEDRQEFYILNNNEIENVATHFVLENNFD
ELNIPSFKQSLIDIIQSLNN
>PRELSG_0205200
MKISLSFLAALC-MIFFFAISVNVVSSRNHGSNQNFNETENAARAIRKLLNGEIDSIKLENGDELKIESNDENYKDNERY
------------------NNYSFINNYTIEN-DKKDLLRKKDQSKNIEGNITEDKEDFFILDNQSIENIARSFALENKFD
ESESALFEQSLKNIIKSLNN
>PGAL8A_00107800
MKVSLSYLATIC-MIFFFAIFVSVSS---GRNNTNFNETENAAKAIRKLLNGEIDSIKLENGDELKIETTDENYENYERN
------------------NNYSFISNYSEEN-DKKDLLRKKEQSKKIENSVIEDKEDFFILDSENIKNIAKFFVLENKFD
ESEIELFEQSLKNIIKSLNN
>PF3D7_0112100
MKLLNNRFVVLCPIIILFFFLNSVVLGNNNRNNINFHETENAAKAMRKLLSGEINSIKLDNGDELKIKLNDEKHKDSTKW
-----------------DKSYSFISNLEEEKYSQTDLFRKKQEINEANTKIIEDRQEFYILNNDEIENIATRFVLENNFD
ELYIQSFKQSLIDIIQSLNN
>PVVCY_0200150
MTRFPKYSYTLC-IILIFALLFTMGFSYNNGDNKNFNETENAAKAIRKLLNGEIDTIKLENGDELKIRSSSNKQDDYSWQ
------------------------NN------------------------------------------------------
----------------NKRL
