# Supplementary material for: Phosphorylation in the Plasmodium falciparum Proteome: A Meta-Analysis of Publicly Available Data Sets
Source: J Proteome Res. 2024 Oct 30;23(12):5326–41. doi: 10.1021/acs.jproteome.4c00418 (PMC11629380; doi:10.1021/acs.jproteome.4c00418)
Supplement: Supplementary file 7 — pr4c00418_si_007.zip [file pr4c00418_si_007.zip › plasmodium_alignments/PF3D7_0112200_orthos.afa]

>PcyM_0204200
M--FKKWVRRGNKDNDEKE-PEYVSIFSFITFHWVTKLLNNLIKDEI-KFPTLRKNNNVTHYSSELEQNLRKIYVRKCSS
KHFYEKSDFVVGHCHDSKNIRVKKEYNVYYNNIVWTIFKTFKFRIISIIIFNVLQTLFIIAVGGSIDKYMLILKGETIPS
FPVFLNNSKVIFGLYIVGLLLFEFLFDSILNFYYYEFLVNMEISLIHFLYKINLYSRNNDLTNHSVYRNR--EESLNTVL
GVMERKGRN-SVKKNPSCM---TKICKKNDS-----DNLFKKKIYLINFFKKNRRKK-EDM-GKKDTSSINIYNIMFSDT
PSLVLFVGAIISLSNIFVKFYLSFYVFYLRMGSKAVKTGVSLSVVLYSTMILFSFLPSLFKSKYLKYRDQRIDNTHHVLK
EFKLMKMFNWESFAFNYINFVRKKEMMFCKVRLYLGTVGIFINAVSADIVEVLLFFLFIREKLDNRKEVNFSSIIMPLFV
YKSLISSVSNFPNLMNNIIEGIVNIARINKYVNHHLYYNDINNYFRYVSKMNNYFNASNVRERFENEE-----ELC-SRY
RIYF-IQLKNRFKKCCRFSCFY-KKVKHINIINRKILSGVNYSTDKD-IRKVCFQTT-VNCSND-GSSSAIHAKKGEKNN
NKG--DN------VT---------------------------------------------------------------E-
-EQSNLIIKLENAFFGTKRH--DRKYEKYILKNLNFSLENNTLAIVIGNVGSGKTAFFQSILGDIQLIHGCLYVKNVLYN
MPILYVPQNSWLSIGNIRSMILFGNEYNSWIYRYTVKQSELLNDISSFKNGDMRYVNDDHNLSKGQKVRISLARALYHHY
MHLHKLSSNGEKKMR-VDNSITNKNNRT-DFSNDNEVK-RSAICQGLFPFDEDHVQKCLRGKSDFSLYLLDDLFTSLDPA
ISKNIFYNLFCKEENKSFKDYCSFIVSMNESTLRNFFINDLFENIQYKVDIYELENYTLKYAGSVSDYVKSKN--IKKDG
AVSRTELS-MDSTKLELGGEAEGHNEKHGEEGEEDEEEPQKCG-SQVNGANEGGCFKRNNTRSAESDEG-----------
--------------------------------------------PTAGSKSFLENDYIINTVKNMNDC-ADQMTQERTCT
TGVDNQRNAILSQTLQHRSS----C-------ANVYPAKDDEDESFFKGNIELTTYWWFLSKVGGVLILYIMIFMFISIF
TDEIKFFILSMISIISRNDKEHSNEILQQQVKYLKLFVILPIISLIASFFCFMFIIYGTVISAAKVHTDVLKSILSVPMY
VYYNSNLGNIINRFVTDIYSLDNGFLKRFYKFIFLFFRLLLSVILLFCMMKDAVIVFPFIVLLIYFLVFKKYSRGCKEAQ
RGYLRCHSPLCNIYSNTISGRSVINVYEKNLYHLSIYERYVETFRNYYLLKWAITIWASFYIRLIFLILTSYFIMHPHIF
FNKMGNLYQGKNYEKIISTIGYCITFSSRLGVLTKILLCDYAFVEKEMCCVQRLEEFSKLPQEKDCLE--GERGEDTPKW
DE---MKMKSK---------FDN-SGESTS--PLP-IGIVDPPAAIDQSKEKYGVYLENVFVSYKKKVVLDKNSNKYCYE
DEDPSLKNVTIYALKNQKIGIVGKSGSGKSTIILSILGLIPTVSGKITVEGRDIGTISRREKNDIITVLPQSSFVFHNWN
VRTFIDPYRNFTDEEIVNAFDLIGIKLNMNDLHKYIYQQK-KNAHDEREKK--KKGKRKANVSSNTISLTDDCIRYLSIV
RLFLNRNKYKLILIDEIPIFNFNN-VDSNLNNFLIGNAKPFNYIIKNYFPDNTILIISHDTHALSCCDFIYVLRRGEVTH
RCSCKDVKTQSELAQLLEKDG
>PVP01_0203000
MTMFKKWVRRGNKDNDEKE-PEYVSIFSFITFHWVTKLLNNLIKDEI-KFPTLRKNDSVTHYASELEQNLRKIYVRKCSS
KHFYEKSSFVVGHCHNSKDIKAKKEYNVYYNNLVWTIFKTFKVRIISIVIFNVLQTLFIIAVGGSIDKYMLILKGETIPS
FPAFLNNSKVIFGLYIVGLLLFEFLFDSILNFYYYEFLVNMEISLIHFLYKINLYSRNNYLTNHSVYRNR--EESLNTPL
GVMERKSCN-SVKKNPSCM---TKICRKNDS-----DNLFKKKFYLINFFKKNRTKKEEDMGE-EDTSSINIYNIMFSDT
PSLVLFVGAVISLSNIFVKFYLSFYVFYLRMGSNAVKTGASLSVVLYSTMILFSFLPSLFKSKYLKYRDQRIDNTHHVLK
EFKLMKMFNWESFAFNYINFVRKKEMLFCKVRLYLATVGIFISAVSADIVEVLLFFLFIREKLDNQKEVNFSSIIMPLFV
YKSLISSASNFPNLMNNIIEGTVNIARINKYVNHHLYYNDINNYFRYVSKMNNYFNASDDGECFEKEG-----EHC-SRY
RKHF-IQLKNRLIKCCRFSRFY-RKGKHINIINRNILSGVNYSTDND-VEKVCFQTR-VDCSNG-GSSSSIHEKNN----
NKD--DN------VT---------------------------------------------------------------E-
-ERSNLIIKLENAFFGTKRH--DRRYEKYILKNINFSLENNTLAIVIGNVGSGKTAFFESILGDIQLIHGFLYVKNVLYN
MPILYVPQNSWLSIGNIRSMILFGNEYNSGIYRYTVEQSELLNDISSFKNGDMRYVNDDHNLSKGQKVRISLARALYHHY
MHLHKLSSNGEKKMR-VDDSFANKNSRT-DFSNGKEDKISA-FCQGVVPFDGDHVQKCLRGKSDFSLYLLDDIFTSLDPA
ISKNIFYNLFCKEENKSFKDYCSFVVSMNENTFHNFFINDLFENIQYKVDIYELENYTLKYAGSVSDYVKSKN--IKKDG
AVSRTESS-MGGTKFELGGEEGE--------------EPEKCG-SQIKGANEGGSSKRNNTRSAGSDEG-----------
--------------------------------------------RTAGRKPFLENDYIINAGKNINGC-ADQMAQERTCA
TGLDNQRHAILSQTLQHRSS----C-------ANVSPAKDDEDESFFKGNIELTTYRWFLSKVGGVLILYIMIFMFISIF
TDEIKFFILSMISIISRNDKEHSNEILQHQIKYLKLFVILPIISLIASFFCFMFIIYGTVISAVKVHTDVLKSILSVPMY
VYYNNNLGNIINRFVTDIYSLDNGFLKRFYKFIFLFFRLLMSIILLFCMVKDAVIVFPFIVFLIYSLVFKKFSRGCKEAQ
RGYLRCHSPLCNIYSNTISGKSVINVYEKNWYHLGIYERYVETFRNYCLLKWAITIWASFYIRLIFLILTSYFIMHPHIF
FNKMGNLYQGGNYEKIIGTIGYCITFSSRLGVLTKILLCDYTYVEKEMCCVQRLEEFSKLPHEKDCLE--EERGEVTPKC
DE---MEMKGK-------------FDNSGESTSPLPTGIVD-PPAIDQSKEKYGVYLENVFVSYKKKVVLDKNSNKYCYT
DEDPSLKNITIYALKNQKIGIVGKSGSGKSTIILSILGLIPTVSGKITVEGRDIGTLPRREKNDIITVLPQSSFVFHNWN
VRTFIDPYRNFTDEEIVNAFDLIGIKLNMNDLHKYIHQQR-ENAHDEREKK--KKGKRKANLSSNTISLTDDCIRYLSIV
RLFLNRNKYKLILIDEIPIFNFNS-VDSNLNNFLIGNAKPFNYIIKNYFPDNTILIISHDTHALSCCDFIYVLRRGEVAH
RCSCKDVKTQSELAQLLERDG
>C922_04853
MTMFKKWETRGDKINDE-E-PEYVSIFSFITFHWVTKFLNNVTKDEI-KFPTLRKNNNVTHYSSELEQNLRKIYVRKCSY
KHFYEKCNFVLGHCHNSRDIRAKKEYDVYYNNIVWTVFKTFKVRIISIIIFNILQTLFIIAVGGSIDKYMLILKGETIPS
FPVFLNNSKVIFGLYIVGLLLLEFLFDSILNFYYYEFLVNMEISLIHFLYKINLYSRNNDLTNHSVYRNR--EESLNTLL
GVMERKSRN-SVKKNPSCM---TKICKKNDS-----DNLFKRKFYLINFFKKNRTKK-EDM-GKEDSSSINIYNIMFSDT
PSLVLFVGAIISLSNIFVKFYLSFYVFYLRMGSEAVKTGVLLSVVLYSTMILFSFLPSLFKSKYLKYRDQRIDNTHHVLK
EFKLMKIFNWESFAFNYINFVRKKEMLFCKVRLYLGTVGIFINAVSADIVEVLLFFLFIREKLDNRKEVNFSSIIMPLFV
YKSLISSVSNFPNLMNNIMEGIVNIARINKYVNHHLYYSDINNYFRYVSKMNNYFNTSNVGECFENER-----EDC-SRY
RKYF-IQLKKRFRKCCRFSCFY-KRVRNVNIINREILSGVNYSTDKG-TGKVCFETT-VDYSNDGSSSSSIHAKRREKKI
NKD--DN------VT---------------------------------------------------------------E-
-EQINLIIKLENAFFGTKKH--DRKHEKYILKNLNFSLENNTLAIIIGNVGSGKTVLFESILGENQLIHGCLYVKNVLYN
MPILYVPQNSWLSIGNIRSMILFGNEYNSGIYRYTIEQSELSSDISSFKNGDMRYVNDDHNLSKGQKVRIALARALYHHY
MHLHKLSPKGEKEKR-VDKNFTQRNNGT-DFSNDKKDK-TSAFCQGVLPFDEDHVQKCLRGRSDFSLYLLDDLFTSLDPA
ISKNIFYNLFCKEENKSFKDYCSFVVSMNESTFQNFFINDLFENIQYKVDIYELENYTLKYAGSVSDYVKRKN--VKKDG
AVSRRELS-TDSTKLEFWREEGP-NGKHGKEGE---EEPEKRG-SQIEAADEGGSFKRNNTRSAESEEG-----------
--------------------------------------------RAAGSKLFLENDYIINTGKKMNGC-ADQMTQKRTCR
TGVDRQRNGILSETLEDRSS----H-------ANVHPAKDDEDESFFKGNIELTTYWWLLSKLGRVLILYIMIFMFISIF
TDEIKFFILSMISIISRNDKEHSNEILQQQVKYLKLFVILPIISVIASFFCFMFIIYGTVISAVKVHTDVLKTILSVPMY
VYYNINLGNIINRFVTDIYSLDNGFLKRFYKCIFLFFRLVLSVILLFCMMKDAVIVFPFIVLLIYFLVFKKYSRGCKEAQ
RGYLRCHSPLCNIYSNTISGKTIINVYEKNSYHLSIYERYVETLKNYYLLKWAITIWASFYIRLIFLILTSYFIMHPHIF
YNRMGNLYQGKNYEKIISTIGYCITFSSRLGVLTKILLCDYTFVEKEMCCVQRLEEFSKLPHEKDCLE--AERGEVTPKC
DE---MKTKCK---------FDN-AGESTSSPPLPTTGIVE-PPAIEQSKEKYGVYLENVFVSYKKKVVLDKDSNKYCYE
DEDPSLKNVTIYALKKQKIGIVGKSGSGKSTIILSILGLIPTVSGKITVEGRDIRTMSRREKNEIITVLPQSSFVFHNWN
VRTFIDPYRNFTDEEIVNALDLIGIKLNMHDLHKYIYQQK-KNAHDERERE--KEGKRKTNISSNSISLTDDCIRYLSIV
RLFLNRKKYKLILIDEIPIFNFTN-VDSNLNNFLIGDAKPFNYIIKNYFPDNTILIISHDPHALSCCDFIYVLRRGEVAH
RCSCKDVKTQSELAQLLEKDG
>PGSY75_0112200
MTTYKENVGISNKGYKKKQSCRNMSFLNFATFDWVRPLINDLLKGNVQELPNICGNFNIPYYASKLEENLRDIQVKNYEI
YNEKKSSDEHVLHHCNSNDASEKKVYNVYYNNILWSILKTFKFRIILIISFYILETLLVTLGGKFIDYYMRILEGQKIPF
YLSFLKDFKVFSGLVVVMVMFFHLFFEALLYFYFHLFTINLEVSLMYFLYKINLYSNNNHLKNPDELYNRYRKFSSHTEI
DEISRDFF--S--KNVSSYSSGIKNNNKIMDN---NNNNFMENDYIINFIKSRNKMENDSLNENRNSPNVNIYNIMFSDV
PSVTFFVTSCINLFNVFIKIFMSFYVFHIKIGSNSVGISIWMSIALYSTMILFEFLPSLYKSKYLIYRDKRIDNMHHVLK
EFKLIKMFNWESFAFKYINIFRIKEMKYCKIRLYLSNIGVFISAVSSDIIEVVIFFMYLKDRLNKKEEIKFTSIIMPLYV
YKILISNVVNFPNLVNNVMEGSVNIKRLNNYINDHLFYNDIKNYFMYSTRYNKDYNIVVDSTFLKNENITSHDDSTSSYN
LKHLKKGIKNKLTNMFKYFFFYHKLNYHKNIINKQILSGSFNNIDDNTDKKMCFQEHKSNSTYN-YNANYIHEKKEEY-E
NIHNSSNSTMSNEFE---------------------------------------------------------------AK
RNNNEFIIKLENCSFGLSYD--NKCDNDNILKNINFNLKRNSLAIIIGNVGSGKSAFFHSILGDLSMTHGNMHIENFFKK
MPILYVPQNSWLYMGNIRSMILFGNEYNPLIYKYTILQSELLNDLSTIENGDMKYINDDHSLSKGQKVRICLARALYEHY
IHMYKLCKNYEKRFIQLNEILDKDLINNKNFFSYNNKK-SK-LVNYNIPFNENYLHKCLMDDNNLYLYLLDDVFTSLDPS
ISKKIFYNLFCKEDNISFKDNCSFIISMNKSTLDNFLIEDILDNVQYEVEIFEIQDKTLKYRGNISEYMEKNNLNITKES
HWCYSNLNTIDYTRIKLFDEVELNNVKHSNK------MLYKEA-YLVKGNTESVSFEIDSINKEYIKKKRKKNYKKENMN
NNN-KD-----------------NIHMNHDHKNYNDINLGHNFTDDSATVSSLGNEYTLDTNTSNNSD-KEENVKPVY--
-NKDIHEKFNKSSSLPFVKSSSNMI-------NNPNNIKYEDNSSCFKGSISLETYLWYFQQVGFVLLTFVVIFMLISIF
TDEIKFVFLTMMSIISKNNKEQSNIILQKQARYLEYFVILPIISLITSGICFAMIIYGNITSAIKVHNNILCSILNAPLY
IFYNNNLGNIINRFIIDISAFDYGFLKRIYKAFFIFFRCILSSLLIIYMLRDCVFIFPFVIILIYFFVFKRFSRGCKESQ
RLFLACHTPLCNIYSNALSGKNIINIYKKNTYLLDIYEHHIINFRINYFIKWLINIWASLYIKIFILLLTTYIIMHPHLY
SSGIIKLYEEKNYDRILSTLGYCISFSARLGVIIKFLLCDYTHIEKEMCCVQRLEEFAKISNQENASMNMNKENELNVIT
TQTYKEKNEST---------SDK-IFSIIENKNISLSSIIN-RSQDDESEKKYGIKFENVYISYKKKIPLVN--GTYKYI
DEEPSLKNINMYALKNEKIGIVGKSGAGKSTILLSILGLINISQGKITIEGRDIRTYNRKGEDSIIGILPQSSFVFYNWN
IRTFIDPYNNFTDDEIVHALKLNGINLGKNDLYKYMHKQD-MKLNYKKYKNIIQTSKVINQSNDNTILLTNDCIRYLSLV
RLYLNRHKYKIILIDEIPIFNLNNSTNDELNSFLIGKAKSFNYIIRNHFANNTVLIISHHANTLSCCDYIYLLRKREITY
RCSYEDVKTQSELSHLLEMDD
>PVL_020005600
--------------------------------------------------------------------------------
--------------------------------------------------------------------------------
--------------------------------------------------------------------------------
--------------------------------------------------------------------------------
--------------------------------------------------------------------------------
--------------------------------------------------------------------------------
--------------------------------------------------------------------------------
--------------------------------------------------------------------------------
--------------------------------------------------------------------------------
-----LIIKLENAFFGTKRH--DRRYEKYILKNLNFSLENNTLAIVIGNVGSGKTAFFESILGDIQLIHGCLYVKNVLYN
MPILYVPQNSWLSIGNIRSMILFGNEYNSGIYRYTVEQSELLNDISSFKNGDMRYVNDDHNLSKGQK-------------
--------------------------------------------------------------------------------
-------------ENKSFKDYCSFVVSMNENTFHNFFINDLFENIQYKVDIYELENYTLKYAGSVSDYVKSKN--IKKDG
TVSRTESS-MGGTKFELGGEEGE--------------EPEECG-SQIKGANEGGSSKRNNTRSAGSDEG-----------
--------------------------------------------RTAGTAQ-----------------------------
--------------------------------------------------------------------------------
----MFLLLRM---------------------------------------------------------------------
-------------------------------------------------M------------------------------
--------------------------------------------------------------------------------
--------------------------------------------------------------------------------
--------------------------------------------------------------------------------
--------------------------------------------------------------------------------
--------------------------------------------------------------------------------
--KM----------------------------------------------------------------------------
--------------NRFSKET
>PmUG01_02011900
MTKYEKKEKNLNNNNEKKQ-TEYVSFFSFITFHWVTRLLYNINKEEI-KFPELRKKSYVIYYTSKLEENLRKITAKKYSF
NKFYKKKEVDVKIPSNSKDIKKNKEYNIHYNNILWSIFKTFKVPIILIIFFNILHTFFIIITGGCIDKYMFILRDKIIAS
YPVFLNSSKVIFGLYIVALLFIEFLFDSILNFYYYEFLVNMEISLIHFLYRINLYSYNNNLINQYINKDG--GDYLYVLA
DDIKRDYSYNKINET-FCG---INEYYGKNI-----DLLFNKNFYKINFFKKKNMIREEDKIEKEDASNLNIYNIMFSDV
PSLVLFVGAIISLCSIIVKFHISFYVFYLRMGSKAVKTGVSLSIVLYSIMILFEFLPSLFKNKYLKYRDKRIDNMHHVLK
EFKLIKMFNWESFAFNYINFFRIKEMKFCKIRLYLGTVGIFINAVSSDIVEVVLFFFFIREKLDNKKEINFSSIIMPLYV
YKSLISSVSNFPNLMNHLIEGIVNIKRITKYVNYHLYYSDINNYFKYFLKNNNCSNILHVTTCLHSDT-----EYY-PTY
RKYY-KKLKKRLRKILCFLFFS-KRSKHIDIINRKILSDLYYNRDKN-VKKICFQTR-FNSRNN-DNN--IYVKKEKR-N
NNH--II------IT---------------------------------------------------------------E-
NKETDIIIKLQNCSFGQIKK--GDNKFNYILKNTNFNLKNNTIAIIIGNVGSGKTSFFQSILGKLKLIHGCFYVKSFLYN
MPILYVPQDCWLSIGHIRSMILFGNEYNSQIYRYTIVQSELLNDLASFKNGDMRYINDEHNLSKGQRVRISLARALYHHY
MHMYKFSVCCEKDIY-VNKSIKKEISAN-EFLNDLNDE-CT-FLNHIVPFSEHSMKTYLIEKNIFYLYLLDDVFTSLDPA
ISKNIFYNLFCKEENKSFKDCCSFVVSMNESTFSNFLTNDIIDNIQYTVDIYELESETLKYRGSISEYIERNNINMKKEN
NFNKTEIN-IAYTKLKLGDETEECNKKHNET------EYAKCSIIPLKGINENDSFTINNVSDVESKKS-----------
---------------------------------------------CSFNSLYLKNTYIFNMNKKLNSDNIKKLVGEQY--
-YIHENRNVKKSTSLEFRYND---S-------VTPSGASDSDEDSIFKGNIQLKTYTWYFRKVGYVVLLYILIFMFISIF
TDEIKFFILSMISIISRNDKKHSNEILQQQAKYLKLFVILPIISVIASFFCFMFIIYGTVTSAVKVHTDVLNCILRAPIY
IYYNSNLGNIINRFVTDIYSLDNGFLKRIYKVIFLFFRLFFSVILLFFMMKDSVIIFPLIVFLIYFFVFKKYSEGCKEAQ
RGYLRCHSPLCNIYSNTILGKNIINLYEKNSYYLSVYAHYVDTLRNYYLLKWAITIWASFYIRLIVLILTTYFIMHPQIF
FNGKNKQPGEKNDEKLISTVGYCITFSSRLGILTKILLSDYTFVEKEMCCVQRLEEFSELPNEKSCLD---KEKELVAKC
NE---KRKNVVKIEVDGQNEVKN-ISNSDE--DSSLPIINI-PAYVDESKEKYGIYFENVFVSYKKKFLLDKNNCKYCYI
DEEPSLKNINLYALKNQKIGIVGKSGSGKSTIILCILGLIDINSGKITIEGRDIRTIHRKEKNSIISVLPQSSFVFHNWN
VRTFIDPYKNFTDKEIVESFNLIGINLSINDLDKYIYIKKEENVVNETRKKEKKKRKEKIDALSNTIPLTDGCIRYLSLV
RLYLNRNKYKFILIDEIPTFAFNN-IDSYFNHFLNSNAKPFNYIIRNYFPNNTVLIISHDTNTLSCCDFIYVLKNGEITY
RCSCKDIKTQSELADLLEKDC
>PocGH01_02010200
MTTCVKKVKKLNRDNNEKG-TEYVSFLSFITFHWITKLLNNVTREDI-EFPKLRKRSYVKYYASELEENLRNIAVKKRNF
NNFYERKDSHKEYRCNSKDMRKKEIYNVHYNNIVWSIFKTFKVPIISIIIFNIIHTLFVIIVGGSIDKYMLVLKGEAVPF
YPSFLKNLKVIFGLYIVVLFLLEFFFDSILNFYYYEFLVNLEISLIYLLYKINLYSYNYNLSNYYVHEST--RNCSHIPE
DGAKREHSNTAINEK-FY---ETNKFHGIGN-----DNAPNKKFYIINFFKRKSMKNGEDKIEKGDASSVNIYNIMFSDA
PSLVLFIGAIVNIFNIFVKFYMSFYVFYVRMGTNAVKTGVLLSIVLYSTVILFEFLPSLFKSKYLKYRDKRIDNMHHILK
EFKLIKMFNWESFAFNYINYFREKEMKLCKIRLYLGTVGIFINAVSADIIEVVLFFLYIREKLDNKKEVTFSSIIMPLFV
YKSLISSVSNFPNLMNHLIEGIVNINRINKYVYEHLYYSDINNYFRYISENNDPYNEFFDSSNIKEVT-----QGS-K-H
IICK-YKLKSRWIKTFNFLFLN-KRKKHVNVINRKILSGLNYNIDEN-EKKVCLQTT-INFANN-DD---VCLKKEKN-S
YGR--NI------IQ---------------------------------------------------------------E-
-EETDLIIKFENCSFGLVENGYDNVSGKSILKNVNFNLKNNTLAIIIGNVGSGKTALFQSILGQLKLTHGCLYVKNFLCR
MPILYVPQNSWLSIGNIRSMILFGNEYHSVLYRYTIVQSELLNDLYSFKNGDMRYISDEHNLSKGQKVRISLARALYHHY
MHMYKISILCEKDIH-INKSFNRKTKKN-DFSNGNSGK-NN-EVCRGIPFNENSVRSSIRKKNISYLYLLDDVFTSLDPF
ISKNIFYNLFCKEENKSFKDSCSFVISMNESTLSNFLISDIIDNMQFTVDIYELECGTLKYRGNILDYIKNKHINMKKEN
NFNKTKLN-IDYTKLKLGDEREEDNKKIIKT------GYTKCF-MSLKEQNENYPFIGNNFSAMTPNKE-----------
---------------------------------------------SATSISWVENEYTINNNKKVDTD-VKKMLHEKN--
-HIRERKNMN-NNLLQLKHN---YG-------VNISGVSRNEDESFFKGNIQLKTYAWYLSKVGHVVLLHIMIFMFISIF
TDEIKFFILSMISMISRKDKKYSNEILQQQAKYLKLFVILPIISLIASFFCFMLIIYGTVASAVKVHTSVLKSILHLPMY
MYYNSNLGNILNRFITDIYSLDSGFLKRFYKVIFLFFRLLLSVILLFCMMKDAIAIFPFIVLLIYFFVFKKYSEGCKEVQ
RGYLRCHSPLCNIYSSTILGKNIINLFEKNSYHLDIYERYIDTFRNYYLLKWAITIWASFYIRLIFLILTTYFIMHPHIF
FNRIFNLYGEKNYEKIISTVGYCITFSSRLGIFTKILLCDYTFVEKEMCCVQRLEEFAKMTSERGSTD--GKNKEQGQKH
NE---IKKKERKKEKE----KKKEYKYLNE--DSSEGTLLD-PIHMDESKEKYGICLENVFVSYKKKILLDRNHSACCYV
DEEPTLKNINIYALKNQKIGIVGKSGSGKSTILLSILGLINTNYGKITIEGKDIRTLQRKERNSIINVLPQSCFLFYHWD
IRTFIDPYKNFTDEEIAEAFKLIGINLSIHDLNKYMYKEK-KNG-DNSDRK--IKMKEKNDTPSNTIPLTNDCIRYLSLV
RLFLNRHKCKLILIDEIPIFNPTN-VYSHLNHFLIGNAKPFNYIIKNYFTNNTVVIISHDANTLSCCDFVYVLRKGEIAH
CCSCKDIKTQSELASLLEKDD
>PPRFG01_0110600
MTTYKENVGISNKGNKKKKSCQNISFLNFISFDWIRPLINDLIKGDIQELPNICRNFDVPYYASKLEENLRDIEVEDSEF
YSEKNSSNEHVLHHCNSNDASEKKVYNVYYHNILWSILKTFKFRIILIISFYILETLIVTLGGKFIDYYMRILEGQKIPV
YISFLKDFKVFSGLVVVMIMFFHLFFEALLYFYFHLFTINLEVSLMYFLYKINLCSNNNHLQNPDAFYNTYRKFSSQTEI
DEISRDFL--SIGKNVSSSSSGIKNNNKNID-----NNKFVENDYIINFIKSTKKMEKDSLNENRSLPNVNIYNIMFSDV
PSVTFFVTSCINLFNVFVKIFMSFYVFHIKIGSNSVGIAIWLSIALYSAMILFEFLPSLFKSKYLIYRDKRIDNMHHVLK
EFKLIKMFNWESFAFKYINIFRMKEMKYCKIRLYLSNIGVFISAISSDIVEVVIFFIYLKDRLNKKEEIKFTSIIMPLYV
YKILISNVANFPNLVNNVMEGIVNIKRLNNYINDHLYYNDIKNYFMYRTRYNEDYKIVVDKTFLQNENITSHDDGT-SHN
LKHLKNVIKNKLTNMFKYFFFYHKMNYHKNIINKQILSGLFKNVDDNTNKKICFQEHKSNSTYN-YNSSHIHEKKEEY-E
NIHNSSNSTMSNEFK---------------------------------------------------------------EK
KKNNEYIIKLENCSFGLSYD--NKCDNDHILKNINFNLKRNSLAIIIGNVGSGKSAFFHSILGDFNMTHGNLYIENFFKK
MPILYVPQNSWLFMGNIRSMILFGNEYNPLIYKYTILQSELLNDLSTIEHGDMKYINDDHNLSKGQKVRICLARALYEHY
IHMHKLCTDYEKKLIQPNEILDKDLINNKNISSYNNKK-SK-LVNYNIPFNENYLQKCLMDDNNFYLYLLDDVFTSLDPS
ISKKIFSNLFCKEDNISFKDNCSFIISMNKSTLDNFLIEDILDNVQYEVNIFEIQDKTLKYRGNISEYMEKNNLNITKES
HWGYSNLNTIDYTRIKLFDEVELNHVKHSNK------MIYKEA-YFVKGNTESVSFEIDSINKEYIKKMKKKNYKKEHMN
KNN-KDNNN---NNNNSNKDDHININMNDNHRNYNDINLGPNSTDDSPTVSSLGNEYTLDTYTSNNSD-KEEIVKPLY--
--KDTHEEFNKSSSMPFVKSSSNMI-------NNPSNFKYEDNSSSFKGSISLETYLWYFQQVGFVLLTSVVIFMLISIF
TDEIKFVFLTMMSIISKNNKEHSDTILQKQVRYLEYFVILPIISLVTSGICFSMIIYGNITSAIKVHNNILYSILNAPLY
IFYNNNLGNIINRFIIDISAFDYGFLKRIYKAFFIFFRCILSSLLIIYMIRDCIFIFPFVIILIYFFVFKRFSRGCKEAQ
RLYLSCHTPLCNIYSNALSGKNIINIYKKNTYHLDVYEHYINNFRISYFIKWLINIWASLYIKIFILLLTTYIIMHPHLY
ASGIIKLYKEKNYVRILSTLGYCISFSARLGVIIKFLLCDYTHIEKEMCCVQRLEEFAKISNKENASM--NKENELNVIT
TQTYKEKNENI---------SDK-ISAIVEYKNVSLSSIIN-SCQDDESKKKYGIKFENVYVSYKKKIPLVN--GTYKYI
DEEPSLKNINMYALKNQKIGIVGKSGAGKSTILLSILGLINISQGKITVEGRDIRTYNRKGEDSIIGILAQSSFVFYNWN
IRTFIDPYNNFTDDEIVHALKLNGINLGKNDLYKYMHKQD-MKSNYKK---IIQTSKVINQSNDNTILLTNDCIRYLSLV
RLYLNRHKYKIILIDEIPIFNLNNSVHDELNSFLIGKAKSFNYIIRNHFPNNTVLIISHHANTLSCCDYIYVLRKGEITY
RCSYEDVKTQSELSHLLEMDD
>PBLACG01_0109800
--------------------------------------------------------------------------------
----------------------------YYHNVLWSILKTFKFRIILIINFYILETLIITMGGKFIDYYMRILEGQKIPL
YLSFLKDFKVSSGLVIVMVMFFHLFFEALSYFYFHLFTTNLEASLMYFLYKINLCSNNNYLKNPDALYNRYRKFSSHTEI
DEISKDFF--SISKNVSSSSPGIKNNNKNIE-----NNKFVENDYIINFIKSTKKLEKDSLNEYRNLPNVNIYNIMFSDV
PSVTFFVTSCINLFNVFVKIFMSFYVFHIKIESHSVGIAIWLSIALYSAMILFESLPSLFKSKYLICRDKRIDNMHHVLK
AFKLIKMFNWESFAFKYINIFRMKEMKYCKIRLYLSNVGVFISAISSDIIEVVIFFLYLRDRLNNKEEIKFTSIIMPLYV
YKILISNVANFPNLVNNIMEGIVNIKRLNNYINDHLFYNDIKNYFMYRTRYNKDYNIVVDNTFLKNENITSHDDGT-SHN
LKHLKKVIKNKLTSMFKYFFFYYKINYHKNIINKQILSGLFNNINDNKDKNICLQEYKSNCTYN-YNSSYIHEKKEEY-E
NIHNSRNSTMSNEIKEKKNNNEIKEKKNNNELKEKKNNNEIKENKNNNEIKENKNNNEIKENKNNNELKEKKNNNELKEK
KNNNEFIIKLENCSFGLTYD--NKCDNDHILKNINFNLKRNSLAIIVGNVGSGKSSFFHSILGDLNMTHGNLYIEKIFKK
MPILYVPQNSWLFMGNIRSMILFGNEYNPLIYKYTILQSELVNDLSTIEHGDMKYINDDDNLSKGQKVRICLARALYEHY
IHMHKICTDYEKKFIQLNEISNKDLINNKNISSYNNKK-SK-LVNYNIPFNENYLQKCLMDDNNLYLYLLDDVFTSLDPS
ISKKIFYNLFCKEDNISFKDNCSFIISMNKSTLDNFLIENIFDNVQYEVQIFEIQDKTLKYRGNISEYMEKNNLNITKES
HWCYSNLNTIDYTRIKLFDEVKLNHVKHSNK------IIYKEA-YFVKGNTESVCFEIDGINKEYIKKMKKKNYKKENMN
NIN-EDNN------YNSNKDDHMNINMNDNRRNNNDINFEHNFTDDSPIVSSLGYEYTPYTYTSNHSD-KEEIVKPLY--
--KDTHEEFNKSPSMPFVKSSSNMI-------NNPNNFKYEDNSSRFKGSISLETYLWYFQQVGFVLLTSAVIFMLISIF
TDEIKFVFLTMMSITSKNNEEHSNIILQKQVRYLEYFVILPIISLITSVICFSMIIYGNITSAIKVHNNILYSILNVPLY
IFYNNNLGNIINRFIIDISAFDYGFLNRIYKVFFIFFRCIISSLLIIYMIRDSIFIFPFVIILIYFFVFKRFSRGCKEAQ
RLYLACHTPLCNIYSNTLSGKNIINIYKKNTYHLYIYEHYINKFRISYFIKCLINIWASLYIKIFILLLTTYIIMHPHLY
SSGIIKLYKEKNYDRILSTLGYCISFSARLGVILKFMLCDYIYIEKQMCCVQRLEEFAKISNKQNSYM--NKENELNVIT
TQICKEKNEST---------SDK-ISSIIEDNNISLSSIIK-SSQDDESKIIYGIKFENVYVSYKKKIPLVN--GTYKYM
DEEPSLKNINLYALKNEKIGIVGKSGAGKSTMLLSILGLIKISQGKITIEGRDIRTYNRKGEDSIIGILAQSSFVFYNWN
IRTFIDPYNNFTDDEIVNAIKLNGINLGKNDLYKYMHKQN-MKSNYKKYKKIIQKSKVINQSNDNTILLTNDCIRYLSLV
RLYLNRHKYKIILIDEIPIFNLNNSAHNELNSFLIGKAKPFNYIIRNHFANNTVLIISHHANTLSCCDYIYVLRRGEITY
RCSYEDVKTQSELSNLLEMDD
>PADL01_0109800
MTTYKENVGISNKGYKKKQSCRNMSFLNFATFDWVRPLIDDLINGNIQELPKICGNFNIPYYASKLEENLRDIQVKNYEI
YNEKKSSDEHVLHHCNSNDASEKKVYNVYYNNILWSILKTFKFRIILIISFYILETLLVTLGGKVIDYYMRILEGQKIPL
YLSFLKDFKVFSGLVVVMVMFFHLFFEALVYFYFHLFTINLEVSLMYFLYKINLYSNNNHLKNPDELYNRYRKFSSHTEI
DEINRDFF--S--KNVSSYSSGIKNNNKIMDNNNNNNNNFMENDYIINFIKSRNKMENDSLNENRNAPNMNIYNIMFSDV
PSVTFFVTSCINLFNVFVKIFMSFYVFHIKIGSNSVGISIWLSIALYSTMILFEFLPSLYKGKYLIYRDKRIDNMHHVLK
EFKLIKMFNWESFAFKYINIFRIKEMKYCKIRLYLINIGVFISSVSSDIIEVVIFFIYLKDRLNKKEEIKFTSIIMPLYV
YKVLISNVVNFPNLVNSVMEGNINIKRLNNYINDHLFYNDIKNYFMYSTRYNKDYNIVVDSTFLKNENITSHDDSTSSHN
LKHLKKSIKNKLTNMFKYFFFYHKINYHKNIINKQILSGSFNNLDDNTDKKMCFQEHKSNSTYN-YNASYIHEKKEEY-E
NIHNSSNSTMSNEFE---------------------------------------------------------------AK
RNNNEFIIKLENCSFGLSYD--NKCGNDNILKNINFNLKRNSLAIIIGNVGSGKSAFFHSILGDVSMTHGNMHIEKFFKK
MPILYVPQNCWLHMGNIRSMILFGNEYNPLIYKYTLLKSELLNDLSTIENGDMKYINDDHSLSKGQKVRICLARALYEQY
IHMYKLCTDYEKRFIQLNEILDKDLINNKNFFPYNNKK-SK-LVNYNIPFNENYLQKCLMDDNNLYLYLLDDVFTSLDPS
ISKKIFYNLFCKEDNISFKDNCSFIISMNKSTLDNFLIEDILGNVQYEVEIFEIQDKTLKYRGNISEYMEKNNLNITKES
HWCYSNLNTIDYTRIKLFDEVELNQVKHSNK------MLYKEA-YLVKGSTESVSFEIDSINKEYIKKKRKKNYKKENMN
NNNNKD-----------------NIHMNNNHKNYNDINSGHNFTDDSDTVSSLGNEYTLDTNTSNNSD-KEENVKPVY--
-NKDTHAKFNKSSSLPFVKSSSNIINNPSNIINNPSNIKYEDNSSSFKGSISLETYLWYFQQIGFVLLTFVVIFMLISIF
TDEIKFVFLTMMSIISKNNKEQSNIILQKQARYLEYFVILPIISLITSGICFSMIIYGNITSAIKVHNNILCSLLNAPLY
IFYNNNLGNIINRFIIDISAFDFGFLKRIYKAFFVFFRCILSSLLIIYMLRDCVLIFPFVIILIYFFVFKRFSRGCKESQ
RLYLACHTPLSNIYSNALSGKNIINIYKKNTYLLDIYEHHIMNFRINYFIKWLINIWASLYIKIFILLLTTYIIMHPHLY
SSGIIKLYEEKNYDRILSTLGYCISFSARLGVIIKFLLCDYTHIEKEMCSVQRLEEFAKISNQENTSMNMNKENELNVIT
TQTYKEKNEST---------SDK-IFSIIENKNIPLSSIIN-RSQDDESEKKYGIKFENVYISYKKKIPLVN--GTYKYI
DEEPSLKNINMYALKNEKIGIVGKSGAGKSTILLSILGLINISQGKITIEGRDIRTYNRKGEDSIIGILPQSSFVFYNWN
IRTFIDPYNNFTDDEIVHALKLNGINLGKNDLYKYMHKQD-MKLNYKKYKNIKQTSKVINQSNDNTILLTNDCIRYLSLV
RLYLNRHKYKIILIDEIPIFNLNNSANDELNSFLIDKAKSFNYIIRNHFANNTVLIISHHANTLSCCDYIYVLRNREITY
RCSYEDVKTQSELSHLLEMDD
>PRCDC_0109900
MTTYKENVGISNKGNKKKKSCQNISFLNFISFDWIRPLINDLIKGDIQELPNICRNFDVPYYASKLEENLRGIEVEDYEF
YSEKNSSNEHVLHHCNSNDASEKKVYNVYYHNILWSILKTFKFRIILIISFYILETLIVTLGGKFIDYYMRILEGQKIPV
YISFLKDFKVFSGFVVVMIMFFHLFFEALLYFYFHLFTINLEVSLMYFLYKINLCSNNNHLKNPDAFYNTYRKFSLQTES
DEISRDFF--SIGKNVSSSSSGIKNNNKNID-----NNKFVENDYIINFIKSTKKMEKDSLNENRSLPNVNIYNIMFSDV
PSVTFFVTSCINLFNVFVKIFMSFYVFHIKIGSNSVGIAIWLSIALYSAMILFEFLPSLFKSKYLIYRDKRIDNIHHVLK
EFKLIKMFNWESFAFKYINIFRMKEMKYCKIRLYLSNVGVFISAISSDIVEVVIFFIYLKDRLNKKEEIKFTSIIMPLYV
YKILISNVANFPNLVNNVMEGIVNIKRLNNYINDHLYYNDIKNYFMYRTRYNEDYNIVVDKTFLQNENITSHDDGT-SYN
LKHLKNVIKNKLTNMFKYFFFYHKMNYHKNIINKQILSGLLKNVDDNTNKKVCFQEHKSNSTYN-YNSSHIHEKKEEY-E
NIHNSSNSTMSNEFK---------------------------------------------------------------EK
KKNNEYIIKLENCSFGLSYD--NKCDNDHILKNINFNLKRNSLAIIIGNVGSGKSAFFHSILGDLNMTHGNLYIENFFKK
MPILYVPQNSWLFMGNIRSMILFGNEYNPLIYKYTILQSELLNDLSTIEHGDMKYINDDHNLSKGQKVRICLARALYEHY
IHMHKLCTDYEKNLIQPNEILDKDLINNKNISSYNNKK-SK-LVNYNIPFNENYLQKCLMDDNNFYLYLLDDVFTSLDPS
ISKKIFSNLFCKEDNISFKDNCSFIISMNKSTLDNFLIEDILDNVQYEVKIFEIQDKTLKYRGNISEYMEKNNLNITKES
HWGYSNVNTIDYTRIKLFDEVELNHVKHSNK------MIYKEA-YFVKGNTENVSFEIDSINKEYIKKIKKKNYKKEHMN
NNN-KDNNNNNNNNNNSNKDKHININMNDNHRNYNDINLGHNSTDDSPTVSSLGKEYTLDTYTSNNSD-KEEIVKPLY--
--KDTHEEFNKSSSMPFVKSSSNMI-------NNPSNFKYEDNSSNFKGSISLETYLWYFQQVGFVLLTSVVIFMLISIF
TDEIKFVFLTMMSIISKNNKEHSNTILQKQVRYLEYFVILPIISLITSGICFSMIIYGNITSAIKVHNNILYSILNAPLY
IFYNNNLGNIINRFIIDISSFDYGFLKRIYKAFFIFFRCILSSLLIIYMIRDCIFIFPFVIILIYFFVFKRFSRGCKEAQ
RLYLSCHSPLCNIYSNALSGKNIINIYKKNTYHLDVYEHYINNFRISYFIKWLINIWASLYIKIFILLLTTYIIMHPHLY
ASGIIKLYKEKNYVRILSILGYCISFSARLGVIIKFLLCDYTHIEKEMCCVQRLEEFAKISNKENASM--NKENELNVIT
TQTYKEKNENI---------SDK-ISAILEYKNLSLSSIIN-SSQDDESKKKYGIKFENVYVSYKKKIPLVN--GTYKYI
DEEPSLKNINMYALKNQKIGIIGKSGAGKSTILLSILGLINISQGKITVEGRDIQTYNRKGEDSIIGILAQSSFVFYNWN
IRTFIDPYNNFTDDEIVHALKLNGINLGKKDLYKYMHKQD-MKSNYKK---IIQTSKVINQSNDNTILLTNDCIRYLSLV
RLYLNRHKYKIILIDEIPIFNLNNSVHDELNSFLIGKAKSFNYIIRNHFPNNTVLIISHHANTLSCCDYIYVLRKGEITY
RCSYEDVKTQSELSHLLEMDD
>MKS88_000648
MTKYEKKEKNLNNNNEKKQ-TEYVSFFSFITFHWVTRLLYNINKEEI-KFPELRKKSYVIYYTSKLEENLRKITAKKYSF
NKFYKKKEVDVKIPSNSKDIKKNKEYNIHYNNILWSIFKTFKVPIILIIFFNILHTFFIIITGGCIDKYMFILRDKIIAS
YPVFLNSSKVIFGLYIVALLFIEFLFDSILNFYYYEFLVNMEISLIHFLYRINLYSYNNNLINQYINKDG--GDYLYVLA
DDIKRDYSYNKINET-FC---GINEYYGKNI-----DLLFNKNFYKINFFKKKNMIREEDKIEKEDASNLNIYNIMFSDV
PSLVLFVGAIISLCSIIVKFHISFYVFYLRMGSKAVKTGVSLSIVLYSIMILFEFLPSLFKNKYLKYRDKRIDNMHHVLK
EFKLIKMFNWESFAFNYINFFRIKEMKFCKIRLYLGTVGIFINAVSSDIVEVVLFFFFIREKLDNKKEINFSSIIMPLYV
YKSLISSVSNFPNLMNHLIEGIVNIKRITKYVNYHLYYSDINNYFKYFLKNNNCSNILHVTTCLHSDT-----EYY-PTY
RKYY-KKLKKRLRKILCFLFFS-KRSKHIDIINRKILSDLYYNRDKN-VKKICFQTR-FNSRNN-DNN--IYVKKEKR-N
NNH--II------IT---------------------------------------------------------------E-
NKETDIIIKLQNCSFGQIKK--GDNKFNYILKNTNFNLKNNTIAIIIGNVGSGKTSFFQSILGKLKLIHGCFYVKSFLYN
MPILYVPQDCWLSIGHIRSMILFGNEYNSQIYRYTIVQSELLNDLASFKNGDMRYINDEHNLSKGQRVRISLARALYHHY
MHMYKFSVCCEKDIY-VNKSIKKEISAN-EFLNDLNDE-CT-FLNHIVPFSEHSMKTYLIEKNIFYLYLLDDVFTSLDPA
ISKNIFYNLFCKEENKSFKDCCSFVVSMNESTFSNFLTNDIIDNIQYTVDIYELESETLKYRGSISEYIERNNINMKKEN
NFNKTEIN-IAYTKLKLGDETEECNKKHNET------EYAKCSIIPLKGINENDSFTINNVSDVESKKS-----------
---------------------------------------------CSFNSLYLKNTYIFNMNKKLNSDNIKKLVGEQY--
-YIHENRNVKKSTSLEFRYN---DS-------VTPSGASDSDEDSIFKGNIQLKTYTWYFRKVGYVVLLYILIFMFISIF
TDEIKFFILSMISIISRNDKKHSNEILQQQAKYLKLFVILPIISVIASFFCFMFIIYGTVTSAVKVHTDVLNCILRAPIY
IYYNSNLGNIINRFVTDIYSLDNGFLKRIYKVIFLFFRLFFSVILLFFMMKDSVIIFPLIVFLIYFFVFKKYSEGCKEAQ
RGYLRCHSPLCNIYSNTILGKNIINLYEKNSYYLSVYAHYVDTLRNYYLLKWAITIWASFYIRLIVLILTTYFIMHPQIF
FNGKNKQPGEKNDEKLISTVGYCITFSSRLGILTKILLSDYTFVEKEMCCVQRLEEFSELPNEKSCLD---KEKELVAKC
NE---KRKNVVKIEVDGQNEVKN-ISNSDE--DSSLPIINI-PAYVDESKEKYGIYFENVFVSYKKKFLLDKNNCKYCYI
DEEPSLKNINLYALKNQKIGIVGKSGSGKSTIILCILGLIDINSGKITIEGRDIRTIHRKEKNSIISVLPQSSFVFHNWN
VRTFIDPYKNFTDKEIVESFNLIGINLSINDLDKYIYIKKEENVVNETRKKEKKKRKEKINALSNTIPLTDGCIRYLSLV
RLYLNRNKYKFILIDEIPTFAFNN-IDSYFNHFLNSNAKPFNYIIRNYFPNNTVLIISHDTNTLSCCDFIYVLKNGEITY
RCSCKDIKTQSELADLLEKDC
>PF3D7_0112200
MTTYKENVGISNKGNKKKKSCQNISFLNFLSFDWIRPLINDLIKGDIQELPNICRNFDVPYYASKLEENLRDIEVEDSEF
YSEKNSSNEHVLHHCNSNDASEKKVYNVYYHNILWSILKTFKFRIILIISFYILETLIVTLGGKFIDYYMRILEGQKIPV
YISFLKDFKVFSGLVVVMIMFFHLFFEALLHFYFHLFTINLKVSLMYFLYKINLCSNNNHLQNPDAFYNTYRKFSSQTEI
DEISRDFL--SIGKNASSSSSGIKNNNKNID-----NNKFVENDYIINFIKSTKKMEKDSLNENRSLPNVNIYNIMFSDV
PSVTFFVTSCINLFNVFVKIFMSFYVFHIKIGSNSVGIAIWLSIALYSAMILFEFLPSLFKSKYLIYRDKRIDNMHHVLK
EFKLIKMFNWESFAFKYINIFRMKEMKYCKIRLYLSNIGVFISSISSDIVEVVIFFIYLKDRLNKKEEIKFTSIIMPLYV
YKILISNVANFPNLVNNVMEGIVNIKRLNNYINDHLYYNDIKNYFMYRTRYNEDYNIVVDKTFLQNENITSHDDGT-SHN
LKHLKNVIKNKLTNMFKYFFFYHKMNYHKNIINKQILSGLLKNVDDNTNKKICFQEHKSNSTYN-YNSSHIHEKKEEY-E
NIHNSSNSTMSNEFK---------------------------------------------------------------EK
KKNNEYIIKLENCSFGLSYD--NKCDNDHILKNINFNLKRNSLAIIIGNVGSGKSAFFHSILGDFNMTHGNLYIENFFKK
MPILYVPQNSWLFMGNIRSMILFGNEYNPLIYKYTILQSELLNDLSTIEHGDMKYINDDHNLSKGQKVRICLARALYEHY
IHMHKLCTDYEKKLIQPNEILDKDLINNKNISSYNNKK-SK-LVNYNIPFNENYLQKCLMDDNNFYLYLLDDIFTSLDPS
ISKKIFSNLFCKEDNISFKDNCSFIISMNKSTLDNFLIEDILDNVQYEVNIFEIQDKTLKYRGNISEYMEKNNLNITKES
HWGYSNLNTIDYTRIKLFDEVELNHVKHSNK------MIYKEA-YFVKGNTESVSFEIDSINKEYIKKMKKKNYKKEHMN
KNN-KDNNN---NNNNSNKDDHININMNDNHRNYNDINLGPNSTDDSPTVSSLGNEYTLDTYTSNNSD-KEEIVKPLY--
--KDTHEEFNKSSSMPFVKSSSNMI-------NNPSNFKYEDNSSSFKGSISLETYLWYFQQVGFVLLTSVVIFMLISIF
TDEIKFVFLTMMSIISKNNKEHSDTILQKQVRYLEYFVILPIISLVTSGICFSMIIYGNITSAIKVHNNILYSILNAPLY
IFYNNNLGNIINRFIIDISAFDYGFLKRIYKAFFIFFRCILSSLLIIYMIRDCIFIFPFVIILIYFFVFKRFSRGCKEAQ
RLYLSCHTPLCNIYSNALSGKNIINIYKKNTYHLDVYEHYINNFRISYFFKWLINIWASLYIKIFILLLTTYIIMHPHLY
ASGIIKLYKEKNYVRILSTLGYCISFSARLGVIIKFLLCDYTHIEKEMCCVQRLEEFAKISNKENASM--NKENELNVIT
TQTYKEKNENI---------SDK-ISAIVEYKNVSLSSIIN-SSQDDESKKKYGIKFENVYVSYKKKIPLVN--GTYKYI
DEEPSLKNINMYALKNQKIGIVGKSGAGKSTILLSILGLINISQGKITVEGRDIRTYNRKGEDSIIGILAQSSFVFYNWN
IRTFIDPYNNFTDDEIVHALKLNGINLGKNDLYKYMHKQD-MKSNYKK---IIQTSKVINQSNDNTILLTNDCIRYLSLV
RLYLNRHKYKIILIDEIPIFNLNNSVHDELNSFLIGKAKSFNYIIRNHFPNNTVLIISHHANTLSCCDYIYVLRKGEITY
RCSYEDVKTQSELSHLLEMDD
