# Supplementary material for: Phosphorylation in the Plasmodium falciparum Proteome: A Meta-Analysis of Publicly Available Data Sets
Source: J Proteome Res. 2024 Oct 30;23(12):5326–41. doi: 10.1021/acs.jproteome.4c00418 (PMC11629380; doi:10.1021/acs.jproteome.4c00418)
Supplement: Supplementary file 7 — pr4c00418_si_007.zip [file pr4c00418_si_007.zip › plasmodium_alignments/PF3D7_0112800_orthos.afa]

>PADL01_0110300
MKKSYTFLNVII-LSLTLLLFFTYCDEYYN-YD-TLSKTKFINNNFINDINRFKRIIAEASEEEKYPWEEDFCLLLSEDE
LIRPEHNDSPYLPEHYENIDKINELSINTTKIWKETIKQIRQNFEKETDNMNHNWRDFMWHYKWANIYLYKVHKLINITL
KDLTTPIHDKGETITKWIKWIQEDVEYFMFNLQVEWLRILTLELFYKNNK
>PGSY75_0000400
MKKSYTFLNVII-LSLTLLLFFTYCDEYYNYYD-ILSKTKFINNNFINDINRFKRIIAEASEEEKYPWEEDFCLLLSEDE
LIRPEHNDSPYLPEHYENIDKINELSINTTKIWQETIKKIRQNFEKETDNMNHNWRDFMWHYKWANIYLYKVHKLINITL
KDLTTPIHDKGETITKWIKWIQEDVEYFMFNLQVEWLRILTLELFYKNKK
>PBILCG01_0110700
MKKLYTFINVII-ILLTLLLFFTYCNEYYN-YD-TFSKTKF-SNNIKTDISRFKRIIAEASEEEKYPWEEDFCLILSEEE
LIRPEHSNSPYLPEYYGNIDKINELSVNSTKVWKETIKKIRQNYEKETDNMNHNWRDFMWHYKWANIYLHKVHKLINITL
KDLTNPIRDKEETITTWIKWIQEDVEYFLFNLQVEWLRILTLELFYKNKE
>PBLACG01_0110400
MNKSYTFINVII-LFLTILLFFTYCDEYYN-YD-TFSKTKC-NNNIKINISRFKRIIAEASEEEKYPWEEDFCVILSEEE
LIRPKKNDSPYLLEYYENIDKINELSMNSTKIWKETIKKIRQNYEKETNNMNHNWRDFMWHYKWANIYLHKVHKLINITL
KDLTNPIHDKEETITNWIKWIQEDVEYFMFNLQVEWLRILTLELYYQIKV
>PF3D7_0112800
MKKSYTFINVTILLFLTLLLFLTY----YN-YD-TFSKTKF-NNNIKIDINRFKRIIAEASEEQKYPWEEDFCLILNEEE
LIRPEHNDSPYLPEHYENIDKINELSINSTKIWKETIKKMRQNYEKETDNMNHNWRDFMWHYKWANIYLYKVHKLINITL
KDLTNPIHDKEETITTWIKWIQEDIEYFLFNLQVEWLRILTLELFYKNKE
>PPRFG01_0111200
MKKSYTFINVTILLFLTLLLFLTY----YN-YDTTFSKTKF-NNNIKIDINRFKRIIAEASEEQKYPWEEDFCLILNEEE
LIRPEHNDSPYLPEHYENIDKINELSINSTKIWKETIKKMRQNYEKETDNMNHNWRDFMWHYKWANIYLYKVHKLINITL
KDLTNPIHDKEETITTWIKWIQEDIEYFLFNLQVEWLRILTLELFYKNKE
>PRCDC_0111000
MKKSYTFINVTILLFLTLLLFLTYCNEYYY-YD-AFSNTKF-NNNIKIGISIIKRIIAEASEEQKYPWEEDFCLILNEKE
LIKPEQNDSPYLPEHYDNIDKINELSINSTKIWKETIKKIRQNYEKETDNMNHNWRDFMWHYKWANIYLYKVHKLINITL
KDLTNPIHDKEETIRTWIKWIQEDIEYFLFNLQVEWLRILTLELFYKNKE
