# Supplementary material for: Phosphorylation in the Plasmodium falciparum Proteome: A Meta-Analysis of Publicly Available Data Sets
Source: J Proteome Res. 2024 Oct 30;23(12):5326–41. doi: 10.1021/acs.jproteome.4c00418 (PMC11629380; doi:10.1021/acs.jproteome.4c00418)
Supplement: Supplementary file 7 — pr4c00418_si_007.zip [file pr4c00418_si_007.zip › plasmodium_alignments/PF3D7_0112900_orthos.afa]

>PBILCG01_0110800
MRIKMNGAIFFIKLFICISFICAFECFHKCIISNRKELL-CYSGNYFNYSVDRSLAEGSIESNEKKVK-DIPNIELLKSL
NINYEEYEKMKEIVESFMDNNNINVGNEVLKNIHSFTNIENIFSLINDSSKSPALKTFLKEFGSIFPYMLNNVPKLLFDL
CQRNPLHIILGLIVILVAIYVFENFKNFEC
>PF3D7_0112900
MRIKMNSGIFFIKLLICISFICVFECFNKCMISYRKDLL-WYSENCFNYSIDRSLAEGSSESKETKVK-DIPNIELLKSL
NINYEEYEKMKEIVGSFMDNNNLNIANEVLKNIHSFTNIENIFSLINDSSKSPVLKTFLKEFGSIFPHMLNNVPKLLFDL
CQRNPLHIILGLIVILAAIYVFENFKNFEC
>PBLACG01_0110500
MRIKMNSAIYFIKLFICISFICTLECIHKCMISNRKDLL-CHSPNYFNYSLDRLLAEGTSESNEKKVK-DIPNMELLKSL
NINYEEYEKMKEIVGSFMDNNNINIANEVLKNIHSFTDIENIYSLINDSSKSPLIKTFLKEFGSIFPHMLNNVPKLLFDL
CQRNPLHIILGLIVILAAVYVFENFKNFEC
>PPRFG01_0111300
MRIKMNSGIFFIKLLICISFICVFECFNKCMISYRKDLL-WYSEKCFNYSIDRSLAEGSSESKETKVK-DIPNIELLKSL
NINYEEYEKMKEIVGSFMDNNNLNIANEVLKNIHSFTNIENIFSLINDSSKSPVLKTFLKEFGSIFPHMLNNVPKLLFDL
CQRNPLHIILGLIVILAAIYVFENFKNFEC
>PADL01_0110500
MRIKMKSAIFFIKLFICMSFICVLEYVHKGVKSKGNDFLLWKCQNCLFYSLNRSLAEGTSESNEKKVKTDIPNMELLTSL
NINYEEYEKMKQLVESFIDNNNINISNEVLKNINSFTNIENIFSLINDSTKSSILKTFLKEFGSIFPYLLNKIPKLLFDL
CQRNPLHIILGLIVILAAIYVFENFKNFEC
>PGSY75_0000500
----MKSAIFFIKLFICMSFICALEYVHKGVKSKGNDLLLWQCENCLFYSLNRSLAEGTSESNEKKVKRDIPNKELLTSL
NINYEEYEQMKQLVESFIDNNNINITNEVLKNINSFTNIENIFSLINDSTKSPILKTFLKEFGSIFPYLLNKIPKLLFDL
CQRNPLHIILGLIVILAAIYVFENFKNFEC
>PRCDC_0111100
MRIKMNSAIFFIKLLICISFICVFECFDKCMISYRKELL-CYSENCFNYSVDRSLAEGSSESKETKVK-DIPNMELLKSL
NINYEEYEKMKEIVESFMDNNNINIANEVLKNIHSFTNIENIFSLMNDSSKAPVLKTFLKEFGSIFPHMLNKVPKLLFDL
CQRNPLHIILGLIVILAAIYVFENFKNFEC
