# Supplementary material for: Phosphorylation in the Plasmodium falciparum Proteome: A Meta-Analysis of Publicly Available Data Sets
Source: J Proteome Res. 2024 Oct 30;23(12):5326–41. doi: 10.1021/acs.jproteome.4c00418 (PMC11629380; doi:10.1021/acs.jproteome.4c00418)
Supplement: Supplementary file 7 — pr4c00418_si_007.zip [file pr4c00418_si_007.zip › plasmodium_alignments/PF3D7_0113000_orthos.afa]

>PPRFG01_0111400
MNVLFLSYNICILFFVVCTLNFSTKCFSNGLLKNQNILNKSFDSITGRLLNETELEKNKDDNSKSETLLKEEKDEKDDVP
TTSNDNLKNAHNNNEISSSTDPTNIINVNDKDNENSVDKKKD----KKEKKHKKDKKD---------KKDKKDKKEKK--
-DKKDKKEKKHKKDKKKKENSEVMSLYKTGQHKPKNATEHGEENLYEEMVSEINNNAQGGLLLSSLYQYSEQGGCGIISS
VHEMSNDTKDNDKENISE-----DKKEDHQQEEMLKTLDKKERKQKEKEMKEQEKIEKKKKKQEEKEKKKQEKERKKQEK
KERKQKEKEMKKQKKIEKERKKKEEKEKK--KHDKENEETMQQPDQTSEETNNEIMVPLPSPLTDVTTPEEHKEGEHKEG
EHKEEEHKEEEHKEGEHKEEEHKEEEHKEEEHKKEELKKEEHKSKEHKSKEHKSKEHKSKGKKDKGKHKKAKKEKVKKHI
VKNVIEDEDKDGVEIINLEDKEACEEQHITVESRPLSQPQCKLIDEPEQLTLMDKSKVEEKNLSIQEQLIGTIGRVNVVP
RRDNHKKKMAKIEEAELQKQKHVDKEEDKKEESKEVEEESKEVQEDEEEVEEDEEEVEEDEEEDEEDEEEDEEDEEEDEE
DEEEVEEDEEE-EEDEDDAEEDDDEEDEDDDEDEEEDDEDEDDEDDEEEDEEDEEEEEDEEEEEEEEEESEKKIKRNLRK
NAKI
>PF3D7_0113000
MNVLFLSYNICILFFVVCTLNFSTKCFSNGLLKNQNILNKSFDSITGRLLNETELEKNKDDNSKSETLLKEEKDEKDDVP
TTSNDNLKNAHNNNEISSSTDPTNIINVNDKDNENSVDKKKD----KKEKKHKKDKKE---------KKEKKDKKEKKDK
KEKKHKKEKKHKKDKKKEENSEVMSLYKTGQHKPKNATEHGEENLYEEMVSEINNNAQGGLLLSSPYQYREQGGCGIISS
VHETSNDTKDNDKENISE-----DKKEDHQQEEMLKTLDKKERKQKEKEMKEQEKIEKKKKKQEEKEKKKQEKERKKQEK
KERKQKEKEMKKQKKIEKERKKKEEKEKKKKKHDKENEETMQQPDQTSEETNNEIMVPLPSPLTDVTTPEEHKEGEH---
--KEEEHKEGEHKEGEHKEEEHKEEEHKKE---------------EHKSKEHKSKGKKDKGKKDKGKHKKAKKEKVKKHV
VKNVIEDEDKDGVEIINLEDKEACEEQHITVESRPLSQPQCKLIDEPEQLTLMDKSKVEEKNLSIQEQLIGTIGRVNVVP
RRDNHKKKMAKIEEAELQKQKHVDKEEDKKEESKEVEEESKEVQEDEEEVEEDEEEEEEEEEEEEEEEEEEEEEEDEVEE
DEDDAEEDEDDAEEDEDDAEEDDDDAEEDDDDAEEDDDEDED-------------EDEEEEEDEEEEEESEKKIKRNLRK
NAKI
>PGSY75_0000600A
MNVLFLSYNICILFLFVCTLKFSTKCFSNDLLKNQNIVNKTFNFKSRRLLDETELEKNKNDNSTSESILKSEKDKKDNTH
GTSNDNSKDFYENNKFFLSTDQIDITDVNDKDNENSASGTNNNVNKKKKKNHKNDKNSKNSKNNKNSKNNKNNKNNKKNN
YDKNNKNDKKKKKGKKKKQNNEVMSLYKTGQHKPKNARDNDEQNIYEKFINELTNNLESTLLLSSLYPYSEQGGCGIIST
VHDVFYDIKENDYENKDEENKDVDKKYEQKQEETLKTLDKKERRQKEKEMKEQQKKEKERKKKEDKEKKKQEKEKKEQEK
KERKQKEKEMKEHQKKQKEKEMKEHQKKQKERKKKED-------------------------------------------
----------------------------------------------------K---------------------------
--------------------------------------------------------------------------------
-------------------------E------------------------------------------------------
-------------------------------------------------------------------------------K
KKLE
