# Supplementary material for: Phosphorylation in the Plasmodium falciparum Proteome: A Meta-Analysis of Publicly Available Data Sets
Source: J Proteome Res. 2024 Oct 30;23(12):5326–41. doi: 10.1021/acs.jproteome.4c00418 (PMC11629380; doi:10.1021/acs.jproteome.4c00418)
Supplement: Supplementary file 7 — pr4c00418_si_007.zip [file pr4c00418_si_007.zip › plasmodium_alignments/PF3D7_0113100_orthos.afa]

>PGSY75_0113100
MQKIGITSNILIELEKNIVKRSGPIEVWKKKFLEEVSEKINKSLKKEDTKECKKNCRNFNYWMDDKEEDFV-SKKFFLNE
FITSSVWKNEFEKAIINILKKEAK-SCSRNRKKYPKEIRNIMGELEDYIDDINDYKEKLKSGYCWSEKYTDYIIWLKKMK
EHFMTHKDWNLLKNNKYKRY------------------------------------------------------------
---------------------------IVKYLKRSLDDMFQNKI------------------------------------
--------------------------------------------------ECISDIPDIKEEVVE---------------
---------------LVSKHKTN-VDL-----------------------------------------------------
--------------------------------------------------------------------------------
--------------------------------------------------------------------------------
----------------------------------------------KSSNGEDVKNVNTE-----------------IFP
TPK------------------DPEIK------------------------EPPIEIVSKPLEWLLFNNFTMSGNNS----
--------------------------------------------------------------------------------
--------------------------------------------------------------------------------
--------------------------------------------------------TPEYSRVTNYKVRPTSIQVMNKVP
PTVTSNFLPKDFPYIVAWILGAIIAGTLFVFG------------RTR-KKQKAITLRTEEVVK----EKIKVVDEA----
---------------------------------------------KEKKIP-----------------------------
------------------VRTEN-EHMKKNFFWKWVTIIEIHFLIIEDIRKYEWDMNKEDFLSICINEFMNEKNRKCLYN
EDDDFNSTEVMIKGQTFLWNKWMERHKYILDKWKEEESFKYLKNDWKREEYEYMKKIYKELLLSLRGDTYNMSQRQKIIW
KKWIAKHPYRIREKIIDQWFHKLFEEINKNNIISDEIID-VLLNDYIES------------------------------D
KNCEHIYNMSEKKEKLKLILWIQIYMCVLEEEEKYKLQSEKEMFIDTCIYKLKDKKKHDEEEYDE------RNKELMKIL
NEMKKMEILNTDDEIRKKWKHQDWFKQMRKEWIREENRYLNEINEEIIRNYNMELK-RYMFEKHWEDIKLKWIDNIDGDH
IDGDHIDGDHIDGDHIDGDHIDGDHIDGNHIDD--AWSAIIKYFERDDEEGRKYIQK----KTHYFTNKLYDIECIKENT
LQSDEVKEKFNIKTIIDIHMVIIEDIENDEWKKDKGDFLHICFEEFIKRKEFKEEGLYKIIINNEEKNNALNISDNNIIY
ILQNTWSEWFKRHTYILDQWKKEEWFKDLKNDWKREEYEYMKKIYKDLLLSLRGDTCNMSQRQKLIWRRWIAKHLYHIND
NTVKKWFKEILEQLDKGNIINLSYIENEINKLNEE------------------NEKNLLNEHQISYNKKKILTTILWIQI
HMMVLEESKKDACKKSKEIFLDTCIDELKKEEEEKKKEKLHSHEKTKEIIKIVEDMKKLNNLDIDEHRATEWKKKKWFKE
MKKDWVYIRDRYLLDLEERHKYDQYQCEELIDVSSLDVQKNISKWNWENIQFKWIDYENEKDWLKGVHVDGYIYEDIKG-
---AMN--------------------------------------------------------------------------
--DDVDEYIYEDIKGAMNNDVDEYVKDNMEKDANTNVDKDHIKKYKECDDFFKMENPLIWQTVIEIQLKIMEESKKEKWE
TNKYDFLDICIEEYIKNENKDN-S---RNILEDEIFSMNKNIMWDTFIETHRYILEKWKREEWFHNLKKEWEDEILNYLN
SSENRNDANNKNCNESNTNFMIEKEKIVFRKWINKHIEELKDCY-EDEKNPFLEEEEVKK-KKKLILTAWIQIHMMVLER
FKEDEFLRTKELFIDAYIEEFKKDKHPNKYNNKIINMLEIIKKNIHHTNLNN-EMNEWKNETWFKQWKDDWIKEENGN--
VFWLAQKRKERCTGKKYQKSEKKYEQKDKYMNEYN-IGKCYIN-IHKNLLKKYLKYMNFKWIDDDNEIDWLRIVGNDQKD
KQNKKKKIDKVSEE
>PRCDC_0111400
MHFVVEYQDWIQDPKDE----TISADIFKRNFETIVESDLVE-LEKIKDDDYEKECRHLNYLIDNIRELFFNTKSLRFPE
KVRKHLWDNQIEGNLKTLISKTTKNKCERKGFTYIQKDRDLRLKLHNYCDERDKRLKALSGKENTENNCYDFMVWVNQNK
DSITKDYHK-HIGGVKRRAGFFKISDTCNLNNFESLFPRMDCSSKIYRKDDVLREPQEILENKEGSNKNKVELEDHLTGK
VKEDKSRDKEKDKAKYKEKGPYGVTQEIYGVGRDSSENFFPGKPPVVEQAVTEYTTDDCVGDKCVVLDCTKGECNLINVR
SDGDESEKAPVPDSIDSSSLYNGGRSLNVEKKRKKEDPEEDSTQKKCTGKECIEENIKKGEPEQPSKTEKSPHDKSQDDS
NGPSKRHPKVQTNTRKGRQRDTH-EGTSSLGEGKSGKKGKRNKERPRKRDGRGNSDRTREKNASKGRSGRARSDGGIGKK
RKKEVPVIKSSPHSKGEDGSTSDDKGQIEETDINELDEYETDNESYEDVEGTVESYANDNGRVSIFDIPLPDFSDLSDFN
LSDFSLSDIPFPTIRLPFFPRSFSIYKGLYDGIRRIGLSPTRINMHTYKAVDTAYEIVNKLKDKAGSEENGSGKPDTCGD
VHNGSNSPSEQDVNGRGNLEKKDESEITKESKDSTGRHPDTGEGTVRSSDSSDASTEDSSKTSDRENEDGDLSKDNEIFS
VPKPRGENGENIASNKSNLVTPPESKDNMDSTSSTCTGLTDGDKYRTGCTERNNVISTKPEENTITTHVSGEGANIPLET
KSKEDLCNGLGEDHEQPVAADANDPSIINPSTIEEEAVPIPQDGTMCDGLIYERDGSPCTQTSNYIDMNSPKKGPFSNGG
TLSNQIPPIQGVSTKEGPRSLNNIYESMMSKMLSMNSFEPFVSLPEGKIIAAHQPSSLSQTMRESRGSEQVDSKSLQTEG
KGLTRGGSASEVGTSVRSTSVSSTSVSSTSEVGTSGGYSSGGHRNRSRVRRSTPAIRPRELSITTPRGLNYGANITNKRH
QSSSSFFDFSSLTKNISVSL--AIFGVIFLFIFSNRHSSLGMFNKKKKKRRRKYVLKKEDNMNAAMFERYEDIDEEENEK
RTIYEEHEDDESDDKGDDDDYDDKVDDDDCDYNELNKSGVILPYEKEKDDVYKIEDQHEWVDNGKIEKDKSKYINLEHTS
DEHIYDYYNIHDDEAIKIVDVER-IIKEKKERWKWKTIIEIQMAVIEEIQNEEWEMKKEDFLFICINEFVNEKDRKNLYN
EDDDFNSTEVVIKGQSFLWNRWMERQTYMLDKWKEEESFVYLKNDWKREEDEYMKKIYKELLLSLRGDTYNMSKKQKLIW
RRWVAKHPYRIREKIIDEWFDKLFEEINKNGIMSDDVID-VLLNDHKENVENVENVENVENVENVENVQSVENVQNVENV
ENVEYIYDMGEKRKKLKLILWIQIYMRVLEEAEKDKWESEKEMFIDTYIDKLKGKKVYNEEEYDEEECDEKKNKELIKLL
NDMKKMEILNTDDEKRKEWKEQDWFKQMRKEWIREENRYLNEINEEILGNDNMELHNKYMFEKHYEDIKLKWIDDIDGDN
-----------------------------NNDN--VWFPIIKYFEGYDKEGGKYITKEYSEKKHYLTNTFYDIENIKKDT
LEGDKVKEKFNIKTIIEIHMVIIEDFQKDEWKKDKGDFLQICFEEFIKRKEFNEEGENNIIIDNKEKKCILNICDDNIIN
ILQNSWSEWFKRHTYILDKWKEEEWFKDLKNDWKREEYEYIKKIYKDLLLSLRGDTYNMSQRQKIIWRQWISKHLYNINE
DMVTKWFEDILEQLDRGNIIDLLYIENEINKLNEE------------------NEKNFLGEEQIIYDKKKILTTILWIQI
HMMVLEESKKDECIQNKEMFLDTCIDELKKDEKENRK-KHDDDEKTKEIIKIVEDMKQMNNLEIDEHRSTKWKKEKWFKE
MKKDWIYVRDRYLLNLEENHKYDVYKCEEIIDVSSMNVQKNISKWNWQNIQFKWIDYENEKDWLKGDHVDGHIYGDIEE-
---DVNEHIYGDI--------EEDVNEYIYGDIEEDVNEYIYGDIEKDA----NEYIYGDI----EEDANEYIYEDI---
-EKDENEYMYGDIEKDANEYIYEYIRDNIEKDASTNVDKEHIKKYKECHDFVKIKDPFIWKSIIEIQLKIIEESKKEEWE
KNKYDFLEICIQEYIKNENKKNNNGRKKNILEDEIFSMDKNMIWDRFIEAHRYILEKWKREEWFHNLKNEWNVEVLNYLN
SSENKNDEREKNC-------NDEREKIIFIKWINKHTEELDDFYNEDEKNPFLEE-DMKK-KKKLILTAWIQIHMMILER
LKEDECLANQLLFIDVYIEEFKRDKHKNKYNKKIIHMLENMKKNIYHTNLNNDEINEWKNETWFNQWKADWIKEENENQK
IFWLAQMRKETCEEKKYDK---KDKQKEKNMNEYNNISQTYMN-IHKNLLKKYLKYINFK--------------------
--------------
>PF3D7_0113100
MEQIGIANNIFTEIGKNIVKRSGPFEIWRKKFIEEVSKKISNSLNIENIKECKKNCRKINYWMDDKEEEFV-SKKFFVYE
YITSNVWKNEFEKAIINTLKNKTK-TCLRSRKKYPKEIRNIMGELEDYIDAINDYKKQFKNLYCWSERYIDYKKWLNEMK
EYFIKHKEWKLLNNNKYRMY------------------------------------------------------------
---------------------------IIKYLKRSLGDMFPSKI------------------------------------
--------------------------------------------------ECIKEIPDINEEVVK---------------
---------------LSSEHNTH-MDL-----------------------------------------------------
--------------------------------------------------------------------------------
--------------------------------------------------------------------------------
----------------------------------------------RSSYVGEFTDEKPP-----------------KYY
IPQ------------------DNESS------------------------EYPVEIVSKPLEWLLFHDLTKPDVTA----
--------------------------------------------------------------------------------
--------------------------------------------------------------------------------
--------------------------------------------------------LPEELPLTSYKVTPTSINVLHKEG
PTLKSIFPTKDFPYIIAWILGAIIAGTLFVYG------------TTR-KKKKGITLKTSEFVK----EKIKSVNDR----
---------------------------------------------KEKKIP-----------------------------
------------------VSIKN-EHVKKNYFWKWITIIEIHLLIIEDIRKEEWKMTKEEFLFICINEFVNEKDKKCLYN
EEDDFDSTKVMIKGQSFLWNRWMERQTYMLDKYKEEEPFEYLKNDWKREEDGYMKKIYKELLISLRGDTYYMSQKQKIIW
RRWVAKHPYRIREKRIDEWFDKLFEEINKNGIISDDVID-ILLNDYKEN------------------------------V
ENDEYIYDMIEKRKKLKLILWIKIYMYVWEEVEKDKWKSEKEMFIDTYINKLKDKKEYDEVEYDE-----KKNKELIKLL
NDMKKMEILNTDDEKRKEWKEQDWFKQMRKEWIREESRYLNEINEEILGNYNMELQ-KYMFEKHYEDIKLKWIDDIDGDN
-----------------------------NNDN--GWFPIIKYFEGDNKEGKNYITKEYSEKEHYVTNTLYDIENIKNDT
LEGDKMKEKFNVKTIIEIHMVIIEDFQKDEWKKDKGDFLQICFEEFIKRKEFNEEGENKIIIDNKEKKSILNISDDNVIN
ILQNSWSEWFKRHTYILDKWKEEEWFKDLKNDWKREEYEYIKKIYKDLLLSLRGDTYYMSQKQKIIWRQWISKHLYYINE
DMVTKWFKDILEQLDRGNIIDLLYIENEINKLNEE------------------NGKNFLGEEQLIYDKKKILTTILWIQI
HMMVLEESKKDECTKSKEMFLDTCIDELKKDEKENKK-THDDDEKTKEIIKIVEDMKKMNNLEIDEHRSTKWKKQKWFKE
MKKDWIYVKDRYLLNLEENHKYDVHKCEELIDGSSLDLQKNISKWNWENIQFKWIDYENEKDWLKGDHMGEHIYEHIEK-
---DVNEYVYEDI--------DEDTNEYMYEDIDEDTNEYVYEDIDEDT----NEYVYEDI----DEDTNEYMYEDI---
-DEDTNEYMYEDIEEGANEYIYEYIRDNIEKDTGTNVDEEHIKKYEECHDFVKIKDPFIWKNIIEIQLKIMEESKRETWE
KNKYDFLEICIQEYIKNEHKDNNS---RNLLEDEIFSMDKNMIWDTFIEAHRYILEKWKREEWFHNLKNEWNVEVLNYLN
SSENKNDEK--------RICMIEKEKNIFRKWINKHTEELNDYY-EDEKNPFLEE-DMKKKKKNYKLIAWIQIHMMILER
LKEDECISNKHLFIDAYIEEFKRDKHKNKYNKKIIDMLENMKKNIYHTNLNNDEINEWKNETWFNQWKDDWIKEENENEK
IFWLAQMRKERCAEKKYEK---KDKQKEKNMNEYNNIGQSYMHIIHKNLLKKYLKYINFK--------------------
--------------
>PBILCG01_0110900
MEQIGIRNNIVIGLEKKIVKTSGPFEIWRKMFIEELSKKIDDSLKIQDVKECKKNCRKLNYWMDDKEEDFV-LKHFFVDE
HITSIVWKNEFEKIFINSLKNETQ-TCLRSRKKYPKEIRNIMGELEDYIDCFNDYKKQFKKLYCWSEQYIDYKSWLNKMR
KHFIKHEDWNLLKSKKYRMY------------------------------------------------------------
---------------------------IVKYLKHSLEDMFPTKI------------------------------------
--------------------------------------------------DCINDIPDINEEVLN---------------
---------------LNSISNTD-VNF-----------------------------------------------------
--------------------------------------------------------------------------------
--------------------------------------------------------------------------------
----------------------------------------------DSSYGEEVTNENAQ-----------------ASY
MPY------------------GHDSK------------------------DHPVQIVSKPLEWLLHKDFSRTGGTS----
--------------------------------------------------------------------------------
--------------------------------------------------------------------------------
--------------------------------------------------------LPEQLPLTNYKVTPASIHIMNKET
PTFTSSFPPKDFPYIIAWILGALIAGTLFVFG------------TTG-KKKKALTLKTPEFVK----ETINVVNDT----
---------------------------------------------KEKKIP-----------------------------
------------------VRIENIEHMKKSYFWKWINIIELYLLIIEDIRNEEWEMNKEDFLFICINEFMNEKDRNCLYN
TDDYLNSTDVMIKEQNLLWNKWMERQKYMLDKWKEEELFVYLKNDWKREEDEYMKKIYKELLLSLKGDTYNMPQRQKIIW
KRWIAKHPYRIREKMIHEWFDKLFDDIISDNVISGDIINNILLND-----------------------------------
---EYIYDISEKKKKLKIILWIQIYMCVLNEAEKDKWKREKEMFIDIYIDKLKEKKEYDEEEYEE------KNKELIKLL
NKMKKMEILNTDDEKRKEWKHQDWFKQIRKEWITDENRYLNEINNQVIGNYNMDLQ-RYMFEKHYEDIKLKWIDDIDNDN
-----------------------------KHEHGSDWFPIIKYFEGNDEEGEKYIAKEYTEKKDYLRNTLYDIENIKKDT
VEVDVVKKKFNIKTIIEIHMVIIEDFQKDEWEKDKGDFLQICFEEFIKRKEFNEEGQNKIIINNNEKKYILNISHDNIIH
ILQNSWNGCFNRNTYILDKWKEQEWFKDLKNDWKREEYECIKKIYKDLLLSLRGDSYHMSQKQKLVWRQWINKHLYHINE
DVVTKWFEEILEQLDKGNIIDLLYIENEINRLNEENEINKLNEENEINKLYEENEKNFFCEEQIIYDKKKILTTILWIQI
HMMVLEESKKDECTKSKEMFLDTCIDELKKDEKDKK---QDGDEKRKEIIKIVEDMKKLNNLDIDKHRSTKWKKEKWFKE
MKKDWIYVRDRCLLNLEENHKYDEYKCEELIDVSCLDIQKNISKWNWENIQFKWIDHENEKDWLKGVDMDEHINDYMDE-
---HINDYMEAHI--------NDYMEAHINDYMDEHINDYMDEHINGYM----EAHINDYM----DEHINDYMDEHI---
-GNNVDNFRRDDME----KYINEYIRDNIEKDKNTNVDEDHIKKYNACHNFVKVKDPLIWKTIIEIQLKIIEESKREEWE
KHKYDFLEICIQEYIKNANKDNNS--RRNILEDEIFSMNKNMMWDTYIEAHRYILEKWKREEWFHNLKNEWNLEALNYLN
SSENRNDESDKNCNEEKRICMIEKEKIIFRKWINKHTEELKDCYNEGEKNPFLEE-DVKK-KKKLILTAWIQIHMMIFER
LKEDECLANKHLFIDAYIEEFKRDKHINKYNKKIINMLENIKKNIYHTNLNN-EINEWKNETWFKQWKDDWIKEENEN--
LFWLAQKRKERY------------ERKKKNMNEYN-IGECYIN-IHKKLLNKYFKYINFK--------------------
--------------
>PPRFG01_0111500
MEQIGIANNIFTEIGKNIVKRSGPFEIWRKKFIEEISKKISNSLNIENIKECKKNCRKINYWMDDKEEEFV-SKNFFVDE
YITSNVWKNEFEKAIINTLKNKTK-TCLRSRKKYPKEIRNIMGELEDYIDAINDYKKQFKNLYCWSEQYIDYKKWLNEMK
EYFIKHKEWKLLNNNKYRMY------------------------------------------------------------
---------------------------IIKYLKRSLGDMFPSKI------------------------------------
--------------------------------------------------ECIKEIPDIDEEVVK---------------
---------------LSSERNTH-MNL-----------------------------------------------------
--------------------------------------------------------------------------------
--------------------------------------------------------------------------------
----------------------------------------------RSSYVGEFTNEKPP-----------------KYY
IPH------------------TNENS------------------------EYPVEIVSKPLEWLLFHDFTTPDVTA----
--------------------------------------------------------------------------------
--------------------------------------------------------------------------------
--------------------------------------------------------LPEQLPLTSYKVTPTSINVLHKEG
PTLKSIFPTKDFPYIIAWILGAIIAGTLFVYG------------TTR-KKKKGITLKTSEFVK----EKIKSVNDR----
---------------------------------------------KEKKIP-----------------------------
------------------VSIKK-EHVKKNYFWKWITIIEIHLLIIEDIRKEEWKMTKEDFLFICINEFVNEKDKKCLYN
EEDDFDSTKVMIKGQSFLWNRWMERQTYMLDKYKEEEPFEYLKNDWKREEDEYMKKIYKELLISLRGDTYNMSQKQKIIW
RRWVAKHPYRIREKRIDEWFDKLFEEINKNGIISDDVID-ILLNDYKENVE---------------------------NV
ENDEYIYNMSEKRKKLKLILWIKIYMRVWEEVEKDKWKSEKEMFIDTYINKLKDKKEYDEVEYDE-----KKNKELIKLL
NDMKKMEILNTDDEKRKEWKEQDWFKQMRKEWIREESRYLNEINEEILGNYNMELQ-KYMFEKHYEDIKLKWIDDIDGDN
-----------------------------NNDN--GWFPIIKYFEGDNKEGKNYITKEYSEKKHYVTNTLYDIENIKNDT
LEGDKMKEKFNVKTIIEIHMVIIEDFQKDEWKKDKGDFLQICFEEFIKRKEFNEEGENKIIIDNKEKKSILNISDDNVIN
ILQNSWSEWFKRHTYILDKWKEEEWFKDLKNDWKREEYEYIKKIYKDLLLSLRGDTYYMSQKQKIIWRQWISKHLYYINE
DMVTKWFKDILEQLDRGNIIDLLYIENEINKLNEE------------------NEKNFLGEEQLIYDKKKILTTILWIQI
HMMVLEESKKDECTKSKEMFLDTCIDELKKDEKENKK-THDDDEKTKEIIKIVEDMKKMNNLEIDEHRSTKWKKQKWFKE
MKKDWIYVKDRYLLNLEENHKYDVHKCEELIDGSSLDLQKNISKWNWENIQFKWIDYENEKDWLKGDHMDEHIYEHIEK-
---DVNEYVYEDI--------DEDTNEYMYEDIDEDTNEYVYEDIDEDT----NEYVYEDI----DEDTNEYMYEDI---
-DEDTNEYMYEDIEEGANEYIYEYIRDNIEKDTGTNVDEEHIKKYEECHDFVKIKDPFIWKNIIEIQLKIMEESKREKWE
KNKYDFLEICIQEYIKNEHKDNNS---RNFLEDEIFSMDKNMIWDTFIEAHRYILEKWKREEWFHNLKNEWNVEVLNYLN
SSENKNDEK--------RICMIEKEKNIFRKWINKHTEELNDYY-EDEKNPFLEE-DMKK-KKKLILTAWIQIHMMILER
LKEDECLANKHLFIDAYIEEFKRNKHNKKYNKKIIDMLENMKKNIYHTNLNNDEINEWKNETWFNQWKDDWIKEENENEK
IFWLAQMRKERCAEKKYEK---KDKEKEKNMNEYNNIGQSYMHIIHKNLLKKYLKYINFK--------------------
--------------
>PADL01_0110700
MQNIGIVNNILVELENKIVKRNGPIEEWKKKFLDEVSKKIGNSLKKEDAKECKKNCRNFNYWMDDKEEDFV-SKKFIVNE
YITSSVWQNEFEKAIISTLKKEAE-SCTRNRKKYPKKIRNIMGELEDYIDDINDYKVKLKNKKCTSDEYKKYTTWLKDKE
NYFTGHKEWNLLQSGRYGWY------------------------------------------------------------
---------------------------IVKNLKRSLDDMFKNKI------------------------------------
--------------------------------------------------ACIEDIPEVQEEVVH---------------
---------------PVSRRNIHGVGL-----------------------------------------------------
--------------------------------------------------------------------------------
--------------------------------------------------------------------------------
----------------------------------------------NSSNGGAAAYEYSE-----------------RSF
PSY------------------IHEDK------------------------SSYTQLSSNPVEWSSNNHVSVSESNV----
--------------------------------------------------------------------------------
--------------------------------------------------------------------------------
--------------------------------------------------------DPTKYEASKGRINRFPISLYYKDL
TANTPSFPPKDFPYIVAWILGAIIAGALFVFG------------RTQ-KKQKAITLRTDEVVK----EKIKVVNDT----
---------------------------------------------KEKKIP-----------------------------
------------------VRIEN-EHMKKNFFWKWITIIEIHFLIIEDIRKDEWEMNKEDFLSICIKEFMNEKNRKCLYN
EDDDFNSTDVMIKGQTFLWNKWMERHKYILDKWKEEESFKYLKNDWKREEEEYMKKIYKELLISLRGDTYNMSQRQKIIW
KRWIAKHPYRIREKIIDQWFHKLFEEINKNNIISDEIID-VLLNDYIES------------------------------D
KNCEYIYNMSEKKEKLKLILWIRIYMCVLEEEEKYKLQREKEMFIDTYIDKLKDKKKYGEEEYDE------RNKELIKIL
NEMKKMEILNTDDEIRKKWKHQDWFKQMRKEWIREENRYLNEINEEIIRNYNMELK-RYMFEKHWEDIKLKWIDNIDGDH
IDGDHIDGDHIDGDHIYGDHIF-----DDNIHN--GWSPIIKCFERDDEEGRKYIQK----KRHYFTNELYDIECIQKNT
LQSDEVKEKFNIKTIIDIHMVIIEDIENDEWKKDKGDFLHICFEEFIKRKESKEEGQNKIIINNKEENNVLNISDNNIIY
ILQNTWSEWFKRHTYILDQWKKEEWFKDLKNDWKREEYEYMKKIYKDLLLSLRGDTYNMSQRQKIIWRRWIAKHLYHIND
DTVKKWFKEILEQLDKGNIIDLSYIENEINKLNEEN---------------EENEKNLLNQHQIIYNKKKILTTILWIQI
HMMVLEESKKDACKKSKEIFLDTCIDELKKEEKEKKK-KLHSHEKTKEIIKIVEDMKKLNNLDIDEHRSTEWKKKKWFKE
MKKDWVYIRDRYLLDLEERHKYDQYECEELIDVSSLDVQKDISKWNWENIQFKWIDYENEKDWLKGADVDEYIYEDIKGA
MNGNVDEYTYEDIKGYMNGNVDEYTYEDIKGDINYDVNEYTYEDIKGAMNGNVDEYTYEDIKGYINDDVDEYIYEDIKGT
MNDDVNEYIYEDIKGYINDDADEYIRDNMEKNANTNVHKDHIKKYKECDYFFKIENPLIWQTVIEIQLKIMEESKKEKWE
KNKYDFLDICIEEYIKNENKDN-S---RNILEDDILSMNKNIMWDTFIETHRYILEKWKREEWFHNLKKEWEDEILNYLN
SSENRNDESNKNCNESNTNFMIEKEKIVFRKWINKHTEELKDCY-EDEKNPFLEEEEVKK-KKKLILTAWIQIHMMILER
FKEDEFLTTKELFIDAYIEEFKKDKHPNKYNNKIINMLEIIKKNIHHTNLNN-EMNEWKNETWFKQWKDDWIKEENGN--
VFWLAQKRKERCTGKKYEEGEKKYEQKDKYLNEYN-IGKCYIN-IHKNLLKKYLKYMNFKWIDDDNEIDWLRIVGNDQKE
KQNKKKKY-----R
