# Supplementary material for: Phosphorylation in the Plasmodium falciparum Proteome: A Meta-Analysis of Publicly Available Data Sets
Source: J Proteome Res. 2024 Oct 30;23(12):5326–41. doi: 10.1021/acs.jproteome.4c00418 (PMC11629380; doi:10.1021/acs.jproteome.4c00418)
Supplement: Supplementary file 7 — pr4c00418_si_007.zip [file pr4c00418_si_007.zip › plasmodium_alignments/PF3D7_0113200_orthos.afa]

>PBLACG01_0023800
MSMRSLKKIKIHDKIIHTNKHDNKETRKNPVIFKPRTGQNDKIKSETNKKSKSLIFYRDFYFALILLVLCIFQSFHECPF
NHSCSNQNEKQTHNKRYDYRILTDYHHTSEAKTIKTTTLFEPSNIKKEEKKKKQKKSSGLSRLFVTGTNKTQTQVLNNKR
DISLIVQNQNNVTNISRNNKNDKPIINVSNKRNHSINNN---NNSNNKEEECTKNFTQYLDYFNSNFREKQNKYTTLTNE
FYE----QQPHNSLKNKNIITNAQTDKYTHTNIPHN-NNQKVKAQQYNYITQKK--NKINNYSRQNSQTSYY--------
--------------------------------------------------------------------------------
------------SRYNSRTNDQPRQYSQTSYYSRYNSRTNDQQHSER-----------DEEEEVQRHYTVYTGKIQKSGN
RHESLHSYNIKDIPKKNKKKSQGNNTNNNTTDNNHFNKRTNEPLNGEHNGQYGYTVPYYYAGQYGYTVPYYYTVPYYYTG
QYGYTVPYYYTGQYGHNGPYSHNGQYGHTGPYRHTVQYGHTGPYSHTVQYGHTGPYRHTVQYGHTGPYSHTVQYGHTGPY
RHTVQYGHTGPYSHNGQYGYTVPYCYTGQSEKHVQFGQYLPYQQIASYAPYIQNGNRIEPIPYVVTPSGELMLLHYYPYV
NGGYVAVPVDPFSQQQINFYIDPRVQKRELQMRHIYTRELIEYERSLKSNYEFKRRIPY---LIIN--------------
-KYA
>PADL01_0110800
MSMEILKKIKINDKIIHTNKHNNEEKRKKVVDLKLTIEQND------NIKSKGLIFYRDFYFVLFLLV-CIFQSFYESPF
IHPRSDQNQKRTHKRHFHYRLLTDYHHISDTKTYKTNTLYQPSNEKKEEKKKKEKKTSGLSNIFLSGTNKAQTKVSNNKR
DISLTVQKQNNVTNKSKNNKNEKRTISISKKRNHSSSNN--NNNNKEEEEKCTKNFTQYLDYFNSNFKENKNKNTTLTSE
SYQ----QQSHNSLNNNNT-TISQSDKYTNTNIPHN-NNEHVKEQPYNNRTQKK--NKMINYQRQGSQTSKNSRYDSITN
NYQRQGSQTSNISRYDSITNNY----------------------------------------QRQGSQTSNNSRYDSITN
NYQRQGSQTSYISRYNSITNNYPRQDSQTSYNSRYDSITNNRKHSE--------------TEELQKRYTVYTNKLQKSGN
RHESLHSYNIKENTKNNKKKAQGNNIKD----NKNFNKHTNELLNGDQNGPYGYSVPYGYTGP-----------------
-------------------HDNSGQYGYTGPHGYSVPYGYSGPHGYSVPYGYSGPHGYLVPYGYSVPYGYSGPHGYSVPY
GYLVPHGYTVPYGHDAHTGHSNHFLQSSQYTSYEQNGSYPPYGNIVYYGPYIQNGNHIEPIPYVVTPSGELMLPHYDPHA
NGGYVVMPVDSFTQQQINMYIDSTVQTRELQMRQVYTQELMEYKRELKLNYEYERLMLKLEKKLINITTIGLIICSIILM
-CIV
>PGSY75_0113200
MSMVSLKKIKIHDKIIHTNKHNNEEKRKKVVDLKLTIEQND------NIKSKGLFFYRDFYFVLFLLV-CIFQSFYEPPF
NHPRSDQNQKRTHKRHYHYRLLTDYHHISDTITYKTNTLYQPSNEKKEEKKKKEKKTSGLSNIFLSGTNKAQTKVSNNKR
DISLTVQKQNNVTNKSKNNKNDKRTISISKKRNHSCSNN---NNNKEEEEKCTKNFTQYLDYFNSNFKENKNKNTTLTNQ
LYQ----QQSHNSLNNNNT-TISQSDKYTNTNIPHN-NNEHVKEQPCNNRTQKR--NKMINYQRQGSQTSYNSRYDSITN
NYQRQGNQT------------------------------------------------------------SYNSRYDSIKN
NYPRQGSQTSYNSRYNSITNNYPRQNSQTSYNSRYNSITNNRKHSE--------------TEELQERYTVYTNKLQKSGN
RHESLHSYNIKENTKNNKKKAQGNNIKD----NKNFNKHTNELLNGDQNGPHGYLVPYGYSVP------------YGYSG
PYGYSVP-------------------------------------------------------------------------
-----HDYSVPYGHDAHTGHSNNFLQSSQYTPYEQNGSYPPYGNIVYYGPYIQNGNHMEPIPYVVTPSGELMLPHYDPHA
NGGYVVMPVDSFTQQQINLYIDSTVQTRELQMRQVYTQELMEYKRELKLNYEYERRMSKLQRRLINLSTIFMLIGSIILM
-CMT
>PBILCG01_0111000
MSMISLKKIKIHDKIIHTNKHDNEETRKSLVKFKLRTGRIDKIKCGKNIKSKSLIFYRDIYFALFLLI-CIFQCFYEGPF
NHSCSNQK--RTHKKNHRYRILTDYHHISNENTNKTNTLFEPYNDKKEEK-----KSSGLSRIFVSGTNKTQTKVSNNKR
DISLTVKNQNNETNKFRNNNNDKRISSVSNKRNNSINNN-----N--KEEECTKNFTQYLHYFNTNFGEKQNKNV-----
--------------------TNAQTNNYTHKSIPHN-NNQKVKEQQYNNQTQKK--NKIINYPRQDSQTSNYT-------
--------------------------------------------------------------------------------
---------------------------------RYTSRTNNQQYSETETETE--T---EEEEELQGHSAVYTRKIQKSGN
RHESLQLYNIKETSKKNKKKSQSNNTNNNTIGNNDFNKHTDEPLNANQNIPYGYTKQYDNSRQ-----------------
--------------------------------------------------------------------------------
--------------------SEQFL---------QFTPYGPYQQIAPYGPYVQNGNHMEHAPYVVTSSGELMLPQYD--A
NAGYVALPVDALTQQQINLYIDSAIQTRELQMRQVYKRELMQYKSELDSEYEYKRSTLKYQYRLINAAMIFLLLGSLLA-
-CLL
>PF3D7_0113200
MSMSNLKKTKIDDKIIHTNKHDNEERRKRLVILKRRKGQNDKIKCGTNIKRKGFIFYRNFYFVLFLLV-YIFQSFNECPF
NHYCSYQEK------KQHYRILADYHNISDTSTNKTNTLFEPSNVKKEEQKNKQTKNSGLSHMFSSEINKTQTNESNNKR
EISLTVKNQKNQTNKSKNNKKDKRNISISNKRNQSISSNNNNNNNKEEEEECTKNFTQYLHYFNSNFRENQNINTTPTNE
FSEQQQQQQHHNDLKNKNK-NNSEGHNYTHTNLPNNNNNNKVKGQQYNHQTENKNKNKIINYPRQDSQTNHYGRYTSRTN
NQPRQ---------------------------------------------------------------------------
-----DNQTNYYSRYTSRSNNPPRQDSQTSYYGRYTSRTNNQHRSENENDDESDY---DDDEELQGHSVVYNDKIRKSNN
RHESLHSYNIKETPKKNKKKSQRNNTNNNKTDNYDFNKHTSQQINSESNGSYGYNQQYNHSTQ-----------------
--------------------------------------------------------------------------------
--------------------HELFIPQAHYTPYQQITPYGPSGQIVHYGPYIQNGNHIEPVPYVVTSSGELMVPQYN--A
NGAYVAVPVDAITQQQINLYIDSTVQRRELQMRNVYTQELVQYKRELDLEHQYKKKTLKFQQLLINAAMLSLLIGSICL-
-LFL
>PPRFG01_0111600
MSMSNLKKTKIDDKIIHTNKHDNEERRKRLVILKRRKGQNDKIKCGTNIKRKGFIFYRNFYFVLFLLV-YIFQSFNECPF
NHYCSYQEK------KQHYRILADYHNISDTSTNKTNTLFEPSNVKKEEKKNKQTKNSGLSHMFSSEINKTQTNESNNKR
EISLTVKNQKNQTNKSKNNKKDKRNISISNKRNQSISSNN-NNNNKEEEEECTKNFTQYLHYFNSNFRENQNINTTPTNE
FSEQ--QQQHHNDLKNKNK-NNSEGHNYTHTNLPNNNNNNKVKGQQYNHQTENKNKNKIINYPRQDSQTNYYGRYNSRSN
NQPRQDNQTSYYGRYNSRSNNQPRQDNQTNYYGRYTSRSNNPSRQDSQTHYYGRYTSRSNNPSRQDSQTHYYGRYNSRTN
NPPRQDNQTNYYSRYTSRSNNPPRQDSQTSYYGRYTSRTNNQHRSENENDDESDYDDDDDDEELQGHSVVYNDKIRKSNN
RHESLHSYNIKETPKKNKKKSQRNNTNNNKTDNYDFNKHTSQQINSESNGSYGYNQQYNHSTQ-----------------
--------------------------------------------------------------------------------
--------------------HELFIPQAHYTPYQQITPYGPSGQIVHYGPYIQNGNHIEPVPYVVTSSGELMVPQYN--A
NGAYVAVPVDAITQQQINLYIDSTVQRRELQMRNVYTQELVQYKRELDLEHQYKKKTLKFQQKLINTAMLSLLIGSLMLL
FVVF
>PRCDC_0111500
MSMSNLKKIKIDDKIIHTNKHDNEERRKSLAKLKLRKGQNDKIKCGTNIKRKGFIFYRDFYFILFLLV-YIFQSFNECPF
NHYCSYQKK------NQYYRILADYHNISDTSTNKTNTLFEPSTVKKDEKTNKQTKNSGLSDIFVSEMNETHTNVSNNKR
EISLTVKNQNNQTNKSKNNKNDKRLISVSNKRNQSISNS-----N--KEEECTKNFTQYLNYFNNNFGEKQNKNTTPTNE
FSEQQ-QQQHHNALKNKNR-NNSERDNYTHTNIPNKNNNKKVKGQQYNHQTEK-----INNYPRQDSQTSYYGRYTSRTN
NPPRQDNQT------------------------------------------------------------NYYSRYNSRTN
NQPRQDNQTSYYSRYNSRTNNQPRQDSQTSYYSRYTSRTNNQHRSETKGE--------GDDEELQGHSVVYNDKMRKSNN
RHESLHSYNIKENPKKNKNKPQGNNTNNNKTENYDFNKHTTEQSNSEPNGSYAYNQQYDHSTQ-----------------
--------------------------------------------------------------------------------
--------------------YEQFIPLAQYAPYQQITPYGPSGQIVQYGPYVQNGNHIEPVPYAVTSSGELMVPQYN--A
NGAYVAVPVDTFTQQQINLYIDSTVQGRELQMRQVYTRELMQYKRELDSEYEYKRGTLKLQQRLINVAMLSLLIGTIFL-
-CFL
