# Supplementary material for: Phosphorylation in the Plasmodium falciparum Proteome: A Meta-Analysis of Publicly Available Data Sets
Source: J Proteome Res. 2024 Oct 30;23(12):5326–41. doi: 10.1021/acs.jproteome.4c00418 (PMC11629380; doi:10.1021/acs.jproteome.4c00418)
Supplement: Supplementary file 7 — pr4c00418_si_007.zip [file pr4c00418_si_007.zip › plasmodium_alignments/PF3D7_0113300_orthos.afa]

>PGSY75_0113300
------MKNIKRELFLFFVVLFFLYIICGCIYEKLYECQYNKIYNNPHESEKYRQFNKIRLLSENKNILEFNKEKISLHD
YINNDNYNTLDAIDYNFYNDKEEQCNDTTC-VDKKNYNRTNNNEEECSKNFYQYLKYMEQNVNVNTNNIN----------
TELQIISNDHNKQNYNYDNNSDN----------------NN-NNS--DNNNNNNSEYGETNYFLERNNKLIDSQQNEMNN
IFQETINKTLTYDMSTENSHTNNNSIHYETQNGNREYMNLSNNNLTYIISPYDIL---------PYNDQNNLSQYETLDS
NHCNDLNIYNPYYQPIDLPYYEPVS--YAHDRSNN-YSHHS---NHNYSHHS---N----HNYSHH--------------
---------SNHNYSHHSNHNYPHHSNHNHNH-SHHNH--PHHNH------SHH--NHSHHNHS-HHNH-HRYGPGGDPY
HRHDHIMDRSYYNNNLQNDNDDMMLTYNQMNDNKSLYDEQNFELELKKIIKKNHLQNGNITDSCDTRVSDYNKKLVEYNK
KLNEYNEKLNEYTRRLNEYNKKHNE------NKQ---SRQNNNENTLSQDIVLYGADFQNAFRYRQNTRSYYSNIHSNRE
EDLDRVIDFTNNNNASEDEYTFGNEQEIYHQHSKRLEKKLFDYQNGTNPLINFLERHF
>PRCDC_0111600
------MKNIKSEGFIFFVLVFFICIIFGCIYESLHEYPYKKALNCLHESEKFREFNKIRLLTEYKDTLQIKEEKFTLHD
YVNNDRYNNVNTNNYTLYKDKEEQFNDTICVVDKKKENGTINNEEECNKNFYQYLQYLEHNVHGKENNNK----------
YDNKYDNQNDNKYDSKYDNQNDNKYDSKYDNQYDNKYDNQNDNKYDNQNDNQYDNKYDETNYFLWGNDKHIDSEHNGINK
IYKETIHKALTSDVSTENSNTHNNSRDGEPQNGKLTYNNQSNNNLTYDNSSYNITPYHGPNNNIPYNKSNNSEQCNTQDN
KHCNALDIYHTSYGPDNYPHGYDN---HTHGY-DN-HPHGYDNHTHGYDNHP--------HGYDNHPHGYDKHPHGPDNH
PHGYDNHPHGYDNHPH-GYDNYPHR-PHIYPH-GYDNH--PHRPHIYPHGYDNH--PHRPHIYP-HNFP-MRNESVGGPY
YRPPHLIERSDYYSNPKNEPHNMMLPYNTMEDNTSICDEQSFQLELEKIIKKNNLQNGNIRDSHDTGINDYDKRLTEYNK
RLTEYNKRLNEYTKRLNEHYKRSGY------NIQ---NRQNSIEHIPSNDIVLYGHNFQNAFRYKQNTRSYYPHVNSKGT
AQHQKSMYFTQQNNYSQ-EYPTKSEQHMYHVKSKRLEKKLYDYQNGTNPITNFLERHF
>PPRFG01_0111700
MKNIKNMKNIKSEGFIFFVLVFFICIIFGCIYESLHECPYKKTLNSLHESTKYRHFNKIRLLTEYKDTLQIKVEQKSLRD
YVNNDRYNNVNTNDYTSYNDKGEQFNDTICVVDKKKENVTINNEEECNKNFYQYLQYLEHN-------------------
--------------------------------------------------NKQDNKYEETNYFLQGNDKHIDSEHNGINK
MYKETIHKTLTSDVSTENSYTHNNSRDDEPQNGKRTYNNQSNNNLPYDNSSYNISPYHGPNNNVPYNKSNNFEQCNTQDN
KHCNDLDTYHTCYGPDNYPQKYDN---YRQEY-DN-YRQECDNYPQEYDNYPQ-EYDNYPHGFDNYPRGFDNYPRGFDNY
PRGFDNYPHGFDNYPH-GFDNYPHG-FDNYPH-GYDNH--PHRPHIYPHGFDNH--PHRPHMYP-HNFP-MRNESVGGPY
YRPPHIIERSNYYRNPKKAPHNMMLPCDTMKDNKSICDEQNFQRELEKIIKKNNLQNGNSRDNHDTRINDYNKRLTEYNK
RLTEYNKRLTEYTKRLNEHYKRNGY------NIQ---NRQNSIERAPSNDVVLYGHNFQNAFRYKQNTRSYYPHVNSNEA
THHQKTMYFTQQNNYSREEYPIKSEQHLYHVKSKRLEKKLYDYQNGTNPVTNFLERHF
>PF3D7_0113300
MKNIKNMKNIKSEGFIFFVLVFFICIIFGCIYESLHEGPYKKTLNSLHESTKYRHFNKIRLLTEYKDTLQIKVEQKSLRD
YVNNDRYNNVNTNDYTSYKDKGEQFNDTICVVDKKKENVTINNEEECNKNFYQYLQYLEHN-------------------
--------------------------------------------------NKQDNKYEETNYFLQGNDKHIDSEHNGINK
MYKETIHKTLTSDVSTENSYTHNNSRDDEPQNGKRTYNNQSNNNLPYDNSSYNISPYHGPNNNVPYNKSNNFEQCNTQDN
KHCNDLDTYHTCYGPDNYPQKYDN---YRQEC-DN-YRQECDNYRQEYDNYPQ-KYDNYRQEC--------------DNY
RQ-------EYDNYPH-GFDNYPRG-FDNYPH-GYDNH--PHRPHIYPHGFDNH--PHRPHMYP-HNFP-MRNESVGGPY
YRPPHIIERSNYYKNPKKAPHNMMLPCDTMKDNKSICDEQNFQRELEKIIKKNNLQNGNIRDNHDTRINDYNKRLTEYNK
RLTEYNKRLTEYTKRLNEHYKRNGY------NIQ---NRQNSIERAQSNDVVLYGHNFQNAFRYKQNTRSYYPHVNSNEA
THHQKTMYFTQQNNYSREEYPIKSEQHLYHVKSKRLEKKLYDYQNGTNPVTNFLERHF
>PBILCG01_0111100
------MKNIKSEGLIFFLLLFFIYIIFGCIHENLHECSYKKTLKSLHVSEKYREFNKIRLLTEYKNTLQLKEEKLSLHD
YINNDRYNNIDTNDHTLCKDTEEQFNDTTS-VDKKNEKVTTNNDEKCNKNFYQYLQYLEHNVNGYTNNKN----------
TELQIVSNDQNIQYYE----------------------------------NENKNENDQTNYFLGGNNKHMDSQQNGINK
IYKETIHNTLTYNESTENTHTHNNLRDDKPQNGKMEYNNQSNNNLPYDNSPYNISPYNGSNNHVPYNTSNNFSQYNNPDN
KYCYYLNIYHPYYGSMNYPHHRLEH--YSHHRPDH-YSHH----------------------------------------
------------------------R-PDHYSH-HKPDHYLHHKPDHYLHHKPDHYLHHRQNKYS-HNLS-LRNISVGGPY
YRPAHMMERFDYYSNLKNDAHYMMLPYNRMNDNKSMCDEQNFQLGLEKMKKKNNLQNGNIRDSHDTRISDYNKRLNGYNK
RLNGYNKK-NSYNKQ-SSYNKQSSY------NKQNCYNKQNGIENRSSNNIVLYGNNFQNAFRYRQNTRSYYTNIYSNGE
ANHERARYFNQQNNRPQEEYPIKSEQHMHHVQSKRLDKKLYDYENCSNPVRNFLKRHF
>PADL01_0110900
------MKNIKRELFFFFVLLFFLYIICGCIYENFHECHYNKIFNNPHASEKYRQFNKIRLLSENKNILQFNKEKISLHD
YINNDNYNTVDANDYNCYKDKEEQCNDSSC-VDKKNYNRSNNNEEECSKNFYQYLKYMEQNVNVNTNNKNINDKNINDNN
TELQIISNDHNTKNYKYDD---------------------------NNNSNNNNSEYGKTNNFLERNNKVIDSQQNKMNN
IFKETINKTLTYDMSTDNSHTNNNSRHYENQNGNREYMNLSNDNLTYGNSPYDIL---------PYNDQNNLSQYETVDS
NHCNDLNIYNPYYESIDLPYHESTDLPYHEPT-DLPYHEPTDLPYHEPTDLPYYEPVSYTHDRSN---NYSNRNYSNNN-
----------YSNRNY-SNNNY--S-KHNYPHHNYSHH--NYPHHNYPHH--NY--PH--HNYPHHNYPHHRYGSSGDPY
HRHDHIMDRSYYYSNLQNDNHDMMLTYIPKNDNKSLYDEQNFELELKKIIKKNHLQNDNITDSYDTAVNDFNKKLKEYNK
KLNEYNEKLNEYTSRLNEYNKKHNEKKKNDDNKK---SGQNNNENILSQDIVLYGTDFQNAFRYRQNTRSYYSNIYSNRE
EDLDKVIDFTHNNNSSEDEYTFRNKQEIYHQHSKRLEKKLFDYQNGSNPVINFLERHF
