# Supplementary material for: Phosphorylation in the Plasmodium falciparum Proteome: A Meta-Analysis of Publicly Available Data Sets
Source: J Proteome Res. 2024 Oct 30;23(12):5326–41. doi: 10.1021/acs.jproteome.4c00418 (PMC11629380; doi:10.1021/acs.jproteome.4c00418)
Supplement: Supplementary file 7 — pr4c00418_si_007.zip [file pr4c00418_si_007.zip › plasmodium_alignments/PF3D7_0113400_orthos.afa]

>PBLACG01_0016700
MKI------ILKLF----TIV----------SMKE---------------------------------------------
---------------------------------------------------QINMHTFCNYKIKKHKQYEQIR-------
------------------------QNEKDK---QYKKDKQYEQIRQNEKDKQYKKDKQYEQIRKNEKDK------QYKKD
KQYEQIRKNEKDK---QYKKDKQYEQIRQNEQNEKNIPNEEYTPYYKFNINCQLGNYYYNNPIRYTTFSMSLARAFILQF
PSSQTDYMNYLDDNRFYTYNDNEEDEYEE---------YEACEEYEEYKEQEHYDDHIYLYDKQNDISSFS---------
-------------------------------------------------
>PF3D7_0113400
MLVQNIFKMDIKNLKNILTYINRYDNEKNIFQEKQRIKTNKIKNKPFVSFGNPFFLFTLFICIFQNFQKYPFYQYYRNHH
IINTYQKFNNHRVLTEYQQFLENQKDRTSISYQTYKKNYKYHNAYNHEDGCNLNFIQYLNYFHKKYGQKEKLQLPMLMEF
ENYTQTPYISVDEKANQYAHVLQLKSEKNEKNEKNEKDNQYEKNSQNEKNEQNEKDKQYEQIRQNEKIE------QNEED
KQYEQIRQNEKYN---QNEEDKQYEQIRQNEQNEKNIPNEECTPYYECDLNCRLCNYYYNNPIRYTTFSISLDRGFILQF
PSSQTDYMNYLDDNKFYTYDDNEEDEYEE---------YEEYEEYEEYKEHEQYDDYIYLYDKQNGIRSFPKYTNKFNIH
SHNIQMFYLEDGRSSYKKVNYSEKKYKENFFSELIILLLFICYFLDGIG
>PPRFG01_0111800
MLVQNIFKMDIKNLKNILTYINRYDNEKNIFQEKQRIKTNKIKNKPFVSFGNPFFLFTLFICIFQNFQKYPFYQYYRNHH
IINTYQKFNNHRVLTEYQQFLENQKDRTSISYQTYKKNYKYHNAYNHEDGCNLNFIQYLNYFHKKYGQKEKLQLPMLMEF
ENYTQTPYISVDEKANQYAHVLQLKSEKDK---QYEKDNQYEKNSQNEKNEQNEKDKQYEQIRQNEKIE------QNEED
KQYEQIRE--------QNEEDKQYEQIRQNEQNERNIPNEECTPYYECDLNCRLCNYYYNNPIRYTTFSISLDRGFILQF
PSSQTDYMNYLDDNKFYTYDDNEEDEYEEYEE---YEEYEEYEEYEEYKEQEQYDDYIYLYDKQNGIRSFPKYTNKFNIH
SHNIQMFYLEDGRSSYKKVNYSEKKYKENFFSELIILLLFICYFLDGIG
>PADL01_0111000
MLV------QVKNLKNIPTYINRYDNEKNIFQAKQSIQTNKIKNKPFVSFGYPFFIFILFIYIFQSFQKHPFYQSYPNRH
IINTYHKFNNHRLLTEYQHLFENKKDRKPIFYQTYKTNDKYFNPYEHDDGCNLNFIQYLNYFHKKYGKKEKLQLPMLRAY
ENYSAPPYNSVDQGANQYAHVLQLQNEKDK---QYEQI------RQNDKNSQNEKDIQYEQNSQNEKDIQNEQNSQNEKD
IQYEQIRQ---------NEKDIQY------EKNERNIPNDEYTPYYECDINCHLFNYYYNNPNSYTIYSISLDRGFILQF
PSSQMDYMNYLDDNRFYTYDDNEEEEYEE---------YEEYEEYEKYNEQEQYDDDIYLYNKQNNIRVFPKYTNKFNVH
PYNIEMSYLDDGRTSYKKVNYSDKKYKENFFSELIILFLFIFYFLDGIA
>PBILCG01_0111200
MLV------QIKNFKNILTYINRYDNEKNIFQAKQKIKTNKIKNKPFVSFGNPFFLFTLFICIFQSFQKYPFYQYYRNHH
IINTYKKFNNHRLLTEYQHFFENKKDITPIFYQTYKTNDKYCNTYDHEDGCYLNFIQYLNYFHKKYGQKKKLQLPMLMVY
ENYTESPYNSVDERTNQYTHVLQLQNEKDK---QH------------------------EQIRQNEQNK------QYKTD
KQYEQIRQNEKNK---QYKMDKQYEQIRQNEQNERNISNDQCTTYYECNINCRLSNYYYNNLIIYTTFSISLSGGFILRF
PISQTDYIYYLDDNKFYIYDDNEEDEYEEYEEYEEYEEYEEYEEYEEYKEQEQYDDHIYLYDKQNDIRAFPKYTNKFNVH
PHNIQMSYLEDGRTSYKKVNYSDKKYKENFFSELIILFLFICYFSDGIG
>PRCDC_0111700
M--------DIKNFKNILTYINRYDNENNIFQEKQRIKTNKIKNKPFVSFGNAFFLFTLFICIFQSFQKYPFYQYYRNHH
IINTYKKFNNQRVLTEYQQFLENQKDKTSISYQTYKKNDKYYNTYNHEDGCNLNFIQYLNYFHKKYGQKEKLQLPMLMAY
ENFTETSYISVDQRAYQYAHVLQLKSEKDK---QYEKNEKDKQYEQNEKIEKNEKDKKYEQIRQNEQNE---RNPPNEKD
KQYEQIRQNEPNERNLPNEKDKQYEQIRQNEQNERNLPNEECTPYYECDLNCRLCNYYYNNPIRYTTFSISQARGFILQF
PSSQTDYMNYLDDNKFYTYDDNEEDEYEENEENEEYEEYEEYEEYEEYKEQEQYDDYIYLYDKQNGIRSFPKYTNKFNIH
SHNIQMFYLEDGRSSYKKVNYSEKKYKEKFFSELIILLLFICYFAEGIW
>PGSY75_0113400
M--------DVKNLKNILTYINRYDNEKNIFQAKQRIQTNKIKNNHFVSFGHPFFIYILFIYIFQSFQKHPFYQSYPNLH
IINTYHKFNNHRLLTEYQHLFENKKDRKSIFYQTYKTNDKYFNPYDHDDGCNLNFIQYLNYFHKKYRQKEKLQLPMLREY
ENYSAPPYNTVDQGANQYSHVLQLQNEKDK---KYEQIRQNDKNSQNEKDKKYEKDIQYEQNSQNEKDI------QYEKD
IQYEQNSQ---------NEKDIQY------EQNERNITNGEYTPYYECDINCHLFNYYYNNPNSYTTYSISLDRGFILPF
PSSQTDYMNYLDDNRFYTYDDNEEEEYDE---------YEEYEEYEKYNEQEQYDDDIYLYNKQNNIRVFPKYTNKFNVY
PYNIEMSYLEDGRTSYKKVNYSDKKYKENFFSELIILFLFICYFLHGIA
