# Supplementary material for: Phosphorylation in the Plasmodium falciparum Proteome: A Meta-Analysis of Publicly Available Data Sets
Source: J Proteome Res. 2024 Oct 30;23(12):5326–41. doi: 10.1021/acs.jproteome.4c00418 (PMC11629380; doi:10.1021/acs.jproteome.4c00418)
Supplement: Supplementary file 7 — pr4c00418_si_007.zip [file pr4c00418_si_007.zip › plasmodium_alignments/PF3D7_0113700_orthos.afa]

>PRCDC_0111900
MATLRKPNLPETLYISKFFMNAFFISLLIITVNCFNYADFVC-KDKGVYNEKNYEPEQIGLIYKRCLAESSKNFFFNNDN
VGIGKSSMDYYSILGVDKRCSEDDLRRAYLKLAMKWHPDKHVNKGSKVEAEEKFKNICEAYSVLSDNEKRAKYDLFGLDG
LKQSGFNSSNFQGNISINPLEVFTKAYSFYNKYFSKSSGSGNNNIFTHIKNLYPLRNDVSEDESSYNNVEEYEVPLYVTL
EDLYSGCTKKLKVTRKRYDGCYLYYEDYFINVDIKQGWNNGTKITFHGEGDQSSPDSYPGDLVLVLQTKKHSKFVRKSRD
LYYRHIITLEQSLTGFDFVIKSLDNRDIYIQIDEVVKPDTKKVIKNEGMPYSRDPSIRGNLIVEFDIIYPNTIKKEQKKL
IKEIFKENY
>PADL01_0111200
MATLRKTNLQEIFYFSKFFMNACFISLLVITVNCFKYAQYVYNKDIGVYNE------EIGIIYKRWLAESNKNFFFNKDN
LGFGNSSVDYYSVLGVSKGCSEDDLRRAYLKLAMKWHPDKHVHKGTKEEAEEKFKNICEAYSVLSDNEQREKYDLFGIDA
LKQSGFNSSNVEGNISINPLEVFTKAYSFYNKYFSKSGSFGNNNIFTHIKNLYPMRNEVSED-CSCNNVEEYEVPLYVSL
EDLYNGCTKKLKVTRKRYDGSYLYYEDYYLNVDIRQGWNNGTKLTFHGEGDQSSPDSYPGDLVLVLHTKNHNRFVRKSRD
LYYRHIITLEQSLTGFDFVIKSLDNREIYIQIDEVVKPDTKKVITNEGMPYSRDPNIRGNLIVEFDIIYPNTIKKEQKKL
IKEIFKENN
>PF3D7_0113700
MATLRKSYVPEILYFSKFFMNACFISLLIITVNCFNYENFVC-KDKGIYNE------KIVIRYKRCLAEGNKNFFFNKDN
GVFGKSSMDYYTLLGVDKGCSEDDLRRAYLKLAMKWHPDKHVNKGSKVEAEEKFKNICEAYSVLSDNEKRVKYDLFGMDA
LKQSGFNSSNFQGNISINPLEVFTKAYSFYNKYFSKSSGAGNHNIFTHIKNLYPLRNDFSEDESSYNDVEEYEVPLYVTL
EDLYNGCTKTLKVTRKRYDGCYLYYEDYFINVDIKQGWNNGTKITFHGEGDQSSPDSYPGDLVLVLQTKKHSKFVRKSRD
LYYRHIITLEQSLTGFDFVIKSLDNRDIHIQIDEVVKPDTKKVIKNEGMPYSRDPSIRGNLIVEFDIIYPNTIKKEQKKL
IKEIFKESY
>PGSY75_0113700
MATLRKTNLQEIFYFSKFFMNACFISLLIITVNCFNYAQYVYNKDIGVYNE------EIGIIYKRWLAESNKNFFFNKDN
VGFGNSSLDYYSVLGVSKGCSEDDLRRAYLKLAMKWHPDKHVHKGTKEEAEEKFKNICEAYSVLSDNEQREKYDLFGIDA
LKQSGFNSSNVEGNISINPLEVFTKAYSFYNKYFSKSGSLGNNNIFTHIKNLYPLRNEVSED-CSYNNVEEYEVPLYVSL
EDLYNGCTKKLKVTRKRYDGSYLYYEDYYLNVDIRQGWNNGTKITFHGEGDQSSPDSYPGDLVLVLHTKNHNRFVRKSRD
LYYRHIITLEQSLTGFDFVIKSLDNRDIYIQIDEVVKPDTKKVITNEGMPYSRDPNIRGNLIVEFDIIYPNTIKKEQKKL
IKEIFKENN
>PPRFG01_0112000
MATLRKSYVPEILYFSKFFMNACFISLLIITVNCFNYENFVC-KDKGIYNE------KIVIRYKRCLAEGNKNFFFNKDN
GVFGKSSMDYYTLLGVDKGCSEDDLRRAYLKLAMKWHPDKHVNKGSKVEAEEKFKNICEAYSVLSDNEKRVKYDLFGMDA
LKQSGFNSSNFQGNISINPLEVFTKAYSFYNKYFSKSSGAGNHNIFTHIKNLYPLRNDFSEDESSYNDVEEYEVPLYVTL
EDLYSGCTKKLKVTRKRYDGCYLYYEDYFINVDIKQGWNNGTKITFHGEGDQSSPDSYPGDLVLVLQTKKHSKFVRKSRD
LYYRHIITLEQSLTGFDFVIKSLDNRDIHIQIDEVVKPDTKKVIKNEGMPYSRDPSIRGNLIVEFDIIYPNTIKKEQKKL
IKEIFKERY
>PBILCG01_0111400
MATLRKTNFPENLYISKFFMNACFVFLLIITVNCFNYADFVC-KDKAVYNEKNYEHEQIGIIYKRCLAESSKNFFFNNDN
VGIGKSSMDYYSILGVDKGCSEDDLRRAYLKLAMKWHPDKHVHKGSKVEAEEKFKNICEAYSVLSDSEKRAKYDLFGIDA
LKQSGFNSSNAQGNISINPLEVFTKAYSFYNKYFSRSSGAGNNNIFTHIKNLYPLRNDVSEDESSYNNVEEYEVPFYVTL
EDLYTGCSKKLKVTRKRYDGSYMYYEDYFINVDIRQGWNNGTKITFHGEGDQSSPDSYPGDLVLVLHTKKHNKFVRKSRD
LYYRHIITLEESLTGFDFVIKSLDNREIYIKIDEVVKPDTKKIIKNEGMPYSRDPNIRGNLIVEFDIIYPNTIKKEQKRM
IKEIFKENY
