# Supplementary material for: Phosphorylation in the Plasmodium falciparum Proteome: A Meta-Analysis of Publicly Available Data Sets
Source: J Proteome Res. 2024 Oct 30;23(12):5326–41. doi: 10.1021/acs.jproteome.4c00418 (PMC11629380; doi:10.1021/acs.jproteome.4c00418)
Supplement: Supplementary file 7 — pr4c00418_si_007.zip [file pr4c00418_si_007.zip › plasmodium_alignments/PF3D7_0113800_orthos.afa]

>PRCDC_0112000
MRNYIESLEGNKNTWMPHKNIVKSGINKRTDETSNTSYDTIGYNNDYFWKWISLLRYEIKNELWNDPSYLILHKFLIYEN
KSNIHDTSKNGLREITRMNKTSK-------------------------------------------------------ES
ESTNY-----------------------------------KIKQTTKEVGGTHNIIDINLIKNKNYYIWREIQKNVLEYM
LKYNSDKNNYSHISFEWNTIINSFLEDELKIKIKEKDRKIEETLEKGDLPHIHLNIDIDKFIKEKLKDKIKNNINEELLK
KKIDEDVIFCDIPTIDKSLVPLRRQTLKTDNILPKLKDIYNKYKNNHKKKKKNISNMLREKIMKDLETVISEK--IYIND
ELKSIKHITSFDDYKNYFKDLYRNTNDLKDIFFTNDIVEDEKTKEIQCIIKSIREIVGINYFNKCMERIKIKKMEELKEY
EKINLLNDFKENDEFDRSIIF-----------DEHKYPQCFRFFKEWLEDVSNEKMKWEIYLNQIKDEGKDQYEMYLQMY
QSYLYDAKQIYKIFEITCNDEKYSGQKHFDEYEKIMYNIWHSLNINI-HDVYNFFKIPKYLLFKEGLRK-VKVDLKSEEH
KTRRRGNT-AN-------------------NNDDEEINAYLESSIELYKNHNVLPHHIN-EDLSLDLFTKFAHIILFNEK
EAKEMSDDIISQHKFYCSRNVPSIYNNKICICKNNRHDNKRGKGIKHYDIHQKE----DQINQFDKMIKKNKKTYYLPHG
IYIPKRRQEICTRYFKQIDFSKKNNLKKQLLEVIIKTCVICANNLLEKYEEGDLNKTMRDIKNCFFDIGDIVIGLDLWEN
NHDGYVESIIKKIFEEGKNDMERDRVLWWELHKKIIWAGMINQIEKESKQKEKKQ-TQKKEENVYIDVSFPNNQMDQFFR
WYIEWTEQYCDQKLLKMKELNKQCYNNK--------KYMVCNKKCRNKCTHFHKWNDKKKKEWDELANKFEQMKNEGNYK
YIYKNNFTPEIFLSLNCKTCECIPKEGKLFEPNYDEYLEVCKACPNKKGNEKKMEHKMEGQSGSEGQVRSRRRRDTSNMI
TIMPGAEDYNELINMRCEEKYKSKLECNRNSYIHSVCNMITGIDKTSNCPKKKLEIADLDTNFTEFNSNSQNAKYGVYYP
PRRKEICLDVVNNMFTNDTSNCLIDAFASVAKKEGELLWEKYEDKNKAMLAIRRSYADLSDIIKGTDLWINDKHTEKANE
KIKDVFYINGEKNEDGMTRKDWWDTYRNVIWKGMLCGIKDKVEGEFPNERLCFFHNDFDEIPQSLRCFVEWTEQFYEERL
KRIDEFKIKVGEENKPKSCEELGSCSAQNGESCKEACLSYKEWTDKKLNEYNQQLNKYNSDKKSGKYNYVNDAKSDSASQ
YLLKKCTKCNMKDIEKEAFDYPEGYEYICKCLIEPKKEENKSNESENSLIEEEENGGDIRDQEESSESIINAEGEFPTTT
KIDGGQDDHSLITFISDKKNDLLNVNVPTFLTALGGIILLVTLLYRYTFLGLLFGRRKKNVKKKKMDMINILHIPTNNYN
MPNEKDINSYEFFGSEPVELYDIKSRNNYGITSQSYICIENPYGAILSEREQRILEESSNSDIDYEDEEMDLEDMFLNNT
KAKYKMLIEIHLKKSKDMNNSEEREKRKVPKNITWFEIYMKGKDTGEEDINIKYDKDKIGDNN---K-------------
--------YDSMYYDHYDR-------------------------------------------------------------
------------IDYNKDNMDDYVYDESNKCNEEENIGNMEHIHDILKKNTDELLDIFIESYNRKLCQGEYDMN------
--------------EYNNILYILENKNKTKEDDQNDVVHVRESNKNDMHEEIMKRMEDTLSDNICDKKKKKKNKK-----
---------MKNKNKNKSICKNTCEQKLLWEEWFNRKNEDFLNSMNEEYTHINLNNFVHNDNNDKDENYTLDPVEESPLT
SYQNNTCKDFLEKGVHYFEDINDILKDNLNDDKRHNSNYNGDDTTTNNYYYDEDYAYDKYLGLINGKRKYKILCEETREE
WNVMNDADEDKKKVNTPLLKVIPLKDIINAMKEDKKNDKMRKEDVNKSSVKNENKKWSGNSNDIEYVGERGERGDSDDSN
ESDESDESDESDDNDESDESD-----------------------------DNDESDESDESDDNDESDDNDESDDDDESD
DNDEMD-DNDEMDD---------------NDEMDDNDVCDSSND------------------------SDVCD-------
--------------------NSNDSDICDNSNDSDICDV---CDV------------------CDVCDDCDDKKCTLIIP
PKYHNSNIKESEKYNPYYIS-PKVYNEILENDGYNNVCFYDKKEENRIKENVDCSSDDNNCNLKNDDFSNYDKVNYDSNK
DLKHLNLSDVISICDI-CNDKKRKCNNLPCDCILCKKKHNVCYCNMCKEKEKNMREDLSVVKYNEYPISVSDPLNLLYFL
ISRKIWKAVKYFFFFYYLFKYTLLKLFFERSRKRPTRQVNITRKKERTQEICF-YPVKEENKEVYGKCKDESHMIHKKKC
MCVDCNYKNC------NILSDIQNECICSKINEDRNNDMINISEIFYRFIKFITMIEIYLCVIEEIKREEWEKKEPNFFI
IFVEEIEEMNDIKDDINNKNNDAIIFYGHRDKRKKKRKKKK----NEINNCNENCNINSKYNIKDNEEKVNKIKKIYERG
EEKKVKIPKSNEQLIDECLKKRNDLMKNIYDENINRRNHKLYDEKNEKREETSKKKQLNEYNNKDYYFPLENKRNGIFLN
IFNKYNKVCKELINKKSSMLELWRKEKWFQELKERWINEEKYVLYEQEKEKGKDKEKDKEKDKEKDKEKDKEKDKEKDKE
KDKEKCLNKSGDKNENLHTEKKKKNINSIRDNN--------------NNYYDNVENRFLKRKEIAWRIIIQNILLNLEMW
DKYEWFNVLVEEKASSFDIFQLFDFKNDVYFL-DNLFDKDMVYCTSTNNYGVMENDNDDDKIIKIQPLNEKLKNGKAEFK
DILLYLYTYMLDDCQRDELIKEKELFLKICTEEIIKKEEGNEKNNIYTHQNI---------------------
>PADL01_0111300
MRNYIESLEGNKNAWMLKKNILKREINKRTDEKYNTSYDTTQYDNDYFWRWIRLLKYEIKNEVWNTPSYLILHKYLTDVN
RSNMHDTSHNELRNNEESESSAE-------------------------------------------------------QI
KQNNYQIEKI------------------EQNNE----QIEKIEQNNEQIEGSNNIIDDNSMKNINYYIWREIQKIVLQYM
LKHYDDKDNYSHILFEWNIIINNFLEDELKIKIKERDRQIDEALKKENISHIYLNIDINKFIEEKLKDKIKNNINED---
------T-TCDIYTINKKLVPVRRHNLNTDNILENLKDIYNKYKKN-----KNIIK-LKEDIMKEFEKVIYEK--IYIKN
EFKNIEHINNFDDYKDYCKDLYRNINDFIDIFFTNDIVEDEMTKEIQCIIKNIRQLVGTNYFDKYMERIKIKKMEELKES
EGIDLLDNFKESDGFNKSITSDKLACTYFY-KDEYDYPQCFRFFKEWLENISKEKTKWEEFLNKIKYEDKDQYEKYLEIY
RSYLYDARQIYNTYEATCKDEKYSGPIHSDEYAEIIYNIWHSLNINTSDDISNFFQIPKFLLSDEGSVK-EKVDIKSEEH
TSRRIDNT-PNNNNNNNDNNNDNNNNNDNDNNNDREINGYLQDDTKIYKNDNILSHNINNDDLSLDLSTKFPHLILFKEK
EAKDMSDDIIIKHKFYCSRNVNN--NDQMGICKYNLNDNMREKGIKHHDIYDNDIYHNDMYHHDNMMNKKDKKTYDSSEY
IYIPDRRKDICTKYFQEINFNKNTNLKRQLLEAIIKTCVVVAKNLLEKHE-GDIHKTMRDIKNSFFDIKDIVIGLDIVEN
NHDGYIEPIIKKIFEEGKNNMERDRVFWWDLHKKIIWAGMINQIQKEIKEKKKQKKQKKKQEDIYIDLSLPSDQIDQFNR
WYIEWTEQYCDQKLIKMKELKKKCYSNK--------NINLCNKNCRNKCNHFYKWNDKKKKEWNELAKKFEQMKNEGNYK
NIYINNFTPEMFMSLNCKTCDCIPKEGELFEQSYDEYREVCKACPEKKGNEKKKEYGIE--SGDKGHVRSRRRRDTTS-I
TVIPGENNFNQLINVKCEQRYSNKLDCTKNHNMLSVCNMISGIGKTSKCPEKKRENKDFDTNIYQFNSSSGDEKYGVYCP
PRRKEICLDVVNNMFTDDKSNCLIDAFVSVAKKEGELLWKLYDDKNKAMTAIRRSYADLADIIKGTDLWIEEEHTKKANA
NIKNEFYLEGEKRADGMTRKQWWNTYRRVIWKGMLCGIKDKVKSTFPYERLCFLHKDFDEIPQSLRCFVEWTEQFCEERK
KKIEEFEKSCKSIYKNMECTNRDSCEETFKESCENPCESYKEWIDSRREQYLLQEKKYNMDKEKNIYDSVDDARNATAYE
YLRKVCSNCDIQDIEK-LFGYPEGYENTCKCLIESKNEETEQKETEESSVEKEETQKDKEGKEENGTQDINTEEVSPTIP
TINRTEDDHSVITDTPVEKNDFKNYNFPTFLTAVGGIIILVTLLYRYTFFGLLFGRKKKDVKKKRIDMINILHIPTNNYN
MPNEKNINSYEFFGSDPVELYDIKSKKHCCITSQSYICIENPYASILSEREQRILEESSDSDIDYEHEEMDLENMFLK-K
KPKHKTLIEIHLEKRKNMNNTEEGSKRKIPKNITWFEIHMKGKDNNKENINIKYDIDKISDNNNNNKGDSMDYDNIDYDE
CDNIDYDEYDSMDYDEYDSM------------DYD---ECDNI-DYDECDNINYDECDNIVYDEYDNINYDEYDNINYDE
CDNI-NYDECDSINYNKDDIPDYIYDRHNKCIEEENIRNMEHIHDLLKKNTDELISIFIESYNRKL-----DDE------
--------------EYNNILCILEN--KIKENDQNNIVNMREDNKNDMHKETTKRVDTTVSDNICDKNKKKKKKKNKKKK
KKKKKRKNKNKNKNKNISICNNTYDQKLLWEEWFNRKNEDFLNSLNEEYTHINLNNFIDNDNNYKNANYILDDVNKYPLT
SYLINIYNYFIEKGVQYFNDINNILKDKINEDKTYNNNYNDDNNITNNYYYDDEYEYDMYPGLRNPKRNYKILCEEIREE
WNVMNTADKDKKKNNTSLVKIISLHDIINTMREDKTNDKMRKEDVNNRNVKKETKKWSGNRNDIDYIDESDECDESDECD
ESDDSNESDDSDDSDDSDDSD-----------------------------DSN---ESDESDDSNESDDSDESNESDDSN
ESDDSN-DSNESDDSNDSNESDDSN--DDNDDSNDSDDSDDSNDSDDSDDSNDSNESDDSNESDDSNDSNESDDSNDSDD
TNDS---------NDTNYS----------------------DKDN------------------MNKNHLSDDKKCTLIIP
PKYYNSNIKENENYMSYNII-PNVYNEMLENDGYNNFSVYDKIEENRIKENVGCPSDDNKYNLKDYDFFEYNKVNYDSNK
DEKAFDPSEVISICDICCNDKKRKDNHLTCDCILCKRKDNIYYCIVCKEKEKNMREDLLVVKYNEYLIRLPDPLNLLYLL
ISRKLWKAVKYFFFFYYLFKCTLLKLFFQRYRKRPTRQIIIKNKKERTPEICF-YPIKEENKEAYANYKDESHLINKKKC
ICVDCNCKNCNNCNNCNNLSDIPNECICSKINEDTNNDMINISEIFYRFIKFITIIEIYLCVIEEIKMEEWEKKKPNFFM
IFVEEIEEMDDIKDDINNKNNDAIIFYDHRDKRKKTKKRKKKKKINEINNCDEDCHINSIYNIKDNEEHVNKIKKRYEKK
EKKNVTIPKSNEQLIDECLKKRNDLMKNIYDEKINIRNDKLYDEKNEKHEETSKKEQSNEYNNKDYYFPVGDKKNVIFLN
IFNKYNKFWKELIKKKNCMLELWRKEKWFQELKERWINEEKYILHEQDK-------------------------------
-EKEKYLNRSGDKNENLPTEKRKKNINNKRDNNNNNNKNDDDDDGDSNNYYDNVANKFLKRKEIVWRIIIQNILLNLEIW
DKYEWFNLLVEEKASSFDIFQLFDFKNDVYFLNDNLFDNNMLYCVSAKNYGVMENDNDDDKIMKIQNLNEKLKNGKAEFK
DILSYLHTYMLEDCKRDELIKEKELLLKICTEEIIKKEEENEKK-----------------------------
>PF3D7_0113800
MRYYIESLEGNKNTWIAHKNILKIGINKRTDERSNTSYDIIRYNNDYFWKWIRVLNYEIKNELWNNPSYLILHKYLTYEN
KSNIHDISKNGLTEITRMNKTSK-------------------------------------------------------GS
ESTNY-----------------------------------RIKRTTKEVEGRHNIIDINLIKNKNYYIWRELQKNVLEYM
LKYNSDKKNYFHMSFEWNTIINSFLEDELKIKIKEKDRKIEEILKKGDLPYIHLNIDIDKFIKEKLKDKTKNNIKEELLK
KKIVQNG-ICDILTIDKSLVPVRRQTLNTDNILPKLKDIYNKYKKNHK--KKNITKTLREKIMKDLETVISEK--IYIND
EVKNIEPITSFDDYKKYCKDLYRNMNDLKDIFFTNDIVEDGKTKEIQCIIKSIREIVGIDYFNNYMERIKIKEMEELKEY
EKINLLNGLKEIDELDKSIISDKLACAYFY-KDEHTYPQCFRFFKEWLEDVSNEKMKWEIYLNQIKDDGKNQYEMYLQMY
QAYLYDARQIYNIFEITCNDEKYSGKINSEEYSKIMYNIWNSLNINTPHDIYNFFKIPKYLLYEEGPRE-VKADLKSEEH
KTRRRGST-AN-------------------NNDDEERNGYLESRIELYKNHNVVPHHIN-EDLSLDLPTIFAHLILFNEK
EAKDMSDHIISQQKRYCSTNIHSNYNNKICICKNKRHHNKRGKGIKHPDIHQKE----DEINKWDKMIKKNKKTYYLPEG
IYVPKRRQEICTRYFKEIDFSKNNDLKKQLLKVIIKTCVVVTNNLLQKREGGNLHKIIRDIKNCFFDIRDIVIGLDMWEN
NHDGYVEPIIKKIFEEGKNDMERDRVLWWELHKKIIWAGMINQIEKESKEKE------KKQENVYIDISFPNNEMDQFFR
WYIEWTEQYCDQKLLKMKELNKQCYNNK--------KYMVCNKKCRNKCAHFHKWNDKKEKEWNELAKKFENMKNEGNYK
--YMNNFTPEIFLSLNCKTCECIPKEGKLFEPNYDEYVEVCKACPHKKVIEKKMEQKIESESGGEGQVRSRRRRDTPPMI
IVKPSKENFNELINVKCEEKYNTKLECNKNPYIHSVCYMITGIDKTSNCPKKKFEIVDLDTKFTEFNSNSQNEKYGVYYP
PRRKEICLDVVNNMFTDDTSSCLIDAFASVAKKEGELLWDKYDDKDKAMMAIRRSYADLSDIIKGTDLWINDEHTAKANE
KIKEVFHLGGEKRGDGMTRKRWWGKYRKVIWKGMLCGIQNKVKDEISKEGLCFIHDDFDEIPQSLRCFVEWTEQFCEERL
KKIQEFKKKVDEENKPKSCKELESCNAPTGESCREACKSYKEWTDKKFKEYNQQLNKYNYDKNKGNYDAIDDANSDSASQ
YLLKKCTKCNMKDIDKEAFGYPEGYESICKCF-ET-NIEIKINDSEESSVGREETQKDMAGQEDNSAPDITTQDVSPTNS
TIDGSENGNKGIGHISVEKNDLLNVKVPTFLTALGGIILLVTLLYRYTFLGLLFGRKKKDVKKKKIDMINILHIPTNNYS
MPNEKDINSYEFFGSEPIELYDVKSNKNCVITSQSYICIENPHAAIVSEREQRILEESSDSDTYYEDEEMYLENMFLGNK
NPKHRTLIEIYLEKNKDMNNSEDWSKRKVPKNTTWFEIYMKGKDNGEEDINIKNDKDKIGDNN---K-------------
--------YDSMYYDDYDQY------------------------------------------------------------
----------NSIDYNKDNMDDYVYDEPNKCNEEENIGNMEHLHDILKKNTDELLDIFIESYNRKLCQGEYDMN------
--------------EYNNILYILENKNKTKEDDQNDVVHVREDNKNDMHEEITKRVEDTLSNNICDKKKKKKNKKKK---
----------KKKNKNISICKNTCDQKLLWEEWFNRKNEDFLNSMNEEYTHINLNNFIHNNNHDNDENYTLDQVEGYPMT
SYQNNIYKDFLEKGVHYFEDINNILKGNLNDDKTHNGNYNGDDIMNNNNYYDEDYAHDKYLGLTNGKRKYKILCEETREE
WNVMNDGDEDKKKVNTPLLKVIPLNDIINEMKEDKKNDKMRKEDVNKSSVKKENKKWSGNSNDIEYVDDSNESDKSDDND
ERDDDDDSNDNDESDDSNESDESDDNDESDDDDERDDESDDDDERDDESDDNDDSNDNDENNDSNESDDNNESDDNNESD
DDDERDDERDDNDDNDDSNESDDS---NDNDESNDSNESDDNDDNDDSDNSNDSNESDNSNDGNESNDSDVCDDSNESDD
NNDS---------HDNDESNNSNDSDVCDDSNESDESDHSNDCDD------------------SNNSNDCDDKKCTLIIP
PKYHNSNIKESKKYNPYDIISPKIYNEILENDGYNNVCFYDKKEENRIKENADCTSDDNNCNLKNDDFSNYDKVNYDSNK
DLKPLNISDVINICDI-CNDKKRKCNNLPCDCILCKKKHNVCYCNMCKKKEKNMREDLSVVKYNEYPISVSDPLNLLYFL
ISRKIWKAVKYFFFFYYLFKYTLLKLFFERSRKRPTQQIIITRKKEKTQEICF-HPMKKENKEVYGKCKDESHMIDKKKC
MCVDCNYKNC------NTPSDIQNECICSKINEDRNNDMINISEIYYRFIKFITMIEIYLCVIEEIKREEWEKKEPNFFI
IFVEEIEKMNDIKDDINNKNNDAIIFYGHRDKKKK-RKKKK----KEINNCDENCNINSKYNIKDNEEKVNKIKKKYERG
GKKKVKIPKSNEQLIDECLKKRNDLMKNIYDEKIHRRNHKWYDEKNEKREETRKKKQLNECNNKDYYFPLENKRNVIFLN
IFNRYNKIWKELINKKNCMLELWRKEKWFQELKERWINEEKYILYEQEKDK----------------------------D
KDKEKCLNESGDKNENLHTEKKKKNINSIRDNN--------------NDYYDNVENRFLKRKEIAWRIIIQNILLNIEMW
DKYEWFNVLVEEKASSFDIFQLFDFKNDVYFLDDNLFDKDMVYCTSTNNYGVMGNDNDDDKIIKIQNLNEKLKNGKAEFK
DILLYLYTYMLDDCQRDELIKEKELFLKICTEEIIKKEEGNEKNNIYTHQNI---------------------
>PGSY75_0113800
MRNYIESLEGNKNGWMLKKNILKREINKKTDEKANTSYDTTQYDNDYFWRWIRLLKYEIKNEVWNTPSYLILYKYLTDVN
RSNIHDTSHNELRNNEESESSTEQIEQIKQIKQNNEQIEKIEQIKQIEQNNEKIEKIEQIKQNNEQIEKIEKIEQNNYQI
EQNNY-----------------------------------QIEQNSEQIEGPNNIIDTNSMKNINYYIWREIQKSVLQYM
LKHYDDKDNYSHILFEWDIIINNFLEDELKIKIKERDRQIDEALKKENISHIYLNIDINKFIEEKLKDKIKNNINED---
------T-TCDIHTINKKLVPVRRYNLNTDNILEYLKDIYNKYKKN-----KNIIK-LKEDIMKEFEKVIYEKKNIYIKN
EFKNIEDINNFDDYKDYCKDLYRNINDFIDIFFTNDIVEDKTTKEIQCIIKNIRQLVGINYFDKYMERIKIKKMEELKES
EVTDLLDNFKDSDGFNKSITSDKLACAYFY-KDEYEYPQCFRFFKEWLENISKEKTKWEEFLNKIKYEDKDQYEKYLEIY
RSYLYDARQIYNTYENTCKDEKYSGPIHSDEYAQIIYNIWHSLNMNTSDDISNFFKIPKFLLSDEGSVK-SKVDIKSEEH
KTRRIDNT-PNYNNN------DNNNNDNNNNNNDRGISGFLQGDTKIYKSDNILPHNINNDDLSLDLSTKFPHLILFKEK
EAKDMSDDIIIKHKFYCSRNVNN--NDQMGICKYNLNDNMRKKGIKHQGIYHN-----DMYHHDNK---MNKKTYDLSEY
IYIPERRKDICTKYFQEINFNKNINLKRQLLEAIIKTCVVVAKNLLEKHE-GDIHKTMRDIKNSFFDIKDIVIGLDIVEN
NHDAYIEPIIKKIFEEGNNNMERDRVFWWDLHKKIIWAGMINQIQKEIKEKKTTK-QKKEQEDIYIDLSLPSDQIDQFNR
WYIEWTEQYCNQKLIKMNELKKQCYNNK--------NINVCNKNCKNKCNHFYKWNDKKKKEWNELAKKFEQMKNEGNYK
NIYINNFTPEMFLSLNCKTCDCIPKEGKLFEQSYDEYREVCKACPQKKGNEKKKEHGLE--SGHKGHVRSRRRRDTSS-I
IVKPSKENLKTLISVQCEPRYSYKLDCVTDQNMFSVCNMIHDIDKTSKCPGKKSENKDVDTNISHFNDNSGDVKYGVYCP
PRRKEICLDAVNKMFTDDKSNCLIDAFVSVAKKEGELLWEQYEDKNKAMTAIRRSYADLADIIKGTDLWLEDDHTKKASE
NIKNEFYL-GDKNNDGITRKQWWEKYRRVIWKGMLCGIQDKVNSTFPSERLCFFHKDFDEIPQSLRCFVEWTEKFCEERK
KKIEEFKMKVDEENKTKISKELKSCNETNGESYTESCRSYKEWTDKKRDEYNQQLNKYNSDKNNGKYNDIEDANSDSASQ
YLVKKCPNCNMEDIEKEAFGYPEGYENTCKCLIEPKNEERVSSESEESSVEEEEPPKDKDAKEEISESDINTQEVSPNTP
TIDGREEDHIEITDTPVEKNDFKNYNFPTFLTAVGGIIILVTLLYRYTFLGLLFGRKKKDVKKKRIDMINILHIPTNNYN
MPNEKDINSYEFFGSDPVELYDIKSKKHCGITSQSYICIENPYAAILSEREQRILEESSDSDIDYEHEEMDLENMFLK-K
KPKNKTLIEIHLEKRKNMNNREEGSNRKVPKNITWFEIHMKGKDNNKEDIHIKYDIDKISDNNN-NK-------------
--------GDSMYYDEYDEYDEYDEYDEYDSMDYDEYDEYDSI-DYDECDNINYDECD--------NINYDECDNTNYDE
CDNI-NYDECDNINYNKDDIPDYIYDKPNKCSEEENIRHMEHIHDILKKNTDELISIFIESYNRKL-----DDE------
--------------EYNNILCILEN--KTKEDDQNNIVNMREDNKNDMHKETTKRVDTTLSDNICDKNKKKKKKKKKKNK
KKKKKRKNKNKNKNKNISICKNTYDQKLLWEEWFNRKNEDFLNSLNEEYTHINLNNFIDNDNNYKNANYILDDVNKYPLT
SYLNNIYKYFIEKGVQYFDDINNILKNNINEDKTHNNNYNDNNNTINNYYYDEEYEYDMYPGLRNPKRNYKILCEEIREE
WNVINNVDKDKKKNNTSLVKIISLNDIINTMREDKTNDKMRKEDVNNRNVKKETKKWSGNSNDIDYIDESDDSDDSDDSN
DSNESDDSDDSDDSDDSNDSD-----------------------------DSN------ESDDSDDSDDSDDSNDSDDSN
DSDDSY-DSNDSNDNNDSKA---------NDKSDDSNYSD----------------------------------------
------------------------------------------KDN------------------MNKNHLSDDKKCTFIIP
PKYYNSNIKENENYMGYDII-PKVYNEMLEKDGYNNFSDYNKIEENRIKENVSCPSDDNKYNLKDDDVFEYNEVNYNSNK
DEKPFDPSEVISICDICCNDKKRKDNHLTCDCILYKRKDNVCYCSVCKEKEKNMREDLLVVKYNEYPIRLPDPLNLLYLL
ISRKLWKAVKYFFFFYYLFKCTLLKLLFQRYGKRPTRQIIIKSKKERTQEICF-YPIKEENKKAYVNYKDEPHLINKKKC
MCVDCYCKNC------NNLSDIPNECTCSKINEDTNNDMINISEIFYRFIKFITIIEIYLCVIEEIKMEEWEKKKPNFFM
IFVEEIEEIDDIKDDINNKNNDAIIFYGHRDKRKKTKKRKKNNKINEINNCDEDCHINSIYNIKDNEENVNKIKKRYEKK
EKKKVTIPKSNEQLIDECLKKRNDLMKNIYDEKINIRNDKLYDEKNEKLEETSKKEQSNEYNNKDYYFPVEDKKNVIFLN
IFNKYNKFWKELIKKKNCMLELWRKEKWFQELKERWINEEKYILHEQDK-------------------------------
-EKEKYLNRSGDKNENLHTEKRKKNINSKRDDNNNNNKNDD-DDGDSNNYYDNVANKFLKRKEIVWRIIIQNILLNLEIW
DKYEWFNLLVEEKASSFDIFQLFDFKNDVYFLNDNLFDNNMLYCASTKNYGVMENDNDDDKIMKIQNLNEKLKNGKAEFK
DILSYLHTYMLDDCKRDELIKEKELLLKICTEEIIKKLEENEKK-----------------------------
>PPRFG01_0112100
MRNYIESLGGNKNTWIAHKNILKIGINKRTDERSNTSYDIIRYNNDYFWKWIRVLNYEIKNELWNNPSYLILHKYLTYEN
KSNIHDISKNGLTEITRMNKTSK-------------------------------------------------------GS
ESTNY-----------------------------------RIKRNTKEVEGRHNIIDINLIKNKNYYIWRELQKNVLEYM
LKYNSDKKNYFHMSFEWNTIINSFLEDELKIKIKEKDRKIEEILKKGDLPYIHLNIDIDKFIKEKLKDKTKNNIKEELLK
KKIVQNG-ICDILTIDKSLVPVRRQTLNTDNILPKLKDIYNKYKKNHK--KKNITKTLRETIMKDLEIVISEK--IYIND
EVKNIEPITSFDDYKKYCKDLYRNMNDLKDIFFTNDIVEDGKTKEIQCIIKSIREIVGIDYFNNYMERIKIKKMEELKEY
EKINLLNGLKEIDELDKSIISDKLACAYFY-KDEHTYPQCFRFFKEWLEDVSNEKTKWEIYLNQIKDDGKNQYEMYLQMY
QAYLYDARQIYNIFEITCNDEKYSGKINSEEYSKIMYNIWHSLNINTPHGIYNFFKIPKYLLYEEGPRE-VKADLKSEEH
KTRRRGST-AN-------------------NNDDEERNGYLESPIELYKNHNVVPHHIN-EDLSLDLPTIFAHLILFNEK
EAKDMSDDIISQQKRYCSTNIHSNYNNKICICKNKRHHNKRGKGIKHHDIHQKE----DEINKWDKMIKKNKKTYYLPEG
IYVPKRRQEICTRYFKEIDFSKNNDLKKQLLKVIIKTCVVVTNNLLQKREGGDLHKIIRDIKNCFFDIRDIVIGLDMWEN
NHDGYVEPIIKKIFEEGKNDMERDRVLWWELHKKIIWAGMINQIEKESKEKE------KKQENVYIDISFPNNEMDQFFR
WYIEWTEQYCDQKLLKMKELNKQCYNNK--------KYMVCNKKCRNKCTHFHKWNDKKEKEWNELAKKFEQMKNEGNYK
YIYMNNFTPEIFLSLNCKTCECIPKEGKLFEQNYDEYVEVCKACPHKKVIEKKMEQKIESESGGEGQVRSRRRRDTPPMI
IVKPSAKDYNELINVKCEEKYKTKLECNRNHYIQSVCNMITGVNKTSNCPGKKHEIVDSDTNFTEFNGRYEDGKYGVYYP
PRRKEICLDVVNNLFTGDTFNCLIDAFASVAKKEGELLWDKYDDKDKAMMAIRRSYADLSDIIKGTDLWINEEPAKTANA
KIKEVFHLGGEKRKDGMTRKDWWKKYRKVIWKGMLCGIQNKVEGNFSNKGLCFFHDDFDEIPQSLRCFVEWTEQFCEERL
TRIDEFKMKMGKENKPKSCTELGSCNAQNGESCKEACKSYKEWTDKKFKEYNQQLNKYNSDKIYGRYIDIEGANSDSASQ
YLLKKCTNCNMQDIEKEAFGYPPGYGDICKCLIEPDNEKKESNAPEHSTVDEKK------DQIGDIASDMNTQESSTTTS
ITDGQENGNSGIGHISDQKNNLLNVNVPTFLTALGGIILLVTLLYRYTFLGLLFGRKKKDVKKKKIDMINILHIPTNNYS
MPNEKDINSYEFFGSEPIELYDVKSNKNCVITSQSYICIENPHAAILSEREQRILEESSDSDTDYEDEEIYLENMFLGNK
NPKHRTLIEIYLEKNKDMNNAEDWSKRKVPKNTTWFEIYMKGKDNGEEDINIKNDKDKIGDNN---K-------------
--------YDSMYYDDYDQY------------------------------------------------------------
----------NSIDYNKDNMDDYVYDEPNKCNEEENIGNMEHLHDILKKNTDELLDIFIESYNRKLCQGEYDMNEYDMNE
YDMNEYDMNEHNMNEFNNILHILENENKTKEDDQNDVVHVREDNKNDMHEEIPKRVEDTLSNNICDKKKKKKNKKKK---
--------KKKNKNKNISICKNTCDQKLLWEEWFNRKNEDFLNSMNEEYTHINLNNFIHNNNNDNDENYTLDQVEGYPMT
SYQNNIYKDFLEKGVHYFEDINNILKGNLNDDKTHNSNYNGDDIMNNNNYYDEDYAHDKYLGLTNGKRKYKILCEETREE
WSVMNDGDEDKKKVNTPLLKVIPLNDIINEMKEDKKNDKMRKEDVNKSSVKKENKKWSGNSNDIEYVDDSNESDKSDDND
ERDDDDESDDSNESDESDDDD----------------------ERDDESDDNDERDDNDERDDDDESDDNDERDDDDESD
ESDDSN-ESDESDDGDDSNESDDSDNSNDNDESNNSNESDDSDDSDDSDNSNDSNESDNSNESDDSDDSDNSNDSNESDN
SNESDDSDDSDNSNDNDESNNSNDSNDCDDSNANDESDHSNDCDDSNNSNDCDNSNDCDNSNDCDNSNDCDDKKCTLIIP
PKYHNSNIKESEKYNPCDIISPKIYNEILENDGYNNVCFYDKKEENRIKENADCTSDDNNCNLKNDDFSNYDKVNYDSNK
DLKPLNLSDVISICDI-CNDKKRKCNNLPCDCILCKKKHNVCYCNMCKKKEKNMREDLSVVKYNEYPISVSDPLNLLYFL
ISRKIWKAVKYFFFFYYLFKYTLLKLFFERSRKRPTEQIIITRKKEKTQEICF-HPMKKENTEVYGKCKDESHMIDKKKC
MCVDCNYKNC------NIPSDIQNECICSKINEDRNNDMINISEIYYRFIKFITMIEIYLCVIEEIKREEWEKKEPNFFI
IFVEEIEKMNDIKDDINNKNNDAIIFYGHRDKKKK-RKKKK----KEINNCDENCNINSKYNIKDNEEKVNKIKKKYERG
GKKKVKIPKSNEQLIDECLKKRNNLMKNIYDEKIHRRNHKWYDEKNEKREETRKKKQLNECNNKDYYFPLENKRNVIFLN
IFNRYNKIWKELINKKNCMLELWRKEKWFQELKERWINEEKYILYEQEKDKEKYILYE----------------QE--KD
KDKEKCLNESGDKNENLHTEKKKKNINSIRDNN--------------NDYYDNVENRLLKRKEIAWRIIIQNILLNIEMW
DKYEWFNVLVEEKASSFDIFQLFDFKNDVYFLDDNLFDKDMVYCTSTNNYGVMENDNDDDKIIKIQNLNEKLKNGKAEFK
DILLYLYTYMLDDCQRDELIKEKELFLKICTEEIIKKEEGNEKNNIYTHQNI---------------------
>PBILCG01_0111500
MRNYIESLEGNKNTWMFHKNILKRGINKRTEETSNTSNDTIKYNKNYFWNWIRLLKYEIKNELWNNPSYLILHKYLTTEN
RSNIHDASQKGLTKIEKMDRTTQ-------------------------------------------------------EV
ERNNEKFESNDEKAQSNDEKAQSNDEKAQSNDEKAQSNDEKAELNTEQTKQTHNIININSMKNTNYYIWREIQKNVLEYM
LKYNEDNDNYSHMPFEWNSVIDSFLEKELKVKIKERDKQIEETLEKGDMPYIYLNIDIDKFIKEKLKDKIHNNINKGLLK
KKIDEDT-LCEIHTIDKSLVPVRRLSLNTDNILSKLKDIYTKYKKIEKKKKKNINDALKEKIMKDLETVIDEK--IYIND
ELKNTEHINSFDDYKNYCKDLYRNMNDFKDLFFTNDIVEDGTTKEIQCIIKSIREIVGINYFDKYMERIKIKKMEELNDF
ERISLLNDFKESDALDKSIISDKLACAYFYNKDEHNYPQCFRFFKEWLENVLQEKIKWEIYLNQIKDEDNDQYETYLEMY
QSYLYDARQIYNTFERTCNDEKYSGQIHFDEYAKIIYNIWHSLNMNTPHDIYNFFKIPKYLLLKEGYGKVVKGDLKSEED
KSRRRIDIIHS-------------------NNDDEYINGYLESGIKLYKNDNILSHNIN-QDLSLDLSRKFAHLIVCNEK
EAKEMSEDIISQHKFYCSRNVNN-NNNKICICKNRQNDNKREKGIKHHDIHQNK----DKRNKWNKMIKKDKQTYYLPDG
IYIPKRRQEICTKYFKEIDFNKNKDLKRKLLEIIIKTCVICANNLLEKHQ-GDIYKTMRDIKNCFFDIKDIIIGLDLWEN
YHNGYVEPIIKKIFEEGRNDMERDRVLWWELHKKIIWAGMINQIEKDSKEKTKKQ-KNKKEENIYIDISFPNNEIDQFFR
WYIEWAEQYCDQKLLKMKELNKECYNNNNNNNNNNNNYMVCNKKCRNKCTHFHKWNDKKKKEWNELAKKFEQMKNEGNYK
YIYMNNSTPEIFLSLNCKTCDCIPKEGKLFEQNYDEYLEVCKTCTHKKVKEQKMEHKMGGESGSEGRVRSRRRRDAPNMI
TIRPGKENFHELIDLKCEEKYNTKLKCIRNHYIRSVCNMTTEIDKASKCKEKNFENNDFDTKISQYNGKYKNETYGVYYP
PRRKEICLDVVNNMFASDTSNCLIDAFVSVAKKEGELLWEKYTDKNKAMLAIRRSYADLSDIIKGTDLWINDEHTEKANE
RIKDVFHENGERKSDGTTRKQWWNTYRTVIWKGMLCGIRNKVEKEFPTENLCFFHKDFDEIPQSLRCFVEWTEQFCEERL
KKIEEFKTTVGEENEIKSCKELESCNAENGELCKEACKSYKEWADKKHNEYNQQLNTYNSDKISGKYTYIQDANSNSASQ
YLLKKCTNCSMSDIENEAFGYPPEYEDICKCLIEPKKEENKSNESEQSFVEEEETQEHIIDQKGNSISDISTQELSPTKQ
IIDGGKDDHSLITFISVEKNDHMNGKFPTFLTALGGIIILVTLLYRYTFLGLLFGRKKKDLKKKKVDMINILHIPTNNYN
MPNEKDINSYEFFGSEPIELYDIKSKKNYDITSQSYICIENPYAAILSEREQRMLEESSDSDNDYEHEEMYLEDIFQNNK
NPKHKTLIEIHLEKSKDMNNSEERARRKIPKNITWFEIYIKGKDNNEEDINKKYDKDKISDNN---K-------------
--------CDIIDYDEYDNIDNYDEYDNI--GDYDNYDEYDNIGDYD-----------------------------NYDE
YDNIGDYDNC----DEYDNIDDSVYDEPNKCNEEESIGNMEHIYDILKKNTDALSYIFIESYNRKLYQDEYDMN------
--------------EYNNILCILENKNKTKENYQNDIVHVREDNENDMNKGITKRVEATLSDNIFDKKKKKKNKNKK-KK
KKKK----KRKNKNKNISICKNTYEQKLLWEEWFNRKNEDFLNYMNEEYTHINLNNFIYNDNNEKNENYTLDKVQEYPMT
SYQNNLYQDFLEKGVQYFDDINNILKDNINDHKTHNSNYNDDDTTTTNYYYDEDYAHDKYLGLINEKRKYKILCEETRED
WNVMNDADKDKKKVNIPLLKIISLKDIISAMKEDKRNDKMRKEDLNKSSAINETKKWLGNSNDVDYIDESGESDENDESG
ESDENDESVESDENDESDEND--------------------------ESDEND------ESDENDESDENDESDENEESE
ENDESD-ENDESDENDESDE---------NDESDENDESDENDE------------------------------------
---------------------------------------------------------------SDESDGGDDKKCTLTIP
PKYHDSNIKESEKDIPSDIL-HKVYNEILENDGYNNFSVYDKKEENRIKENVDCISDDNKCNLKNDVFSNYDKVNYDSNK
DLKPLDVSKVISICNI-CNDKKGKCNNLPRDCILCKRKDNICYCNMCKEKEKNMRENLTVVKYNEYPISVSDPLNLLYFL
ISRKIWKAVKFFFFFYYLFKYTLLKLFFERYGKKPTRQIII-RKKERAEEICFFYPTKEENKEVYVKCKEEPYLINKKKC
ICVDCNYKNC------NNVSDIQNECICSKINENTNNDMINISEIFYRFIKFITMIEIYLCVIEEIKREEWEKKEPNFFI
LFVEEIEEMNNIKDELNNNNNDVIIFYGHRNKRKKKRKKKK----NEINNCEEDCNINSKYNIKDNDEKVHKIKKKYERG
GKYKVTIPKSNDQLIDECLKKRNDLIRNIYDEKINRRNDKLYDEKNEKIEETSKKKQLNEYNNKDYYFPLENKRNGIFLN
IFNKYNKLWKELINKKNCKLELWRKEKWFQELKEAWINEEKYILYKQEKDKEKDKDKEKEKEKDKEKEKDKEKDKE--KD
KDKEKCLNKSGDKNENLHTEKRKKNINSIRNNNDN------------NNYYDNVENIFLKRKETAWRIIIQNILLNLEMW
DKYEWFNVLVEEKASSFDIFQLFDFKNDVYFLNDNFFDKDMVYCTSNNNYGFMENDNDDDKIIKIENLNEKLKNGKAEFK
DILLYLYTYMLDDCKRDELIKEKELLIKICTEEIIKKEEGNEQKNIYASKYLKDGKNFYVLKDIENKNISYKE
