# Supplementary material for: Phosphorylation in the Plasmodium falciparum Proteome: A Meta-Analysis of Publicly Available Data Sets
Source: J Proteome Res. 2024 Oct 30;23(12):5326–41. doi: 10.1021/acs.jproteome.4c00418 (PMC11629380; doi:10.1021/acs.jproteome.4c00418)
Supplement: Supplementary file 7 — pr4c00418_si_007.zip [file pr4c00418_si_007.zip › plasmodium_alignments/PF3D7_0113900_orthos.afa]

>PRCDC_0112100
MNIYIRTICFAPFICLLIFSSNHGLFQKKDNQNCNSHKFCLNCSGSYLKNSRWLSETSVSYSDEGEPLKYGANDNNYDSN
LLKSEEQKQEISKHMKMLIKLYIESSNDPVKEEKLFQQVKEYYNNNEYKDFMRTFFKVIKIHNDLTHLKKQMASTEKRYR
IISSVAAFLSTISLAFTVVTLSTLNLKNENMIVTIILGLLGFIISLPVISYILSPYLNSSLEKGHRIADLYSEKILRQIL
HFQ
>PADL01_0111400
MNIYIRTISFTLFICLLIFSSNHGSVQKKDNQNYNSHKFCLNCSGGYLKNFRCLSENSLSYSDEGEPLKYGANDNNYDSN
LLKTEEQKQEINEHMKMLIKLYVDSSHDPVKEEKLFQQVKKYFKHHEYKDFMRTFFKVIKIHNDLTHLKKQMKSTEKKYR
VITCVAAFLSTISLVFTVIMLSSLNLKNENMIITTLLGLLGFIISLPLISYILSPYLNNSLDKGYRIADLYSEKILRQIL
HFE
>PBILCG01_0111600
MNIYIRTVFFAPFMCLLIFSSNHGVFQKKDNQNCNSHKFCLNCSGSDLKNSRWLSEFSVSYSDEGEPLKYGANDNNYDSN
LLKSEEQKQEINEHMKMLIKLYIHNSHDPIKEEKLFQQVKKYFKNNEYKDFMRTFIKVIKIHNDLTYLKKQMASTEKRYR
IISCVAAFLSTISLVFTVVTLSTLNLKNENIIVTIILGLLGFIISLPVISYILSPYLNNSLEKGQRIADLYSEKILRQIL
QFQ
>PGSY75_0113900
MNIYIRTISFTLFIFLLIFSSNHGGVQKKDNQNYNSHKFCLNCSGGYLKNSRCLSENSLSYSDEGEPLKYGANDNNYDSN
LLKTEEQKQEMHEHMKMLIKLYVNSSHDPVKEQKLFQQVKKYFKHHEYKDFMSTFFKVIKIHNDITHLKKQMRSTEKKYR
VITCVAAFLSTISLVFTVVILSSLNLKNENMIITTLLGLLGFIISLPLISYILSPYLNNSLDKGYRIADLYSEKILRQIL
HFE
>PF3D7_0113900
MNIYIRTIFFAPFICLLIFSSNHGLFQKKDNQNCNSHKFCLNCSGSYLKNSRWLSETSVSYSDEGEPLKYGANDNNYDSN
LLKSEEQKQEISEHMKMLIKLYIDSSHDSAKEEKLFQQVKKYFKNNEYKDFMRTFIKVIKIHNDLTHLKKQMASTEKRYR
IISCVAAFLSTVSLAFTVVMLSTLNLKNENVIVTIILGLLGFIISLPVISYILSPYLNSSLEKGYRIADLYSEKILRQIL
HFQ
>PPRFG01_0112200
MNIYIRTIFFAPFICLLIFSSNHGLFQKKDNQNCNSHKFCLNCSGSYLKNSRWLSETSVSYSDEGEPLKYGANDNNYDSN
LLKSEEQKQEISEHMKMLIKLYIDSSHDSAKEEKLFQQVKKYFKNNEYKDFMRTFIKVIKIHNDLTHLKKQMASTEKRYR
IISCVAAFLSTISLAFTVVMLSTLNLKNENVIVTIILGLLGFIISLPVISYILSPYLNSSLEKGYRIADLYSEKILRQIL
HFQ
