# Supplementary material for: Phosphorylation in the Plasmodium falciparum Proteome: A Meta-Analysis of Publicly Available Data Sets
Source: J Proteome Res. 2024 Oct 30;23(12):5326–41. doi: 10.1021/acs.jproteome.4c00418 (PMC11629380; doi:10.1021/acs.jproteome.4c00418)
Supplement: Supplementary file 7 — pr4c00418_si_007.zip [file pr4c00418_si_007.zip › plasmodium_alignments/PF3D7_0114000_orthos.afa]

>PBILCG01_0203400
--------------------------------------------------------------------------------
--------------------------------------------------------------------------------
--------------------------------------------------------------------------------
--------------------------------------------------------------------------------
--------------------------------------------------------------------------------
--------------------------------------------------------------------------------
--------------------------------------------------------------------------------
--------------------------------------------------------------------------------
--------------------------------------------------------------------------------
--------------------------------------------------------------------------------
--------------------------------------------------------------------------------
--------------------------------------------------------------------------------
--------------------------------------------------------------------------------
--------------------------------------------------------------------------------
--------------------------------------------------------------------------------
---------------------MIIIDPLIYFNLIFTSDMMYEYTGNNQVSTFVKLFFEKNISIEDISYYVGEIMKEMMEG
QNIREEVVAELLKDRLDLYIDNEEEWEKLMEDEISMLLKSSFSNFILESIGWTYENVSNIFLEEKENSDINKKDIYLKEA
NERMIRNSIVLRQCKSRFISIITNYYPFKEQNNPFIKQAKYVSSSNYVLNDIKNNIDYSMDNIHRAIDNLYYEHILNLLE
EEKNEILEEILRNILKIILCDVETTVRRSAQIVLQNAEGDTNLMLKRAKGLQSLGKMILQKVN
>PGSY75_0114000
---MKERRYNSIYKKDDKMEAFRNNNKNKIHIIKVSLMNFLSVIIFIILYIISLHVFFYKTNSFDFSLHAPILYSNGRFN
RILYTTEKKKVNRRVHIQTQREPQNCNYKKSMKNYLKCLKTAPYIDDAKYGALISEEEEREMKLIKKMELEELEKRDELM
EKRRLRRIERMKKKEEEERIKEEEKRKKEEEKRIKEEEERLKEEEKRLKEEEEKRL--------MEEEQERLKEEEKERL
KMLEEDKLYMEREEQNKKIKLNVNDKVETFERLKSKNMDEKEKVEKKEDSVEMKKDKVEEKKDTEEVIEEEVSKDKEDTE
EVGKDEVSEHKEDNEVGEEEKIEEKEDSVEVGEGEASESKEDTEEVREEEVS----------------------------
--EDKGDTEEVGKEEASEDKEDSVEVGEGEASE---------------------------------------------YK
GVVEEGGEEEKVEEKEDSVEVGEGEASEEKGGVEEGGEEEKAEEKEDSEEVGEGEESEDKGDTEEVGKEEASEDKEDTEE
VGKGEASENK------------------------------EDTEEVGKEEASENKEDTEEVEEGEISENKEDTEEVEEGE
I---------------------------------------------------------------------------SEDK
GNTEEVGEGEVSENKE------------------------------DTEEVREEEVSENKEDTEEVREEEVSEDKGNTEQ
VGEGEVSEDKGDNEEVGEEEASEDKEDTEEVGEGEVSENKDDTEEVGEGEVSEDKGDNEEVGEGEVSENKEDT-------
--------------------------------------------------------------------------------
----------------------------EEVGEGEVSEDIG-------DAEEYIRGKEEVKEPEVGNDIEEENKENYIKN
LDVQDNLYEINVLNGGDIISFLENKNKLIQNEGEEDDDLN----------------NNIVHDITDNIWNSIIYDDDNNNN
NSKTNSSSEEDILDDKKLDDNTRKTMKKNYYELLNVKEDSDINEIRRKFYNLSLKYYPKMDNDKNLVLNNKFENISEAYQ
ILGYENRRKLYDSGEFDEIDKMIIIDPVIFFNLIFTSDMMYEYTGNSQVSSFVKFFFEKNISIEDISYYVGEIMNEMIEG
QTIREEKIAELLKDKLDLYIDNEDEWEKLMENEISMLLKSSFSNFILESIGWTYENVSNIFLEEKENSDINKKDIYIKEA
NERIIRNSIILRQCKSRFISIITNYYPFKEQNNPFIKKAQYVSSSNYILNDMK-NMDYTMDNIHRAIDDLSNENISILLE
EEKKEILEEILRNILKIILCDIETTVRRSAQIVLQNVEGDKNLMFKRAKGLQSLGKMILQKVN
>PRCDC_0112200
MHSMKERRYYSIYKKDNKMEDLGNKNKNKIHFISVSLMNCLSVIMFIILYIISLHIFFYKTNSFHFSLREPVPYSNRTYN
RILYSTEKKNVNRRVRIRIQREPKKSNYKASMKNYLKCVKSAPYIDDAKYGALISEEEEREMKMIKKMELEELEKRDELM
EKRRLRRIERMKKKEEEKRIKEEEERIKEEEKRIKEEEERIKEEEKRLKEEEERRLKEEEERRLKEEEERRLKEEEERRL
KMLEEDKLYKEREEQ-KKNKLNVEKEVVTFERLKSKKMDEK------KDTVVEKKENVEDQKDTEEVR-EEVSEDIEDKK
EEGKKEESEDKGDAE--------------ELGKGEVSEDKEDAEELGKGEVS----------------------------
--EDIEDKEEEGKKEESEDKEDTEEVKEEEASE-----------------------------------------------
-------------------------------------------DKEDKEEEGKKEESEDKEDTEEVKEEEASEDKEDAEE
LGKGEVSEDI------------------------------EDKEEEGKKEESEDKEDTEEVKEEEASEDKGDTEEVGKEE
G---------------------------------------------------------------------------SYDK
GDADE--------------------------------------------------VSEDIEDSEELGKEEEPYEKGDYEE
VGKEEASYDKGDAEEIGKEEASDDKGDSEEVGKEEASDDKGYSEEVGK--------------------------------
--------------------------------------------------------------------------------
---------------------------------EEGSYDKGDAEEVEDEDEEYIRSKEEVKEPEIGTDLEEENKEKYIKK
LDVQDTLYEINVLNGEDITSFLENKNKIIQNEGEEDDDDDEDGEDDEDGEDGKGVYINIVNNVPGNIWNDTIYDDNYNNN
---TYSSAEEYIFYEKKLDDNTRNNMKRSYYDILDVKEDSDINEIKRKFYNLSLKYYPKMNKDKNLVMNQKFENISEAYQ
ILGYENRRKLYDLGEYDETNKMIIIDPLIFFNLIFTSDMMYEYTGNTQVSTFVKLFFEKNISVEDISYYVGEIMKEMMEG
QNIREEKVAELLKDRLDLYIDNEDEWKKLMENEISMLLKSSFSSFILESIGWTYENVSNIFLEEKVNSGKNKKDIYLKEA
NERIIRNSIVLRQCKSRFISIITNYYPFKDQNNPFIKQAQYVSSSNYVLDDIINNIDYSIDNIHRAIDNLYYEHILNLLE
EEKNEILEEILRNILKIILCDVETTVRRSAQKVLQNAEGDTNLMLKRAKGLQSLGKMILQKVN
>PADL01_0111500
---MKERRYNSIYKKDDKMEAFRNNNKNKIHFIRVSLMNCLSVIIFIILYIISLDVFFYKTNSFDFSLHAPIVYSNGTFN
RILYTAEKKRVNRRVHIQTQREPQNSNYKESMKNYLKCLKTAPYIDDPKYGALISEEEEREMKLIKKMELEELEKRDELM
EKRRLRRIERMKKKEEEERIKEEENRKKEEEKRIKEEEERLKEEEKRLKEEEEKRL--------MEEEQERLKEEENERL
KMLEEDKLYMEREEQNKKIKLKVDEEVETFERLKSKNMDEKEKVEEKEDSVEMKKEKVEEQKDTEEVR-EEVSEDKEDTE
EVGKEEVSEHKEDTE--------------EVGEGEASENKEDTEEVGEGEVS----------------------------
--EDKGNTEEVGEGEASENKEDTEEVGEGEASE-----------------------------------------------
-------------------------------------------NKEDNEEVGEGEVSEDKGNTEEVGKEEASENKEDTEE
VGEGEASENK------------------------------EDNEEVGEGEASENKEDTEEVGEGEASENKEDTEEVGEGE
V---------------------------------------------------------------------------SEDK
GNTEEVGEGEASENKE------------------------------DTEEVGEGEASENKEDNEEVGEGEESENKEDNEE
VGEGEESEDKGDTEEVGKEEASEDKEDNEEVGEGEVSEDKGDNEEVGEEEASEDKGDNEEVG------------------
--------------------------------------------------------------------------------
--------------------------------EGEVSEDIG-------NAEEYIRGKEEVKEPEVGNDIGEENKENYIKN
LDVQDNLYEINVLNGGDIISFLENKNKLIQNEGEDDDDVN----------------NNIVHDITDNVWNSTIYDDNNNNS
--KTNSSSEEDILDDKKLDDNTRKNMRKNYYEILNVKEDSDINEIRRKFYNLSLKYYPKMDNDKNLVLNNKFENISEAYQ
ILGYENRRKLYDSGEFDEIDKMIIIDPLIFFNLIFTSDMMYEYTGNSQVSSFVNLFFEKNISIEDLTYYVGEIMNEMIEG
QTIREEKVAELLKEKLDLYIDNEDEWEKLMENEISMLLKSSFSNFILESIGWTYENVSNIFLEEKENSDRNKKDIYIKEA
NERMIRNSIILRQCKSRFLSIITNYYPFKEQNNPFIKKAQYVSSSNYILNDIK-NTDYTMDNIHRALDDLYNEHISILLE
EEKKEILEEILRNILKIILCDIETTVRRSAQIVLQNVEGDKNLMFKRAKGLQSLGKMILQKVN
>PPRFG01_0112300
MHSMKERRYYSIYKKDNKMEDLGNKNKNKIHFISVSLMNCLSVIMFIILYIISLNIFFYKTNSFHLSLREPVPYANRTYN
RILYSTEKKKVNRRVQIRTQREPQKSNYKASMKNYLKCVKSAPYIDDAKYGALISEEEEREMKMIKQMELEELEKRDELM
EKRRLRRIERMKKKEEEERIKEEEKRIKEEEKRIKEEEERIKEEEKRLKEEEERRLKEE-EKRLKEEEEKRLKEEEEERL
KMLEEDKLYKEREEQ-KKTQLNVEKKVEAFERLKSKKMDEK------KDTVVEKKENVQDQKDTEEVR-EEASDDKGNTE
GVGEGEVSEDKEDVE--------------EVGEGKVSEDKEDADEVGEEEIS----------------------------
--REKGHNLEVGKKEASEDKEDTEEVKEEEVSEDKEDTEEVKEEEVSEDKEDTEEVKEEEASEDKEDTEEVKEEEASEDK
EDAEEVREGEVSEDKEDAEEVREGEVSEDKEDAEELGKEEKVEEKEDS---------------VEMEKETI-EEKKD-TE
VGEGEVSEDI------------------------------EDKEEEGEKEESEDKGDAEEVREEEVSEDKDDAEEVGKEE
ASEDKEDVEEVGKEEASEDVRDNEEAGEEEKVEEKEDSVEMEKE-TVEEKKDTEDVGEEEVSEDKEDGEEVKEEEISEDK
DDAEEVREGEVSEDKG------------------------------DAEEVKEEEISEDKEDAEEVKEEEVSEDKEDAEE
VGEGEMSENKGDTEEVREDEVSEDIEDADEVGEGEVSEDIEDADDVGEEEAPYDKGDSEEVGKEEEPYDKGDS-------
---EEVGKEEAPYDKGDSEEVGKEEEPYDKGDSEEVGKEEAPYDKGNSEEVGKEEEPYDKGDAEELGKEEEPYDKGDA--
----------------------------EEAGKEEASYDKGDAEEIEDEDEEYIMSKEEVKEPEIGIDIEEENKQKYIKK
LDVQDKLYEINVLNGEDITSFLENKNKIIQNEGEDDDDDDE---DDEDGEDGEGVYINIVNNIADNIWNDTIYDDNYNNN
---TYSSAEEYIFYEKKLDDNTRNNMKRSYYEILDVKEDSDINEIKRKFYNLSLKYYPKMNKSRNFLLNNKFENISEAYQ
ILGYESRRKLYDSGEYDETNKMIIIDPVIFFNLIFTSDMMYEYTGNTQVSTFVKLLFEKNISIEDISYYVGEITKEMMEG
QNIREEEVAELLKDRLDLYIDNEDEWEKLMENEISMLLKSSFSNFILESIGWTYENVSNIFLEEKANSGINKKDIYLKEA
NERMIRNSIVLRQCKSRFISIITNYYPFKEQNNPFIKQAQYVSSSNYVLDDMKNNIDYTIDNIHRAIDNLYYEHILNLLE
EEKNEILEEILRNILKIILCDVETTVRRSAQKVLQNAEGDTNLMFKRAKGLQSLGRMILQKVN
>PF3D7_0114000
MHSMKERRYYSIYKKDNKMEDLGNKNKNKIHFISVSLMNCLSVIMFIILYIISLHIFFYKTNSFHLSLREPVPYANRTYN
RILYSTEKKKVNRREQIRTQREPQKSNYKASMKNYLKCVKSAPYIDDAKYGALISEEEEREMKMIKKMELEELEKRDELM
EKRRLRRIERMKKKEEEKRIKEEEERIKEEEKRIKEEEERIKEEEKRLKEEEERRLKEEEERRLKEEEERRLKEEEKERL
KMLEEDKLYKEREEQ-KKNKLNVEEEVVTFERLKSKKMDEK------EDTVVEKKENVEDQKDTEEVR-EEASEDKGDIE
EVGKEEASEDKEDTE--------------EVKEQEVSEDKEDAEEVGKGEVSEDIEDKEEEGEKEVSEDIEDKEEEGEKE
ESEDKGDKEEEGKKEVSEDKENAEEVREEEASEDKEDAEELGKGEVSEDMEDKEEEGKKEESEDKENAEELGKREVSEDK
ENAEEVREEEASEDKEDAEELGKGEVSEDIEDKEEEGEKEESEDKGDKEEEGKKEESEDKENAEEVGKEEASEDKEDAEE
LGKGEVSEDIEVQEEEGEKEESEDKGDAEELGKGEVSEDKEDKEKEGKKEESEDKEDTEEVKEEEASEDKENAEEVGKEE
ASEDKEDAEE---------------LGKGEVSEDKEDADEVEKEETSEDVRDNEEVGEGEVSEDIEVQEEEGEKEESEDK
GDAEELGKGEVSEDKGDAEELGKEETSEVKGDAEELGKEETSEDKEYTEEVGKEEASEDKEDTEEVKEEEVSEDKGDIEE
VEKEETSEDKGDTEEVREDEVSEDIEDSDEVGEGEVSEDIEDSEEVGKEEEPYEKGDYEEVGKEEASYDKGDADEVSEDI
EDYEELGKEEEPYEKGDYEEVGKEEASYDKGDAEEIGKEEASDDKGDSEELGKEEEPYEKGDYEEVGKEEASYDKGDAEE
IGKEEASDDKGDSEEVGKEEASDDKGYSEEVGKEEGSYDKGDAEEVEDEDEEHIRSKEEVKEPEIGTDIEEENKEKYIKK
LDVQDTLYEINVLNGEDITSFLENKNKIIQNEGEEDDDDDEDDEDDEDGEDGKGVYINIVNNVPGNIWNDTIYDDNYNNN
---TYSSAEEYIFYEKKLDDNTRNNMKRSYYDILDVKEDSDINEIKRKFYNLSLKYYPKMNKDKNLVMNQKFENISEAYQ
ILGYENRRKLYDLGEYDETNKMIIIDPLIFFNLIFTSDMMYEYTGNTQVSTFVKLFFEKNISVEDISYYVGEIMKEMMEG
QNIREEKVAELLKDRLDLYIDNEDEWKKLMENEISMLLKSSFSSFILESIGWTYENVSNIFLEEKVNSGKNKKGIYLKEA
NERIIRNSIVLRQCKSRFISIITNYYPFKEQNNPFIKQAQYVSSSNYVLDDIINNIDYSIDNIHRAIDNLYYEHILNLLE
EEKNEILEEILRNILKIILCDVETTVRRSAQKVLQNAEGDTNLMLKRAKGLQSLGKMILQKVN
