# Supplementary material for: Phosphorylation in the Plasmodium falciparum Proteome: A Meta-Analysis of Publicly Available Data Sets
Source: J Proteome Res. 2024 Oct 30;23(12):5326–41. doi: 10.1021/acs.jproteome.4c00418 (PMC11629380; doi:10.1021/acs.jproteome.4c00418)
Supplement: Supplementary file 7 — pr4c00418_si_007.zip [file pr4c00418_si_007.zip › plasmodium_alignments/PF3D7_0114200_orthos.afa]

>PBILCG01_0203200
MENHMK-------------DHMKDHMKDNMKDHM-KDHMKDYMKD-YMKDHMKDHMKDYMKDYMKDHMKDHMKDH-IKDY
MKDHMKDHMKDNMKDNMKDNMKDNMKDNMK--------------------------------------------------
--------------------------------------------------DNVKDNMKDNIDDHMKDNIDDHMKDNMDHI
LQHPNSLEDSIKEYYTLTDPSVDDKNKSCFKKLKLIMNILDETHSDLLINNHVTNGSIFSPEFVPIGVLSSMTAACPLIG
TMTIPYIAKKIYIMNNFKGLKFFTEHKSKM-LK
>PGSY75_0114200
-------------------------------------IITKYIKTRTLTENYKPCDIKYMNTSIFSGNKNPQKREEKLEE
KKKELKEKKKDNIKEDNNNNKENETEKNMKNNMENNME------------------------------------------
----------------------------------------------------------NNMEDHIEDHVDDHVDDHVDDV
LEHHNSLEDIIKEYYEFTDPSIDEENKSFFKKLKFIFNMLDDVHSDLLVNNHLKNGSIFSPEFVPINVLSTMTVAFPPIG
TWTLPYISRTINFMTKYKGEKIYTEHESKK--K
>PPRFG01_0112500
MKQVLSLFKVSLFFLLIFKYSYKNLIKLGRQDYFNKSTITKYITSRTLTENNKKCEIKYMNTSIFSGNKNTQKREENVKT
KKKE----QRDNTKEDNDKNMQNEMIKEMKNEMK----------------------------------------------
----------------------------------------------------------DHVENHVENHIDDHTDDHINDK
LEHHNSLEDSIKEYYTLTDPSVDEENKSFLKKLKLIMNILDDTHSDLLINNHLTNGSIFSPEFVPIGVLSSITLAFPLIG
TVTLPYITRTINFMTKYEGQKIHTERELK---I
>PADL01_0111600
MKYFVSLFNFFICFLLIFKYSQKNILEKSRQDKLNKSIITKYIKTRTLTENYKQCDIKYMNTSIFSGNKNPQKREEKLEE
KKKEQKEKKKDNTKEDNDNNKENETEKNMENKIENHLEDHIED----------------------------HIEDHIEDH
IEDHIEDHI------------------------------------------------EDHIEDHIEDHIDDHMDDHMDDV
LEHHNSLEDSIKEYYEFTDPSVDEENKSFFKKLKFILNMLDDVHSDLLVNNHLKNGSIFSPEFVPISVLSTMTVAFPPIG
TWTLPYISRTINFMTKYKGEKIYTEHESKKKLK
>PRCDC_0112400
MKHLLSLFKVSLFFLLIFKYSYKNIVKKGRQDNFNKSAITKYITSRALTENNKKCDIKDMHTSIFSGNKNPQIRGKNFKT
KKEE--EKQKDNTKEDNDNNMEKEMGDHMKEHMKEHMKDHMKDH--------MKEHMKDHMKDHMKEHMKDHMKEHMKDH
MKDHMKDHMKDHMKDHMKDHMKDHMKDHMK--------------------EHTKDDTKDHTKDHMKDHMKDHMKEHMDYI
LKHHNSLEDSIKEYYASTEPSADDENKSFFKKIKLIMNILDDTHSDLLVNNHITNGGIFSPEFVPIGVLSSMTAACPLIG
TVTLPYIARTINFMTKYKGEKIYTEQKS----K
>PF3D7_0114200
MKHLLSLFKVSLFFLLIFKYSYKNIVKKGRQDNFNKSAITKYITSRALTENNKKCDIKDMHTSIFTGNKNPQIRGKKFKT
KKEE--EKQKDNTKEDNDNNMEKEMGDHMKDHMKEHMKENTKDDTKDDTKDHIDDHMKDHMKENTKDDTKDHTKDHMKDH
MKDHMKDHTKDDTKDHMKDHTKDHMKDHMKENTKDDTKDDTKDDTKDDTKDDTKDDTKDDTKDDTKDDTKDDTKEYMDYI
LKHHNSLEDSIKEYYASTEPSVDDENKSFFKKIKLIMNILDDTHSDLLVNNHITNGGIFSPEFVPIGVLSSMTAACPLIG
TVTLPYIARTINFMTKYKGEKIYTEQKS----K
