# Supplementary material for: Phosphorylation in the Plasmodium falciparum Proteome: A Meta-Analysis of Publicly Available Data Sets
Source: J Proteome Res. 2024 Oct 30;23(12):5326–41. doi: 10.1021/acs.jproteome.4c00418 (PMC11629380; doi:10.1021/acs.jproteome.4c00418)
Supplement: Supplementary file 7 — pr4c00418_si_007.zip [file pr4c00418_si_007.zip › plasmodium_alignments/PF3D7_0114500_orthos.afa]

>PBILCG01_0323700
MSRYYFKLSFISILLCILIITHKFCLEQITHNKSNNFNIINGTHRRLLAEPHETHLLKTHSGENSMKQPIVNKLDENYTE
YPKKSSSCTSNDDIHQEHDSKTKQIKCKNGKNSESWFQKFHKKSTSNKIKTISKIILIIYFWEFAILYYFFRYIYKKSKK
FIHTD
>PRCDC_0112700
MSFYYFKLSFISILLCILIITHKFSLEQITHNKSNNFNIINVTHRRLLAEPHKQYILKTHKGEKSMAQPIVNKLGENHTE
CPKKSSSIKL------------------------------------KK------LLIFLSLFTLPCSWFIF---------
---NS
>PF3D7_0114500
MSFYYFKLSFISILLCILIITHKFSLEQITHNKSNNFNIINVTHRRLLAEPHKSHILKTHKGENSMAQPIVNKLRENHTE
CPKKSSSIKL------------------------------------KK------ILILVSLFTLPCSFFCF---------
----Q
>PPRFG01_0423300
MSRNYFKLSFISILLCILIITHKFSLEQISHNNTNTVDIINATHRRLLAESHGTHILKTHSGENSLTYPIDNKSDKNDTE
YYGASSDSTFSDEFLQKFFNQTEKIEWKNEKDSKSIFQKLHQKSHFKKLPIIVTTIYFFVGFIFAFIFFVAYYIYGK---
---NK
