# Supplementary material for: Phosphorylation in the Plasmodium falciparum Proteome: A Meta-Analysis of Publicly Available Data Sets
Source: J Proteome Res. 2024 Oct 30;23(12):5326–41. doi: 10.1021/acs.jproteome.4c00418 (PMC11629380; doi:10.1021/acs.jproteome.4c00418)
Supplement: Supplementary file 7 — pr4c00418_si_007.zip [file pr4c00418_si_007.zip › plasmodium_alignments/PF3D7_0201300_orthos.afa]

>PF3D7_0201300
MKMYYLKMLLFTFLINTLVLPHYENHKNNHYNVSLIQNNTQRTTINSRLLAQTQNKNPHYHNDPELKEIIDKLNEEAIKK
YQQTHDPYEQLKDVVEKNGTKHVGGHVSEPMSTIEKELLETYEDVFGDKNHVMLKSGRYPNDDDKSDDSSSCECTDVNNT
KLEKTKGKDKYLKHLKHRCIGGICSCSVGSAFLTILGCAFAKSAALTAFASSESTKTCISSVAIYNLFQNSTMLSALKTV
GGTCANGAPDIAGTVSTLASAAFPPYGIAALVLLILAVALIILYIWLYRRRKNSWKHECKKHLCR
>PPRFG01_0201400
MKMYYLKMLLFTFLINTLVLPHYENHKNNHYNVSLIQNNTQRTTINSRLLAQTQNKNPHYHNDPELKEIIDKLNEEAIKK
YQQTHDPYEQLQDVVEKKRTKHVGGHVSEPMSTIEKELLETYEDVFGDKNHVMLKSGRYPNDDDKSDDSSSCECTDVNNT
KLEKTKGKDKYLKHLKHRCIGGICSCSVGSAFLTILGCAFAKSAALTAFASSESTKTCISSVAIYNLFQNSTMLSALKTV
GGTCATGAPDIAGTVSTFASAAFPPYGIAALVLLILAVALIILYIWLYRRRKNSWKHECKKHLCK
