# Supplementary material for: Phosphorylation in the Plasmodium falciparum Proteome: A Meta-Analysis of Publicly Available Data Sets
Source: J Proteome Res. 2024 Oct 30;23(12):5326–41. doi: 10.1021/acs.jproteome.4c00418 (PMC11629380; doi:10.1021/acs.jproteome.4c00418)
Supplement: Supplementary file 7 — pr4c00418_si_007.zip [file pr4c00418_si_007.zip › plasmodium_alignments/PF3D7_0201500_orthos.afa]

>PRCDC_0200600
MRSLKSCFFKHNWNICLLWIRVILSSSLLISLIFYNNVFNCKIKYGKSHTEDSFNLIKLRSLSEYNKNYDGEYYDILKLN
IDNDKLKECAMRIHPEVELFGKESECFGENMNEVYIKLITDLKPDLINVNATSKKELLNEWDFIMNNFNGKNVEKIVEIK
DE--------TNDETDNETDDKKGIKKKKKKR-GKPRIRYIAELVGYGTILVAGFPIILSLIVVGGFVWCVKGTKAARKY
FNFFKKLIFKKLPF
>PF3D7_0201500
MRSLKSCFFKHNWNICLLWIRVILSSSLLISLIFYNNVFNCKIKYGKSHTEDSFNLIKLRSLSEYNKNYDGEYYDILKLN
IDNDKLKQCAMRIHPEVELIGKESECFGENMNEVYIKLITDLKPDLINVNATSKKELLNEWDFIMNNFNGKNVEKIVEIK
DETNDETDNETNDETDNETNDEKSIKKKKKKRKGKPRIRYIAEMVGYGTICIAGAPVILTLIIVGGFIWGVKGTKYARKY
FNIIKKLLFTKVPF
>PPRFG01_0201600
MRSLKSCFFKHNWNICLLWIRVILSSSLLISLIFYNNVFNCKIKYGKSHTEDSFNLIKLRSLSEYNKNYDGEYYDILKLN
IDNDKLKQCAMRINPEVELIGKESECFGENMNEVYIKLITDLKPDLINVNATSKKELLNEWDFIMNNFNGKNVEKIVEIK
DE--------TNDETDNETNNEKSIKKKKKKRKGKPRIRYIAEMVGYGTICIAGAPVILTLIIVGGFIWGVKGTKYARKY
FNIIKKLLFTKVPF
>PGSY75_0201500
MRSLKSCFFKHNWNICLLWIRVILSSTLLISLIFYNNVFNYKIRYGKSHTEDSFNLIKLRNLSEYNKNYDEEYYDILKLN
IDNDKLKKFTMRIHPEVELFGRDSEYFGKNMNEVYIKLITDLKPDLINVNATSKKELLNEWDFIMNNSIPTNDEPIVE--
----------TNNETDDDTNDGKIIKKKKKR--RKPRIRYIAELVGYGTILIAGFPVILSLIVIGGFIWCVKGTKAARKY
FSAIKKFLFAKLPF
>PADL01_0200300
MRSLKSCFFKHNWNICLLWIRVILSSTLLIYLIFYNNVFNYKIRYGKSHTEDSFNLIKLRNLSEYNKNYDGEYYDILKLN
IDNDKLKKFTMRIHPEVELFGRESEYFGKNMNEVYIKLITDLKPDLINVNATSKKELLNEWDFIMNNFTPMNDESTVE--
----------TNNETDHDTNDEKSIKKKKKKR-RKPRIRYIAELVGYGTILIAGSPVILSLIIIGGFIWCVKGTKAARKY
FSAIKKLLFAKLPF
>PBILCG01_0204500
----------------------------------------------KSHTEDSFNLIKLRSLSEYNKNYDGEYYDILKLN
IDNNKLNKGTMRINPEIELLGRESECFGKNMNEVYIKLITDLKPDLININATSNKELLNEWDFIMNNDTGKNAENIVETK
VE--------RNDEKDDETDDKKSIKKKKKKR-GKPRIRYIAELVGYGTILILGSPVILSIFVIGGFIWCIKGTKAARKY
FSVIKKMTFAKLPF
