# Supplementary material for: Phosphorylation in the Plasmodium falciparum Proteome: A Meta-Analysis of Publicly Available Data Sets
Source: J Proteome Res. 2024 Oct 30;23(12):5326–41. doi: 10.1021/acs.jproteome.4c00418 (PMC11629380; doi:10.1021/acs.jproteome.4c00418)
Supplement: Supplementary file 7 — pr4c00418_si_007.zip [file pr4c00418_si_007.zip › plasmodium_alignments/PF3D7_0201600_orthos.afa]

>PRCDC_0200700
MKYYYRNNYCLSQNILDNKNIINCVNPMTMCSDNKYEEDEKQKGISLNISKCRYFLFPIVGILYIILLNILTFEGNISTN
IQFKNTFKRNLSWKEPTLAEVRKSYERTLMDLGEKYMGTTKRLLKKKLKNEKSLFNKYSFLFMNLLNDDLWERFQINYHR
LSDTREYINDLDLEINKRLVLLNNETNSELRIHTIWHNVMKSEEKKFNSLNTYFNNNYLELRKKYKTPFNYAKPTCNQCN
EFFVLAKKYVENSFNKLFNKWYKNNVYLDADEFKLMVMACRLFWRKTFESLKKDGLLYLKEPFEALHRERKKIHERGGCA
FKFKAEEFYEKNTDLVTYKGSHFLNSIKKVNLEEEYDDDDDDEAENEKKKQEKIKDHKKEEEDAYEDNE-----------
----------------------------DYDDYDDYDEEQYDKNGEVIVEGANEDQSYEYNYHYEEPYILTPELIEAIER
AVERDVEREVERRSEKLIDDKWKRRLVQEIRDKPKKKVRFNS
>PPRFG01_0201700
MKTYNRNNNCLFQNILDNKNIINCVNPVTMCSDNKYEEDEKRKGISLNISKCRYFLLPIVGILYIILLNILAFEGNLSTN
IQFKNTFKRNLSSKESSFDDFFKFYKTK--KFSECFMET-KNMLTKKMKIEKSVFNKYSHLFTSLLKDDLWKRFEISCYM
LSGNSEYTNELDFELNKHLMILNKATNSELRIHTIWHDVMENEKKKFNLLNTYFNNNFYLLRKKYKTPFNYAKPTCNQCI
EFIAISRKYVENSLNKVFNKWFKNNVYLDANEFRAIVLACRLLWRKTLATLKEQGMLYLQKPFEALHHERKKIHERGGRA
LKFKAEQFYEKNLDLVTYKGSHFLNSLKNVNLEEKYDD-DDDEAENEKKKQEKIKNNKKEEEDAYEDNEDNED-------
-----------------------YDDYDDYDDYDDYDEEQYDKNGEVIV-GASEDPSYEYNYHYEEPFILTPELIEAIER
AVERDVEREVEKRSEKLIDDKWKKRLAKEIRDKPIKKVRFNL
>PGSY75_0201600
MKTCNRNNYCLSQNILDNKNKINCINSLTICSDNKYEENEKRKEISLNISKCRYILLPIVGILYIFLLNILTYKGNVSTN
IQFKNTFIRNLSMKEPSLKEVRKRYERTLMDLGKNFMGTAKSLIKKKFKTRKGVFSKYSILFTNLLNDDLWDRFEINHHR
LSDVNDYINDIDLELNKKLVLLNNKNNSELRIHTIWHDVMNNEKEKFKSCHMYFNNNYVHLRNHYKTPFNYAKPTCNQCN
EFFLIAQKYVENSFNKVFNKWFKNNVYLDSNEFKVIVVACRLLWRKTLAALKKEGLLYLKKPFEALHHERKKIHKRGGYA
LKFSAEEFYEKNPNLVTYKGSHLFNSLKNINLEEEEED-DDDEVENEKKKQEENKDNKKEEEHTYEDNEDNED------N
EDNEDNEDNDDYEDNDDYENDDDYENYDDYENYDYYDEEQYYKNEEFIVEGTSEQPSYEYNYHYEEPFILTPELIGAIER
AVERDVEREVERRTEKLIHDEWKKILVKEIRDKPKKKVRFNL
>PF3D7_0201600
MKTYNRNNNCLSQNILDNKNIINCVNPMTMCSDNKYEEDEKRKGISLNISKCRYFLLPIVGILYIILLNILAFEGNLSTN
IQFKNTFKRNLSSKEPSLDDFFKFYKKNSYKLSESFMDT-KNMLTKKMKIEKSAFNKYSHLFTSLFNYDLWERFEISYYM
LSGNSEYTNDLDLEINKKLVLLNNETNSELRIHTIWHNVMKSEKEKFNSWYMYFNNNFYLLRKKYKTPFNYAKPTCNQCN
EFFALSKKYIENSFNKVFNKWFKNNVYLDVNEFRVIVMACRLLWRKTLATLKEEGMLYLQKPFEALHHERKKIHKRGGRA
LKFKAEEFYEKNPDLVTYKGCHFLNSLKNVNLEEKY-D-DDDEAENEKKKQEKIKDNKKEEEDAYEDNEDNED-------
--------------------------YDDYDDYDDYDEEQYDKNGEVIV-GANEDPSYEYNYHYEEPFILTPELIEAIER
AVERDVEREVEKRSEKLIDDKWKKRLAKEIRDKPIKKVRFNL
>PADL01_0200400
MKTCNRNNYCLSQNILDNKNKINCTNSLTIYSDNKYEENEKRKEISLNISKCRYILLPIVGILYIILLNILTYKGNVSTN
IQFKNTFTRNLSMKEPSLKEVRKRYKWKLVNLGHDFRETTKRLLKKKFKTGKGVFNKYSILFTNLLNDDLWDRFAINYYI
LSGNNEYINDIDFELNKKLVLLNNENNSELRIHTIWNDVMNNEKEKFKSCNMYFNNNYVHLRNHYKTTFNYAKPTCKQCN
EFFLIAQKYIENSFNKVFNKWFKNNVYLDSNEFKVIVMACRLLWRKTLAALKEEGFLYLKKPFEALHHERKKIHKRGGYA
LKFNAEEFYEKNPNLVTYRGSHLFNTLKNINLEEEEED-DDDEAENEKKKQEKNKDNKKEEENTYEDNKDNEDNEDNEDN
EDNEDNEDNEDNEDNDDYENYDDYENYDDYENYDYYDEEQYYKNEEILVEGTSEQPSYEYNYYYEEPFTLTPELIGAIER
AVERDVEREVERRTEKLIHDEWKKILVKEIRDKPKKKVRFNL
