# Supplementary material for: Phosphorylation in the Plasmodium falciparum Proteome: A Meta-Analysis of Publicly Available Data Sets
Source: J Proteome Res. 2024 Oct 30;23(12):5326–41. doi: 10.1021/acs.jproteome.4c00418 (PMC11629380; doi:10.1021/acs.jproteome.4c00418)
Supplement: Supplementary file 7 — pr4c00418_si_007.zip [file pr4c00418_si_007.zip › plasmodium_alignments/PF3D7_0201700_orthos.afa]

>PPRFG01_0201800
MKCKRNVFFSKSLKFGHISVFIFGILYGVINKLFISDVNSCYSVSNSIIYERQLSEKDNLSNSLEQNGEPVVIGQFFSLP
NGKSISISDDIFIDEEQSIVNFIDNIIEGLEQYMLWNNYMVIPHMKQYPPVFNNDKDIELNNKVDNLERNREDIIIETEK
LWLEIMKNEKIKFASLKCKLFNQYNNLKINIIYQK-------NNMKKDVIYAKNLLKLERSISVFYEWYDKKVICVEDFR
RKIERCRIAWKALSNKIQYLCNKIIINCLDKIKYMNEMKIMK---AKKKAVKVVEKPEPKKKQEENLSMVEGLNCFEENH
KIICIKNNDLISECENVDSQGCPSVNEIINSSSINYYEKMRDGLYHDDEEYDVLVTDDDLIFEMFDENKEDDIIEESESN
ESDEDDLLVEEYESNESDEDDLLVEEYENNESDEDESIIEEYGEAKEEVTISSSEVVDDEFTTNEDIESEERYSLDKEAN
RLLFKNDIYNIWFSDLSNIYVDTTYYDILNVYPTSELSEIKSNYYNLALKYNPESNLGNAEALTKFRDINEAYQILSLDQ
RRMNYNKYGLNATKDMFLIDPSIFYVKMLSIEKFYDYIGTTQIESFLKVLSEKNIALHELEHRLEDIMNLMYEQQEVRQV
KIALYLRNKLQPYVDGDDQWKKHMEEEVKKLNKSIFGTFFLKSIGWIYTNLTQCYREDNGHSFGVNLKLANMEFENRNKK
NQLKVSKSMRNLLSIIKEYIPRNENITGLVKKIEYLKSENDIENNISNVNEKSSSNDNSSDDENENQNQNENQNENENEN
ENRKDLKLLSDNEKRKVLHFMIKNIKNVVQGDIELTIRYAAEKVLFDEGVDKETQLKRVEALEILGNIMKTCSKENKNWK
KDQEADIENIIEKVINVSKMVNNE
>PADL01_0200500
MKYKRNVFFSKSLKFGHISIFIIGIIYGVLNKLFISDVNSCYSFSNSILYERQLSEKDNLLYSAEQNVEPAVMGQFFSLS
NEKSFSISDDIYI-EEQSIVNFIDNIIEDLEQYKLWNNYMVIPHMKQYPPVFNNEKDIELNNKVDNLEINREDVINESEK
LWLEIMKNEKIKFASLKCKLFNQYNKFKNKHNIPKKQYEQVCNQCKKLIEIAEKYLELKL-NNIFYEWHNQKVFCIEDFR
RKIERSRIAWKALSNKIQYLCNKIIINCLDKNKYMNEMKIMKEWKAKKNAVKIVEEQDNKKKQEENSSMVEG--------
-------------------------------------------LYSADEKYDALITDDDLIFEMFDENKEDDITEEFVNN
ELDEDDTIMEESEEE-----------------------------EDEAVSVSVPEVYDDEATPNENVESEERYYLDKEAN
RLLFKNDIYNVWSSDVSNMYVDTTYYDILNVHPSCGLSEIKSNYYNLALKYNPENNLGNDEALIKFRDINEAYQILSFEQ
RRMNYNKYGLNATKDMLLIDPSIFYVKMLSIEKFSDYIGTTQIESFLKILSEKNIALHELDQRFEDIMNLMYEKQEVREV
KLALYLRNKLQPYIDGDDQWKKHMEEEVKELNKSIFGTFFLKSIGWIYTNLTQCYREKNGHLFGVNVKMASMKFKNRNEK
NHLKVSKSMRNLLSIIKDYIPRNENLAGVIKKIEYLNSENDIENNVSNVNEGLTSNDNSSNDENECEN--------ENSN
GKPKGNKLLNDKEKRNLLYFMIKNMKNIVQGDIELTIRNAAEKVLFDEDVDKETQLKRVEALEILGNIMKTYSNENKNWK
KDQEADIENIIEKVINVSKMVNNE
>PGSY75_0201700
MKCKRNVFFSKSLKFGHISIFIIGIIYGVLNKLFISDVNSCYSFSNSIIYERQLSEKDNLLYSPEQNVEPAVIGQFFSLS
NEKSFSISNDIYI-EEQSIVNFIDNIIEDLEQYKLWNNYMVIPHMKQYPPVFNNEKDIELNNKVDNLEINREDVIIELEK
LWLEIMKNEKIKFASLKCKLFNQYNKFKNKHNIPKKQYEQVCNKCKKLIEIAEKYLELKL-NNIFYEWHNQKVFCIEDFR
RKIERSRIAWKALSNKIQYLCNKIIINCLDKNKYMNEMKIMKEWKAKKNAVKIVEEQDNKKKQEENSSMVEG--------
-------------------------------------------LYSDDEKYDALITDDDLIFEMFDENKEDDITEESEDN
ESYEDDTIMEESEEEE----------------------------EDEAVSVSVPEVYDDEPTPNEDVESEERYYLDKEAN
RLLFKNDIYNVWSSGESNMYVDTTYYDILNVHPSCGLSEIKSNYYKLALKYNPENNLGNDEALIKFRDINEAYQILSFEQ
RRMNYNKYGLNATKDMLLIDPSIFYVKMLSIEKFSDYIGTTQIESFLKILSEKNIALHELDQRFEDIINLMYEKQEVREV
KLALYLRNKLQPYIDGDDQWKKHMEEEVKELNKSIFGTFFLKSIGWIYTNLTQCYREKNGHLFGVNVKMASRKFKNRNQK
NHLKVSKSMINLLSIIKDYIPRNENLAGVIKKIEYLNSENDIENNVSSVNEELNSNDNSSNDENESEN--------ENSN
EIPKGNKLLNDKEKRNLLYFMINNMKNIVQVDIELTIRNAAEKVLFHEGVDKETQLKRVEALEILGNIMKTCSNENKNWK
KDQEDDIENIIQKVINVSKTVNNE
>PF3D7_0201700
MKCKRNVFFSKSLKFGHISVFIFGILYGVINKLFISDVNSCYSVSNSIIYERQLSEKDNLSNSLEQNGEPVVIGQFFSLP
NGKSISISDDIFIDEEQSIVNFIDNIIEGLEQYMLWNNYMVIPHMKQYPPVFNNDKDIELNNKVDNLERNREDIIIETEK
LWLEIMKNEKNKFASLKCKLFNQYNKFKNKHNIPKEQYEKGCNLCKKLIEIGEKYLELKL-NSVFYEWYDKKVICVEDFK
RKIERCRIAWKALSNKIQYLCNKIIINCLDKIKYMNEMKIMK---AKKKAVKVVEKPEPKKKQEENLSMVEGLNCFEENH
KIICIKNNDLISGCENVDTQGCPSVNEIINSSSINYYEKMRDGLYHDDEEYDALVTDDDLIFEMFDENKEDDIIEESENN
ESDEDDLLVEESESNESDEDDLLVEEYENNESDEDESIIEEYGEAQEEVAISSSEVVDDEFTTNEDIESEERYSLDKEAN
RLLFKNDIYNIWFSDLSNIYVDTTYYDILNVYPTSELSEIKSNYYNLALKYNPESNLGNAEALTKFRDINEAYQILSLDQ
RRMNYNKYGLNATKDMFLIDPSIFYVKMLSIEKFYDYIGTTQIESFLKVLSEKNIALHELEHRLEDIMNLMYEQQEVRQV
KIALYLRNKLQPYVDGDDQWKKHMEEEVKKLNKSIFGTFFLKSIGWIYTNLTQCYREDNGHSFGVNLKLANMEFENRNKK
NQLKVSKSMRNLLSIIKEYIPRNENITGLVKKIEYLKSENDIENNISNVNEKSSSNDNSSDDENQNENENENQNENENEN
ENRKDLKLLSDNEKRKVLHFMIKNIKNVVQGDIELTIRYAAEKVLFDEGVDKETQLKRVEALEILGNIMKTCSKENKNWE
KDQEADIENIIEKVINVSKMVNNE
>PRCDC_0200800
MKCKRNVFFSKSLKFGHISIFIFGILCGAINKLFINDVNSYYSVSNSIIYERQLSEKDNLSNSLQQNGEPVVIGQFFSLP
NEKSFIISDDIFIDEEQSIVNFIDNIIEGLEQYMLWNNYMVIPHMKQYPPVFNNDKDIELNNKVDNLERNGEDIITGTEK
LWLEIMKNEKNKFASLKCKLFNQYNKFKNKHNIPKEQYAKGCNLCKKLIEIGEKNLELKL-NSVFYEWYDKKVICVEDFR
RKIERCRIAWKALSNKIQYLCNKIIINCLDKIKYINEMKIMK---AKKKDVKVVEKPETKKKQEENLSMVEGLNCFEENH
KIICIKNNDLIIGCENVDNQGCPLVNNIINSSSINYYEKMRDGLYHDDEEYDALVTDDDLIFEMFDENKEDDIIEESENN
ESDEDESIIEE------------------------------FGEAQEAVAISSTEVVDDEFTTNEDIGSEERYSLDKEAN
RLLFKNDIYNIWFSDLSNMYVDTTYYDILNVHPTSELSEIKSSYYNLALKYNPESNLGNDEALRKFRDINEAYQILSFDQ
RRMNYNKYGLDATKDMLLIDPSIFYVKMLSIEKFYDYIGTTQIESFLKVLSEKNIALHELEHRLEDIMNLMHEQQEVREV
KIALYLRNKLQPYVDGDDQWKKHMEEEVKKLNKSIFGTFFLKSIGWTYTNLTQCYREENGHSFGVNLKLANMEFENRNKK
NQLKVSKSMRNFLSIIKEYIPRNENITGLVKKIEYLKSENDIENNISNVNEKPSSNDNSSDDENENSNENSNENSNENSN
ENSKGHKLLSDNEKRKVLHFMIKNMKNVVKGDIELTIRYAAEKVLFDEDVDKEAQLKRVEALEILGNIMKTCSKENKNWK
NDQEADIENIIEKVINVSKMVNNE
