# Supplementary material for: Phosphorylation in the Plasmodium falciparum Proteome: A Meta-Analysis of Publicly Available Data Sets
Source: J Proteome Res. 2024 Oct 30;23(12):5326–41. doi: 10.1021/acs.jproteome.4c00418 (PMC11629380; doi:10.1021/acs.jproteome.4c00418)
Supplement: Supplementary file 7 — pr4c00418_si_007.zip [file pr4c00418_si_007.zip › plasmodium_alignments/PF3D7_0201800_orthos.afa]

>PRCDC_0200900
MAIFKK-YRFRENKIIFLFFIKIFLFSLFIWELCCFNKEKFQDQIQTSYYNKDNTSGNVSNLIIKRNLAQTQRNFKSKNG
KASTKKTEDYYSILGVSRDCTNEDIKKAYKKLAMKWHPDKHLNAASKKEADNMFKSISEAYEVLSDEEKRDIYDKYGEEG
LDQYGSNNGHSKGFKRTDPDDVFSKFFKTETKFYSNSPSSPNGNVLFGGSLF--G----GSSPFSGINPRSGSGYTTSKS
FSSIDKVEEYVVPLYVTLEDLYNGNQKKLKVTRKRCQGVTTYDDEFFVTVDIKSGWYDGTTITYKGEGDQTSPMSNPGDL
VFTIKTVDHDRFVRSYNDLIYRCPITLEQALTGHKFTIITLDNRDIDIQVDEIVTPLTTRVITNEGMPYMENPKMKGNLI
IEFDIIFPKKLSDEQKTLIKEALGG-----YGF
>PF3D7_0201800
MAIFKK-YRFRENKIIFLFFIKIFLFSLFIWELCCFNKEKFQDQIQTSYYNKNNTSGNVSNLIIKRNLAQTQRNFKSKNG
KASTKKNEDYYSILGVSRDCTNEDIKKAYKKLAMKWHPDKHLNAASKKEADNMFKSISEAYEVLSDEEKRDIYDKYGEEG
LDKYGSNNGHSKGFKRTDPNDVFSKFFKTETKFYSNSPSSPNGNVLFEGSLF--G----GSSPFSGINPRSGSGYTTSKS
FSSMDKVEEYVVPLYVTLEDLYNGTQKKLKVTRKRCQGVTTYDDEFFVTVDIKSGWCDGTTITYKGEGDQTSPMSNPGDL
VFTIKTVDHDRFVRSYNDLIYRCPITLEQALTGHKFTIITLDNRDIDIQVDEIVTPLTTRVITSEGMPYMENPKMKGNLI
IEFDIIFPKKLSDEQKELIKEALGG-----NGF
>PPRFG01_0201900
MAIFKK-YRFRENKIIFLFFIKIFLFSLFIWELCCFNKEKFQDQIQTSYYNKNNTSGNVSNLIIKRNLAQTQRNFKSKNG
KASTKKNEDYYSILGVSRDCTNEDIKKAYKKLAMKWHPDKHLNAASKKEADNMFKSISEAYEVLSDEEKRDIYDKYGEEG
LDKYGSNNGHSKGFKRTDPNDVFSKFFKTETKFYSNSPSSPNGNVLFGGSLF--G----GSSPFSGINPRSGSGYTTSKS
FSSMDKVEEYVVPLYVTLEDLYNGTQKKLKVTRKRCQGVTTYDDEFFVTVDIKSGWCDGTTITYKGEGDQTSPMSNPGDL
VFTIKTVDHDRFVRSYNDLIYRCPITLEQALTGHKFTIITLDNRDIDIQVDEIVTPLTTRVITSEGMPYMENPKMKGNLI
IEFDIIFPKKLSDEQKKLIKEALGG-----NGF
>PADL01_0200600
MAIFKK-YRFRENKINFLFFIKIFLFSLFIWELCCFNKEKFEDNILRSCYNKNNTSENIFRLVIKRNLAQSQRNFKSKNG
KASTKKSEDYYSILGVSRDCTNEELKKAYKRLAMKWHPDKHLNEASKKEADHMFKSISEAYEVLSNEEKREIYDIYGEEG
LDKYCFNNEHSKGFKSSDAHDVFSKFFKTETKFYSNSPT-ANGNVHFGGSIF--G----GSSPFSGMNPRNGSGYTTSKS
FSSLDKVEEYFVPLYVTLEELYNGCKKKLKVTRKRCQGVTTYDDEFLVTVDIKNGWYDGTTITYKGEGDQTSPMSNPGDL
VFTLKTVDHDRFVRSYNDLIYTCPITLEQALTGHKFTIQTLDDRDIDIQVDEIVTPLTTKIITNEGMPYMDNPQMKGNLI
VEFDIIFPNDLNDEQKSLIKKALGQ-----NDF
>PBANKA_0214800
MQMGNNIYQKDHPPNGFIPYVKLFLFFYIIY------IQKYTKRVINEKNAYENILGNVSDLRPQRLLTEYVR---GKTN
IFQRLHNEDYYDILGVTKSADIDQITKSYKKLAIKWHPDKHTDKDDKLYAEEMFKSISSAYSVLSDEHLRKIYDTHGIEG
IKGS---VESYKPFYY---TEYFNKIINPLKNF-SFVTL-LNDKYHKLSNFLHSA----EYKPFSSLKTRTGNNNPGL--
---------REITLELTLEELYQGCKKEYKIVKNVYVGLTNFQIDKTLVIDIKPGLEDNALIMFHMEGDQVSPSTPPGNI
IFKIFTKKHDTFIRRGNNLIYKHYITLEQALKGFNFSIKSLDNKDIIINVDNIVSPNSKMIIPNEGMPYMDNPNHKGDLI
IEFIHIYPETMTEAEKIALRDIINSTNDKNTSY
>PVVCY_0201480
MEN-NK-YQKDRPQNGFIPYAKLLLFFYIIY------IQKYTESIINEKNTYENMLGSVSDLRPQRILAEHMR---GKTR
TFQKLHSEDYYNILGVPKGADLDQITKAYKKLAIKWHPDKHLDDDNKLYAEEMFKNISSAYSVLSDENQRKIYDTYGIEG
IKGT---MEAPKPFDHT---EYLNKIIN------------PLKNFSFKSMLN--DKYTGLSNLLHSVESKSH-IYSET-G
KISHNKAGSREITLELTLEELYQGCKKEYTIVKNVYVGVTHFQIDKTLVIDIKPGFDDNTLIVFHREGDQVSPSSPPGNV
TFRITTKKHDTLIRRGNNLVYKHYITLEQALKGFDFSVKALDNKDIIINVDNVVSPNSKMIIPNEGMPYLDNPNHKGDLI
IEFVHVYPETMTEAEKIALRDIINSRNNKNSYY
>PGSY75_0201800
MAIFKK-YRFRENKINFLFFIKIFLFSLFIWELCCFNKETFKDNILRSCYNKNNTSENIFHLIIKRNLAQSQRNFKSKNG
KASTKKSEDYYSILGVSRDCTNEELKKAYKRLAMKWHPDKHLNEASKKEADHMFKSISEAYEVLSNEEKREIYDIYGEEG
LDKYGFNNEHSKGFKSPDAHDVFSKFFKTETKFYSNSPK-ANGNVHFGGSIF--G----GSSPFSGMNPRNGSGYTTSKS
FSSLDKVEEYFVPLYVTLEELYSGCKKKLKVTRKRCQGVTTYDDEFLVTVDIKNGWYDGTTITYKGEGDQTSPMSNPGDL
VFTLKTVDHDRFVRSYNDLIYTCPITLEQALTGHKFTIKTLDDRDIDIQVDEIVTPLTTKIIPNEGMPYMENPQMKGNLI
VEFDIIFPNDLNDEQKSLIKQALGK-----NNF
