# Supplementary material for: Phosphorylation in the Plasmodium falciparum Proteome: A Meta-Analysis of Publicly Available Data Sets
Source: J Proteome Res. 2024 Oct 30;23(12):5326–41. doi: 10.1021/acs.jproteome.4c00418 (PMC11629380; doi:10.1021/acs.jproteome.4c00418)
Supplement: Supplementary file 7 — pr4c00418_si_007.zip [file pr4c00418_si_007.zip › plasmodium_alignments/PF3D7_0202000_orthos.afa]

>PPRFG01_0202100
MKSFKNKNTLRRKKAFPVFTKILLVSFLVWVLKCSNNCNNGNGSGDSFDFRNKRTLAQKQHEHHHHHHHQHQHQHQAPHQ
AHHHHHHGEVNHQAPQVHQ------QVHGQDQAHHHHHHHHHQLQPQQLQGTVANPPSNEPVVRTQVFREARPGGGFKAY
EEKYESKHYKLKENVVDGKKDCDEKYEAANYAFTEECPYTVNDYSQENGPNIFALRKRFPLGMNDED-EEGKEALAIKDK
LPGGLDEYQNQLYGICN-ETCTTCGPAAIDYVPADAPN------GYAYGGS-------------------------AHDG
SHGNLRGHDNKGS-EGYGYEAPYNPGFNGAPGSNGMQNYVPPHGAGYSAPYGVPHGAAHGSRYSSFSSVNKYGKHGDEKH
HSSKKHEGNDG--EGEKKKKSKKHKDHD--------------------------------------------GEKKKSKK
HKDNEDAESVKSKKHKSHDCEKKKSKKHKDNEDAESVKSKKSVKEKGEKHNGKKPCSKKTNEENKNKEKTNNLKSDGSKA
HEKKENETKNTAGENKKVDSTSADNKSTNAATPGAKDKTQGG---KTD---------------------------K----
------TGASTNAATNKGQCAAEGATKGA--------------------TKEASTS------------------------
------KEATKEASTSKEATKEASTSKEAT------------KEASTTEGATKG----------ASTTAGSTTGA-TTGA
TTGAPGANAVQSKDGTADKNAANNGEQVMSRGQAQLQAAGKKKKKRGCCG
>PGSY75_0202000
MKSFKKKNNLRRKRVFPVFTKILLVSFLVWVLKCSNN-------------------------------------------
----------------------------------------------QPYQGTIQNPPSNEPVVRTQVFREARPGGGFKTY
EEKYESKHYKLKENVVDGKKDCDEKYEAANYAFTEECPYTVNDYSQENGPNIFALRRRFPLGIKDEEEEEGKTPLALKDK
LPGGLSEYENQVEGICNNDTCTSCGPTAIDYAPVSSPNTSYVSSSYPYGGDVSGVNQGVQQPQDGLHHTPSHIPGTSYNS
SHNKLRGHDNKGSSSSYGYQSPYTPGLNVSDGSSNMQTYVSPNTSGYSSPYQVPQGSGYGSRYSSYSSVNKYGKSGYHRY
DSLKNNELNYDEEKGEKKKKSKKNKNKD--------------------------------------------GEKKKSKK
NKDK--------------DGEKKKSKKNKD-SDTESIKSKKSNAEK---------------EENKYERITDNSHSGVLST
NKKKGNESKSTLGEYKKPDFSSSQNKSTNVATPGVKDTHKGA---STTVG------------------------ATKGSS
TNAGATKGASTNAGATKGASTNAGATKGASTTAGSTTGT----STTVGTTKGASTTEEKAKEGSTTEEKAKEGSTTEEKA
KEGSGAEGTTKEGSTTEEKTKEGSGAEGTTKEGSGAEG--TTKEGSTTEGKTKDGSTTEGKTKDGSTTEGKTKDGNAAEG
KPGKGGANTVQSKDGNAPKNPENNSEKVISRGEAQLQASGKKKKKKGCCG
>PADL01_0200800
MKSFKKKNNLRRKRVFPVFTKILLVSFLVWVFKCSNNCNNRNGSDDSFDIRNKRTLAQRQHEHHHHHHHQHQHQHQAPHQ
PHHHHHHGAVSHQPPHVHQQHQQNQQVYGQDQAHHHHHHHHHQLQPQQYQGPIQNPPSNEPVVRTQVFREARPGGGFKTY
EEKYESKHYKLKENVVDGKKDCDEKYEAANYAFTEECPYTVNDYSQENGPNIFALRRRFPLGIKDEE-EEGKTPLALKDK
LPGGLSEYENQVEGICNNDSCTSCGPTAIDYAPASSPNTSYVSSSYPYGGDVSGVNQGVPQPQSGLQHTPSHIPGTPYTS
SHNKLRGHDNKGSSSSYGYQSPYNTGLNVADGSSNMQTYVSPNNSGYSSPYQVPQGSGYGSRYSSYGSVNKYGKSGDHRY
DSLKNNEFNYDEEKGEKKKKSKKNKNKD--------------------------------------------GEKKKSKK
NKDK-DGEKKKSKKNKDSDTESIKSKKYKD-SDTESIKSKKSNAEK---------------EENKYEKITDNSYSGLSST
NEKKGNESKSTLGEYKKPDFSSSQNKLTNVTTPGLNDTHKGA---STTAGTTTGTTKGPSTTAGVTRGPSTTAGVTKGPS
TTAGATKGSSANAGATKGSSANAGATKGASTTVGATTGTTKGASANAGATKGASTT------------------------
------EEKAKEGSTTEEKAKEGSTTEEKA------------KEGSGAEGTTKG----------GSTTEGKTKDGNAAEG
KPATGGANTVQYKDGNTPKTPANNSEKVISRGEAQLQAAGKKKKKKGCCG
>PBILCG01_0204700
MKSFKNKNTLRRKKVFPVFTKILLVSFLVWVLKCSNNCNNRNGSDDSFDFRNKRTLAQKQHEHHHHHHHQHQHQHQAPSQ
AHHHHHHGEASNQVPHVNQ------QVQGVQQAHHHHHHHHHQLQPQQVHGQVQNPPSNEPVVRTQVFREARPGGGFKAY
EEKYESKHYKLKENVVDGKKDCDEKYEAANYAFTEECPYTVNDYSQDNGPNIFALRKRFPLGMNDEE-EEGKEPLALKDK
LPGGLDEYENQLQGVCN-NACTSCGPTAIDYAPASAPSTTYGSSSYPYGGSVHGVNQGAPHTPETLPHAPSHAPGTSYDG
SHSKLRGHDNKGGSSGYGHQSPHTPGLNVPSGTSGMQTYVLPPTAGYSSPYTVPHGLGYGTRYSSYTSVNKFGKSGDDKH
ASLKKGELKDDEEKGEKKKKSKKNKDEDG-GEKKKCKKNKDEDGGEKKKCKKNKDEDGGEKKKCKKNKDEDGGEKKKCKK
HKD-EDGESVKSKKNKDGDGEKKKCKKHKD-EDGESVKSKKSNKEKEESHNGEKPCSKKTNEENKNKEKTDNSKSGVSKA
DEKKDNKSKNTDGENKKPESNSSENKSTNAATPGAKDKTEGAQGGKSD---------------------------K----
------TGANTTAG--------------A--------------------TKEGNTA------------------------
------EGTTKEGSTTAAPGTPETPAAPGTPEAPGTPAAPGTPEAPG----TPE----------APGTPG-TPGTPVAPG
TPAAPGANAVQFREGNSDKSSANKGEHVISRGEAQLQAAGKKKKKKGCCG
>PRCDC_0201100
MKSFKNKNTLRRKKAFPVFTKILLVSFLVWVLKCSNNCNNGNGSGDSFDFRNKRTLAQKQHEHHHHHHHQHQHQHQTPNQ
AHHHHHHGEVNHQAPHVHQ------QVHGQDQAHHHHHHHHHQVQPQQFQGAVANPPSNEPVVRTQVFREARPGGGFKAY
EEKYESKHYKLKENVVDGKKDCDEKYEAANYAFNEECPYTVNDYSQENGPNIFALRKRFPLGMNDDD-EEGKDPLAIKDK
LPGGLDEYQNQLYGICN-ETCTTCGPAAIDYVPTDSPS------GYPYGGSA-------------------HAPVASHDG
SHGKLRGHDNKGSSAGYGHESPYNPGFN------GMQNFVPPPSAG------------YGSRCNSFSSVNKYGKHVDDKH
HSSKKHEGKDG--EGEKKKKSKKNKDHDDDAESFKSKKSVKEK-----------------------------GEKKKSKK
NKDNDDAESFKSKKSVKEKGEKKKSKKNKDNDDAESFKSKKSVKEKGEHHNGKKSCSKKTNEENKNKEKTNNVKSDGSKA
HEKKENESKNTVGENKKPDSSSSDKKSTNDATPGAKDKTQGE---KTD---------------------------K----
------TGASTTAATNKGQCAAGGETKGA--------------------TKEASTS------------------------
------KGATKEASTSKGATKEASTSKGATKEASTSKG--ATKEASTTEGATKGASTTEGATKGASTTAGVTKGENATTG
APGTPGANAVQFKEGT-----ANNGEQVMSRGEAQLQAAGKKKKKKGCCG
>PF3D7_0202000
MKSFKNKNTLRRKKAFPVFTKILLVSFLVWVLKCSNNCNNGNGSGDSFDFRNKRTLAQKQHEHHHHHHHQHQHQHQAPHQ
AHHHHHHGEVNHQAPQVHQ------QVHGQDQAHHHHHHHHHQLQPQQPQGTVANPPSNEPVVKTQVFREARPGGGFKAY
EEKYESKHYKLKENVVDGKKDCDEKYEAANYAFSEECPYTVNDYSQENGPNIFALRKRFPLGMNDED-EEGKEALAIKDK
LPGGLDEYQNQLYGICN-ETCTTCGPAAIDYVPADAPN------GYAYGGS-------------------------AHDG
SHGNLRGHDNKGS-EGYGYEAPYNPGFNGAPGSNGMQNYVPPHGAGYSAPYGVPHGAAHGSRYSSFSSVNKYGKHGDEKH
HSSKKHEGNDG--EGEKKKKSKKHKDHD--------------------------------------------GEKKKSKK
HKDNEDAESVKSKKHKSHDCEKKKSKKHKDNEDAESVKSKKSVKEKGEKHNGKKPCSKKTNEENKNKEKTNNSKSDGSKA
HEKKENETKNTAGENKKVDSTSADNKSTNAATPGAKDKTQGG---KTD---------------------------K----
------TGASTNAATNKGQCAAEGATKGA--------------------TKEASTS------------------------
------KEATKEASTSKEATKEASTSKEATKEASTSKG--ATKEASTTEGATKG----------ASTTAGST--------
TGATTGANAVQSKDETADKNAANNGEQVMSRGQAQLQEAGKKKKKRGCCG
