# Supplementary material for: Phosphorylation in the Plasmodium falciparum Proteome: A Meta-Analysis of Publicly Available Data Sets
Source: J Proteome Res. 2024 Oct 30;23(12):5326–41. doi: 10.1021/acs.jproteome.4c00418 (PMC11629380; doi:10.1021/acs.jproteome.4c00418)
Supplement: Supplementary file 7 — pr4c00418_si_007.zip [file pr4c00418_si_007.zip › plasmodium_alignments/PF3D7_0202100_orthos.afa]

>PPRFG01_0202200
MWLCKRGLSVNDTTKCDVPCKDFYMLFLSNRKEKIKCGTFFGYIFLSKFMKLSISLLLLALIQNILLSNVSLISGSHLYK
RNSRKFAEGYMKGSGSEKNVYLSNKNKEINMNQQSDNKMCDECDDMNQPGDVNKNDKTSNDQANSSDSDCEPLPFGLKPS
DLNRKLTEEDLERMIIELPGKLERKDMYLIWHYSHSFLRDKFNKMKSSLWSICGKLAHEHELPFKIKMKKWWKCCGHVTD
ELLIKEHDDYNSIYNYINNESSSREQFLIFLDMIKHSWTRFTMETFIKCKISLENNMRNVTN
>PADL01_0200900
MWLYKKGQSVNDTRNYDVTCKDVCMLFLSNRKGEIKCRTFLGYIVLSKFMKLSVAFLLLILIQNLLVSNVSLISESHLYK
RNSRNFAEGYEKESESGKDIFSSNKNEEHNMSQESDNKKCDKCDDINQPEPVDKNDNTSTDQENSNDSDCEPLPFGLKTS
ELNRKVTEDELERMVIELPEMLEKKEMYLIWHYTHSLLRDKFNKMKNSLWNVCAKLAHEYNLPFKVKMKKWWSCCGHVTD
ELLIKEHEDYNLIYNYIYSESSSREQFVILLNMIKHSWTKFTVDTFIKCRISLENSMSNVTK
>PBILCG01_0204800
MWLCKRGLSVNDTTKYDVTYKDFCMLFLSNRKGKIKCGKFVGYIFLSKFMKLSIVLLLLVLIQNIPLSNVSLISESYLYK
RNSRKFAEAYMEESGSQKSIFLSNKSKEINMNQPSDNKRCDKFDDINKPGNIDKNDNTPNDQVNSSDSDCESLPFGLKIS
ELNIKVTEEELERMILELPEKLEKKDMYLIWHHTHSLLRDNFNKMQNSLWHICGKLAREHHLPFKIKMKKWWNCCGHVAD
ELLIKEHENYNAIYNYIYNESSCREQFLMLLHMIKHSWARFTLDTFIKCKISLENSMIKPTK
>PGSY75_0202100
MWLYKKGQSVNDTRKYDVTCKDVCMLFLSNRKGKIKCRTFLGYIVLSKFMKLSVAFLLLILIQILLVSNVSLISESHLYK
RNSRNIAEGYKKESESGKNIFSSNKNEEHNMSQESDNKKCDKCDDINEPEPVDKNDNTSTDQENSNDSDCEPLPFGLKTS
ELSRKVTEDELERMIIELPEMLEKKEMYLIWHYTHSLSRDKFNKMKNSLWNICAKLAHEYNLPFKIKMKKWWSCCGHVTD
ELLIKEHEDYNLIYNYIYNESSSREQFVILLNMIKHSWTKFTVDTFIKCRISLENSMSNVTK
>PRCDC_0201200
MWLCKRGLSVYDTTKCDVPCKDFYMLFLSNRKGKIKCGTFFGYIFLSKFMKLSISLLLLALIQNVLLSNVSLISGSHLYK
RNSRKFAEAYMKEFGSEKNVYLSNKNKEMNMNQQSDNKMCDECDDINQPGDVNKNDKTSNDQANSSDSDCESLPFGLKPS
DLNRKLTEEDLERMIIDLPGKLERKDMYLIWHYSHIFFRDKFNKMKNSLWSICGKLAHEHELPFKIKMKKWWKCCGHVTE
ELLIKEHEDFNSIYNYINNESSCREQFLIFLDMIKHSWTRFTMETFIKCKISLENSMGNVTN
>PF3D7_0202100
MWLCKRGLSVNDTTKCDVPCKDFYMLFLSNKKEKIKCGTFFGYIFLSKFMKLSISLLLLALIQNILLSNVSLISGSHLYK
RNSRKFAEGYMKGSGSEKNVYLSNKNKEINMNQQSDNKMCDECDDMNQPGDVNKNDKTSNDQANSSDSDCEPLPFGLKPS
DLNRKVTEEDLERMIIELPGKLERKDMYLIWHYSHSLLRDKFNKMKSSLWSICGKLAHEHKLPFKIKMKKWWKCCGHVTD
ELLIKEHDDYNSIYNYINNESSSREQFLIFLNMIKHSWTTFTMETFIKCKISLENNMRNVTN
