# Supplementary material for: Phosphorylation in the Plasmodium falciparum Proteome: A Meta-Analysis of Publicly Available Data Sets
Source: J Proteome Res. 2024 Oct 30;23(12):5326–41. doi: 10.1021/acs.jproteome.4c00418 (PMC11629380; doi:10.1021/acs.jproteome.4c00418)
Supplement: Supplementary file 7 — pr4c00418_si_007.zip [file pr4c00418_si_007.zip › plasmodium_alignments/PF3D7_0202200_orthos.afa]

>PRCDC_0201300
MLNKDNRKIHNAHISRYVGYGKREINNTFFSKSYKLFFSNKKYEYSKDEEKKNIYPLSLKLLILTVFICILQFSNNNGYF
EKYVNKNSGNDNEYYFNIKYNRSLAELKKRIGAIREMINNDSLGTVFKNHLPLPASITKGDSEAEEGGNDSRNTSEKAVS
SSNDDNNTNDEGKDKRKLKGIYKVKNLMGLPKICGNKSGKSNLQLQKALDILEVIFEQVSKALPFILPFVPPFMVYKYGY
AKTYVMLYTFNLIHAMFKWAILLRNMLMKSKQRRNEALKEQDNNLNIQNQ
>PGSY75_0202200
MLNKDNRKIHNAHMSRYVVYRKREINDNFFSKSYNLFFSNKKYEYSKDEKEKNIYPLSLKLFMLTIFICILQFSNNNGYI
GKHINKNFGNDNEHYFNIRYNRSLAEMKKRINAIRDMINNDSLGTVFKNELPLPENITKGDSEK--GDGDLLNGSEYDVN
SSNDDNNTKSDGSDKRKSKGINKVKKLLGLSKSCGDKSGKLNLQLQKAFDILEIIIEQTSRALPFILPFIPPFMVYKYGY
AKTYVMLYTFNLIHAMFKWAILLRNMLMRNKQ-RNEALKEQDNNLNIQNP
>PADL01_0201000
MLNKDNRKIYNAHMSRYVGYRKREINDNFFSKSYNLFFSNKKYEYSKDEEEKNIYPLSLKLFMLTIFICILQFSNNNGYI
GKHINKNFGNDNEHYFNIRYNRSLAEMKKRISAIRDMINNDSLGTVFKNELPLPANITKGDSEK--GDGDSLNGSENDVN
SSNEDNNTKSDRNDKRKSKGIHKVKKLLGLSKICGDKSGKLNLQLQKAFDILEIIIEQSSRALPFILPFIPPIMVYKYGY
AKTYVMLYTFNLIHAMFKWAILLRNMLMKNKQRRNEALKEQDNILNIQIP
>PBILCG01_0204900
MLNKDNKKIHNAHISRYVGYRKREINNTFFSKSQKLFFSNKKYEYSKDEEKKNIYPLSLKLLMLTILICILQFSNNNGYF
EKYVNKNSENDNEYYFNIRYNRSLAELKKRIGAIREIINNDSLGTVFKNHLPLPANVTKGDSEAKEGGDDSRNTSEKVVS
SSNDDNKINNEEKDKQKLKGVCKVKKLLGFSKISGDKSGKLNLKLQKAIDILEIIIEQVSKALPFILPFVPPIMVYKYGY
AKTYVMLYTFNLIHAMFKWAILLRNMLMKSKQRRNEALKEQVNNLNIQNP
>PF3D7_0202200
MVNKDNRKIHKAHISRYVGYRKREMNNTFFSKSYKLFFSNNKYEYSKDEEKKNIYPLSLKLLILTVFICILQFSNNNGYF
EKYVNKNSGNDNEYYFNIKYNRSLAELKKRIGAIREMINNDSFGTVFKNHLPLPASITKGDSEAEAGGNDSRNTSEKAVS
SSNDDNNTNDEGKDKRKLKGICKVKKLMGLSKICGNKSGKSNLQLQKALDILEIIFEQVSKALPFILPFVPPFMVYKYGY
AKTYVMLYTFNLIHAMFKWAILLRNMLMKSKQRRNEALREQDDNLNIQNQ
>PPRFG01_0202300
--------------------------------------------------------------------------------
--------------------------------------------------------------------------------
--------------------------------ICGNKSGKSNLQLQKALDILEIIFEQVSKALPFILPFVPPFMVYKYGY
AKTYVMLYTFNLIHAMFKWAILLRNMLMKSKQRRNEALREQDDNLNIQNQ
