# Supplementary material for: Phosphorylation in the Plasmodium falciparum Proteome: A Meta-Analysis of Publicly Available Data Sets
Source: J Proteome Res. 2024 Oct 30;23(12):5326–41. doi: 10.1021/acs.jproteome.4c00418 (PMC11629380; doi:10.1021/acs.jproteome.4c00418)
Supplement: Supplementary file 7 — pr4c00418_si_007.zip [file pr4c00418_si_007.zip › plasmodium_alignments/PF3D7_0202300_orthos.afa]

>PPRFG01_0202400
MHILLNMCFHNDICRKTKCKKQLCNIFFFFTPFLYIITLNVDDIDKKKNIFKDYIYSILLLILLWRNNYSYSDNFYVKKS
IKNITREKKYMYQRIIVEREDVIWKQDFKITLNEKSYDRLNLPTEKQIPYSTCSEEIEKVHNLTTRVTEIWKLLLEQMEV
KYLIKTDNMNHKWRDFMWESKWALYLENVYKFINDKLNEPHVSIVEKETFIQKWFINTSHDYNYFLNFVFERWKHKVKSV
CEQYEGKKYPSEDNFFKKRILKIFKRK
>PBILCG01_0205000
MCILLNMCFHNDIVRKKECKKQFCNFFFFFTPLSYILSLNLDDIDKRKNIFKDYICSIFLLILLWRNNYSYSDNFYVKKS
IRNITRENKYRCQRIIVEREDVIWKQDFKITLNEKSYERLDIPFEKKIPYSICAKEIEKVYNLTVRVTEIWKQLLEQMEV
KYLIKTNHMNHKWRDFMWESKWVLYLEHVYKYINDKLNEPHVSIVEKEIFIQKWFINTSHDYNYFLNFVFERWKYKVKSM
CEQYEGKKYPSEDNFFQKRILKFFKKK
>PGSY75_0202300
MYISLNMCFHNDIDRKKKCKKQLCNFFFFFTTFLYILTFNLDDINKRKNIFKNYIYSILLLILVRRNGYSYNDDFYVKKS
PKSITREKKYMCQRIIVEREDAIWKQDFEITLNQSSYEKLGLPFEKKIPYSKRGKEIKKLYDLTKRVTEIWKELLEQMEV
KYLIKTHHMNHKWRDFMWESKWALYLEHVYKYINDKLNEPHVPIVEKEVFIQKWFNNTSHDFNYFINFVFERWKHKVKSA
CEEYEGKKYPSEDNFFKKRILKFFKKK
>PADL01_0201100
MYISLNMGFHNDIDRKKKCKKQLCNFFFFFTTFLYIQTWNLDDIDKRKKIFKNYIYSILLLILVRRNGYSYNDDFYVNKS
PKSITREKKYMCQRIIVEREDVIWKQDFEITLNQSSYEKLGLPFEKKIPYSKRGKEIKKLYDLTERVTEIWKELLEQMEV
KYLIKTHHMNHKWRDFMWESKWALYLEHVYKYINDKLNEPHVSIVEKEVFIQKWFNNTSHDFNYFINFVFERWKHKVKSA
CEKYEGKKYPSEDNFFKKRILKFFKKK
>PRCDC_0201400
MHILLNMCFHNDICRKTKCKKQLCNIFFFFTPFLYILTLNVDDMDKRKNIFKDYIYSILLLILLWRNNYSYNDNFYVKKS
IKNTTREKKYMCQRIIVEKEDVIWKQDFKITLNEKSYERLDLPTEKQIPYSTCSEEIKKVHNLTVRVTEIWKLLLEQMEV
KYLIKTDNMNHKWRDFMWESKWALYLENVYKFINDKLNEPHVSIVEKETFIQKWFINTSHDYNYFLNFVFERWKHKVKNV
CEQYEGKKYPSEDNFFKKRILKIFKRK
>PF3D7_0202300
MHILLNMCFHNDICRKTKCKKQLCNIFFFFTPFLYIITLNVDDIDKKKNIFKDYIYSILLLILLWRNNYSYSDNFYVKKS
IKNITREKKYMYQRIIVEREDVIWKQDFKITLNEKSYERLNLPTEKQIPYSTCSEEIEKVHNLTTRVTEIWKLLLEQMEV
KYLIKTDNMNHKWRDFMWESKWALYLENVYKFINDKLNEPHVSIVEKETFIQKWFINTSHDYNYFLNFVFERWKHKVKSV
CEQYEGKKYPSEDNFFKKRILKFFKRK
