# Supplementary material for: Phosphorylation in the Plasmodium falciparum Proteome: A Meta-Analysis of Publicly Available Data Sets
Source: J Proteome Res. 2024 Oct 30;23(12):5326–41. doi: 10.1021/acs.jproteome.4c00418 (PMC11629380; doi:10.1021/acs.jproteome.4c00418)
Supplement: Supplementary file 7 — pr4c00418_si_007.zip [file pr4c00418_si_007.zip › plasmodium_alignments/PF3D7_0202500_orthos.afa]

>AK88_01323
MKITKVLYLLAALLAVNFIAPSFYNNVVDAKKA---SYKKLTPAERKKRNQKIMMISSIASGIAVLLGTALGLGFHY-KG
-KRGN-RRGT-PAAKK-EPILGALNN-----KQ-Q-NAPAQK
>PocGH01_04027300
MKITKILYLFAALLAVNFIAPSFYNNTVSAKKVA-PGYKKLTDAEKKKRNQKIMMISSIASGVALLLGTALGLGIHY-KS
-KHDN-KKGTTPQIKK-EPLL-GLNN------------QNKK
>PKNH_0418600
MKITKVLYLIAALLAVNFIAPSFYNNVVEGKKVS-GGYKKLTPAERKKRNQKIMMISSIASGIAVLLGTALGLGMHY-KN
-NRGN--KGT-PAQRRNEPLLGNLNQ-----QRQP-TTTRTQ
>PGSY75_0202500
MKLSKILYFFAALLALNFIAPRDYNTMVEAKA-----GKKLTPAEIKKRNQKIMLYSSIASAVALLIGGAVGLGIHLNKN
-KGEN-KKGT-PAAKK-TEIK-SVNP-----SI-S-STIYRA
>MKS88_001236
MKITKIVYIFATLLAVNIIAPSFYNTVVAGKNVAQTGYKKLTEAERKKRNQKIMMISSIASGIAVLLGTALGLGLHY-KN
-KQPKKADGA-NGAH--------------------------P
>PcyM_0422500
MKITKVLYLFAALLAVNFIAPSFYNNVVAGKKVS-GGYKKLTDAERKKRNQKIMMISSIASGIAVLLGTALGLGLHY-KN
-KGGN-RKGT-PTTRK-EPLLGGLNQ-----KP-P----AKN
>PCOAH_00008160
MKITKVLYLIAALLAVNFIAPSFYNNVVEAKKA--GGYKKLSPAERKKRNQKIMMISSIASGIAVLLGTALGLGIHY-KN
-GSGN-KKGT-PSPRK-EPLLGALNQKPQQPQP-P---RTTY
>PBILCG01_0205200
MKLSKILYFFAALLALNFIAPRDFNSMVEAKA-----GKKLTPAEIKKRNQNIMIYSSIASAIALLIGGAVGLGIHLHKN
-NKED-KKGT-PGTKK-TDTK-PVNP-----SI-S-STIYRS
>PF3D7_0202500
MKLSKILYFFAALLALNFIAPRDYNSMVEAKP-----AKKLTPAERKKRNQNIMIYSSIASAVALLIGGAVGLGIHLHKN
NKGDN-KKGT-PGAKK-NDNK-AVNP-----SI-S-STMYRA
>PADL01_0201300
MKLSKILYFFAALLALNFIAPRDYNTMVEAKA-----GKKLTPAEIKKRNQKIMLYSSIASAVALLIGGAVGLGIHLNKN
-KGEK-KKGT-PAAKK-TENK-SVNP-----SI-S-STMYRA
>PPRFG01_0202600
MKLSKILYFFAALLALNFIAPRDYNSMVEAKP-----AKKLTPAERKKRNQNIMIYSSIASAVALLIGGAVGLGIHLHKN
NKGDN-KKGT-PGAKK-NDNK-AVNP-----SI-S-STMYRA
>PVP01_0422600
MKITKVLYLFAALLAVNFIAPSFYNNVVAGKKVA-AGYKKLTDAERKKRNQKIMMISSIASGIAVLLGTALGLGLHY-KN
-KQDN-KKGT-PNTRK-EPLLGGLNQ-----KQ-PTKGINSQ
>PRCDC_0201600
MKLSKILYFFAALLALNFITPRDYNSMVEAKA-----AKKLTPAEIKKRNQNIMIYSSIASAVALLIGGAVGLGIHLHKN
NKGDN-KKGT-SGTKK-TDTK-PVNP-----SI-S-STIYRS
