# Supplementary material for: Phosphorylation in the Plasmodium falciparum Proteome: A Meta-Analysis of Publicly Available Data Sets
Source: J Proteome Res. 2024 Oct 30;23(12):5326–41. doi: 10.1021/acs.jproteome.4c00418 (PMC11629380; doi:10.1021/acs.jproteome.4c00418)
Supplement: Supplementary file 7 — pr4c00418_si_007.zip [file pr4c00418_si_007.zip › plasmodium_alignments/PF3D7_0202700_orthos.afa]

>PPRFG01_0202800
MVHLSKRNNIKSFLNYCKAKYLNPLLINKNEDIIKETSILKNNNL----YSRKESNVFIEILKSSFIKFRGQKI-NEEIN
NHNNIINNSSHNNNHNIYHDTNKKKKKQYEEKHNVFHTENMHKEVLLCMDVLQYEEDKVNRELHLLHSYFNKERTNIDPY
TLCESKIKNIDEYIYNIIKTNYKNIDEFITYIYLYKGKRFRVILSILLKNILHHIDN-VSKIKTNFKNRNIQRKFFKSNK
LT------------------SNYLSNK-LKLYNLKIT-QKKNIC-EKTVLDNQCKIIAASEIIHMGSLLHDDVIDDSNKR
RGVIALHKKFGNKISILSGDYLLARASSIFAGTGSPKICRRFSYVVESLIKGEFLQRNLKFNNVEEALKMYLIKSYHKTA
SLFSHLFACIAILSFKNDTIIQLCFNLGLHIGMAFQLYDDYLDYKIDDNTNKPILNDLKNNIKTAPLLFSYNYNPQVILQ
LINKNSYTNNDIENILYYIQHSNSMKKNELCSLLHIKKASDILYSLISHCNKPS-TNKNNTKHDDIKQSSEALINLILNV
LSRNVK
>PGSY75_0202700
MVHLSKRNNIKSFLNYCKVKYLNPLLINKNEDIIKETNILKNNNL----YNRKESNIFIEILKSSFIKFKGQKI-NEEIN
NHNNIINNSSLNNNHNIYHDTNKKKTQQYEEKHNVFHTENMYKDVLLCMDVLQYEEDKVNSELNLLHSYFNKERTNIDPY
TLCESKIKNIDEYIFNIIKTNYKNIDEFITYIYLYKGKRFRVILSILLKNILHHIDN-VSKFKTNFKNRNIQRNVSKSNK
FS------------------SNFLSNK-LKLYNLKITQKNKNIC-EKTVLDNQCKIIAASEIIHMGSLLHDDVIDESNKR
RGVIALHKKFGNKISILSGDYLLARASSIFAGTGSPKICRRFSYVVESLIKGEFLQRNLKFNNVEEALKMYLIKSYHKTA
SLFSHLFACIAILSFKNDTIIQLCFNLGLHIGMAYQLYDDYLDYKIDHNTNKPILNDLKNNIKTAPLLFSYNYNPQVILP
LINKNSYTNNDIENILYYIHHSNSMKKNELCSLLHIKKASEILYSLISYCNKTS-TNKNNTKKDDIKQSSEALINLILNV
LSRNVK
>PVP01_0422400
MILLSRKKNIKGFLNYCKTKCLNSLLTNKNDDPLKDVLPWKRNGFLL--DQGKGSNLFVEHVKASLLKLTGKYI-RNKIS
SDINK------------------I-TFDTSGSSNTKYSENVYKEILLCMNVLEYQDEQVEKELTSLHDYFKNIKGGIDPY
VLCENKIKNIDDHIYNIIKTDYNNLDEFITYIYLYQGKKFRVILSILLKNILSYVDN-VS-SKNNFKFRNIQRNYSKSVK
IAKSA---------------NNIISKKKLAIMN---S-ANNNIY-EKKIGENQYKIIAASEIIHMGSLLHDDVIDDSNNR
RGAPALHKKYGNKISILSGDFLLARASSVFAGTGCPQICRRFAYVVESLIKGELLQTNLKFNNIEDALKTYFIKTYHKTA
SLFSHLFACIAILSFKNEKVIELCFNLGLHIGMAFQLYDDYLDYKPDKNTNKPILNDLNNSIKTAPFLFSYNYNPDAVLS
LINKKTLSDTDISNILLYIHRTNSLKKNELCSLLHIKRAADILVSIISYCRTAKNAEKATSQKNDINQSREALINLILNI
LSRSAK
>AK88_01325
MILLSRKKNIREFLNYCKRKCLNSLLTDKNDDPLKDVRPWKRNGFVW--DKGKGSNQFVEELKTSAVKLTGNYI-KNKIS
SNINE------------------I-TLDTSGSSQTKYPENMYKEILLCMNVLEYEDEQVEKELTSLHNYFKNIKSGIDPY
VLCENKIKNIDEHVYNIIKTDYNNLDEFITYIYLYQGKKFRVILSILLKNILCYVDN-VS-SKKNFKFRNIHRNYSKCVK
IANSA---------------NNIIAKKKLAIVN---Y-ASNNIS-EKKIGENQCRIIAASEIIHMGSLLHDDVIDGSNHR
RGAVALHKKYGNKISILSGDFLLARASSVFASIGCPQICRRFSYVVESLIKGELLQTNLKFNNIEDALKTYFIKTYHKTA
SLFSHLFACIAILSFKNDKIIELCFKLGLHIGMAFQLYDDYLDYKPDKKTNKPILNDLNNSIKTAPFLFSYNYNPDTVLS
LINKKTLSDTDISNILFYIHSTNSLKKNELCSLLHIKRAADILISIISYCRTDKNYEKATWQKEDINQSREALINLILNI
LSRSAK
>PADL01_0201500
MVHLSKRNNIKSFLNYCKVKYLNPLLINKNEDIVKETNILKNNNL----YNRKESNIFIEILKSSFIKFKGQKI-NEEIN
KHNNIINNSILNNNHNIYHDTNKKKTQQYEEKHNVFHTENMYKDVLLCMDVLQYEEDKVNSELNLLHSYFNKERTNIDPY
TLCESKIKNIDEYIFNIIKTNYKNIDEFITYIYLYKGKRFRVILSILLKNILHHIDN-VSKFKTNFKNRNIQRNVSKSNK
FS------------------SNFLSNK-LKLYNLKITQKNKNIC-EKTVLDNQCKIIAASEIIHMGSLLHDDVIDESNKR
RGVIALHKKFGNKISILSGDYLLARASSIFAGTGSPKICRRFSYVVESLIKGEFLQRNLKFNNVEEALKMYLIKSYHKTA
SLFSHLFACIAILSFKNDTIIQLCFNLGLHIGMAYQLYDDYLDYKIDHNTNKPILNDLKNNIKTAPLLFSYNYNPQVILP
LINKNSYTSNDIENILYYIHHSNSMKKNELCSLLHIKKASEILYSLISHCNKTT-TNKNNTKNDDIKQSSEALINLILNV
LSRNVK
>PCHAS_0303000
MIVFSKKKHTPGFFDFCFKKCMNYLPITKDNSYINQNTSQRYNIYSSAENNSSPSNLFMEMLKFYAFKVKRKHL-NTELP
NEVNT----------------TKC-VPSHEIDNSMIYSNNTNNEVLLCLNILKYNDEQVNSELKYLHNYFKKIKCRTDPY
ALCENKIKNIDDHIYNIIKTDYSNINEFVTYIYQYKGKRFRVILSILLKNILTYIDN-VT-PKNNSKFRNIQRNISKTTQ
NSHQNNKHKDVTLLSKLYSRKNLLKKKIMQISK---N-CDNNIYTKNMILENQCKIIAASEIIHMGSLLHDDVIDESEKR
RGSLSLHKKYGNKVSILSGDFLLARACSVFANIGYPEICKRFSYVIESLIKGEFLQANLKTTNIEDALKTYLIKSYHKTA
SLFSHLFACIAIISFQNEKIIELCFNLGLHIGMAFQLYDDYLDYKIDPKTNQPILNDIKNNIKTAPLLFSYNYNPNNVLS
LINKKYLSNDDIQDALFYIKESNSMKKNELCSLMHMKKAADILESLISYCKLSKNTELQNYQKNEIDQSRAALTSLIFNT
LTRNTK
>PF3D7_0202700
MVHLSKRNNIKSFLNYCKAKYLNPLLINKNEDIIKETSILKNNNL----YSRKESNVFIEILKSSFIKFRGQKI-NEEIN
NHNNIINNSSHNNNHNIYHDTNKKKKQQYEEKHNVFHTENMHKEVLLCMDVLQYEEDKVNRELHLLHSYFNKERTNIDPY
TLCESKIKNIDEYIYNIIKTNYKNIDEFITYIYLYKGKRFRVILSILLKNILHHIDN-VSKIKTNFKNRNIQRKFFKSNK
LT------------------SNYLSNK-LKLYNLKIT-QKKNIC-EKTVLDNQCKIIAASEIIHMGSLLHDDVIDDSNKR
RGVIALHKKFGNKISILSGDYLLARASSIFAGTGSPKICRSFSYVVESLIKGEFLQRNLKFNNVEEALKMYLIKSYHKTA
SLFSHLFACIAILSFKNDTIIQLCFNLGLHIGMAFQLYDDYLDYKIDDNTNKPILNDLKNNIKTAPLLFSYNYNPQVILQ
LINKNSYTNNDIENILYYIQHSNSMKKNELCSLLHIKKASDILYSLISHCNKPS-TNKNNTKHDDIKQSSEALINLILNV
LSRNVK
>PKNH_0418400
MILLSRKKNIKEFLNYCKRKCLNSLLTNKNDDPIKGVLPWRRNGILL--DKGKNSNFLVELLKSYPIKLTGNYI-KNKIS
SDIHK------------------I-AFDTCGIGNTKYSENMYEEILLCMKVLTYEDEQVEKELTSLQDYFKNIKSGIDPY
ILCENKIKNIDEHIYNIIKTDYNNLDEFITYIYHYQGKKFRVILSILLKSILCYVDN-VS-SKNNFKFRNIQRNYSKSVK
STNSA---------------NNIIAKKKLAIIN---Y-ASNNIS-KKEIGVNQCRIIAASEIIHMGSLLHDDVIDDSNNR
RGALALHKKYGNKISILSGDFLLARASSVFASIGCPQICKRFAYVVESLIKGELLQTNLKFNNIEDALKTYFIKTYHKTA
SLFSHLFACMAILSFKNEKIINLCFNLGLHIGMAFQLYDDYLDYKPDKKTNKPILNDLNNSIKTAPFLFSYNYNPDVVLS
LINKKTLSDTDINNILFYIHSTNSLKKNELCSLLHIKRAADILISIISYCRMPKNAEKANSQRNDINQSREALINLVLNI
LSRGAK
>MKS88_001234
MFYLSNKKHIKEFLSYCKTKCFNSLLINKNDYLLKENATWKSNLYHL--YKKRDINPFVELIKASLFIFKRKYL-RNKVL
SDTNR------------------K-TFNSYEHNSLLYSDSVYKEILLCMKVLHYKEEEVDRDLNNLHDHFNTIKSGIDPY
MLCENKIKNIDEYIYNIIKTDYNNIDEFITYIYLYQGKKFRVILSILLKNILSYVDNNIS-SKNNFKFRNIQRNSSKLIG
SS------------------KNSLSKKKLAIIN---S-PINNVS-KKKIVENQNKIIAASEIIHMGSLLHDDVIDESTKR
RGALALHKKYGNKISILSGDFLLARASSVFAGTGSPKICRRFAYVVESLIKGEFLQTNLKYRNIEDALKTYFIKTFHKTA
SLFSHLFACIAILSFKNEKITELCFNLGLHIGMAFQLYDDYLDYKVDSNTKTPILNDLKNNIKTAPLLFSYNYNPEIILS
LINKRSLTDSDINNILFYINKTNSMKKNELCSLLHIKKASDILSSLISYCRTTRNVEIANSEKNEINQSREALINLVLNI
LSRNTK
>PRCDC_0201800
MVHLSKRNNIKSFLNYCKAKYLNPLIINKNEDIVKETSILKNDNL----YSRKESNVFIEILKSSFIKFRGQKI-NEEIN
NHNNIINNSSHNNNHNIYHDTNKKKKQQYEEKNNVFHTENMHKEVLLCMDVLQYEEDKVNRELDLLHSYFNKERTNIDPY
TLCESKIKNIDEYIYNIIKTNYKNIDEFITYIYLYKGKRFRVILSILLKNILHHIDN-VSKIKTNFKNRNIQRNFFKSNK
LS------------------PNYLSNK-LKLYNLKIK-QKKNIC-EKTVLDNQCKIIAASEIIHMGSLLHDDVIDDSNKR
RGVIALHKKFGNKISILSGDYLLARASSIFAGTGSPKICRRFSYVVESLIKGEFLQRNLKFNNVEEALKMYLIKSYHKTA
SLFSHLFACIAILSFKNDTIIQLCFNLGLHIGMAFQLYDDYLDYKIDDNTNKPILNDLKNNIKTAPLLFSYNYNPQVILQ
LINKNSYTNNDIENILYYIQHSNSMKKNELCSLLHIKKASDILYSLISHCNKSS-TNKNNNKHDDIKQSSEALINLILNV
LSRNVK
>PocGH01_04027100
MLVLSRTKSMMGFLNYCKEKCMNSFLINKSNNILKQNGIHKNK-LNI--YKQNGSNIFVDLIKASLFKIKGKKYQSNENQ
VHINK------------------K-KESYGDNNSILYTEKVYNEILLCMDVLQYEEEQVNHELNYLHDYFKKIKSNIDPY
ILCENKIKNIDQYIYNIIKTDYNNIDEFITYIYLYQGKKFRIILSILLKNILCYIDN-KN-FKNNFKFRNIQRNNCKHLC
NN--K---------------NNI-VHKKLRIIN---T-SYNNIS-QKKIVENQYKIIAASEIIHMGSLLHDDVIDESNKR
RGALALHKKYGNKISVLSGDFLLARASSVFAATGYPQICRRFSYVVESLIKGEFLQTNLKFNTIEEALKTYFIKTYHKTA
SLFSHLFACIAILSFKNDKITELCFNLGLHIGMAFQLYDDYLDYKLDTTTNKPILNDLKNNIKTAPLLFSYNYNPETILS
LVNKKSLSSNDIKNILFYINNTNSMKKNELCSLLHIKKASDILSSIISYCRTTKNAQKITSEKIDINQSREALTNLILNI
LSRGSK
>PVVCY_0300160
MIVFSKKKHTSGFFDFCLKKCMNYLPITKDNNYINQSTASRYNIYSSAENHNGPSNLFMEMLKFYAFKAKRKNL-NTELP
NDVNT----------------PKS-VTSNEIDSSVLFSQNTNNEVLLCLNILKYNDEQVNNELNYLHNYFKKIKCHTDPY
ALCENKIKNIDEHIYNIIKTDYSNINEFVTYIYQYKGKRFRVILSILLKNILTYIDN-VT-PKNNSKFRNIQRNISKTTQ
NSNQNNKHKDVTLLSKLYSRKNILKKKIMQISK---N-CDNNIYTKNMILENQCKIIAASEIIHMGSLLHDDVIDESEKR
RGSLSLHKKYGNKVSILSGDFLLARACSVFANIGYPEICKRFSYVIESLIKGEFLQANLKSTNIEDALKAYLIKSYHKTA
SLFSHLFACIAIISFQNEKIIELCFNLGLHIGMAFQLYDDYLDYKIDPKTNQPILNDIKNNIKTAPLLFSYNYNPNNVLS
LINKKYLSNDDIQDVLFYIKESNSMKKNELCSLMHMKKAADILESLISYCKLSKNTELQNYQKNEIDQSRAALTSLIFNT
LTRNTK
>C922_02870
MVILSKKRNIKGFLNYCRTKCLRSLRTNKNDDPLKDVLPWKRKGFDL--DQGKGSNLFVELVKSSLLKLTGKYI-GNKIS
WDMNK------------------M-RFDTSGSSNTKYSENVYKEILLCMNVLEYQDEQVEKELTSLQDYFKNIKGGIDPY
VLCENKIKNIDEYIYNMIKTDYNNLDEFITYIYLYQGKKFRVILSILLKNILSYVDN-VS-SKNSFKFRNIQRNYSRSVK
IAKSA---------------NNIIAKKKIAMMN---S-ASNNIS-EKKIGENQCRIIAASEIIHMGSLLHDDVIDDANNR
RGAPALHRKYGNKISILSGDFLLARASSVFAGTGCPQICRRFAYVVESLIKGELLQTNLKFNNIEDALQTYFIKTYHKTA
SLFSHLFASIAIVSFKNEKIIELCFNLGLHIGMAFQLYDDYLDYKPEKNTNKPILNDLNNNIKTAPFLFSYNYNPDAVLS
LINKKKLSDTDISNILFYIHSTNSMKKNELCSLLHIKRATDILISIISYCRTAINAEKASSQKNDINQSKEALINLILNI
LSRSDK
>PmUG01_04029700
MFYLSNKKHIKEFLSYCKTKCFNSLLINKNDYLLKENATWKSNLYHL--YKKRDINPFVELIKASLFIFKRKYL-RNKVL
SDTNR------------------K-TFNSYEHNSLLYSDSVYKEILLCMKVLHYKEEEVDRDLNNLHDHFNTIKSGIDPY
MLCENKIKNIDEYIYNIIKTDYNNIDEFITYIYLYQGKKFRVILSILLKNILSYVDNNIS-SKNNFKFRNIQRNSSKLIG
SS------------------KNSLSKKKLAIIN---S-PINNVS-KKKIVENQNKIIAASEIIHMGSLLHDDVIDESTKR
RGALALHKKYGNKISILSGDFLLARASSVFAGTGSPKICRRFAYVVESLIKGEFLQTNLKYRNIEDALKTYFIKTFHKTA
SLFSHLFACIAILSFKNEKITELCFNLGLHIGMAFQLYDDYLDYKVDSNTKTPILNDLKNNIKTAPLLFSYNYNPEIILS
LINKRSLTDSDINNILFYINKTNSMKKNELCSLLHIKKASDILSSLISYCRTTRNVEIANSEKNEINQSREALINLVLNI
LSRNTK
>PCOAH_00008180
MILLSRRKNIKEFLNYCKRKCLNSLLTNKNDDPIKDVLPWRRNGFLS--DSGKDSNRLVDLLKEYPIKLTGNYI-KNKIS
SDIHK------------------I-AFDTSGIGNTIYSENMYNEILLCMNVLKYEDEQVEKELASLQDYFKNIKSGIDPY
ILCENKIKNIDEHIYNIIKTDYNNLDEFITYIYHYQGKKFRVILSILLKSILYHVDN-VS-SKNNFKFRNIQRNYSKSVK
STNSA---------------NNIIAKKKLAIIN---Y-ASNNIS-EKKIVENQCRIIAASEIIHMGSLLHDDVIDDSNNR
RGALALHKKYGNKISILSGDFLLARASSVFASIGCPQICKRFAYVVESLIKGELLQTNLKFNNIEDALKTYFIKTYHKTA
SLFSHLFACMAILSFKNEKIIDLCFNLGLHIGMAFQLYDDYLDYKPDKKTNKPILNDLNNSIKTAPFLFSYNYNPDTVLS
LINKKTLSDTDISNILFYIHSTNSLKKNELCSLLHIKRAADILISIISYCRTAKNAEKASSQRNDINQSREALINLVLNI
LSRSAK
>PGAL8A_00021600
MILLSK-NNVKGFLNYCNTKCYNSL-INKNDNIFKKN-VFKNNIY----YVKKASSVFKELIKESFNKFKQEYL-NNKTP
NI-N-------------------K-ALKFCENSNMIFTESLYKEILMCMNVLHYKDQEVDNELNYLHEYFKSKKSDIDPF
TLCENKIKIVDEYIYNIIKTNYSNIDEFTSYIYLCKGKKFRIISGIFLKNILSYVDN-ML-TKSNLKYQNLLKNKAKSPI
N-------------------KSLISKR-RALMN---S--GNRIS-KEQIDENQYKIIAAAEIIHMGSLLHDDVIDESSQR
RGILSLHKKYGNKVSILSGDFLIARAGSVFADTNIPNICKRFACVIESLIKGEFLQTNLRFDNIEDAFKIYLIKSYHKTA
SLFSHLFASIAVLSFKNEKIIQLCFNLGLHIGMAFQLYDDYLDYKIDNNSKKPILDDVKNNIKTAPLFFSYNYNPDVILS
LINKKSFSDNDINNILTYIKSTNSMKKNELCSLLHIKKAFDILSLLVSNCKTMNI-----NEKKKINEYEEGLINIILNV
LSRSIK
>PBANKA_0300800
MIVFSKKKHTPGFFDFCFKKCMNYLPITKDNNYTNQSGTTRYNIYSSVESHSGSSNIFMEMLNFYAFKVKRKNL-NTKLP
NEVNT----------------NKY-VLSNEIDNSMLYSQSANNEVLLCLGVLKYKDEEVDNELNYIHNYFKKIKCRIDPY
TLCENKIKNIDEHIYNIIKTDYNNINEFVTYIYQYKGKKFRVILSILLKNILTYIDN-VT-PKNKSKFRNIQRNISKTIQ
NSHQNNRYRHITILNKLYSRKN-LKKKIIQINK---N-PDSNIYTKNMILENQCKIIAASEIIHMGSLLHDDVIDESEKR
RGSLSLHKKYGNKVSILSGDFLLARACSVFASIGYPEICKRFSYVIESLIKGEFLQTNLNYTNIEDALKTYLIKSYHKTA
SLFSHLFACIAIISFQNDQITELCFNLGLHIGMAFQLYDDYLDYKINPKTNQPILNDIKNNIKTAPLLFSYNYNPNTVLS
LINKKYLSNDDIQNVLFYIKESNSMKKNELCSLLHMKKAADILESLISYCKISNNIELQNYQKNEIDQNRTALTSLIFNM
LTRTTK
>PBILCG01_0205400
MVHLSKRNNIKSFLNYCKVKYLNPLLINKNEDIVKETSILKNNNL----YSRKESNIFIEILKSSFIKFRGQQI-KEETN
NHNNIINNSSRNNNHNIYHDTKKKKKKQYEEKHNVFHTENMHKDVLLCMDVLQYEEDKVNRELHLLHSYFNKERTNIDPY
TLCESKIKNIDEYIYNIIKTNYKNIDEFITYIYLYKGKRFRVILSILLKNILHHIDN-VSKIKTNFKNRNIQRNFFKSNK
LS------------------SNYLSNK-LKLYNLKVT-QKKNIC-EKTVLDNQCKIIAASEIIHMGSLLHDDVIDESNKR
RGVIALHKKFGNKISILSGDYLLARASSIFAGTGSPKICRRFSYVVESLIKGEFLQTNLKFNNVEEALKMYLIKSYHKTA
SLFSHLFACIAILSFKNDTIIQLCFNLGLHIGMAFQLYDDYLDYKIDDNTNKPILNDLKNNIKTAPLLFSYNYNPQVILQ
LINKNSYTNNDIENILYYIYNSNSMKKNELCSLLHIKKASEILYSLISHCNKAS-TNKNNTKHNDIKQSSEALINLILNV
LTRNVK
>PRELSG_0419200
MILLSKKKNVKGFLNYCKTKCYNSL-INKNDGIFRKK-IVHNNLY----YVKKVSNVFLELIKSSFNKFKEKNL-NNETP
QL-K-------------------K-VLEFCENNNLIYTESLYKEILMCMNVLHYKDEKVDNELNYLRNYFKSKKSDIDPF
TLCENKIKKVDEYIYNIIKTNYKNIDEYTTYIYLCQGKKFRIIVGILLKNILSYVDS-SS-SKNNFKYHNIQRNKYKSYI
N-------------------KNYISKK-RAMMN---S--PNHIS-KEQINENQYKIIAASEIVHMGSLLHDDVIDESEKR
RGILTLHKKYGNKISILSGDFLLARASSVFADIGIPNICRRFAYVVESLIKGEFLQKNLRFNNVEDALKIYLIKSYHKTA
SLFSHLFACIAIISFKNENIIQLCFNLGLHIGMAFQLYDDYLDYKVSDDKKKPLLNDIKNNIKTAPLLFSYNYNPDVILS
LINKTSFSNNDIDNILFYINSTNSMKKNELCSLLHIKKASDILSLLVSHCRTNSN-----NEKKKINEHKEALINLIFNI
LTRNIK
>PY17X_0301300
MIVFSKKKHTPGFFDFCFKKCMNYLPITKDNTQ---SAASKYNIYSSVENNNGSSNIFMEILNYYAFKIKRKNL-NTELF
NQDNT----------------NKS-VVSNEIDKSMLYSQNVNNEVLLCLNILKYKDEQVDNELNYLYNYFTKIKCRIDPY
KLCENKIKNIDEHIYNIIKTDYNNINEFVTYIYQYKGKKFRVILSILLKNILTYIDN-VT-PKNNPKFRNIQRNISKTIQ
NNHQNNQHRHINILNKLYLRKNILNKKILQINK---NYDNNNIYTKNMILENQCKIIAASEIIHMGSLLHDDVIDESEKR
RGSLSLHKKYGNKVSILSGDFLLARACSVFASIGYPEICKRFSYVIESLIKGEFLQTNLNYNNIEDALKTYLIKSYHKTA
SLFSHLFACIAIISFQNDKITELCFNLGLHIGMAFQLYDDYLDYKINPKTNQPILNDIKNNIKTAPLLFSYSYNPNNVLS
LINKKYLSNDDIQNVLFYIKESNSMKKNELCSLLHMKKAADILESLISYCKTSNNIKLQNYQKNEIDQSKAALTSLIFNM
LTRTTK
>PcyM_0422300
MIILSRKKNIKGFLNYCKTKCLNSLLGNKNDDPIKDVLPWKRNGFHL--DQGKGSNLFVELVKASLLKLTGKYI-RNKIS
SDTNK------------------I-TFDTSGSSNTKYSENVYKEILLCMNVLEYQDEQVEKELTSLHDYFKNIKGGIDPY
VLCENKIKNIDEHIYNIIKTDYNNLDEFITYIYLYQGKKFRVILSILLKNILSYVDN-VS-SKNNFKFRNIQRNYSKSVK
IAKSA---------------NNIIAKKKLAIIN---S-ASNNIS-EKKIGENQCRIIAASEIIHMGSLLHDDVIDDSNNR
RGALALHKKYGNKISILSGDFLLARASSVFAGTGCPQICRRFAYVVESLIKGELLQTNLKFNNIEDALKTYFIKTYHKTA
SLFSHLFACIAILSFKNEKIIELCFNLGLHIGMAFQLYDDYLDYKPDKKTNKPILNDLNNSIKTAPFLFSYNYNPDAVLS
LINKKTLSDTDISNILFYINSTNSLKKNELCSLLHIKRAADILISIISYCRTDKNAEKASSQKKDINQSREALINLILNI
LSRSAK
