# Supplementary material for: Phosphorylation in the Plasmodium falciparum Proteome: A Meta-Analysis of Publicly Available Data Sets
Source: J Proteome Res. 2024 Oct 30;23(12):5326–41. doi: 10.1021/acs.jproteome.4c00418 (PMC11629380; doi:10.1021/acs.jproteome.4c00418)
Supplement: Supplementary file 7 — pr4c00418_si_007.zip [file pr4c00418_si_007.zip › plasmodium_alignments/PF3D7_0202800_orthos.afa]

>PVVCY_0300170
MESKLIRLLPTEPTGCLIKIKNIIYFEKEVQIKHFLEHL-DVCLIQTN---YEQNEGHALLHSKEEVLHFMKLYKTILKN
MIFSYSNENNI----EIEILNPNEEMEFWSYARKNKLKFYICCNS--L-----K
>PRELSG_0419100
MENKLFYIYPNEPTGCLLKIKNINCFEKEIEIKHFFEHLVDICLIHSD---YVKNEAHALLHSKEEVLYFMKYHHLIFKN
MKFLETEIQNI----EIEILNKEEEKIFWNNIRLKKTRFYICCNV--H-----K
>PcyM_0422200
MENKLSRLFPTEPTSSLVKIKNIAPFEGELEIQNFLGHMVDVCLMRVD---REKNEAYALVHSNEEASHLLRLYKVILKN
MIFLCSNGRDVETEIDIEIFDKDEERTFWRDAKRNNLYFNICCNA--Q-----K
>PCOAH_00008190
MENKLSRLFPTEPTGSLVKIKNIAPFEGELEIQNFLGHMVDVCLMRVD---RTKNEAYALVHSNEEASHLLRLYKVILKN
MIFLYSSGRDVETEIDIEIFDKDEERTFWLDAKRNNLYFNIW------------
>PGAL8A_00021500
MENKISCIYPNKPTGCIIRIKNIKCFENEIEIKHFFEHLVDICLIHSD---YVKNEAYALMHSKQEALHFMKFYQQIFKN
MKFLELENQNI----EIEILNKEEEKIFWSNIRMKKIDFYICCKK--H-----K
>PADL01_0201600
MGGDIFRLLPTEATGCLIRIKNISCFDKKSEVINFVGHLVEICLIHVD---LLRNEAYVLLHSREEVLHFMKLYYVICNN
MYFIDRSKRNI----EIEIFNEEKEILFWKESKKNCTKFNICCKG--H-----K
>MKS88_001233
MKCNLFRLFPTEPTGSLIKIKNITFFEKDIEIKHFLEHIVACFHDYNDLRIHFNNEACALLHSREEALHLMKLYKVIFKN
MIFFSSNKQNM----EIEIFNQEEERIFWKDVKRHNVKFYVW------------
>PKNH_0418300
MENKLSRLFPTEPTGSLVKIKNIAPFEGELEIQNFLGHMVDVCLMRVD---RTKNEAYALVHSNEEASHLLGLYKVILKN
MIFLHSKGRDIEIEVDIEIFDEDEERTFWRDAKRNNLYFNICCNA--Q-----K
>PBANKA_0300900
MESKLIRLLPKEPTGCLIKIKNVIYFEKAIQIKHFLEHLVDVCLIQTN---YEQNEAYALLHSKEEVLHFMKLYKTILKN
MIFSHSNEKSI----EIEILNSEEEMIFWNYARKNKLKFYVCCNS--L-----K
>C922_02869
ME-KLSRLFPTER--SLVKIKNIAPFEGELEIQNFLGHMVDVCLMRVD---RAKNEAYALVHSNEEASHLLRLYKAILKN
MIFLCSSGRGVETEIDIEIFDKDEERTFWRDAKRNNLYFNIWWEK--RRGHISV
>PocGH01_04027000
MQNKLVRLFPTEPTGCLVKVKNVALFEKEIDIKHFLEHVVDVCLMQTN---FAKNEAYVLLHSMEEVSHLMRMYPIISKN
MAFIHSDGDNV----EIEVFNKDEERIFWRVAKRNNANFYVCCNV--H-----K
>PGSY75_0202800
MGGDIFRLLPTEATGCLIRIKNISCFDKKSEVINFVGHLVEICLIHVD---LLKNEAYVLLHSREEVLHFMKLYYVIYNN
MHFIDRSKRNI----EIEIFNEEKENLFWKESKKNCTKFNICCKG--H-----K
>AK88_01326
MENKLSRLFPTEPTGSLVKIKNIALFEGELEIQNFLGHMVDVCLMRVD---RTKNEAYALVHSNEEASHLLRLYKVILRN
MIFLYSRAKDVETEIDIEIFDKDQERSFWRDAKRNNLHFNICCNA--H-----K
>PY17X_0301400
MENKLIRLLPKEPTGCLIKIKNISYFEKEIQIKHFLEHLVEVCLIQTN---YEENEGYALLHSKEEALHFMKLYKTILKN
MIFSYSNENNI----EIEILNNEEEMRFWNYARKNKIKFYVCCNS--L-----K
>PCHAS_0303100
MESKLIRLLPTEPTGCLIKIKNILYFEKEVQIKHFLEHLVDVCLIQTN---YEQNEGHALLHSKEEVLHFMKLYKAILKN
MVFSYSNENSI----EIEILNPDEEMAFWSYARKNKLKFYICCNS--L-----K
>PRCDC_0201900
MGGDIFRLLPTEATGCLIRIKNISCFDKKSEVINFVGHLVEICLIHVD---LLKNVAYVLLHSREEVLHFVKLYYVICNN
MHFIDKIKRNI----EIEIYNEEAENVFWKESKKNCTKFNICCKG--H-----K
>PBILCG01_0205500
MGSDIFRLLPTEATGCLIRMKNISCFDKKSEVINFVGHLVQICLIHVD---LLKNEAYVLLHSREEVLHFMKLYYVICNN
MHFIDKTKRNI----EIEIYNEEEENVFWKESKRNYTKFNICCKG--H-----K
>PmUG01_04029600
MKCNLFRLFPTEPTGSLIKIKNITFFEKDIEIKHFLEHIVDVCIIFAD---SAKNEACALLHSREEALHLMKLYKVIFKN
MIFFSSNKQNM----EIEIFNQEEERIFWKDVKRHNVKFYVCKQRGQT-----G
>PPRFG01_0202900
MGGDIFRLLPTEATGCLIRIKNISCFDKKSEVINFVGHLVEICLIHVD---FLKNEAYVLLHSREEVLHFMKLYYVICNN
MHFIDKTKRNI----EIEIYNEEEENVFWKESKRNCTKFNICCKG--H-----K
>PF3D7_0202800
MGGDIFRLLPTEATGCLIRIKNISCFDKKSEVINFVGHLVEICLIHVD---FLKNEAYVLLHSREEVLHFMKLYYVICNN
MHFIDKTKRNI----EIEIYNEEEENVFWKESKRNCTKFNICCKG--H-----K
>PVP01_0422300
MENKLSRLFPTEPTGSLVKIKNIAPFEGELEIQNFLGHMVDVCLMRVD---RSKNEAYALVHSNEEASHLLRLYKVILKN
MLFLCSNGRDVETEIDMEIFDQDEERTFWRDAKRNNLYFSICCNT--Q-----K
