# Supplementary material for: Phosphorylation in the Plasmodium falciparum Proteome: A Meta-Analysis of Publicly Available Data Sets
Source: J Proteome Res. 2024 Oct 30;23(12):5326–41. doi: 10.1021/acs.jproteome.4c00418 (PMC11629380; doi:10.1021/acs.jproteome.4c00418)
Supplement: Supplementary file 7 — pr4c00418_si_007.zip [file pr4c00418_si_007.zip › plasmodium_alignments/PF3D7_0202900_orthos.afa]

>PmUG01_04029500
MNC-LKGLHHWTFHKFSYIFQAFYFFYLISG-----FLIIRFQSYFILEQYCR--TSYRSFLCVLLFSSGILSFFTCSLS
DPG--------------------------------------------KISLISLDKHMKFYSYDEIIFHANTKCETCHIL
KPARSKHCKYCSSCIPRYDHHCFLLNNCIGGYNSIYYFVFIYINIAITFYASYITSLCLYSIMKYENLLEATFIDKGTNE
VLPNTYLTIANYLFSKYSPTFSLFVISLFSFFFLILLFSHEMYFNFYLNITTNEKKKYSQLKNS-FSLNKQFYNKGFIKN
VKDVLFYKKNVDNFLKKIS
>PCOAH_00008200
-----------------------------------------MESYAILGQYCR--VGYDRIFSVLLFVSGALSFLACSLS
DPG--------------------------------------------KISHTSLDKHLKFYPYDEVIFHQNNKCSTCQML
KPARSKHCKYCLSCISRYDHHCFLLNNCIGGYNSIYYLIFICTNATIAFHSFYITFRCLYNIIKYENLLEATFIHKGSNQ
EMPNSCVTIVRYLFSKCTPTFSVFVVSLLSASLLALLFSHEIYLNFCVNITNNEKKKYVSLKGD-TPVNRQFYNKGFIKN
VQDVLFYKKNVEEFFKKNS
>PKNH_0418200
MIHSIRGRVEWIFHTFCRLFQALYLFYLLSG-----CLIIHMESYVILEQYCP--VGYDRIFSVFLFVSGAVSFLACSLS
DPG--------------------------------------------KISHTSLDKHLKFYPYDQVIFHQNNKCSTCRIL
KPARSKHCKYCLSCISRYDHHCFLLNNCIGGYNSIYYFVFICTNAAIAFHSFYITFRCLYNIIKYENLLKATFIHKETNE
EMPNSYVTIVRYLFSKCSPTFSVFVVSLVSASLLALLFSHEIYFNFFVNITNNEKKKYVSLKDC-TPVNKQFYNKGFIRN
VQDVLFYKKNVEDFFKKNS
>MKS88_001232
MNC-LKGLHHWTFHKFSYIFQV------------------------------K--NNSKNFLCVLLFSSGILSFFTCSLS
DPG--------------------------------------------KISLISLDKHMKFYSYDEIIFHANTKCETCHIL
KPARSKHCKYCSSCIPRYDHHCFLLNNCIGGYNT---------------------SLCLYSIMKYENLLEATFIDKGTNE
VLPNTYLTIANVKK---------------------------------------------------------RKNKIRRKN
EQKIYIYFRNTAP-PSPYL
>PVP01_0422200
MNQSVKGHVEWLFHTFCRLFQALYLFYLLSG-----CLIIHMESYVILEQYHP--SGYDRIFSALLFLSGALSFLACSLS
DPG--------------------------------------------RISHTSLDKHLKFYPYDEVIFHQNDKCSTCQML
KPARSKHCKYCLSCISRYDHHCFLLNNCIGGYNSSYYLAFICANATIAFHSFYITFRCLYNIIKYENLLKATFIHKGSNE
EIPNSCVTIARYLFSKCSPTFSLFVVSLLSASLLALLFSREIYFNFCVNITSNEKTKYVSLKGG-TPVNRQFYNKGFIKN
VQDVLFYKKNVEEFFKKNS
>PBILCG01_0205600
MNM-LKECKHWVLCKFSHFIQIFYFFYLFSG-----CLIIYFETHFILDQYYR--IPYIRFFCIFLFIFGITSFFLCSLS
NPG--------------------------------------------KISLNDLDKHLQYYSYDETIFYANTKCKTCNII
KPARSKHCSYCSSCISRYDHHCFLLNNCIGGYNNMYYLFFLHIHIIITFYSSYITFFTLYSIIMYEHLLEGTFINQVTNE
VIPFSYLTIVNYLFYKCSGTFSLFVISIFSFFCLVFYFLNIIYFSLFINITQNELTKYRKLENNSGQINTEFYNKGFIKN
VKDLLFYKKNIKNFIKKKL
>C922_02868
MCV-SALASNA---------------------------YGYAATAIGADLYITPTPSNPRILSVLLFVTGALSFLACSLR
DPGTFLDSDNLDDPHIVLLHFLTLYFLTLQPSLILLHKKNCTLNYAGRISHTSLDKHLKFYPYDEVIFHQNDKCSTCQIL
KPARSKHCKYCLSCISRYDHHCFLLNNCIGGYNSIYYLAFIFTNVTIAFHSFYITFRCLYNIIKHENLLKATFIHRGSNE
VMPKSCLTIARYLFSKCSPTFSVFVVSLLSAPLLALLFSNEIYFNFCVNITNNEKTKYVSLKGG-TPVNRQFYNKGFIKN
VQDVLFYKKNVEDFFKKNS
>PRELSG_0419000
MNT-LKKYIYLIFLKFNHYFQVLYFFYLSSG-----SFIILFQSYIILERYYN--DNYHRFFCLLIFLCGFVSFLICSLS
DSG--------------------------------------------KICNSYLDKHFKYYPYDEIIFHENSECETCKIK
KPARSKHCKYCSSCISRYDHHCFLLNNCIGGYNKVYFLIFIYVNIVITFYSSYITSLSLCSVIKYENLFNVTFINKETNK
VLSNSYLTIAKYLFSEYSATFSLFIISFFSFFCILVFFLSEIYYSFCVNLTNYEKKKYNKLKNS-LHINKNFYNKGLIKN
VNDVLFYKKNIEDFLKKSS
>PcyM_0422100
MNQSIRGRAEWIFHTFCRLFQALYLFYLLSG-----CLIIHMESYVILEQYCP--AGYDRIFSVLLFVSGVLSFLACSLS
DPG--------------------------------------------RISHTSLDKHLKFYPYDEVIFHQNNICSTCQML
KPARSKHCKYCLSCISRYDHHCFLLNNCIGGYNSIYYLAFICTNATVAFHSFYITFRCLYNIIKYENLLKATFIHKGSNE
EMPNSCVTIARYLFSKCSPTFCVFVVSLLSASLLALLFSHEIYFNFCVNITNNEKTKYVNLKGG-TPVNRQFYNKGFIKN
VQDVLFYKKNVEDFFKKNS
>PGAL8A_00021400
MNT-LKSYMNLIFLKANHYFQFYYSFSMYVKIKKKIIFEIEKETYFILERYYN--TSCNSFFCMLIFISGFSSFLLCSLS
DPG--------------------------------------------KISSKYLDKHLKFYPYDGIIFHKDSECETCKIK
KPARSKHCKYCSSCISRYDHHCFLLNNCIGGYNNVYFIIFICVNIIITFYSSYIS---LYSVIKYENLLEATFINHKTNE
ILPNSYLTIVNYLFSEYSATFSLFIISISTFFCILLFFLHEIYLNFYVNMTNNEKAKYNKLKNSNLHRNKNFYS--FIRN
VNDALFYKKNIENFPKKFS
>PPRFG01_0203000
MNM-LKEGKHWIFYKFSHFIQIFYFFYLFSG-----CLIIYFETHFILDQYYR--IPYIRFFCIFLFIFGITSFFLCSLS
DPG--------------------------------------------KISLNGLDKHLEYYSYDEIIFYNNTKCKTCNII
KPARSKHCSYCSSCISRYDHHCFLLNNCIGGYNNMYYLVFLHIHIIITFYSTYITFLTLYSIIIYEHLLEATFINKENNE
IIPFSYLTIVNYLFYKCSGTFSLFVISIFSFLCLFFYFVHIIYFSLFNNITQNELTKYRKLENNSGQINTEFYNKGFIKN
VKDLLFYKKNIKNFIKKKL
>PocGH01_04026900
MKP-LKGYIIWTLHKLSPVFQLFYFFYLTSG-----CFIINFETYLILEECYS--TRYRRYSCLFLFISGALSFFSCSLS
DPG--------------------------------------------RITHTSLEKHLQYYSYDEIIFHQNSQCKTCRML
KPARSKHCKYCMSCISRYDHHCFLLNNCVGGYNNIYFFVFIHVNILITLYSSYITSLCIYSIIKYKKLLQATFIHKESNT
ILPDSYITISWYLFSKYSPTFSLLLVSLFSLISLVLLLIREMYFSFCFNITNNEKTKYRKLKERYPYVNFNFYNKGFLKN
VKDALFYKKNVEEFFKKKT
>PADL01_0201700
MNN-LKKCKRWILYKFSHFIQIFYFFYLFSG-----CLIIYFETHFILNQYYS--IPYIRFFCIFLFIFGITSFFLCSLS
DPG--------------------------------------------KISSNCLDKHLEYYSYDEIIFYANTKCKTCNIT
KPARSKHCSFCSSCISRYDHHCFLLNNCIGGYNNMYYLVFLHIHIIITFYSTFITVYALYSIIKYEHLLEATFINKETNE
IIPFSYFTIVNYLFYKCSGTFSLFVISIFSFFCLFSYFLNIIYFSLFINITQNELTKYRKVENKSAQINTEFYNKGFIKN
VEDLLFYKKNIKNFINKKL
>PRCDC_0202000
MNM-LKEGKHWILYKFSRFIQIFYFFYLFSG-----CLIIYFETHFILDQYYR--IPYIRFFCIFLFIFGIASFFLCSLS
DPG--------------------------------------------KISFNGLDKHLEYYSYDEIIFYTNTKCKTCNII
KPARSKHCSYCSSCISRYDHHCFLLNNCIGGYNNMYYLVFLHMHIIITFYSTYITFLTLYSIIIYEHLLEATFINEENNE
IIPFSYLTIVNYLFYKCSGTFSLFIISIFSFFFLFFYFLNIIYFSLFNNITQNELTKYRKLENNSGQINTEFYNKGFIKN
VKDLLFYKKNIKNFIKKKL
>PF3D7_0202900
MNM-LKEGKHWIFYKFSHFIQIFYFFYLFSG-----CLIIYFETHFILDQYYR--IPYIRFFCIFLFIFGITSFFLCSLS
DPG--------------------------------------------KISLNGLDKHLEYYSYDEIIFYTNTKCKTCNII
KPARSKHCSYCSSCISRYDHHCFLLNNCIGGYNNMYYLVFLHIHIIITFYSTYITFLTLYSIIIYEHLLEATFINKENNE
IIPFSYLTIVNYLFYKCSGTFSLFVISIFSFFCLFFYFLHIIYFSLFNNITQNELTKYRKLENNSGQINTEFYNKGFIKN
VKDLLFYKKNIKNFIKKKL
>AK88_01327
MAI-LKP-------------------YLINS-----PFRLP-LAYVILEQYCP--AGYNRIFSILLFVSGALSFLVCSLS
DPG--------------------------------------------RISHTSLDKHLKFYPYDEVIFHQNNKCSTCQML
KPARSKHCKYCLSCISRYDHHCFLLNNCIGGYNSIYYLAFICTNATIAFHSFYITFRCLYNIIKYENLLKATFIHKDSNE
EMPNSCVTIARYLFSKCSPTFSLFVVSLLSASILALLFSHEIYFNFCVNITRNEKTKYVSLKGG-TPVNKQFYNKGFIKN
VQDVLFYKKIVEDFLKKNS
>PGSY75_0202900
MNN-LKKCKRWILYKFSHFIQIFYFFYLFSG-----CLIIYFETHLILNQYYS--IPYIRFFCIFLFIFGITSFFLCSLS
DPG--------------------------------------------KISSNCLDKHLEYYSYDEIIFYANNKCKTCNIT
KPARSKHCPFCSSCISRYDHHCFLLNNCIGGYNNMYYLIFLHIHIIITFYSTFITVFTLYSIIIYEHLLEATFINKETNE
IIPFSYFTIVNYLFYKCSGTFSLFVISIFSFFCLFSYFLNIIYFSLFINITQNELTKYRKVENKSRQINTEFYNKGFIKN
VEDLLFYKKNIKNFINKKL
