# Supplementary material for: Phosphorylation in the Plasmodium falciparum Proteome: A Meta-Analysis of Publicly Available Data Sets
Source: J Proteome Res. 2024 Oct 30;23(12):5326–41. doi: 10.1021/acs.jproteome.4c00418 (PMC11629380; doi:10.1021/acs.jproteome.4c00418)
Supplement: Supplementary file 7 — pr4c00418_si_007.zip [file pr4c00418_si_007.zip › plasmodium_alignments/PF3D7_0203000_orthos.afa]

>PocGH01_04026800
MVFNFKKKKKKILGEDSDRTSRP-SLNDGGNNGGGSNGGGSNGGGSNGGGSNGEEEKTEETEKIEKKEKNNSWYKKIIDN
TLN-KGKQEDN-KC--DEKGD--------------S---N-D----------------------------------IG-I
DNERGYGKDCELEEQLKETLRSITSLSTKVCKYESKIEELEKKLNIEKEKHVD-KMYEKELKEKEDFIRRKISMLNEKDN
LLKEKELDIYMREKKINDREMLISKKEEKLNDIELQYIEKNKEKEKLHFEIVDIKISLEKLKFEIDDKKKCLENVNNKML
TKENMLNELNNFMKEKNKLIDSLNVQINEKENIYNKLGIDIEEKRKIIELLDSKVNEKEI--------------------
--------------------YFEEKIKELEKEQNNLVEKLNSI-------KVREKDVEMRENNFLHMEDELNDLKNNFSK
SNCQLKIYKMEIKDLSNTLVEKEREILEIRNLYSEEITALKEEIKKQQGEGNKEKNNFFQLDTLNRN-DNPSSSDFSHFE
EKI--SN-QDNHLSLMLKKKEEEIENLRDKHQKEIDIIKKELNEKRKELVELKDNHVNDINNLNEEIEESANKISEMKDI
HKKELNSLH--------------------------------------------------------------------TQ-
------ICSLNEEKQLISNEKFALSSEINKLNEEKYCLKNEKDMLSCKINQLNNEINTLSREKHTLSNEIGTLSDMINKL
KSEISISDNEISKLKDEITMLNGDKEGKEKLLFEMEQNYKNEISLLKGKLKGAETNKSEDEADADEETEVNNLRGELDRR
ERENEEMREDYDKKMKQYH-------------------------------------------------------------
--------------------------------------------------------------------------------
------------------------EELQKIQKLHEEELNNACLASHEREQKLILQYDELMAQKSRSEENYFKLHNDRIYL
LKKICSKINVTYYDNMESDEIVEKVSEYASKREEIVKKMKIQMS-------------------------------E----
E-----------------------------------AIGNNAPYE-----------------------------------
--------------------------------------------------------------------------------
-------GNIRDDH------------------------------------------------------------------
--------------------------------IN---------------------------------L-----------R
----NLF--TEKGDEENDEEVM--RQLRRDIDNLKEKHEEETTKFRNELLLKEEEIKQSNKKIEELNEQINTLNDSVLSY
KEKTSD-T--EI-T-------SYVEEVNRLSFALNELKRRSDEEKMERESEIARLVEEVTKYKTAAE--M-D-W-RNCKK
EVKKKCTLGEPTEMLNFLPSDTF-L-SFPDAIPISESDMEG-GGNLKTFLATQIGKVR-GGKRRKITKSEREVQVDAPII
-DSSEVNKESLRNIEMYTHELDESRKVIDELKSKICDLTEELMDLKNVKNELTERNNQLKEIAEEGGKKSGEVMTLEKKM
RHTSGEVARLSEELANWREAAERLEADVQKWREEAEKRGKETQTLEGEIKELKNSANNLNSEFYLKENNYMMKLNENIGV
IQNLKDSINEHKTELTNMQNE----------------KKSYINEINSLKNKLEIINLEYYELNKNFVLLKE------VQK
RRENKDRLKSSSPCGNEK-S---------GECVDNNTDTKAGIQSCME-NKSRKENT----YEQKKGDNFEGSKEDSGVR
SASESSMRNITGSGNDKGN-D-KDNG-------------N--------GN-DNDSQVEERESEISRLRDEVNRLSLLYSN
EINEKNSYDIRVKELTMKLKELEARDKENKEMIASLRKMSKV-LD----GKKLQE-GEKSSCVNPNLENNPST-------
-CGITE--KR-------GN-VNEHVKDI-TNE-KKGEVSLA--ILGINNSMLGSGNKVERDSFRLMKIVHESKNVS-SNK
IVGSYLYSKNE---EDLFVVGNINVDAER---------ADVKK-------------------------------------
------EDANAFPVVCILLNDLLNVLFLNESFSQLFEKINKTLWKHMFLPEEIKSFILRYFNFLNKLRDYIKSINDQF-N
NEKYDEFWFMLQNYLEASSNIRREMIYFILEKKEEELYDTSNSDNKTSKGRKI--TDVINFSKDKIRLQTIAQLRKELNF
ERKAKIILNRDYHLLSYKYQDCLKKLKRVKNMVKKLNLFDTARGNYAPNRELNMYSDSSNENVIN-------------SS
CSNHSSGDEYAASGFKNCVMSDGRKKTELSRRE-HALINSIVNMRRSQRMGRN----------------HTTAGKGEVIA
REVMRRGQVRAGGEATARQEATPNRGVMLMG-GDIDEGQNASP-------TNINNCSW----------------------
-----------------IQFKHTHDLSKMKNFYNEPVDERRKISFVHRSPFY
>PGAL8A_00021300
MVFKFKNKKTE---KGLDKLNKS-SYNDS-----------------------------KDISGNVKKDKNNSWYKKIIEN
TKN-KDKNENK-KE--DN--E--------------D---N-Y----------------------------------IK-I
K--E-KNNNYELEEQLKETIKSITTLSSKIVSYEYKIQELEKELKEEKNKKTD-NKYDSELREKEIFVRQKSAMLNEKEN
LLKEKELDINMREKKISDKEKLISKKEEKLNTIEMEYIEKINEKEKLEFEIIDTKKLLEKLNFEVKNKKENLETVIDKVI
SKEKILKELKEKVFEKNEIINSLKEKINEKEKLYQELGKQIEEKSERIEFLNIKADEKEK--------------------
--------------------YFEKKGKELQEEKNSIVEKLNSI-------KLREKDIEKRENNFLHMENELNNLKNSFLK
NNTQLKIYKSEIKNLNNTLEEKEKELIELKNIHKNEISAIKDNLKEKEKEIIN----F---CNSHKDEMIEMKHELKES-
ENI--NKIEENNFHNILEMKENEIKNLRNKYKVEIDNISNELNEKNRDFIELKNNYINEINNLNDEIEENKKKTNELKNS
YENEIYKLK-----------------------------------------------------------------------
--------------------------------------------------------------------------------
----------------------GEIEEKNNNILEIENNYKNELIDLKKKLIEKDNNLNMTE-------ELSDLRNTLNIK
EKELLELKEDYNSKIKLLN-------------------------------------------------------------
--------------------------------------------------------------------------------
------------------------DELDMKQKYFEEELNNALMKSHEKQQVLYDQIEGLKDFKLKN-EEHLKLYNDKIQL
LISICRIFNIHY-DETKDNELIKIIEEYTKKKDDTIKMLKIQMN-------------------------------S----
-------------------------------------GYNEKKEG-----------------------------------
--------------------------------------------------------------------------------
-------DNIKDED------------------------------------------------------------------
------------------------------KIMN---------------------------------L-----------P
----DLF--VEENT--PDNIKI--FNFKRKIDELNEKYKEMKKKYKNDLLLKKKEIEECHKKINELNNEIKNLQDKTFYY
SKNNSK-T--QL-N-------SQTDEINNLISSISELKIKNNEEKKKKDDEIRRLNEELSKYKLFAN--SKS-V-IEENK
NN-------------RKLKKKYF-K-NKSDNEYNFDID-KGSEKNLKSYLSSQINILKIENETLKKDNEEKESK-YNELV
NDEKELAKMSSIQIEKYRKKLKNDDKLIDELKKKIFTLSSEVMQLKNVKNELCEKNNNLMQ---GEGKKKKK--------
---------------------------------ELEKLKTEIEKLKEDKNDFINRIQELKKELQTKENKYEIKLNENKNI
IENLKQAINEHENDIRNIENE----------------KKNYINEISNIKSKYEILKIKYDELNKNYTSLKS------FSK
NQ-E---------------------NVSYIKNNTVYSEESSK----------------IHDASENYEI------------
----HINNDETVSIE-NSSKDLIKQNEQNA----DEEKKKGIFKNQSCNK-NNNMVIMNYEKEIKYLKEEINKLSLLYSS
ELNEKNSYDTKIKNLDNKLKELQIKNKENIELIKSLTKKNEQ-MKIKNDKLKSMKLS--KSETSLNLNNNNNNNNNNNNE
NKLNIEICEK-------VR-TNKYTVGT-GSF-KTHKKFLP--EVRENVYLSENMDKLEENGFRLMKIINESENIH-NDK
IIGSYLYSKNV---EKLYEIKNINTHIEE---------------------------------------------------
------ANENIIIVLCIALREILNFLFLNDNFVNLFENINKSLWKHMFIPEEIKNFLLKYFHFLNKLRNYIKNINEKF-K
KEKCDNSWLSFLNYFETSSDIKQEMIYFFLEKKNEMFD----DY---TKNKKI--TDILNFSKDEIRLKTIAQLRKELSF
EKKSKKILNHDYYILLYKYEETVKKLKRVKHMIKELNLIETY-KIYNLNNGLDINSENSNENVYN-------------LT
K-NEDINKD--------YILYN--NKTKLTNRK-SNLINQVDISKQNQISNI----------------NNNSIYK-----
--------------------------------------------------DKISNVEK----------------------
-----------------INQANIH-MK-KNNIFNETFER-KNINFIHKNPFY
>PRCDC_0202100
MVFTFKNKKKKKE-ASSDKVSKE-SFNE------------------------------EDNENNAKREKSDSWYKKIIET
KGKSKTKYKNDNSL-DDN--INEDIINNNNNNNN-N---NNYNNNNNDNNNDNNNNNNN------DCENNNFNNYSDEIS
K--N-IHKDNELENQLKDTLKSISSLSNKIVNYESKIEELEKELKEVKDKNIDNNDYENKLKEKEDFVKQKIDMLNEKEN
LLQEKELDINKREKKINEKEKNIIKKEETFYNIEKEYLEKNKERETISIEIIDIKKHLEKLKIEIKEKKEDLENLNKKLL
SKENVLKELKGCVKEKNETINSLNDNIIEKEKKYKLLEYELEEKNKQIDLLNKQEKEKEKEKEK----------------
--------------EKEKQKEYDTLIKELKDEKISVLEKVHSI-------KVREMDIEKREHNFLHMEDQLKDLKNSFVK
NNNQLKVYKCEIKNLKNELEKKEKELKDIENLSKEEINNLINQLNEKEKQILA----F---NKNHKEEIHGLKEELKES-
VKI--TKIETQELQEMVDMKQKELNQLQEKYNAQMESISIELSKKEKEYNQYKNTYIEEINNLNEKLEETNKEYTNLQNN
YTNEINMLN--------------------------------------------------------------------ND-
------IHMLNDNIKTM---------------------NTQISTLKNDVHLLNEQIDKLNNEKGTLNSKISELNVQIMDL
KDEKDFLNNQIVDLSNQIDLLTRKMEEKENKMLEQENKYKQEMELLMGNIKSSENILNNDE-------EVCDLKRKLSLK
QCEMKMMKEEHDKKLAELKDDCDVRIREMNEKNEDKINTLKEEYGDEINTLKE---------------------------
--------------------------------------------------EYEDKINTLNEQNEDKIKTLKEEYENKINQ
INSNNEIKIKDVVNEYIEEVDKLKVTLDEKKKQFDKEMNYAHIKAHEKEQILLTEMEELKFQR--D-NKYSDLYEKYIKL
IKSICMIINIECCDDIENEDIIRRIEEYINNNKGLKKE------------------------------------------
--------------------------------------------------------------------------------
--------------------------------------------------------------------------------
--------------------------------------------------------------------------------
--------------------------------------------------------------------------------
------VEEKEHKR--HSSFNILKSKEKFFKNTIEDKSNELKKKHEKDLLSKDKEIEEKNKKIKELNNDIKKLQDEILVY
KKQSNAQQVDHKKKSWILIKDKSKEKLKDKENQINVEK-NEEKDLKKKDDEIRILNEEIVKYKTILCNLKKDPLLQNQDL
L--------------SKIDINSFTINEGICIDKIE---------------------------------------------
-----------EQILNYDEEINKSKSNLVQLKNEICSLTTELMELNNKKNELIEENNKLNLV-DQGKKKLKK------DV
EKQKKEIE-------KLNKQLTKCNK-------QIDELNEEVEKLNNENIELITYSNDLNNKFDMKENNLMMKLDENEDN
IKKMKSKIDDMEKEIKYREDE----------------KKRNLNEINNLKKKNEDMCIKYNEMNIKYGDICVKYEEMSLTY
KE-TSLKYEQIKVKYDEKCSQYVEKCSQYDEKCFQYDEKCSQ----------------YDEIHKKYGP------------
----LLNTNISNKIVDSKL-D-RNNNEIIS----VDNKIE--------GIANYLKQIFELNEEIIRLKGEINKISLLYSN
ELNEKNSYDINMKQIQEQLIFLEKTNKENEEKIINLTSQYSDGYKNKSDESKLCV-A--QFVDNVNIYGNISN-------
-NN--------------IR-TNEY---------KYEEMFVTNIEEKNGMHLSKYIHLLEENKFRCMKIIYENENIKSSNK
IIGLYNYSRYYGLREDLCKEEIVPSKIGNISNKN--ENNNKNNNNFDGYVGGGDVCGNARGGDVRGNARGGDVRGGDVRG
DAHGDGYDEKVTIVLCIILNEIIKFLFLNDEYVLLFEKIHKNVWKRMYIPEEIKFFILKYITLLNNLRDYIISVHNNM-K
NEKYDECWFLFQHYFERSSDVRKEMVHFLLERKSQENLISFKSK-LKSKKEKMLTMDILNFSKEHMQLKTIAHLRKEINY
EKLSKDTLNRDYNLLLYKYQECVSKLKRVKNLMKEINQNVFIEKYDDISKELDNFSDGYNEQNEQ---------HVMDPI
LLNNNKNKN--------N---------KLITEQ-NPIINRLTNFTQNRHSKYKNKIMDEVKQRKINNTMNNTNKN-SI--
-------------------------NILYNHYENLNKPN---------YNDNINRLNSYHQNVHI-ANSIHHSRNQNKSF
LTNQANSTYSVMKNYINSEKPNLNGKKSVRNIFNEIVDDNVNKTFVHKSVFF
>PADL01_0201800
MVFTFKNKKKKKE-ASSDRVSKE-SFNE------------------------------EDNENNSKRDKSDSWYKKIIET
KGKSKSKYKNDNSF-DDN--INDDILNNNNNNED-N---N-N----------------------------------NKIS
E--N-LYKDNELENQLKDTLKSISSLSNKIVNYESKIEELEKELKEDKDKNIDNNNYENKLKEKEDFVKQKIDMLNEKEN
LLHEKELDINKREKKINEKEKNIIKKEETFYNLEKDYLEKNKEKEAISIEIIDIKKHLEKLKIEIKEKKDDLENLNKKLL
SKENVLKELKGCVKEKNETINSLNDNIIEKEKKYKLLEYELEEKSKQIDLLNKQEKEKEMEKEMEKEKEKEREKEREKER
EKEKEKEREKEREKEREKEKEYDTLIKELKDEKISILEKIHSI-------KLKEMDIEKREQNFVHMEDQLKDLKNSFVK
NNNQLKVYKCEIKNLKNELEKKEKELKDIENVTKEEINNLTNQLNEKEKQILA----F---NKNYKEEIHGLKEELKES-
VKI--TKIETQELQEMVDIKQKELDQLQKKYNEQIESITIELNKKEKEYTNLQNNYMEEINNLNGKLEETNKEYTNLQNN
YMEEINNLNGKLEETNKEYTNLQNNYMKEINNLNGKLEETNKEYTNLQNNYMKEINNLNGKLEETNKEYTNLQNNYNNE-
------INMLNDNIKTM---------------------NTQISTLKNDVHLLNEQIDNLNNEKGTLNNKINELNIQIVDL
KDEKNFLNNQIVDLSNQIDLLTRKMEEKENKMVEQENKYQQEIELLRGNITSSENILNTDE-------AVCDLKRQLSLK
DDEMKMMKEEHEKKLAELKDDCDVRIREMNEKNEDKINTLKQENEDNMNKLKQENEDNMNKLKQENEDNMNKLKQENEDK
INTLKQE----------------------NEDNMNKLKQENEDKMNTLKQENEDKMNKLKQENEDKMNMLKEEYENKINE
INNKNEIKVKEVIDEYKEEVETLKVTLDEKKKQFDKDINYANIKAHEKEQILLTQMEDLKCQS--D-TKYLDLYGKYIKL
IKSICMIINIECCDEIENEDIIRKIEEYINNNKGSKKE------------------------------------------
--------------------------------------------------------------------------------
--------------------------------------------------------------------------------
--------------------------------------------------------------------------------
--------------------------------------------------------------------------------
------VEEKEHKR--HSSFNILKSKEKFFRNSIEDKSNELKKKYEKDLLSKDNKIEEKNKKIKELNNEIKKLQDEIVVH
KKQSSV-QVDPKKKSWILIKDKSKEKLKDKENQINVEK-IDEKDLKKKDDEIRILNEELVQYKTILYHLKKDPLLRNYNL
L--------------SKIDINSLITNEEICLDNIE---------------------------------------------
-----------ENVLDYDEEINKSKYKLIELKNEICSLTTELMELNNKKNELIEENNKLNLV-DQGKKKLKK------DV
EKQKKEIE-------KLNKQLTKCNK-------QIDELNEEVEKLSNENIELITYSNDLNNKFDMKENNLMMKLDENEDN
IKKMKSKIGDMEKEIKYREDE----------------KKKNLNEINNLKKKNEDMSIKYNEMHIKYGDICVKYEEMSLTY
KE-TSLKYEQIKVQYEEIKIKYEQINVKYEEINVKYDEKCSQ-YDEI----Y----SQYDEINKKYGP------------
----LLKINVTNKIVDSNL-D-RNDKEIIL----EDNKIE--------GITNYLKQIFELNEEIIRLKGEINKISLLYSN
ELNEKNSYDINMKHVQEQLIFLEKTNKENEEKIIYLTSQYTEAYKNKSDGSKLDA-I--QSVGNVNIYGNISN-------
-NNMSA--EE------NIR-TNED---------KCGEMFVKNIEEKNGIHLSKYINLLEENKFRCMKIIYENENIKSSNK
IIGLYNYSRYYGLREDLCKEEIVSSKIENISNKNKKENNNSDKNNCDGY-------------------------------
---GYGDDEKVTMVLCIILNEIMKFLFLNDEYVLLFEKIHKNVWKRMYIPEEIKFFILKYITLLNKLRDYIISVHNNM-R
NEKYDECWFLFQHYFERSSDVRKEMVHFLLERRSQENLISFKSK-LKSKKEKILTMDILHFSKEHMQLKTIADLRKEINY
EKNSKDTLNRDYNLLLYKYQECVSKLKRVKNLMKEINQNVFIEKYDDISKELDNFSDGYNEQNEQYEKNEQYEQYLMDPI
LLDNNKNKN--------K---------KLMTEH-NTIINRLTTFTQNRDSKYQNKITDDVKQRRINNIMNNTNKN-SI--
-------------------------NIIYNHYENLNKPK---------YNDNINRLNSYHQNMHI-ANSIHHNRNINKSF
LTNQANNTYSVMKNYINTDRPNLNAKNNVRNIFNEIVDENVNKTFVHKSLFF
>PBILCG01_0205700
MVFTFKNKKKKKE-TSSDKVSKE-SFNE------------------------------EDNENNAKREKSDSWYKKIIET
KGKSKTKYKNDNLL-DDN--INEDTINNNNNNNN-N---NNN-NN-------------------NNNNFNNFNNYSDEIS
K--N-IHKNNELENQLKDTLKSISSLSNKIVNYESKIEELEKELKEVKEKNIDNSDYENKLKEKEDFVKQKIDMLNEKEN
LLQEKELDINKREKKMNEKEKNIIKKEETFYNIEKEYLEKNKERETISIEIIDIKKYLEKLRIEIKEKKEDLENLNKKLL
SKENILKELKGCVKEKNETINSLNDNIIEKEKEYKLLEYELEEKNKQIDLLNKQEKEKE---------------------
-------------------KEYDILIKELKDEKISVLEKVHSI-------KVREMDIEKREHNFLHMEDQLKDLKNSFVK
NNNQLKVYKCEIKNLKNELEKKEKELKDIENVSKDEINNLINQLNEKEKQILA----F---NKNHKEEIHGLKEELKES-
VKI--TKIETQELQEMLDIKQKELDKLQEKYNAQMESITIELSKKEKEFNQYKNTYIEEINNLNGKLEETNKEYMDLQNN
YTNEINMLN--------------------------------------------------------------------ND-
------IHMLNDNIKTM---------------------NTTINTLKNDVHLLNEQIDKLNNEKGTLNSKISELNAQIMDL
KNEKVFLNNQIVDLSNQIDLLSVKMEEKENKMLEQENKHQQEIELLRGNIKSSENILNNDE-------EVCDLKRKLSLK
KCEMKMMKEEHDKNLAELKDDCDVKIREMNDKNEDKINALKEEYEDKINTLKEQNEDKINTLKEQNEDKMNKLNEQNEDK
INTLKEEYEDKMNKLNEQNEDKINTLKEEYEDKMNKLNEQNEDKINTLNEQNEDKMNTLKEEYEDKMNTLKEQNEDKINQ
INSKNEIKIKEVMNEYNEEVERLKFTLDEKKKEFDKEINCAHIKAHEKEQILLTEMEELKCQK--D-NKYSDLYEKYIKL
IKSICMIINIECCDDIENEDIIRRIEEYINNNKSLKKE------------------------------------------
--------------------------------------------------------------------------------
--------------------------------------------------------------------------------
--------------------------------------------------------------------------------
--------------------------------------------------------------------------------
------VEEKEHKR--HSSFNILKSKEKFFKNTIEDKSNELKKKHEKDLLSKDKEIEEKNKKIKELNNEIKKLQDEILVY
KKQINA-QGDQKKKSWILIKDKSKEKLKDKENQINFEK-NEEKDLKKKDDEIRILKEEVLKYKTILCNLKKDPLLQNENL
L--------------SKIDINSLTINEGMCVYNIE---------------------------------------------
-----------ENILDYDEEINKSRSNLVELKNEICSLTTEIMELNNKKNELIEENNKLNLV-DQGKKKLKK------DV
EKQKKEIE-------KLNKQLTKCNK-------QIDELNEEVEKLNNENIELITYSNDLNNKFDMKENNLMMKLDENEDN
IKKMKSKIDDMEKEIKYREEE----------------KKKNLNEIDNLKKKNEDMSIIYNEMKIKYGDICVKYEEISLTY
KE-TSLKYEQIKVKYEEIKVKYEEINVKYEEINIKYYEKCSQ----------------CDEINKKYDP------------
----LLNINVTNKIIDSNL-D-RNDNEINL----VDNKIE--------GIANYLKQIFELNEEIIRLKGEINKITLLYSN
ELNEKNSYDINMKHIQEQLNLLERTNKENEEKIINLTSQCANRYKNKSDESKLGV-P--QLVDNVNIYGNISN-------
-ENIRT--NENIKTNENIK-TNED---------KYEEMFVRNIEEKNVSHLSKYINLLEENKFRCMKIIYENENIKSNNK
IIGLYNYSRYYGLREDLCKEEMVSSKIENISNKNENQNNNSNKNNCDGFYGDGSYGDGYYGNGYYGN-------------
GYYGNGYDEKVTIVLCIILNEIIKFLFLNDEYVILFEKIHKNVWKRMYIPEEIKFFILKYITLLNNLRDYIISVHNNM-R
NEKYDECWFLFQHYFERSSDVKKEMVHFLLERKSQENLIYFKSK-LKSKKEKMLTMDILHFSKEHIQLKTIADLRKEINY
EKHSKDTLNRDYNLLLYKYQECVRKLKRVKKLMKEINQNVFIEKYDDISKELDNFSDGYNEQNEQ---------YLMDPI
LLDNNKNKN--------K---------KLITDH-NTIINRLTNFAQNRDSKYKNKIIDDVKQRKINNIMNNTNKN-SI--
-------------------------NIIYNHYENLNKPK---------YNDNINRLNSYNQNIYI-ANSIHHNRNQNKSL
LTNEANSTYSVMKNYINSDKPNFNGKKSVRNIFNEIVDENVNKTFVHKSVFF
>PPRFG01_0203100
MVFTFKNKKKKKE-ASSDKVSKE-SFNE------------------------------EDNENNEKREKSDSWYKKIIET
KGKSKTKYKNDNSL-DDN--INEDIINNNNNNND-NNNDNNN-DNNNDNNNDNNNDNNNDNNNENNNENNNFNNYSDEIS
K--NIIHKDNELENQLKDTLKSISSLSNKIVNYESKIEELEKELKEVKDKNIDNNDYENKLKEKEDFVKQKIDMLNEKEN
LLQEKELDINKREKKINEKEKNIIKKEETFHNIEKEYLEKNKERETISIEIIDIKKHLEKLKIEIKEKKEDLENLNKKLL
SKENVLKELKGCVKEKNETINSLNDNIIEKEKKYKFLEYELEEKNKQIDLLNKQEKEKEKEKER----------------
--------------EKEKEKEYDTLIKELKDEKISILEKVHSI-------KVREMDIEKREHNFLHMEDQLKDLKNSFVK
NNNQLKVYKCEIKNLKTELEKKEKELKDIENVSKEEINKLINQLNEKEKQILA----F---NKNHKEEIHGLKEELKES-
VKI--TKIETQELQEMVDIKQKELDQLQEKYNAQIESISIELSKKEKEYNQYKNTYIEEINNLNEKLEETNKEYTNLQNN
YTNEINMLN--------------------------------------------------------------------ND-
------IHMLNGNIKTM---------------------NTQISTLKNDVHLLNEQIDKLNNEKGTLNSKISELNVQIMDL
KEEKDFLNNQIVDLSNQIDLLTRKMEEKENKMLEQENKYKQEMELLRGNIKSSENILNNDE-------EVCDLKRKLSLK
ESEMKMMKEEHDKKLAELKDDCDVRIREMNEKNEDKINTLKEQNEDIINTLKEKNE------------------------
-------------------------------DKINMLNEQNEHKINTMKEEYEHKINTLNEQNEDKMNSLKEEYENKINQ
INSNNEIKIKDVVNEYIEEVDKLKVTLDEKKKQFDKEINYAHIKAHEKEQILLTEMDELKCQR--D-NKYSDLYEKYIKL
IKSICMIINIECCDDIENEDIIRRIEEYINNNKGLKKE------------------------------------------
--------------------------------------------------------------------------------
--------------------------------------------------------------------------------
--------------------------------------------------------------------------------
--------------------------------------------------------------------------------
------VEEKEHKR--HSSFNILKSKEKFFKNSIEDKSHELKKKHEKDLLSKDKEIEEKNKKIKELNNDIKKLQDEILVY
KKQSNAQQVDHKKKSWILLKDKSKEKIKDKENQINVEK-NEEKDLKKKDDEIRILNEELVKYKTILYNLKKDPLLQNQDL
L--------------SKIDINSLTINEGMCVDKIE---------------------------------------------
-----------EHILDYDEEINKSKSNLVQLKNEICSLTTEVMELNNKKNELIEENNKLNLV-DQGKKKLKK------DV
EKQKKEIE-------KLNKQLTKCNK-------QIDELNEEVEKLNNENIELITYSNDLNNKFDMKENNLMMKLDENEDN
IKKMKSKIDDMEKEIKYREDE----------------KKRNLNEINNLKKKNEDMCIKYNEMNIKYGDISVKYEELSLTY
KE-TSLKYEQIKVKYDEKCFQYDEKCSQYDEIRFQYDEKCSQ-YDEI----R----FQYDEINKKYGP------------
----LLNINITNKMVDSKV-D-RNNNEIIS----VDNKVE--------GIANYLKQIFELNEEIIRLKGEINKISLLYSN
ELNEKNSYDINMKHIQEQLLFLEKTNKENEEKIINLTSQYSDAYKKKSDESKLCG-A--QFVDDVNIYGNISN-------
-NN--------------IR-TNEY---------KYEGMFDTNIEEKNGAHLSKYIHLLEENKFRCMKIIYENENIKSSNK
IIGLYNYSRYYGLREDLCKEEIVPSKIGNISNKN--ENNNKKNNTCDGYGG-----------------------------
DAHGNGYDEKVTIVLCIILNEIIKFLFLNDEYVLLFEKIHKNVWKRMYIPEEIKFFILKYITLLNNLRDYIISVHNNM-K
NEKYDECWFLFQHYFERSSDVRKEMVHFLLERKSQENLISFKSK-LKSKKEKILTMDILNFSKEHMQLKTIAHLRKEINY
EKLSKDTLNRDYNLLLYKYQECVSKLKRVKNLMKEINQNVFIEKYDDISKELDNFSDGYNEQNEQ---------HVMDPI
LLNNNKNKN--------N---------KLITEHNNPIINRLTNFTQNRDSKYKNKIMDDVKQRKINNTMNNTNKN-GI--
-------------------------NIIYNHYENLNKPN---------YNDNINRLNSYHQNIHI-ANSIHHNRNQNKSF
LTNQANSTYSVMKNYINSDKPNLNGKKSVRNIFNEIVDENVNKTFVHKSVFF
>PVVCY_0300180
MIFNLKKSKKNE--DGSNKDSKK-T---------------------------------NETSGTEKKEKSNKWYNKIVNS
SPK-KDKNNDS-SIVYDD--E--------------S---K-G----------------------------------GE-N
D--H-HVKEYELEDQLKETLKSITSLSIKIKEYEIKVEELENELKLEKEKQIN-KEYEKELNEKSEYVKRQME-------
LLKEKELNISLKENKINNKELIALKREEKLNDIENEYVEKNKEKEKLNYEVTNIKMSLDKLTCEIQEKKENLEKINKKVI
EKENNLRELKEFMKEKNEIIESLNGTINDKKNAYEKLEISFEEKRKMIEMLDSKLVEKEE--------------------
--------------------NFANKQMKLEKNNEIIIEKLKDI-------ESRETEFKNKEEQFTNMENELNNLKKDLSK
NECQMEVYKLEIKDLSQSLVEKEREIFEIKNEYDSKINNMKEKLSNLN--------------DKDI---SDI---VLHSE
EDINKQKMENEKINKLLKEKEMELNEIHKKYNLEVEKIKNELNEKEEELEKNKKTHTDEIKIW-------KKKIEDAKEG
HNNEINELN--------------------------------------------------------------------SK-
------LNKLNKEKDNI---------------------ENENRELNDKIGLLNNEVNILNKDKQTLGNDVKTLNDLINNL
KNEINTSDNKMNKMKEDLAMLNEEMEGKCVVIEEIEKKYKNEIFMLEEKLKEKENYADLND-------EISILRNSIYVK
EKEFIEMKEFYENKINLCN-------------------------------------------------------------
--------------------------------------------------------------------------------
------------------------KNYEEKKNIYENELNSLRLK-YDSEQSLIKQIDELNIQKLKTEEKYLQLYNDNMDM
FRSICTQINMPYSENIKGSDLVDFVTAYIKRREESLSDANPDSTHKEVVAELEKRHAAVVAELEEKHKAEMIKLEEGHKE
ETIIL----------------------EEKHKDVVTKLGEQHKEEIAKLKEGHATVVTELEEKHKEEIVKLGEGNREVVA
ELEEKHGNFV-----------AGLEEKHKAETAKLEEGHKEMVAELEEKHGNFVAGLEEKHKVEIVKLGEGHREMVAELE
EKHKEEMIKLEEVHKKVVAELEENHTEVVAGLEAKQNLEEGHKEMVAELEKRHADFVAVLEEQHKAEMIKLEEGHKEMMT
ELEKRHAAVVAELEDQHKVEVVKLGEDHKEEVAKLGEQHKEEVAKLKEGHKEVVVRLGEQHKEEVTELGEKHKVEIVKLE
EGHAAVVRELEKKN--ASLLDMVEENHKNEMSKLKEEHKESASDLIEKLYQKDEEVKNSNNKIEELTNVIKDLNDSIMCY
KKQILE-EVEKT-N-------EYNEEINKLKVAQNEMKDMNDKKILEKENEIKKLNKQLSNYKIFET--KES-TYRNYEM
G--------------INENKERI-IVDSVGKENISESDVEGKGGNLKMILSLKKK----ERNIFSVSDNKNE---NSELV
-DS--IKSAYINKIEMYKKEIKDNGKNIEDLKNKILDMSNELINLENIKKVLTDENDNLKK---EMEIKNNK---LNEKE
KNENTEIL-------NLNDDIIKLKK-------DIFEWKNEEEKWTRENIKLKNDIEQINKEYKIKEETLMIKFNENINE
VSSLKNQIEIE--------KTKLEELNKNYELLLAEKKEKNLSTPN-VNNKIGE--------------------------
-------------------------------------------NNMLE-HTDSKENNLNKKNEDKTG-------------
------------------------------------------------DD-VNCEKTNDQTKEISYLKDEIKKISMLYGE
ELNRKNSYDEKVKNLTNELKELKIRNKKGEEAIAELNKLKNIKEKNKS--VK--------------KNDELSN-------
-SSIIM--KE-------GDKDIAYVSNDDKMQKNWKENLVL--KLKEKPDLWDNINSLEKENFRVMSIVKENKNMH-NDK
IVGVYSYFRSY---EKE---------------------------------------------------------------
-------LKNDMLVICLVLKDILSVLFLNDNFVNLFEKVDKILWKQMYIPKEIKIIFLRYFNFLDKLRNYVKCVNEEYNN
NERYDDSWALFQTYLETASNLKKEMIYYVLEKAEKDSCENSSSN---IDKTKI--SDILNFSKDSIRLKTIAQLRKELNF
ERQAKNILNYDYQIILNKYHECLRKLKIVKNMAKELDFNYNVSSKFSIKKELEMCSDENDELKYN-------------NI
KDNEEKNDS--------T----------KDPKH-NNLIKKIINLQRNKKIEK---------------K-KNNLGN-EI--
-------------------------NTMYPG-DTIPKGKIITTNDNSKQNEILKKKEN------I-NNN-----------
-----------------IIHKNIY-TGQVKNIFNEPVERKVRISFVHKSPFS
>PGSY75_0203000
MVFTFKNKKKKKE-ASSDKVSKE-SFNE------------------------------EDNENNSKRDKSDSWYKKIIET
KGKSKSKYKNDNSF-DDN--INEDILNNNNNNNNED---N-N----------------------------------NKIS
E--N-LYKDNELENQLKDTLKSISSLSNKIVNYESKIEELEKELKEAKDKNIDNNNYENKLKEKEDFVKQKIDMLNEKEN
LLHEKELDINKREKKINEKEKNIIKKEETFYNLEKDYLEKNKEKEAISIEIIDIKKHLEKLRIEIKEKKDDLENLNKKLL
SKENVLKELKGCVKEKNETINSLNDNIIEKEKKYKLLEYELEEKSKQIDLLNKQEKEKEMEKELEKEREKEREKERE---
-KEREKEREKEREKEREKEKEYDTLIKELKDEKISILEKIHSI-------KVKEMDIEKREQNFVHMEDQLKDLKNSFVK
NNNQLKVYKCEIKNLKNELEKKEKELKDIENVSKEEINNLTNQLNEKEKQILA----F---NKNYKEEIHGLKEELKES-
VKI--TKIETQELQEMVDIKQKELDQLQKKYNAQIESITIELNKKEKEYTNLQNNYLEEINNLNGKLEETNKEYTNLQNN
Y---------------------------------------------------------------------------NNE-
------INMLNDNIKTM---------------------NTQISTLKNDVHLLNEQIDNLNNEKGTLNNKINELNIQIVDL
KDEKIFLNNQIVDLSNQIDLLTRKMEEKENKMVEQENKYQQEIELLRGNITSSENILNNDE-------ALCDLKRQLSLK
NDEMKMMKEEHDKKLAELKDDCDVRIREMNDKNEDKINKLKQENEDKINTLKQENEDNMNKLKQENEDNMNKLKQE----
-----------------------------NEDKMNMLNEENENKMNTLKAENDAKMNMLKAENDAKMNMLKEEYENKINE
INNKNELKVKEVIDEYNEEVETLKVTLDEKKKQFDKEINYANIKAHEKEQILLTQMEDLKCES--D-TKYLDLYGKYIKL
IKSICMIINIECCDEIENEDIIRKIEEYINNNKGSKKE------------------------------------------
--------------------------------------------------------------------------------
--------------------------------------------------------------------------------
--------------------------------------------------------------------------------
--------------------------------------------------------------------------------
------VEEKEHKR--HSSFNILKSKEKFFRNSIEDKSNELKKKYEKDLLSKDNKIEEKNKKIKELNNEIKKLQDEIVVH
KKQSNV-QVDPKKKSWILIKDKSKEKLKDKENQINVEK-IDEKDLKKKDDEIRMLNEELVQYKTILCNLKKDPLLRNYNL
L--------------SKIDINSLITNEEICLDNIE---------------------------------------------
-----------ENVLDYDEEINKSKYKLIELKNEICSLTTELMELNNKKNELIEENNKLNLV-DQGKKKLKK------DV
EKQKKEIE-------KLNKQLTKCNK-------QIDELNEEVEKLSNENIELITYSNDLNNKFDMKENNLMMKLDENEDN
IKKMKSKIGDMEKEIKYREDE----------------KKKNLNEINNLNKKNEDMSIKYNEMNIKYGDICVKYEEMSLTY
KE-TSLKYEQIKVKYEEIKIKYEQINVKYEEINIKYDEKCSQ-YDKI----Y----SQYDEINKKYGS------------
----LLKINVTNKIVDSNL-D-RNDNEIIL----EDNKIE--------GITNYLKQIFELNEEIIRLKGEINKISLLYSN
ELNEKNSYDINMKHVQEQLIFLERTNKENEEKIIYLTSQYTEAYKNKSDGSKLGA-I--QSVGNVNIYGNISN-------
-NNMSA--EE------NIR-TNED---------KCGEMFVKNIEEKNGIHLSKYINLLEENKFRCMKIIYENENIKSSNK
IIGLYNYSRYYGLREDLCKEEIVSSKIENMSNKNKKENNNSNNNNCDGY-------------------------------
---GYGDDEKVTMVLCIILNEIMKFLFLNDEYVLLFEKIHKNVWKRMYIPEEIKFFILKYITLLNKLRDYIISVHNNM-R
NEKYDECWFLFQHYFERSSDVRKEMVHFLLERRSQENLISFKSK-LKSKKEKILTMDILHFSKEHMQLKTIADLRKEINY
EKNSKDTLNRDYNLLLYKYQECVSKLKRVKNLMKEINQNVFIEKYDDISKELDNFSDGYNEQNEQ---------YLMDPI
LLDNNKNKN--------K---------KLITEH-NTIINRLTTFTQNRDSKYQNKIIDDVKQRKINNIMNNTNKN-SI--
-------------------------NIIYNHYENLNKPK---------YNDNINRLNLYHQNMHI-ANSIHHNRNINKSF
LTNQANNTYSVMKNYINTDRPNLNAKNNVRNIFNEIVDENVNKTFVHKSLFF
>PF3D7_0203000
MVFTFKNKKKKKE-ASSDKVSKE-SFNE------------------------------EDNENNEKREKSDSWYKKIIET
KGKSKTKYKNDNSL-DDN--INEDIINNNNNNNN-D---NNN-DNNNDNNNDNNNDNNNDNNNENNNDNNNFNNYSDEIS
K--NIIHKDNELENQLKDTLKSISSLSNKIVNYESKIEELEKELKEVKDKNIDNNDYENKLKEKEDFVKQKIDMLNEKEN
LLQEKELDINKREKKINEKEKNIIKKEETFHNIEKEYLEKNKERETISIEIIDIKKHLEKLKIEIKEKKEDLENLNKKLL
SKENVLKELKGCVKEKNETINSLNDNIIEKEKKYKLLEYELEEKNKQIDLLNKQEKEKEKEKER----------------
--------EKEKEREKEKEKEYDTLIKELKDEKISILEKVHSI-------KVREMDIEKREHNFLHMEDQLKDLKNSFVK
NNNQLKVYKCEIKNLKTELEKKEKELKDIENVSKEEINKLINQLNEKEKQILA----F---NKNHKEEIHGLKEELKES-
VKI--TKIETQELQEMVDIKQKELDQLQEKYNAQIESISIELSKKEKEYNQYKNTYIEEINNLNEKLEETNKEYTNLQNN
YTNEINMLN--------------------------------------------------------------------ND-
------IHMLNGNIKTM---------------------NTQISTLKNDVHLLNEQIDKLNNEKGTLNSKISELNVQIMDL
KEEKDFLNNQIVDLSNQIDLLTRKMEEKENKMLEQENKYKQEMELLRGNIKSSENILNNDE-------EVCDLKRKLSLK
ESEMKMMKEEHDKKLAELKDDCDVRIREMNEKNEDKINMLKEEYEDKINTLKEQNEDKINTLKEQNEDKINTLKEEYEHK
INTMKEEYEHKINTLNEQ-----------NEHKINTLNEQNEHKINTMKEEYEDKMNTLNEQNEDKMNSLKEEYENKINQ
INSNNEIKIKDVVNEYIEEVDKLKVTLDEKKKQFDKEINYAHIKAHEKEQILLTEMEELKCQR--D-NKYSDLYEKYIKL
IKSICMIINIECCDDIENEDIIRRIEEYINNNKGLKKE------------------------------------------
--------------------------------------------------------------------------------
--------------------------------------------------------------------------------
--------------------------------------------------------------------------------
--------------------------------------------------------------------------------
------VEEKEHKR--HSSFNILKSKEKFFKNSIEDKSHELKKKHEKDLLSKDKEIEEKNKKIKELNNDIKKLQDEILVY
KKQSNAQQVDHKKKSWILLKDKSKEKIKDKENQINVEK-NEEKDLKKKDDEIRILNEELVKYKTILYNLKKDPLLQNQDL
L--------------SKIDINSLTINEGMCVDKIE---------------------------------------------
-----------EHILDYDEEINKSRSNLFQLKNEICSLTTEVMELNNKKNELIEENNKLNLV-DQGKKKLKK------DV
EKQKKEIE-------KLNKQLTKCNK-------QIDELNEEVEKLNNENIELITYSNDLNNKFDMKENNLMMKLDENEDN
IKKMKSKIDDMEKEIKYREDE----------------KKRNLNEINNLKKKNEDMCIKYNEMNIKYGDICVKYEEMSLTY
KE-TSLKYEQIKVKYDEK-------CSQYDEIRFQYDEKCFQ----------------YDEINKKYGA------------
----LLNINITNKMVDSKV-D-RNNNEIIS----VDNKVE--------GIANYLKQIFELNEEIIRLKGEINKISLLYSN
ELNEKNSYDINMKHIQEQLLFLEKTNKENEEKIINLTSQYSDAYKKKSDESKLCG-A--QFVDDVNIYGNISN-------
-NN--------------IR-TNEY---------KYEEMFDTNIEEKNGMHLSKYIHLLEENKFRCMKIIYENENIKSSNK
IIGLYNYSRYYGLREDLCKEEIVPSKIGNISNKN--ENNNKKNNTCDG--------------------------------
------YDEKVTIVLCIILNEIIKFLFLNDEYVLLFEKIHKNVWKRMYIPEEIKFFILKYITLLNNLRDYIISVHNNM-K
NEKYDECWFLFQHYFERSSDVRKEMVHFLLERKSQENLISFKSK-LKSKKEKILTMDILNFSKEHMQLKTIAHLRKEINY
EKLSKDTLNRDYNLLLYKYQECVSKLKRVKNLMKEINQNVFIEKYDDISKELDNFSDGYNEQNEQ---------HVMDPI
LLNNNKNKN--------N---------KLITEHNNPIINRLTNFTQNRDSKYKNKIMDDVKQRKINSTMNNTNKN-GI--
-------------------------NIIYNHYENLNKPN---------YNDNINRLNSYHQNIHI-ANSIHPNRNQNKSF
LTNQANSTYSVMKNYINSDKPNLNGKKSVRNIFNEIVDENVNKTFVHKSVFF
>PBANKA_0301000
MIFNLKKSKKN---DGSNKDSKK-T---------------------------------NDTSGNEKKEKNNKWYNKIVNN
STK-KDKNNNDSSIIYDA--E--------------N---N-V----------------------------------KE-S
E--P-RFKEYELEDQLKETLKSITSLSIKVKEYETKIEELENELKLEKEKQIN-KEYEKELNEKCEFIKREME-------
LLKEKELNINIKENKINNKEIITLKKEEKLNDIENEYIEKSKEKEKLNYEITNIKMLLNKLTCEIQEKKENLEKINKKVV
EKENNLRELKEFMKEKNEIIESLNGTIDDKKNAYEKLEINFEEKRKMIEILDSKLIEKEK--------------------
--------------------NFANKKEKIEKENEVIMEKLKDI-------ENKEKYFKNKEEKFINMENELNNLKNDLSR
NACQMEVYKLEIKDLSQSLVEKEREIFEIKNEYNDKINNMKDKLSNFN--------------NNDI---DNS---VQYSE
ENI--NKKIEETINKLIKEKEMELNGIHKKYNLEIEAIKSKLNEKEEELEKNKKIHTIEVSDLTKEIQIREKKIEDVKEE
YKIELNELN--------------------------------------------------------------------SE-
------LSKLNKEKNII---------------------KIENNELNDKINSLNSEVNILNKDKQTLGNDVKILNDLIGNL
KNEINNSDNEMNKMKENLAMLNEELEGKCVVIDEIEKKYKNEIFMFKEKLKEKENYDDLND-------EINILRNDISVK
EKEFIEMKEFYENKINLYN-------------------------------------------------------------
--------------------------------------------------------------------------------
------------------------KNFEEKKKIYENELNILRLK-YDSEQDLIKQIDDLNMQKLKTEEKYLQLYDDTIQA
FKSICTKINITYSENIKGSDLVNFVEAYIKHIDESNSDANLEKKHADVVTELEKKHAEVVTEL-----------------
----------------------------------------EK--------------------------------------
--------------------------------------------------------------------------------
--------------------------------------------------------------------------------
--------------------------------------------------------------------------------
-KHADVVAELEKNN--ASLLDVIEENHKSEVAKLKEENKESARESIETLHQKNEEIKKSNNKIEELTNVIKNLNDSIVCY
KKKISE-DVEKR-N-------EYNEEIKKLNMELNEMKNRSDREILEKEDEIKKLNKKLSNYKVFEI--KES-AYKDSKI
L--------------TSENKERI-IVDSIFKENISESDIEGKGGNLKMILSLKKK----ERSVFSFNDNKNE---NHELV
-DI--IKNTYINKIKVYKKEIKDNDKNIEDLKNKILDLSNELVNLKNFKNVLTEENDNLR---KEIEIKENK---INEKE
K--------------NENDDIIKLKR-------EIFEWKNEEEKWRKKNIKLENDIEQINKEYKIKEENLMIKINENINE
ITNLKNQIEVE--------K-----------------KKKNLNMSN-VNNKIVE--------------------------
--------------------------------------------------------------------------------
----------------NNIFE-NRDSKQINLNKQIEDKTD--------DN-INCEKDNSYTKEISYLKDEIKKISILYGE
ELNKKNNYDEKIKNLTNELKELKIRNKKGEEAIVELSKLKNIKENNKS--VK--------------QDDELSN-------
-SNIIL--KK-------GNRDTDYISNYDKMKKNFREESFL--KLEEKTDLWDNINNLEKYNFRVMNIVKENKNIH-NDK
IVGMYNYFKNC---EKE---------------------------------------------------------------
-------LKDDMLVICLVLKDILNVLFLNDNFVNLFEKIDKILWKQMYIPKEIKILFLQYFRFLDKLRNYVKSVNAEYNN
NERYDESWALFQTYLETGSNLKKEMIYFVLEKAENYNCE--NNN-VHFDKAKI--TDILNFSKDTIRLKTIAQLRKELNF
ERQSKNILNYDYHFILNKYHECLRKFKIVKNMAKELDFNYNVSGKFSIKKELDIYPNENDEFKYY-------------RI
KNDEGIYDN--------I----------KGSKE-NNLIKKIINLQKNKKIEKK----------------NNNFGN-EI--
-------------------------NTMYPG-DTISKGKIFTTNNNSKQNEKLKKKEN------M-NNS-----------
-----------------IIHKNVY-SDQIKNIFNETIERDVKISFVHKSPFS
>PRELSG_0418900
MVFNFKNKKKE---KGSDKLNKS-FNNDS-----------------------------KNKSENEKRDKNNSWYKKIVDN
TKN-KDKNENK-KE--DN--E--------------D---N-N----------------------------------LK-I
K--E-KNHNHELEEQLRETIKSITTLSSRIVSYEYKIQELEKELKEEKSKKID-NKYESELKEKEIFVRQKSSMLNEKEN
LLKEKELDINMREKKINDKEKLISKREEKLNNIEMEYIEKINEKERLEFEIVDIKKLVEKLNFDIKNKKENLETITNKVV
SKEEILKDLKEHIQEENEIINSLKEKINEKEKIYQELDTKIEEKREKLEFLDSRANEKEK--------------------
--------------------YFEKKSKELQKEKNYILEKLNSI-------KIREKDIEKRENNFLHMENELNDLKNSFLK
NNSQLKLYREEIKNLNNTLEEKEKELIELKNIHKDEISFIKDQLKEKEREIIN----F---CSSHKD-MNDLKDELKKS-
ENV--NKSEENNFHNILKMKENEIENLKNEYKVEIDNISNELNEKNREFIELKNNYINEINNLNDEMEEYEKKINELRNN
YESEINKLK-----------------------------------------------------------------------
--------------------------------------------------------------------------------
----------------------NEIEEKENNISEIENNYKNEINDLKQKILDKDNNLNINE-------ELYGLRNTLDIK
EKELLEKNEDYNRKIKMLN-------------------------------------------------------------
--------------------------------------------------------------------------------
------------------------DKLDMKQKYFEEELNDALIKSHEKQQILIDQIDTLKDFKLKS-EEHLKLYNDKIQL
LSNICRIFNINYYDEMKNNELIENIEEYINKKDETIKSLKIKMN-------------------------------S----
-------------------------------------IYEQKKEE-----------------------------------
--------------------------------------------------------------------------------
-------GNLKDED------------------------------------------------------------------
------------------------------EIMN---------------------------------L-----------G
----DLF---EEDT--FDNKKI--YSLKRKIDELNEKYKELKKKYKNDLLLKKKEVEDSHERISELNNEIKILQDKIFQY
NKGDLE-I--KL-G-------SYINEINDLSSSMNELKIKNDEEKIKRDDEIKRLNEELLKYKFILN--SKS-L-KDENK
DI-------------RKSKKDNL-K-TKSDNEYNFDTD-KGSEHNLKSFLSSQIEKLKRENDTLKKDNEEKE--------
--S---ANMNSIQIEKYRKKLKNDEKIIDELKKKIFTLSSEVMKLKNVKNELSEKNNDTV---KGGEKKKKR--------
---------------------------------ELEKLQKEIEKLKEDNNNLKNRVHELKKEFHTKENNYIIKINESKNI
IENLKQAINENENDIKNVEDE----------------KKNYINEINNLKDKYEVLKLKYDELNKNFISLNS------FSK
NEENENQIQNNKVYSDEN-RKIHT-TNDSNEIHLNNDETISMEYSKKDLIKLNEKNT----HEEKRK-------------
-----------------CI-I-SNHS-------------Y--------KK-NNEVIINNYEKEIKHLKEEINKLSLLYSS
ELNEKNSYDIKIKDLDNKLKELQVKDKENIEIIISLTKKNEQ-LKIKNDKLKLTK-SS-KSETSLNLNNNIEN-------
-KLNTE--ID-----GKMK-INKYTDDI-RPI-KTYKTFLL--EPKENAYLSESINKLEENNFRLMKIINENKNMH-SDK
IVGSYFYSKNV---ENLCKVENINTHIEN---------------------------------------------------
------ANENIIIVICVVLKEIINFLFLNDNFVDIFENINKNIWKHMFIPEEIKSFVLKYFNFLNKIRNYVKRLNDKF-N
REKYDNSWFLFQNYFEKSSDIKDEMIYFFLEKKNEIPN-------NNTKEKKI--TDILNFSKDEIRLKTIAQLRKELSF
EKKSKKILNHDYHSLLYKYEETVKKLKKVKHMIRELNLIETY-KNYSMNSKLDIDSEASNENIYN-------------LT
K-NEDINKN--------YTLSN--NKTKLTNRE-NNLINQINISKQNEISSVN----------------NNIIYK-----
--------------------------------------------------NNINNFEK----------------------
-----------------INRANIH-MKKNNNIFNETLER-KNINFIHKNPFY
>PY17X_0301500
MIFNLKKNKKNE--DGSTKDNSKIN---------------------------------NTTSGNEKKEKSNKWYNKIVNN
STK-KDKNNND-NIIYDD--D--------------D---Q-V----------------------------------RE-T
G--H-NFKEYELEDQLKETLKSITALSIKVKEYENKIEELENELKLEKEKQIN-KEYEKELNEKCEFIKREME-------
LLKEKELNINIKENKINNKEIITLKKEEKLNDIENEYIEKNKEKEKLNYEITNIKMSLDKLSCEIQEKKENLEKINKKVV
EKENNLRELKEFMKEKNEIIESLNKTIDDKKNAYEKLETNFEEKRKMIEMLDSKLIEKEK--------------------
--------------------KFEIKKEKLEKENEVIMEKLKDIENKEEHFKNKEEKFKNKEEKFINLENELNKLKSDLSK
NACQMEIYKMEIKDLSQSLVEKEREIFEIKNEYDDKINNMKNKLSNFN--------------NDDN---DDN--TVKCSE
EII--NKKIEEAVNKLIKEKEMELNEIHKKYNLEIEKIKNEINEKEKELEQNKKKHNIEINDLTKEIQIREKKIEDVKEE
YKIELSKLD--------------------------------------------------------------------SEK
NNIKIENNELNNEVNSL---------------------NNEVNSLNNEVNSLNNEINSLNNDKQTLSKNNKLLNDLINNL
KNEINNSDNKMNKMKEDIIMLNEELEGKCVVIDEIEKKYKNEIFIFEKKLKEKENYDDLND-------EINILRNDISVK
EKEFIEMKEFYENKINLYN-------------------------------------------------------------
--------------------------------------------------------------------------------
------------------------KNFEEKTKYYENELNILRLK-YNNEQDLIKQIDELNIQKLKTEEKYLQLYDDNIKM
FKSICAKINTTYSENIKGSDLVNFVEAYIKHRDESRFDANSESGIKEVVAELEEKHREEVSRIREEHKKEVVRIGEEHKE
EVVRIGEEHKEEVVKIGEQHREELGEKEEEHKKEVAKIGEQHKEEMVRIREEHKKEVSRIREEHKKEMAELEDGRTDVVA
VLEEEHKKEVVRIGEEHKKEVSKIEEEHKKEVSRIREEHKKEMSELEKKHADVVAELEEQHKEEVVKIGEEHREEVSKIE
EEHKKEVSRIREEHKKEVNMLEKRHAAVMTEL------EE-HKKEMSELEKNSADVVTELEEKHREELGKMGEQHIEEMG
KIEEKHREEVSRIEEQHKEEVAELEKKHTDVVVMLEEQHKEEVNVLEKRHADVVVVLEEKHREEVSKM-----------G
EQHKEEVAELEKNN--ASLLDVIEENHKSEVSRLKEEHKESTRELVETLSQKNEEIQNSNNKIEELTNVIKDLNDSIMCY
KKKISE-DVEKR-N-------EYNEEIQKLNKRLNEMKDKSDKEIIKKEDEIKKLNKKISNYKIFEI--KEN-TYKNSKM
L--------------INENKEEI-IVDNICKEKISESDIEGKGKNLKMILSLKKK----ERSVFSVSDNKNE---NNELV
-DI--VRNTYINKIEVYKKEIKDNNKNMEDLKNKIIDLSNELANLKNVKNVLTEENDNLR---KEMEMKQNK---VN---
--ENDEIL-------NLNDDIIKLTK-------EISEWKE-------KNIKLENDIEQINKEYKIKEENLMIKINESINE
VNNLKNQIEIE--------KK----------------KKENLNTSN-VNNKIVE--------------------------
-------------------------------------------NNILE-NGNLKQNNSNKEIEDKTGNDDDNDDD-----
-------DNDDDNDNDNNN-D-NNDN-------------D--------NN-DNSEEDNPYSKEILYLKDEIKKISILYGE
ELNKNNNYDEKIKNLTNELNELKIKNKKGEEAIVKLNKIENIKKNNKN--VK--------------QDNELLN-------
-SNIIL--KK-------GDKDTDYICDYDEMKKKCQEELFL--KLKDKAYLLDNINNLEKNNFRVMNIIKENNNIY-NDK
IVGIYNFFKNC---EKE---------------------------------------------------------------
-------IKNDMLVICLVLKDILSVLFLNDNFVNFFEKIDKILWKQMYIPKEIKILLLQYFSFLDKLRNYVKCVNIKYKN
NERYEESWALFQTYLETGNNLKKEMIYFVLEKAENDYCE--NSN-ASFNKEKI--TDILNFSKDSIRLKTIAQLRKELKF
EREAKNILNYDYHFILNKYHECLRKLKIVKNMAKELDFSYNVNGKFSIKKELEIYSNENNEFEYD-------------KI
KNNEEKNDN--------I----------KDSKE-NNLIQKIINLQKNKKIEKK----------------NNNFGN-EI--
-------------------------NTMYPG-DTISKGKNFITNNNSKQNEKLKKKEN------IINNN-----------
-----------------IIHNNVY-PDQIKNIFNETVERKVKISFVHKSPFS
