# Supplementary material for: Phosphorylation in the Plasmodium falciparum Proteome: A Meta-Analysis of Publicly Available Data Sets
Source: J Proteome Res. 2024 Oct 30;23(12):5326–41. doi: 10.1021/acs.jproteome.4c00418 (PMC11629380; doi:10.1021/acs.jproteome.4c00418)
Supplement: Supplementary file 7 — pr4c00418_si_007.zip [file pr4c00418_si_007.zip › plasmodium_alignments/PF3D7_0203100_orthos.afa]

>PcyM_0421900
-------MFSVEAENTLGYGKKKT-SK-K-FTHGGVNRLETDEAVKREGK------------------GAHEVDH-----
----------------NKVRNN----VPIMFAR-GMKKVGQK---------------------KCLMGRNGEDNPG----
---EETALSEEAPPLRVNLTSEEADEGTHSAV----TKEANNVISKITPVGELL--RSS-------SHEPAWDDNTFRRD
KIAMRYSLPRRNITVDCEK----------------KG-KTN-LLASPLNDSNN----PLACYHK-----GCHHRGCCPDV
PQQHFERHISKAVNLEKKKLKNCEGSNSESGKFTNGSYESVKGPMSKDSPLGNALMKRDVIYWDN----NDFALCRNSAD
SLEGKLEDDENEV---------------------------------------HEN-EEQTKGEETDVTTVKSDESVDDAA
THGV-LQEGENQQMGNLNRGDAATIDVAKVENSHIGMNHSDDNILEHKNEEK-NWE--------------HSKMEGEACK
G-INIGS--------------------AIN------------------------PVSVEGKSESV-GSDVASPDG-----
--------------------------GEMGGTEKKVLTVNKQPISKGG-STHADEG-DNKRKQIH-NALLSNGTKSQILF
SADIEKNKM-----------------LHSPNGVKIKTDDCTHRCVHHMN-RATKVY--SNVSTVNFLKNNVIFLRKRRGN
NACKKDNN-R--RSCSSGSRNVNKDGD--------------GRSKDVPKEHGVVRHMRNTFLPVPKDTSIFVEKSETNGK
C--PSRGKKDN-------SSSDREKGGMVRVG---E----------------KEPTSPHL-------ERTSKKETSP---
NRLSNESRLTMKQGGGRP---FVVNGYICDFNEGGRS-----THEKV-LSSEYSRKM-DTLE------SQ---SPPL---
NW-KFDVTDGGKEDGLKEGGPSPHSIVNINVERKPCVVGQVGLKMDKTPLEKEK-NDDNAWNGKEEKM-LHF------KS
VKS-----GRE--GRQ-SNLAKGETIKYKLFHVDDMFRNTHLGE----PKGGEEANKEDRRT------------------
------NYASSSVHHCVVTAND-----------------------------------EMIT--PVDITQRVGQQHPLVRK
SNHSDHIMNVIRGSKNQRRNDSMRSGHVRSS---KNEFCIN-GTNYGIISIPNWES----RKNIQVSTTKQMNF--THFV
GQDVTSKPFCDDQI--------ESEEKVCQGRNYYPPLKE--TLLDRINKSI---FATNRKN-----E---MD----YSY
MQSELEKEKIHEHHRREI------------------------------------------KKQSVKDVFPLKSGRTIF-P
LFTPIQRSDKMTNKKVFHIRNRSVYK-VEGPSEMRPTVDTNRENDIHVNEFV-KDKLLAKG-GECNFIRNCTTQMSEKSD
VGSSNGFYYDRIKERNN-PHVNNCNKNEDRRRPPLDSLL-KNCYK---------------------------ERRN--NT
NGEEYTNKNFII----------NRNRNNLKSQNKAFGISEE-G------TS-SALL-ANG-EGNYIQEHSRGDVLKWCGA
GRSCVSGR---------------------------------------------------ADQLTTINGSEINVKGGEMER
TYLERAHSEYH-ITMSEDSENVKELTKQKTE----ANLCG--NNR-IGEQAEKFNFFHSENDLFNGQKLRLYFSKGKNAL
HSGIFKIRGETGIFS-IFKNFPFFGEGAKMGD------AEGTDQESISYECKYDAELVCRPGGRKLRDVVETGAEGAEVA
EGAEVAKVAKVA-----AGAAGAVDGGCTGKEDKNDETGA------------------------------TAVNS---QN
GARE---VHKIICGTSEAEEPLCAGSD-----------------------DEARG--AI--------GQIGSSGRSCSNG
SNG---------------------RNG-RSGGNG---------RSGGNACNEFAGGE-TSPREGAQMSALSNQKD---E-
-----VKDAKGGT-----------LTE-AD-KCVLRRGDEEGVEIGTDVAR-EDITNKVCEMSGVEEQEN----------
---LEEQKGALFGREQIDSFFCPKDG-ELKMAN-SANL-------GCSEDRDLKR------------------QKSDPTR
S-SNEMLENFERIAERINFILDDTVKFFKKNLYVHNGYGSVKMYKEERGWLGENTVAKWSRVYKINKVVCKGAHGVVFSA
WMGEEGDDRGKEL---------------------EEEAEK------DAGLAKENEAGEGTTEVEGA-AGDSIDQRNEEGR
G-QGNDGGRGQGNDGGR---------------------------------------------------------------
-------------------------------------------------------------------GQGNDEDRGQDND
EGSVEGNDKDSDEGNYDEENLVTLKIINLRYLSKKNSLRRIMKEVHFLQFCDHPNIVKYHESFFWPPCYLVIVCEFLSGG
TLFDLYKKCGRITEDVLVHILDDVLKALKYLHNECPLCLVHRDIKPTNIVFSKSGMAKIIDFGSCEKVEDV-KLHEVVGT
LYYISPEILKREKYDCSADIWSLGITIYESVMCALPWKGKKDIEESIQQIVDSSPKINLCSGFSKQFCFFVESCLQNNPG
KRAKVEHLLGHKFLTKKRLLRRKPSSIFEIRDILKVNNGKGKNNIFRNFFKNLFFLNDMNKRRR-NKAL--SSKSCEPEM
FYQQLKRENFDFFEIKLRD-ENSRSLGHLHVGGRKPGEP-EN------------EEEGKEGGQNGKAGPNVLDDGDAKCT
EGEVQRMNNLSSNYLDSKEDIAKQAGDA
>MKS88_001230
-------MFSVESEKTTGYKKKNS-SK-K-ICE-EEKRLQTDVLFRNEEN------------------EHISLDN-----
----------------NIVLND----NILVIPNNGI--CEEM---------------------KHNSGDKEKTEVE----
---EGSKQFKESDKISLN--KLSSKKGAYYNIYQYEDKNNN-NVKFSQNVNAIKKPFEK-------HHEHVKDDSYMTIS
KNVVRNMFLKSNITSNSEQ----------------MA-DIR-VCINKPSNSNIYTSNIYLREKS-----TSHHKTGNNNL
LRYYYSKEINEGENLMKKELSTFEKTASVNIKCHDESHEHLNMLYSNDSRIFRTDFTYTNKDWDN----I-YPL----AE
-DRQKIIDDMNKYSSFISIL-------NN--NTYKSNSSMHRLNIVMRD--MHKPHNEKFEKQIYDEQT-KMEEEHNDYA
TEGR-V-----------------YFDLEKSNAMYVN------QMNER-----------------------KESMKGFKCE
-------------------------TEEIIFSNNLNTDKKIHEGTN-SKENDMDYFNLKKRSKFINSHNVDVLRGGKNSV
YGADEKRDEIYR-------------DNQSGGNYIKQCTLSMPLLKNKT-TE--NAW-KKKIQEINKERFLSIRMKPNVLY
SEKYGKVKNTKKDFSFSYTGENDVPRLMVLKENECSTNRSSYDSMYGKN-DMTKMF--ANISNLNMIKNNVIFYQKRKCN
NVFKKNNNINMRRNFNRNMCKTDKAGHVADN----------KEAKKSFEE--NIFHLKNKFLSPEKYVFIFKEKQTSNNE
SKNESHGELKNNENVTSCPSQDNKSKDITCAG---E----------------KEHNSVHMVEQP---EQLIKAEMCL---
KRIKDENRFALKHMSKNC---HMMDKYHE--NRNPNF-----SDFS----LESSNDS-SIVENVNEEEKEKKKEKKE---
NY-RISL---------LSYDGIKNDVKQYDREERQILKSKINS-LDRKLFVKNELNDSTTFNLRKGNF-QCI------KE
DNINKVSFTRRNSENC-TSEKKRNKFSYKLYSNDEMFRSTHMNE----AEKER------EKL------------------
-----NNTICINTY-HIIDKNIEKKIN-----------CLNSLHNSNVFSIVSATQGKYTIEQIKKIDESFGKSEGTSEL
INYSRNVIRTDRGINNEINCKTLFYG--------KNSTCAN----------------------------KKLNN--VCYN
YGGVTCKIFNKDSKLNDRKNEKCSLKKNLKSSNWY-DFKD--SFFEKINKSF---CLKMKRE-----N---CN---YHNL
LGNNLSSEKTNEYNNN--------------------------------------------TKIYEKSIFLLENEKIKESP
FF-PSQKEK--TRQDKFNIDDHTADMFIKCFKVNTPHNIGSSKHDNHFFEFT-NKKLIIKP-SAFNYAKKRYMYFEKNSE
IRSTNS-YTDVANIK-G-RYIYNPNEMNDTNKVFINNMT-NNYCLDVKKDSMHNIHKKKRFQVNIDADF---KRDG--SY
LNNNYTNCCFTILEKDEKGLTPVRSRNDVN--NGKLLENEQ-ATDGFAICENDLLK-RKNEYKNYE-----LSLKTN-HS
SSINIRCNRNSINGSNSIHNSNSIHNSNSVNSSNSIHNGNSIHNSNSIHKSSSIRNSSSIHKSSSIRNSSSIRNSSSIRN
SSSIRNSSSIHNSNSIHNSNSIHNSNSIHNS----NSIHN--SDSSTNNLKNQINFVNSEIDLLDRHKLRFYLSKGKNAI
NNKLFNVTDEKGILS-IFKYFNFFGDSSKIGCAPIPSHAAKTAGGHIQYECVYKDELPSSGDK--VKIA-----------
--------YGNE-----SEGD--------DKEDKDDRDDR------D-------DR------------DDRDVNNDDYDD
GGDK---RH--TCALTDAHCPDNSKSCDKMNYENHDNANEEEDKIENNKWDEMNTDMSTTHEGDAIRTNIYEDGRVGS--
--------------------------------RT---------SSGNDNINRS--KE-CKLKEDIDSPTLSRENA---FM
DTTRNVTNGKGNVSNSHNEDNIFILTS-KDNISTVKLADEIEEEKGHDVIRQDTFTNIVHEQCIHENKLN----------
---TQVQKSDLLC-EKTDTNMSFADTEKIKKQS-NAVL-------ICNNNNKVEKVNI---------------QKNDFST
H-SNLIFDNFEKISERINFILDDTVHFFKKNPYIHNGYGKAKVCKNNKRKLEKKKLKKWSSVYKINKVVCKGAHGVVFSA
WRSEKESELEKNFRLHFLESCGGRDGIMEE---VEEELEEEEDNEEDDGENDEEDDEEDDEEDD--------------GE
D-DEEDDGEYDGEYDGED-------DVKNDVENVGENK---NEKE-TN--KEI---------------LKENERHTNKEI
LKENERHTNKEL--PRESERKTSAKVQHVSYYPHDGMKEAEGASLKETEKIEKLYESNLENEEEVEMGRGDESKRGFNLV
KGEKEESEDSNDENNYDADNLVTLKILNLCYLSKKKNVRRILREVYYLNMCDHPNIVKYYESFFWPPCYLIIVCEYLSGG
SLFDLYKNHGNISEDILVYILDDVLKALNYLHNECTLSLIHRDIKPTNIVLSKNGVAKIVDFGSCKNLENI-KSKEIVGT
VYYIAPEILNREKYDCSVDIWSLGITIYEIVMGVLPWKRNKTMDECIQNIINSSPKINIGSGFSKHLCYFVESCLQKNPQ
NRATVSKLLNHKFMTKKRSIKNKPNSILEIRQILRSNNRKTKSTIFRNFLKNIFFFNGKNKRKR-IEVI--SSKSCQPEM
FYQNIKRENFDFFEIKVRD-ENSKSLNSLNFEFSNEYAE-------------------------------------NNYS
S-----------NR------FPANGGRK
>PPRFG01_0203200
-------MFSVELENRSGYKKRKK-KKSK-NKSTGQDKFTNKDIILEEKEEGLDIECGHNILGDIQYDGTYNINEQVKKN
SLFYFKCKEEINLKDGNIILDD----KNRKVDDKNI--TGED---------------------KNITGEDKNIKVDDKNI
KVDDKNIIF-DVDEILIH--QHN---TSNSNIYINCNDNNN-DIRNSSNVQHYYNDKIK-------ENINKQNKKYVLIN
DYINNKYILSTNKTCKINKGKKLIKKKKVNNISRRRNHILY-KCRNKLYNGNVFSDDIIKSEVNVCNSLTVLHKNYNNNM
DNYFD------------------------------------DNIHTNNSNIYD--INYTNENVINSTCRY-YPI----GN
-NNTLSKDEVTKSSSKINSLSYFDDIINVNKNDIPILHDKENINIISNKESCHKDEKE-EEKNIMYNS------------
------------------------------------------NLVEEKKQKKMIWNSLNVLPIDILLKNGHDEINKEICK
KKKKSFFSQNDIKSKMLYNNKSYSKSEKVLYTNNKNSNTFIP-----------IFFLNKIGDKFKNSENIYDMYNNKKNV
YIHDKKI---YT-------------NMYS-----------------------------NKL---KQKHYYS-TSNINLLY
N-NIGKVLDN---------------------------------GLHLSNNMYCRLNSNPPYKSISLINNNVFFYKKRKSN
SNNNNNNNNN--ISSSSSSSSSSKKNHVIINKKISSYNIHYKERKDSFKE--NFLFFKEKILPSKKDTCVFNERQKDLFE
K---------SNEHIKCVSSFNNTSDDISSHSSVNKKGPFFALKNNSIRHIPKENNIIYTSGKSFNHVQDKEKIVLLKKK
KEINDKNTFSSCLINHNITTYTLQNGV----NKNLNMLGIRDSIYK----IDEKNNMLKECYNGNNDSNNKKKKKKK---
---KLS----------FSCDIINDNITPYESDKEKNNSNNIKS-MDIFNYVKRKSNLYNNLSSNRDSIVDMHNKYNSEEY
INI-----QRT--NKI-YELSNKRIRNYKLYSMDEIFKVS-LKE----KKYIDNISNNMERVTYKNEMINEKISKMDDIL
YPCDKNKSLNISCP-VIIENNISREEN-----EKNSSVILNKKKNENMFNCVGRL-------------------HCHMGK
MNNQDKIYDQGNIKKNEEEITKHDEYILREEKNKYNSKCIRNFDDYKYEQVLSYHTLDEDKKKNDMNNLIDMNNEAIIET
VNGVINNIILDRKDNNSRKDMEKDMEKEMEKEMEK-EMEKEKKMEKEMEKEMEKEVEKELKN-----EMNN----RMNNE
MKNEIKIYKNNEIYVDNDKELEIVNEEKKLIYPFNYESDVHKNMNMSININNCKDDYNNILKEYVDNSCLAQKEENIFRP
LF-NLNKKD--KVWKRFNIKNNIKTI-IHN-EEMKRIYQTINKNVFPIYNFNRNENLLINH-LTYNFPKNDLFKLSYKVS
MNNIRNLYIANKHINN-------------------------NYD-YMNKLYNQNIYTLKYQVANIDNDHHICKKGGGVDY
INMNISKECKN--RKDKTYLNKIFHYKKKK--DARFFINDE-I------GSNDYMYDIKKKYSNDE-----NNYKLN-EK
MNISMSNDEDMIPTLNSEHG------------------------------------------------------------
------------NNFPSCQPNLLEKKSTYID----LNLYD--SNSMDDFTEEKYNFVNNENDLFNTKRWKFNFSKGKNLF
NNKFFNVSNEDGVFS-FFKNMNLFRELNKSNN-------------SLKLESVKNSNNNCSNNK--GDDN-----------
--------IGNMENMNTTNVTIASDEHISTKGDIHDESFS--RDDNDCILLKIEGRSKKYSDITLYNEDKSNLEN---DN
ETIN---EYENVCSNIDVNEW-----E-----------------------DKVNG--TC--------NSVGDKETEKNNE
KNNEKNNEKNNEKNNEENNEENNEENNEENNEENNEENNEENNEENNEENNEE--NN-DIEKNDIKDNNLGRVKENIIVM
NNTNNM-----NVDNDDNNNNYNNVST-DEGIDIIK---NIKSEV-NDYIYNDNIMIKINNKSI--DLMN----------
---IKNQ--------KNEPFLNYTNEKDIHMKS-NSSYNVNDKMNLFNNNEKTEKNNTSLNDLLYKRKEELDDEKISEYK
D-TNLTNNTFEHIAKRINLILNDTIEFFQKHTYLHNGYGNVQVCKKNKRKLEKKKLKKWSCIYKINKIVRKGAHGVVFSA
WRSENVDFFNHSFFEN-LNLENKKKGYIDE---TNGNENYESDNEYDSDEDDTESDNDDEQNKE--------------NE
R-GDEKDGYE--EMNGGDKNEEMNGGDRNEEMNGGDRNEEINGGY-KN--QGINGGDKNEGINGGDKNEGINEEHKNERI
---NEEHKNEGI--NEEH----------------------KNEGIN---------------EEHK--NEGINKLTYHNMN
KNNISNENNYNDDDSYDEDNLVSLKIINLKYLSKKNSLKNILREVNFLKMCEHPNVVKYFESFFWPPCYLVIVCEYLSGG
TLYDLYKNYGRISEDLLVYILDDVLNGLNYLHNECSSPLIHRDIKPTNIVLSKDGIAKIIDFGSCEELKNSDQSKELVGT
IYYISPEILMRTNYDCSSDIWSLGITIYEIVLCTLPWKRNQSFENYIKTIINSSPKINITEGYSKHLCYFVEKCLQKKPE
NRGNVKDLLNHKFLIKKRYIKKKPSSIYEIRDILKIYNGKGKTNIFRNFFKNLFFFNDKNKKKKPNKMI--SSKSCDAEM
FFEQLKRENFDFFEIKLKDDENSRSLNTFNINISKERDD-------------------------------------ISYS
SLNLEKIKEHSLNMVAS--VVGTEQSQK
>PmUG01_04029300
-------MFSVESEKTTGYKKKNS-SK-K-ICE-EEKRLQTDVLFRNEEN------------------EHISLDN-----
----------------NIVLND----NILVIPNNGI--CEEM---------------------KHNSGDKEKTEVE----
---EGSKQFKESDKISLN--KLSSKKGAYYNIYQYEDKNNN-NVKFSQNVNAIKKPFEK-------HHEHVKDDSYMTIS
KNVVRNMFLKSNITSNSEQ----------------MA-DIR-VCINKPSNSNIYTSNIYLREKS-----TSHHKTGNNNL
LRYYYSKEINEGENLMKKELSTFEKTASVNIKCHDESHEHLNMLYSNDSRIFRTDFTYTNKDWDN----I-YPL----AE
-DRQKIIDDMNKYSSFISIL-------NN--NTYKSNSSMHRLNIVMRD--MHKPHNEKFEKQIYDEQT-KMEEEHNDYA
TEGR-V-----------------YFDLEKSNAMYVN------QMNER-----------------------KESMKGFKCE
-------------------------TEEIIFSNNLNTDKKIHEGTN-SKENDMDYFNLKKRSKFINSHNVDVLRGGKNSV
YGADEKRDEIYR-------------DNQSGGNYIKQCTLSMPLLKNKT-TE--NAW-KKKIQEINKERFLSIRMKPNVLY
SEKYGKVKNTKKDFSFSYTGENDVPRLMVLKENECSTNRSSYDSMYGKN-DMTKMF--ANISNLNMIKNNVIFYQKRKCN
NVFKKNNNINMRRNFNRNMCSTDKAGHVADN----------KEAKKSFEE--NIFHLKNKFLSPEKYVFIFKEKQTSNNE
SKNESHGELKNNENVTSCPSQDNKSKDITCAG---E----------------KEHNSVHMVEQP---EQLIKAEMCL---
KRIKDENRFALKHMSKNC---HMMDKYHE--NRNPNF-----SDFS----LESSNDS-SIVENVNEEEKEKKKEKKK---
NY-RISL---------LSYDGIKNDVKQYDREERQILKSKINS-LDRKLFVKNELNDSTTFNLRKGNF-QCI------KE
DNINKVSFTRRNSENC-TSEKKRNKFSYKLYSNDEMFRSTHMNE----AEKER------EKL------------------
-----NNTICINTY-HIIDKNIEKKIN-----------CLNSLHNSNVFSIVSATQGKYTIEQIKKIDESFGKSEGTSEL
INYSRNVIRTDRGINNEINCKTLFYG--------KNSTCAN----------------------------KKLNN--VCYN
YGGVTCKIFNKDSKLNDRKNEKCSLKKNLKSSNWY-DFKD--SFFEKINKSF---CLKMKRE-----N---CN---YHNL
LGNNLSSEKTNEYNNN--------------------------------------------TKIYEKSIFLLENEKIKESP
FF-PSQKEK--TRQDKFNIDDHTADMFIKCFKVNTPHNIGSSKHDNHFFEFT-NKKLIIKP-SAFNYAKKRYMYFEKNSE
IRSTNS-YTDVANIK-G-RYIYNPNEMNDTNKVFINNMT-NNYCLDVKKDSMHNIHKKKRFQVNIDADF---KRDG--SY
LNNNYTNCCFTILEKDEKGLTPVRSRNDVN--NGKLLENEQ-ATDGFAICENDLLK-RKNEYKNYE-----LSLKTN-HS
SSINIRCNRNSINGSNSIHNSNSIHNSNSVNSSNSIHNGNSIHNSNSIHKSSSIRNSSSIHKSSSIRNSSSIRNSSSIRN
SSSIRNSSSIHNSNSIHNSNSIHNSNSIHNS----NSIHN--SDSSTNNLKNQINFVNSEIDLLDRHKLRFYLSKGKNAI
NNKLFNVTDEKGILS-IFKYFNFFGDSSKIGCAPIPSHAAKTAGGHIQYECVYKDELPSSGDK--VKIA-----------
--------YGNE-----SEGD--------DKEDKDDRDDR------D-DRDDRDDR------------DDRDVNNDDYDD
GGDK---RH--TCALTDAHCPDNSKSCDKMNYENHDNANEEEDKIENNKWDEMNTDMSTTHEGDAIRTNIYEDGRVGS--
--------------------------------RT---------SSGNDNINRS--KE-CKLKEDIDSPTLSRENA---FM
DTTRNVTNGKGNVSNSHNEDNIFILTS-KDNISTVKLADEIEEEKGHDVIRQDTFTNIVHEQCIHENKLN----------
---TQVQKSDLLC-EKTDTNMSFADTEKIKKQS-NAVL-------ICNNNNKVEKVNI---------------QKNDFST
H-SNLIFDNFEKISERINFILDDTVHFFKKNPYIHNGYGKAKVCKNNKRKLEKKKLKKWSSVYKINKVVCKGAHGVVFSA
WRSEKESELEKNFRLHFLESCGGRDGIMEE---VEEELEEEEDNEEDDGENDEEDDEEDDEEDD--------------GE
D-DEEDDGEYDGEYDGED-------DVKNDVENVGENK---NEKE-TN--KEI---------------LKENERHTNKEI
LKENERHTNKEL--PRESERKTSAKVQHVSYYPHDGMKEAEGASLKETEKIEKLYESNLENEEEVEMGRGDESKRGFNLV
KGEKEESEDSNDENNYDADNLVTLKILNLCYLSKKKNVRRILREVYYLNMCDHPNIVKYYESFFWPPCYLIIVCEYLSGG
SLFDLYKNHGNISEDILVYILDDVLKALNYLHNECTLSLIHRDIKPTNIVLSKNGVAKIVDFGSCKNLENI-KSKEIVGT
VYYIAPEILNREKYDCSVDIWSLGITIYEIVMGVLPWKRNKTMDECIQNIINSSPKINIGSGFSKHLCYFVESCLQKNPQ
NRATVSKLLNHKFMTKKRSIKNKPNSILEIRQILRSNNRKTKSTIFRNFLKNIFFFNGKNKRKR-IEVI--SSKSCQPEM
FYQNIKRENFDFFEIKVRD-ENSKSLNSLNFEFSNEYAE-------------------------------------NNYS
S-----------NR------FPANGGRK
>PocGH01_04026700
MFSENMKMFPVESENAIGYRKEKL-RE-I-LLEGRRNRVKKGEQLLNGKG------------------ESTAVEI-----
----------------TELLKSQKHGQIEIVSFGRT--RTGF---------------------KSNSND-VGIEGE----
---TTKEHSDTGDVVTHK--ELPSRNDVSWESLHIRKERKY-SPKVMKNVNLGRKNWDIHEYFMSNTYDCVTNGGNPANW
KHMFGNMSLRGDIQMICEK----------------RK-KGGNISIDLPNSAHGYAYGNCSSRKP-----LCCHKKERKRV
LGYHLKLEISKEKKLNKMKMHNFERITSRNKQYRDDFTEKMNLLRSSKSRVHESGIASPRSSSVS----L-HSM----FD
-YHCGSCT-----NMYINHA-------DC--TSCKENVNMFEGNAHTRD--VGCLNFEMFESGKKCDST-KVEEL-NECF
TKSEEI-----------------FNFTEGHDLITKN------GIDKK-----------------------KTNLQSLTNE
-------------------------TH-VIFPIDGNTKSEMHNWKDKVKDNSVYYFNIKGRNELT-SLHVDPPLGRKN-T
YTQDGSVKSVPNEIEHTEIVSMEKISFQNSSTYKGGFSVEMLPLKGEG-NE--NEM-EKNIPNVG-NTFPCQGTNCEILY
TEPSEEKKK--GNLYFSHTEGNDIIPYIRIHGKGTYSGKSAYHYMHTKN-SNSKIC--PKSSSINLERYSTIFYKKRKCN
IIFKRNHNVR--IGANCSVVPDERATATGNNRTVN--GSKNWEVKKSLKE--NIVYLKNKLFPYGKYTSIFSERQKISDQ
P-------------------GFKEKDAIPHDG---G----------------KEPPSVYMGSNL---TQSVKSEIFL---
KRLREENKFAIKQGNEHF---LVPNKYCHSENRRGNC-----YFHNLLTPVNISNEMCMEAENEENEEDKGKNENKEKNQ
NENDISS---------RPHNGANNDLKGDGRKDKTIRKGGVNN-LDRALLEKNKIYD-NNVQLNKGYP-IYS------QE
DCKNGEKNILRNDETYITGEE---NPSNNLCKIGDPCRHAKGRKLYDGGDTRR------KKS------------------
-----NNSINCNVY-CNLLKNNTVRQNIVGQMKTKGGYIFKHVNNSSIFDIIGESKDHSKGEKMSYSNESYGDRGKSETN
INGSGY-SHEDQLERNSNVI-TNDEYTTRREKTGESTVS------------------------------SSSGK--TLYN
DSDAICNALSRDKQVCGTQNRNICVEKKPKGSNWL-HLKD--ILFGKVSKPL---FFKRDKEMGEKNEGKNGD---YCCD
LQYEMANEKNEKCSSIE-------------------------------------------EKKNVKDANLLERERQYF-P
LF-SMEKKR--ERKNIFRIKNSADIM-MNQIVN-LEIHKMCDNNDKILHKIG-NKKLLIKP-ISWNGVKSFPVHFEEKTD
MLNPIG-YSDKVNDNKY-TTPISYGENGAKNGPSGNYNVHNNYYC-----CMHNESMCKHFRANKNVCI---QKYG--KE
VNDRRKICCPTVSRKNV-GMFMQRDK--------------------------DSLM-SSRKKENWK-----IPIKDNVHI
GSICSTGK---------------------------------------------------GQKISLIGHKNVQMIFS-G--
------------DGTIHERKHMVEKKNTHVDYKVFLNLKD--GNN-VTNWKEKRNFVKCENDLFNGKKWKFYFSKGKDTL
NKRIFNMTNEYGIFS-LFKHLNILGESRKDICTSL-SKLEETTSGIISYECKYKGASTHYSKM--VEIDI----A-----
--------EKNS-----GKGNHGMSIAI-ATGKHHDGTFVGVGRDNDCDVYGLDDRRYDTTN-------KGRVTS---DS
KECEKCRSMGIVCTDESA-----------MNYNS------------------------------------SGRGRDGE--
--------------------------------NE---------G----RCDIIAGLVLGDLGEGVEGDIFAEKNA---F-
------SKGDGSR-----------SKR-AD-DMHAKS-GEDCIRIGSDICE-EKVENDLEKKNASRGLENNIHLVSSLKR
EEIKNVNGDSILSGET-----KMKEE-EARMQS-REEK-------MGSQEAKMKS------------------GEENATG
TSKIIPYENFQKIAEKINSILDDTVQFFTKQSYVHNGYGKVRVCKNSKHRLKKKKLNKWSCVYKINSIICKGAHGVVFSA
WRCENGDNAEKHEFGS-ADGSTQCAGEVEDGNNVEEKVEDEDDMKDEDDVKDEDD-VKDEDDVE--------------DE
DDVEDGDNVEDGNNVED-------GDNVEDEDNVEDGD---NVEDGDNVEDED---------------DVEDEDHVGVGV
A--NRTSSVKGIIALGEEEKEDSGDV--LKKYPSLKVHAGEAASASTSEKVDSSTEV-----------------------
---CTVEGERNSIVVWDEKKVVTLKVINLLFLSKRRSVKRVIREVYFLKMCNHPNIVKYYESFFWPPCYLVIVCEYLEGG
TLHDLYKKYGRISEDVLVYIVEDILKALNYLHNECTLSIIHRDIKPMNIVFSKDGVAKLVDLGSCEKVEEK-KCKEIIGT
IYYIAPEILKKEKYDCSVDIWSLGITIYEIVMCTLPWKKKKNIEECIKNIQNSSPKINIGTGVSKHLCLFVEACLQNNPL
NRATAVDLLSHKFMTKKRLTRNKPNSIYEIQDIIRINNSKGKNNIFKTMFKNIFHFNEKNKRRK-SKGIVSTSQSCEPEM
FYYQLKKENFNFFELKLRD-ENSKSLNGMNYNTMDDEQE-------------------------------------SAFP
SISVEIKKEKS---------EYSSTAEM
>PVP01_0422000
-------MFPVEAENTLEYGKKNT-SK-K-ITHGEVNRLETDEAVKREGN------------------GAYEVDH-----
----------------NKERNN----VPITFAR-GV-EVGQK---------------------KCLMGKNGEDNLG----
---EETALIEEAPPLRVNLTGEEADEGSHSTV----TKEAN-VISETTPVGELL--RSS-------SHEPAWDDNTFGRD
KSAMRYSLPRRNSTVDCEK----------------KG-KTN-RLVSPLNESNN----PLACYPK-----GCHSEGCYPDV
PQPHFERHVSKAVNLAKTKLKNCEGGFSESGKITNGSYESVEGSPSKDSPLGNPLVKRDAIHWDN----NDSALCINSGD
IPEGKLKDDENEV---------------------------------------HEN-EERTEGEETDVSTVNSAESVDDAA
THGG-IQEGENHQVGNSNRGDATTFDVVKVGNSHVGSHHSGGNILEYKKEEE-NWE--------------HSKVEGETCE
G-VNSGS--------------------AAN------------------------PVSAERRSEST-GSDVASPEG-----
--------------------------GEMEGTEKKSLTVNKHPVKQRG-SAHADER-ESKREQIK-YTLHRNGTKPQTLF
STDMGKKKM-----------------LHSPNGAEIKTGDCTYRFVHQMS-RAAKVH--SNASTVNFLKNNVIFLRKRRGN
NTCKKGSNHR--RSCSGGSADANKEGG--------------GSSRDLPKEDGVALHMRNTFLPLPKGTSIFVEKRETNGK
C--PSRGRKGN-------SSSDRERGGMVCGG---E----------------EEPTSPHL-------EGTPKRETSQ---
NWLSSESRLPMKQGGGHP---FVVNGFICDFNEGRRS-----AHEEA-PSSGYSRKM-DTLE------GQ---SSPL---
NW-KFDVTG-----GLKEGGASPHRVLNMDVEGKPSVASQVRLPTDKAPLGKEK-IDDHAWNGEEEKM-LHF------AS
TNI-----GRA--ERQ-SNLAKGETTQYKLFHVDDMFRSAYLGE----PNGGEEARKE-GRT------------------
------NHASSPVHHCVVTANG-----------------------------------EMTT--WVDITQRVGKQHPLVRR
PNRNDNIMNIYRGSKNQPRNDGMRSGYLRSS---KNGFCMN-GTNYGIISIPSWEP----RKNIQVGIPSQMDN--THGG
RKGVASKPFCDDQT--------GSEEKDGQGGSHP-PFKE--TLLDRINKSI---FQTNRKN-----EINQMD----HSC
MQSELENKKTKEHHLRGG------------------------------------------KEQPVKDVFPLKSGRTIF-P
LFTPMRRSEKVTNKKVFHIRERNVYV-VDDPPEMSPPVASNRKNDPHLNEFV-KNKLLAKG-GGCNFLRNCTTQMREKTD
VGGSNGFYYDRMKRRNNKPYVHNCNDIEDKWRPPLDGLL-KNCYK---------------------------ERRG--ST
TGEKYTNKNFTL----------NRSRNNLKSRNKAFGISEEEG------AS-SALL-ASG-EGNYPQEHTRGDVLNGCGA
------GR---------------------------------------------------GDPLTTIKGQENDVKGGEVGR
TYLERAHSEYH-MKMCGDSENVKELAKQKTE----ANLCG--NNKRVGEQAERFNFFHSEHDLFNGQKLRLYFSKGKNAL
HSGIFKIRGEVGTFS-IFKNFPFFGEGAKMSD------AEGASQESISYECRYNAELVCRPGG-----------------
-----------A-----AGAGGRLDGGCAGREDKDDKTEA------------------------------TAVNS---PN
GTRE---VHKIICGASEAGEAVCAGSG-----------------------GEAAG--AI--------GQIGSGGRSGQ--
--------------------------------RG---------GRGTNACNELAGGE-TSPGEGAQVSALSKRKD---E-
-----VDGAKGGET----------LTE-VD-QCILQRGHEEGIEISADVAK-DHITNAVREMGGGEEQEN----------
---LEKQKDALFGGEESDPFFCPKDG-EPRLAE-SANL-------RCSEEHNLKR------------------QKSDSTR
S-SNEMLENFERIAERINFILDDTVEFFKKNLYVHNGYGSVKVSKEETGWLGENTLGEWSHVYKINKVVCKGAHGVVFSA
WRGEDSA---KQC---------------------EEEAERG-----EAGHSTDQGNAEGSGEGGGGGSGGGSGEENGKGK
D-QDNAQGNAQGNAQGND----RGNDQENDQEN-----------------------------------------------
-------------------------------------------------------------------------------V
EENDQGNDRDGDQESYDEEKLVTLKIVNLRYLSKKNSLRRIMKEVHFLQICDHPNIVKYHESFFWPPCYLVIVCEFLSGG
TLFDLYKKCGRITEDVLVHILDDVLKALQYLHNECTSCLVHRDIKPTNIVFSKSGVAKIVDFGSCERVEDL-KMHEVVGT
LYYISPEILKREKYDCSADIWSLGITIYEVVMCALPWKGKKHIEESIKQIVGSSPKINLCSGFTKQFCFFVESCLQNDPG
KRANAAHLLGHKFLTKKRLLRRKPSSIFEIRDILKVNNGKGKNNIFRNFFKNLFFLNDKNKRRR-NKAL--GSKSCEPEM
FYRKLKRENFDFFEIRLRD-GSSRSLGHLHVGEGKREEEVEGEEEVEEGGEVKGEEEVEEGGQNGKAEPNVHC--DAERA
EGGAQRMGNLSSNYLDSKEDIAKQPGAD
>PF3D7_0203100
-------MFSVELENRSGYKKRKK-KK-WNNKSTGQDKFTNKDIISEEKEEGLDIECGHNILGDVQYDGTYNINEQVKKN
SLFYFKCKEEINLKDGNIILDD----KNRKVDDINI--TGDDKNIKVDDKNIKVDDKNITGEDKNITGEDKNITGD----
---DKNIIF-DVDEILIH--QHN---TSNSNIYINCNDNNN-DIRNSSNVQHYYNDKIK-------ENINKQNKKYVLIN
DYINNKYILSKNKTCKINKGKKLIKKKKVNNISRRRNHILY-KCRNKLYNGNVFSDDIIKSEVNVCNSLTVLHKNYNINM
DNYLD------------------------------------DNIHTNNSNIYD--INYTNENVINSTCRY-YPI----GN
-NNTLSKDEVTKSSSKINSLSYFDDIINVNKNDIPILHDKENINIISNKESCHKDEKE-EEKYIMYNS------------
------------------------------------------NLVEEKKQKKMIWNSLNVLPIDILLKNGHDEINKEICK
KKKKSFFSQNDIKSKMLYNNKSYSKSEKVLYTNNKNSNTFIP-----------IFFLNKVGDKFKNSENIYDMYNNKKNV
YIHDKKI---YT-------------NMYS-----------------------------NKL---KQKHYYS-TSNINLLY
N-NIGKVLDN---------------------------------GLHLSNNMYCRLNSNPPYKSISLINNNVFFYKKRKSN
SNNNNNNNNI--S-S--SSSSSSKKNHVIINKKISSYNIHYKERKDSFKE--NFLFFKEKILPSKKDTCVFNERQKDLFE
K---------SNEHIKCVSSFNNTSDDISSHSSVNKKEPFFALKNNSIRHIPKENNIIYTSGKSFNHVQDKEKTVLLKKK
KEINDKNTFSSCLINHNITTYTLQNGV----NKNLNMLGIRDSIYK----IDEKNNMLKECYNGNNDSNNKKKKKKK---
---KLS----------FSCDIINDNITPYESDKEKNNSNNIKS-MDIFNYVKRKSNLYNNLSSNRDSTVDMHNKYNSEEY
INI-----QRT--NKI-YELSNKRIRNYKLYSMDEIFKVS-LKE----KKYIDNISNNMERVTYKNEMINEKISKMDDIL
YPCDKNKSLNMSCP-VIIENNISREEN-----EKNSSVILNKKKNENMFNCVGRL-------------------HCHMGK
MNNQDNIYDQGNIKKNEEEITKHDEYISREEKNKYNSKCIRNFDDYKYEQVLSYHTLDEDKKKNDMNNLIDMNNEAIIET
VNGVINNIILDRKDNNSRKDMEKEMEKEMEKKMEK-EMEK--VMEKEMEKVMEKEVEKELKN-----EMNNRMNNRMNNE
MKNEINIYKNNEIYVDNDKELEIVNEEKKLIYPFNYESDVHKNMNMSININNCKDDYNNILKEYVDNSCLAQKEENIFRP
LF-NLNKKD--KVWKRFNIKNNIKTI-IHN-EEMKRIYQTINKNVFPIYNFNRYENFLINH-LTYNFPKNDLFKLSYKVS
MNNIRNLYIANKHINN-------------------------NYD-YMNKLYNQNIYTLKYQVANIDNDHHICKKGGGLDY
INMNISKECKN--RKDKTYLNKIFHYKKKK--DARFFINDE-I------GSNDYMYDIKKKYSNDE-----NNYKLN-EK
MNISMSNDEDMIPTLNSEHG------------------------------------------------------------
------------NNFPSCQPNLLEKKSTYID----LNLYD--SNSMDDFTEEKYNFVNNENDLFNTKRWKFNFSKGKNLF
NNKFFNVSNEDGVFS-FFKNMNLFRELNKSNN-------------SLKLESVKNSNNNCSNNK--GDDN-----------
--------IGNMENMNTTNVTIASDEHISTKGDIHDESFS--RDDNDCILLKIEGRSKKYSDITLYNEDKSNLEN---DN
ETIN---EYENVCSNIDVNEW-----E-----------------------DKVNG--TC--------NSVGDKETEKNNE
KNNEKNNEKNNEKNNEKNNEKNNEKNNEKNNEENNEGNNEENNEENNEENNEE--NN-DIEKNDIKDNNSGQVKENIIVM
NNTNNM-----DVDNDDNNNNYNNVST-DEGIDIIK---NIKSEM-NDYIYNDNIMIKINNKSI--DLMN----------
---IKNQ--------KNEPFLNYTNEKDIHMKS-NSSYNVNDKMNLFNNNEKTEKNNTSLNDLLYKRKEELDDEKISEYK
D-TNLTNNTFEHIAKRINLILNDTIEFFQKHTYLHNGYGNVQVCKKNKRKLEKKKLKKWSCIYKINKIVRKGAHGVVFSA
WRSENVDFFNHSFFEN-LNLENKKKGYIDE---TNVNENYESDNEYDSDEDDTESDNDDEQNKE--------------NE
R-GDEKDGYE--EMNGGDKNEEMNGGDKNEEMNVGDKNGGINEEH-KN--EGINEEHKDELINKEHKNERINEEHKNERI
---NEEHKNEGI--NEEH----------------------KNEGINEEHKNERI------NEEHK--NEGINKLTYHNMN
KNNISNENNYNDDDSYDEDNLVSLKIINLKYLSKKNSLKNILREVNFLKMCEHPNVVKYFESFFWPPCYLVIVCEYLSGG
TLYDLYKNYGRISEDLLVYILDDVLNGLNYLHNECSSPLIHRDIKPTNIVLSKDGIAKIIDFGSCEELKNSDQSKELVGT
IYYISPEILMRTNYDCSSDIWSLGITIYEIVLCTLPWKRNQSFENYIKTIINSSPKINITEGYSKHLCYFVEKCLQKKPE
NRGNVKDLLNHKFLIKKRYIKKKPSSIYEIRDILKIYNGKGKTNIFRNFFKNLFFFNDKNKKKKPNKMI--SSKSCDAEM
FFEQLKRENFDFFEIKLKDDENSRSLNTFNINISKERDD-------------------------------------ISYS
SLNLEKIKEHSLNMVAS--VVGTEQSQK
>AK88_01329
-------MFSVEVENTFGYGKKKKKSK-K-FTHGGVNRLETDEAIKMEEK------------------GAHEVDH-----
----------------NKVRNN----IPIMFPR-EM-KVAQG---------------------KCLMDENGEDNPV----
---EETALSEGAPPLRINLASEQADEGTHSTM----TKEAN-VIGKIAPVGKLL--RSS-------SHGPAWDDNNHGRD
KSSMRYFLPRRNITVDCEK----------------EG-QTN-LLVSPFNESNN----PLPCYPE-----GCSRRGCSTDV
PQQHFEHHISKAVNVAKIKLKTCDASNFENAKCANGSYEMVKGSTSRDSSFGNPLLERNIINWGN----NDFALCRHGAN
DSKGKLQDDENEV---------------------------------------HKS-EERNEGEETDVSTVKSSGSVDEGA
THGG------NHQMGNLKRGDGATFDVIKVGKSNMGSHRLHDNILEYKDEDK-IWE--------------HSKMDGEVCK
GMINSRC--------------------AIN------------------------PVSVEGKSEPI-GSDMASPEG-----
--------------------------DEMGGIEKKALTVNTHTIAQGSITNHAEEGEEGRREQIH-NALRDNGTKPQTLF
SADIEKNKM-----------------LLSPNGVEIKTAEYTYRCVHHMN-REAKLY--SNDTTVNFLKNNVMFLRKRRGN
KACKKDSSNS--RSYTSGSRNVNKEGD--------------GKSKDLPKGHGVVLHMGNTFLPVPKGKSIFVEKSETNGK
C--PSRGRKG----------------------------------------------------------------------
--------------------------------------------------------------------------------
--------------------------------------------------------------------------------
--------------------------------------------------------------------------------
--------------------------------------------------------------------------------
--------------------------------------------------------------------------------
--------------------------------------------------------------------------------
--------------------------------------------------------------QSEKDVCPLHSGRTIF-P
LFTPLRRSDKITNKKVFRIRNKNMYV-AQGAPEISPTVATNRKNDVHVNEFV-KNKFLPKGEQEWNFLHNSTTHVREKSN
VASSKWFYYDKIKGSNN-PYVHSHNKNEDKWRPSLDSLL-KNFYK---------------------------ERTN--NT
TGENYTNKHFII----------NRSRNHLKNQNKAFGISED-G------TS-PSLL-ANG-EGKYTEEHSKGDVLKGCGH
DRSCVFGK---------------------------------------------------PDLLTTIKGRDMDVEGGEMGR
TYVERAHSEYH-KKVCEESEHVKELTKQQTE----ANLCGKNNNR-IVEQAERFNFFHSEHDLFNGQKLRLYFSKGKNAL
HNGIFKIRGEVGIFSSIFKNFPFLEQGEKMND------AQGANQESISYECRYNAELVCRPGGKKLRDV-----------
--------AKCA-----SSAADAVDRGCPGKEDRNDEAGA------------------------------SEVNS---QN
GAPE---VHKIICGRSEQEEPVCAGSD-----------------------DEATG--ST--------SQMGSSARSCS--
--------------------------------------------NGRDACNEFAGGE-ASPGEGAQMSALSKQND---Q-
-----VKDAKGVA-----------LTEEED-KCVLQRGDEEGIEISADVAK-DDITNAVSYISE----------------
---IEGQEGGLLDKEHIDPFFCSKDG-ELRMAADSNNL-------GCNENGDLER------------------QKGDPTK
SLNDEMMENFERIAERINFILDDTMEFFKKNLYVHNGYGSVQVYKEDTGWLGENTLGKWSRVYKINKVVCKGAHGVVFSA
WKGEEGDDTGKQF---------------------EENAEK------DAGLAKENGAREGNTQVEGA-AGDSIDE------
-------------------------------GS-----------------------------------------------
------------------------------------------------------------------DGRG----------
---DDGKDEDSDEGTYDEENLVTLKIMNLRYLSKKNSVTRIMKEVHFLQNCNHPNIVKYHESFFWPPCYLVIVCEFLSGG
TLFDLYKNCGRITEDVLVHILEDVLKALKYLHNECPLCLVHRDIKPTNIVFSKSGVAKIIDFGSCEKVEDL-KMHEVVGT
LYYISPEILKREKYDCSADIWSLGITIYESVMCALPWKGKKDIEESIKQIVDSSPKINLCSGFSKQFCFFVESCLQNNPG
KRAKVAHLLCHKFLTKKRLLRRKPNSIFEIRDILKVNNGKRKSNIFRNFFKNLFFLNDKNKRRR-NKVL--GSKSCEPEM
FYQKLKRENFDLFEIKLRD-ENSRSLGHLHVGGTKSGVA-ANEEE---------EHEGKEDGQNGKAEPNVHDDGDAECA
EWGVQRMNNLSSNYLDSKEDIAKQPDAA
