# Supplementary material for: Phosphorylation in the Plasmodium falciparum Proteome: A Meta-Analysis of Publicly Available Data Sets
Source: J Proteome Res. 2024 Oct 30;23(12):5326–41. doi: 10.1021/acs.jproteome.4c00418 (PMC11629380; doi:10.1021/acs.jproteome.4c00418)
Supplement: Supplementary file 7 — pr4c00418_si_007.zip [file pr4c00418_si_007.zip › plasmodium_alignments/PF3D7_0203200_orthos.afa]

>C922_02865
-----MSAPAGH--T-KSTEGNNITTFVQWIDRILTSDILV-NASLLRIEDEKGKKRKRQESLEGA-AA------EKVRN
TKRFRCGN-AKNASKT----------WEE------DEEDIGNYHREGN--------------------------------
--------NQVASPPISRNVKRSTQLYPL----EPDESIMFFQEDQENELID-RDRILPRGKFKNDDSSSCDISEIESDE
ECDEGMAKLRSR-DAQERS--PLIVKKNYPKGGTEYGHTHVEV----------------------------KG-----GL
PGPFAYDITSILMFYSSDED-HYDGEDGGGKDSGGDGEKNTSEGTSRRSNYLSLCLNYDKMEKNITTMREMDDEFYNLSR
QDHQR---REGFKDLDETRTTIPAVIAKIDKENN----PPRENHVRNDGKTVTCSND------NSGATNRGEGNNV-RNS
SNNGNS-----------------------NATNLKAAERTKKQEE-ESSNNAATNFSFWNVAHQTYVTRPLYAQHLKREQ
VSLLDESEEMVKSYSVNKYSIKYVPRHLLYVVSQVASRTFFDPLYRKKLFRHY
>PBLACG01_0200100
-----MK----T--T-KENDNNNIVHYVDWINEIFKKNSLQSDIFFFDDNKEKDVSKKRKAQLKDE-YDNISRRNENINN
SKKIKNELNIKDNMHG---------YIYSNRIYKNDEE-KNVV-RSEN--------------------------------
----------------KSDDKNACDIYKSNKKYLPHNSHI-YNENSLIEILDVKNKLNNISNIHNDSSSSCDISDIKSED
EYIDQYEKKNEE-NINDYKNEKNITNKNITEGKCIIYNDENNYNSLIYNPCNDKISKMN--KLGSHNNN--ND-----NM
DNYNTFANICNFIIYSSDDEDNISNY-------------YEDKELLNDDNMFPIKFNFEKLKKNIYVIEHIDKIYYDTFL
KKNQS---EKGVFMNDGST-----------------------DYLKNDMN-DKYVVD------NMNIINPSNMNTL-SNI
SKMRNE-----------------------KLQNNNKNEKLIKSDF-AQSKNVMNTFSFWNIEKETFITKPLYAQNLRKKQ
FSLLDESEEMIRNYSSNQYSIKFVPRHLLYVMSQVASRSFFDPIYRKQLFFRY
>PRELSG_0418700
-----MNTRNSI--NKVEYSDTYISSYVEWINNIFNTDTLI-NVNLLNIENRKRKL-NETENIE--------------KK
NKTLNEEN-SYNNILI----------EEA------DYKDNNNHLEKF---------------------------------
---------------NFNKIYKSTNFNID----GLNDNKLNL---NENYFIN-KF---NLNDPIKKNSSSCDISEIESEE
PYEETIKKNENTNNLN-------LLRNNIQNLSDGYDNLNQVT-----------KKKLNTDIIINENSNEIHK-----RR
FNS-IGDEISKFLIYSSDND-DINN---------------TNVEKIKTNDSLCASYNYDKIKKNIHTLEEVDKEFYIISK
KEEKK---EQGRKEKT----------GKIMNNNS----NIESDNINNNYNNGMNINMNYSINSNNTSNNNTNNNNVNKNF
DNNITN-----------------------NAINLKKDEKVVKQENLSSNKNLVNNFCFWNIENESYISRPLYVQNINKKY
FTLLEESEEMIKNYSSNQYSIKFVPRHLLYVLSQVASRIFFDPMYRKQLFFQF
>PCOAH_00008230
-----MSAPPGH--T-ESSEGNNIITFVQWIDSILTSGILV-NANFLRIEDEKGKKRKRQESLEEA-TA------DKVRN
VKRLRHEN-ERNASKT----------LEG------DEEDRGNYHRGGN--------------------------------
--------NQVASSPLYRNVKRSTQLYPL----EPDESIISFQEDKENELID-RDKMLPKGKSKNDDSSSCDISEIESDE
EQNEGMAKPGSK-DAQGKS--SLIVTKNYQQGGSEYGHTHMEV----------------------------KG-----GV
PGPFNYDITSSLMFFSSDED-HYDG----------DGERSTSEETSRRSNYVSICLNYDKMEKNITTMREMDDEFYNLSM
QDHQQ---GEGVKDWGDTRTAVPAVIAKADGENN----PPREDHVRNGRKTATCSND------NSWATNREEGNNA----
---SNS-----------------------NITSLKVGERTKKQEE-ASPKNAAANFSFWNIAHQTYVTRPLYAQHLKKEQ
VSLLDESEEMVKSYSVNKYSIKYVPRHLLYVVSQVASRTFFDPLYRKKLFRHY
>PKNH_0417900
-----MSAPLGH--T-GNSEGNNIINFVQWIDSILTSDILV-NGNFLRIEDEKGKKRKREESLEEA-AT------DKLRN
AKRFPCEN-VRNMSKT----------LVR------DEEDIENYHREGN--------------------------------
--------KQVASSPLYRNIKRSTDLYPS----EPDEIIISFQADQENDLID-RERMFPKEKSPNDDSSSCDISEIESDE
EQNEGMAKSGSK-DAEEKS--SLIVNRSYTRGSSEYGYTHEEV----------------------------KG-----GS
PGPFVYDITSSLMFFSSDED-HYDGEEGD-----RNGEKDAREETSRSSNYLPSCLNYDKMEKNISTMREMDDEFYNLSR
QDHQK---GEGAKDLDDTGITVPAVTAKVDREYN----PPLTDHVRNEGKVATSSND------NRWATNQEEGNNV----
---SNR-----------------------NVTNLKAGERTKNQEQ-VSPKNAATNFSFWNIAHETYVTRPLYAQHLKKEQ
VSLLDESEEMVKSYSVNKYSIKYVPRHLLYVVSQVASRTFFDPLYRKKLFRHY
>AK88_01330
-----MSAPPGH--T-ESGEGNNIITFVQWIDSILTSDLLV-NGSFLRTEDEKGKKRKRQESLEEA-TT------DKVRK
AKRFRCEN-AKYASRT----------VEE------DGEDRGHYHRGAN--------------------------------
--------NQVASRPLYRNVKRSTQLYPL----EPDEREIFFDADEENECVD-KDRMLHKRKTPNDDSSSCDISEIGSDE
ESTEGVAKLGSK-DAQEKS--SLIDKKNYPQGGSEYGHTHVEV----------------------------KG-----GV
RGPFVYDITSSLMFYSSDED-LYDEEDGGG----GDGEKSASEGTSRRSKYVSFCVNYDKMEKNITMMRDMDDEFYKLSK
QGHQQ---GEGMNHRDDTRITVPVVTAKVDRETK----FSREDHLRMGVETATCMNN------NSWATNQEEGNNV----
---SSS-----------------------NATNLKTGERTKKQEG-VSPKNFVTDFSFWNIAHETYVTRPLYAQHLKKDK
VSLLDESEEMVKSYSVNKYSIKFVPRHLLYVVSQVASRTFFDPLYRKKLFRHY
>PcyM_0421800
-----MSAPPGH--T-ERSEGNNITTFVQWIDSILTSDILV-NASFLRIEDEKGKKRKRQESLEEAAAA------DKVRN
AKRFRCEN-AENASKT----------LEG------DEEDRGNYHRGGN--------------------------------
--------NQVASPPLYRNVKRSTQLYPL----EPDESIMFFQANQENELID-RDRMLPRGKPPNDDSSSCDISEIESDE
ESDEGMVKSGSK-DAQERN--PLIVKQNYAEGGSEYVHTHVEV----------------------------KG-----GV
SGLFVYDITSSLMFYSSDED-HYDGEDGGGKDCAGGGEQSAGEGTSRRHNYESFCLNYDKMEKNITTMREMDDEFYYLSR
QDHQQ---GEGVKDRDDTRTVVPAVTAKVDRENN----PPREDNVHTGGKTATGSND------NNWATNREEGNNV----
---SNS-----------------------NATNLKGGERTKKQEE-AFPKNAATNFSFWNVAHQTYVTRPLYAQHLKKEQ
VSLLDESEEMVKSFSVNKYSIKFVPRHLLYVVSQVASRTFFDPLYRKKLFRHY
>PGSY75_0203200
-----MK----T--T-KENDNNNIIHYVDWINQIFKKSSLQSDIYFFDDNKEKDVSKKRKAQLKDE-YNNISKGKKKINN
LKKIKNELNIKDNMKG---------YIYD------DEE-KNVV-KSD---------------------------------
-------------------DKSSCDIYKSNNKYVPHNSHI-YNDNNLVEILDVKNKENSIRNIHNGSSSSCDISDIKSED
EYIEQYEKNNEE-NINEYRNEKNITNKNIMEGKSLIYNDEHNYNSLIYNPCNDKISKMN--KMGSHNDN--NNNNNMDNM
DNYNTFANACNFIIYSSDDEDNISNY-------------YNDKELLNDDIMLPIKFNFEKLKKNIYVIEHIDKIYYDTFL
KKNQN---EKSVLINDENS-----------------------GYLKNDIN-DKCVVD------NINVMNPSNMNTL-SNI
SNIRNE-----------------------KIENNNKNEKLIKSDA-AQSKNVMSTFSFWNIEMETFITKPLYAQNLRKKQ
FSLLDESEEMIRNYSSNQYSIKFVPRHLLYVMSQVASRSFFDPLYRKQLFFRY
>PF3D7_0203200
-----MK----T--T-KENDNNNIVHYVDWINQIFKKNSLQCDLYFLDDNKEKDVSKKRKAQLKDE-YDNISRSKENINN
SKKIKNELSIKDNMHD---------YIYDDRIYNNDKE-KNVI-KSDNKNVIKSDNKNVIKSDNKNVIKSDNKNVIKSDN
KNVIKSDNKNVIKSDYKSDDRNACDIYKSNKKNVPDNCHI-YDDNSSVENLDGKNKLNNIRNIHNDNSSSCDISDIKSED
EYIEPYEKKNEE-NINEYKNKKNIANENIKEGKSSIYNDEHNYNSLLYNSCNGEISKIN--KISSHNNI--DN-----NM
DNYNTFANVNNFIIYSSDDEDNISNY-------------YNGKDVLNDEIMFPIKFNFEKLKKNIYVIEHIDKIYYDTFL
NKNPS---EKSVFMNDEST-----------------------GYLKNDVN-DKCVVD------NINVINPSSVNTL-SNI
SNIRNE-----------------------KIENNNKNEKLIKSYP-TQSKNVMSTFSFWNIEKETFITKPLYAQNLRKKQ
FSLLDESEEMIRNYSSNQYSIKFVPRHLLYVMSQVASRSFFDPLYRKQLFFRY
>PBILCG01_0205900
-----MK----R--T-KENENNNIAHYVDWINQIFKKNSLQSDIFFFDDKKEKDVSKKRKAQLKDE-YDNISKRKENINN
YKKIKNELSIKDNMHG---------YIYDDCIYNKDEE-KNVV-KSDN--------------------------------
--------K----SDNKSCDKNAGDIYKSSKKYLPYNSHI-YIDNSLVGILDGKNKLNNIRNIHNDNSSSCDISDIKSDD
EYIEQYEKKNEE-NINEYKNKKNITNKNITEEESLIYNDENNYLSLLYNPCNDKISKMN--KIDSQNNN--NN--NNHNM
DNYNTFANVCNFIIYSSDDEDNISNY-------------YNGKELLNEEIMFPIKFNFEKLKKNIFVIEHIDKIYYDTIL
KKNQS---EKGVFMNDEST-----------------------GYLKNDMN-DKCFVD------NMNVINHCNMNTL-INI
SNIKND-----------------------KIENNNKNEKLIKSDP-TQSKNVMSTFSFWNIEKETFITKPLYAQNLRKKQ
FTLLDESEEMIRNYSSNQYSIKFVPRHLLYVMSQVASRSFFDPLYRKKLFFRY
>PPRFG01_0203300
-----MK----T--T-KENDNNNIVHYVDWINQIFKKNSLQCDLYFLDDNKEKDVSKKRKAQLKDE-YDNISRSKENINN
SKKIKNELSIKDNMHD---------YIYDDRIYNNDKE-KNVI-KSDN--------------------------------
--------KNVIKSDYKSDDRNARDIYKSNKKNVPDNCHI-YDDNSSVENLDGKNKLNNIRNIHNDNSSSCDISDIKSED
EYIEPYEKKNEE-NINEYKNKKNIANENIKEGKSSIYNDEHNYNSLLYNSCNDEISKIN--KISSHNNN--DN-----NM
DNYNTFANVNNFIIYSSDDEDNISNY-------------YNGKDVLNDEIMFPIKFNFEKLKKNIYVIEHIDKIYYDTFL
NKNPS---EKSVFMNDEST-----------------------GYLKNDVN-DKCVVD------NINVINPSSVNTL-SNI
SNIRNE-----------------------KIENNNKNEKLIKSYP-TQSKNVMSTFSFWNIEKETFITKPLYAQNLRKKQ
FSLLDESEEMIRNYSSNQYSIKFVPRHLLYVMSQVASRSFFDPLYRKQLFFRY
>PocGH01_04026600
-----MGIVKSEELQ-EEGGNCNIGLYVNWIHNIFKADVSV-S-SLLRIEAEKEKKRKRKIREEDE-EK------EENVY
IKLKKNNN-AEKKDKLSIREKVNFPFITH------EGEKRNDYKEEHE--------------------------------
--------EAVGM-HAHLSNERSTPFHTP----ATNVKNSLHNNRSEHDFLN-KDQLKNANLLKSNSSSSCDISEIESDE
ELHTGIVEESIA-GAVHGD--STKLGGNYQELHGSYDNVYATA-------------------LQRANKNAKLM-----DL
PNIIDFEILNGLMLYPSDDE-EADEDGGG-RG--GEADGSANGRKTKTDNFVHVSFNCDRFKKNTDAARELDAEFFSFSM
EAYKNSGKKEGMSERGSLN-AAPEDHATADSSRDRGENKNVSDNFNNG-TVCTS-SA------AHLRSHIEGGDAD----
---GDN-----------------------DTVNLKRNEKGNRQEV-FPPKNMSHNFCFWNVENGTYITRPLYAQRLNKKT
YTLLDESEEMIKNYSSNKYSIKFVPRHLLYVVSQVASRTFFDPIYRKQLLFQF
>PVL_040016100
MLMAQMSAPADH--T-QSSEGNNITTFVQWIDSILTSDILV-NASFLRIEDEKGKKRKRQESLEEA-AA------DKVRN
AKRFRCEN-GENASKT----------LEG------DEEDRGDYHRGGN--------------------------------
--------NQVASPPLYRNVKRSTQLYPL----EPDESKMLFQADQENELID-RDGMLPRGKPPNDDSSSCDISEIESDE
ESDGGVAKSGGR-NAQERS--SLAVKKNYQQGGSEDDHTHVEV----------------------------KG-----GV
PGPLVYDITSSLMFYSSDED-AYDGEGGS-----GDGEKSASEETSRRSNCVPFCLNYDKMEKNITTMKEMDDEFYKLSR
QDHQQ---GESVKDRDDTRRSAPAVTAKVDGENN----PPREDHMRSGGKTGPSSND------NSLATNREEGNNV----
---GNSVNSVNIVNSVNIVNSVNIVNSGNNGNSSAANLKAKKQEE-ASQKNAAANFSFWNVAHETYVTRPLYAQHLKKEQ
VSLLEESEEMVKSFSVNKYSLKFVPRHLLYVVSQVASRTFFDPLYRKKLFRHY
>PRCDC_0202300
-----MK----R--T-KENDNNNIVHYVDWINQIFKKNSLQCDLYFLDDNKEKDVSKKRKAQLKDE-YDNISRNKENMNN
SKKIKNELSIKDNMDD---------YIYDDRMYNNDEE-KNVL-KCDN--------------------------------
----------------KNDDRNACDIYKSNKKYVPDNCHI-YDDNSLVEILDGKNKLNNIRNIHNDNSSSCDISDIKSED
EYIEAYEKKNEE-NINEYKNKKNISNENITEGKSLIYNDEYNYNSLLYNSCNDKISKIN--KISSHNNN--DN-----NM
DNYNTFANVNNFIIYSSDDEDNILNY-------------YNGKDVLNDEIMFPIKFNFEKLKKNIYVIEHIDKIYYDTFL
KKNPS---GKSVFMNDEST-----------------------GYLKKDMD-DKCVVD------NINVINPSNMNTL-SNI
SNIRNE-----------------------KIENNKKNEKLIKSYP-TQSKNVMSTFSFWNIEKETFITKPLYAQNLRKKQ
FSLLDESEEMIRNYSSNQYSIKFVPRHLLYVMSQVASRSFFDPLYRKQLFFRY
>PADL01_0202000
-----MK----T--T-KENDNNNIIHYVDWINQIFKKSSLQSDIYFFDDNKEKDVSKKRKAQLKDE-YDNISKGKEKINN
LKKLKNELNIKDNMND---------YIYD------DEE-KNVV-KSD---------------------------------
-------------------DKSSCDIYKSNNKYVPHNSHI-YNDNNFVDILDVKNKENSIRNIHNGSSSSCDISDIKSED
EYIEQYEKNNEE-NINEYKNEKNITNKNIMEGKSLIYNDEHNYNSLIYNPCNDKISKMN--KMDSHNGN--DN--NMDNM
DNYNTFANACNFIIYSSDDEDNISNY-------------YNDKELLNDDIMFPIKFNFEKLKKNIYVIEHIDKIYYDTFL
KKSQN---EKSVLINNENS-----------------------GYLKNDMN-DKSVVD------NINVMNPSNMNTL-SNI
SNIRNE-----------------------KIENNNKNEKLIKSDA-AQSKNVMSTFSFWNIEMETFITKPLYAQNLRKKQ
FSLLDESEEMIRNYSSNQYSIKFVPRHLLYVMSQVASRSFFDPLYRKQLFFRY
>PVP01_0421900
MLVAQMSAPADH--T-QSSGGNNITTFVQWIDSILTSDILV-NARFLRIEDEKGKKRKRQESLEEA-AA------DKVRN
AKRFRCEN-GENTSKT----------LEG------DEEDRGNYHRGGN--------------------------------
--------NQVASPPLYRNVKRSTQLYPL----EPDESKMLFQADQENELID-RDRMLPRGKPPNDDSSSCDISEIESDE
ESDGGVAKSGGR-DAQERS--SLAVKKNYQQGGSEDGHIHVEV----------------------------KG-----GV
PGPFVYDITSSLMFYSSDED-AYDGEDGS-----GDEEKSVGEETSRRSNCVPFCLNYDQMEKNITTMKEMDDEFYKLSR
QDHQQ---GESVKDRDDTRTTAPAVTAKVDGENN----PPREDHMRSGGKTGTSSND------NSLAANREEGNNV----
---GNSVNSV----------------SGNNGNSSAANLKAKKQEE-SSQKNAAANFSFWNVAHETYVTRPLYAQHLKKEQ
VSLLEESEEMVKSFSVNKYSLKFVPRHLLYVVSQVASRTFFDPLYRKKLFRHY
