# Supplementary material for: Phosphorylation in the Plasmodium falciparum Proteome: A Meta-Analysis of Publicly Available Data Sets
Source: J Proteome Res. 2024 Oct 30;23(12):5326–41. doi: 10.1021/acs.jproteome.4c00418 (PMC11629380; doi:10.1021/acs.jproteome.4c00418)
Supplement: Supplementary file 7 — pr4c00418_si_007.zip [file pr4c00418_si_007.zip › plasmodium_alignments/PF3D7_0203300_orthos.afa]

>PGSY75_0203300
MVS-DKEDKCNRINNNDKVNSLESINEEKKNNT--DEGGESFFDINAEQYLIISLRQKLNPVIKKIKRVRYKFNNIIPDF
LLGKNNACLFISMKYHRLRSNYLKARIETLSNKYNNRILLCLVDMDNIENSLGEINQLSFSFNMTLILCWSNEECARVIE
DFRIYEKKISYIIKKKISSSNQEEKIHELLKKIRCIHTTDCITLTTKFKNLKNIIQAKKEDLVSCSGLGIKKIQALMATF
NDPFF
>PBLACG01_0200200
MVS-DKEDKCMKINNNDNVNSLERINEGNKNNT--DEGGESFFDINAEQYLIISLRQKLNPVIKKIKRVRYKFNNIIPDF
LLGKNNACLFISMKYHRLRSNYLKARIETLSNKYNNRILLCLVDMENIENSLGEINQLSFSFNMTLILCWSNEECARVIE
DFRIYEKKISYIIKKKISSSNQEEKIHELLKKIRCIHTTDCITLTTKFKNFKNIIQAKKEDLISCSGLGIKKIQALMATF
NDPFF
>PVVCY_0300200
ME--T----------------------------GIEEKQKLYHDPNSDHYLIISPRQKLNPVLKKINRVQYKFNEIVPDF
LIGKNNACLFISMKYHRLRPNYLKARIETLTNKYNNRLLLCLVDIDNIENPLGEINQLAFCNNMTLILCWTNDECARVIE
DFKIFEKNQSYIKNNKKFSN-NEEKIHELLKKIRCINSTDCFTITNKLKNFSSIVKAKKEDLINCSGLGNKKIQALLSTF
SDPFF
>PcyM_0421700
MNG-NH-----------GEPGTE---RENRSSADEAPRADAFFDPSAEQYLVISPRQKLNPILKKINRVRYKFSNIIPDF
LIGKNNACLFISMKYHRLRSNYLKARIETLSNKYNNRILLCLVDIENIENSLGEINQLAFCFNMTLILCWSTEECARVIE
DFKIYEKKISYIKNNKLTST-HAEKIHELLKKIRCINSSDCATITNKFKSFKNIVMAKKDDLINCSGLGNKKIQSLISAF
NDPFF
>AK88_01331
MNS-NH-----------SQPGTE---RENRSNADEAPRGDTFFDPNTEQYLVISPRQKLNPVLKKINRVRYKFSNIIPDF
LIGKNNACLFISMKYHRLRSNYLKARMETLSNKYNNRILLCLVDIENIENSLGEINQLAFCFNMTLILCWSIEECARVIE
DFKIYEKKVSYIKNNKLTST-HAEKIHELLKKIRYINSSDCVTITNKFKSFKNIVMANKDDLISCSGLGNTKIQSLISAF
NDPFF
>C922_02864
MNG-NH-----------GKPGTE---RENHASADEAPRGDAFFDPSAEQYLVISPRQKLNPILKKINRVRYKFSNIIPDF
LIGKNNACLFISMKYHRLRSNYLKARIETLSNKYNNRILLCLVDIENIENSLGEINQLAFCFNMTLILCWSTEECARVIE
DFKIYEKKISYIKNNKLTST-HAEKIHELLKKIRCINSSDCVTITNKFKSFKNIVMAKKDDLINCSGLGNKKIQSLISAF
NEPFF
>PmUG01_04029100
MSE-ST-----------DKLNVE---VT-ENTSGEAPKEETFYDANAEQYLIISPRQKLNPLIKKINRVRYKFNNIVPDF
LIGKNNACLFISMKYHRLRSNYLKARIETLSNKYNNRILVCLVDIENIENSLGEINQLAFCFNITLILCWSNEECARVIE
DFKIYEKKISYIKNNKLSSS-HEEKIHELLKKIRCINSTDCVTITRKFKNFHNIVKAKKDELINCSGLGNKKIQSLISTF
NDPFF
>PVP01_0421800
MNG-NH-----------GEPGTE---RENRSSADEAPKGDAFFDPSAEQYLVISPRQKLNPVLKKINRVRYKFSNIIPDF
LIGKNNACLFISMKYHRLRSNYLKARIETLSNKYSNRILLCLVDIENIENSLGEINQLAFCFNMTLILCWSTEECARVIE
DFKIYEKKISYIRNNKLTST-HAEKIHELLKKIRCINSSDCATITNKFKSFKNIVTAKKDDLINCSGLGNKKIQALISAF
NDPFF
>PCOAH_00008240
MSD-KH-----------GEPGTE---GENGSNTDEAPRGDAFFDPSAEQYLVISPRQKLNPILKKINRVRYKFSNIIPDF
LIGKNNACLFISMKYHRLRSNYLKARIETLSNKYNNRILLCLVDIENIENSLGEINQLAFCFNMTLILCWSTEECARVIE
DFKIYEKKISYIKNNKLTST-HAEKIHELLKKIRSINSSDCATITNKFKSFKNIVMAKKDDLINCSGLGNKKIQSLISAF
NDPFF
>PY17X_0301700
MME-T----------------------------GPEENQKLFHDPNSDKYLIISPRQKLNPVLKKINRVQYKFNEIVPDF
LIGKNNACLFISMKYHRLKPNYLKARIETLTNKYNNRILLCLVDIDNIENPLGEINQLAFCYNMTLILCWDNNECARIIE
DYKIFEKNFSYIKNNKNFST-NQEKIHELLKKIRCINSSDCFTITNKFKNFSAIAKAKKEDFVNCSGLGNKKIQSLLSTF
SDPFF
>PBANKA_0301200
MME-P----------------------------ALEEKQKLFHDTNSDQYLIISPRQKLNPVLKKINRVQYKFNEIVPDF
LIGKNNACLFISMKYHRLKPNYLKARIETLTNKYNNRLLLCLIDIDNIENPLGEINQLAFCYNMTLILCWTNDECARIIE
DFKIFEKNISYIKNNKKFSS-NQEKIHELLKKIRCINSSDCFTITNKLKNFSNIVKAKKEDFINCSGLGNKKIQSLLSTF
SDPFF
>PF3D7_0203300
MVS-DKEDQCNKINNNDNVTSLESINEEKKNNT--NEGGESFFDNNAEQYLIISLRQKLNPVIKKIKRVRYKFNNIIPDF
LVGKNNACLFISMKYHRLRSNYLKARIETLSNKYNNRILLCLVDMENIENSLGEINQLSFSFNMTLILCWSNEECARVIE
DFRIYEKKISYIIKKKISSSNQEEKIHELLKKIRCIHTTDCITLTTKFKNFKNIIQAKKEDLISCSGLGIKKIQALMATF
NDPFF
>PKNH_0417800
MSGGNH-----------GEPSTE---RENGSNTDEAPRGDAFFDPSTEQYLVISPRQKLNPILKKINRVRYKFSNIIPDF
LIGKNNACLFISMKYHRLRSNYLKARIETLSNKYNNRILLCLVDIENIENSLGEINQLAFCFNMTLILCWSIEECARVIE
DFKIYEKKIPYIKNNKLTST-HAEKIHELLKKIRSINSSDCATITNKFKSFKNIVMAKKDDLINCSGLGNKKIQSLISAF
NDPFF
>PGAL8A_00021000
MSE-DI-----------SKLKSV---E--DKPSDTHETNEVFYDDDSENFLIISHRQKLNPLIKKINRVRYKFNNIIPDF
LIGKNNACLFISMKYHRLRSNYLKARIETLSNKYNNRILLCLVDIDNIDNSLGEINQLAFCLNMTLILCWSNEECARVIE
DFKIYEKKISYLKN-KVSSK-QDEKIFELLKKIRCINSTDCVTLIKKFKNFKNIIKAKKDELINCSGLGNKKINALISTF
NDPFF
>PocGH01_04026500
MSK-NE-----------EKLDIG---DT-KTITVETGKDETFYDVNADQYLIISPRQKLNPVLKKINRVRYKFNNIVPDF
LIGKNNACLFISMKYHRLRSNYLKARIETLSNKYNNRILLCLVDIENIENSLGEINQLAFCFNMTLILCWSNEECAKVLE
DFKIYEKKIPYMKNSKPFSN-HEDKIHELLKRIRCINSTDCATITNKFKKFTNIVKAKKHDLINCSGLGNKKIQALLSTF
NDPFF
>MKS88_001228
MSE-ST-----------DKLNVE---VT-ENTSGEAPKEETFYDANAEQYLIISPRQKLNPLIKKINRVRYKFNNIVPDF
LIGKNNACLFISMKYHRLRSNYLKARIETLSNKYNNRILVCLVDIENIENSLGEINQLAFCFNITLILCWSNEECARVIE
DFKIYEKKISYIKNNKLSSS-HEEKIHELLKKIRCINSTDCVIITRKFKNFHNIVKAKKDELINCSGLGNKKIQSLISTF
NDPFF
>PCHAS_0303400
ME--T----------------------------GIEEKQKLYHDPNSDQYLIISPRQKLNPVLKKINRVQYKFNEIVPDF
LIGKNNACLFISMKYHRLRPNYLKARIETLTNKYNNRLLLCLVDIDNIENPLGEINQLAFCNNMTLILCWTNDECARVIE
DFKIFEKNISYIKNNKKFSN-NEEKIHELLKKIRCINSTDCFTITNKLKNFSSIVKAKKEDLINCSGLGNKKIQALLSTF
SDPFF
>PBILCG01_0206000
MVC-DKEDKCNKINKNDNVNSLESINEEKKKNT--NEGGESFFDINAEQYLIISLRQKLNPVIKKIKRVRYKFNNIIPDF
LVGKNNACLFISMKYHRLRSNYLKARIETLSNKYNNRILLCLVDMENIENSLGEINQLSFSFNMTLILCWSNEECARVIE
DFRIYEKKISYIIKKKISSSNQEEKIHELLKKIRCIHTTDCITLTTKFKNFKNIIQAKKEDLISCSGLGIKKIQALMATF
NDPFF
>PPRFG01_0203400
MVS-DKEDQCNKINNNDNVTSLESINEEKKNNT--NEGGESFFDNDAEQYLIISLRQKLNPVIKKIKRVRYKFNNIIPDF
LVGKNNACLFISMKYHRLRSNYLKARIETLSNKYNNRILLCLVDMENIENSLGEINQLSFSFNMTLILCWSNEECARVIE
DFRIYEKKISYIIKKKISSSNQEEKIHELLKKIRCIHTTDCITLTTKFKNFKNIIQAKKEDLISCSGLGIKKIQALMATF
NDPFF
>PRCDC_0202400
MVS-DKEDKCNKINNNDNVTSLESINEEKKNNT--NEGGESFFDINAEQYLIISLRQKLNPVIKKIKRVRYKFNNIIPDF
LVGKNNACLFISMKYHRLRSNYLKARIETLSNKYNNRILLCLVDMENIENSLGEINQLSFSFNMTLILCWSNEECARVIE
DFRIYEKKISYIIKKKISSSNQEEKIHELLKKIRCIHTTDCITLTTKFKNFKNIIQAKKEDLISCSGLGIKKIQALMATF
NDPFF
>PRELSG_0418600
MNE-NI-----------NKCL-E---DK-NNVNPTPGTNEIFYDDDSEKFLIISYRQKLNPLIKKINRVRYKFNNIIPDF
LIGKNNACLFISMKYHRLRSNYLKARIETLSNKYNNRILLCLVDIENIDNSLGEINQLAFCLNMTLILCWSNEECARVIE
DFKIYEKKISYMKN-KVFSK-QDEKIHELLKKIRCINSTDCVTLIKKFKNFKNIIKAKKDDLINCSGLGNKKINALISTF
NDPFF
>PADL01_0202100
MVS-DKEDKCNRINNNDKINSLECINEEKKNNT--DEGGESFFDINAEQYLIISLRQKLNPVIKKIKRVRYKFNNIIPDF
LVGKNNACLFISMKYHRLRSNYLKARIETLSNKYNNRILLCLVDMDNIENSLGEINQLSFSFNMTLILCWSNEECARVIE
DFRIYEKKISYIIKKKISSSNQEEKIHELLKKIRCIHTTDCITLTTKFKNLKNIIQAKKEDLVSCSGLGIKKIQALMATF
NDPFF
>PVL_040016000
MNG-NH-----------GEAGTE---RENRSSADEAPKGDAFFDPSAEQYLVISPRQKLNPVLKKINRVRYKFSNIIPDF
LIGKNNACLFISMKYHRLRSNYLKARIETLSNKYSNRILLCLVDIENIENSLGEINQLAFCFNMTLILCWSTEECARVIE
DFKIYEKKISYIRNNKLTST-HAEKIHELLKKIRCINSSDCVTITNKFKSFKNIVTAKKDDLINCSGLGNKKIQALISAF
NDPFF
