# Supplementary material for: Phosphorylation in the Plasmodium falciparum Proteome: A Meta-Analysis of Publicly Available Data Sets
Source: J Proteome Res. 2024 Oct 30;23(12):5326–41. doi: 10.1021/acs.jproteome.4c00418 (PMC11629380; doi:10.1021/acs.jproteome.4c00418)
Supplement: Supplementary file 7 — pr4c00418_si_007.zip [file pr4c00418_si_007.zip › plasmodium_alignments/PF3D7_0203400_orthos.afa]

>PF3D7_0203400
--------------MDVNDNPFIKNRSSTRITNAPGGNSSVSFGNYVDTESKKVSNKNEKSQTTIKENTKAAGNLDVNNE
NKKSDRRTNVKVNQPPGGASSII----------------FG
>AK88_01332
MTSFRANPVSASIFTDVRDNPFIKNRSSTRITNAPGGNSTVSFGNYVEPENKNSNKKNANCSSKNNESSEAAGNPEMNKM
PSKSDKKTNVKVNQPPGGASSS-----------------KG
>PADL01_0202200
--------------MDVNDNPFIKNRSSTRITNAPGGNSSVSFGNYIDNENKKVSNKNEKSQTTIKDNTKAAGNLDVNNE
NKKSDRRTNVKVNQPPGGASSII----------------FG
>PVP01_0421700
--------------MDVRDNPFIKNRSSTRITNAPGGNSTVSFGNYVEPENKNSNRKNANSVSKNNENSEAAGNPEMNKM
PSKSDKKTNVKVNQPPGGASSII----------------FG
>PBANKA_0301300
--------------MDVSDNPFIKNRSSTRVTNAPGGNSSLSFGNYISEENERLRVRKGNTESQMNTSTEAAGNSDIKKT
TNQSDRKTNVKVNQPPGGASSII----------------FG
>PVVCY_0300210
--------------MDVNDNPFIKNRSSTRVTNAPGGNSTLSFGNYISEENEKLRVRKGHAGSQMTPNTEAAGNTDVKKM
SNQSDRKTNVKVNQPPGGASSII----------------FG
>PmUG01_04029000
--------------MDVKDNPFIKNRSSTRITNAPGGNSSLSFGNYIDNENKKISNRNEKSATKNNENAEAAGNLEANKA
PMNSDKKTNVKVNQPPGGASSII----------------FG
>PKNH_0417700
--------------MDVRDNPFIKNRSSTRITNAPGGNSTVSFGNYVEPENKNANKKSANSASMNNESSEAAGNPEMNKM
PSKSDKKTNVKVNQPPGGASSII----------------FG
>PCHAS_0303500
--------------MDVNDNPFIKNRSSTRVTNAPGGNSTLSFGNYISEENEKLRVRQGNTGSQMTPNAEAAGNADANKM
STQSDRRTNVKVNQPPGGASSII----------------FG
>PGSY75_0203400
--------------MDVNDNPFIKNRSSTRITNAPGGNSSVSFGNYIDNENKKVSNKNEKSQTTIKDNTKAAGNLDVNNE
NKKSDRRTNVKVNQPPGGASSII----------------FG
>PBLACG01_0200300
--------------MDVNDNPFIKNRSSTRITNAPGGNSSVSFGNYVDNENKKVSNKNEKSQTTIKENTKAAGNLDVNNE
NKKSDRRTNVKVNQPPGGASSII----------------FG
>C922_02863
MTSPRGIPSPLPFYTDVRDNPFIKNRSSTRITNAPGGNSTVSFGNYVEPENKNASKKNGNSASKNNESSEAAGNPEMNKM
PSKSDKKTNVKVNQPPGGASSII----------------FG
>PRCDC_0202500
--------------MDVNDNPFIKNRSSTRITNAPGGNSSVSFGNYVDNESKKVSNKNEKSQTTIKENTQAAGNLDVNNE
NKKSDRRTNVKVNQPPGGASSII----------------FG
>PCOAH_00008250
--------------MDVRDNPFIKNRSSTRITNAPGGNSTVSFGNYVEPENKNASKKNVNSASKNNESSEAAGNPEMNKL
PSKSDKKTNVKVNQPPGGASSII----------------FG
>PocGH01_04026400
--------------MDVKDNPFIKNRSSTRITNAPGGNSSLSFGNYVNDEKEKMRNRNVHTGPKKNENTEAAGNLETGKM
PAQSDRKTNVKVNQPPGGASSII----------------FG
>PcyM_0421600
--------------MDVRDNPFIKNRSSTRITNAPGGNSTVSFGNYVEPENKNASKKNANSASKNNESSEAAGNPEMSKM
PSKSDKKTNVKVNQPPGGASSII----------------FG
>PPRFG01_0203500
--------------MDVNDNPFIKNRSSTRITNAPGGNSSVSFGNYVDTESKKVSNKNEKSQTTIKENTKAAGNLDVNNE
NKKSDRRTNVKVNQPPGGASSII----------------FG
>PRELSG_0418500
--------------MYVKDNPFIRNRSSTRITNAPGGNSTVSFGNYIDKENKKVSNKNEKGNLNCSDNVRAAGNLEPSKM
PSESDKKTNVKVNQPPGGASSII----------------FG
>MKS88_001227
--------------MDVKDNPFIKNRSSTRITNAPGGNSSLSFGNYIDNENKKISNRNEKSATKNNENAEAAGNLEANKA
PMNSDKKTNVKVNQPPGGASSSNIKIKEILHHNYSEGDNLK
>PBILCG01_0206100
--------------MDVNDNPFIKNRSSTRITNAPGGNSSVSFGNYVDNENKKVSNKNEKSQTTIKENTKAAGNSDVNNE
NKKSDRRTNVKVNQPPGGASSII----------------FG
>PVL_040015900
--------------MDVRDNPFIKNRSSTRITNAPGGNSTVSFGNYVEPENKNSNRKNANSVSKNNENSEAAGNPEMNKM
PSKSDKKTNVKVNQPPGGASSII----------------FG
>PGAL8A_00020900
--------------MDVKDNPFIRNRSSTRITNAPGGNSSVSFGNYIDTENKKISDKNEKNNLNHNKNVRAAGNLEASKM
PSETDKKTNVKVNQPPGGASSII----------------FG
>PY17X_0301800
--------------MDVTDNPFIKNRSSTRVTNAPGGNSSLSFGNYISEENEKLRVRKGNTGSQMSTSTEAAGNSDINKT
TNQTDRKTNVKVNQPPGGASSII----------------FG
