# Supplementary material for: Phosphorylation in the Plasmodium falciparum Proteome: A Meta-Analysis of Publicly Available Data Sets
Source: J Proteome Res. 2024 Oct 30;23(12):5326–41. doi: 10.1021/acs.jproteome.4c00418 (PMC11629380; doi:10.1021/acs.jproteome.4c00418)
Supplement: Supplementary file 7 — pr4c00418_si_007.zip [file pr4c00418_si_007.zip › plasmodium_alignments/PF3D7_0203600_orthos.afa]

>PBANKA_0301400
MNFYLNVFEEIENILEKCNHDTYLKICNTIEYIKKNYKGEI-DELAIPNKKFS---KKKKNNNINDINNLNSKVNNITI-
--------------------------------------ENDNHNKTKKGKKLGKIECVNSIRNYFKVVKHELSHLD--GS
DTI----------AN-----------------T-VIG-DN--NNKTVSPINIFFLYGNFNIIIIIYYILYKLNLFND-NL
FINDKNRTSYASN-------------------------------------------------------------------
-------------------------------------------------------N------------------------
--------------------N---N--TINI----------------------------INNCNNPDFSIFNNKNISHII
CLQLKDNFLDNINDILKDILTTPKLNSFKIFIFEAFHFLPVQFRKIFINKVI------------------------KS-K
NLIFIHSNSYLNDSFISNCLYIRIPKPNRDLFNSHILSVMQKKYKIDFYT-N--KTKNNHIQNENIQDLKQYTENVINSC
NYDLPLILVIIYLIQLNNFPDINKIIKLIINSNIKKLINAIHKCIMNTHSFISIRNILYSILLTYNFDIHNFLNIFCNQL
ISFHKYNDNYKKELYSLFSEYSYYCAMHDNHICTLENLVLKIIIIEKKYVDTTHNHCVAMTDETEAINTIRNS-G-----
----------------------------TI
>PPRFG01_0203700
MSLYMNIFEQIEIILEKCNNETFIKINTLIDHIIRNYANENMKEIHERKKGNDNNNKKKK--------------------
--------------------------------------------------KKKKENNTNTIRNYFNLVDKENNLKN--NN
NNNNNNNNDDDGVTNVMEQ--------DKNKDS-LLSLTIKNNNNNKTIINMFFFFGHFNIMIIIYYVIYKLKMFDK-DL
FIHEKNSNIHTNQSYTADSISDDLNKVG-SDNNRNKNIIMRHTNINNKEHYLQKKY------------NIQDDE---EED
NETIRSDSKLRDIYSDSQSKDIMMSSSPNKEEE--SMSSDNHNKDINSSDNQNKDINSSDHNMNDSTNESTTTSLSTSIN
NTNRNKKNRKKNNININNNNNNNNSNSNSNNI-----NSSSNNNSGVYHYIPSQKYNNKYNTYNNKDHIIYHNKCITHIL
CSQLMYLDMNSFNQAIQDIVKTNKYKLLRVIILEAFDSLNEYYRKNFLNKLK------------------------KC-N
VLIFIHSTHALNDTFLHNCLYIRIPKPDKILFNNHILDFLKTNYKINNLN-N--Q-------------KKQYIINVLNYC
NFDIPLILALLYIIQLHKFPDIKKIIKLIINSNIKKLINVIHKCIISNNSFFVIRNILYNILYTYNFHLHNFLNTFCKEL
AAYHKNDNNYKKDLYALFSKYTYITSMHDMHICSLENLCSNIILLEKKYAKT-FNEVDTNSEDTEDFSINIK--L-----
----------------------------EE
>PADL01_0202400
MSFHMNVFEQIEIILEKCNNETFIRINTLIDHIIRNYTNENNKEINEKKKVNDNN-KKKK--------------------
--------------------------------------------------KKKKENNTNTIRNYFNLVDKENNLNN--NN
NNDD--------VTNLEEE--------NKNKGN-ILSLTN--KNNNKTIINMFFFFGHFNIMIIIYYVIFKLKMFDK-DL
FINEKNSNSQKDHSHTTDSISDDPNKMG-SDNNKNKKISMSHT-TNNKEHYH-RKC------------DMHDDE---EED
NETIKSDSQLKDTYSDSNSKDIMMSLSPNKEDE--SMMSDN----------PNKDISSSDHNMNDSTNESTITSLSTSIN
NRNNNRKDKKKNNNN---------N--NSNNIN----NSSSSNNNGVYHNVDNQKHNNKYNTYNNKEHIIYHNKCITHIL
CSQLMYLDMNSMNQAVQDIVKTNKCKLLRVIILESFDSLNEYYRKIILNKLN------------------------KC-N
VLIFIHSTHSLNDTLLHNCLYIRIPKPDKTLFNNHMLDFLKTNYKINNFN-N--Q-------------KKQYIINVLNYC
NFDIPLILTLLYIIQLHKFPDIKKIIKLIINTNIKKLINVIHKCIISNNSFFVIRNILYNILYTYNFHLHHFLNTFCKKL
VTYHKNDNNYKKDLYDLFSKYTYITSLHDMHICSLENLCSNIILLEKKYAKT-FNQVDNNSEDTDDSSINIK--L-----
----------------------------EK
>PVL_040015700
MNLYLNVLHEIEAILQRCNGDVYQKVRKIIEYIRENYREEQ-EEVVAPKRANGAK-KKRA--HSRRRDEKDTGAAKLTVK
---QT-TKQATKQATKQAT----KLTTKLTTKQTAKVTTKMTAKMTTK-L-TAQGENANSIKNYFKVVKREAPPPN--PH
NAD-----------TRAED--------AKTEGSSQMEK-K--KKNTIPLINTFFFYGYYNIIIIIYYIIQKANLHNEEDL
FSSDSHHG------------------------------------------------------------------------
----------------------------------------------------------------G---------------
-----------------------------------------------------------SPNGGAKDFIIHSNKLVTHIM
CPQLKDNDLKGLNQLVKEIAT-HKFSTLHIFIVESFDSLNDQFRKMFISKMNQMNQ------TNQANQTNQTNQVGKS-K
NLLFIHSTVRLNDICLANCLYVRIPKPEKLSFLSHFLHLSEVTYKMGIHN-N--E-------------RRDYLENILSSC
NYDVSLILTLLYFIKLNNFPELSKIIKLIVNTNVKRLVCIIHKCIISKGSLFLIRNILYSILYTYNFDMHNFLTIFCKQL
TSFHKDDDNYKKEIFSLFSEYSYYTSLHENHVCSLESLASKVILLEQKYVAT-FNPSSPISEDKDELSTSYQS-E-----
----------------------------LA
>PmUG01_04028800
MNFYLNVFEEIETILEKCNKEAYTQIWNVIEYIRKNYKGVS-EEIEAKKKYVP---KKQKNNNKS-SSNNNSSSNNNSSS
NNN-S-SSN----------------------------NNRRSNNNTKK-KDRGNESNYNSIKNYFKVIKRDPINIHNVGG
NME-----------G----------------TN-EYNFSA--KEKDIPVINIFFFFGGFNIVIIIYYVIFKINLFND-AL
FVNENSTANAN-T-------------------------------------------------------------------
------------------------------------------------------NINA---NINTNTNINTNMNINTNMN
IN---------TNMNINTNINTNMNNGSSSST-----TATASGNSGI-----NGACSTTATSSSNKDFILYSNKNITHII
CSQLKDQDINGINELFKDILTCNKPNSFKIFILESFHFLNKQYRKIFMNKAV------------------------KN-K
NLVFIHSPVYFDDIFINNCLYIRIPSPNKQLFNNHILNIVQKKYKIDTTD-I--S-------------KRDYILNVVNTC
NYDLTLILTVIYFIQINNFPDINKIIKLILNTNIKKLISIIHKCTISNNCFFLIRNVLYTILYTYNFDLDTFLSIFCKQL
TTFHKDDDNYKKEIYSVFSEHSYYCTMHDNHICSLENLTSKIILLEKKYMNT-LNQNVLTPEDIDDFSISLSS-Q-----
----------------------------PT
>PocGH01_04026200
MNFYLNVLEEIEYILEKCNSDTYAKISRVIEYIARNYKGAD-DEPVAHKGSTS---KRKKSSSSA-SNSGSLSGGRRSI-
--------------------------------------QRVTSGKREK-GGEKELEGTNSIRNYFKVIKREPDNMD--HG
DVT-----------AGVNAGSNADANVNSNEVR-IYPCVV--RKKDFPLINIFFLYGNFNVVIIIYYIIHKVNLFNT-SL
FTNESGANVANSA-------------------------------------------------------------------
------------------------------------------------------NGN-----------------------
-------------------------------------KYSGGGGKNT-----GGGCIPCGVGVGNRDFLLYHNKYVTHVL
CSQLRSKNLSDINEVLKEILS-CKINSFKIFILESFDFLPEQFRKIFMNKII------------------------KN-K
NLLFIHSSVYLNDIFLSNCLYIRIPRPDKILFTEHILSIAEKKYCIDLFS-NNCS-------------KRNYLINVVNNC
YYDITLILTMLYIVQRNKFPDIKKMNRLVINTNIKKLINTIHKCTISSYSFFFVRNIFNSILYTYNFDMDTFLTIFCKQL
TAHHKDDDNYKKEIYSLFSQYSYYCSLHTNHLCSLENLTSKVILIEKKYLST-LNPYAPADDENSEPTICANVAP-----
----------------------------TS
>PY17X_0302000
MNFYLNVFEEIENILEKCNHDTYLKICKTIEYIKKNYKGEI-DELAIPNKKFS---KKKKNNNVNDINNLNSKVNNITI-
--------------------------------------ENDNHNKMKKGKKGGKMECVNSIRNYFKVVKHELSHLN--GS
DTI----------AN-----------------T-AIGDNN--NNKTVSPINIFFLYGNFNIIIIIYYILYKLKLFND-NL
FINDNNRTSYASN-------------------------------------------------------------------
-------------------------------------------------------N------------------------
-----------------NN-N---N--NVNI----------------------------INNSNNPDFSIFNNKNISHII
CLQLKDNFLDNINDILKDLLTTPKSNSFKIFIFEAFHFLPVQFRKIFINKAI------------------------KS-K
NLIFIHSNSYLNDSFISNCLYIRIPKPNRDLFNSHILSVMQKKYKIDFYT-N--KTKNNNIPNENIQDLKQYTENAINSC
NYDLPLILVIIYLIQLNNFPDINKIIKLIINSNIKKLINTIHKCIMNTHSFISVRNILYSILLTYNFDIHNFLNIFCNQL
ISFHKYNDNYKKELYSLFSEYSYYCAIHDNHICTLENLVLKIIIIEKKYVDTTHNHCVAITDETEPINTSHNS-G-----
----------------------------TI
>PCHAS_0303600
MNFYLNVFEEIENILEKCNHDTYLKICNAIEYIKKNYKGEI-DELAIPNKKFS---KKKKN-NANDINNLNSKVNNTTT-
--------------------------------------ENANHNKTKRGRKGAKLECVNSIRNYFKVVKPELSDLN--GP
DTN----------AN-----------------T-VIG-DN--NNKTVSPINIFFLYGNFNIIIIIYYILYKLKLFND-NL
FINDNNRTSYASN-------------------------------------------------------------------
-------------------------------------------------------S------------------------
-------------------N----N--TINI----------------------------INNSNNPDFSIFNNKNISHII
CLQLKDNFLDNINDVLKDMLTTPKSNSFKIFIFEAFHFLPVQFRKIFINKAI------------------------KS-K
NLIFIHSNSYLSDSFISNCLYIRIPKPNQDLFNNHILSVMQKKYKIDFYK-N--EIKNNNIQNENIQDLKQYTENAINSC
NYDLPLILVIIYLIQLNNFPDINKIIKLIINSNIKKLINTIHKCIMSTHSFISIRNILYSILLTYNFDIHNFLNIFCNQL
ISFHKYNDNYKKELYSLFSEYSYYCAIHDNHICTLENLVLKIITIEKKYVDTTHNHCIVMTDETEAINTSRNS-G-----
----------------------------TI
>PCOAH_00008270
MNLYLNVLHEIEAILQRCNGDVYQKVRKINEYIRKNYGEDQ-EEVVARKRSTGAR-KKRA--NSRRRDEKDTGVAKLTTK
---QT-AKQ----------------------------VAKLTTRQTAK-LATKQGENANSIKNYFKVVKRESPSPN--PH
NAD-----------THAED--------AKTETSSQMERKK--NKSTIPLINTFFFYGNYNIIIIIYYIIHKVKLHNEEDI
FWSDSHHG------------------------------------------------------------------------
----------------------------------------------------------------G---------------
-----------------------------------------------------------SPNGGDKDFIIHSNKNVTHIM
CPQLKDNDVKGLNELVNEIIS-YKLNSLHIFIVESFNSLNRQFRKMFMGKIS------------------------KS-K
NIIFIHSSVCLNDISLANCLYVRIPKPDKLLFISHFLHLSEDKYNIDIYD-K--E-------------RRDYVENMISSC
NYDIPLILTMLYFIKINNFPELKKVIKLIINTNVKKLVCIIHKCVISKSSLFLIRNILYSILYTYNFDMDNFLTLFCKQL
ISFHKDDDNYKKEIFSLFSEYSYYCSLHDNHICSLESLASKVILLEQKYITT-LNRSYPASEDRDELSTSFQS-ELTSEQ
QPQECTYTSPTLPGEDSPAIAIAIENATPN
>PVP01_0421500
MNLYLNVLHEIEAILQRCNGDVYQKVRKIIEYIRENYREEQ-EEVVAPKRGSGAK-KKRA--HSRRRDEKDTGAAKQTTK
---QS-TKQT--------T----KLTTKLT-KQTAKV----TTKMTTK-L-TAQGENANSIKNYFKVVKREAPPPN--PH
NAD-----------TRAED--------AKTEGSSQMEK-K--KKNSIPLINTFFFYGYYNIIIIIYYIIQKVNLHNEEDL
FSSDSHHG------------------------------------------------------------------------
----------------------------------------------------------------G---------------
-----------------------------------------------------------SPNGGAKDFIIHSNKLVTHIM
CPQLKDNDLKGLNQLVKEIAT-QKFSTLHIFIVESFDSLNDQFRKMFISKMNQMNQMNQTNQTNQTNQTNQTNQVGKS-K
NLLFIHSTVRLNDICLANCLYVRIPKPEKLSFLSHFLHLSEVTYKMGIHN-N--E-------------RRDYLENILSSC
NYDVSLILTLLYFIKLNNFPEISKIIKLIVNTNVKRLVCIIHKCIISKGSLFLIRNILYSILYTYNFDMHNFLTIFCKQL
TSFHKDDDNYKKEIFSLFSEYSYYTSLHNNHVCSLESLASKVILLEQKYVAT-FNPSSPISEDKDELSTSYQS-E-----
----------------------------LA
>PGSY75_0203600
MSFHMNVFEQIEIILEKCNNETFIKINTLIDHIIRNYTNENNKEINEKKKVNDNN-KKKK--------------------
--------------------------------------------------KKKKENNTNTIRNYFNLIDKENNLNN--NN
NNDD-------DVTNLEEQ--------NKNKGN-ILSLTN-KNNNNKTIINMFFFFGHFNVMIIIYYVIFKLKMFDK-DL
FINEKNSNSQKDQSHTTDSISDDPNKMG-SDNNKDKKISMSHT-TNNKEHYH-SKC------------HVHDDE---EED
NETIKSDSQLKDTYSDSNSKDIMMSLSPNKEDE--SMMSDN----------PNKDISSSDHNMNDSTNESTITSLSTSIN
NRNNNRKDKKKNNNNNNNH-----N--NSNNIN--N-NSSSSNNNGVYHNVDNQKHNNKYNTYNNKEHIIYHNKCITHIL
CSQLMYLDINSMNQAVQDIVKTNKCKLLRVIILESFDSLNEYYRKIILNKLN------------------------KC-N
VLIFIHSTHSLNDTLLHNCLYIRIPKPDKTLFNNHMLDFLKTNYKINNFN-N--Q-------------KKQYIINVLNYC
NFDIPLILTLLYIIQLHKFPDIKKIIKLIINTNIKKLINVIHKCIISNNSFFVIRNILYNILYTYNFHLHHFLNTFCKKL
VTYHKNDNNYKKDLYDLFSKYTYITSLHDMHICSLENLCSNIILLEKKYAKT-FNHVDNNSEDTDDFSINIQ--L-----
----------------------------EK
>C922_02861
MNLYLNVLHEIEAILQRCNGDVYQKVRKIIEYIRSNYREDQ-DEVLPPKRDNAAK-KKRA--NSRRRDEKDTGAAKLTAK
---QT-AKQ----------------------------TAKLTTKQTAK-LMTKQGENANSIKNYFKVVKRESPPPN--PN
NAD-----------TRAED--------ANTEGSSQMEKKK--KKNTIPRINTFLFYGNYNIIIIIYYIIHKVNLHNEENL
FSNGNHHG------------------------------------------------------------------------
----------------------------------------------------------------E---------------
-----------------------------------------------------------SPNGGAKDFIIHSNKTVTHIM
CPQLKDNDFKGLNQVVKEILT-YKLNSRRIFIVESFDSLNDQFRKIFMRKRS------------------------KS-K
NLIFIHSSASLNDIYLANCLYVRIPKPEKVLFISHFLHLSEEKYKMDIHN-K--E-------------KKDYVENIIKSC
NYDISLILSMLYFIKVNNFPDLKKIMKLIVNTNIKKVVCIIHKCVISKSSLFLIRNIFYSILYTYNFDMHNFLTIFCKQL
ISFHKDDENYKKEIFSLFSEYSYYSSLHDNHICSLESLASKVILLEQKYITT-LNPSSPISEDKDELSTSFKS-E-----
----------------------------LA
>PcyM_0421400
MNLYLNVLHEIEAILQRCNGDVYQKVRKIIEYIRRNYREDQ-EEVVAPKKGNAAK-KKRA--NSRRRDEKDTSAAKQPEK
---LA-TKQT--------A----KLTTKLTAKQTAKLTTKQTTKQTAK-LTTKQGENANSIKNYFKVVKREPPPPN--PH
NAD-----------TREEG--------DKTEGSSQMEKKK--KKSTIPLINTFFFYGNYNIIIIIYYIIHKVNLHNEEDI
FSSDTHHE------------------------------------------------------------------------
----------------------------------------------------------------G---------------
-----------------------------------------------------------SPNGSAKDFIIHSNKSITHIM
CPQLKDNDFKGLNQLAKEILT-YKVNSLHIFIVESFDSLNDQFRKIIMNKMK------------------------KS-K
NLIFIHSTVCLNDIYLANCLYVRIPKPDKHLFISHFLHLSQDKYKMDIHN-K--D-------------RKEYLENIISSC
NYDISLILTMLYFIKLNNFPELKKIIKLILNTNIKKLVCIIHKCVISKNSLFLIRNILYSILYTYNFDMHNFFTIFCKQL
ISFHKDDDNYKKEIFSLFSEYSYYTSLHDNHICSLESLASKVILVEQKYITT-LNPGSPISEDKDELSTSFQS-E-----
----------------------------PA
>PF3D7_0203600
MSLYMNIFEQIEIILEKCNNETFIKINTLIDHIIRNYANENMKEIHERKKGNDNNNKKKK--------------------
--------------------------------------------------KKKKENNTNTIRNYFNLVDKENNLKN--NN
NNDD-------GVTNVMEQ--------DKNKDC-LLSLTIKNNNNNKTIINMFFFFGHFNIMIIIYYVIYKLKMFDK-DL
FIHEKNSNIHTNQSYTADSISDDLNKVG-SDNNRNKNIIMRHTNINNKEHYLQKKY------------NIQDDE---EED
NETIRSDSKLRDIYSDSQSKDIMMSSSPNKEEE--SMSSDNHNKDINSSDNQNKDINSSDHNMNDSTNESTTTSLSTSIN
NTNRNKKNRKKNNININNN-N---N--NSNNI-----NSSSNNNSGVYHYLPSQKYNNKYNTYNNKDHIIYHNKCITHIL
CSQLMYLDMNSFNQAIQDIVKTNKYKLLRIIILEAFDSLNEYYRKNFLNKLK------------------------KC-N
VLIFIHSTHALNDTFLHNCLYIRIPKPDKILFNNHILDFLKTNYKINNLN-N--Q-------------KKQYIINVLNYC
NFDIPLILALLYIIQLHKFPDIKKIIKLIINSNIKKLINVIHKCIISNNSFFVIRNILYNILYTYNFHLHNFLNTFCKEL
AAYHKNDNNYKKDLYALFSKYTYITSMHDMHICSLENLCSNIILLEKKYAKT-FNEVDTNSEDTEDFSINIK--L-----
----------------------------EE
>PRCDC_0202700
MSLYMNVFEQIEIILEKCNNETFIKINTLIDHIIRNYANENLKEIHERKKVNDNN-KKQK--------------------
--------------------------------------------------KKKKENNRNTIRNYFNLVDKENNLKK--NN
NNNNNNNND--DDDDVMEQ--------NKNKDS-LLSLTI--KNNNKTIINMFFFFGHFNIMIIIYYVIYKLKMFDK-DL
FIHEKGSNIHTNQSYTADSISDDLNKVG-SDNNRNKNIIMRHININNKQHCLKKKY------------NIQDDEEEEEED
KETIRSDIKLRDTYSDSQSKDIMMSLSPNKEEE--SMSSDN----------PNKDINSSDHNMNDSTNESTTTSLSTSIN
NTNRDNKNRKKNNINSNSNSNNNNN--NNNNINSNN-NSSSNNISGVYHYVPSQKYNIKYNTYNNKDHIIYHNKCITHIL
CSQLMYLDMNSFNQAIQDIVKTNKYKLLRVIILETFDSLNEYYRKFFLNKLK------------------------KC-N
VLIFIHSTHSLNDTFLHNCLYIRIPKPDKILFNNHILDFLKTNYKINNLN-N--Q-------------KKKYIINVLNYC
NFDLPLILALLYIIQLHKYPDIKKIIKLIINSNIKKLINVIHKCIISNNSFFVIRNILYNILYTYNFHLHNFLNTFCKEL
AAYHKNDNNYKKDLYALFSKYTYITSMHDMHICSLENLCSNIILLEKKYAKT-FNEVDNNSEDTQD--------------
------------------------------
>PKNH_0417500
MNLYLNVFHEIEAILQRCNGDVYQKVRKIIEYIRTNYREEQ-EEVVARKRSNGAK-KKRT--NSRKRDEKDTGVAKQPEK
---LA-TKQGTKVTTKVTTKLTTKLTTKLTTKVTTKVKTKLTTRQTAK-LTAKQGENTNSIKNYFKVVKREPPVPN--PH
NAD-----------THTED--------AKTEGSAKMEKKK--KKSTIPLINTFFFYGNYNIIIIIYYIIHRVKLHNEEHI
FSSDSHHG------------------------------------------------------------------------
----------------------------------------------------------------G---------------
-----------------------------------------------------------SPNGGDKDFIIHNNKNVTHIM
CPQLKENDVKGLNELVKEIVT-YKSNCLHIFIVESFNCLNHQFRKMFMGKIS------------------------KS-K
NLIFIHSTVCLNDIYLANCLYVRIPKPEKLLFISHFLNLSEDKYQIEIHD-K--D-------------RREYVENMISSC
NYDIPLILTMLYFIKINNFPELKKIIKLIITTNVKKLVCIIHKCVISKSSLFLIRNILYSILYTYNFDMDNFLTLFCKQL
ISFHKDDDNYKKEIFSLFSEYSYYSSLHDNHICSLESLTSKVILLEQKYITT-LNPSYPLSEDRDELSTSFQS-ELTSQL
HPPESTYTEPTLPGEI-------LLPSQSQ
>AK88_01334
MNLYLNVLHEIEAILQTCNEDVYQKVRKIIEYIRKNYREDQ-EEVVAPKRSNVAK-KKRA--NSRRRDEKDTSVAKQPEK
---QLATKVG--------T----KL------------TTKQTAKQAAK-LTAKQGENANSIKNYFKVVKREPPSPN--PH
NAD-----------TLAED--------VKTEGSCEMEKKK--NKSTIPLINTFFFYGNYNIIIIMYYIICKVNLHNEEDL
FSSENHHGG-----------------------------------------------------------------------
----------------------------------------------------------------G---------------
-----------------------------------------------------------SPNGDAKDFIIHSNKSVTHIM
CPQLKDNDVKGLNELMKEIGR-YKLNRLHIFIVEAFDSLNYQFRKMFMGKMS------------------------KNNN
NIIFFHSTVYLNDLHLDNCLYVRIPKPDKLLFISHFLHLCEDKYNIDIHHNK--D-------------RRDYVENVISSC
NYDISLILTMLYFIKLNNFPELKKIIKLIVNTNVKKLICIIHKCVISKNALFMIRNILYSILYTYNFDMHNFLTVFCKQL
ISFHKNDDNYKKEIFSLFSEYSYYASLHDNNICSLESLASKVILLEQKYITT-LNPSYLTSEDKDELSTSFQS-ELESQQ
QARESTYTDHTTPGEI-------LL-PPQP
>PBILCG01_0206300
MSLHMNVFEEIEIILEKCNNETFIKINALIDHIIRNYTNENMKEINERKKGNDNN-KKKK--------------------
--------------------------------------------------KKKKENNTNTIRNYFNLVDKENNLNN--NK
NNN---------VTNVIEQ--------NKNKDN-ILSLRN-NNNNNKTIINMFFFFGHFNIMIIIYYVIFKLKMFDK-DL
FINEKNSNIHKNQSHTTDSISDDQNKVGASYNNKNKKIIMRYTTTNNKEHYH-KKD------------NIQNEE---DED
NETIKSESQLRDTYSDNHSKNIMISLSPNKEEEEDSIMSDN----------PNKDINSSDHIMNDSTNESTATSLSTNIN
NTNNYNKHKKKNNNNNNNNNN---N--NINNINNNNNINNINNNNGVYHNVDNQGHNSKYNIYNNKEHIIYHNKCITHIL
CLQLMYLDMNSFNQAIQDIVKTNKYKLLRVIILEAFDSLNEYYRKLILNKLK------------------------KC-N
VLIFIHSTHSLNDTFLHNCLYIRIPKPDKKLFNNHMLDFLKTKYKINNFN-N--Q-------------KKQYIINVLNYC
NFDIPLILTLLYIIQLHKFPDIKKIIKLIINSNIKKLINVIHKCIISNNSFFVIRNILYNILYTYNFHLHHFLNTFCKKL
VAYHKNDNNYKKDLYALFSKYTYIISMHDMHICSLENLCSNIILLEKKYAKT-FNQVDNNSEDTDDFSINIK--L-----
----------------------------AK
>PBLACG01_0200500
MSLHMNVFEQIEIILEKCNNETFIKINTLIDHIIRNYTNENIKEIKERKKVNDNN-KNKK--------------------
--------------------------------------------------KKKKENNTNTIRNYFNLVDKENNLKN--NN
NVT-----------NLMEQ--------NKNKDI-LLSLTN--KNNNKTIINMFFFFGHFNIMIIIYYVIFKLKMFDK-DL
FINEKNSNIHQNQSHTTDSISDEQNKMA-SDNNKNKKIIMRHTTTNNKEHDH-KKNDAQDDIQGDLQGDVQDDE---EED
NETIKSDSQLKNTYSDSHSKEIMMSLSPNKEEE--SMMSDN----------LNKDINSSDHHMNDSTNESTVTSLSISIN
NRNNNSKDKKKNNNNSNSSNN-------NNDNN--N-NNNNNNNNGLYHSADNQRHNNKYNTYNNKEHIIYHNKCITHIL
CSQLMYLDMNSFNQAIQDIVKTNKYKLLRVIILESFDSLNEYYRKLILNKLK------------------------KC-N
VLIFIHSTHSLNDTLLHNCLYIRIPKPDKKLFNNHMLDFLKTNYKINNFN-N--Q-------------KKQYIINVLNYC
NFDIPLILTLLYIIQLHKFPDIKKIIKLIINTNIKKLINVIHKCIISNNSFFVIRNILYNILYSYNFHLHKFLNTFCKKL
TTYHKNDNNYKKDLYALFSKYTYIISMHDMHICSLENLCSNIILLEKKYTKT-FNQVDNNSEDTDDFSINIK--L-----
----------------------------AK
>PGAL8A_00020700
MNFHLNIFEEIEAILEKCNNETYLKIVKIIDYVVKNYTDTN-NEIQ--KKNVL---KKKK--------------------
--------------------------------------------------NKNNINESNSIKNYFKVLKKESTKIT--DD
NVD-----------Q----------------KN-DYNSII--KKNSVSIINVFFFYGNFNVVIIIYYVIFKLKLFNS-DL
FINDN---------------------------------------------------------------------------
--------------------------------------------------------------------------------
--------------------------------------------------------------TNNEDYIIYKNKNIIHIM
CSKLNSQSLNGINEIINEILA-TKLNSFKIFILESFDNLNEQYRRIFMNKIT------------------------KS-T
NLIFIHSSIYLNDIFLNNCLYIRIAKPNRISFNNYILSMIEKKYKINNFN----E-------------KKEYLLNVLKNC
NFDLTLILTIIYLIQLNNFPDISKIIKLIVNTNIKKLIKIIHKCIISNNCLFLIRNILYNILETYNFDIHTFLNTLCKNL
TSFHKNDDNYKKEIYSLFSEYSYFCSLHDNHICSLENLCSKIILIEKKYVNT-LNEKDI-MEENNELNINLNMIE-----
----------------------------YI
>PVVCY_0300230
--------------------------------------------------------------------------------
--------------------------------------------------------------------------------
--------------------------------------------------------------------------------
--------------------------------------------------------------------------------
--------------------------------------------------------------------------------
--------------------------------------------------------------------------------
------------------MLTTPKSNSFKIFIFEAFHFLPVQFRKIFINKAM------------------------KS-K
NLIFIHSNSYLSDSFISNCLYIRIPKPNQDLFNNHILSVMQKKYKIDFYK-N--ETKNNNIQNENIQDLKQYTENTINSC
NYDLPLILVIIYLIQLNNFPDINKIIKLIINSNIKKLINTIHKCIMNTHSFTSIRNILYSILLTYNFDIHNFLNIFCNQL
ISFHKYNDNYKKELYSLFSEYSYYCAIHDNHICTLENLVLKIITIEKKYVDTTHNHCIAMTDETEAINTSRNS-G-----
----------------------------TI
>PRELSG_0418300
MNFYLNIFEEIETILEKCNNETYLKIVKVIDYIIKNYTNAD-IEIQ--KKNIF---KKKK--------------------
--------------------------------------------------NKKNSNENNSIKNYFKVLKKESTNNT--DD
NSD-----------Y----------------KN-NYNNIN--KNNYIPIINIFFFFGNFNVILIIYYVIFKLRLFNN-NL
FINDN---------------------------------------------------------------------------
--------------------------------------------------------------------------------
--------------------------------------------------------------TNNEDYIIYRNKNIIHIM
CSRLNDHDLNSINEIINEMLI-TKLNSFKIFILESFDILNKQYRKIFMNRVI------------------------KS-T
NLIFIHSSIYLSDIFLNNCLYIRITKPNVILFNNYILSMIESKYEINDFN----E-------------KREYLLNVLKNC
NFDLTLILTIIYLIQLNNFPDINKIIKLIVNTNIKKLINTIHKCVISNNCLFLIRNILYNILETYNFDIHTFLSAFCKNL
TSFHKNDDNYKKEIYSLFSEYSHLCALHDNHIFSLENLCSKIILIEKKYTNT-LNESDI-TEENDELNINLN--------
----------------------------LI
