# Supplementary material for: Phosphorylation in the Plasmodium falciparum Proteome: A Meta-Analysis of Publicly Available Data Sets
Source: J Proteome Res. 2024 Oct 30;23(12):5326–41. doi: 10.1021/acs.jproteome.4c00418 (PMC11629380; doi:10.1021/acs.jproteome.4c00418)
Supplement: Supplementary file 7 — pr4c00418_si_007.zip [file pr4c00418_si_007.zip › plasmodium_alignments/PF3D7_0203700_orthos.afa]

>PBLACG01_0200600
MNNDSVTWEILGRGKCSFKKKVDTEIFCLNEYNVTGICTKANCPLSNSVYSTIILDKGEIYLYMKSVERAHLPSALWSRV
LLSLNKKEAFNVIYKELKFTQNIKHIKKCMKRYIRIKEILKRSRKLILQKQVKIMPIKKKTERRDKTREKKALKAANLLN
NVEKELLNRLNTGIYGSLYKFLTPKKKMKNKDSELTKIFDVMEENKGEM--KKKRKKGKD--ENVN-------YE-----
-TMSQE-----------------------------DDDV------DI-DD-DD-EDVDMDD-DDE-DVDMDDD-DE-DVD
--MDD---------------------------DD-E--DV-DMDD--EDVDVDMDDEDVDVDMDDE------D------V
----------------DDDDDDDNDEDNYDND--NDEDNYDNDEDDYD-----NNNDEDDYDNDKDSVQETASIS-NDNK
KKKKRKRKEYKKEYVDNEHIKNLQANGKLSIHDDEIEEMNHNFRRKKKSNHKKEKGKKKIKMVYEND
>PKNH_0417400
MNDDTITWEILGKGKCSFKKKTQTQMFCMNEYNVTGLCTKVNCPLSNSVYGTVILDKGEIYLYLKYPEKAHLPSSMWTRI
QLSQNKKEAFNAIYKEMKYTHNIKQIKKCMKRYARMKEILKRSRKLILQKQVKLVPIKKKTERRDRTRENKALKAANILN
NVEKELLNRLNSGVYGNLYKFLTPKKKVKNKDSELAKLFDEVEDAQDMK--MKKKKKKVE-QEEEK-------DE-----
-YSDEE-----------------------------GEEEEE----------EE-EEAE----EAE-DDEDNDDDED-DGD
D-HDD---------------------------DD-EG-SGDDEDE------EEDDDEDEDDLED--------E------E
E---------------DDDE------DDYDDEE----------EDE-E---------------EEDEEEGDVDED-DEPR
GRKTKKKQKFAKEYVDGEHIRTLQEEGKLF-DEDEVEEFDGNFTKKRNTKAGGKKDKKKIRIAYEND
>PVL_040015600
MNDDTITWEILGKGKCSFKKKTQTQMFCTNEYNVTGLCTKVNCPLSNSVYGTVILDKGEIYLYLKYPERAHLPSSLWTRL
QLSQNKKEAFNVIYKEMKYTHNIKQIKKCMKRYVRMKEILKRSRKLILQKQVKLVPIKKKTERRDRTRENKALKAANILN
NVEKELLNRLNSGVYGNLYKFLTPKKKVKNKDSELAKLFDEVQEVQEVQ--GVKGRKAKQ--QVVEQPVEEEELE-----
-EDEEE-----------------------------GDDEEE-------DD-DE-EEGD-DD-DEE-GDDDDED-DE-DDD
EEEEDD--------------------------DE-EEEDD-DEEE------EDDDDEEEDDDED--------D------E
E---------------DDEDD-----EDDDDEE----------DDDYD-----T-------DENDDNDEEEEHLE-DEPR
-RKAKRKQKRAKEYVDGEHIRALREEGKLF-DDDEVEEFDGSFTRKRSTKAGGKKGKKKIRIAYEND
>PVVCY_0300240
MYNDSVTWEILGQGKCSFKKKTEQQMFCLNDYNVTGLCTKVNCPLSNSVYGTVILDKGEIYLYLKCPERAHLPSELWSKI
ALTLNKKESFNIIYKEMKHTHNIKQIKKCMKRYIRIKEILKRSRKLVLQKQLKLVPIKKKTERRDRTRESKALKAANILN
NVEAELINRLNTGVYGNLYKFLTPKKKVKNKESELTKLFSEIEVGNVGK--KKKKQLGEE--MEE--------IE-----
-EEEEE-----------------------------EE--------E-EEE-DE-DDED-DE-DEE-DDEDEDD-EE-EDD
E-DED---------------------------DEEED-DEDEDDE------EDDDDEE-----D--------D------E
D---------------DDDE------DDYDEDE----------EDD-D--------------EEEEDDEE--EFKDEKVM
KKGKKKKKKYVKEYVDNEYIKKLQESGQIS-DGDETEDIDSNYPKRAKKRNNGN-KKKKIRIAYENE
>PBILCG01_0206400
MNNDTVTWEILGKGKCSFKKKVDTEIFCLNEYNVTGLCTKANCPLSNSVYSTIILDKGEIYLYMKSVERAHLPSSLWSRV
LLSLNKKEAFNVIYKELKFTQNIKHIKKCMKRYIRIKEILKRSRKLILQKQVKIMPIKKKTERRDKTREKKALKAANLLN
NVEKELLNRLNTGIYGSLYKFLTPKKKMKNKDSELTKIFDVMEENKGEM--KKKGKKGKD--ENVN-------YE-----
-TMSQE-----------------------------GEGQEDDDDEGDDVDDDD-VDDD-YDDDDD-DDEGDDV-DE-GDD
--VDD---------------------------DD-EG-DD-DDDD------VDDDDVDV--DVD---------------V
DDDD------------DDDDE----GGIYDDSD----------EDDYN--------------NDNDSVEETTSIS-NDNK
KKKKRKKNEYKKEYVDNEHIKNLQANGKLIVYDDEIEEMNHNFRRKKKSNNKKEKGKKKIKMVYEND
>PCOAH_00008280
MNDDTITWEILGKGKCSFKKKTQTQMFCMNEYNVTGLCTKVNCPLSNSVYGTVILDKGEIYLYLKYPEKAHLPSSMWTRI
QLSQNKKEAFNAIYKEMKYTHNIKQIKKCMKRYVRMKEILKRSRKLILQKQVKLVPIKKKTERRDRTRENKALKAANILN
NVEKELLNRLNSGVYGNLYKFLTPKKKVKNKDSELAKLFDEVEDEQDVK--KRKKKQQLEKQEEEE-------EE-----
-EVSDE-----------------------------DDAEEE----------DD-EEEN----EEE-EEEEDDDDED-DYD
E-EED---------------------------DD-------EDEE------LEDDSEDDLEGED--------D------E
E---------------DDDEE-----GEESDVE----------EED-D--------------G-----EDDIDEE-EKPR
GKKAKRKQKIAKEYVDGEHIRTLQEEGKLF-DEDEVEEFDGSFTKKRSTKAGGKKGKKKIRIAYEND
>PRELSG_0418200
MQNDSVTWEILGKGKCSFKKKLETETFCLNEYNVTGLCTKVNCPLSNSVYGTVILDKGKIYLYLKCAEKVHLPNMMWTKL
LLSLNRKEAFNAIYKEMKYSFNIKQIKKCMKRYVRIKEILKRSRKLILQKKVKLLPVKKKTERRDRTRENKALKAANILN
NVEKELLNRLNNGLYGNLYKFLTPKKKIKNKDSELSKIFNEMKEKKMIK--KKETIKEAI--ENEE-------YE-----
-NISQT-----------------------------NLSD------------EN-EEVD-DY-EED-DYE-EDE-DE-E-D
----N---------------------------SD-E--EY-YNDE------EDDNNEE----------------------
----------------YYNDE----EELSENLD----------EEEYL--------------SDDNKYD--ESIS-SDK-
DKNKKKKKMYIKEYVDDDYIKNLQENGKFP-NDDEIEEMNHNFRKKRNTNNNKQKSKKKIRIAYEND
>PRCDC_0202800
MNNDSVTWEILGKGKCSFKKKVDTEIFCLNEYNVTGLCTKSNCPLSNSVYSTIILDKGEIYLYMKSVERAHLPSALWSRV
LLSLNKKEAFNVIYKELKFTQNIKHIKKCMKRYVRIKEILKRSRKLILQKQVKIMPIKKKTERRDKTREKKALKAANLLN
NVEKELLNRLNTGIYGSLYKFLTPKKKMKNKDSELTKIFDVMGENKDEM--KKKGKKGKD--ENVN-------YE-----
-TMSQE-----------------------------GAGEEDDEDEDVDMD-DD-EDVD-MD-DDE-DVDMDDD-DE-DVD
--MDD---------------------------DD-E--DV-DM---------DDDDEDV--DMD--------D------I
DDDD--DD--------DDDDE----GGIYDDND----------EDDYD-----NY-----NDNDEDSVEESSSIS-NDKK
KKKKRKRKEYKKEYVDNEHIKNLQANGKLAIDDDEIEEMNHNFRRKKKSNNKKEKGKKKIKMVYEND
>PocGH01_04026100
----------------------------MNEYNVTGLCTKVNCPLSNSVYGTVILDKGKIYLYLKCPEREHLPSQMWSRV
LLSLNRKEAFNVIYKEMKFTHSIKQIKKCMKRYTRMKEILKRSRRLILQKQAKLVPIKKKTERRDRVRENKALKAANILS
NVETELLNRLNSGLYGNLYKFLTPKKKFKNKESELSKIFREGELQGEELQAEKKGKKKEK--EEEY-------AE-----
-EYEEDDAEEHVEDDGEEYEEEDDGEEYEEEDDGEEYEEEDD-DEEYEEEDDD-EEYEEED-DGE-EYEEEDD-DE-EYE
--EEDDDEEYEEEDDGEEYEEEDDDEEYEEEDDD-E--EY-EEEDDGEEYEEEDDDEEYEEEDDDEEYEEEDDGEEYEEE
DDDEEYEEEDDDEEY-EEEDD----GEEYEEED-D--------DEEYE------------EEDDDEKYEEDETDE-VKRG
DSKRRRGKRHVREYVDNEYIKTLQDSGKLF-DDEEMEYLSYMEKKKRKKEKSKQAGKKKIPIVYEND
>MKS88_001224
MNNDSVTWEILGKGRCSFKKKTETQMFCLNEYNVTGLCTKMNCPLSNSVYGTVILDKGEIYLYLKCPEKAHLPSSLWSRV
LLSLNRKEAFNVIYKEMKYTHSIKQIKKCMKRYVRIKEILKRSRKLILHKQLKLVPIKKKTERRDRTRENKALKAANILN
NVEKELLNRLNSGIYGNLYKFLTPKKKVKNKDSELTKIFTELEEKQI-T--RREGKKGKK--LKRV--------E-----
-QVEEE-----------------------------EY--------D-ERD-DE-EDSE-GD-HVE-NYE-EDD-----V-
---VD---------------------------DE-E--DY-EED----------------------------D------V
----------------EDDVE----DDVEDDE------------------------------------------------
----------------------------------------------------------------TLR
>PGAL8A_00020600
MQNDSVTWEILGKGKCSFKKKLETETFCLNEYNVTGLCTKVNCPLSNSVYGTVILDKGKIYLYLKCAEKAHLPNKMWNRI
LLSLNRKEAFHVIYKEMRYLHNIKQIKKCMKRYVRIKEILKRSRKLILQKQVKLLPIKKKTERRDRTRENKALKAANILN
NVEKELLNRLSSGLYGNLYKFLTPKKKIKNKDSELSKIFNEVKEKKTIK--KKVIEKETI--ENEN-------NE-----
-FTSQT-----------------------------NFSDEN----------EE-EEED-DD-EEE-NYD-DDD-------
---------------------------------E-E--NF-EDI-------------------D--------Y------L
----------------NDNDE----EELSEDFD----------EEEYL-----S---------DDDN---------YDEN
NNKKKKKKNYIKEYVDENYIKNLQENGKFP-NDDEIEEVNHNFRKKRNTNNNKKKSKKKIRIAYEND
>PBANKA_0301500
MHNDSVTWEILGQGKCSFKKKTEKQMFCLNDYNVTGLCTKVNCPLSNSVYGTVLLDKGEIYLYLKCPEKAHLPSELWSKT
LLSLNKKESFNIIYKEMKHTHNIKQIKKCMKRYIRIKEILKRSRKLVLQKQLKLTPIKKKTERRNKIREGKALKAANILN
TVETELINRLNTGVYGNLYKFLTPKKKVKNKESELTKIFSQIEVNNMGK--KK--KKHLD--EEM---------E-----
-EIEEE-----------------------------DD--------D--GDEDE-TDDD----GDE-DDD-DDG-DEDEID
----G---------------------------DE-D--DD-DDG----------------------------D------E
-----------------------------DDDD----------EDDDD--------------DDEDDEE-------EKIM
KKEKKKKKKYVKEYVDNEYIKKLQEEGKIS-DGNETEDVDNNFPKRAKKRNNGSNKKKKIRIAYENE
>PmUG01_04028700
MNNDSVTWEILGKGRCSFKKKTETQMFCLNEYNVTGLCTKMNCPLSNSVYGTVILDKGEIYLYLKCPEKAHLPSSLWSRV
LLSLNRKEAFNVIYKEMKYTHSIKQIKKCMKRYVRIKEILKRSRKLILHKQLKLVPIKKKTERRDRTRENKALKAANILN
NVEKELLNRLNSGIYGNLYKFLTPKKKVKNKDSELTKIFTELEEKQI-T--RREGKKGKK--LKRV--------E-----
-QVEEE-----------------------------EY--------D-ERD-DE-EDSE-GD-HVE-NYE-EDD-----V-
---VD---------------------------DE-E--DY-EED----------------------------D------V
----------------EDDVE----DDVEDDEE-VD-------EEYYEEDDEENSVC---KSSASDEYELEGKDR-GKKK
KKKKRKKKEYVKEYVNIDYIKNLQEEGKLF-DDDEVEELNANFTKKRNTRNNKQTSKKKIRIAYEND
>PPRFG01_0203800
MNNDSVTWEILGKGKCSFKKKVDTEIFCLNEYNVTGLCTKANCPLSNSVYSTIILDKGEIYLYMKSVERAHLPSALWSRV
LLSLNKKEAFNVIYKELKFTQNIKHIKKCMKRYVRIKEILKRSRKLILQKQVKMMPIKKKTERRDKTREKKALKAANLLN
NVEKELLNRLNTGIYGSLYKFLTPKKKMKNKDSELTKIFDVMGENKDEM--KKKGKKGKD--ENVN-------YE-----
-TMSQE-----------------------------GGGQEDD-DEDVDMDDDD-EDVD-MDDDDE-DVDMDDD-DE-DVD
--MDDV------------------------DDDD-E--DV-DMDD------VDDDDEDI--DMD--------D------V
DDDD--EDIDMDDVGDDDDDE----GGIYDDND----------EDDYD-----NY-----NDNDKDSVEESTSIS-NDKK
KKKKRKRKEYTKEYVDNEHIKNLQANGKLAMDDDEIEEMNHNFRRKKKSNNKKEKGKKKIKMVYEND
>PGSY75_0203700
MNNDSVTWEILGKGKCSFKKKVDTEIFCLNEYNVTGLCTKSNCPLSNSVYSTIILDKGEIYLYMKSVERAHLPSALWSRV
LLSLNKKEAFNVIYKELKFTQNIKHIKKCMKRYIRIKEILKRSRKLILQKQVKIMPIKKKTERRDKTREKKALKAANLLN
NVEKELLNRLNTGIYGSLYKFLTPKKKMKNKDSELTKIFDVMEENKDEL--KKKGKKGKD--ENVN-------YE-----
-TMSQE-----------------------------GEET----DVDVDMD-DE-EDVD-DD-DEE-DVD-DND-DE-DVD
---DD---------------------------DE-E--DV-D-----------DDDEDIDVDMDDE------D------V
----------------DDDDE----GGIYDDDD-DD-------EDDYD------------NDDDKDSVEESASIS-HDKK
KKKKRKRKEYKKEYVDNEHIKNLQANGKLSIQDDEIEEMNHNFRRKKKSNNKKEKGKKKIKMVYEND
>PY17X_0302100
MYNDSVTWEILGQGKCSFKKKTEKQMFCLNDYNVTGLCTKVNCPLSNSVYGTVILDKGEIYLYLKCPERAHLPSELWSKV
LLNLNKKESFNIIYKEMKHTHNIKQIKKCMKRYIRIKEILKRSRKLVLQKQLKLNPIKKKTERRDKIRENKALKAANILN
NVEAELINRLNTGVYGNLYKFLTPKKKVKNKESELTKIFSEIEVNTMGK--KKKKQLGEE--MEE--------VE-----
-EEDEE-----------------------------DE--------NE-DD-DD-EEED-DD-EEE-DED-EDD--E-EED
--EDE---------------------------DE-DD-DE-DDDD------EDDDDEED--DYD--------D------E
DDD-----------------------GEDDDDD----------EEDDD-------------GEDDDGEEEE-----KKIM
KKGKKKKKKYVKEYVDNEYIKKLQEEGQIS-DGDETEDVDNNFSKRAKKRNNGSNKKKKIRIAYENE
>PcyM_0421300
MNDDTITWEILGKGKCSFKKKTQTQMFCMNEYNVTGLCTKVNCPLSNSVYGTVILDKGEIYLYLKYPERAHLPSSLWTRI
QLSQNKKEAFNTIYKEMKYTHNIKQIKKCMKRYIRMKEILKRSRKLILQKQVKLVPIKKKTERRDRTRENKALKAANILN
NVEKELLNRLNSGVYGNLYKFLTPKKKVKNKDSELAKLFDEVEDAQGVK--MRKKQQGEK-QQGEK-------QE-----
-EEEEE-----------------------------EEEEEE----------EE-EEGE----EGEEEDEDDDE-EE-DDD
E-EED---------------------------DD-E-----DDDE------EEDDDEEED--ED--------E------E
V---------------DDDE------EVDDDEE----------VDD-D--------------------EEDEHLE-DEPR
GRKAKRKQKCAKEYVNGEHIRTLQEEGKLF-DEDEVEEFDGSFSKKRSTKAGGKKGKKKIRIAYEND
>PVP01_0421400
MNDDTITWEILGKGKCSFKKKTQTQMFCTNEYNVTGLCTKVNCPLSNSVYGTVILDKGEIFLYLKYPERAHLPSSLWTRL
QLSQNKKEAFNVIYKEMKYTHNIKQIKKCMKRYVRMKEILKRSRKLILQKQVKLVPIKKKTERRDRTRENKALKAANILN
NVEKELLNRLNSGVYGNLYKFLTPKKKVKNKDSELAKLFDEVQEVQGVK--GRKKQRVVE-QAVEE-------EE-----
-EEEEE-----------------------------DEGLDE----------DE-EEGD----DDE-DDEDDDE-EE-DDD
D-EED---------------------------EE-E--DDDEEDE------EEDDDEEDDEEED--------D------E
E---------------DDDDH-----DEDEDED----------EDD-D--------------HDDDNDEEEEHLE-DEPR
-RKAKRKQKRAKEYVDGEHIRALREEGKLF-DEDEVEEFDGSFTRKRSTKAGGKKGKKKIRIAYEND
>AK88_01335
MNDDTITWEILGKGKCSFKKKTQTQMFCMNEYNVTGLCTKVNCPLSNSVYGTVILEKGEIYLYLKYPERAHLPSSLWTRL
QLSQNKKEAFNAIYKEMKYTHNIKQIKKCMKRYVRMKEILKRSRKLILQKQVKLVPIKKKTERRDRTRENKALKAANILN
NVEKELLNRLNSGVYGNLYKFLTPKKKVKNKDSELAKLFDEVEDTQRVK--KKK-KQQLE--KQEE-------EE-----
-EEEEE-----------------------------N---------DDDED-DEGED-D--D-DDE-DDDEDND-DE-EEE
--HEDD--------------------------DE-EE-DE-DDDE---EE-DEDDDEEE--DED--------D------E
D---------------DDDEE----EEEFDEEDDDD-------EDDE--------------EGEDDEEEEDEHVE-DEPR
ARKAKRKQKFEKEYVDDDHIRTLQEEGKLF-DEDEVEEFDGSFTKKRSTKAGGKKGKKKIRMAYEND
>MKS88_001225
MK------------------------------------------------------------------------------
--------------------------------------------------------------------------------
--------------------------------------------------------------------------------
--------------------------------------------------------------------------------
--------------------------------------------------------------------------------
--------------------------------------------------------------------------------
EKKKRKKKEYVKEYVNIDYIKNLQEEGKLF-DDDEVEELNANFTKKRNTRNNKQTSKKKIRIAYEND
>PF3D7_0203700
MNNDSVTWEILGKGKCSFKKKVDTEIFCLNEYNVTGLCTKANCPLSNSVYSTIILDKGEIYLYMKSVERAHLPSALWSRV
LLSLNKKEAFNVIYKELKFTQNIKHIKKCMKRYVRIKEILKRSRKLILQKQVKMMPIKKKTERRDKTREKKALKAANLLN
NVEKELLNRLNTGIYGSLYKFLTPKKKMKNKDSELTKIFDVMGENKDEM--KKKGKKGKD--ENVN-------YE-----
-TMSQE-----------------------------GGGQEDD-DEDVDMDDDD-EDVD-MDDEDE-DVDMDDE-DE-DVD
--MDDEDEDVDMDDEDEDVDMDDEDEDVDMDDED-E--DV-DMDD------VDDDDEDV--DMD--------D------V
DDDD--EDVDMDDVG-DDDDE----GGIYDDND----------EDDYD-----NY-----NDNDKDSVEESTSIS-NDKK
KKKKRKRKEYKKEYVDNEHIKNLQANGKLAMDDDEIEEMNHNFRRKKKSNSKKEKGKKKIKMVYEND
>PCHAS_0303700
MYNDSVTWEILGQGKCSFKKKTEQQMFCLNDYNVTGLCTKVNCPLSNSVYGTVILDKGEIYLYLKCPERAHLPSELWSKI
SLTLNKKESFNIIYKEMKHTHNIKQIKKCMKRYIRIKEILKRSRKLVLQKQLKLVPIKKKTERRDRTRENKALKAANILN
NVEAELINRLNTGVYGNLYKFLTPKKKIKNKESELAKIFSEIEVSNVGK--KKKKQLGEE--MEE--------IE-----
-EEDDE-----------------------------EE--------D-EED-DE-EEDD-ED-EDE-DDEDEDD-DE-DDD
D-EED---------------------------DE-ED-DE-EDDE------EDDEDDD-----D--------D------D
D---------------DDDE------EEDDDDD----------DDE-E--------------EEEDDDEE--QFKDEKLM
KKGKKKKKKYVKEYVDNEYIKKLQESGQIS-DGDETEDIDGNYPKRAKKRNNGN-KKKKIRIAYENE
>PADL01_0202500
MNNDSVTWEILGKGKCSFKKKVDTEIFCLNEYNVTGLCTKSNCPLSNSVYSTIILDKGEIYLYMKSVERAHLPSALWSRV
LLSLNKKEAFNVIYKELKFTQNIKHIKKCMKRYIRIKEILKRSRKLILQKQVKIMPIKKKTERRDKTREKKALKAANLLN
NVEKELLNRLNTGIYGSLYKFLTPKKKMKNKDSELTKIFDVMEENKDEL--KKKGKKGKD--ENVN-------YE-----
-TMSQE-----------------------------GEET----DVDVDMD-DE-EDVD-DD-DEE-DVD-DDD-EE-DVD
---DD---------------------------DD-E--DV-DED---------DDDEDIDVDMDDE------D------V
----------------DDDDE----GGIYDDDD-ED-EDEDEGEDDYD-----ND-----NDDDKDSVEESASIS-HDKK
NKKKRKRKEYKKEYVDNEHIKNLQANGKLSIQDDEIEEMNHNFRRKKKSNNKKEKGKKKIKMVYEND
>C922_02860
MNNDTITWEILGKGKCSFKKKTQTQMFCMNEYNVTGLCTKVNCPLSNSVYGTVILDKGEIYLYLKYPERAHLPSSLWTRL
QLSQNKKEAFNAIYKEMKYTHNIKQIKKCMKRYVRMKEILKRT---------------------------------NILN
NVEKELLNRLNSGVYGNLYKFLTPKKKVKNKDSELAKLFDEVEDAQRVK--RRKKKQQVD--EQQV-------DEQQVDE
QQMEEE-----------------------------EEEE----EEEDDHD-EE-DDDD-GD-DDEEEDDGDDD-DE-DDD
E-EED-------------------------DGDD-D--DG-DDDE------EEDDEEED-DGDD--------D------E
D-DD--GDDEEEDDG-DDEEE----DDGDDEDD----------DDDED-----DD-----DDEEEDDDEEKEYLE-DEPQ
GRTAKTKQKCAKEYVDTEHIRTLQEEGKLF-DEDEVEEFDGTFTKKRSTKKGGKKGKKKIRIAYEND
