# Supplementary material for: Phosphorylation in the Plasmodium falciparum Proteome: A Meta-Analysis of Publicly Available Data Sets
Source: J Proteome Res. 2024 Oct 30;23(12):5326–41. doi: 10.1021/acs.jproteome.4c00418 (PMC11629380; doi:10.1021/acs.jproteome.4c00418)
Supplement: Supplementary file 7 — pr4c00418_si_007.zip [file pr4c00418_si_007.zip › plasmodium_alignments/PF3D7_0203800_orthos.afa]

>PCHAS_0303800
MLEYMRERKKYGNNIPKSLSSKINKSKIIQKNICSNYKTIKIIDIYENLPFNQLNNERTKIKEIILANDVIVVLLISGIS
RAYDIISGLFLCEINPNTFSVVHTIVYNTYNNTLIVAYASFPAHLQCKIINCHDLKVGKTNSSELGTLFEKVILSHPAFF
EFCETNGRIGAANLNTNSYTFWDMKTYEQVFEIAEEFQEIRVSDGLVAMFKQPINSTIPLALFDIENGERLVDTIISILP
RREMQFLELLVSKLLIKQEGSSLRIYDLLKKTRQKVKNTYAFQPTAFVFYDHPSPINGKVYNNEISKKFFTISNDLIEFW
DLDSFMLRKMYSIYVPGLRDPDLCNHSLMAEILCLYSSNAFEKIKKYENLFKYNNCESIKNNELDESG------IYKELK
NNDDKNNILYKNINDNKLKININKDKLDFGALLFFSLNDGEFLSYISENVCGNSVEVLASNNNMTT--------------
-IICGDDQGFVRILRNNPKFDDFEIKGENSIKNV-NDKKEYNDELVMSEQLYIEDDEEEE---EGEKKKIYQIKRKKTE-
-YYKNELLKKLKTKDLSD-----SNSEDKQV
>PmUG01_04028600
MLQYMRERKKYGNNIPKCLSSKINKSKIIQKNICSNYRTIKIIDIYENLPLNHLNNERTRIKEIILANDVIVVLLISGIS
RAYDIVNGRFLCEINPSNFSVVHTIVYNSYNNTLIVAYASFPAHLQCKVIDCNDLKVGKTNSSGLGTLFEKVILSHPAFF
EFCETNGRIGAANLNTNSYTFWDMRTYEQVFEIKEEFQEIRVSDGLVAMFKQPINNTIPLALFDIENGKRLVETVISILP
RREMQFLELLVSKLLIKQEGSSLRIYDLLKKTRQKVKNTYTFQPTAFVFYDHPSPINGKVYNNEISKKFFTISSDLIEFW
ELDSFMLRKMYAIYVPGLRDPDLCNHSLMAEILCLYSSNAFDKIQKYESLFNYVDSSDTRTDSMHHDFVDKEM-IKEKDK
NMLYKKKILNNNIQDNKLKTDIDKENFNFGALLFFSLNDGEFLNYISENVCGHSVEVLASNSSMTTILIFQNFKFSNVYQ
TIICGDDKGFVRILRNNPKFDDFEIRNSKQN-TY-DR--RICENAFIREELSMEN----------GEKRLHQIKRKKKYQ
GEREKELLKKPKIYKFSD-----R-E--ISA
>PVP01_0421300
MLEYMKERKKYGNNIPRSLSSKINKSKVIQKNICCNYKTIQVIDIYDNMPVNSLGIERSPIKEIVLANDVIVVLLISGIS
RAYDVVNGKFLCEINPSSYSVVHTIVHNSYNNTLIVAYASFPAHLQCKVIDCCDLKIGKTDSSKLGTLFEKVILSHPAFF
EFCETNGRIGAANLNTNSYTFWDMRTYEQVFEIEEEFQEIRVSDGLVAMFKQPINNTIPLALFDIENGERLVETTISILP
RKEMQFLELLISKLLIKQEGSSLRIYDLLKKTRQKVKNTYTFQPTAFVFYDHPSPINGKVYHNQISKKFFTISWDLIEFW
ELDASVLKKMYAIHVPGLRDPDLCNHSLMAEILCLYSSSRLQRIRLCESFFNYADCPNTKRGEARDIATRNMR-MSTRDR
SEIFKTRILKNNIQDEQLKNNISEESFDFGALLFFSLRDGEFLNYISESVCGKSVEVLASNSSMTT--------------
-IICGDDKGFIRILRNYPKNNESAIKSEKNVKNC-PE--CLRASLLRVFGLPEED----------PEKVSRRIKRKQIS-
-QRQKESAKKARFEKRSD-----NCS--RHT
>PRCDC_0202900
MLQYMRERKKYGKHIPKSLSSKINKRKLIQKNICTNYKTIKIIDIYENLPYNQLNNGRTKIKEIILANDVLVVLLISGIS
RAYNMINGEFLCEINPNNFSVVHTIVYNSYNNTLIIAYASFPAHLQCKVIDCNDLKHGITNSSKLGILFERVILSHPAFF
EFCETNGRIGAANLNTNSYTFWNMETYEPVFEIEEEFQEIRVSDGLVAMFKQPVNNTIPLALFDIQNGERLVETVISILP
RREMQFLELLVSKLLIKQEGSSLRIYDLLKKTRQKVKNTYTFQPTAFVFYDHPSPINGKVYNNEISKKFFTISNNLIEFW
ELDSFMLRKMYTIYVPGLRDPDLCNHSLMAEILCIYSSNAFEKIRKYDNLFTYVDYGNLKESELYK------K-RNEEET
SLLYKKRILSNNIQDKKLKFDIKKEQFNYGALLFFSLNDGEFLNYISENICGNSVEVLASNSSMTT--------------
-LVCGDDKGFIRILRNNPKYDDFEIKNTQMIRDV-DK--EYCTKLFNNKIIKIDE----------RRRNSYQTKRKKSI-
-DKQQDLLKKAKMENFSD-----H-------
>PocGH01_04026000
MLQYMRERKMYGNNIPKSLSSKISKNKVIQKNICANYKTIKIIDIYENLPFNQMNNERTKIKEIILANDVIVVLLISGIS
RAYDIVNGRFLCEINPNTFSVVHTIVYNSYNNTLIVAYASFPAHLQCKVIDCNDLKIGRTNSSGLGILFEKVILSHPAFF
EFCETNGRIGAANLNANSYTFWDMRTYERVFEIEEEFQEIRVSDGLVAMFKQPLNNTIPLALFDIENGKRLVETVISILP
RKEMQFLELLVTKLLIKQEGSSLRIYDLLKSTRQKVKNTYAFQPTAFVFYDHPSPINGKVYNNEISKKFFTISNDLIEFW
DLDSSMLRKMYAIYVPGLRDPDLCNHSLTAEILCLYSSSAFEKIRKYESLFKYVDSGETYDQAMHV------EGIRRGNK
NALYKKKILYNNIQNDKLKSDISRENFNFGALLFFSLSDGEFLNYISENVCGNSVEVLTSNNSMTT--------------
-IICGDDKGFVRILRNNPKFDDFEIRSAKMANSLYDK--GTCNYLFSHDQLCIED----------EGEKTFQIKRKKRQ-
-QEEKGFPKRPRTREPLGGRGMQQ-------
>PGAL8A_00020500
MLQYMRERKKYGNNIPKSLSSKINKTKLIQKNICSNYKTIKIIDIYENLPFNQLNNERTKIKEIILAYEVIIVLLNSGIS
RAYDIGTGIFLCEVNPTNFSVVHTIVYNSYNNTLIVAYASFPAHLQCKVIDCNDLKKGKTNSSQLGSLFEKVVLSHPAFF
EFCETNGRIGAANLNTNSYTFWDMMTYKPVFEIEEEFQEIRVSDGLVAMFKQPINNTIPLSLFDIENGERLVETIISILP
KREMQFLELLVSKLLIKQEGSSLRIYDLLKKTRQKVKNTYTFQPTAFVFYDHPSPINGKVYNNDISKKFFTISNDLIEFW
ELDSCMLRKMYAIYVPGLRDPDLCNHSLMTEILCLYSSNAFDKIKKYENLFKYVDYVNNKN-EICD------D-SDMEDK
NILYKKKLLNNNIQDTKLKFDLNKENFNFGALLFFSLNDGEFLNYISENICGHSVEVLASNASMTT--------------
-IVCGDDKGFIRILRNNPKFDDFEIKSADSINNF-DK--NYYKNLFLPKDINIED----------NEKKLHQIKRKTYS-
-KKENELLKKPKTDE----------------
>PBLACG01_0200700
MLQYMRERKKYGKHIPKSLSSKINKRKLIQKNICTNYKTIKIIDIYENLPYNQLNNGRTKIKEIILANDVLVVLLISGIS
RAYNMINGEFLCEINPNNFSVVHTIVYNSYNNTLIIAYASFPAHLQCKVIDCNDLKHGITNSSKLGVLFERVILSHPAFF
EFCETNGRIGAANLNTNSYTFWNMETYEPVFEIEEEFQEIRVSDGLVAMFKQPINNTIPLALFDIQNGERLVETVISILP
RREMQFLELLVSKLLIKQEGSSLRIYDLLKKTRQKVKNTYTFQPTAFVFYDHPSPINGKVYNNEISKKFFTISNNLIEFW
ELDSFMLRKMYTIYVPGLRDPDLCNHSLMAEILCIYSSNAFEKIRKYENLFTYVDYGNLKESELYK------K-RNEEET
SLLYKKRILSNNIQDKKLKSDIKKEQFNYGALLFFSLNDGEFLNYISENICGNSVEVLASNSSMTT--------------
-LVCGDDKGFIRILRNNPKYDDFEIKNTQLIRDV-DK--KYCTKLFNNKIIKIDQ----------RRRNSYQTKRKKSF-
-EKHQDLLKKAKMENFSD-----H-------
>PPRFG01_0203900
MLQYMRERKKYGKHIPKSLSSKINKRKLIQKNICTNYKTIKIIDIYENLPYNQLNNGRTKIKEIILANDVLVVLLISGIS
RAYNMINGEFLCEINPNNFSVVHTIVYNSYNNTLIIAYASFPAHLQCKVIDCNDLKHGITNSSKLGILFERVILSHPAFF
EFCETNGRIGAANLNTNSYTFWNMETYEPVFEIEEEFQEIRVSDGLVAMFKQPVNNTIPLALFDIQNGERLVETVISILP
RREMQFLELLVSKLLIKQEGSSLRIYDLLKKTRQKVKNTYTFQPTAFVFYDHPSPINGKVYNNEISKKFFTISNNLIEFW
ELDSFMLRKMYTIYVPGLRDPDLCNHSLMAEILCIYSSNAFEKIRKYDNLFTYVDYGNLKESELYK------K-RNEEES
SFLYKKRILSNNIQDKKLKFDIKKEQFNYGALLFFSLNDGEFLNYISENICGNSVEVLASNNSMTT--------------
-LVCGDDKGFIRILRNNPKYDDFEIKNTQMIRDV-DK--ECCTKLFNNKIIKIDE----------RRRNSYQTKRKKSI-
-DKQQDLLKKAKMENFSD-----H-------
>C922_02859
MLEYMRERKKYGNNLPRSLSSKLNKSKVIQKNICCNYKTIQMIDIYENMPVNSLGIERSPIKEIVLANDVIVVLLISGIS
RAYDVVNGKFLCEINPSSYSVVHTIVHNSYNNTLIVAYASFPAHLQCKVIDCCDLRIGRTDSSKLGTLFEKVILSHPAFF
EFCETNGRIGAANLNTNSYTFWDMRTYEQVFEIEEEFQEIRFSDGLVAMFKQPINNTIPLALFDIENGERLVETTISILP
RKEMQFLELLISKLLIKQEGSSLRIYDLLKKTRQKVKNTYTFQPTAFVFYDHPSPINGKVYHNQISKKFFTISWDLIEFW
ELDASVLKKMYAIHVPGLRDPDLCNHSLMAEILCLYSSSRLQRIRLCESFFNYADCSDTKRGEARDIATRNMR-MSTRDR
SEIFKTRILRNNIQDEKLKNNIISESFDFGALLFFSLRDGEFLNYISESVCGKSVEVLASNSSMTT--------------
-IICGDDKGFIRILRNYPKISESEMKSEKNVRNC-PE--CLRASLLRVLGLPEED----------PEKISRRIKRKQNY-
-QRQKDSAKKAKIEKRSD-----NCS--RHT
>PcyM_0421200
MLEYMKERKKYGNNIPRSLSSKINKSKVIQKNICCNYKTIQIIDIYENMPVNGLGIERSPIKEIVLANDVIVVLLISGIS
RAYDVVNGKFLCEINPSSYSVVHTIVHNSYNNTLIVAYASFPAHLQCKVIDCCDLKIGKTDSSKLGTLFEKVILSHPAFF
EFCETNGRIGAANLNTNSYTFWDMRTYEQVFEIEEEFQEIRVSDGLVAMFKQPINNTIPLALFDIENGERLVETTISILP
RKEMQFLELLISKLLIKQEGSSLRIYDLLKKTRQKVKNTYTFQPTAFVFYDHPSPINGKVYHNQISKKFFTISWDLIEFW
ELDASVLKKMYAIHVPGLRDPDLCNHSLMAEILCLYSSSRLQRIRLCESFFNYADCQNTQRGEARDIATRNMR-MSTRDR
SEIFKTRILKNNIQDEKLKNNISGESFDFGALLFFSLRDGEFLNYISESVCGKSVEVLASNSSMTT--------------
-IICGDDKGFIRILRNYPKISESEIKSEKNVRNC-PE--CLRASLLRVFGLPEED----------PEKISRRIKRKQNY-
-QRQKDSAKKARIEKRSD-----NCS--RHT
>PKNH_0417300
----MKERKKYGNNIPRSLSSKINKSKVIQKNICCNYKTIQMIDIYENMPVNSLTIERSPIKEIVLANDVIVVLLISGIS
RAYDVANGKFLCEINPSSYSVVHTIVHNSYNNTLIVAYASFPAHLQCKVINCCDLRIGKTNSSKLGTLFEKVILSHPAFF
EFCETNGRIGAANLNTNSYTFWDMRTYQQVFEIEEEFQEIRVSDGLVAMFKQPINNTIPLALFDIENGERLVETTISILP
RKEMQFLELLISKLLIKQEGSSLRIYDLLKKTRQKVKNTYTFQPTAFVFYDHPSPINGKVYHNQISKKFFTISWDLIEFW
ELDASVLKKMYAIHVPGLRDPDLCNHSLMAEILCLYSSSRLQRIRLCESFFNYADSSNMKRGEARDIATRNMR-MSTRDR
SEIFKTRILKNNIQDEKLKNNISGESFDFGALLFFSLRDGEFLNYTSESVCGKSVEVLASNSSMTT--------------
-IICGDDKGFIRILRNYPKISEPEIKTEKKVRNC-PE--CVRASLLRIFGLPEED----------PEKISRIIKRKQNC-
-QRQKDSVKKARIEKRSD-----NCS--RHT
>PVVCY_0300250
MLEYMRERKKYGSNIPKSLSSKINKSKIIQKNICSNYKTIKIIDIYENLPFNQLNNERTKIKEIILANDVIVVLLISGIS
RAYDIISGLFLCEINPNTFSVVHTIVYNTYNNTLIVAYASFPAHLQCKIINCHDLKVGKTNSSELGTLFE----------
----TNGRIGAANLNTNSYTFWDMKTYKQVFEIAEEFQEIRVSDGLVAMFKQPINSTIPLALFDIENGERLVDTIISILP
RREMQFLELLVSKLLIKQEGSSLRIYDLLKKTRQKVKNTYAFQPTAFVFYDHPSPINGKVYNNEISKKFFTISNDLIEFW
DLDSFMLRKMYSIYVPGLRDPDLCNHSLMAEILCLYSSNAFEKIKKYENLFKYNNCESIKNNELDESG------IYKEVN
NNEDKNNILYKNIKNNKLK--INKEKVDFGALLFFSLNDGEFLSYISENVCGNSVEVLASNNNMTT--------------
-IICGDDQGFVRILRNNPKFDDFEIKGENSMKNI-NDKKEYNDELVMSEQLYIEDEEEEEG-GGEEKKKLYQIKRKKSE-
-YYKNELLKKLKTKDLSD-----SNGEDKEV
>AK88_01336
MLEYMKERKKYGNNIPRSLSSKINKSKVIQKNICCNYKTIKIIDIYENMPVNSFGVERSPIKEIVLANDVIVVLLISGIS
RAYDVVNGKFLCEINPSSYSVVHTIVHNSYNNTLIVAYASFPAHLQCKVIDCCDLRIGRTDSSKLGTLFEKVILSHPAFF
EFCETNGRIGAANLNTNSYTFWDMRTYEQVFEIEEEFQEIRVSDGLVAMFKQPINNTIPLALFDIENGERLVETTISILP
RKEMQFLELLISKLLIKQEGSSLRIYDLLKKTRQKVKNTYTFQPTAFVFYDHPSPINGKVYHNQISKKFFTISWDLIEFW
ELDASVLKKMYAIHVPGLRDPDLCNHSLMAEILCLYSSSRLQRIRLCESFFNYSDCANTTRAEARDIATRNMR-MSTRDR
SEIFKTRILKNNIQDEKLKNNISGESFDFGALLFFSLRDGEFLNYTSESVCGNSVEVLASNSSMTT--------------
-IICGDDKGFIRILRNYPKINESEIKSEKNVRNC-PE--CVRASLLRVFGLPEED----------PEKISRRIKRKQNY-
-QRQKGSAKKAKIEKRSD-----NCS--RHT
>PGSY75_0203800
MLQYMRERKKYGKHIPKSLSSKINKRKLIQKNICTNYKTIKIIDIYKNLPYNQLNNGRTKIKEIILANDVLVVLLLSGIS
RAYNMINGEFLCEINPNNFSVVHTIVYNSYNNTLIIAYASFPAHLQCKVIDCNDLKHGITNSSKLGKLFERVILSHPAFF
EFCETNGRIGAANLNTNSYTFWNMETYEPVFEIEEEFQEIRVSDGLVAMFKQPVNNTIPLALFDIQNGERLVETVISILP
RREMQFLELLVSKLLIKQEGSSLRIYDLLKKTRQKVKNTYTFQPTAFVFYDHPSPINGKVYNNEISKKFFTISNNLIEFW
ELDSFMLRKMYTIYVPGLRDPDLCNHSMMAEILCIYSSNAFEKIRKYENLFTYVDYGNLKESELYK------K-RNEEET
SLLYKKRILSNNIQDKKLKSDIKKEQFNYGALLFFSLNDGEFLNYISENICGNSVEVLASNSSMTT--------------
-LVCGDDKGFIRILRNNPKYDDFEIKNTQMIRDV-DK--KYCTKLFNNKMIKIDE----------RRRNSYQTKRKKSF-
-EKQQDLLKKAKMENFSD-----H-------
>PBILCG01_0206500
MLQYMRERKKYGKHIPKSLSSKINKRKLIQKNICTNYKTIKIIDIYENLPYNQLNNGRTKIKEIILANDVLVVLLISGIS
RAYNMINGEFLCEINPNNFSVVHTIVYNSYNNTLIIAYASFPAHLQCKVIDCNDLKHGITNSSKLGILFERVILSHPAFF
EFCETNGRIGAANLNTNSYTFWNMETYEPVFEIEEEFQEIRVSDGLVAMFKQPVNNTIPLALFDIQNGERLVETVISILP
RREMQFLELLVSKLLIKQEGSSLRIYDLLKKTRQKVKNTYTFQPTAFVFYDHPSPINGKVYNNEISKKFFTISNNLIEFW
ELDSFMLRKMYTIYVPGLRDPDLCNHSLMAEILCIYSSNAFEKIRKYENLFTYVDYGNLKESELYK------K-RNEEET
DLLYKKRILSNNIQDKKLKSDIKKEQFNYGALLFFSLNDGEFLNYISENICGNSVEVLASNSSMTT--------------
-LVCGDDKGFIRILRNNPKYDDFEIKNTQMIRDV-DK--KYCTKLFNNKIIKIDE----------RRRNSYQTKRKKSI-
-EKQHDLLKKAKMENFSD-----H-------
>PF3D7_0203800
MLQYMRERKKYGKHIPKSLSSKINKRKLIQKNICTNYKTIKIIDIYENLPYNQLNNGRTKIKEIILANDVLVVLLISGIS
RAYNMINGEFLCEINPNNFSVVHTIVYNSYNNTLIIAYASFPAHLQCKVIDCNDLKHGITNSSKLGILFERVILSHPAFF
EFCETNGRIGAANLNTNSYTFWNMETYEPVFEIEEEFQEIRVSDGLVAMFKQPVNNTIPLALFDIQNGERLVETVISILP
RREMQFLELLVSKLLIKQEGSSLRIYDLLKKTRQKVKNTYTFQPSAFVFYDHPSPINGKVYNNEISKKFFTISNNLIEFW
ELDSFMLRKMYTIYVPGLRDPDLCNHSLMAEILCIYSSNAFEKIRKYDNLFTYVDYGNLKESELYK------K-RNEEES
SFLYKKRILSNNIQDKKLKFDIKKEQFNYGALLFFSLNDGEFLNYISENICGNSVEVLASNNSMTT--------------
-LVCGDDKGFIRILRNNPKYDDFEIKNTQMIRDV-DK--ECCTKLFNNKIIKIDE----------RRRNSYQTKRKKSI-
-DKQQDLLKKAKMENFSD-----H-------
>PVL_040015500
MLEYMKERKKYGNNIPRSLSSKINKSKVIQKNICCNYKTIQVIDIYDNMPVNSLGIERSPIKEIVLANDVIVVLLISGIS
RAYDVVNGKFLCEINPSSYSVVHTIVHNSYNNTLIVAYASFPAHLQCKVIDCCDLKIGKTDSSKLGTLFEKVILSHPAFF
EFCETNGRIGAANLNTNSYTFWDMRTYEQVFEIEEEFQEIRVSDGLVAMFKQPINNTIPLALFDIENGERLVETTISILP
RKEMQFLELLISKLLIKQEGSSLRIYDLLKKTRQKVKNTYTFQPTAFVFYDHPSPINGKVYHNQISKKFFTISWDLIEFW
ELDASVLKKMYAIHVPGLRDPDLCNHSLMAEILCLYSSSRLQRIRLCESFFNYADCPNTKRGEARDIATRNMR-MSTRDR
SEIFKTRILKNNIQDEQLKNNISEESFDFGALLFFSLRDGEFLNYISESVCGKSVEVLASNSSMTT--------------
-IICGDDKGFIRILRNYPKNSESEIKSEKNVKNC-PE--CLRASLLRVFGLPEED----------PEKVSRRIKRKQIS-
-QRQKESAKKARVEKRSD-----NCS--RHT
>PBANKA_0301600
MLEYMRERKKYGNNIPKSLSSKINKSKIIQKNICSNYKTIKIIDIYENLPFNQLNNERTKIKEIILAKDVIVVLLISGIS
RAYDIISGLFLCEINPNTFSVVHTIVYNSYNNTLIVAYASFPAHLQCKIINYNDLKVGKTNSSELGTLFEKVILSHPAFF
EFCETNGRIGAANLNTNSYTFWDMKTYEKVFEIAEEFQEIRVSDGLVAMFKQPINSTIPLALFDIENGERLVDTTISILP
RREMQFLELLVSKLLIKQEGSSLRIYDLLKKTRQKVKNTYAFQPTAFVFYDHPSPINGKVYNNEISKKFFTISNDLIEFW
DLDSFMLRKMYSIYVPGLRDPDLCNHSLMTEILCLYSSNAFEKIKKYENLFKYNDCGYVKNNEFDEIE------IYKELK
NSENKNNILYKNIKNNKLKININNEKLDFGALLFFSLNDGEFLSYISENVCGNSVEVLASNNNMTT--------------
-IICGDDQGFVRILRNNPKFDDFEIKEENSMKNM-NDKKEYNDELMVSKQLYIEEEEEE----DADKKKIYQIKRKKTE-
-YYKNELLKKLKTRDFSD-----NNAEHKQV
>MKS88_001223
----MRERKKYGNNIPKCLSSKINKSKIIQKNICSNYRTIKIIDIYENLPLNHLNNERTRIKEIILANDVIVVLLISGIS
RAYDIVNGRFLCEINPSNFSVVHTIVYNSYNNTLIVAYASFPAHLQCKVIDCNDLKVGKTNSSGLGTLFEKVILSHPAFF
EFCETNGRIGAANLNTNSYTFWDMRTYEQVFEIKEEFQEIRVSDGLVAMFKQPINNTIPLALFDIENGKRLVETVISILP
RREMQFLELLVSKLLIKQEGSSLRIYDLLKKTRQKVKNTYTFQPTAFVFYDHPSPINGKVYNNEISKKFFTISSDLIEFW
ELDSFMLRKMYAIYVPGLRDPDLCNHSLMAEILCLYSSNAFDKIQKYESLFNYVDSSDTRTDSMHHDFVDKEM-IKEKDK
NMLYKKKILNNNIQDNKLKTDIDKENFNFGALLFFSLNDGEFLNYISENVCGHSVEVLASNSSMTTILIFQNFKFSNVYQ
TIICGDDKGFVRILRNNPKFDDFEIRNSKQN-TY-DR--RICENAFIREELSMEN----------GEKRLHQIKRKKKYQ
GEREKELLKKPKIYKFSD-----R-E--ISA
>PCOAH_00008290
MLEYMKERKKYGNNIPRSISSKINKSKVIQKNICCNYKTIKMIDIYENMPVNSLSIERSPIKEIVLANDVIVVLLISGIS
RAYDVVNGKFLCEINPSSYSVVHTIVHNSYNNTLIVAYASFPAHLQCKVIDCCDLRIGKTDSSKLGTLFEKVILSHPAFF
EFCETNGRIGAANLNTNSYTFWDMRTYEQVFEIEEEFQEIRVSDGLVAMFKQPINNTIPLALFDIENGERLVETTISILP
RKEMQFLELLISKLLIKQEGSSLRIYDLLKKTRQKVKNTYTFQPTAFVFYDHPSPINGKVYHNQISKKFFTISWDLIEFW
ELDASVLKKMYAIHVPGLRDPDLCNHSLMAEILCLYSSSRLQRIRLCESFFNYADCSNTKRGEARDIATRNMR-MSTRDR
SEIFKTRILKNNIQDEKLKNNISGESFDFGALLFFSLRDGEFLNYTSESVCGKSVEVLASNSSMTT--------------
-IICGDDKGFIRILRNYPKISESEMKDKKK--KC-PE--CLRANFRRVFGIPEED----------PEQISRRIKRKQNY-
-QRRKDSEKKARIEKRWE-----NCS--RHM
>PADL01_0202600
MLQYMRERKKYGKHIPKSLSSKINKRKLIQKNICTNYKTIKIIDIYKNLPYNQLNNGRTKIKEIILANDVLVVLLLSGIS
RAYNMINGEFLCEINPNNFSVVHTIVYNSYNNTLIIAYASFPAHLQCKVIDCNDLKHGITNSSKLGILFERVILSHPAFF
EFCETNGRIGAANLNTNSYTFWNMETYEPVFEIEEEFQEIRVSDGLVAMFKQPVNNTIPLALFDIQNGERLIETVISILP
RREMQFLELLVSKLLIKQEGSSLRIYDLLKKTRQKVKNTYTFQPTAFVFYDHPSPINGKVYNNEISKKFFTISNNLIEFW
ELDSFMLRKMYTIYVPGLRDPDLCNHSMMAEILCIYSSNAFEKIRKYENLFTYVDYGNLKESELYK------K-RNEEES
SLLYKKRILSNNIQDKKLKSDIKKEQFNYGALLFFSLNDGEFLNYISENICGNSVEVLASNSSMTT--------------
-LVCGDDKGFIRILRNNPKYDDFEIKNTQMIRDV-DK--KYCNKLFNNKMIKIDE----------RRRNSYQTKRKKSF-
-KKQQDFLKKAKMENFSD-----H-------
>PY17X_0302200
MLEYMRERKKYGNNIPKSLSSKINKSKIIQKNICSNYKTIKIIDIYENLPFNQLNNERTKIKEIILAKDVIVVLLISGIS
RAYDIISGLFLCEINPNTFSVVHTIVYNTYNNTLIVAYASFPAHLQCKIINYNDLKVGKTNSSELGTLFEKVILSHPAFF
EFCETNGRIGAANLNTNSYTFWDMKTYEKVFEIAEEFQEIRVSDGLVAMFKQPINSTIPLALFDIENGERLVDTTISILP
RREMQFLELLVSKLLIKQEGSSLRIYDLLKKTRQKVKNTYAFQPTAFVFYDHPSPINGKVYNNEISKKFFTISNDLIEFW
DLDSFMLRKMYSIYVPGLRDPDLCNHSLMAEILCLYSSNAFEKIKKYENLFKYNDCGHVKNNKLEENG------IYKELK
--DNENNVLYKNIKNNKLKININKEKLDFGALLFFSLNDGEFLSYISENVCGNSVEVLASNNNMTT--------------
-IICGDDQGFVRILRNNPKFDDFEIREENSMRNI-NDKKEYNNELMVSEQLYIEEEEEEEEDDDDGKKKIYQIKRKKTE-
-YYKNELLKKLKTIDLCD-----SNYEHKQV
>PRELSG_0418100
MLQYMRERKKYGNNIPKSLSSKINKSKLIQKNICSNYKTIKIIDTYENMPSNQLNNERTKIKEIILAHEVIVVLLNSGIS
RAYDIGTGIFLCDINPTNFSIVHTIVYNSYNNTLIVAYASFPAHLQCKVIDCNDLKNGKTNSSQLGTLFEKVVLSHPAFF
EFCETNGRIGAANLNTNSYTFWDMTTYHPVFEIEEEFQEIRVSDGLVAMFKQPMDNTIPLSLFDIENGKRLVETVISILP
RREMQFLELLVSKLLIKQEGSSLRIYDLLKKTRQKVKNTYAFQPAAFVFYDHPSPINGKVYNNDISKKFFTISNDLIEFW
ELDSFMLKKMYAIHVPGLRDPDLCNHSLMTEILCLYSSNAFDKIKKYENLFKYVDYVNSKN-EICD------N-LNEEDA
NILYKKKLLNNNIQDNKLKFDLNKENFNFGALLFFSLNDGEFLNYISENICGHSVEVLASNTSMTT--------------
-IVCGDNKGFIRILRNNPKFDDFEIKSVESVNNL-DK--NYYKNLFLPKGINIED----------NEKKLHQIKRKTYS-
-EKENELLKKSKTDE----------------
