# Supplementary material for: Phosphorylation in the Plasmodium falciparum Proteome: A Meta-Analysis of Publicly Available Data Sets
Source: J Proteome Res. 2024 Oct 30;23(12):5326–41. doi: 10.1021/acs.jproteome.4c00418 (PMC11629380; doi:10.1021/acs.jproteome.4c00418)
Supplement: Supplementary file 7 — pr4c00418_si_007.zip [file pr4c00418_si_007.zip › plasmodium_alignments/PF3D7_0203900_orthos.afa]

>PPRFG01_0204000
----------MNKSIY-II-LLCVKYFLIYSKAYKK---------------------KNNNDVI-----------NNIQ-
RA-K---NDLFFIKP--------------------SVKLNL-CSSK--FIHRRKSV-----------------NKRYVEK
NEY-IQQIDNDIEEKKKKK-KTT---SKRNNKSSNQ-INDDYETFLIVDGSSILFKNFFGMPFLKNDNDVNLSTIYGFIQ
SLNKIYNLFLPTYIAIIFDSKTSNNDKKKIYANYKIFRRKNPDELYEQLKIVSNFCDTIGIKTISSTNIESDDYIARIVD
NISNTLKEKKQKDFSFV--NNHQEKEPPPMYTYMKNNVYDNVGSIGTNKIFDKEPNHINGNINDHTNGNINGNV------
------------------NDHINGNINGNINGNINDHINGNINDHINDHINDHINDHTNDHTNDHTNDHLNDYEYYEYYN
TNDDDHYNINDDDHYHINDDAYNNFHDNIYAEENVSCHENVATN--------------------NIDKKKKFRVIVVSSD
KDLLQLLEYNN-ETY-NMDISICQPNKKYRLVNAHLFYEEHEILPSQYSDYLILTGDKTDGISGVPYIGDKTSKCLLKEY
HNIENILKNLHKLPSKLHHIFLNNIENINTFRKLIKLKCETNESLVFDDYKQKRIKNFEQFRNFADKYSLHKLLKKSVIV
NYH--------D
>PGSY75_0203900
----------MNKSIY-II-LLCVKYFLIYSKAYKK---------------------KNNNDVI-----------N-IQR
TK-K---NDLFFIKS--------------------SVK-DL-GASK--FIHTRKSV-----------------NKRYIQD
NEY-IKEIDNDIE--KKKK-KTT---SKRNNKSSKQ-NNDDYETFLIVDGSSILFKNFFGMPFLKNDNDVNLSTIYGFIQ
SLNKIYNLFLPTYIAIVFDSKTSNNDKKKIYANYKIFRRKNPDELYEQLKIVSNFCDTIGIKTISSTNIESDNYIAQIVD
NINNTLKEKKQNDSSLA--NDHKEKEPPAMYTYMKNDIYDNLESNGTNNTFNKETNNINDNTNDNN----M---------
------------------------------------------------------NDNEHHNINDDMHYNIDDN---EFHN
MNDDIPYDLNDDDHYNINDDVYNNFYDNIYAEENVSYHENILTN--------------------NIDKNKKFRVIVVSSD
KDLLQLLEYNN-ETY-NMDISICQPNKKYRLVNANLFYEEHEILPSQYSDYLILAGDKTDGISGVPYIGDKTSKCLLKEY
HNIENILKNLHKLPSKLHHIFLNNIDNINTFRKLIKLKCETNQSLVFDDYKQKRIKNFEQFRNFADKYSLHKLLKKSVIV
NYH--------D
>C922_02858
----------MNGSLGAIL-ILAMKWCILWAVHGSGSSISS---------------RSDGYVKI-----------N-LKE
RR-R---TPPQAFPS---------------------EKKKN-SPRK--CAHRKELYIW-S-VAQHTK---GAKRKRNISS
YRY-IK-----LD--AVRR-KIN---GTETQKE-SN-PQNDMETFLIVDGSSILFKNFFGMPYLKNESEINLSTIYGFIQ
SLNKVYKLFCPSYVVIVFDSKTSNDEKKKIYDKYKIMRRKNPEELYEQLKLVSDFCDLIGIKTVSSIDVESDNYIAGIVD
SISNTLREGTPPHYYSP--N------------------------------------------------------------
--------------------------------------------------------------------------------
------------------------------------------AG--------------------ETTTQKQFRVIVVSSD
KDLLQLLEYND-DTHNNMNITICQPNRKYRLVDASTFIQEHNLLPAQYSDYLIMAGDKTDGIAGIPNIGDKTSKHLLKQF
HTIDNILKNLHNLPHKLHAIFLNNVENINMFRKLIKLKCETHQSLVLSQYRQGSIKDFERFQNILDKYSLHKLIKKTVIV
NYDGA-----KV
>PBANKA_0301700
----------MNKLFL-AI-ICYLKSIIIWSSIHI---------------------------NVYPVNCKFIYYFN-TKN
-I-K---GKYYPLKH--NFVKNICFISN-------CNNKSYVQLWKNSYPNKKKKQYK-K-NIFSNYILFKNITLEN-GI
QRL-AK-----AF--A-RK-KKN---EEHLENE-KN-LKKNFETFLIIDGSSLLFKNYFGMPFLKNENDINLSTIYGFTQ
SLNKIYKLFSPSYIAIVFDSKTSNKEKREIYAQYKTLRKKNPEELYDQLKLVSEFCDIIGIKTIISENVESDNYIASLVD
QIYNTIYTNNELAPNHY-ET------------------------------------------------------------
--------------------------------------------------------------------------------
-----------------------------------GL-ISL-NN--------------------DEIKENNFRIVIVSSD
KDLLQLLEYND-NAHNNIDISVCQPNRKYRIVNAHTFIQEHNIYPNQYSDYLILAGDKTDGISGIPNIGDKTSKYLLKEY
YSIDNILKNIHNLPPKLQTIFINNIENINMFRKLIKLKCETNQSINLSEYKQVNIKNFELFQNIVDKYSLHKLLKKTVIL
NHP--------M
>PCOAH_00008300
----------MNGSLGAII-ILTMKWCILWAVHGSSSA------------------CSGGQMKI-----------N-LKE
RS-R---NPRQAFPS---------------------EKKKH-SPRK--CAHRKELYIWRS-VAQHTK---GAKRKRNIPS
YRC-IK-----LS--AARK-KIN---GTETQKE-GD-TPNDMETFLIVDGSSILFKNFFGMPYLKNESEINLSTIYGFIQ
SLNKVYKLFCPSYVVIVFDSKTSNDEKKKIYAKYKIMRKKNPEELYEQLKLVSDFCDLIGIKTVSPTDVESDNYIAGIVD
SINNTLKEGYVPLYSSP--N------------------------------------------------------------
--------------------------------------------------------------------------------
------------------------------------------GG--------------------ETTTQKRFRVIVVSSD
KDLLQLLEYND-DAHNNMDIIICQPNRKYRLVDASTFIEEHNLLPAQYSDYLIMAGDKTDGIAGIPNIGDKTSKHLLKQF
HTIENILKNLHNLPQKLHAIFINNIENINMFRKLIKLKCETHQSLVLSQYRQGSIKDFERFQNILDKYSLHKLIKKTVIV
NYGGV-----ST
>PGAL8A_00020400
----------MNKKFF-II-IISIKYFLLCSKAKI---------------------------KKNK----YI-----FYR
KN-L---NNL-------------FFLKS-------SVREFL-SINK--FLLKRKS--------I----------------
----SK-----IN--V-KR-KKN---DE----N-VG-KIKNYETFLIVDGSSILYKNFFGMPILKNDNEINLSTIYGFIQ
SLNKIYNLFSPSYVVIVFDSKTSNDNKKKIYSKYKIYRKKNPEEIYEQLKIVSDFCDLIGIKTISSTNVESDNYIASIVD
NIYNTIKNKTLNIYKNDDED------------------------------------------------------------
--------------------------------------------------------------------------------
---------------------------------N-RI-INE-NSNDIEKIKEEDEITKANEDKKKNDYENELRVVVVSSD
KDLLQLLEYNYNNNLNNMKIYICQPNKKYRLVDSNLFYEEYNIMPHQYCDYLILSGDKTDGISGVPNIGDKTSKYLLKEF
YNIDNILKNLHKLPNKLHNILLNNIENINIFRKLIKLKCETNQSLVLNDYKQKNIKNFEKFQNFVDKYSLHKLLRKSIII
NY---------K
>PmUG01_04028500
----------MFKTFY-VLFLFCVKCFILCNSSKT---------------------------NI-----------N-MKK
KS-K---SSLFFIPCKVKIKNSVLFINS-------SQRESY-NMNKSLYNHKNESYYS-K-IGLRKK---KDKESINGYL
KRGYTK-----LF--G-RK-KNK-E-GEELG-N-EN-QENIYETFLIIDGSSILFKNFFGMPYLKNNNDVNLSTIYGFIQ
SLNKIYKLLFPTYVVIIFDSKTSNDDKKKIYSKYKIFRKKNPEELYEQLKIVSEFCNVIGIKTISSTDVESDNYIAQIVE
TISNTVKERDHLSCNNK-EE------------------------------------------------------------
--------------------------------------------------------------------------------
---------------------------------LKDIEEQISNI--------------------IAKKKRQFRVIIVSSD
KDLLQLLEYND-DAHNNMNISVCQPNRKYRLVNADLFFEEHNILPCQYSDYLILAGDQTDGISGVPSIGDKTSKYLLKEF
HSIDNILQNLHKIPSKLHPIFLNNIENINIFRKIIKLKCETNDTLVFDEYRQGSIKDFEAFQNFVDKYSLHKLLRKSIIV
NYVGGTSKTHHN
>PY17X_0302300
----------MNKMLL-AI-ICYIKSIIIWSSIYI---------------------------NVYPANCKFIYYFN-KKN
-I-K---GKDYALKQ--NIVKNISFIRN-------CNNTSYIQLCKNSYPNKK--------NNFSNFILFKNVTLEN-GV
QKS-PK-----VW--A-RK-KKNVPNEENLKNV-PS-EEKKTETFLIIDGSSLLFKNYFGMPFLKNENDVNLSTIYGFTQ
SLNKIYKLFSPSYIAIVFDSKTSNKEKREIYAQYKTIRKKNPEELYEQLKLVSEFCDVIGIKTIISENVESDNYIASLVD
QIYNTISTNNELESRHY-EN------------------------------------------------------------
--------------------------------------------------------------------------------
-----------------------------------GL-VSL-NN--------------------DQIKENHFRIVIISSD
KDLLQLLEYND-NAHNNIDISVCQPNRKYRIINAHTFIQEHNIYPNQYSDYLILAGDKTDGISGIPNIGDKTSKYLLKEY
YSIDNILKNIQNLPPKLQTIFINNIENINMFRKLIKLKCETNQSINLSEYKQVNIKNFELFQNIVDKYSLHKLLKKTVIL
NNP--------M
>AK88_01337
----------MNRSLGAII-ILTIKLCILWAVDRSCSA------------------SSGDHMRI-----------N-WKE
RRKR---TPLQVFPS---------------------ERKKH-STHK--CAHRKEMYIW-S-LAQHTK---GEKSKRNIPT
YKC-MK-----LN--AARK-KIN---ATETQKE-CN-TQNDLETFLIVDGSSILFKNFFGMPYLKNESEINLSTIYGFIQ
SLNKVYKLFCPSYVVIVFDSKTSNDEKKKIYAKYKIMRKKNPEELYEQLKLVSDFCDLIGIKTVNSTDVESDNYIAGIVD
SINNTLREGNTPYYSST--N------------------------------------------------------------
--------------------------------------------------------------------------------
------------------------------------------GA--------------------EMATQKKFRVIVVSSD
KDLLQLLEYND-DSHNNMNITICQPNRKYRLVDASTFVQEHNLLPAQYSDYLIMAGDKTDGIAGIPNIGDKTSKYLLKQF
HTIDNILKNLHNLPEKLHAIFLNNVENINMFRKLIKLKCETHQSLVLSQYRQGSIKDFERFQTILDKYSLHKLIKKTVLV
NYDGA-----KA
>PVP01_0421200
MRRNRHTERKMNGSLGAFI-ILAMKWCILWAVHGSGS---------------------AAHVRI-----------N-LKE
RR-R---TPQTVFPA---------------------EKKKP-STRK--YSHRKELYIW-N-VAQHTK---GAKRKRNLPS
YRC-VK-----LS--AGRKKKAN---GKETETE-RN-SPNDWETFLIVDGSSILFKNFFGMPHLKNESEINLSTIYGFIQ
SLNKLYKLFCPSYVVIVFDSKTSNDGKKKIYAKYKIMRKKNPEELYEQLKLVSDFCDLIGIKTVSSTDVESDNYIAGMVD
SISNTLRERSSPEYFPP--N------------------------------------------------------------
--------------------------------------------------------------------------------
------------------------------------------GG--------------------ETITKNHFRVIVVSSD
KDLLQLLEYND-DAHNNMHIAICQPNRKYRLVDASTFVQEHNLLPAQYSDYLIMAGDKTDGIAGIPNIGDKTSKHLLKQF
HSIDNILQNLHNLPPKLHALFLNNVENINMFRKLIKLKCQTNHSLVLSQYRQGSIKDFEQFQNVLDKYSLHKLIKKTLIV
NYHGA-----KA
>PVL_040015400
MRRNRHTERKMNGSLGAFI-TLAMKWCILWAVHGSGSTIGS---------------GSAAHVRI-----------N-MKE
RR-R---TPQTVFPA---------------------EKKKH-PTRK--YSHRKELYIW-N-VAKHTK---GAKRKRNLPS
YRC-VK-----LS--AGRKKKAN---GKETETE-RN-SPNDWETFLIVDGSSILFKNFFGMPHLKNESEINLSTIYGFIQ
SLNKLYKLFCPSYVVIVFDSKTSNDEKKKIYAKYKIMRKKNPEELYEQLKLVSDFCDLIGIKTVSSTDVESDNYIAGMVD
SISNTLRERSPPEYSPP--N------------------------------------------------------------
--------------------------------------------------------------------------------
------------------------------------------EG--------------------ETITKNHFRVIIVSSD
KDLLQLLEYND-DAHNNMHIAICQPNRKYRLVDARTFVQEHNILPAQYSDYLIMAGDKTDGIAGIPNIGDKTSKHLLKQF
HSIDNILQNLHNLPPKLHAVFLNNVENINMFRKLIKLKCQTNHSLVLSQYRQGSIKDFEQFQNVLDKYSLHKLIKKTLIV
NYHGA-----KA
>PBILCG01_0206600
----------MNKSIC-II-LLCVKYFLIYSKAYKK---------------------KNNNDVI-----------N-IK-
RA-K---NHLFFIKP--------------------YVK-DL-CSSK--FIHRRKSV-----------------NKRYVQE
NEY-IQQIDNDIE--KKKK-KTT---SKRNNKSSNQ-INDDYETFLIVDGSSILFKNFFGMPFLKNDNDVNLSTIYGFIQ
SLNKIYNLFLPTYIAIVFDSKTSNNDKKKIYANYKIFRRKNPDELYEQLKIVSNFCDTIGIKTISSTNIESDDYIARIVD
NINNTLKEKKQKYFPIV--NNHKEKEPPPMYTYMKNNEYDNLEINGTNKIFGKEPNHINDNMNDNMNDNMNDNM------
------------------NDNMNDNI----------------------------NDNMNDNINDNMNDNINGH-------
----EYYNINNDDHYNINDDVYNNFYDNIYAEEKGSYHENIVTN--------------------NIDKKKKFRVIVVSSD
KDLLQLLEYNN-ETY-NMDISICQPNKKYRLVNAHLFYEEHEILPSQYSDYLILAGDKTDGISGVPYIGDKTSKCLLKEY
HNIENILKNLHKLPSKLHHIFLNNIENINTFRKLIKLKCQTNESLVFDDYKQKRIKNFEQFRNFADKYSLHKLLKKSVIV
NYH--------D
>PcyM_0421100
----------MNGSLGAII-ILAMKWCILWAVHGSGSPIGSRSSIGSCSPIGSCSASSGDHVRI-----------I-LKE
GRRRKGGTPPQAFPS---------------------EKKKH-PLRK--CAHRKELYIW-S-VAQHTK---GAKRKRNIPI
YRC-IK-----LS--AAKK-KIN---ETETQKE-NN-TQNDLETFLIVDGSSILFKNFFGMPYLKNESEINLSTIYGFIQ
SLNKVYKLFCPSYVVIVFDSKTSNDEKKKIYAKYKFMRKKNPEELYEQLKLVSDFCDLIGIKTVTSTDVESDNYIAGIVD
SISNTLTAGNHPHYSSP--N------------------------------------------------------------
--------------------------------------------------------------------------------
------------------------------------------GE--------------------ETTTHKQFRVIVVSSD
KDLLQLLEYND-DAHNNMNISICQPNRKYRIVDANTFVQEHNLLPAQYSDYLIMAGDKTDGIAGIPNIGDKTSKHLLKQF
HTIDNILKNLHNLPSKLHAIFLNNVENINMFRKLIKLKCETNESLVLSQYRQGSIKDFERFQTILDKYSLHKLIKKTVIV
NYDGA-----KV
>PCHAS_0303900
----------MNKMFL-VI-IFSLKSIILWSSVYI---------------------------NIYPANCKLIYSYN-VKN
---K---GENHTLEP--NCVKKLDFISNNIYKKINRSNKNYVQLYKNSYPNKKKQQYE-K-NSFSNHFLFKNITLQN-DV
HRS-TK-----TF--A-RK-KKT---EEHLENE-ES-LKKKFETFLIIDGSSLLFKNYFGMPFLKNDNDINLSTIYGFTQ
SLNKIYKLFCPSYIAIIFDSKTSNKEKREIYAQYKTLRKKNPEELYEQLKLVSEFCDIIGIKTIISENVESDNYIASLVD
KIYNTIQTNNEWGPRHD-EN------------------------------------------------------------
--------------------------------------------------------------------------------
-----------------------------------GL-VSL-TD--------------------DEIKENNFRIVVVSSD
KDLLQLLEYND-NDHNNIDISVCQPNRKYRVVNAHTFIQEHEIYPNQYSDYLILAGDKTDGISGIPNIGDKTSKYLLKEY
YSIDNILKNIQNLPPKLQAIFINNIENINMFRKLIKLKCETNQSINLSDYKQVNIKNFELFQNIVDKYSLHKLLKKTVIL
NHP--------I
>PocGH01_04025900
----------MEKKKN-I--------------------------------------------------------------
---------------------------------------------------------S-K-AGVRKD---KNGNLGKGIT
HRC-FH-----IF--A-ER-KKK-G-EVE---S-EH-EKKEHETFLIVDGCSLLFKNFFGMPFLKNENEINLSTIYGFIQ
SLNKIYKLFSPTYVVIVFDSKTSNDEKKKIYAKYKILRKKNPDELYEQLKLVNEFCDVIGIKTVNSVNVESDNYIAALVD
TINNTVRNKGRSATSEE-ET------------------------------------------------------------
--------------------------------------------------------------------------------
-----------------------------------NREHTIDGE--------------------DILLRKAFRVVIVSSD
KDLLQLLEYSD-DAHDNLNIVVCQPNRKYRLVDAKLFFEEHNIFPSQYSDYLILAGDKTDGISGIPSIGDKTSICLLKEF
GSIDNILKNLHKVPTKLHSILMNNIENINMFRKLIQLKCKTKDSLTLSDYKQNSIKNFELFQNIVDKYSLHKLLKKSIIV
NYH-------NY
>MKS88_001222
----------MFKTFY-VLFLFCVKCFILCNSSKT---------------------------NI-----------N-MKK
KS-K---SSLFFIPCKVKIKNSVLFINS-------SQRESY-NMNKSLYNHKNESYYS-K-IGLRKK---KDKESINGYL
KRGYTK-----LF--G-RK-KNK-E-GEELG-N-EN-QENIYETFLIIDGSSILFKNFFGMPYLKNNNDVNLSTIYGFIQ
SLNKIYKLLFPTYVVIIFDSKTSNDDKKKIYSKYKIFRKKNPEELYEQLKIVSEFCNVIGIKTISSTDVESDNYIAQIVE
TISNTVKERDHLSCNNK-EE------------------------------------------------------------
--------------------------------------------------------------------------------
---------------------------------LKDVEEQISNI--------------------IAKKKRQFRVIIVSSD
KDLLQLLEYND-DAHNNMNISVCQPNRKYRLVNADLFFEEHNILPCQYSDYLILAGDQTDGISGVPSIGDKTSKYLLKEF
HSIDNILQNLHKIPSKLHPIFLNNIENINIFRKIIKLKCETNDTLVFDEYRQGSIKDFEAFQNFVDKYSLHKLLRKSIIV
NYVGGTSKTHHN
>PKNH_0417200
MKE-----RKMNGSLVAII-LLAMKWCILWAIHGSGTSIDSRSV------------SRSADIKI-----------N-FKQ
RK-R---ISPHASPS---------------------EKKKQ-SSRT--CAHRKELYIW-RSATQHTK---GAKGKRNIPS
YRC-IK-----LS--AARK-KTN---GTETKKE-SNSSPNDMETFLIVDGSSILFKNFFGMPYLKNESEINLSTIYGFIQ
SLNKVYKLFCPSYVVIVFDSKTSNDEKKKIYAKYKIMRKKNPEELYEQLKLVNDFCDLIGIKTVSPTNVESDNYIAAIVD
SISNTLKAGNISHYSSP--N------------------------------------------------------------
--------------------------------------------------------------------------------
------------------------------------------GG--------------------ETTTQKEFRVIVVSSD
KDLLQLLEYND-DAHNNMDISICQPNRKYRVVDASTFIQEHNLLPAQYSDYLIMAGDKTDGITGIPNIGDKTSKNLLKQF
HTIDNILKNLHNLPQKLHAIFLNNFENINIFRKLIKLKCETHQSLVLSEYRQGSIKDFERFQNILDKYSLHKLIKKTVIV
NYEGG-----KD
>PBLACG01_0200800
----------MNKSIY-LI-LLCVKYFLIYSKAYKK---------------------KNNNDAI-----------N-IQ-
KA-K---NDLFFIKP--------------------SVK-DL-CSSK--FIHRRKSV-----------------NKRYVQK
NQY-IQQIDNDIG--KKKK-KTT---SKRNNKSSKE-INDDYETFLIVDGSSILFKNFFGMPFLKNDNDVNLSTIYGFIQ
SLNKIYNLFLPTYIAIVFDSKTSNNDKKKIYANYKIFRRKNPDELYEQLKIVSNFCDTIGINTISSTNIESDDYIARIVD
NINNTLKEKKKNDFSLI--NNHKEKEPPPMYTYMKNNLYDNLERNATNKIFDKEPNNINDNINGNINDNINDNI------
------------------NDNINDNINDNI----NDNINDNINDNINDNINDNINDNINDNINDNINDNINDH---EYYN
INDDIPYDLNDDDHYNINDDAYNNFYDNIYSEEKVSYHENIATN--------------------DIDKKKKFRVIVVSSD
KDLLQLLEYNN-ETY-NMDISICQPNKKYRLVNANLFYEEHEILPSQYSDYLILAGDKTDGISGVPYIGDKTSKCLLKEY
HNIENILKNLHKLPSKLHHIFLNNIENINTFRKLIKLKCETNQSLVFDDYKQKRIKNFEQFRNFADKYSLHKLLKKSVIV
NYH--------D
>PADL01_0202700
----------MNKSIY-II-LLCVKYFLIYSKAYKK---------------------KNNNDVI-----------N-IQR
RK-K---NDLFFIKS--------------------SVK-DL-GASK--FIHTRKSI-----------------NKRYIQD
NGY-IKEIDNDIE--KKKK-KTT---SKRNNKSSKQ-NNDDYETFLIVDGSSILFKNFFGMPYLKNDNDVNLSTIYGFIQ
SLNKIYNLFLPTYIAIVFDSKTSNNDKKKIYANYKIFRRKNPDELYEQLKIVSNFCDTIGIKTISSTNIESDNYIAQIVD
NINNTLKEKKQNHSSFV--NDHKEKEPPPMYTYMKNDIYDKLESNETNNTFNKETNNINHNTNDNNMDDNNMDD------
------------------NNMDDNNMNDNI----M-------------------NDNEHHNINENMHYNIDDN---EFHN
LNDDIPYYLNDDDHYNINDDVYNNFYDNTYAEENVSYHENILTN--------------------NIDKNKKFRVIVVSSD
KDLLQLLEYNN-ETY-NMDISICQPNKKYRLVNANLFYEEHEILPSQYSDYLILAGDKTDGISGVPYIGDKTSKCLLKEY
HNIENILKNLHKLPSKLHHIFLNNIDNINTFRKLIKLKCETNQSLVFDDYKQKRIKNFEQFRNFADKYSLHKLLKKSVIV
NYH--------D
>PRCDC_0203000
----------MNKSIY-II-LLCVKYFLIYSKAYKK---------------------KNNNDVI-----------NNIQ-
RA-K---NDLFFIKP--------------------SVKVNI-CSSK--FIHRRKSV-----------------NKRYVQK
NEY-IQQIDNDIEEK-KKK-KTT---SKRNNKSSNQ-INDDYETFLIVDGSSILFKNFFGMPFLKNDNDVNLSTIYGFIQ
SLNKIYNLFLPTYIAIIFDSKTSNNDKKKIYANYKIFRRKNPDELYEQLKIVSNFCDTIGIKTISSTNIESDDYIARIVD
NINNTLKEKKQKDFSFV--NNHQEKEPPPMYTYMKNNVYDNVGSIETNKIFDKEPNHINENINGNINESINGNINGNINE
NINGNINGNINENINENINENINGNINGNI----NGNINGNINENINGNINENINDHINDHTNDHTNDHMNDY---EYYN
INDDDHYNINDDDHYHINNDAYNNFYDNIYAEEKVSCHENIATN--------------------NIDKKKKFRVIVVSSD
KDLLQLLEYNN-ETY-NMDISICQPNKKYRLVNAHLFYEEHEILPSQYSDYLILTGDKTDGISGVPYIGDKTSKCLLKEY
HNIENILKNLHKLPSKLHHIFLNNIEKINTFRKLIKLKCETNQSLVFDDYKQKRIKNFEQFRNFADKYSLHKLLKKSVIV
NYH--------D
>PVVCY_0300260
----------MNKLFL-VI-IFSLKSIILWSSVYT---------------------------NIYSINCKLIYSYN-VKN
---K---GKYHSLET--NFVKKLYFISNRIYKKINHSNKNYVQLYKNGYPNKKKQQYK-K-NSFSNHFLFKNITLQN-DI
YRS-TK-----TF--A-RK-KKN---EEHLEND-EN-LKKKLETFLIIDGSSLLFKNYFGMPFLKNDNDINLSTIYGFTQ
SLNKIYKLFSPSYVAIIFDSKTSNKEKREIYAQYKTLRKKNPEELYEQLKLVSEFCDIIGIKTIISENVESDNYIACLVD
KIYNTIQTNNEWAPRHD-EN------------------------------------------------------------
--------------------------------------------------------------------------------
-----------------------------------GL-ISL-TD--------------------DQIKENNFRIVIVSSD
KDLLQLLEYND-NDHNNVDISVCQPNRKYRVVNAQTFIQEHELFPNQYSDYLILAGDKTDGLSGIPNIGDKTSKYLLKEY
YSIDNILKNIQNLPPKLQAIFINNIENINMFRKLIKLKCETNQSINLSDYKHGNIKNFELFQNIVDKYSLHKLLKKTVIL
NYP--------F
>PF3D7_0203900
----------MNKSIY-II-LLCVKYFLIYSKAYKK---------------------KNNNDVI-----------NNIQ-
RA-K---NDLFFIKP--------------------SVKLNL-CSSK--FIHRIKSV-----------------NKRYVEK
NEY-IQQIDNDIEEKKKKK-KTT---SKRNNKSSNQ-INDDYETFLIVDGSSILFKNFFGMPFLKNDNDVNLSTIYGFIQ
SLNKIYNLFLPTYIAIIFDSKTSNNDKKKIYANYKIFRRKNPDELYEQLKIVSNFCDTIGIKTISSTNIESDDYIARIVD
NISNTLKEKKQKDFSFV--NNHQEKEPPPMYTYMKNNVYDNAGSIGTNKIFDKEPNHINGNINGNVNDHTNGNV------
------------------NDHINGNINDHI----NGNINDHINDHTNDHTNDHTNDHTNDHTNDHTNDHLNDYEYYEYYN
TNDDDHYNINDDDHYHINDDAYNNFYDNIYAEENVSCHENVATN--------------------NIDKKKKFRVIVVSSD
KDLLQLLEYNN-ETY-NMDISICQPNKKYRLVNSHLFYEEHEILPSQYSDYLILTGDKTDGISGVPYIGDKTSKCLLKEY
HNIENILKNLHKLPSKLHHIFLNNIENINTFRKLIKLKCETNESLVFDDYKQKRIKNFEQFRNFADKYSLHKLLKKSVIV
NYH--------D
>PRELSG_0418000
----------MNKKFY-II-IISIKYFLLFSKAKI---------------------------KKNK----YI-----FSK
KN-L---NNL-------------TFLES-------SLREFY-SINK--FLTKRKF--------I----------------
----SK-----IN--V-KR-KKK---EE----K-IE-KIGNYETFLIVDGSSILFKNFFGMPFLKNDNEINLSTIYGFIQ
SLNKIYNLFLPSYVVIVFDSKTSNDNKKKIYANYKIFRKKNPEEIYEQLKIVSNFCDLIGIKTISSTNIESDNYIARIVD
NIYNTIKSKTYDIYKND-ED------------------------------------------------------------
--------------------------------------------------------------------------------
---------------------------------N-RK-LNE-NSDDFKEMNGKDEITKDYENKKKNDSQRELRVIVVSSD
KDLLQLLEYNN---FNNMKVYVCQPNKKYRLVDSNLFYEEYNIMPDQYCDYLILAGDKTDGISGVPNIGDKTSKCLLKEY
YNIDNILKNLHKLPSKLHNIFLNNLENINIFRKLIKLKCETNQSLELNDYKQTNIKNFQEFQNFVDKYSLHKLLRKSIII
NY---------K
