# Supplementary material for: Phosphorylation in the Plasmodium falciparum Proteome: A Meta-Analysis of Publicly Available Data Sets
Source: J Proteome Res. 2024 Oct 30;23(12):5326–41. doi: 10.1021/acs.jproteome.4c00418 (PMC11629380; doi:10.1021/acs.jproteome.4c00418)
Supplement: Supplementary file 7 — pr4c00418_si_007.zip [file pr4c00418_si_007.zip › plasmodium_alignments/PF3D7_0204000_orthos.afa]

>PCOAH_00008310
MSTP-DELTVLIQNLQKCNNTSESINFDLARTIQEFLNCLDRNVLEELEGGIHEN----------------------ERE
KE-SD--KERDS----QRDSQRDNQRDRDVTNSFTSAAIFVENCVKIFGLKIEHLHNLAHNTLYNIYKEHKHSN------
----------------------------GGKK-HNVMCDEEEYLFINEVKNLKSCPGDNEPCMEDDLLIKTIPLPTFLFS
ENVKKKEDSTEMRAGT--------DMDVNL------------DVDSEVGTELSISHLNVDGGGGDHRKRNSKMS------
------------KQNEE-APNETI--------------------------------------------------------
-AA---TAAWKKE---EDD-HLTDE-TEVFEQNSLKPLNFDKMYLENDGILLLDINDYNVFINDQYDFSILNQNSSMLFE
KYDFSCSRHSTYFSPANLKKYMEKEKTVNDIYKTYN-FNDLLNDELCPDVFLFKNDFFDYDLALGIIKSKKYLLSRFKEQ
KKYLYVLDENAHMDKDR-MGT--------------------------------TTYEKNDIKRKLPHYYMLNCQNIKHAQ
DFFTYMQPGQIIDIITRNAERR-Y--------FSCLP-------NG-ETSHT----------------------------
--------RQRDNT-SGADSPSGGTA------------------------------------------------------
---------------------Q---------------------PTTL------TDTISPPRSNDQKLFEQIKIPDIYIQK
LGLNFDYYHLDPLIHNLIKELKKKKNVEKYFSLNLFDEKNNYDFDILQDEEYVDDQNEENAIAEGECNITTEKFLDVRSL
ND------------------------GMIDDIPLDVFEKKDSSDAFFASFDEDIHERVNKWNVFLEEKLQLLRSHPKYDV
DVYKKNIIHYTINSGEKIPLCNLIKHREPYQVCRNFLTTLMLINTDMLQISQVNQHSQSNDVSNYQIKVKKENVQEYLGS
SKNIKNASFVIKDKKRKAASKGGTRNAKPAKKKPHKD------------------
>PADL01_0202800
MSTT-DELNLLIQNLQKCNNANECINFDLASTIQGFLNCLDKNVLENIDKGIGEN----------------------EY-
--------------------------EKEVVDSFTSAAIFVENCVKIFSQKIEHLHNLAHNTLYNIYKENKHNS------
----------------------------SSKKNQLIISDEEEYLYINEIKNMKNIQHEND-TIEDDILIKSIPFPTFLFS
DNIKKTKDINEDKR-----------------------------------------------------KTDLNKN------
------------NEDKE-KDN-----------------------------------------------------------
----------KNK---DNDIDSIN-EFEITENNSVNTLNFEKIYLENDGILLLDINDYNIFIDDPYNYSIENKNSTILFE
KYDFF-SRHSTYLSSNTLSKYVVENKNMDHIYKLYNHITDIINKNICFDIFLFKQDFFDYDFSLGILKNKKAILKKFKQQ
QKKLHLLEENKHMENHI-NNN--------------------------------YHLYKCDLNRPLPHYYMLHCYNIKNFQ
DFFRYMQPNYILEIIKRDIIKQ-I--------YKTNQ-------QQ-TEILNEP-YAINNEQKNNNNTSDTIDKKNNDHK
D-NNMDHPHYEDNT-KYYANPFYDYNILDNIFQFDHMIN----------------YDPYFYYKNLNLHHNVNINNLDKNT
NKNQTNDDKNIINNLYANDI-K----------------ETEK-NVL-------MSSNINNFSNDQKLFNQIKIPELYIQK
LGLNFSYYHLEPLIYNFIKTLKKKNDIEKFFSVNLFDDKPIYEFDILRDDEYDEQINDDNKNY-MDQNNNFDNFTEKNIL
ND-------------------------EMNNIPIGIFENDHLENTFNMNEDQELQDRVSKWNAFIEEKLEILKRQPKYDV
DLYKKNIINYTINNGDNISFTKLIKNKDKFEISRNFLTTLMLINTDILNIKKINKHKKSNNVSNYEIHIKKENLQQYLTI
SKKVQNKAILITEKKRKTNKGHLTNGMNDSLKKKQKI------------------
>PGSY75_0204000
MSTT-DELNLLIQNLQKCNNANECINFDLASTIQGFLNCLDKNVLENIDKGLGEN----------------------EY-
--------------------------EKEVVDSFTSAAIFVENCVKIFSQKIEHLHNLAHNTLYNIYKENKHNS------
----------------------------SSKKNQLIISDEEEYLYINEIKNMKNIQHEND-TIEDDILIKSIPFPTFLFS
DNIKKTKDINEDKR-----------------------------------------------------KTDLNKN------
------------NEDKE-KDN-----------------------------------------------------------
----------INK---DNNIDPIN-EFEITENNSVNTLNFEKIYLENDGILLLDINDYNIFIDDPYNYSIENKNSTILFE
KYDFF-SRHSTYLSSNTLSKYVVENKNMDHIYKLYNHITDIINKNICFDIFLFKQDFFDYDFSLGILKNKKSILKKFKQQ
QKKLHLLEENKHMENHI-NNN--------------------------------YHLYKCDINRPLPHYYMLHCYNIKNYQ
DFFRYMQPNYILEIIKRDIIKQ-II-------YNINQ-------QQ-TEILNEP-HVINNNNN-N-NTPHNIDKNNNDHK
D-NNMDHPQYEDNT-QYYANPFYDYNIFDNIFQFDHMIN----------------YDPYF-YKNLNLHHNVNINNLDKNT
NKNQTNDDKNIINNLYTNDI-K----------------ETEK-NVL-------MSSNINNFSNDQKLFNQIKIPELYIQK
LGLNFSYYHLEPLIYNFIKTLKKKNDIEKFFSVNLFDDKPIYEFDILRDDEYDEQINDDNKNY-MDQNNNFDNFTEKNIL
ND-------------------------EINNIPIGIFENDHLDNTFNMNEDQELQDRVSKWNAFIEEKLEMLKRQPKYDV
DLYKKNIINYTINNGDNISFTKLIKNKDKFEISRNFLTTLMLINTDILNIKKINKHKKSNNVSNYEIHIKKENLQQYLTI
SNKIQNKSILITEKKRKTNKGNLTNGMNDSLKKKQKI------------------
>PCHAS_0304000
MSTQEDEVRLLIQNLQKCNNTNECINFDLASTIQEFLNSLDKNSFEDIDKTIRED----------------------E--
---------------------------KDLMNSFTSAAIFLENCVKIFGLKIEHLHNLAHNTLYNIYKENKNNN------
----------------------------SNKK-QLLIIDEEEYLYINEIKNLKNTITEND-IIEDDLLVKTIPLPTFLFT
DHIKVKNKTERHKNVI--------------------------------------------E---YDEQDN----------
------IPYADTLENES-TTIEAK--------------------------------------------------MMD---
SNS---TDSYKNM---DSL-NLMD-NKQAIEMNSVNSLNFDKLFLENDGIILLDINDYNIFINDEYDFTLQNKNSTILFE
KYEFF-SRNSIYLS-NNLSQYIHEQNTIQHTYKINN-IYDITSLRLCTDTLLFKTDFYSYDLALDIIKNKNYLINRFERQ
KKKLYILDETTHKDHKY-NTIYKQNINYCDYCGSIITSITDANDPNTRCVYC-NNNEKNGFYKKLPGYYNLSCYNITETE
DFLTYMQPNKIIDIIMQNEINE-AD--PNSTPDKPDENAKHAE-HA-ENSSL----------------------------
--------NQNDDL------------------------------------------------------------------
---------------------------------------------T-------DKEDNCKLSNDQKLFRQIKIPPLYIQK
LGLNIDYYYLESLIYNLIKSLKKEKNVDRFFSINFYDQNEIYDTEILKDEDYQETKDEQNKTI--QETLTMDTFMNIKSI
DN-------------------------HIKNLPTSILKKTNSDSSLAFSFEDKIQDRVNAWSNFLEEKLELLKRQPQYNV
EYYKNRILKYIVNNGDNIYFPDLIMNNEKYQIYRNFLTTLMLINTNKLNVTEIDEKNNSNNITNYQVNIKNINVNEYMNL
PDNFDTTNFTIKDKKRKISDKSQNIDNPSHLEKKHHT------------------
>AK88_01338
MSTP-DELTVLIQNLQKCNNTSESINFDLARTIQEFLNCLDKNVLEELEGGIHES----------------------ERE
KE-N------------------DKERDRDVTNSFTSAAIFVENCVKIFGLKIEHLHNLAHNTLYNIYKENRHTN------
----------------------------SGKK-HNVMCDEEEYLFINEVKNLKSCPGDNEPCMEDDLLIKTIPLPTFLFS
ENVKKKEGFVEMRPDMSTVTGTGTHMDVHL------------DVIKEVATDLSLSHGNADGRGGDDRKANSKML------
------------KQQEE-ASNETI---------------------------------------------------EA---
SLT---TSAWREG---END-RLTDEAEEVLEQNSIKPLNFDKMYLENDGILLLDINDYNIFINDQYDFSILNQNSSMLFE
KYDFSCSRHSTYLSPTNLRKYMEKEKTVNDIYKTYN-FNDLLNDDLCPHMFLFKNDFFDYDLALGIIKSKKYLLNRFKEQ
KKYLYVLDENSHMDKDK-MGT--------------------------------ATIEKNEIKRKLPHYYMLNCQNIKHAE
DFFTYMQPSQIIDIISRNAERR-Y--------SSFHP-------SG-DTSQW----------------------------
--------GGNGITAATVTGPLG---------------------------------------------------------
------------------------------------------------------GTPSPSRSNDQKLFEQIKIPDIYIQK
LGLNFDYYHLDPLIYNLIKELKKKKNVEKYFSLNLFDEKNNYDFDILQDEEYVDDQNEENAAAEGESNLCTEKFLDVRSL
HGG--------------------MMDGMMDDIPLEVFEKKDSSDAFFASFDEDIHDRVNKWNVFLEEKLQLLRSHPKYDV
DLYKKNIIHYTINSGEQIPLSNLIKHKEPYQVCRNFLTTLMLINTDVLQISQINLHSESNDVSNYQINVKRENVQEYLGS
SQKIKNASFVLKDKKRKTASKGDTSHTKPAKKKPPRISSHCDGGVSPGEEQLAPP
>PVP01_0421100
MSTP-DELTALIQNLQKCNNTSESINFDLASTIQEFLNCLDRNVLEELEGGAHEG----------------------EKE
RE-SD--RE--------GEKEGEREREQDVANSFTSAAIFVENCVKIFGLKIEHLHNLAHNTLYNIYRENKHSN------
----------------------------AGKK-HMVMSDEEEYLFINEVKNLKSCPGESEPCMEEDLLVKTIPLPTFLFS
ENVKKKEGAAEVDSEL----------------------------GIDLSADLDTPRRSDNGSGTDDRRGHSNLS------
------------KESEE-AAREAN---------------------------------------------------GETDS
IAS---SPAWRKG---END-RLTEEAEEVLEQNSLKPLNFDKMYLENDGILLLDINDYNVFINDQYDMSILNQNSSMLFE
KYDFSCSRHSTYLSPANLTKYIEREKTVGDIYRTYH-FNDILSDDLCSDVFLFKSDFSHYDLALGIIKSKKYLLSRFKEQ
KKYLYVLDENAHMDKDR-VGT--------------------------------STIEKNDIKRKLPHYYMLNCQNIKRAQ
DFFTYMQPSQIIDIITRNARRR-Y--------LSCLP-------SG-ETSQG----------------------------
--------GQSGNA-AGADSPVGGAA------------------------------------------------------
---------------------S----------------HTSP-PAT-------PAPPPPGRSTDQKLFEQIKIPDIYVQK
LGLNFRYYHLEPLIYNLIKELKKKKNVEKYFSLNLFDEQNNYDFDILQDEEYADEQNEGNAAAEGEGNLADENFLDVRSL
NGDMVGGMVGGMMGGMMGGMMGGMMGGMMDDIPLDVFEKKDSSDAFFASFDEDIHDRVNKWNAFLEEKLQLLRSHPKYDV
DQYKKNIIHQTLNSGAKTPLCNLIKDREPYQVCRNFLTTLMLINTNMLQISEVNQHSQSNDVSNYQINVKKENVQEYLGS
SKRFKNASFAIKDKKRKTASKGGTRNAKPAKKKPHKD------------------
>PRCDC_0203100
MSTT-DELNLLIQNLQKCNNTNECINFDLSSTIQGFLNCLDRNVLENIDKGLGEN----------------------EY-
--------------------------EKEVVDNFTSAAIFVENCVKIFSQKIEHLHNLAHNTLYNIYKENKHNS------
----------------------------SSKKNQLIISDEEEYLYINEIKNMKNTQHDND-TIEDDILIKTIPFPTFLFS
DNIKKTKDINEDKR-----------------------------------------------------KTNFNNN------
------------DEDKE-NDN-----------------------------------------------------------
----------IN----NNDIDAIN-EFEITENNSVNTLNFEKIYLENDGILLLDINDYNVFIDDPYNFSIQNKNSTILFE
KYDFF-SRHSTYLSSNTLSKYVVENKNMDHIYKLYNHITDIINKNICFDIFLFKQDFFDYDFSLGILKNKKSILKKFKQQ
QKKLHLLEENTHMDNHI-NNN--------------------------------HHLQRYDLNRPLPNYYILHCYNIKNYQ
DFFRYMQPNYILEIMKRDIIKQ-I--------YNTNQ-------QQ-RPVQNEA-DGIYNEQ------------KKNDNK
E-NNIEVPQYKDNT-KCYDNPFYHYIISNNIIQLDHLIDDDDDYDDMVYFDDMIYFDEYF-YKSLIS-YNTNINHLDKNT
NNNQTNDETNIINNM-----KD----------------EKQK-NSL-------IYSNINNFSNDQKLFNQIKIPELYIQK
LGLNFSYYHLEPLIYNFIKTLKKKNDFEKFFSVNLFDDKPIYEFDILRDDEYDEQKNEDNKND-IEQNNNFQNITDKNIL
ND-------------------------EMDNIPIAIFENDHLDNTFIMNDDQELQDRVSKWNAFLEQKLEILKRQPKYDV
DLYKKNIINYTINNGENILFTKLIKNKDKFEISRNFLTTLMLINADILNIKKINKHKKSNNVSNYEIHIKKENLQQYLSI
SKQVQNKSFLIKEKKRKKNKEHLTNGMKDTLKKKQKI------------------
>PcyM_0421000
MSTP-DELTVLIQNLQKCNNTSESINFDLARTIQEFLNCLDKNVLEELEGGIHERGIHERGIHERGRGRESDKGRDNERD
KER---------------DKERDNERDRDVANSFTSAAIFVENCVKIFGLKIEHLHNLAHNTLYNIYKDNRHNN------
----------------------------AGKK-HIVMSDEEEYLFINEVKNLKSCPGENEPCMEDDLLIKTIPLPTFLFS
ENVKKKEGSVEMRESMATPIGIGTDMGVNMDV----NMGVNMGVESELGTDLSISHRNADGGGGDDRKGNSSTL------
------------RQSEE-ATSEANETNETNETNETNEANEANETNEANETNEAIQTNEAIQTNEANEANEAIQTTAA---
TAA---IAAWAKG---END-GLADEAEEVLEQNFIKPLNFDKMYLENDGILLLDINDYNIFINDQYDFSIINQNSSMLFE
KYDFSCSRHSTYLSPVNLTKYIEKEKTVNDIYKPYN-FNDLLNEEFCSDLFLFKTDFFHYDLALGIIKSKKYLMNRFKEQ
KKYLYVLDENAHMDKDR-MGT--------------------------------ATIEKNEIKKKLPYYYMLTCQNIKHAE
DFFTYMQPSQIIDIITRNAERR-Y--------FSCLP-------SG-ETSHR----------------------------
--------GQCEKSASGVPSAMPSAT------------------------------------------------------
---------------------P---------------------PDTLPLPLPLPLPPSTARSNDQTLFEQIKIPHIYVQK
LGLNFDYYHLEPLIYNLIKELKKKKNVEKYFSINLFDEKNNYDFDILQDEEYVDDQNEENTIAEGECNLTTEKFLDVRSL
NGGMVD------------GMMNGMMNDMVDGIPLDVFEKKDSSDAFFASFDEDIHDRVTKWNAFLEEKLQLLRSHPKYDV
DVYKKNIIHYTINSGEKIPLSNLIKNREPYQVCRNFLTTLMLINTDMLQISQVNRNSQSNDVSNYQINVKKENVQEYLGS
SKKFKNATFVIEDKKRKTASKGGTRNAKPAKKKLHRD------------------
>PocGH01_04025800
MSTP-DDLSVLIQSLQKCSNTSECINFDLVSSIQEFLNCLDKNLFEDIERGNNEE----------------------EK-
--------------------------EKEVINSFTSAAIFVENCVKIFGLKIEHLHNLAHNTLYNIHRENKNHNHSSNHS
SNHSSNHSSNHSSNHSSNHSSNHSSNHSSNRK-HLLLPDEEEYLFIYEIKTLKVSTNEND-NTEDDLLVKTIPLPTFLFT
ENIKKKEKCEDEKDRICNNIEVITQDQIIEEKKKKKKKVSSPGVESEDGVDVTYGEIVTDG--VETTQGVDTIF------
------------RINVP-N-------------------------------------------------------------
---VMTT--TAED---RSP-SRGD-EFQIMDANSIISLNFDKMFLENDGMLLLDMNDYNVFINDHSDFAIKNKNSTILFE
KYDFF-SREATYVSSDSLCEYIGEKNSIENTYKIYH-FNDIICGKMCSDTLLFKTYFSDYDFALGILKNKKYILKKFKEQ
KKYFYMLDENTHMNNEK-ILT--------------------------------W-SEKNDIKRKLPNYYILNCHNIKNSK
DFFRYMQPSKILDIIKRNDINKNT--------FDVHD-------KSVEETIG----------------------------
--------RNEGDENYGVTS-S----------------------------------------------------------
-----------------------------------------------------GENFFFNFSPDQRLFHQIKIPDLYIQK
LGLNFSYYHLEPLLYNLIKDLKKKKNVQKFYSIDLYDEKANYDFDILKDEEYQEEKNDESEPI--EETLTFDNFLDAKSI
NG-------------------------DIQDLPLEVLNKKDSVDAFFVSFDEDVHDRLNKWNLFLEEKLELLRKQPRYDV
DHYKKSIINYTINSGDRISFTNLIRNKEQYQICRNFLTTLMLINTDILSISEINSHDTSNDVSNYQINIKRENVEEYLNT
SNRFKNTKFVIKDKKRKNEAKQAST--APQRKMHKNG------------------
>PVVCY_0300270
MSTQEDEVRLLIQNLQKCNNTNECINFDLASTIQEFLNSLDKNSFEDVDKTIRED----------------------E--
---------------------------NDLMNSFTSAAIFLENCVKIFGLKIEHLHNLAHNTLYNIYKENKNSN------
----------------------------SNKK-QLLIIDEEEYLYINEIKNLKNTITEND-IIEEDLLVKTIPLPTFLFT
DHIKVRNKTENHINVI--------------------------------------------K---CDEQDN----------
------IPYVDTVGNEYTTSIESK--------------------------------------------------IMD---
SNS---TDSYKNM---DSL-NLID-NKQTIQMNSVNSLNFDKLFLENDGIILLDINDYNIFINDEYDFTLQNKNSTILFE
KYEFF-SRNSIYLS-NNLSRYIHEQNTIQHTYKINN-IYDITSLRLCTDTLLFKTDFYSYDLALDIIKNKNYLINKFEKQ
KKKLYILDETTHKDHKY-NTIYKQNINYCDYCGSIITSITDANDPNPRCVYC-NNNEKNGFYKKLPGYYNLSCYNITETE
DFLTYMQPNKIIDIIIQNEINE-P--------DKPDE-------HA-ENHIL----------------------------
--------NQNDDM------------------------------------------------------------------
---------------------------------------------A-------DKENNYKLSNDQKLFRQIKIPPLYIQK
LGLNIDYYYLEPSIYNLIKKLKKEKNVDRFFSINFYDENEIYDTEILKDEDYQETKDEQNQTI--QETLTIDTFINIKSI
DN-------------------------HVNNFPTSILKKTNSNSSL--AFDDKIQDRVNTWSNFLDKKLELLKSQPQYNV
ENYKNKILKYIINNGDNIYLSDLIMNNEKYQMYRNFLTTLMLVNTNKLNITEIDQQNNSNNINNYQVNIKNINVNEYMSF
PDNFDTTNFTIKDKKRKITDKLQNIDNSSHLEKKHHT------------------
>C922_02857
MSTP-DELTVLIQNLQKCNNTSESINFDLARTIQEFLNCLDRNVLEELEGGIHEG----------------------ERE
KE-SD--K------------EGEKDRDRDVTNSFTSAAIFVENCVKIFGLKIEHLHNLAHNTLYNIYKDNKHSN------
----------------------------AGKK-HIVMSDEEEYLFINEVKNLKSCPGENESCLEDDLLIKTIPLPTFLFS
ENVKKKEGSVEMRADMATATVTGTDM----------------DVDSGLGTDLSVSHLNADGGGGDDRKGNSSMS------
------------KQNEG-AISEAI--------------------------------------------------------
-AA---TAASTNE---KND-RLTDETEEVLEQNSIKPLNFDKMYLENDGILLLDINDYNVFINDQYDFSILNQNSSMLFE
KYDFSCSRHSTYLSPANLSKYIEREKMVNDIYKAYN-FNDLLNDELCSDVFLFKSDFFHYDLALGIIKSKKYLLNRFKEQ
KKYLYVLDENAHMDKDR-MGT--------------------------------PTFEKNEIKRKLPHYYMLNCQNIKHAE
DFFTYMQPSQIIDIITRNAERQ-Y--------FSCPP-------SG-ETSQR----------------------------
--------RQCDST-SGANSPSGAVA------------------------------------------------------
---------------------P----------------PVDP-SSTL------RDT-LPPRSNDQKLFEQIKIPDIYIQK
LGLNFDYYHLEPLIYNLIKELKKKKNVEKYFSLDLFDEKNNYDLDILQDEDYVDDQNEENTIAEGHCNLTSENFLDVRSL
NDG--------------------MLDGMIDDIPLDVFEKKDSSDAFFASFDDDIHDRVNKWNVFLEEKLQLLRSHPKYDV
DVYKKNIIHYTVNSGEKIPLCNLIQHREPYQVCRNFLTTLMLINTDMLQISQVNRHSQSNDVSNYQINVKKENVQEYLAS
SKKFKNTSFVLKDKKRKTASKGGTRNAKSAKKKPHKN------------------
>PBLACG01_0200900
MSTT-DELNLLIQNLQKCNNANECINFDLASTIQGFLNCLDKNVLENIDKGLGEN----------------------EY-
--------------------------EKEVVDSFTSAAIFVENCVKIFSQKIEHLHNLAHNTLYNIYKENKHNS------
----------------------------SSKKNQLIISDEEEYLYINEIKNMKNIQHDND-TIEDDILIKTIPFPTFLFS
DNIKKTKDINEDKR-----------------------------------------------------KRDLNKN------
------------DEDKE-KDN-----------------------------------------------------------
----------KYK---DDDIDPIN-EFEITENNTVNTLNFEKIYLENDGILLLDINDYNIFIDDPYNFSIENKNSTILFE
KYDFF-SRHSTYLSSNTLSKYVVENKNMDHIYKLYNHITDIINKNICFDIFLFKQDFFDYDFSLGILKNKKSILKKFKQQ
QKKLHLLEENTHMDNHI-NNN--------------------------------YHLQKYDINRPLPNYYMLHCYNIKNYQ
DFFRYMQPNYILEIIKRDILKE-I--------CNTNQ-------QE-KSIQNEA-YGIYNEQKND-NTVENTEKKENYHK
D-NNIDDSQYKDNT-QYYDNPFYNYIISDNIIQFDHFIDD-----------NMIYFDENF-YKNHIV-YDTNINDLDKNT
NKNQANDEKHIIGNLYPNNMNQ----------------EKQK-NFL-------MSSNINNISNDQKLFNQIKIPELYIQK
LGLNFSYYHLEPLIYNFIKTLKKKNDIEKFFSVNLFDDKPIYEFDILRDDDYDEQKNDDNKNH-IEENNNFDNFIDKSIL
ND-------------------------EMDNIPIGIFENDHLDNTFIMNDDQELQDRVSKWNAFLEEKLEILKRQPKYDV
DLYKKNIINYAINNGDNISFTKLIKNKDKFEISRNFLTTLMLINADILNIKKINKHKKSNNVSNYEIHIKKENLQQYLSI
SKQVQKKSLLITEKKRKKNKEHLTNVMRDNSKKKQKI------------------
>PY17X_0302400
MSTQEDEVRLLIQNLQKCNNTNECINFDLASTIQEFLNSLDKNSFEDIDKTIREN----------------------EK-
--------------------------DKDLMNSFTSAAIFLENCVKILGLKIEHLHNLAHNTLYNIYKENKNNN------
----------------------------SNKK-QLLIID-EEYLYINEIKNLKNTITEND-IIEEDLLIKTIPLPTFLFT
DHIKVKNKIDNHKNII--------------------------------------------K---NDEKDNSLLNKKKNLN
KSDIENIPYIDTLENESITSIQKN--------------------------------------------------VMD---
LNS---EYSYQNMDNMDNM-NSME-NKQTLEISSVNSLNFDKLFLENDGIILLDINDYNIFINDEYDFTLQNKNSTILFE
KYEFF-SRNSIYLS-NNLSEYIYEQNTIQHTYKINN-IYDITSLRLCTDTLLFKTDFYSYDLALDVIKNKNYLINKFERQ
KNKLYILDETTHKNHKY-NTIYKQNANYCDYCGSII----EPNESNNHCIYCNNNNEKNGFYKKLPGYYNLSCYNITETQ
DFLTYMQPNKIIDIIMQNEIND-TNLDANSTTNKLDQNIIDPIFHE-NNDSS----------------------------
--------DKSDD-------------------------------------------------------------------
---------------------------------------------Q-------KLPNDPKLTNDQKLFKQIKIPPLYIQK
LGLNIDYYYLEPLLYNLIKSLKKEKNVDRFFSINFYDHNENYDTEILKDDDYQEIKDEQNKTI--QETLTMGTFINIKSI
DN-------------------------HVKNLPTSILKKTDSNTSLAFSFEDKIQDRVNKWRNFLEKKLDILKRQPPYNV
EYYKKKILKYMISNGDNIYFPDLVNDNEKYKIYRNFLTTLMLINTNKLDITEIEQ-NNSNNITNYKINVKNMNVNEYINF
PNSFDNIKFTINDKKRKITQNFDNKNDSLYLQKKHHI------------------
>PF3D7_0204000
MSTT-DELNLLIQNLQKCNNTNECINFDLSSTIQGFLNCLDRNVLENIDKGLGEN----------------------EY-
--------------------------EKEVVDNFTSAAIFVENCVKIFSQKIEHLHNLAHNTLYNIYKENKHNS------
----------------------------SSKKNQLIMSDEEEYLYINEIKNMKNTQHDND-IIEDDILIKTIPFPTFLFS
DNIKKTKDINEDKR-----------------------------------------------------KTNFNNN------
------------EEDKE-KDN-----------------------------------------------------------
----------KNK---DNDIDAIN-EFEITDNNSVNTLNFEKIFIENDGILLLDINDYNVFIDDPYNFSIQNKNSTILFE
KYDFF-SRRSTYLSSNTLSKYVVENKNMDHIYKLYNHITDIINKNICFDIFLFKQDFFDYDFSLGILKNKKSILNKFKQQ
QKKLHPLEENTHMDTHHINNN--------------------------------HHLQKYDLNRPLPNYYMLHCYNIKNYQ
DFFRYMQPNYILEIMKRHIIKE-I--------YNTNQ-------QE-RAIQKEA-YEIYNEQT----------KKKNDHK
ENNNIDVPKYKDNT-KCYDSPFYNYYISNNIIQFDHLIDD-----------DMIYFDEYF-YKSLIL-YNTNINDLHKNT
NNNQTNDETNIINNM-----KD----------------EKQK-NLI-------IYSNINNFSNDQKLFNQIKIPELYIQK
LGLNFSYYHLEPLIYNFIKTLKKKNDFEKFFSVNLFDDKPIYEFDILRDDEYDEQKNEDNKNH-IEENINFENITDKNIL
ND-------------------------EMDNIPIAIFENDHLDNTFIMNDDQELQDRVSKWNAFLEEKLEILKRQPKYDL
DLYKKNIINYTINNGENILFTKLIKNKDKFEISRNFLTTLMLINADILNIKKINKHKKSNNISNYEIHIKKENLQQYLSI
SKQVQNKSFLIKEKKRKKNKQHLTNGMKDTSKKKQKI------------------
>PPRFG01_0204100
MSTT-DELNLLIQNLQKCNNTNECINFDLSSTIQGFLNCLDRNVLENIDKGLGEN----------------------EY-
--------------------------EKEVVDNFTSAAIFVENCVKIFSQKIEHLHNLAHNTLYNIYKENKHNS------
----------------------------SSKKNQLIMSDEEEYLYINEIKNMKNTQHDND-IIEDDILIKTIPFPTFLFS
DNIKKTKDINEDKR-----------------------------------------------------KTNFNNN------
------------EEDKE-KDN-----------------------------------------------------------
----------KNK---DNDIDAIN-EFEITDNNSVNTLNFEKIFIENDGILLLDINDYNVFIDDPYNFSIQNKNSTILFE
KYDFF-SRRSTYLSSNTLSKYVVENKNMDHIYKLYNHITDIINKNICFDIFLFKQDFFDYDFSLGILKNKKSILKKFKQQ
QKKLHPLEENTHMDTHHINNN--------------------------------HHLQKYDLNRPLPNYYMLHCYNIKNYQ
DFFRYMQPNYILEIMKRHIIKE-I--------YNTNQ-------QE-RAIQNEA-YEIYNEQT----------NKKNDHK
ENNNIDVPKYKDNT-KCYDSPFYNYYISNNIIQFNHLIDD-----------DMIYFDEYF-YKSLIL-YNTNINDLHKNT
NNNQTNDETNIINNM-----KN----------------EKQK-NLI-------IYSNINNFSNDQKLFNQIKIPELYIQK
LGLNFSYYHLEPLIYNFIKTLKKKNDFEKFFSVNLFDDKPIYEFDILRDDEYDEQKNEDNKNH-IEENINFENITDKNIL
ND-------------------------EMDNIPIAIFENDHLDNTFIMNDDQELQDRVSKWNAFLEEKLEILKRQPKYDL
DLYKKNIINYTINNGENILFTKLIKNKDKFEISRNFLTTLMLINADILNIKKINKHKKSNNISNYEIHIKKENLQQYLSI
SKQVQNKSFLIKEKKRKKNKEHLTNGMKDTSKKKQKI------------------
>PVL_040015300
MSTP-DELTALIQNLQKCNNTSESINFDLASTIQEFLNCLDRNVLEELEGGAHEG----------------------EKE
RD-KDRDKERES--DREREKEGEREREQDVANSFTSAAIFVENCVKIFGLKIEHLHNLAHNTLYNIYRENKHSN------
----------------------------AGKK-HMVMSDEEEYLFINEVKNLKSCPGENEPCMEDDLLVKTIPLPTFLFS
ENVKKKEGAAEVDSEL----------------------------GIDLSADLDTPHRSDNGSGTDDRRGHSNLP------
------------KESEE-AAREAN---------------------------------------------------GETAS
LAS---SPAWRKG---END-HLTEEAEEVLEQNSLKPLNFDKMYLENDGILLLDINDYNVFINDQYDMSILNQNSSMLFE
KYDFSCSRHSTYLSPANLTKYIEREKTVGDIYKTYH-FNDILSDDLCSDVFLFKSDFSHYDLALGIIKSKKYLLSRFKEQ
KKYLYVLDENAHMDKDG-VGT--------------------------------STIEKNEMKRKLPHYYMLNCQNIKQAE
DFFTYMQPSQIIDIITRNARRR-Y--------LSCLP-------SG-ETSQG----------------------------
--------GQSGNA-AGADSPVGGAA------------------------------------------------------
---------------------PCGASHTSSHSSPHTSSHTSSHTSP-------PAPPPPGRSTDQKLFEQIKIPDIYVQK
LGLSFDFYHLEPLIYNLIKELKKKKNVEKYFSLNLFDEQNNYDFDILQDEEYADEQNEGSAAAEGEGNLTDENFLDVRSL
NGDMVG------------GMMGGMMGGMMDDIPLDVFEKKDSSDAFFASFDEDIHDRVNKWNAFLEEKLQLLRSHPKYDV
DQYKKNIIHHTLNSGAKTPLCNLIKDREPYQVCRNFLTTLMLINTNMLQISEVNQHSQSNDVSNYQINVKKENVQEYLGS
SKRFKNASFAIKDKKRKTASKGGTRNAKPAKKKPHKD------------------
>PBILCG01_0206700
MSTT-DELNLLIQNLQKCNNANECINFDLSSTIQGFLNCLDKNVLENIDKGLGEN----------------------EN-
--------------------------EKEVVDSFTSAAIFVENCVKIFSQKIEHLHNLAHNTLYNIYKENKHNS------
----------------------------LSKKNQLIISDEEEYLYINEIKNMKNTQHDND-TIEDDILIKTIPFPTFLFS
DNIKKTKDINEYKR-----------------------------------------------------KTDLNKN------
------------EEDKE-KDN-----------------------------------------------------------
----------KNK---ENDIDAIS-EFEITENNSVNTLNFEKIYLENDGILLLDINDYNVFIDDPYNFSIENKNSTILFE
KYDFF-SRHSTYLSSNTLSKYVVENKNMDHIYKLYNHITDIINKNICFDIFLFKQDFFDYDFSLGILKNKKSILKKFKQQ
QKKLHLLEENTHMDNHI-NNN--------------------------------YHLQKCDINRSLPNYYMLHCYNIKNYQ
DFFRYMQPNYILEIIKRDMIKQ-I--------CNTNQ-------QE-RGIQNEETNGIYNERKKN-------DHQENDHK
E-KNIENPQYKDNV-KYYDNPFYNDIISDNIIKFDHLINDDDD-------DNVIYFDEYF-YKSLIL-YDTNINELNKNT
NKNQTNDEKNIINNLYSNNMKE----------------EKEK-NFL-------ISSNINNFSNDQKLFNQIKIPELYIQK
LGLNFSYYHLEPLIYSFIKTLKKKNDFEKFFSVNLFDDKPIYEFDILRDDEYDEQKNDDNKNH-IEENNNLINFTNKNIL
ND-------------------------EMDNIPIGIFENDHLDNTFIMNDDQQLQDRVSKWNSFLEKKLEILKRQPKYDV
DLYKKNIINYTINNGENISFRKLIKNKDKFEISRNFLTTLMLINADILNIKKINKHKKSNNVSNYQIHIKKENIQQYLSI
SKQVQNKSFLITEKKRKNNKEHLTNGMKETSKKKQKI------------------
>PKNH_0417100
MSTP-DELSALIQNLQKCNNTSESINFDLASTIQEFLNCLDRNALEEIEGGIDES----------------------EKD
KE-RD--KEQDIKQGNQQGNQQGNQRDRDVTNSFTSAAIFVENCVKIFGLKIEHLHNLAHNTLYNIYKENKHSN------
----------------------------GGKK-HNVMCDEEEYLFINEVKNLKSSPGDNEACMEEDLLIKTIPLPTFLFS
ENVKKKEDSVEMRVGMDTATD--TDMDVNL------------DMDIDLVTDMSIPHLNIDGGGGDHRKRTSRMS------
------------RQDEE-SANEAI---------------------------------------------------AA---
TLA---SAPWTKG---END-RLIDETEEVLEQNSIKPLNFDKMYLENDGILLLDINDYNIFINDQYDFSILNQNSSMLFE
KYDFSCSRHSTYFSPANLKKYIDKEKTVNDIYNLYN-FNDLLNHELCPDVFLFKNDFFDYDLSLGVIKSKKYLLNNFKEQ
KKYLYVLDENAHIDKDR-MGT--------------------------------AMLEKNEIIRKLPQYYMLNCQNIKHAE
DFFIYMQPGQIIDIIIRNAEKQ-Y--------FSCLP-------RG-KTSYI----------------------------
--------RQHDNT-SVPDSPNGGST------------------------------------------------------
---------------------P---------------------SATL------PDTLSPSRSNDQKLFEQIKIPHIYIQK
LGLNFDYYHLDPLIHNLIKELKKKKNVEKYFSLNLFEEKNNYDFDILQDEEYVDDQNEENAITRGECNITTEHFLDVRSL
ND------------------------GMIDDIPLDVFEKKDSSDAFFASFDEDIHDRVNKWNVFLEEKLQLLRNHPKYDV
DVYKKNIIHYTINSGDKIPLCDLIKHREPYQVCRNFLTTLMLINTDMLQISQVNKRSQSNDVSNYQINVKKENVQEYLGS
SKNIKNVSFVIKDKKRKTASRGGTQNAKPAKKKAHKD------------------
