# Supplementary material for: Phosphorylation in the Plasmodium falciparum Proteome: A Meta-Analysis of Publicly Available Data Sets
Source: J Proteome Res. 2024 Oct 30;23(12):5326–41. doi: 10.1021/acs.jproteome.4c00418 (PMC11629380; doi:10.1021/acs.jproteome.4c00418)
Supplement: Supplementary file 7 — pr4c00418_si_007.zip [file pr4c00418_si_007.zip › plasmodium_alignments/PF3D7_0204100_orthos.afa]

>PBANKA_0301900
-----------------------------------------------------------------------MIKNVFCVA
LIILFFLISIKCE--YITNEKGSDFWGGG-EKGNKNDEKRKD--------------------------------------
--------------------------------------------------------------------------------
--------------------------------------------------------------------------------
--------------------------------------------------------------------------------
------------------------------------------------------RNYKKVKLAKNEEIASVY-ANSED--
--------------------------------------------------------------------------------
--------------------------------------------------------------------------------
--------------------------------------------------------------------------------
---------------------------------------------------------------NEIN-------------
--------------------------------------------------------------------------------
------------------DK--N---K------KSISYKYKNYMEYFQNEIQKYDNIIDTLILRNVN-RKKYDFYNILEE
YSLHTKISIDIYDQLWLLINIIKNNN----ML-IKMYNRK----NGEIDELVFKKHLIFSIFKWHSFIKIIEG-FNKNYF
VFYIDKKNMNSHKKKIYSYKYFYNFILNGSNSEQSIFYINLNKISFLHILEKYNKYIYIINSSKRNYPHYMYDSEIFSEF
IYSYFLNSNKSLSNKYMKNIKLSIWKNIIF-DK----NCDIYKKIGKYNKSLILYKYNGVEE------------------
----------------------------DVILDYVNAEIELLFSNISKLFIDIINDVHAVYYEEFQKKEKTE-------N
K---------------------KLKKNEINSKINKNN---SDYFNL----------------------------------
------------------------DSK------K----------------------------------------------
--------------------------------------------------------------------------------
------------------------------------KEYLKD--NEINKNY------------K--K-------------
------K------------------------------------------KLET---------------------------
---------------------------N-D-----Q--KIDDIKYEGNNSFYNENKNKINYFNNDVNNE-YNEENDFFFK
NLNKLFNFEFDKEKDEISDYRDLYELRDGFIINKKNPNKQIPLIFNPIKDIFYMLNHINLKKKQNFKEIHDYLKVIINYK
-GQNFYDNRLICSKDCKNIFL--KKS-VT---N-N-NV--------GK-QNGKW-----------KGPLFNVN-----HM
NDIN-KIANN----------------------------------------------------------------------
----------------------------------ILLFGDNTSDLKEK----------EK-YK------S---NNYEGFE
NNDIYGGIELNRQTPVAKLTKDIIHDQLKLLKNEYVDKLRNESICVLGFLYLIGINDNNGKLKFPYGFPRNIEYAIKLIM
KGNDGLCNFLSGILYHINFPAFVNNSMALTSTEMSDNLLE-NSNIINNFFYIYYKNNN-DKIKIDEFLSNKNRIIPNKID
NIKSKIISYSLGSTKNDIFSKLAYTNNILRIKYKNEYNSNIYLKEYFDYIYDKKDYKHSYIKNNISPFLTSCNYLLRNIL
GGVVDSLKYSSGIESGIYQEYIHENHKHILINHGEENRNLFEYFSKLADNRNTYALAALGEIYYFGNDNIGIERNEMKAL
DFWKMAADQGDNASALSSGYIFLDEYKRLSKKEEIAKSMDKSELIKQIRIEKKMDEK--K---K--EK-----------K
DD-D----KNGMNK-S-------------------------KDN----DK---------------------------F-E
NQEE-YI---------VYPNINT-WVGYF---------------GGSA----S-GSNVE-T-------------------
-----YSTPNN---------------------------------------------------------------------
-------------------------M-----ANGESNNVSSSPFNYQS--------------------------------
-------VGNGEPINRP------------------I---------------------S-----EPQV--------MIGVK
NEI---------------------------G----------------NV---------TRANGISNSEEDMINEYMNELG
KKIDNLMKNAEKYFYKATKNNEESIENLLAKYNIYKFGLGTEKDIKLAGTYLKKAADKGDNISQMLIGHYYSGSDIGIKL
KDYDPNDVANNLKNSYKYYSKSAKNGNIISLYNKNILILKGIDSKYKSFDEKCEITLKPLHFIGMFNDHVHALLKLLKHN
YKFKDYTSALLLSIILSELGDHSNNVNASMLWGLKKNTMKKFLEKYNRIENILKEYKA-SIENEQNK-------------
-----------------------------------------------------------------------------GHN
FGEVIKKIYKKEKEVKY-RFLKKNEQIYIKSLLKYCSVLNG-------SLEHFRMCQSLRNELTD----N----------
-----------------------------------RKEYKN---------------------------------------
---------------------------------G----------------------------------------------
------------------KKSRINEYPNILKEHIESYKPIELFEKYDDIILKEMKNGKTIFEKIKKIENIKKEIMEYFRL
SEFLHCYYKPMSYYQIKLFEDKEINN--LKKLNKN---KI-YNIGKNNIYENDDRYFF---KNG----KKNKNIKNLYDS
EFYRYYMLLYDNDAKEIYNYKKKYSSKIFNEIQSFSDNCDVCKQYYDIYSSFYGYKKATINLIKKYKYGDNFTIKSKIKE
LQLLTKFSDENNHELLYYKALFFENNNLESLEFILEIYFKLSTDEHSACNVIGIFRILKILFKKMINDFSWVLRNIIYFF
SKIINFEN------------------------------------------------------------------------
--------------------------------------------------------------------------------
------------------------VKINE---MFGKRYIKPYE-KF----KFIYNPNLCYLQNNFFFISEYKQKCLNLDY
ILNNNYIYSQFSYFHIFKFLKKIILYFFQ-L
>PVVCY_0300280
-----------------------------------------------------------------------MIKNVFCVA
LIILFFLISIKCE--YVENEKSNKFGGDG-E-------KKKN--------------------------------------
--------------------------------------------------------------------------------
--------------------------------------------------------------------------------
--------------------------------------------------------------------------------
------------------------------------------------------NNYKRVELAKNEEIFSVH-VNFEN--
--------------------------------------------------------------------------------
--------------------------------------------------------------------------------
--------------------------------------------------------------------------------
---------------------------------------------------------------NEIN-------------
----------------------------------------------------------------------------GK--
------N-----------DK--D---K------KTMSYKYQNGVEHFQNEISKYENIIDTLILRNVN-RKKYDFYNILEE
YSLHTKISGEVYDQLLLLINIIKNNN----IL-TKMYNRE----NGEMNEVIFKNHLIFSIFKWHSFIKIIEG-YNKNYF
VYYIDKKNMNSHKKKIYSYKYFYNFLLNGSNSEQFIFYINLNKISFLQILDKYNKYMYIINSSKRNYPHHMYNSENFSVF
IYSYFLNSNKSLLNKYMNIIKLSIWKNIIF-YK----NGNIYNKIGKFDKSLILYNYEGIEE------------------
----------------------------DVVLDYTNTEIGILFSNFSKLFIDIINDVHAVYYEELLREKKTN-------E
K---------------------GIKKNETTSKISTNN---SESNNI----------------------------------
------------------------DNK------K----------------------------------------------
--------------------------------------------------------------------------------
------------------------------------KEILKE--KEMDKSY------------K--K-------------
------K------------------------------------------TEEK---------------------------
---------------------------T-E-----K--KLDSTKDE------DKNEKKIDPFNNDMDNE-YIKERDFFFK
NLNKIFNFGLDKEGDEISDYRNLYELRDGFIINKKNPNKQISLIFNPTKDIFYILNHINKK--KNFKEIYDYLKVIIKFE
-GNNFYDNRLICNKDCKNPFF--KKG-VS---K-N-RV--------GK-KNDKW-----------KGSLFNVN-----NM
NDIN-QIANN----------------------------------------------------------------------
----------------------------------ILMFGTHIPDLNKK----------EK---------K---NNYEQSE
NNDIYEGIKINEQTPAAKLTKDIIHDQLKLLKNEYIDRLKNEAICVLGFLYLIGINDNNGKLKFPYGFPRNIENAIRLIK
KGNDGLCNFLSGILYHINLPAFVNNSMASLSTEMSNNILE-DSNIINNFFYLYYKNNS-DKVKVDNFLSNENRIIPNKID
NIKSKIISYSLGSTKDDIFSRLAYTNNILRIKYKNGYNNDMYLKEYFDYTYDKKTYKHSYIKNNISPFLTSCDFLLRNIL
GGVVDSLKYSSSVENGIYQEYIHEHNKHILVNGGEENRNLFEYFSKLADNKNPYALAALGEIYYFGNDNIGIERNEMKAL
DFWKKAADQGDTASALSSGYVYLDEYKRLSKKLEITKSMDKKELIRQIKMEKKGKSD--N--DE--EK------------
-----------------------------------------KEN----DK---------------------------A-Q
NQGE-YI---------TYANINT-GVGTASVSN--------TG-MGTA----S-VPSVE-T-------------------
-----GSAPSN---------------------------------------------------------------------
-------------------------M-----ASGESNSMNSSSINYSNGVNI----------------------------
-----MNVGNADPMSIP------------------P---------------------S-----EPQV--------VRGIT
NEI---------------------------G----------------NVRSE-S---VRSDDGLSYSEEAMINEYMRELG
NETDSVMKNAEKYFQKATKNNEGSIEHLLAKYNIYKFGLGTKKDLKLAGEYLKKAADKGDNISQMLIGHYYSGSDVGIEL
KNYNPNDVINNLKMSYKYYSLSARNGNIISLYNKNILILKGIDSKYKSFDEKCDITLKPLHFIGMFNDRIYGLSKLLKRN
YKFKDYTGALLVSIILSEIGDHPNNVNASMLWGLKKNTMKKFMEKFNRVENILEEYKL-KVEDEKSR-------------
-----------------------------------------------------------------------------ENN
FGNVIKKIYKKEKEIKY-KFLKKNEGRYIKSLLKYCSVMDG-------SLENLRMCQSLRREFFYELVNS----------
-----------------------------------RK---N---------------------------------------
---------------------------------KVN--------------------------------------------
---------N-----RIVSKTRGSEYPNFLKTQIESYKPIELFEKYDDIILKEMENGKTNLEKIRSIEKIKKEIMEYFRL
SEYLHCYYKPMSYYQVKLLEEKEKERNDLAKIKRN---KI-RNIGKGMIYENDDHYFF---KNG----KKNKNIKNLYDL
EFYRYSMLLYDNDIKEIYNYKNKYSSKIFNEIQSFSENCDVCKQYYDIYSSFYGYKKATINLIKKYKYGDNFTIKSKIKE
LQLLTKSSDERNHELLYYKAIFLEDNNLETLESILEIYFKLSTDEHSACNVIGILRVLKILFKKIVTDFGWLLRNVISFL
SQMNSFES------------------------------------------------------------------------
--------------------------------------------------------------------------------
------------------------FKINE---KLKKNNIKPYE-EFAFIYNRIYNPNLCYLQNNFFYISEYNQKCLNLEY
LLNNNYIYSQYSYFHILKFLKKIILSFFQSA
>PGSY75_0204100
-----------------------------------------------------------------------MIKNVFYLN
FIFSFFLLIIKCDD-NVSNERKEIYFDEDENLKISSFYDPSTN-------------------------------------
--------------------------------------------------------------------------------
--------------------------------------------------------------------------------
---------------------INLDVSENDELA-YV-SEEVDEKN---KNKKE------------YKNR--DS-------
--------------------------------------------------------KNKEKDEKKKG-------------
IYNKEN-----------------AKNNEDVN-----YNV-VLKDDN-RSEEV-----------I----------ILKDDN
RSEE-V--------------------------------------------I-----------MMEEKRSNNKGR--VE--
--------------------------------------------------------------------------------
---------------FKEEKK------------------------------------------NKMN-------------
----------------------------------------------------------------------------GY--
------------------DDN-NKNHNNNI---HDSNMYDSSFIVEYNKMLDNYENILDEIILKSLN-RNNYNYLNMLDE
YSLKIGMNKEMYDTLNYLIKVMNKKNSMKIFL-SFSNNEKMKKIKDEMNDKIYIRHFIISLFRWYNNFKLNETCFDKNNF
IYYID-------ENKIYSYKYNYKLMLNLFSSENFLYYINLSKISLLEIIDNYNKYSFIINNIKRHYPNNMYLCQSFYDF
IYSYFLSYNHHFFDKHKYLINMDIWNNSIK-RKSKNENHNLYKKLKKLNHNLILYNYIKNDD------------------
----------------------------TEIKHYIKLEMNMIFLNFSNLLIDLLNKIYNIDYHDNIKHQTVN-------L
------------------------ERGIPNNSINKKNNNIVHTSFG----------------------------------
-------------------DATDLKSKDSNLLFLNENY-KEEKISD---NN-----------------------------
------------------------------------------------KSMEHY--------------------------
------------------ATNKSDDMIYNNVYNG---DLKKS-EDLLNNSI-----------------------------
--------------------------------------------------EGI--DE-----------------------
----------------------SSVNTN-N-NK-NDTKESESD----------VWNLLMDSYKKLENDENFKKYNKYILK
NLDKFLNMSSEKI-EDMNSYKNKYELKEGIIYNKV-DDKYIPLIFNPTKDVFTSINQINIKGKINFFNIYEYLITITKYK
ENKNFYDDFLKCRRET---FF--TDQHLI---K-N-YV--------MN-KQEEL-----------KNNIRNLI-----RM
NEVSSNEGNKK----NYIDMIY-KKYGSYEYDNNISNGFNNNNNISNGYNNISNGYN-NNIYN-----------------
----------------------------IYDKKTSNFLYHKDNVKN----------------Y------H---DKNGSMK
IYDYYNNINLNIFTPAAINMKDKIYDQLKLLRSNFVEKLKNESICVLSFLYLIGINDDNGRLHFPYGFPRNIDYSVKLIR
EGKDGLCNFLSGVLYHINLPIFVNNSSISISTEMNDDIFEINDNSINSFFYIYYKNN--ENIRNHDFLSDENRIIPRKDD
NIKSKIISYSLGSTKDDFFSKLAFTNNVIRLKYKNKT-NNTYLKDYFDFTFDKINYKNSVIKNNISPFLTTCDYLLSNIL
GAVVDSLRNSSTLESGVYEENINDKNKNIIQNSVVQNKNLFEYFVKLADNRNSYALAALGEIYYLGNESIGIERDEIKAF
EFWKKAADQGDTTSALSTGYAYLDEYKKFLKKEEILKNMDREDILTMIHMENSNKDQ--K---N--VT-----------L
EMLQESSEKKKNKKKNE--------KTHD--------------------G----VAHTHGDINADRYDNIDESKG--S-H
GSFD-GF---------PMPSS----GGLN------------NL-NGRN----N-T-NIS-N-------------------
-----NVNISN------------------------------------NV-NISNNVNV-SNNVNVSNNVNASNNVNASNN
VNVSNNVNVSNNVNVSNNINSQANIN--SQNNINNVNFFDD---NAYTQQPS----------------------------
-----YGEWTNPSDD-----L--------------F---------------------N-----NSFSS-SLPSSFLFDIP
EGSEYEHGTE----NILD-DHMNFFNMNNKK----------------HEQQG-GHN-NNSSGVWNEENEEIIKKYMKDLN
EDMNKSLKNAEEYFHKAIRNNDDNLENILAKYNIYKYGLGTEKNIELAGLYLKKAADKGDNISQMLLGHYYSGSDIGIKL
NDYKDDDKVENLRKSYKYYKMSAQNGNIISLYNKSILILKGVNPKYKTFNEKCEKTLKHFHFIGLFNERLYVLTKLLRRN
YQFKDYTGSLLLSIMLSELGDHANNVNASMLWTLKRKTMQEFTEKYNIVENIKTSLIK-ELKKKEEQDK--KN-INIKKN
NNNNDN---------NNN--------NYNN-----------------------------NIEGPI--------SYSNQKN
TNEHIKRIYKKNKNARY-SFSKV-SNMYSMSLLTNCSMLSE-FLEKRPLFLRIIYCYNFKKELYMYYNRSSWFTYKMMKM
QREEDLL---DTSEGWNSVNTKDFNENI-QSYNRNRKDYVD---------------------------------------
-------------------------------TNSVLN-KYHN--------------------ND---NYNYSYYKKKDER
K-NSNKNENFNTSKNKKEEKKDNKITYHDTYALCKKYSQIELYEKYDKIILNTLKKDDEVEEKLNKLEHMKSIILEHLRI
SEFLHCYYKPISYYQIKLEEEKEKRGKIEEHIYD----EE-RYYKSDK----SHYNNF---YSNKWKTMKDYNIKDLYES
EFYRYSVFLENVDMKEIFNYKKKYSSNIFDEIQSFSKNCEVCKQYYDIYSAYYGHKKSGINLVKKYREGDEFTIKSKRKE
LQFLIRNSDEDNHQSLYYKALFLEHNNLDNLKNILQIYFKLATDDHNTCNVIGFLGIIKIFFKKLFFDFNIFNKNNKKSI
L-------------------------------------------------------------------------------
--------------------------------------------------------------------------------
--------------------------------------------AFPLKNKTFYDDNLCSLQKNILLKSEFDNKCFNFDY
LLKNNYIYSQIRYSDFFKVLYNLILSFFKII
>PPRFG01_0204200
-----------------------------------------------------------------------MIKNVFYLN
FIFSFFLLIIKCDESVVSNERKEIYFDDDEKLKLSSFFDRSTN-------------------------------------
--------------------------------------------------------------------------------
--------------------------------------------------------------------------------
---------------------INLDVGENDELSSYV-PREVDEKK-----K-----------------------------
--------------------------------------------------------------KNKKDIDSKE-NSKSGNN
IYNKDN-----------------TKNNEDIN-----YNV-VLKDDR-AK-------------------------------
--EG-I--------------------------------------------------------ITDEKRRNSIKD--GK--
--------------------------------------------------------------------------------
---------------NKEQNN------------------------------------------NKMN-------------
----------------------------------------------------------------------------SD--
------------------DV--H---D------NNNNMNDINFVVEYNKMIDNYDKILDELILKSIN-RNNYNYFNMLDE
YSLQTKLNKEMYDSLNYLIRLMNNKNSRKYFI-SFSNNEKKKIIKNDMNENIYIRHFIVSLFRWYNNFKLIETCFDKNNF
IYYID-------ENKIYSYKYNYKLMLNLFSSENFLYYINLSKFSLLEIIDNYNKYSFIINNIKRDYPNNMYVCQSFYDF
IYSYFLSYNHHFFDKHKYLINMDIWNNSIQ-TKGQIGNHKLYKKLKKLNENLILYNYIKNDD------------------
----------------------------SEMIPYVTLEMRMIFSNFTNLLIDILNKLYNIDYQDNIKQENVN-------V
N----------------------PERDAPHDYVNNKND--VDVSLK----------------------------------
------------------------------------NV-KEPKKVE---HN-----------------------------
------------------------------------------------KAMSNY--------------------------
------------------ETDERGDMIYDNTNKE---KFEKS-EGTFNNISGGEGEDTFKNISEGEGE------------
------DTFKNIS-------------------D----------------GDGA--DD-----------------------
----------------------SSVDTH-N-NK-NDGKESESD----------VWNLLMDSYKKLANDENFKKYNKYILK
NLDKFLNMSSEKK-EDINSYKNKYELKEGIIYNKV-SDKYIPLIFNPTKDVFTSINQINIKSKINFFNIYEYLITITKYK
ENKNFYDDLLKCRREI---FF--KDRHLL---E-NNNI--------MD-KQEEL-----------KKNIRNLM-----RI
HEVS-NEGNNR----NTINRKY-KKYGTYDYDKMNELYYV----------------E-KNILN-----------------
----------------------------VNDTNTFNFMNNKEKDKN----------------Y------F---DINKTMR
IYDYYNNINLNIFTPAAIKMKDKIYDQLKLLRSNFVEKLKNESICVLSFLYLIGINDDNGKLHFPYGFPRNIDFSVKLIR
EGKDGLCNFLSGVLYHINLPIFVNNSSISISTEMNDDVLEMNDNSINSFFYIYYKNN--ENIRNHDFLSDENRIIPRKED
NIKSKIISYSLGSSKDDFFSKLAFTNNVIRLKYKNKT-NNTYLKDYFDFTFDKINYKNSVIKNNVSPFLTTCDYLLSNIL
GAVVDSLRNSSTLESGVYEENINDKNKNIIQNTVVQNKNLFEYFVKLADNRNSYALAALGEIYYLGNESIGIERDEIKAF
EFWKKAADQGDTTSALSTGYAYLDEYKKFLKKEELVKNMDREDILTMIHLENSTKDK--K---N--VT-----------L
EMFQESSEKKNQKKKKK--------EKKEQDGN--------TDG----DRVDDKIVQNVGNVFQQSYGNVDESMG--R-N
GSID-GF---------SMPPS----GGLN------------NV-NVQN----N-A-NIQ-N-------------------
-----NANIQN------------------------------------NA-NIQSNANI-------------QSNANIQSN
ANIQSNANIQSNANIQSNVNSHGGTN--PQNNINNVNFFEN---NAYTQQTS----------------------------
-----YGEWANPSED-----V--------------F---------------------N-----NSFSS-SVPSSFLFDIP
EGSEYEHMTE----NILD-EQMNFFNTKNNK----------------EQQEG-GPN-NESNGMWDDENDEMIKKYMKDLN
DDLNKSLKNAEEYFHKAIRNNDDSLENILAKYNIHKFGLGTEKNIELAGIYLKKAADKGDNISQMLLGHYYSGSDIGIKL
NDYKDDDKIENLRKSYKYYKMSAQNGNIISLYNKSILILKGVNPKYKTFNEKCEKTLKHFHFIGLFNERLYMLTKLLRRN
YQFKDYTGSLLLSIMLSELGDHAHNVNASMLWTLKRKTMQQFTEKYNIVENLKLSLIK-ELKIKEEKEQEKRK-NNIHNV
YNNNNN--------------------SNNSNINGYKKCDKNCNDNVMKNQKDLNQIDHTIVKGDT--------PYYYEKN
INEKIKRIYKKNKNASY-SFSKV-RKMYSISLLTNCSMLSE-FLRERPLFSKIIYCYNFKRELYIYYNRLSWFTYQMMKM
QHEDDLSDDKDRSEGWNSINIKKFNENV-QRDNVNRKENVNVKENANVKENANVKENANVKENANVKANANVKANANVKA
NANVNDNANV------------------KANANSVLN-KNHN--------------------ND---IYDYSYYKKNDER
R-NDKKSEFFNTSKNKKEEKKEIKITYHDTYDLCKKYSQIELYEKYDKIILNTLKKDDDVEEKINKIENMKSVILEHLRI
SEFLHCYYKPISYYQIKLEEEKEKRAKIDEHIYN----EE-RYYKNDK----SNYNSF---YSNKWKTMKDYNIKNLYES
EFYRYSVFLENIDMKEIFNYKKKYSSNIFDEIQSFSKNCEVCKQYYDIYSAYYGHKKSGINLIKKYREGDEFTIKSKRKE
LQFLIRNSDEDNHQSLYYKALFLEHNNLDNLKNILQIYFKLATDDHNTCNVIGFLGIMKIFFKKLFFDFNIFSKNNKKNI
F-------------------------------------------------------------------------------
--------------------------------------------------------------------------------
--------------------------------------------TFPLKHKTFYDDNLCSLQKNILLKSEFDNKCFNFDY
LLKNNYIYSQIRYSDFFKVLYNLILSFFKII
>PCHAS_0304100
-----------------------------------------------------------------------MIKNVFCVA
LIILFFLISIKCE--YIANEKGSKFGGDG-ENG----EKKKK--------------------------------------
--------------------------------------------------------------------------------
--------------------------------------------------------------------------------
--------------------------------------------------------------------------------
------------------------------------------------------KNYKRVELAKNEEIPSAY-VNSED--
--------------------------------------------------------------------------------
--------------------------------------------------------------------------------
--------------------------------------------------------------------------------
---------------------------------------------------------------NEIN-------------
--------------------------------------------------------------------------------
------------------EK--N---K------KTMSYKYKNDVEHFQNEFQKYENIIDTLILRNVN-RKKYDFYNILEE
YSLHTKISKEVYDHLWLLINIIKNNN----TL-IKMYNRE----NGGMNEVIFKKHLIFSIFKWHSFIKIIEG-YNKNYF
VYYIDKKNMNSHKKKIYSYKYFYNFLLNGSNSEQFIFYINLNKFSFLHILDKYNKYMYIINSSKRNYPHHMYNSEKFSVF
IYSYLLNSNKSLSNKYMNIIKLSIWKNIIF-DE----NNNIYKKIGKLNKSLILYKYEGIEE------------------
----------------------------DAILDYTNAEIGILFSNFSKLFIDIINDVHAVYYEELHTKEKTD-------E
K---------------------EVKKREVPSNISTNN---SESPNL----------------------------------
------------------------GNK------K----------------------------------------------
--------------------------------------------------------------------------------
------------------------------------NETLKE--NEMEESD------------K--K-------------
------K------------------------------------------IEEK---------------------------
---------------------------D-R-----Q--KLDAT----------KYENKMNALNNDMNNE-YIKERDFFFK
NLNKLFNFGFDKETDEIGDYRDLYELRDGFIISKKHPNKQIPLIFSPTKDIFYILNHINLNKKKNFKEIYDYLKVIIKFE
-GNNFYDDRLICSRDCKSKFF--KKG-VT---R-N-SV--------GK-KGDKW-----------KGPLFNVS-----NM
NDIN-RIANN----------------------------------------------------------------------
----------------------------------IFLYGDSISDLKEK----------EK---------E---NNYEQSE
NNDIYDGIKLNEQTPAAKLTKDIIHDQLKLLKNEYIDKLKNESMCVLGFLYLIGINDNNGKLKFPYGFPRNIENAISLIK
KGNDGLCNFLSGILYHINLPAFVNSSMASLSTEMSNNILE-DSNIINNFFYLYYKSNN-DKIRVDQFLSNENRMIPNKID
NIKSKIISYSLGSTKDDIFSRLAYTNNILRIKYKNGYNNDIYLKEYFDYTYDKKSYKHSYIKNNISPFLTSCDFLLRNIL
GGVVDSLKYSSSVENGIYQEYIHENHKHILVNGGEDNRNLFEYFSKLADNKNIYALAALGEIYYFGNDNIGIERNEMKAL
DFWKKAADQGDTASALSSGYVFLDEYKRLSKKTEIAKSMDKKELVRQIKMERQQEGK--DDDEQKKKK------------
-----------------------------------------KEN----DK---------------------------V-Q
NQGE-YI---------TYANINT-GVGNF---------------MGSA----S-VPNIE-T-------------------
-----GSAPSN---------------------------------------------------------------------
-------------------------V-----ASGEPNSMSSPSANYNNGLNG----------------------------
-----SNAENASPLSGP------------------T---------------------S-----EPQV--------VMGIT
NEI---------------------------G----------------DVRNE-S---VRSDSALSYSEEAMINEYMAELG
KKTDSVVKNAEKYFHKATRNNEGSIEHLLAKYNIYKFGLGTEKDLKLAGEYLKKAADKGDNISQMLIAHYYSGSDVGIEL
KDYNPNDVVNNLKMSYKYYSLSAKNGNIISLYNKNILILKGMDSKYKSFDEKCDITLKPLHFIGMFNDRIYGLSKLLKHN
YKFKDYTGALLLSIILSELGDHPNNVNASMLWGLKKNTMKKFLEKFNRVENILEEYKS-KVEDEKSK-------------
-----------------------------------------------------------------------------GDN
FRDVIKKIYKKEKEIKY-KFLKKNGGRHIKSLLKYCSVRDG-------SLENLRMCQSLRNELFYELENN----------
-----------------------------------RKEHKN---------------------------------------
---------------------------------QVS--------------------------------------------
---------N-----RMMSNSMGNEYPNFLKNRIESYKPIELFEKYDDIILKEMKNGKTSLDKIRRVEKIKKEIMEYFRL
SEYLHCYYKPMSYYQVKLLEDKEKEINALVKSKRN---KI-RNIENRKIYENDDYYFY---KNG----KKNKNIKNLYDS
EFYRYSMLLYDNDIKEIYNYKNKYSSKIFDEIQSFSENCDVCKQYYDIYSSFYGYKKATIDLIKKYKYGDNFTIKSKIKE
LQLLTKSSDEKNHELLYYKAIFLEDNNLETLESILEIYFKLSTDEHSACNVIGILRVLKILFKKCVTDFVWLLKNAISFI
SKMNSFES------------------------------------------------------------------------
--------------------------------------------------------------------------------
------------------------FNINE---KYGKNYVKPYE-EFAFIYNKIYNPNLCYLQNNFFYISEYDQKCLNLDY
LLDNNYIYSQFSYFHILKFLKKIILSFFQSA
>AK88_01339
-----------------------------------------------------------------------MINNVFYVI
LVFSFFLLIIKCE--YIKNEQQEVVFETDLPEGGGHYEEKTSSLEDNDT--SDVKLGSDAAGGDVDVQLQVDVLIGEEQT
-VEKGEGGAEAGVALSVEGSVQSSM-ATENEPKVDGHVGVEEVSDSNTTSGSSVEQNGESAPGNIEDMEESTVNDM----
--VNEGEPKGDSDVGVEEAASSDVLKETESESDDAN-VVE----------------------------------------
--------------------LIAKDTSKGDEVK-AD-SHVVEEQEE-TTHSND------------VTVENTTNENESKLH
STAFMEEEASSNMAKESEPNADGIDLMEEKEDTNAVEESEHIADTTAFVEEVASTINLKQNESESDGVVTVE-ESTADD-
-----V-----------------VKENDPVE-----DNV-VSMEQE-AVSHTAEDSEPETDSASPMEQEASSNIAAE---
--------------------NDLVADSAV-VEEATPSDAIEEIESKPDSVI-----------AMEEEAVSHASE-ESESQ
EDSSTVIEEPV-----EH----------DATKESEPQVESTTLT-EPI--------------------------------
-ENDATQGDDSIVSSPVEEGESNQDAIAIEEEDAVGSSVEESEPQTDHVATEEESSMSSPATEDEPNEDDIATVKEEA--
-----------------------------------------------------------------------------APA
ETIPGGD-----------LP--P---E------SSSAGERKHFLVEFQERLNQYDDAIDEIILRSLH-RKNYNYFHMLEE
YALKTKMSADMYTGMRYIIKVISGTI----VV-TPSYNEKKKFFNYEIEESTFKRHFVTSLFRWYTNFKLVESHFDKANY
VYYLAHG---DDDKRVYSYRYTYRLILNLLSSETFSFYIDLNKFSLLDILDNYNKYNFKLNNTTRYYPFHMYSCKAFNDF
VVDYFEFYNHRYFEKHKHLIAEEAYNNGIK-KN----DNKLFTMLKRLNPNFVLYPFVKESTCS----------------
-----------------------SSSSPPLVENYLDAEIDLIFSIFKEFFINLLNDLYNEYYNDGVKSAKRK-------A
S------------------------QMEFSSGVGDAS---VEGSHK----------------------------------
------------------------EDE------L---------KEE---WK-----------------------------
------------------------------------------------DMPPTQ--------------------------
------------------DASSAESSGPAEVAAGQASETVGVKEDTVGKVQ------------G--GE------------
------S------------------------------------------ITDK--PD-----------------------
----------------------AKEPVA-A-PQ-DD--LIDND----------IWKDLLESYKEAPKAEDLKEYNQYILK
NLNTILKHSAQKRKQEMEDYKNNYELKDGFILNIR-TARHTPLLFNPSKDIYLYLNQISSKKQVNFKNIYDNLITIIKYK
EGSNFYDNLLQSRRIAG-GLW--RGE-ES--PG-V-EV--------KG-AASPSVKRIIERVVV-DEDLPSEI-----NS
NDLN-A--------------------------------------------------------------------------
----------------------------------FLLFIERGEAAASG-AATGGAAVGGATTP------G---TYPTRRG
VHSFYRNVNLSEFTPAAITTKDQLHDQLKLLRKKYTEKLKNEAMCVLAFLYLVGINDNGGKLQLPYGFPRNIDYSVKLIR
RGKDGLCNFLSGILYHLNLPIFVNNSSISITTEMSEDIMNASDNSLNSFFYIYYRNN--GTIRNHDFLSNENRIIPSSVD
NIKSKIVSYSLGSTKDDFYSKLAFTNNMIRLKYKNKD-SNIFLKDYFDFTFDKKIYKNSVIKNNISPFLSSCDYLLSNIL
GAVVDSLKNTSAIESGVYEENISEKNRHLIHNTVDYNKSLFEYFLKLADSRNSYALAALGEIYYLGNESIGIERDEMKAF
EFWKKAADQGDTTSALSTGYAYLDEYKKHVRKEEIIKTMSKDDLLNMIKEEKGASSS--S---S--SS-----------S
SSSG--SGDSGS-------------GAG--EGG----K---NDS----EG---------------------------KEA
NGGS-YF---------AFTSGAA-TAGMH------------TS-VVQP----S-GQQNE-M-------------------
-----GSAQDG---------------------------------------------------------------------
------------------------DS-----PLGTPNHMGASGAAAAFSNPL----------------------------
-----YGDGQAPPSA--------------------Q---------------------S-----TPNTS-SGYAAGQAGIP
FWM---------------------------G----------------EQMQD-RA--ENRDNASTNQSDDIIKKYMQELS
EERNKAFKNAEQYFQKAIRNNEESIEYILAKYNIYKFGLGTEKNLELAGEYLKKAADKGDNISQMMLGHYYSGTDIGVKI
KDYDEKNKNENLKKSYKYYSMSAKNGNIISLYNKSILILKGVNPNLKTFNEKCEKTLKKFHFIGLFNERLYVLTKLLKRN
YDFRDYTGSLLVSVILSELGDHPNNVNASMLWDLKRKTMQTFTEKYNMVEGVLANLLQKAIKEEGAAGTP----------
------------------------------------------------------------IKGGQGSRAGSVRNNRVANP
VDRIIHRLYKKGKGGKY-SLQKK-YKLSGDSILKTCAMVTCSTIERNNVLFNMRFCHYLRDELLHRRRGA----------
-----------------------------------NTGGKS---------------------------------------
--------------------------------------------------------------------------------
---------------SGIRKTHRNVYHYHVRELRQAHKQIDLFEKYDQIVKSEIEKGVTPREKIQRAERMKGTILEHFRT
SEFLHCYYKPISYYQIKLEEEKKQSMKWNAQQ------EM-SNVVGNS----SSYFGY---TPGK---DKSQQVTDLYEA
EFSRYSPLLEGEDLKEIFYYKNTYSSSMFEEIQSFSKNCDICKQYYDIYSAYYGYKKSTIDLIKKYRDGDEYTIKSKRKE
LQFLIRNSDEEDHEPLYYKALFLEYNNLESLKNILHIYLKLATDNHNACNVLGVLGIFKIFFKKVFFDVSDFLGDKTAQL
VSAVREQIA----VSGINTLNWSKAGRS---------------DES----------------------------------
--------------------------------------------------------------------------------
------R------AIDEREKRDERNEHDERERRGKRGIVAPEPPANSLKKYIFTDMNSCALQNNFLFKSEFNNRCLNFDH
FLSSNRAYSQISYQDFFKLFYTVVTSFFKVA
>PocGH01_04025700
-----------------------------------------------------------------------MIKNVFYVI
FAFFSFLIVIKCE--YSSRGWGEVPVAVGR--------------------------------------------------
--------------------------------------------------------------------------------
--------------------------------------------------------------------------------
--------------------------------------------------------------------------------
--------------------------------------------------------------------------------
------------------------------------------------T-------------------------------
--SG-V--------------------------------------------------------ITRGG-------------
--------------------------------------------------------------------------------
-----------------DPKM------------------------------------------DEAQ-------------
--------------------------------------------------------------------------------
-----HD-----------GN--K---Q------SQMMKNRENFLIVFQQQTEKYDSIIDNIILRSAN-RANYGYENMLEE
YSLGSKMSKDMYESIKFLIGMIERSD----IV-MSSYEEKKKTLMYGMEESFFKRHFVISLFRWYNSFKLIESCFDKSNY
IFYID-------DRNIYSYKYMYKLMLNLNSSENILFYINLNRFSLLEILDNYNKYNFVINNSIRYYPIHMYTCKNFSNF
VYSYFSQYNHRFFEKHKYLIEREMWNNKIR-R-----GNDLYRKLKDLNKNLILYRFNPHPD------------------
----------------------------APLSDFVEVEMNLVFSIFKDFLGNLLNDMHSRPKALRVTATGSGTMESGTKG
SGTKGSGTMESGTMESGTTESGTMESGTTENDINGTE-----SAHV----------------------------------
------------------GNQDGVKSEGANVGVFPRN-------------------------------------------
--------------------------------------------------------------------------------
------------------------------------KENIPH-EGR----------------------------------
-------------------------------------------------TNSM--SN-----------------------
----------------------HTESTT-T-MG-NI--IGGGE----------MWNNILESYNKLSNAETFKKYNKYIMN
NLNKILNMSSDHVHDELRNYKNNYELRDGFIVNNI-TGKHIPLIFNPSKDIFTYLNQISNKKKINFKNIYDYLLTIMKYK
EGTTFYEPYLQCGRGDT-IFA--KIKHEV---R-N-DE--------VD-NSTMY-----------FHHI-DEM-----EM
IDLP-SMMQRI----ELGDLFG-RTSGRNDPSSNFENGA-----------------D-DSIGN-----------------
----------------------------SSRSG----SDNRSSD------------------N------R---SGDSIPI
GYEMYRKINLNEFTPAAVLVTDRIHDQLRLLRMKFIEKLKSEATCVLAFLYLIGVNDNSGKLQLPYGFPRNIDYSVRLIR
KGKDGLCNFLSGILYHVNLPIFVNNSSISITTEMSDDMLDTNDNSVNSFFYIYYKNN--ENIRNHDFLSDANRIIPNSGD
NIKSKIISYSLGSTKDDFYSKLAFTNNVIRIKYKNKK-NNIFLKDYFDFTYDKRNYKNSFIKNNISPFLTSCDYLLSNIL
GAVVDSLKNSSSIENAVYEDTINEKNRHLILNSIDNNKSLFEYFLKLADSRNSYALAALGEIYYLGNEHIGVERDEIKAF
EFWKKAADQGDSTSALSTGYAYLDEYKKFSRKEEVARGMSKKELLNLIKAERKDDSS--G---G--SS-----------G
GSKG--SSKGSSKGSSM--------DGSNSRG---------EDE----DV-----SANRGEDR--------NSKNRIQ-D
VDDNNFA---------FFANIGS-DT-IS---------------------------NAS-A-------------------
-----TSST-----------------------------------------------------------------------
-------------------------------ESGAGGFANSTSIPSMEG-------------------------------
------VHLSNGEET-----V--------------F---------------------SGHSGTHSPPG-GAPIEFDVGVR
SGSGN--RSG----NRSGNGSGNGSGKGNGS----------------GNGSG-SGNGVGDGDVDDDEGGELVRQYLEGLR
EEAGKARKNAERYFHKAIRSNDGSLENILAKYNIYKFGLGTEKNEDLAGHYLKKAADKGDNISQMLLGHYYSGTNIGIKL
NDYNEDDKIENLRKSYKYYSMSAKNGNIISLYNKSILILKGVNPNLKTFNEKCEKTLKHFHFIGLFNERLYVLSKLLRRH
YMFGDYTGSLLLSIMLSELGDHPNNVNASILWELKKNTMQTFTEKFNLVEDTLRGMKL-AARKHNKN-------------
--------------------------------------------------------------------------SNNDNW
MDTLLRRIYRKGKRGKY-SRQKK-AGINWESILKSCTMLISNAWETKSVLFHMKFCLHLREELLGRRSIA---TTRSASQ
QKPA----------------------------------HVS---------------------------------------
-------------------------------SPSTIR-QSGKSSGSSGGSSSGSSGGSSSGSSGGSSSGS---SSGSSGG
S-SSGRSS-GRSSGRNSGRNSGRRAYGHDVYLLGESHRQIELFENYDKIVLRDIKREKGEEDKIKKIEKVKSIIMEYFRL
TEFLHCYYRPISYYQVKLQEEKERGKKQRESQNYG---GYYTHFEKEK----KKNNGDNNNNNNK---NSTVPIIDLYDT
EFYRYASFLENEDVKEIYYYKKKYASTIFNEIQSFSKNCDICKQYYDIYSAFYGYKKSSIDLVKKYQEGDDFTIKSKRKE
LQFLIRNSDEQNHESLYYKALFLENNNLESLQNILQIYFKLATDSHNACNVIGVLGILKIFFKKLFFDINIFSKKKK-EL
N-------------------------------------------------------------------------------
--------------------------------------------------------------------------------
--------------------------------------------DIPFPLKTLRDVNTCSLQKDFLFQSEFDQKCFNFDY
LFKNNYVYSRISYFHLFKILYSLILSFFKAV
>PADL01_0202900
-----------------------------------------------------------------------MIKNVFYLN
FIFSFFLLIIKCDD-SVSNERKEIYFDEDENLKISSFYDPSTN-------------------------------------
--------------------------------------------------------------------------------
--------------------------------------------------------------------------------
---------------------INLDIGENDELT-YV-SEEVDEKN---KNKKE------------YKNG--DS-------
--------------------------------------------------------KNKEKDEKKKGIYNKD-NGKNENN
IYNNDN-----------------TKKNEDIN-----YNV-VLKDDN-RS-------------------------------
--EG-V--------------------------------------------I-----------MMEEKRRNNKGR--GT--
--------------------------------------------------------------------------------
---------------YKEEKK------------------------------------------NKMN-------------
----------------------------------------------------------------------------GY--
------------------DDS-HSNHHSNHHKNHHSNIHDSSFIVEYNKMIDNYENILDEIILKSLN-RNNYNYFNMLDE
YSLKIRMNKEMYDMLNYLIKLMNNKNSMKNFL-SFSNNEKMKIIKHEMNEKIYIRHFIVSLFRWYNNFKLNETCFDKNNF
IYYID-------ENKIYSYKYNYKLMLNLFSSENFLYYINLSKISLLEIIDNYNKYSFIINNIKRHYPNNMYLCQSFYDF
IYSYFLSYNHHFFDKHKYLINMDIWNNSIK-RKSKNGNHNLYKKLKKLNENLILYNYIKNDD------------------
----------------------------SEIKHYVKLEMHMIFLNFTNLLIDLLNKIYNIDYHANIKHETVN-------L
------------------------HRGIPNNSAKINNN-IVHTSLG----------------------------------
-------------------DATDLKSKDSNLLFLNENN-KEAKISDDNNNN-----------------------------
------------------------------------------------KSMEHY--------------------------
------------------ETNKRDDMIYNNVYNG---DLKKS-EDLLKNPI-----------------------------
--------------------------------------------------DGI--DE-----------------------
----------------------SSVNTN-NNNK-NDTKESESD----------VWNLLMDSYKKLENDENFKKYNKYILK
NLDKFLNMSSEKI-EDMNSYKNKYELKEGIIYNKV-DDKYIPLIFNPTKDVFTSINQINIKGKINFFNIYEYLITITKYK
ENKNFYDDFLKCRRET---FF--TDQHLI---K-N-YV--------MN-KQEEL-----------KNNIRNLI-----RM
NEVS-NEANKK----NHIDMIY-KKYGSYEYDNNISNGYNNNM---------SNGYY-HNIYN-----------------
----------------------------IYDKKTSNFMYN-DNVKN----------------Y------H---DTNGRMK
IYDYYNNINLNIFTPAAINMKDKIYDQLKLLRNNFVEKLKNESICVLSFLYLIGINDDNGRLHFPYGFPRNIDYSVKLIR
EGKDGLCNFLSGVLYHINLPIFVNNSSISISTEMNDDIFEINDNSINSFFYIYYKNN--ENIRNHDFLSDENRIIPRKDD
NIKSKIISYSLGSTKDDFFSKLAFTNNVIRLKYKNKT-NNTYLKDYFDFTFDKINYKNSVIKNNVSPFLTTCDYLLSNIL
GAVVDSLRNSSTLESGVYEENINDKNKNIIQNSVVQNKNLFEYFVKLADNRNSYALAALGEIYYLGNESIGIERDEMKAF
EFWKKAADQGDTTSALSTGYAYLDEYKKFLKKEELLKNMDREDILTMIHMENSNKDK--K---N--VT-----------L
EMLQESSEKKKNKKKKE--------KTHD--------------------G----VGNTHGDINAERYDNIDESKG--S-N
GSFD-GF---------SMPSS----GGLN------------NL-NGRN----N-T-NIS-N-------------------
-----MSNISN------------------------------------MS-NISNISNM-------------SNISNISDN
VNISNNANISNNTNIPNNINTQANIN--SQNNINNVNFFED---NAYNQQPS----------------------------
-----YGEWTSPSDD-----L--------------F---------------------N-----NSFSS-SLHNSFLFDIP
EGSEYEDATE----NILD-DHMNFFNMNNKK----------------HEEQG-GHN-NNSSGVWNEENEEIIKKYMKDLN
EDMNKSLKNAEEYFHKAIRNNDDNLENILAKYNIYKYGLGTEKNIELAGLYLKKAADKGDNISQMLLGHYYSGSDIGIKL
NDYKDDDKVENLRKSYKYYKMSAQNGNIISLYNKSILILKGVNPKYKTFNEKCEKTLKHFHFIGLFNERLYVLTKLLRRN
YQFKDYTGSLLLSIMLSELGDHANNVNASMLWTLKRKTMQEFTEKYNIVESIKTSLIK-ELNKKEEQEK--KY-INIKNN
NNNNINNNNNNN--NNSN--------NNNN-----------------------------NIEGPI--------SYSHQKN
TNEHIKRIYKKNKNARY-SFSKV-HNMYSMSLLTNCSMLSE-FMEKRPLFLRIIYCYNFKKELYMYYNRSSWFTYKMMKM
QGEEDLL---DTSEGWNSVNTKDFNENK-QSYNRNRKDYMD---------------------------------------
-------------------------------TNSVLN-KHDN--------------------N-----YNYSYYKEKDER
K-NSNKNENFNTSKNKKEEKKDNKITYHDTYALCKKYSQIELYEKYDKIILNTLKKDDQVEEKINKLEHMKSVILEHLRI
SEFLHCYYKPISYYQIKLEEEKEKRAKIEEHIYD----EE-RYYKSDK----SHYNNF---YSNKWKTMKDYNIKDLYES
EFYRYSVFLENVDMKEIFNYKKKYSSNIFDEIQSFSKNCEVCKQYYDIYSAYYGHKKSGINLVKKYREGDEFTIKSKRKE
LQFLIRNSDEDNHQSLYYKALFLEHNNLDNLKNILQIYFKLATDDHNTCNVIGFLGIMKIFFKKLFFDFNIFNKNNKKSI
L-------------------------------------------------------------------------------
--------------------------------------------------------------------------------
--------------------------------------------AFPLKQKTFYDDNLCSLQKNILLKSEFDNKCFNFDY
LLKNNYIYSQIRYSDFFKVLYNLILSFFKII
>PGAL8A_00020200
-----------------------------------------------------------------------MIKNVFYLI
FIFSFFLLIIKCE--YITNEKEEIKFEEETVEHHK---------------------------------------------
--------------------------------------------------------------------------------
--------------------------------------------------------------------------------
---------------------RNLNNHNKKELN-FTATNNKSERG---K-------------------------------
---------------------------------------------------------------KEKEIKIGDINEEN---
-------------------------NNEKIN-----ESELNIKKTN-KK-------------------------------
--DV-S---------------------------------------------------------IKT--------------
--------------------------------------------------------------------------------
----------------KYDNE------------------------------------------NKID-------------
--------------------------------------------------------------------------------
------------------IK--K---R------RKNTNKEENFLLLYEEEIEKYDRIIDELILRSMS-KKNYDYFNILEE
YSLKTKLNSDIYDSLKDLIKIINSSS----VL-IHSYMEKKNLFKYDINENIFKRHFILSLFRWYNSFKLIETCFDKTNY
VFYID-------DHKIYSYKYTYKLVLNLLNSENFLFYVNFNKISFINILDNYNKYNFKINNTIRNYPSHFYVCQSFNDF
IYSYFLHYNHQFFEKYKYLVDKDIWDNKVT-T-----GNHLFKKLKDLNNNLILYKFQN--D------------------
----------------------------SNVKSYLNMEIKLIFSTFKEFIIDILNNLYNEYYFDNLRHIREK-------S
K----------------------FKNEENNKLKNTENE--MIIS-D----------------------------------
------------------------------------NI-NENSVNI---NTKISNNYEENKETNINLNDSDLNEINNNIH
NKNNLGEYYDDVIKNNVKNKEQSYFDNRNNDINEKKVNNEVNIDKMNNYQNKIY--------------------------
------------------DHSYDDDMKHDNVENL---KKKKK-NSTM---L-----------------------------
--------------------------------------------------ENE---E-----------------------
----------------------NSNIYE-A-EV-MDTKDDDNE----------VWNTLIDSYNKLANNEDYKKYNKYILK
NIHKFFNLSSENL-DELNNYKNKYELKDGYIINNT-TDKRIPLFFHPIKDIFSYLNQVHIKKKINFKDIYEYLVTINNYN
ERNNFYDNHLQCRSGI---FF--KEFPLL---K-N-YS---------N-EKKEI-----------KSNIKNLM-----DI
NEKF-EKKNNFEINKNKFNDTFVKNKNDGDSNEMEANNII----------------DRVNINN-----------------
----------------------------KNDNE-NNYYNNYKNINN----------------Q------N-------DIH
YYDYYNNINLSAFTPAPLLMKDKIHDQLKLLRTKYTDKLKNESNCVLAFLYLIGVNDHNGNLQFPYGFPRNIDKSVNLIR
KGKDGLCNFLSGILYHVNLPIFVNNSSISITTEVNDEVLDVNENSINSFFYIYYKNK--SVLRNHDFLSDKNRIIPNKVD
HIKSKIVSYSLGSTKDDFYSKLAFTNNIIRLKYKNEM-NNFYLKDYFDFTYDKKDYKNSFIKNNVSPFLTSCDYLLSNIL
GVVVDSLKATSTIESGIYEEYINENHKNLIRNSSDNNKNLYEYFLKLADSRNSYALAALGEIYFLGNENIGIERDEQKAF
EFWKKAADQGDSISALSTGYAYLDEYKKFSKKEETIKNMNKEELINLIKSENSNNEK--N---S--TE-----------F
DMYQESDKKKKKKINKN--------EKKNNNND--------SNN----NK---------------------------K-E
NSND-YY---------SFLST----ENKEVISKTTTNETNNSL-NNTS----N-N-NVSPD-------------------
-----QTQIQN------------------------------------NSSNYDFFMNGTSNFSDFSNNTY-QTNSNNI-N
TNDINSSNIDMNRTVESNININNNDV--DIKRINKVN-------------------------------------------
--------------------------------------------------------------------------------
------------------------KNTENND----------------ETNDENNNV-ENLKEKGNDENDEIIKNYILNLN
NKANKAFKNAENYFNKAIRNNDGSLESALAKYNIYKFGLGRKPNIELAGYYLKKAAEKGDNIAQMLLGHYYSGTDIGIKL
NDYNE-DKIENLKKSYKYYALSAKNGNLISLYNKSILILKGINPKFKSFNEKCSKTLKYFHFISLFNERLYVLTKMLKRN
YEFKDYTGSLLLSIMLSELGDHPSNVNASLLWNLKKKTMKKFTEKYNIIENILKNFNI-SLNKE----NTNSN-------
--------------------------NNNE-----------------------------KVNNDY---------IYSSND
INKIIKRIYNKEKSVRY-SYKNK-GRKHSRSLLKNCMMISV-F-NKKKYFTHVKFCHYLKSELLRIK-RST---------
---------------------------------NNYKHNEN---------------------------------------
-----------------------------------------N--------------------ND---KHN------LNET
V-HGKNNGKKNSSYRN---VEEKEVNYYDTYYLSKYFKQIDLYEKYDKIIINEMKKEKNIEEKIKRLKKMKYTILEHFRI
TEFLHCYYKPISYYQIKLEEEKQMKQQ---------------------------YNNR---YIGE---KGEEERKNLYES
EFSRYSSLLENHDIQEIFYYKKKYTSNIFEEIQSFSNNCDVCKQYYDIYSSYYGYKKATIDLIKKYHEGDEFTVKSKRKE
LQYMISDSDAENHESLYYKALFLEHNNLDNLKNILEIYFKLAIDNHNACNVIGFLGILKIFFKKIFYDINIFNRKKKY--
--------------------------------------------------------------------------------
--------------------------------------------------------------------------------
--------------------------------------------QFPL--NTFIDFNKCPLQNYYLFKTEFDQKCFNFDY
LIKDNYIYSQIRYFDFLKVLYNLISSFFKIK
>MKS88_001220
-----------------------------------------------------------------------MIKNVFYVI
LTFSFFLLIIKCE--YYTNEKKDIFIEIESS--NANYDKRNGNPLKDKA--NEARYKNSAASNKR---------------
-------------------------------DK-----------------------------------------------
--------------------------------------------------------------------------------
---------------------VNKEEGIQ--LE-DI-KEDIIKRK-----R-----------------KN----------
------------------------------------------------------ENYDN--------------EKKSYNT
FYNSKSEATKEDRKERSVGGKIRHKSREEINEEGKTYSM-HAEDGI-SSSDL-----------N----------DDKDDD
KTNKRM-----------------------------PT----------NSVE-----------ISNEQHSNEQHSNEQH--
--------------------------------------------------------------------------------
---------------SNEQHS--------------------NEQHSNEQHSNEQHSNEQHS--NEQH-------------
----------------------------------------------------------------------------S---
------------------NE--Q---H------SNEQHRNDNFLAQFQDRIEIYDGIIDEIVIRSLNSRRNYTYMNMLEE
YSLMTKMNKEMYDTLKYLIRIVKYST----ISNIPSYNEKKMVLKYDVKENIYKKHFIISLFRWYNTFKIVESSFDKTNY
VFYIDD------RNNIYSYKYTYKLVLNLVSSQNFLFYINLNKFSLLEILDSYNKYNFKINNTIRYYPSHMYNFENFNDF
VYSYFSHYNHRFFEKHKYLIDEEVWYNKIIHDD----NNQLFKKLKKLNNNFILYKFKTNSD------------------
-----------------------------VKVNYLEAEMTLIFSIFKDFLLHLLNNLYNEYYFDKMQHAAGG-------A
K------------------------VREVPSRASG-V---VKEAAKEAVIGKEIDVATDVATDVATDVATDVAIDVATDV
AIDVAIDVATDVAIDVATDVAIDVATDIAN----T-EVMSD-SKKE---EA-----------------------------
------------------------------------------------EKVPESAVGYVRGDEQVELKGAYHHPNNSTYE
NMHSEGEQCSTDGGLKGDHASSCRRSAESGGTHGNA---NKQ-GDTKSNVH------------S--SANVNMYNEEKDNL
QSNTRSTVIDSIS-GSNSSDDSVSKEGEMRNDRLDM-ESGYIERDE---VEDADDDE-----------------------
----------------------SKYAPNQE-KKNVDAGEEDSD----------IWNNILESYYKLSGNENLKKYNNYIIK
NLNRFLNLSGENLNNDYNNYKNKYELKDGFIINKN-MDRNIALIFNPSKDIFSYLNQINNKKKINFKKIYEYLLTIMKYK
DGSNFYDNHLQCRSRTD-MLQYIEEKYGL---P-N-YY------EISEQNIINGVDHLREKPRT-REEMFSHM-----KR
DDLS-R--------------------------------------------------------------------------
----------------------------------FIILN--GNDGGG--IGKM-----G---N------I---QTKEVSN
PREMYRKIDLGIYTPAATQMKDKIHDQLKLLRTKFTDKLKSEATCVLAFLYLIGINDDNGKLQFPYGFPRNIDYSVKLIR
KGKDGLCNFLSGILYHINLPIFVNNSSISITTEINDDIIDMNDSSVNSFFYIYYKNN--NIIRNYDFLSDESRIIPRVGD
NIKSKIISYSLGSTKDDFYSKLAFTNNIMRLKYKNKM-NNIYLKDHFDFTYDKKNYEHSVIKNNISPFLTSCNYLLSNIL
GAVVESLKSSSSIESGLYEEYINEKHRHLIHNTVDHNKNLFEYFLKLADSRNSYALAALGEIYYLGNESIGVERDEVKAF
EFWKKAADQGDSTSALSTGYAYLDEYKRFAKKEEIVKNMSRDELLNMIRGEKSGNAG--K---G--SVGSSGSNGSSSVF
DLYEETKDLGQTEGKNSMNGKKSGEAKSTSRGGEQGQRGDTKEG----RR---------------------------E-E
NTDE-HYALMSNVNRVSFSNEGT-STGLN------------DD-ALNGFSNIS-SNQEY-M-------------------
-----GDMPQG---------------------------------------------------------------------
------------------------SYVNSF-FDGSSTFYDGSDSSAQYGSTN----------------------------
-----VGGEGST--------------------------------------------------------------------
---TYENGAHKIGSNIKT-SHVVHEGEKNDKQGEYVQSGDNSHSSSSQTYEG-GK---QMDDNIFEEQDEVIKKYMDDLS
KDANKAFKNAEQYFHKAIRNNEGSLENILAKYNIYKFGLGTSKNLELAGYYLKKAADKGDNISQMLLGHYYSGTDIGIKL
KDYND-DKIENFKKSYKYYNMSAKNGNIISLYNKNILILKGVNPNYKSFNEKCEKTLKHFHFIGLFNDRLYALTKLLKRN
YQFKDYTGSLLVSIMLSELGDHPNNVNASFLWTLKRQTMQVFMEKYTIVESNVEKYRL-ALSMEQDSK-EKRG-GSESR-
SGSA----------------------------------------------------------ASN--------GSAANSG
SGQIIKRIYNKEKGVKY-TIQRN-STVK--ELLHRN--------RRRGAVFKKDNWYYMKDINT----------------
--LEGIKHKGLITANSGSQEREKYNST--SSSDTPGKGKVD---------------------------------------
-------------------------------RG-----------------------------SY---GYVNNEHKKKGEK
L-NEGTNESVSESMNDETS-KKKNLYNYDTYHLSKKHRQMELLENYDKIILNEIKKEKDNEGKIRRIEQVKNTIMEHLRT
TEFLHCYYKPMSYYQIKLEEEKQRRLNGSMEG------K---NRRETS--------------------SNIMRTTDAQDN
QFNRYSTLLESEDIKEIFYYKKKYSSNIFHEIQSFSKNCDVCKQYYDIYSAYYGYKKSSIDLIKKYREGDEFTIKSKRKE
LQYLIKNSGEHNHESLYYKAVFLENNKLDSLKNILQIYLELARDKHHACNVIGVLGILKIFFKKIFFDINIFKRQKREIN
T-------------------------------------------------------------------------------
--------------------------------------------------------------------------------
--------------------------------------------TSAIPIHTFYDSNTCTLEDNFLYKTEFDKKCFNFDY
LLKNNYIYSEIRYTDIFKLLYSLFLSFFKMK
>PKNH_0417000
-----------------------------------------------------------------------MINNVFYVI
LVFSFFLLIIKCE--YIKNEKKEVVFETDLPQGGVYYEKRNSGLEENYA--SDVKFGSGAAGANVDMQLQVVVLREEEQQ
VEKEGEESAEADIALSVQGSVKSNV-AQEEESNEDEVVLLEEVIDSNSDSGGSVIPNGESSPGNI---------------
--VKGSEPNGDIASSVEETTSSHVITETQPHSDNITMVVE----------------------------------------
--------------------HIDSDTSKADELE-AG-SVAPVEEEK-TADSDV------------VTEGNIAKESEPVAG
SIIVVEEEAVTYSAEESKSKTDSVNLLEEPTDSNAVKEIEHVVDSIAFVEEVAFTNDLKVNESETDGVGTVE-ESRADD-
-----V-----------------VKENEHTA-----YSI-VVVREE-DSSNIAKESEPVTESTVSVEVESASHAAKESLP
KTDS-VIAMEETTSSGIAEESEPVTESKVSVEGEYASHAAKESLPKTDSVI-----------AMEETTSSGIVE-ESELE
PDDIAIVDESS-----VS----------SVAKGNPPQADSTPIIEELI--------------------------------
-VNDTAKGD---------------------------------ESNTDNIGIVEDSIVNSPFKEDELNEDEVATVE-EA--
-----------------------------------------------------------------------------APA
KTIAEDN-----------FL--P---E------SNALGERKHFLVDFQERVNQYDEAIDEIILRSLN-RENYNYFKMLDE
YAMKTKMSGEMYTGMRYIIKVIMGTT----VV-TPSYNEKKKSFKYEIQESTFKRHFITSLFRWYKNFKLVESHFDKANY
VYYLGQ-----DDERVYSYRYTYRLILNLLSSETFSFYIDLNKFSLLDILDNYNKYNFKLNNSTRYYPFHMYSCKSFNDF
LVDYFESYNHRYFEKHKYLIAEEVYKNGIK-NN----GNKLFTKLKKLNPNFVLYPFRKVFASS----------------
-------------------------SSPALVENYLDAEIDLIFSIFKEFFVNLLNDLYNEYYNDEVKRSMKE-------G
S------------------------HVELSSGIREPS---VNLPSG----------------------------------
------------------------EDE------LK-EI-KEEKKTE---KT-----------------------------
------------------------------------------------EITPSL--------------------------
------------------DASSAESMGPQGVDSGAASEVTPS-EDTLTKVQ------------G--EE------------
------P------------------------------------------TADK--LH-----------------------
----------------------GSEPTI-G-QR-DD--PLDNE----------IWKDLLESYRDPPKAEDLKEYNQYILK
NLNQILNHSAQKRRQEMEDYKNKYELKDGFIVNVL-TARHTPLLFNPSKDIYLYLNQISSKKQVNFKNIYDNLITIIKYK
EGSNFYDNFLQSRRVAG-GLW--RDL-DT--PS-E-EV--------NR-GASRSGKPVIDRVVV-DEDLSSGM-----NS
NELN-A--------------------------------------------------------------------------
----------------------------------FLLFIERGEEAQGG-QGTTD----DSTIG------G---TPTTRRD
VHSFYRNIDLSEFTPAAVTTKDQIHDQLKLLKKKYTEKLKNEATCVLAFLYLIGINNNEGKLQLPYGFPRNIDYSVKLIR
KGKDGLCNFLSGILYHLNLPIFVNNSSISITTEMSEDLIDTNDNSLNSFFYIYYRNN--GKIRNHDFLSNENRIIPNSVD
NMKSKIVSYSLGSTKDDFYSKLAFTNNMIRLKYKNKD-SNIYLRDYFDFTFDKKIYKNSVIKNNISPFLSSCDYLLSNLL
GAVVDSLKNTSAIESGIYEENISERNRHLIHNTVDYNKSLFEYFLKLADSRNSYALAALGEIYYLGNESIGIERDEVKAF
EFWKKAADQGDSTSALSTGYAYLDEYKKHLRKEEIIKTMSKEELLNMIKEEKGTDAA--E---E--TK-----------K
------------------------------------------DN----AG---------------------------K-K
ASGT-YF---------AFASGGTAAAGMH------------TS-VNHP----SSGQGNG-R-------------------
-----SSAAEG---------------------------------------------------------------------
------------------------DS-----PVGGPNFMGSPSAPAGFSSTL----------------------------
-----YGGGSSESTA--------------------Q---------------------F-----TPNAS-RSYGEGQAGIP
FGG---------------------------T----------------EQKQD-NS--DNRGNTSRSQSDDIIKKYMEELS
EERNKALKNAEQYFHKAIRTSEESVEHILAKYNIYKFGLGTEKNLELAGEYLKKAADKGDNISQMMLGHYYSGTDIGVKI
KDYDEKNKNENLKKSYKYYSMSAKNGNIISLYNKSILILKGVNPNLKTFNEKCEKTLKKFHFIGLFNERLYVLTKLLRRN
YDFKDYTGSLLVSVILSELGDHPNNVNASMLWDLKRKTMQTFTEKYNLVEGILADLLQKAMKEGRATDTF----------
------------------------------------------------------------MKGGT--------ANRVGTS
VDRIIHRLYNKEKGGKY-SLQMK-SKLSGDSILKNCGMVTSNMFSRRSLFSKMKFCYYLRNELLHRRWRT----------
-----------------------------------KKGGKS---------------------------------------
---------------------------------NET--------------------------------------------
---------NKTGRRSSARKTHQKVYNYDVYQLSQTHKQIELFEKYDQIVKSEMEKGSTSREKIQKAEKIKGAILEHFRT
SEFLHCYYKPISYYQIKLEEEKKQSVRRNAEQ------GM-SNFLGKS----SSYLGY---TPTK---EKKQQETDLFEA
EFSRYSPLLEGEDMKEIFYYQKTYSSSMFEEIQSFSKNCEVCKQYYDIYSAYYGYKKSTIDLIRKYRDGDEYTIKSKRKE
LQFLIRNSDEDDHEPLYYKALFLESNKLESLKNILQIYLKLATDNHNACNVIGVLGIFKILFKKVFFDVSFFFRKKKENL
ISAITGRI------------D---------------GSNHEQRDEHGER-------------------------------
--------------------------------------------------------------------------------
---DLLEKLEQREKFDRHGKPDKYEQHDQ---RNQRGNDTPAPATNSLQKYIFADLNSCDVQNNFLFKSEFKNKCLNFEH
FVSTNHGYSQISYRDFFKLFYTVVASFFKVS
>PCOAH_00008320
-----------------------------------------------------------------------MINHVFYLI
LVFSFFLLIIKCE--YIKNEKKEVVFETDLPQGGIHYEKRNSSLEDNYASNSDVKFGGGTAGTNVAMQLQVVVHRGEEQ-
----TEEGGEAGIALPVQGSVKSSVIVNESEPKVDVNVSVEEIVDSNTVKG-----------------------------
-----SEPKQDRDVAVEEPASSHVIKETESNSDNVTMVVE----------------------------------------
--------------------PIDNDTSKGDELK-VD-SVVVEEEKKDTADSDV------------VTEGNTTKESESNID
NTVIVEE-VVSNNVKENEPKTDSFMAMEEPTDSNTVKESEHIVDNTAFVEEASFTNDPKVNESDQESVVTVE-ESRADD-
-----V-----------------VKENEHSA-----DSI-VVVEEK-ASSNIAKESEPVADSTVAVEEEAASHEDKEILQ
KT---------------------------------------------DSDI-----------VMEEAAISKAAE-ESESE
PDDIAIVDESS-----VS----------I---------------------------------------------------
----TTKGD--------------------------------------------ESNVSSPVKEDESNQDVVATAE-EA--
-----------------------------------------------------------------------------APA
KTIPDDD-----------FP--P---E------SNAPSGRKDFLVEFQERVNHYDEAIDEIILRSLN-RENYNYLNMLEE
YALKTKMSGEIYTGMRYIIKVIMGNM----VV-TPSYKEKKKSFKYAIEESTFKRHFVTSLFRWYKNFKLVESHFDKANY
VYYIGE-----DDERVYSYRYTYRLILNLLSSETFSFYMDLNKFSLLDILDNYNKYNFKLNNSTRYYPFHLYSCKAFNDF
VVDYFESYNHRYFEKHKHLIAEEVYKNGIK-KN----ANKLFIKLSKLNPNFVLYPFRKEPATS----------------
-----------------------SSNSFPLVQNYLDAEIDLIFSIFKEFLVNLLNDLYNEYYNDGVKHAMKK-------A
S------------------------HVEGP--------------PG----------------------------------
------------------------EDG------LK-EV-QA-DKTE---RK-----------------------------
------------------------------------------------EMTPPL--------------------------
------------------DASSSESIGPPGVAAGKDSETVDA-EDTPAKID------------G--KE------------
------P------------------------------------------IADK--TD-----------------------
----------------------GREPTV-G-QR-DD--PNDNE----------IWKDLLESYKDPPKEEDLKEYNQYILK
NLNQILNHSAQKRRQEMEDYRNRYELKDGFIINVV-TARHTPLVFNPSKDIYLYLNQISSKKQVNFKNIYDNLVTIIKYK
EGSNFYDNLLQSRRVAG-GLW--RGV-DP--ST-E-EL--------KR-GAGRPAKRVVERVVV-DEDLSSGM-----NS
NDLN-A--------------------------------------------------------------------------
----------------------------------FLLFIERGEEAHTG-QGTTS----EATTG------G---TSPTRQD
VHSFYRNVDLSEFTPAAVNTKDQLHDQLKLLKKKYTEKLKNEATCVLAFLYLVGINDNGGKLQLPYGFPRNIDYSVKLIR
KGKDGLCNFLSGILYHLNLPIFVNNSSISITTEMSEDLIDTNDNSLNSFFYIYYRNN--GKIRNHDFLSNENRIIPSSVD
NMKSKIVSYSLGSTKDDFYSKLAFTNNMIRLKYKNKD-SNIYLRDYFDFTFDKKIYKNSFIKNNISPFLSSCDYLLSNIL
GAVVDSLKNTSAIESGVYEENISERNRHLIHNTVDYNKSLFEYFLKLADSRNSYALAALGEIYYLGNESIGIERDEVKAF
EFWKKAADQGDSTSALSTGYAYLDEYKKHLRKEEIIKTMSKEDLLNMIREEKGSDAT--E---A--EK-----------K
------------------------------------------DE----TG---------------------------K-E
AGGR-YF---------AFPSGGA-TAGVH------------TSSVGQP----SSGQQNE-G-------------------
-----GSAPEG---------------------------------------------------------------------
------------------------DP-----PVGSSNFMGASGGGADFSSTI----------------------------
-----YGGGSSGMPA--------------------E---------------------S-----TPTAS-SSYTSGQAGIP
FWG---------------------------T----------------EQNQN-NA--DNTTNASSSQSDDIIKKYMEELT
EERNKALKNAEQYFHKAIRNHEESVEHILAKYNIYKFGLGTEKNLELAGEYLKKAADKGDNISQMMLGHYYSGTDIGVKI
KDYDEKNKNENLKKSYKYYSMSAKNGNIISLYNKNILILKGVNPNLKTFNEKCEKTLKKFHFIGLFNERLYVLTKLLRRN
YDFKDYTGSLLVSVILSELGDHPNNVNASMLWDLKRKTMQTFTEKYNLVEGLLANLQK-AIKEETPADIP----------
------------------------------------------------------------IKGTR--------GNRVTNP
MDRIIHRLYNKEKGGKY-SLQMK-SKLSGDSILKSCSMVTSNRLDKKSVLFKMKFCAYLREELLHRGRRT----------
-----------------------------------NKGERS---------------------------------------
---------------------------------SPT--------------------------------------------
---------KKEGRSNRASRIHRNVYNYHVYQLSQTHKQIDLFEKYDQIVKSEMEKGGTPREKIQKAEKMKGTILEHFRT
SEFLHCYYKPISYYQIKLEEEKKQSLKKNAQQ------EM-SNLVGKG----GSYLGY---TPGK---GKNQQGTDLFEA
EFSRYSPLLEGEDMKEIFYYQNTYSSSMFEEIQSFSKNCDVCKQYYDIYSAYYGYKKSTIDLIRKYREGDEYTIKSKRKE
LQFLIRNSDEEDHEPLYYKALFLESNKLESLKNILQIYLKLATDNHNACNVIGVLGIFKILFKKVFFDVSFFFRKKKDEL
ISGIAGI-------------NWGNVATT--------SESTDEPDERG---------------------------------
--------------------------------------------------------------------------------
-------------KQDQHDKHDQANQHDQ---HDKHDKRSTAAPANSLQRYLFTDLNSCDLQNNFLFKSEFNNKCLNFDH
FVSNNHTYSQISYSDFFKVFYTVVSSFFKVA
>PBILCG01_0206800
-----------------------------------------------------------------------MIKNVFYLN
FIFSFFLLIIKCDD-SVSNERKEIYFDEDDNVKISAFFDRSTK-------------------------------------
--------------------------------------------------------------------------------
--------------------------------------------------------------------------------
---------------------VNLDVGENDVLS-YV-PKEMDEKK---KNK-----------------------------
-----------------------------------------------------------------KSINSKE-NSKNENN
-----------------------IYNNEDIN-----YNV-VLKDDGSTS-------------------------------
--EG-I--------------------------------------------------------IIEEKRRNTTKE--EK--
--------------------------------------------------------------------------------
---------------DKQEKN------------------------------------------NKMN-------------
----------------------------------------------------------------------------GD--
------------------NDH-HI-YDNN---SQHNDINDNRFVVEYNKMIDNYDNILDELILKSIN-RNNYNYFNMLDE
YSLQTKINKEMYDTLNYLIKLMNNKNSSKYFI-SFSNNKNNKIIKYDMNEKIYIRHFIVSLFRWYNNFKLIETCFDMNNF
IYYID-------ENKIYSYKYNYKLMLNLFSSENFLYYINLSKLSLLEIIDNYNKYSFIINNIKRHYPNNMYLSQSFHDF
IYSYFLSYNHHFFDKHKYLINMDIWNNSIK-TISKYGNHKLYKKLKKLNENLILYNYIKNDD------------------
----------------------------SQIIHYVKLEMYMIFSNFTNLLIDILNKLYNIDYHINIKHENIS-------A
------------------------KRDVPQDYVNRKND--VDISLK----------------------------------
-------------------NVKDINSTGSSLL-LNEKN-MEKKNLD---DN-----------------------------
------------------------------------------------KSKVNY--------------------------
------------------GTDERDEMIYNNVNKG---NIEKK-EGVLNNSI-----------------------------
--------------------------------------------------ESE--DK-----------------------
----------------------SSVDTY-N-NK-KEVKESESD----------VWNLLMDSYKKLANDENFKKYNKYILK
NLDKFLNMSSEKI-EDINSYKNKYELKEGIIYNKV-SDKYIPLIFNPTKDVFTSINQINIKSKINFFNIYEYLITITKYK
ENKNFYDDFLKCRREI---FF--TDYHLL---E-N-YT--------ID-KQEEL-----------KKNIRNLM-----RM
NEVS-REGDNK----NYINIKY-KKYGTYDYDKNNELYYI----------------D-KNISNVNDTKTFNSTNDKKTFN
FMNDKKTFNSTNDKKTFNSTNDKKTFYSTNDKKTFSFMNDKDNVKN----------------Y------S---DINRRMR
IYDYYNNINLNLFTPAAIKIKDKIYDQLKLLRSNFVEKLKNESICVLSFLYLIGINDDNGKLHFPYGFPRNIDYSVKLIR
EGKDGLCNFLSGVLYHINLPIFVNNSSISISTEMNDDVLEINDNSINSFFYIYYKNN--ENIRNHDFLSDENRIIPRKED
NIKSKIISYSLGSTKDDFFSKLAFTNNVIRLKYKNKT-NNTYLKDYFDFTFDKISYKNSVIKNNISPFLTTCDYLLSNIL
GAVVDSLRNSSTLESGVYEENINDKNKNIIQNSVVQNKNLFEYFVKLADNRNSYALAALGEIYYLGNESIGIERDEIKAF
EFWKKAADQGDTTSALSTGYAYLDEYKKFLKKEELVKSMDKEDILTMIHLENSNKDK--K---N--VT-----------L
EMFQESSEKKKNKKKKK--------QHGNTNGD--------TNG----DTVGNTGGHTIADVFQENYGNIDESRG--R-N
GSFD-GF---------SMPSS----DGLN------------NV-NVQ---------------------------------
--------------------------------------------------------------------------------
----------NNPNVQNNMNSHDRMN--SQNNINNVNFFED---NTYTQQPS----------------------------
-----YGEWTHPSGE-----V--------------L---------------------N-----NSFSS-SLPSSFLFDIP
EGSEYEHMRE----NILD-EQMNFFNTKNNK----------------QEQEGGGHN-NKSSHVWNDENDEMIKKYMNDLN
DDLNKSLKNAEEYFHKAIRNNDDSLENILAKYNIYKFGLGTEKNIELAGMYLKKAADKGDNISQMLLGHYYSGSDIGIKL
NDYKDDDKLENLRKSYKYYKMSAQNGNIISLYNKSILILKGVNPKYKTFNEKCEKTLKHFHFIGLFNERLYMLTKLLRRN
YEFKDYTGSLLLSIMLSELGDHANNVNASMLWTLKRNTMQQFTEKYNIVENIKTSLIK-EWKNKKEQEEEKKKINNFHNN
NSNNSNDSNNSNNSNNSNNSNDSNNSNNSNNSNGFKKCDKNCNDYIMKNQKGLNQIDNSIIKGDI--------PYYHKKN
TSEQIKRIYKKKNNASY-SVSKV-RKMYFMSLLTNCSMLSE-FLKKRPLFSKIIYCYNFKRELYMHYNRLSWFTYKMMRI
QRDEDLLHNKDMFEGWNSVNTKKFNENV-RSSNVNRKMNID---------------------------------------
-------------------------------TNSVLN-KYHN--------------------NDNSDNYDYSYYKGNDEK
T-NNKKSEFFNTSKNKKEEKNDSKVTYHDTYDLCKKYSQIELYEKYDKIILNTLKKDDEVEEKINKLEHMKSVILEHLRI
SEFLHCYYKPISYYQIKLEEEKEKRTKREEHIYG----DE-RYHKNDK----SNYNNF---YSNKWKTVKDYNIKDLYES
EFYRYSVFLENIDTKEIFNYKKKYSSNIFDEIQSFSKNCEVCKQYYDIYSAYYGHKKSGINLIKKYREGDEFTIKSKRKE
LQFLIRNSDEDNHQSLYYKALFLEHNNLDNLKNILQIYFKLATDDHNTCNVIGFLGIMKIFFKKLFLDFNIFSKNNKKSI
F-------------------------------------------------------------------------------
--------------------------------------------------------------------------------
--------------------------------------------AFPLKHKTFYDDNLCSLQKNILLKSEFDNKCFNFDY
LLRNNYIYSQIRYSDFFKVLYNLILSFFKII
>PRCDC_0203200
-----------------------------------------------------------------------MIKNVFYLN
FIFSFFLLIIKGDN-SVSNERKEIYFDDDEKLKLSSFFDPSTN-------------------------------------
--------------------------------------------------------------------------------
--------------------------------------------------------------------------------
---------------------VNLDVGENDELSSYV-PKEVNEKK---EKK-----------------------------
--------------------------------------------------------------KNKKDIHSKE-NLKNENN
IYNKDN-----------------TKNNEVIN-----YNV-VLKDSR-AK-------------------------------
--EG-I--------------------------------------------------------ITDEKRRNSTKD--RK--
--------------------------------------------------------------------------------
---------------NKQQKN------------------------------------------NKMN-------------
----------------------------------------------------------------------------SD--
------------------DD------D------HHNNMNDNNFVVEYNKMIDMYDKILDELILKSIN-RNNYNYFNMLDE
YSLQTKINKEMYDSLNYLIRLMNNKNSRKYFI-SFSNNEKKKRIKNDMNENIYIRHFIVSLFRWYNNFKLIETCFDKNNF
IYYID-------ENKIYSYKYNYKLMLNLFSSENFLYYINLSKLSLLEIIDNYNKYSFIINNIKRHYPNDMYLCQSFDDF
IYSYFLSYNHHFFDKHKYLINMDVWNNSIK-TKGQIGNHKLYKKLKKLNENLILYNYIQNGD------------------
----------------------------SEIIPYVTLEMHMIFSNFTNLLIDILNKLYNIDYHTNIKHENVN-------V
N----------------------PERDARQDYVNNKND--VDISLK----------------------------------
------------------------------------NV-KEAKKLD---DN-----------------------------
------------------------------------------------KAMSNY--------------------------
------------------ETDERGDMIYDNTNKE---KFEKS-EGAFNNIT-----------------------------
--------------------------------------------------ESA--DE-----------------------
----------------------SSFDTH-N-NK-NDGKESESD----------VWNLLMDSYKKLANDENFKKYNKYILK
NLDKFLNMSSEKK-EDMNSYKNKYELKEGIIYNKV-SDKYIPLLFNPTKDVFTSINQINIKSKINFFNIYEYLITITKYK
ENKNFYDDLLKCRREI---FF--KDHDLL---E-NNNI--------ID-KQEEL-----------KKNIRNLM-----RI
HEVS-SEGNNW----NRMNIKY-KKYGTYDYDKMNELYYV----------------DDKNILN-----------------
----------------------------VNDRKRFNFMNNKEKDKN----------------S------F---DINRTMR
IYDYYNNINLNIFTPAAIKMKDKIYDQLKLLRSNFVEKLKNESICVLSFLYLIGINDNNGKLHFPYGFPRNIDYSVKLIR
EGKDGLCNFLSGVLYHINLPIFVNNSSISISTEMNDDVFEINDNSINSFFYIYYKNN--ENIRNHDFLSDENRIIPRKED
NIKSKIISYSLGSTKDDFFSKLAFTNNVIRLKYKNKT-NNTYLKDYFDFTFDKINYKNSVIKNNVSPFLTTCDYLLSNIL
GAVVDSLRNSSTLESGVYEENINDKNKNIIQNTLVQNKNLFEYFVKLADNSNSYALAALGEIYYLGNESIGIERDEIKAF
EFWKKAADQGDTTSALSTGYAYLDEYKKFLKKEELVKSMDREDVLTMIHLENSTKDK--K---N--VT-----------L
EMFQESSEKKKQKKDKN-----KNKNKKEQDGS--------TDG----AGVGDKIVENVGNVFQESYGNVDESMG--R-N
GSFD-GF---------SVPSS----GGLN------------NV-NVEN----N-V-NVQ-N-------------------
-----NTNVQ----------------------------------------------------------------------
----NNTNVQSNINIQSNIYSHGETN--SQNNINNVNSFEN---NAYTQQTS----------------------------
-----YGEWANPSED-----IFNSSFSSSVSSEDVF---------------------N-----NSFSS-SVPSSFLFDIP
EGSEYEHMTE----NTLD-EQMNFFNTKNNK----------------EQQEG-RPN-NESNGMWNDENDEMIKKYMKDLN
DDLNKSLKNAEEYFHKAIRNNDDSLENILAKYNIHKFGLGTEKNIELAGIYLKKAADKGDNISQMLLGHYYSGSDIGIKL
NDYKDDDKLENLRKSYKYYKMSAQNGNIISLYNKSILILKGVNPKYKTFNEKCEKTLKHFHFIGLFNERLYMLTKLLRRN
YQFKDYTGSLLLSIMLSELGDHAHNVNASMLWTLKRKTMQQFTEKYNIVENLKLSLIK-ELKNKEEQEQEKRQ-NSIHNV
YNNNNNNNNNNN--NNSN--------NYNSNINGYKQCD---------------------------------------KN
CNEKIKRIYKKNKNASY-SFSKV-RKMYSMSLLTNCSMLSE-FLRERPLFSKIIYCYNFKRELYIHYNKLSWFPYKMMKK
QHEDDLSDDKDRSEGWNSMNTKKINENV-QRDNMNRKENVNVNVNVNV--------------------------NVNVNA
NANVKGYANV------------------KANANSVLN-KDHN--------------------ND---NYDYSYYKNNDER
R-NNKKSEFFNTSKNKKEEKNASKITYHDTYDLCKKYSQIELYEKYDKIILNTLKKDDVVEEKINKLEHMKGVILEHLRI
SEFLHCYYKPISYYQIKLEEEKEKRAKIDEHIYN----EE-RYYKNEK----SNYNNV---YSNKWKSMKDYNIKNLYES
EFSRYSVFLENIDMKEIFNYKKKYSSNIFDEIQSFSKNCEVCKQYYDIYSAYYGHKKSGINLIKKYREGDEFTIKSKRKE
LQFLIRNSDEDNHQSLYYKALFLEHNNLDNLKNILQIYFKLATDDHNTCNVIGFLGIMKIFFKKLFFDFNIFSKNNKKNI
F-------------------------------------------------------------------------------
--------------------------------------------------------------------------------
--------------------------------------------TFPLKHKTFYDDNLCSLQKNILLKSEFDNKCFNFDY
LLKNNYIYSQIRYSDFFKVLYNLILSFFKII
>PF3D7_0204100
-----------------------------------------------------------------------MIKNVFYLN
FIFSFFLLIIKCDE-SVSNGRKEIYFDDDEKLKLSSFFDRSTN-------------------------------------
--------------------------------------------------------------------------------
--------------------------------------------------------------------------------
---------------------INLDVGENDELSSYV-PREVDEKK-----K-----------------------------
--------------------------------------------------------------KNKKDIDSKE-NSKSGNN
IYNKDN-----------------TKNNEDVN-----YNV-VLKDGR-AK-------------------------------
--EG-I--------------------------------------------------------ITDEKRRSSTKD--GK--
--------------------------------------------------------------------------------
---------------NKEQNN------------------------------------------NKMN-------------
----------------------------------------------------------------------------SD--
------------------DV--H---D------NNNNMNDINFVVEYNKMIDNYDKILDELILKSIN-RNNYNYFNMLDE
YSLQTKLNKEMYDSLNYLIRLMNNKNSRKYFI-SFSNNEKKKIIKNDMNENIYIRHFIVSLFRWYNNFKLIETCFDKNNF
IYYID-------ENKIYSYKYNYKLMLNLFSSENFLYYINLSKFSLLEIIDNYNKYSFIINNIKRDYPNNMYVCQSFYDF
IYSYFLSYNHHFFDKHKYLINMDIWNNSIQ-TKGQIGNHKLYKKLKKLNENLILYNYIKNDD------------------
----------------------------SEMIPYVTLEMRMIFSNFTNLLIDILNKLYNIDYQDNIKQENVN-------V
N----------------------PQRDAPQDYVHNKND--VDVSLK----------------------------------
------------------------------------NV-KEPKKVE---HN-----------------------------
------------------------------------------------KAMSNY--------------------------
------------------ETDERGDMIYDNTNKE---KFEKS-EGTFNNISGG--EDTFKNISG--GE------------
------DTFKNISEGDGEVDGDG--EGDGDGD-----------------GEGA--DD-----------------------
----------------------SSVDTH-N-NK-NDGKESESD----------VWNLLMDSYKKLANDENFKKYNKYILK
NLDKFLNMSSEKK-EDINSYKNKYELKEGIIYNKV-SDKYIPLIFNPTKDVFTSINQINIKSKINFFNIYEYLITITKYK
ENKNFYDDLLKCRREI---FF--KDRHLL---E-NNNI--------MD-KQEEL-----------KKNIRNLM-----RI
HEVS-NEGNNR----NTINRKY-KKYGTYDYDKMNELYYV----------------E-KNILN-----------------
----------------------------VNDTNTFNFMNNKEKDKN----------------Y------F---DINKTMR
IYDYYNNINLNIFTPAAIKMKDKIYDQLKLLRSNFVEKLKNESICVLSFLYLIGINDDNGKLHFPYGFPRNIDFSVKLIR
EGKDGLCNFLSGVLYHINLPIFVNNSSISISTEMNDDVLEMNDNSINSFFYIYYKNN--ENIRNHDFLSDENRIIPRKED
NIKSKIISYSLGSSKDDFFSKLAFTNNVIRLKYKNKT-NNTYLKDYFDFTFDKINYKNSVIKNNVSPFLTTCDYLLSNIL
GAVVDSLRNSSTLESGVYEENINDKNKNIIQNTVVQNKNLFEYFVKLADNRNSYALAALGEIYYLGNESIGIERDEIKAF
EFWKKAADQGDTTSALSTGYAYLDEYKKFLKKEELVKNMDREDILTMIHLENSTKDK--K---N--VT-----------L
EMFQESSEKKNQKKKKK--------EKKEQDGN--------TDG----DRVDDKIVQNVGNVFQQSYGNVDESMG--R-N
GSID-GF---------SMPPS----GGLN------------NV-SVQN----N-A-NIQ-N-------------------
-----NANIQN------------------------------------NA-NIQSNANI-------------QNNANIQSN
ANIQSNANIQSNANIQSNVNSHGGTN--RQNNINNVNFFEN---NAYTQQTS----------------------------
-----YGGWANPSED-----V--------------F---------------------N-----NSFSS-SVPSSFLFDIP
EGSEYEHMTE----NILD-EQMNFFNTKNNK----------------EQQEG-GPN-NESNGMWNDENDEMIKKYMKDLN
DDLNKSLKNAEEYFHKAIRNNDDSLENILAKYNIHKFGLGTEKNIELAGIYLKKAADKGDNISQMLLGHYYSGSDIGIKL
NDYKDDDKIENLRKSYKYYKMSAQNGNIISLYNKSILILKGVNPKYKTFNEKCEKTLKHFHFIGLFNERLYMLTKLLRRN
YQFKDYTGSLLLSIMLSELGDHAHNVNASMLWTLKRKTMQQFTEKYNIVENLKLSLIK-ELKNKEEKEKEKRK-NNIHNV
YNNN------------------------NSNINGYKKCDKNCNDNVRKNQKDLNQIDHTIVKGDT--------PYYYEKN
INEKIKRIYKKNKNASY-SFSKV-RKMYSISLLTNCSMLSE-FLRERPLFSKIIYCYNFKRELYIYYNRLSWFTYQMMKM
QHEDDLSDDKDRSEGWNSINIKKFNENV-QRDHVNRKENVNVKANANVKANANVKENANVKENANVKANANVKANANVKA
NANVKENANVKENANVKENANVKANANVNDNANSVLN-KNHN--------------------ND---IYDYSYYKKNDER
R-NDKKSEFFNTSKNKKEEKKEIKITYHDTYDLCKKYSQIELYEKYDKIILNTLKKDDDVEEKINKIENMKSVILEHLRI
SEFLHCYYKPISYYQIKLEEEKEKRAKIDEHIYN----EE-RYYKNDK----SNYNSF---YSNKWKTMKDYNIKNLYES
EFYRYSVFLENIDMKEIFNYKKKYSSNIFDEIQSFSKNCEVCKQYYDIYSAYYGHKKSGINLIKKYREGDEFTIKSKRKE
LQFLIRNSDEDNHQSLYYKALFLEHNNLDNLKNILQIYFKLATDDHNTCNVIGFLGIMKIFFKKLFFDFNIFSKNNKKNI
F-------------------------------------------------------------------------------
--------------------------------------------------------------------------------
--------------------------------------------TFPLKHKTFYDDNLCSLQKNILLKSEFDNKCFNFDY
LLKNNYIYSQIRYSDFFKVLYNLILSFFKII
>PVL_040015200
-----------------------------------------------------------------------MINNVFYVI
LVFSFFLLIIKCE--YVNNEKEEEVFETDLLGGGAHHEKGTSSLEGNYD--GDVKIGSGTEGGAADMQLQ-----GEQQ-
----GEEGAQAGMALSVQEFAKSLV-TMESEPKEGGHVGVEEGADGDTASGSSVAKENEPKAGSVIVVEEGADGNTASGS
IVAKESESKEGGHIVVEEAASSDVIGETESESGSIAMVVD----------------------------------------
--------------------PIDNETSKGDELK-AG-SVVLVEEE--TADSDAVTGAVTGAVTDVVPVRSITEESESKTD
GTSFVEEAAVSNSAKGNEPKADGVHLLEEPTDGDAVKESEHIAYGVVAVEEAVDSNDLKVDEAEPDGVVSVE-EPKSGD-
-----A-----------------VKENEHTA-----YGV-VAVEEA-ADSNSAKGSEPVADSLVIVEE------------
---------------------------------AAASNAIREVESEPDNIAMVDEPKADDTPVVEEASVSSSTI-EDEPK
AEGTPIVEEPI-----VSVATSEEPPVSDATKESEPQADSTAIIEEPI--------------------------------
------------VSSFVEESDSKKDGVAMVEEAAVSSLPKESELKPDDIAMEEETTASYAAEENEPKADDTATVE-EEAV
SSAPQKSELKPDDIAIVEEAAVSSASEESESEPKTDDITMVEEAAVSSAPKESESKPDDIAMEEEVTANYTPKEIESKPD
DTATVEE-----------AP--P---Q------RRAANRRKPFLEEYQERVNQYDQVVDEIILRSLN-RGNYNFFNMLDE
YAMRIKMNEGMYAGMRYLIKVLIGTT----VV-TPSYKEKKKSFNYKIEENTFKRHFVTSLFRWYNNFKLAESHFDKANY
VYYVG-------DERVYSYRYSYRLVLNLLSSETFSFYLDLNKFTLLEILDSYNRYSFKLNNSPRYYPFHMYTGKSFGEF
VGHYFEFYNHRYFEKHRHLIAEEVHYNGIK-KS----GNKLFAQLSRLNPNFVLYPFGGGAPSSSEDSSASSDSSDSPSP
PASSPTASSS---FASSASSA-SSASPPPRVEHYLDAEVNLVFSIFEEFLVNLLNDLYNEYYNDGVKRARRE-------G
S------------------------RVGAASSISAPV---VEHRPG----------------------------------
------------------------GDD------LK-VV-PG-EKTE---WE-----------------------------
------------------------------------------------EVAPLG--------------------------
------------------EASSAELSGSPVVAAG---EAVGA-EDSPAEVE------------G--SE------------
------PVVDKPVEGEPVVDKPV--EGEPLVDKPDGRDP----------TTAQ--RD-----------------------
----------------------EGEPTT-D-QR-DD--PLGNE----------MWRDLLESYKEAPKAEDLKKYNQYILK
NLNKILNLSTQKERQRMEDYKNKYELKDGFIVNVA-TARHTPLLFNPSKDVYAYLSQMSSKKQVNFKNVYDYLMTIIRYK
EGSNFYDGLLQSRRVAG-GLW--RGG-DS--PG-G-GASGGASGGASR-GASRPAKRVIERVVVHDGELSTGMKANELNA
NELN-S--------------------------------------------------------------------------
----------------------------------FLLFIERGEEAS----------------G------G---TAPPRAG
VHSFYRGVDLSEFTPAAVSMKDQIHDQLKLLKKKYTEKLKSEATCVLAFLYLIGINDNGGKLQLPYGFPRNIDHSVRLIR
KGKDGLCNFLSGILYHLNLPIFVNNSSISITTEMSEDLVDSNENSLNSFFYIYYRNN--GKIRNHHFLSNENRIIPKEVD
NMKSKIVSYSLGSTKEDFYSKLAFTNNMIRLKYKNED-SNIFLRDYFDFTFDKKVYKNAVMKNNISPFLSSCDYLLSNIL
GVVVDSLKNTSAIESGVYEESISEKHRHLINNTVDHNKSLFEYFLKLADSRNSYALAALGEIYYLGNENIGIERDEVKAF
EFWKKAADQGDTTSALSTGYAYLDEYKKHLRKEEVLKAMSKEDVLKMIREEKGGAAA--E---G--AK-----------K
EQSA--SNKAGAAK-EP--------GAAEEPGA----S---NKP---GAS---------------------------N-K
PSGG-YF---------PFASGGA-SAGLH------------TS-AGQP----A-AQQGE-RGERGERVERVERGERVERV
ELGERGEWVER---------------------------------------------------------------------
------------------------GS-----PVGAPNFMGTTGAASNFPSGL----------------------------
-----YGGGSAGPSAPPAQFD--------------Q---------------------S-----ARFAA-RGYASGQAGVP
LGG---------------------------G----------------EQKRG-KE--ENTADTSSSQSDDIIKKYMQELS
EERNKAMKNAEQYFQKAIRNNEESVEHVLAKYNIYKFGLGTEKNLELAGDYLKKAADKGDNISQMMLGHLYSGTDIGVKV
KDYDGGNKMENLKKSYKYYSLSAKSGNIISLYNKSILILKGVNPNLKTFNEKCEKTLKQFHFIGLFNERLYVLTKLLRRS
YDFRDYTGSLLLSVILSELGDHPNNVNASMLWDLKRRTMQTFTERYNLVEGLLADLKR-ASREDPIK-------------
--------------------------------------------------------------GG---------PVSASPP
LDRIIHRLYKKGKGGKYYSLQGT-AELKGDSILKSCAMVTRKPFEGKSVLFNVKFCRYLRDALRRRSGGS----------
-----------------------------------SGG-SS---------------------------------------
---------------------------------G------------------------------GSN-R-----------
---------GSNRGSNRAGKTPPRVHHQDVYELSQTHKQIDLFERYDQIVKSEMEKGGTPREKIQRAEKMKGTILEHFRT
SEFLHCYYKPISYYQIKLEEEKRQSLKRNAQQ------GR-GNLLGRS----SNHMGY--NTPGQ---DKSQQVKDLYER
EFSRYSPLLEGEDMKELFYYQNTYSSNIFEEIQSFSKNCDVCKQYYDIYSAYYGYKKSTLDLIRKYREGDEYTIKSKRKE
LQFLIRNSDEEDHEPLYYKALFLENNKLDSLKNILQIYLKLATDSHNACNVIGVLGIFKILFKKVFFDVTVFFSRQKAQL
MRAIRAS------------S----------------GER-GERGERGER-------------------------------
--------------------------------------------------------------------------------
---------GERGERDERGERDERGKHDE---RGKPGSAAPVPAANSLQRYLFTDLNSCALQSNFLFKSEFHNKCLNFDH
LVSSNHAYSQLSYRDFFKLFYTVVASFFKAA
>C922_02856
-----------------------------------------------------------------------MINNVFYVI
LVFSFFVFIIKCE--YITNEKKEVLFETDPPQGDLHYQRKNSNLEGNYS--NDVKSGSGTAGGNAGMQLQIDVLRGEEQA
-EDRVEERDEAGIALSVQGSIKSSV-AKESELKVDGHMGVEEFSDSNIASGSIVVQNGESAPGNITVMEESTGNNT----
--FKRIEPKGDSDVGLEEAASSDVINETKSESDNVPVVVEPMVVESMAIEPMAIEPMAVEPMVVESMAIEPMAVEPMVVE
SMPVEPMAVESMPVEPMAVALISNDTAKGGELK-AI-SLVVVEEE--TTNSDV------------VTARDTTKESEHIAD
SIAFVENVLVSNNAKRNEPKTDMVDLLEKPTDSNDVKESEHISDGTALMGEVAFTNELKVKQLKEYGVVSVE-ESKADD-
-----L-----------------VKEIEHIA-----YSI-VVVEEA-TTNNNAKESEPKKDNVA----------------
--------------------------------------------------------------------------------
-----IVEESS---------------------------------------------------------------------
------------VSIPVKEDESNQDGFVTVEEAITSDAAKESELTADNIAILEESSVSSPVKEDEPNQDGVVTLK-EV--
-----------------------------------------------------------------------------DPA
RTIPDGD-----------FT--H---E------RSAESARRHFLVEFQERVNQYDEAIDEIILRSLN-RENYNYFNMLDE
YAMKTKMSGRMYTGMRYIIKVIIETT----VV-NPSYHEKKKSFNYEIKESTFKRHFVTSLFRWYKNFKVVESHFDKANY
VYYLGD-----DNERVYSYRYTYRLVLNLLSSETFSFYLDLNKFTLLDVLDNYNKYNFKLNNSTRYYPFHMYSCKSFRDF
VVDYFESYNHRFFEKHKHLIAEEVYNNGIK-KN----GSKLFTLLNRLNPNFVLYSFRKEPASSTSS--AS---------
-------------SVSSTSSD-SSDSPPPLVEDYLDDEIDLIFSIFKDFLVNLLNDLYNAYYNDEMKRANRE-------A
S------------------------HVELSSGTSDPS---VERKP-----------------------------------
---------------------------------------EG-EKTQ---WK-----------------------------
------------------------------------------------EMTPLS--------------------------
------------------DASSVEWSSSPGVGAGATSETFGA-EDTLGKVQ------------E--RE------------
------F------------------------------------------ISGK--RDDTIGKRDDPIGKNDDPIGKNDDP
IGKNDDPIGKNDDPIGKHDPIGKRDHSI-G-QR-DD--PMGSE----------MWRDLLESYKDAPKAEDLKKYNQYILK
NLNKILNLSAQKGRQQMEDYKDKYELKDGFIVNVV-TSRHTPLLFNPSKDIYLYLNQISSKKEVNFKNIYDNLMTIIKYK
EGSNFYDNLLQSRRIAG-GLW--REV-DPSPPG-G-EV--------NT-RVNRSAKRVFERVVV-DGDLSIGM-----NS
NELN-A--------------------------------------------------------------------------
----------------------------------FLLFIERGEEISG-----------EGVSN------G---TAPTRGD
VHSFYRNVNLSEFTPAAVTTKDQIHDQLKLLKKKYTEKLKNEATCVLAFLYLMGINDNGGKLQLPYGFPRNIDYSVKLIR
KGKDGLCNFLSGILYHLNLPIFVNNSSISITTEMSEELLDSNDNSLNSFFYIYYRNN--RKIRNPDFLSNENRIIPNAVD
NIKSKIVSYSLGSTKDDFYSKLAFTNNMIRLKYKNKD-SNIYLRDYFDFTFDKKIYKNSVIKNNISPFLSSCDYLLSNIL
GAVVDSLKNSSAIESGVYEENISEKHRHLIHNTVEHNKSLFEYFLKLADSRNSYALAALGEIYYLGNESLGIERDEMKAF
EFWKKAADQGDSTSALSTGYSYLDEYKKHLRKEEIIKTMSKEDVLNMIKEEKRSSGAAGE---G--AK-----------K
------------------------------------------DGARKEPR---------------------------K-E
SGGS-YF---------AFASGGT-AARMH------------TS-VGQP----S-GQQNG-R-------------------
-----GSAPEG---------------------------------------------------------------------
------------------------DSPVGNSPLGAPNFMEASDVASSFPSAL----------------------------
-----YGGGSSAPSAASAASA--------------S---------------------S-----TPIAS-RGYAASQAGIP
FGG---------------------------G----------------EPSQD-SA--ENTTNAWSSQSDDIIEKYMKELS
EERNKALKNAEQYFQKAIRNNEESIEHILAKYNIYKFGLGTKKNLELAGQYLKKAADKGDNISQMMLGHYYSGTDIGVKI
KDYDEKNKIENLKKSYKYYSMSAKNGNIISLYNKSILILKGVNPSLKTFNEKCEKTLKTFHFIGLFNERLYVLTKLLRRN
YDFRDYTGSLLVSVILSELGDHPNNVNASMLWDLKRKTMHTFTEKYNLVEGLLADYLQKALREERATGAA----------
-------------------------------------------------------------SG----------GKRVANP
LDRIIHRLYKKEKGGKY-SLKMK-SKLIGDSILKTCTMITSKRFERKSALFNMKFCLYLRDELLHRRGGT----------
-----------------------------------NKGERG---------------------------------------
---------------------------------SRAK-KDER--------------------GSPANNGGRSNRAKKDER
--SSQA---NKDQRDSPTRNPPRNAYNYDVYQLTQAHKQIDLFERYHQIVKSEMEKGVTSREKIQKAEKIKGTIMEHFRT
SEFLHCYYKPISYYQIKLEEEKRQSLKRSAQEGRSGQEER-NNLLGRS----SSYSGY---TPWK---YNKHQMTDLYEA
EFSRYSPLLEGEDMKEIFYYQNTYSSSMFEEIQSFSKNCDICKQYYDIYSAYYGYKKSTIDLIKKYREGDEYTIKSKRKE
LQFLIRNSDEEDHEPLYYKALFLESNKLESLKNILHIYLKLATDNHNACNVIGVLGMFKILFKKVFFDVSFFFGRKKAQL
ISAIRGEGAIISGLGGIGGINWRSGGST--------SASS----------------------------------------
--------------------------------------------------------------------------------
------------------------DGSNE---RGERGGSAPAPPANSLQKYIFTDMNSCSLQNNFLFKSEFHNKCLNYDH
FLSSNHAYSQISYRDFFKLFYTVVSSFFKVA
>PY17X_0302500
-----------------------------------------------------------------------MIKNVFCVA
LIILLFLISIKCE--YITNEKRSEFWGDV-EKGNKNDEKKKN--------------------------------------
--------------------------------------------------------------------------------
--------------------------------------------------------------------------------
--------------------------------------------------------------------------------
------------------------------------------------------RNYKKVKLAKTEEIVSGY-ANSED--
--------------------------------------------------------------------------------
--------------------------------------------------------------------------------
--------------------------------------------------------------------------------
---------------------------------------------------------------NKIS-------------
--------------------------------------------------------------------------------
------------------DK--D---K------KSISYKYKNYMEYFQNEIGKYDNIIDTLILRNVN-RKKYDFYNILEE
YSLHTKISKDIYDQLWSLINIIKNNN----IL-IKMYNRK----NGEIDELVFKKHLIFSIFKWHSFIKINEG-FNKNDF
VFYIDKKNMNSHKKKIYSYKYFYNFILNGSNSEQFIFYINLNKISFLDILEKYNKYMYIINSSKRNYPHYMYNSEKFSGF
IYSYFLNLDKNLSNKYMKIIKLLIWKNIIF-DK----NFDIYKKIGKSNKSLILYKYKEIEE------------------
----------------------------DVILDYVNAEIELLFSNISKLFIDIINDVHAVYYQELQKEK-TK-------N
E---------------------ELKKNKIDSKVNKNN---SESSNL----------------------------------
------------------------ASK------K----------------------------------------------
--------------------------------------------------------------------------------
------------------------------------KEYLKG--NEINESY------------K--K-------------
------E------------------------------------------TADK--I------------------------
---------------------------D-D-----K--KYDG-------------------IKYDDNNE--YGEGDFFLK
NLNKLFNFDIDKEKDEINDYRNLYELRDGFIINKKNPNKQIPLIFNPIKDIFYILNNINMKKKKNFKEIHDYLKVIINYK
-GQNFYDNKLICSKDYKNIFL--KKS-VK---N-N-NH-------FNK-QNDKW-----------KGPLFNVN-----NM
HDIN-KIAND----------------------------------------------------------------------
----------------------------------IFLFGGDIYDMKEKGSGKGQ----KKY-NGGNYGNGGNYGNGGNYE
NGDIYEGIELNNKTPVAKLTKDLIHDQLKLLKNEYIDKLKNESICVLGFLYLIGINDNNGKLKFPYGFPRNIEYAIKLIM
QGSDGLCNFLSGILYHINFPAFVNNSMASISSDISNNILE-NDNIINNFFYIYYKNNNDKKIKINEFLSDKNRIIPNKID
NIKSKIISYSLGSTKDDTFSKLAYTNNMLRIKYKNEYNNNIYLREYFDYIYDKKDYKHSYIKNNISPFLMSCNYLLRNVL
GEVVDSLRYSNGIESGIYQEYIHENHKHILINDGEENRNLFEYFSKLADNRNTYALAALGEIYYFGNENIGIERDEMKAL
DFWKMAADQGDSASALSSGYVFLDEYKRLSKKEEIAKSMDKKELIKQIRIEKKMEEK--K---K--ER-----------K
DDDD----KNGMNK-G-------------------------KDN----DK---------------------------F-E
KEGE-YI---------VYPNISA-GVGNF---------------VGSA----P-GSNTE-T-------------------
-----GSTPNN---------------------------------------------------------------------
-------------------------M-----TNGESSNVGGSAFSSRTVGNVPDVGSVPDVGSVPSVGSVPNAGTGPSVG
SVSNAGTGPSVNPTNRP------------------P---------------------S-----EPQV--------VVDVK
NEI---------------------------L----------------NV---------RGENGISSSEENMINEYMNELS
EKINNLMKSAEKYFYKAAKNNEENIENLLAKYNIYKFGFGIEKDIKLAGEYLKKAADKGDNISQMLIGHYYSGSDIGIIL
KDYDPNNVTKNLKTSYKYYSKSAQNGNIISLYNKNILILKGIDSKYKSFDDRCEITLKPLHFIGMFNERVHVLLKLLKRN
YKFKDYTGALLLSIILSELGDHSNNVNASILWGLKKNTIKTFLEKYNKIENILRDYKA-SVVNSENAETV----------
--------------------------------------------------------------GK---------VEDEENY
FSHVIKKIYKKEKDVKY-EFIKNNEQKIIKFLLKYCSIANG-------SLENSRMCQNLRKELIN----N----------
-----------------------------------RKEYKS---------------------------------------
---------------------------------VIN--------------------------------------------
---------N-----KNINTSKIDKYPNILKENIESYKPIELFEKYDDIILKEVKNEKKIFKKIEKIKKIKKEIMEYLKL
SEFLHCYYKPMSYYQIKLFEEKEKEIS---------------NLKNKKI--NYEYYFY---KSG----KKNKNIKNLYDS
EFYRYYMLLYDNDVKEIYDYKKKYSSKIFNKIQNFSDNCDICKQYYDIYSSFYGYQKATINLIKKYKYGDNFTIKSKIKE
LQLLTKSSDENNHELLYHKALFLENNNLEPLELILEIYFKLSTDEHNACNVIGIFRIFRILFKKLINDFSWILRNIISFF
YKIINFEN------------------------------------------------------------------------
--------------------------------------------------------------------------------
------------------------IKINE---IFGKKNIKPYH-KF----GFINNSSLCYLQNNFFFISEYNQKCLNFDY
ILNNNYIYSQFSYFHIFKFLKKIILSFFQ-L
>PVP01_0421000
-----------------------------------------------------------------------MINNVFYVI
LVFLFFLLIIKCE--YVNNEKEEVVFETDLLGGGAHHEKGTSSLEGNYA--GDVKIGSGTEGGAVGMQLQ-----GEQQ-
----GEEGAQVGMALSVEGSAMSLV-TMESEPKAGSVIVVEAVADGNTASGSIVAKESE---------------------
-------SKEGGHIVVEEAASSDVIRETESESGSIAMVVDPIV-------------------------------------
------------------VDPIANDTAKGDELK-AG-SSVVVEE---TADSDAVID----VATDVVPVRSSTEESESKTD
GTSFVEEAAVSNGAKGNEPKADAVHLLEEPTDGDAVKESEHIAYDVVVVEEAVDSNDLKVDEAESDGVVSVE-EPKADD-
-----D-----------------VKENEHTA-----YGV-VAVEEA-ADSNSAKESEPVADSLVVKEEAASSNTAKGSEP
ETDG-AIVV----------------------EEAAASNAIREVESKPDNIAMVDEPKADDTPVVEEASVSSSTI-EDEPK
EDDTSIVEEPIMEEPIVSVATSEESPVSDATEESEPQADSTAIIEEPI--------------------------------
------------VSSFVEEGNSKQNGVAMVDEPIVSSAAEESESKPDNTSTEEESIVSSPVEEGESNQDGVAMVE-EAAV
SSLPKESELKPDDIAMEEETTVSSASEE--SEPKTDDTAIVEESTVSSAP----------------------KEIESKPD
DTATVEE-----------AP--P---E------RRAANRRKPFLVEYQERVNQYDQVVDEIILRSLN-RENYNFLNMLDE
YAMRTQMSGEMYTGMRYLIKVLIGTT----VV-TPSYKEKKKSFNYKIEENTFKRHFVTSLFRWYNNFKLVESHFDKANY
VYYVG-------DERVYSYRYSYRLVLNLLSSETFSFYLDLNKFTLLEILDSYNRYSFKLNNSPRYYPFHMYTGKSLSEF
VGHYFEFYNHRYFEKHRHLIAEEVHHNGIK-KS----GNKLFAQLSRLNPNFVLYPFGGGAPSSSSA--SS-D-------
-LSSPTASSSFASSASSASSA-SSASPPPRVEHYLDAEVNLVFSIFEEFLVNLLNDLYNEYYNDGVKRARRE-------G
S------------------------RVEAASSISAPV---VEPLPG----------------------------------
------------------------GDD------LK-EV-PG-EKTQ---WE-----------------------------
------------------------------------------------EVAPLS--------------------------
------------------EASSAELSGSLGIAAGAAGEAVGA-EGSPAEGE------------G--GE------------
------SITGKH----------G--EGEPVADKPDGREA----------ITDQ--RD-----------------------
----------------------EGEPTT-D-QR-DD--PLGNE----------LWRDLLESYKEAPKAEDLKKYNQYILK
NLNKILNLSTQKERQRMEDYKNKYELKDGFIINVA-TARHTPLLFNPSKDVYAYLSQMSSKKQVNFKNVYDYLMTIIRYK
EGSNFYDGLLQSRRVAG-GLW--RGG-DS--PG-G-EVNG----GASR-GPSRPAKRVIERVVVHDGELSTGMKANELNA
NELN-S--------------------------------------------------------------------------
----------------------------------FLLFIERGEEAS----------------G------E---TAPPRAG
VHSFYRSVNLSEFTPAAVNMKDQIHDQLKLLKKKYTEKLKSEATCVLAFLYLIGINDNGGKLQLPYGFPRNIDHSVRLIR
KGKGGLCNFLSGILYHLNLPIFVNNSSISITTEMSEDLVDSNENALNSFFYIYYRNN--GKIRNHHFLSNENRIIPKAVD
NMKSKIVSYSLGSTKEDFYSKLAFTNNMIRLKYKNED-SNIFLRDYFDFTFDKKVYKNAVMKNNISPFLSSCDYLLSNIL
GAVVDSLKNTSVIESGVYEESISEKHRHLINNTVDHNKSLFEYFLKLADSRNSYALAALGEIYYLGNESIGIERDEVKAF
EFWKKAADQGDTTSALSTGYAYLDEYKKHLRKEEVLKAMSKEDVLKMIREEKGGAAA--E---G--VK-----------K
EHSA--SNKPGAAK-EP--------------GA----S---NKP---GAA---------------------------K-E
PSGG-YF---------PFASGGA-SAGLH------------TS-AGQP----A-AQQGE-RGELGE------------LG
ELGERGSSPER---------------------------------------------------------------------
------------------------GS-----PVGAPNFMGTTGAAADFPSGL----------------------------
-----YGGGSAGPSAPPAQFD--------------Q---------------------S-----TRFAA-SGYASGQAGVP
LGG---------------------------G----------------EQKRG-KE--ENTADTSSSQSDDIIKKYMQQLS
EERNKAMKNAEHYFQKAIRNNEESVEHVLAKYNMYKFGLGTEKNLELAGDYLKKAADKGDNISQMMLGHLYSGTDIGVKV
KDYDGGNKMENLKKSYKYYSLSAKSGNIISLYNKSILILKGVNPNLKTFNEKCEKTLKQFHFIGLFNERLYVLTKLLRRS
YDFRDYTGSLLLSVILSELGDHPNNVNASMLWDLKRRTMQTFTERYNLVEGLLADLKR-GPESGANP-------------
---------------------------------------------------------------G---------RNGATPP
LDRIIHRLYKKGKGGKYYSLQGK-AKLKGHSILKSCAMVTRKPFEGKSVLFNVKFCRYLRDALRGGSGGR----------
-----------------------------------SGG-RS---------------------------------------
---------------------------------GGSSGGRSG------------------GSSGGRS-G-----------
---------GSSGGSNRAGQTQPDVHHQDVYELTQTHKQIDLFERYDQIVKSEMEKGGTPREKIQRGEKMKGTILEHFRT
SEFLHCYYKPISYYQIKLEEEKRQSLKGNAQQ------ER-SNLLGRS----SNHMGY--NTPGQ---DKSQQVKDLYET
EFSRYSPLLEGEDMKELFYYQNTYSSNIFEEIQSFSKNCDVCKQHYDIYSAYYGYKKSTLDLIRKYREGDEYTIKSKRKE
LQFLIRNSDEEDHEPLYYKALFLENNKLDSLKNILQIYLKLATDSHNACNVIGVLGIFKILFKKVFFDVTVFFSRQKAQL
MRAIREGG-------------------------------SGGSGER----------------------------------
--------------------------------------------------------------------------------
---------------------GERGKHDE---RGKPGSAAPVPAANSLQRYLFTDLNSCALQSNFLFKSEFHNKCLNFDH
LVSSNHAYSQLSYRDFFKLFYTVVASFFKAA
>PcyM_0420900
MHKKGERKRGIFFLYICSLFFFFFPFHRQHHFAHFSFRTFLFALLAVILSPPACCPHRHVASRRTSSLRANMINNVFYVI
LVFSFFLLIIKCE--YINNEKKEVVFETDHLERGGHYEQKDENLEGNYT--SHVTFGGSTEGGDVGMQLQVVVPRGEEQ-
----DEEGVEAGIAPSVQGSLESSD-AKESEPKVDGHVGVEEVADGKTANGSSVVQNGESAQGNVSIMEESTVNNP----
--VKGSEPKGDMDVGVEEAASSDVIKETESESDSIAVVDEPAAVEPIEVDPIEVDPIAVEPT------------------
------------AVEPIAVELIANDSTKGDELK-AG-SVVAVEEEK-TTDSDV------------VTAGNTTKESEPVAD
SAAFVEEEAASYAAKESEPVSDSAAFVEEEATSYAAKESEPVSDSAAFVEEEATSYAAK---------------------
-------------------------ESEPVA-----DSA-AFVEEE-AASSTTKESEPVADSAAFVEEEAASYAAKESEP
KA---------------------------------------------VSVI-----------VMEETTASNASK-EIESK
ADNVAIVDESI-----VSVATEEQPSMSSAGKESEPQADSTTMIEEPVANDTTMIEEPIANDTTMIEEPVANDSTMIEEP
VANDTTMTEEPIVSSFV-EGELNQGGVVIVEEAASSRAAEESEPKTASTSTVEESSVGSPVKEDESNQDGISTVK-EV--
-----------------------------------------------------------------------------APD
RSVPDGDPPPERSIPQGAPP--P---E------RSAASGRKQFLMEFQERVNHYDEVMDEIILKSLN-RENYNYFNMLDE
YAMKTKMSEKMYKGMRYIIKVIIGST----VV-TPSYKEKKKSFNYEIEESTFKRHFVMSLFRWYKNFKLVESHFDKANY
VYYVGDD----EDERVYSYRYTYRLVLNLLSSETFPFYLDLNRFTLLDILDNYNKYNFKLNNSTRYYPFHMYSCKTFRDF
VADYFEFYNHRYFEKHKHLIAEEVYYNGIK-KN----GNKLFTQLSRLNPNFVLYPFRKGPASSPSS--AS---------
---SPSSAS----SAPSASSASSPSASPPLVENYLDAEIDLIFSIFKEFLVNLLNDLYNEYYKEGVKRGRKK-------G
S------------------------HEELSSGISDPS---VERQP-----------------------------------
---------------------------------------EG-EKTE---WK-----------------------------
------------------------------------------------EMTPLH--------------------------
------------------DASSAEWSGPSGDGAGAASETVGV-EDTLEKVQ------------E--RE------------
------STVGQRDGKEPTIGKQG--GKEPTIGKGDGSEPTTGQRDGNEPTTGQ--RD-----------------------
----------------------GKEPTV-G-KG-DD--PLSNE----------MWKDLLESYKDAPKPEDLKKYNQYILK
NLNKILKFTSQKEKQQMGDYKNKYELKDGFIVNVV-TTRHTPLLFNPAKDIYSYLNQINSKKQVNFKNIYDNLMIIIRYK
EGSNFYDNLLQSRRIAG-GLW--REV-DS--PSGE-GV--------NK-GASRSAKRVTERVVV-DGDLSSGM-----NS
KELN-A--------------------------------------------------------------------------
----------------------------------FLLFIERGEEAIDG-ISTG-----EETIG------G---TSPTRGD
VHSFYRNVNLSEFTPAAVNMKDQIHDQLKLLKKKYTEKLKNEATCVLAFLYLIGINNNEGKLQLPYGFPRNIDHSVKLIR
RGKDGLCNFLSGILYHVNLPIFVNNSSISITTEMSEDLIDSNDNSLNSFFYIYYRNN--GKIRNHDFLSNENRIIPKSVD
NMKSKIVSYALGSTKDDFYSKLAFTNNMIRLKYKNKD-SNIYLKDYFDFTFDKKIYKNSVIRNNISPFLSSCDYLLSNIL
GAVVDSLKNTSAIESGVYEENISEKHRHLIHNTVDNNKSLFEYFLKLADSRNSYALAALGEIYYLGNESIGIERDEAKAF
EFWKKAADQGDSTSALSTGYAYLDEYKKHLRKEEIVKTMSKEDVLNMIREEKGSGAG--G---G--AK-----------K
GSGA--GKDSGAGK-DS--------GAG--EGA----K---KGS---GAG---------------------------K-D
SGGG-YF---------SFASGGA-TAGLH------------TS-AGQP----S-GQQNG-R-------------------
-----GSSPEG---------------------------------------------------------------------
------------------------GS-----PVGAPNFMGASGAAASFPSAL----------------------------
-----YGGGSAGPLAPSAPSA--------------QSAASAPPAPSAQSAPSTPPSPS-----TPSAEPAQPAGGQAGIP
LGG---------------------------G----------------EQRQD-SA--ENTANASSSESDDIIKKYMQELS
EERNKALKNAEQYFQKAIRNNEESVEHFLAKYNIYKFGLGTEKNVELAGEYLKKAANKGDSISQMMLGHYYSGTDIGVKI
KDYDEKNKIENLKKSYKYYSMSAKNGNIISLYNKSILILKGVNPNLKTFNEKCEKTLKKFHFIGLFNERLYVLTKLLRRN
YDFRDYTGSLLVSVILSELGDHPNNVNASMLWDLKRKTMQTFTEKYNLVEGLLANLLKKAIREESVTDML----------
------------------------------------------------------------IKGGRG-----VGGNRVANP
VDRIIHRLYKKEKGGKY-SLQMK-SQLSGDSILKSCAMVTWNMFERKSVLFNLKFCSYLRDELLHRSSGA----------
-----------------------------------NREESS---------------------------------------
---------------------------------GGAN-KEES--------------------SGGTNKEESSGGANREER
--SSRA---NEEESSSQAGKTHRNVYNYDVYELSQTHRQIDLFERYDQIVKSEMKKGGTSREKIQKAEKMKGTILEHFRT
SEFLHCYYKPISYYQIKLEEEKKQSLKRNAQQ------EE-SSLVGRS----SSYLGY---TPGK---NKNEQVTDLYET
EFARYSPLLEGEDMKEIFYYQNTYSSSMFEEIQSFSKNCDICKQYYDIYSAYYGYKKSTIDLIKKYREGDEFTIKSKRKE
LQFLIRNSDEEDHEPLYYKALFLESNKLESLKNILQIYLKLATDNHNACNVIGVLGIFKILFKKVFFDVSYFFSRKKAQL
ISAIRGEST----ISGILGINWISGGSSGWSSGWISGGSSGGSDERGELEKHGELPKHGELPKHGELPKHGELPKHGELP
KHGELPKHGELPKHGELPKHGELPKHGELPKHGELPKHGELPKHGELPKHGELPKHGELPRHGELPKHGELPKHGELPKH
GELPKHGELPKHGELPKQGELPKRGELQK---LGERDSAAPEPPANSLQKYIFSDLNSCALQNNFLFKSEFHNKCLNFDH
LLSSNHAYSQISYRDFFNVFYTFVASFFKVA
>PBLACG01_0201000
-----------------------------------------------------------------------MIKNVFYLN
FIFSFFLLIIKCNE-SVSNERKEIYFDEDENVKISGFFDPSTN-------------------------------------
--------------------------------------------------------------------------------
--------------------------------------------------------------------------------
---------------------VNLDVGENDELA-YV-PKEVDEKK---KNKKT------------YKNG--YR-------
--------------------------------------------------------KNKGNHKNKKGIYSEE-NPKNENN
-----------------------IINNEDVN-----YNV-VLKDGN-AN-------------------------------
--EG-I--------------------------------------------------------ITEEKRRNTKGT--KK--
--------------------------------------------------------------------------------
---------------HKQQKN------------------------------------------NNMN-------------
----------------------------------------------------------------------------GD--
------------------GDDDDHDHNKNHHISLHNDSNGSNFVVEYNKMINNYDNILDELILKSMN-RNNYTYFNMLDE
YSLQTGINKEMYDILNYLIKLMNSKNSKKYFL-SFSNNEKKRIIKYDMNEKIYIRHFIVSLFRWYNNFKLIETCFDKNNF
IYYID-------ENKIYSYKYNYKLMLNLFSSENFLYYINLSKLSLLEIIDNYNKYSFIINNVKRHYPNNMYLCQSFHDF
IYSYFLSYNHHFFDKHKHLINMDIWNYSIK-TKNANRNHNLYKKLKKLNENLILYNYIKNDD------------------
----------------------------SEIIHYVKLEMHMIFSNFTNLLIDILNKLYNIDYHTNIKHENIT-------S
------------------------KRDVPQDYVNRRND--VGISSE----------------------------------
-------------------NDNGINSTDSTLL-LNEND-KEQNNLD---DN-----------------------------
------------------------------------------------ERMSNY--------------------------
------------------GTDEKSDIIYDNVNKG---TIEKS-DGLLNNTI-----------------------------
--------------------------------------------------ENR--DK-----------------------
----------------------SFVDTY-N-NK-KDVKESESD----------VWNLLMDSYKKLENDENFKKYNKYILK
NLDKFLNMSSEKI-EDINSYKNKYELKDGIIYNKV-ADKYIPLIFNPTKDVFTSINQINIKSKINFFNIYEYLITITKYK
ENKNFYDDFLKCRKGI---FF--IDNHLL---E-N-YA--------ID-KKEEL-----------KNNIRNLM-----HM
NEVS-SEGNKK----NHINIKY-KKYGTYEYDKINELYYI----------------D-KNTSS-----------------
----------------------------MNNMKTSYFMNHKDSVKN----------------Y------S---DINRRMR
IYDYYNNINLNIFTPAAINMKDKIYDQLKLLRSNFVEKLKNESICVLSFLYLIGINDDNGKLHFPYGFPRNIDYSVKLIR
EGKDGLCNFLSGVLYHINLPIFVNNSSISISTEMNDDVLEINDNSINSFFYIYYKNN--ENIRNHDFLSDENRLIPRKDD
NIKSKIISYSLGSTKDDFFSKLAFTNNVIRLKYKNKT-NNTYLKDYFDFTFDKISYKNSVIKNNVSPFLTTCDYLLSNIL
GAVVDSLRNSSTLESGVYEENINDKNKNIIQNTVVQNKNLFEYFVKLADNRNSYALAALGEIYYLGNESIGIERDEIKAF
EFWKKAADQGDTTSALSTGYAYLDEYKKFLKKEELVKNMDREDILTMIHLENSNKDK--K---N--VT-----------L
EMFQETTEKKKQKKKKE--------QNLDTNED----------------R----LGDKFGHVFQESYGNPDDSMG--R-N
ASFD-GF---------PMSSS----DGMN------------NV-NGRN----D-T-NVQ-N-------------------
-----DTNVQNDTNVQNDMNVQNDTNVQNDMNIQNDMNIQNDMNIQNNM-NIQNNMNI-------------QNNMNIQNN
MNIQNNMNIQNNMNIQNNINSQGGMN--SLNNINNVNFFED---NAYTQQAS----------------------------
-----YGEWTNPRDD-----L--------------F---------------------N-----NSFSS-SLPSSFLFDVP
EGSEYDHMTE----NILD-EDMNFYNTYNNK----------------HQQQG-RYN-NNSSRMWNDENDEMIKKYMKDLN
DDLNKSLKNAEEYFHKAIRNNDDSLENILAKYNIYKFGLGTEKNIELAGMYLKKAADKGDNISQMLLGHYYSGSDIGIKL
NDYKDDDKLENLRKSYKYYKMSAQNGNIISLYNKSILILKGVNPKYKTFNEKCEKTLKHFHFIGLFNERLYVLTKLLRRN
YQFKDYTGSLLLSIMLSELGDHANNVNASMLWTLKRKTMQEFTEKYNIIENIKTSLIK-ELKNKEKQEQEKKN-NNIPNN
IPNNIHNNIHNN--------------IHNNNSNGYKKCDKNCNDNAMKNQKGLNQIDNTIIEGDI--------PYYHKKN
TNERIKRIYKKNKKANY-SFSKV-RKMYSMSLLTNCSILSE-FLEKHSLFSRIIYCYDFKRELYMYYNRSSWFTYRMMKI
QHEEVLL-DKYRSEGWNNVKTKEFNENVLQSANVNRQENVD---------------------------------------
-------------------------------TKSVLN-KYHN--------------------ND---NYNY-YNKDNDVR
TNNNNKNEFFNTSNNKKEENKDIKITYHDTYDLCKKYSQIELYEKYDKIILNTLKKDDQVEEKIKKLEHMKSVILEHLRI
SEFLHCYYKPISYYQIKLEEEKEKRVKIEEHIYD----DE-IYHKNDK----SHYNNF---YSNKWKTMKDYNIKDLYES
EFYRYSVFLENIDMKEIFNYKKKYSSNIFDEIQSFSKNCEVCKQYYDIYSAYYGHKKSGINLIKKYREGDEFTIKSKRKE
LQFLIRNSDEDNHQSLYYKALFLEYNNLDNLKNILQIYFKLATDDHNTCNVIGFLGIMKIFFKKIFFDFNIFSKNNKKSI
F-------------------------------------------------------------------------------
--------------------------------------------------------------------------------
--------------------------------------------AFPLKHKTFYDDNLCSLQKNILLKSEFDNKCFNLDY
LLKNNYIYSQIRYSDFFKVLYNLILSFFKII
