# Supplementary material for: Phosphorylation in the Plasmodium falciparum Proteome: A Meta-Analysis of Publicly Available Data Sets
Source: J Proteome Res. 2024 Oct 30;23(12):5326–41. doi: 10.1021/acs.jproteome.4c00418 (PMC11629380; doi:10.1021/acs.jproteome.4c00418)
Supplement: Supplementary file 7 — pr4c00418_si_007.zip [file pr4c00418_si_007.zip › plasmodium_alignments/PF3D7_0204200_orthos.afa]

>PcyM_0420700
MIFLYLIFVVIPFIAFSCFIYKSVCTFIHEKNKRNEFFNCLRYENKQFQAYENFSKKYEIEKYKYYLKVERKIEVNYNTD
ILEELNSD-SHELDRKNEQYFESLLDDIYNDQKYAKDSELCDPRFNWMRKLPNEDIVKLKVLLLKKAIYFLPICNKIFQD
KNKKHRLYNNYYIDDNMSKELDGQCEEFLEEFNMIIYEANCLSPRWGETIISDAYRIFHHNKIKADEEKKKK--------
----------EELKNQAKKQKQKETKLKETTEKANLLAKEIIEEENSKKKKKKKSK
>PRELSG_0417700
MLFLYVVFVIIPFLIFSFFVYRNVSKFIHEKNKRNEFFSCLKYDNKQYETYDNFSNKYEIEKYKYYLKIERGIEANYNTD
ILEELNGEIKNEKYKQNVQYIENILDDIYNDTKYIEDNEVDDPQNNWMRKLANEDVVKLKVLLLKKAICFLPICNKIFQD
KNKKYRLYNNYYIDDNMSKQLDGQCDDFLEEFNRIIFEANCLTNKW-ESIISDAYKIYHHNKAKAEEEKKKK--------
----------EELKNTIKKQKIKEKKLKETTEKANLLANEIIEVRLRKK-IIFYLL
>PmUG01_04028200
MILLYLIFVVIPFLIFSYFIYKSVCTFIREKNKRKEFFSYLRCENKQYNAYENFSKKYEIEKYKYYLKVERKIEVNYNTD
ILEELNSD-NNEVDK---QYLESLLDDIYNDDKYTQDSELNDPQYSWMRKLASEDVVKLKVLLLKKAIYFLPICNKIFQD
KNKKHRLYNNYYIDDNMSRELDGQCNEFLEEFNLIIHEANCLSPKWGETIISDAYRIFHHNKIKADEEKKKK--------
----------DEQKNIIKKQKQKEKKLKETTEKANLLADQIIEEENSKK-KKKKSK
>PPRFG01_0204300
MFILYIIFVVIPFLIFAYIIYKNVCKIINENKKRNEFFGYLNGDNKQYNLYENFTKKYEIEKYKYYLKVERGIQADYQTN
ILDDPNVD-KYEIDKQNEQYLENILDQVYKDDKFLEDSEMNDPQKSWMRKLSNEDVVKLKVLLLKKAIYFLPVCNKIFQD
KNKKGRLYNNYYMDDNMSKQLDGQCEEFLEEFNFILHEANCLSDKWGDTIISDAYRIYHHNKAKAEEEKKKK--------
----------EELKNMLKKQKLKEKKLKETTEKANLLANEIIEEENSKK-KKKKSK
>PY17X_0302600
MLLLYLVFVVIPFIVFSYYIYKSVLALIHEKQKKNEFFNCLKSDNKQYTAFEIFANKYEVEKYAIYLKAIRNIQVDYKTN
ILDDINKE-GNEEDKENDQKIDSILEDIYNDTQYAEHNVIGNPQSSWMRKLSNADIIKLKVMLLKKTILFLPICNKIFHD
KNKKSRLYNNYFIDDNMSRDLDIQCDQFLEEFNLIIYEANCITDKWGETIISDAYRIFHHNKIKINEEKKKK--------
----------EEQQTILKKQKQKEKKMKEDTEKANLLAEQIIDEENAKK-KKKKSK
>C922_02855
MILLYLIFVVIPFIAFSCFIYKSVCTFIHEKNKRNEFFNCLRYENKQFFAYENFSKKYEIEKYKYYVKVERKIEVNYNTD
ILEDLKWD-SIGMDKQNEQYLESVLDQIYNDQKYAKDNELCDPRFHWMRKLSNEDIVKLKVLLLKKAIYFLPICNKIFQD
KNKKQRLYNNYYIDDNLSKELDGQCEEFLEEFNLIIYEANCLAPRWGETIISDAYRIFHHNKIKADEEKKKK--------
----------EELKNQAKKQKQKETKLKETTEKANLLAQEIIEVGPKSS-EPAQNE
>PBLACG01_0201100
MFILYIIFVVIPFLIFAYIIYKNVCKIINENKKRNEFFGYLNGDNKQYNLYENFTKKYEIEKYKYYLKVERGIQADYQTN
ILDDPNVD-KYEIDKQNEQYLENILDEIYKDDKFLEDSEMNDPEKSWMRKLSNEDVVKLKVLLLKKAIYFLPVCNKIFQD
KNKKGRLYNNYYMDDNMSKQLDGQCEEFLEEFNFILYEANCLSNKWGDTIISDAYRIYHHNKAKAEEEKKKK--------
----------EELKIMLKKQKLKEKKLKETTEKANLLANEIIEEENSKK-KKKKSK
>PBILCG01_0206900
MFILYIIFVVIPFLIFAYIIYKNVCKIINENKKRNEFFSYLNGDNKQYNLYENFTKKYEIEKYKYYLKVERGIQADYQTN
ILDDPNVD-KYEIDKQNEQYLENILDQVYKDDKFLEDSEMNDPEKSWMRKLSNEDVVKLKVLLLKKAIYFLPVCNKIFQD
KNKKGRLYNNYYMDDNMSKQLDGQCEEFLEEFNFILHEANCLSDKWGDTIISDAYRIYHHNKAKAEEEKKKK--------
----------EELKNMLKKQKLKEKKLKETTEKANLLANEIIEEENSKK-KKKKSK
>PBANKA_0302000
MLLLYLVFVVIPFIVFSYYIYKSVLSLIHEKQKKNEFFNCLKSENKQYTAFEIFANKYEVEKYAIYLKAIRNVQLDYKTN
ILDDINKE-TNDDDKENDQNIDSILEDIYNDTQYAEHNIIGNPHSSWMRKLPNVDIIKLKVMLLKKTILFLPICNKIFHD
KNKKSRLYNNYFIDDNMSRDLDIQCDQFLEEFNFIIHEANCITDKWGETIISDAYRIFHHNKIKINEEKKKK--------
----------EEQQTLLKKQKQKEKKMKEDTEKANLLADQIIDEENAKK-KKKKSK
>PCHAS_0304200
MLLLYLVFVIIPFIAFSYYIYKSVLALIHEKQKRNEFFSCLKSENKQHAAFENFANKYEVEKYALYLKAIRNIKVDYKTN
ILDDINKE-TNEDDKENDQQIDSILDDIYNDREYAEQNVIGNPQSSWMRKLPNADIIKLKVMLLKKTILFLPICNKVFHD
KNKKSKLYNNYYIDDNMSRDLDIQCDHFLEEFNFIIYEANCIADKWGETIISDAYRIFHHNKIKMNEEKKKK--------
----------EEQQSLLKKQKQKEKKLKEETEKANLLADQIIDEENAKK-KKKKSK
>PocGH01_04025600
MLLLYLIFVVIPFIAFSFFIYKSVCTFIHEKKKRNEFFSSLRCENKQYNAYENFSKKYEIEKYKYYLKVERKIEVNYNTD
ILEELNTE-NNEAEKQNEQYLESLLDDIYNDDKYIQDTEVRDPQHNWMRKLGNEDIVKLKVLLLKKAIYFLPICNKIFQD
KNKKHRLYNNYYIDDNMSKELDGQCDQFLEEFNLIIYEANCLTPRWGETIISDAYRIFHHNKIKAEEEKKKK--------
----------EEQKNMMKKQKQKEKKLKETTEKANLLANQIIEEENSKK-KKRKSK
>MKS88_001219
MILLYLIFVVIPFLIFSYFIYKSVCTFIREKNKRKEFFSYLRCENKQYNAYENFSKKYEIEKYKYYLKVERKIEVNYNTD
ILEELNSD-NNEVDK---QYLESLLDDIYNDDKYTQDSELNDPQYSWMRKLASEDVVKLKVLLLKKAIYFLPICNKIFQD
KNKKHRLYNNYYIDDNMSRELDGQCNEFLEEFNLIIHEANCLSPKWGETIISDAYRIFHHNKIKADEEKKKKEKQKKKKK
KKKDEQKKKKDEQKNIIKKQKQKEKKLKETTEKANLLADQIIEEENSKK-KKKKSK
>PVVCY_0300290
MLLLYLVFVVIPFIAFSYYIYNSVLALIHEKQKKNEFFSCLKSENKKHAAFENFANKYEVEKYALYLKAIRNIKVDYKTN
ILDDINKE-TNEDDKEIDQKIDSILEEIYNDNQYAEHNVIGNPQTSWIRKLPNADIIKLKVMLLKKTILFLPICNKVFHD
KNKKSRLYNNYYIDDNMSRDLDIQCDQFLEEFNFIIYEANCIADKWGETIISDAYRIFHHNKIKMSEEKKKK--------
----------EEQQSLLKKQKQKEKKLKEETEKANLIADQIIDEENAKK-KKKKSK
>PF3D7_0204200
MFILYIIFVVIPFLIFAYIIYKNVCKIINENKKRNEFFGYLNGDNKQYNLYENFTKKYEIEKYKYYLKVERGIQADYQTN
ILDDPNVD-KYEIDKQNEQYLENILDQVYKDDKFLEDSEMNDPQKSWMRKLSNEDVVKLKVLLLKKAIYFLPVCNKIFQD
KNKKGRLYNNYYMDDNMSKQLDGQCEEFLEEFNFILHEANCLSDKWGDTIISDAYRIYHHNKAKAEEEKKKK--------
----------EELKNMLKKQKLKEKKLKETTEKANLLANEIIEEENSKK-KKKKSK
>PADL01_0203000
MFILYIIFVVIPFLIFAYIIYKNVCKIINENKKRNEFFGYLNGDNKQYNLYENFTKKYEIEKYKYYLKVERGIQADYQTN
ILEDPNVD-KYEIDKQNEQYLENILDEVYKDDKFLEDSEMNDPEKSWMRKLSNEDVVKLKVLLLKKAIYFLPVCNKIFQD
KNKKGRLYNNYYMDDNMSKQLDGQCEEFLEEFNFILHEANCLSDKWGDTIISDAYRIYHHNKAKAEEEKKKK--------
----------EELKNLLKKQKLKEKKLKETTEKANLLANEIIEEENSKK-KKKKSK
>PGSY75_0204200
MFILYIIFVVIPFLIFAYIIYKNVCKIINENKKRNEFFGYLNGDNKQYNLYENFTKKYEIEKYKYYLKVERGIQADYQTN
ILEDPNVD-KYEIDKQNEQYLENILDEVYKDDKFLEDSEMNDPEKSWMRKLSNEDVVKLKVLLLKKAIYFLPVCNKIFQD
KNKKGRLYNNYYMDDNMSKQLDGQCEEFLEEFNFILHEANCLSDKWGDTIISDAYRIYHHNKAKAEEEKKKK--------
----------EELKNLLKKQKLKEKKLKETTEKANLLANEIIEEENSKK-KKKKSK
>PVP01_0420900
MILLYLIFVVLPFIAFSCFIYKSVCTFIHEKNKRNEFFNCLRYENKQFHAYENFSKKYEIEKYKYYLKVERKIEVNYNTD
ILEELNSD-SNEVDRQNEQYLESLLDDIYNDQKYAKDSELCDPRFNWMRKLSNEDIVKLKVLLLKKAIYFLPICNKIFQD
KNKKHRLYNNYYIDDNMSKELDGQCEEFLEEFNLIIYEANCLSPRWGETIISDAYRIFHHNKTKADEEKKKK--------
----------EELKNLAKKQKQKETKLKETTEKANLLANEIIEEENLKKKKKKKSK
>PKNH_0416900
MILLYFIFVVIPFIAFSCFIYKSVCTFINEKNRRNEFFNCLRYENKQFQVYENFSKKYEIEKYKYYLKVERKIEVNYSTD
ILEELNSD-SNEVDKQNEQYLESLLDDIYNDQKYTKDSEPCDPRLNWMRKLSNEDIVKLKVLLLKKAIYFLPICNKIFQD
KNKKHRLYNNYYIDDNMSKELDGQCEEFLEEFNMIIYEANCLSPRWGETIISDAYRIFHHNKIKADEEKKKK--------
----------EELKNQAKKQKQDETKLKETTEKANLLAKEIIEEENSKKKKKKKSK
>PGAL8A_00020100
MLFLYVIFVIIPFLIFSFFVYRNVSKIIHEKNRRNEFFSCLKYDNKQYDVYDNFSNKYEIEKYIYYLKVERGIEANYDTE
ILEGLNDETKNEKYKQNLQYIENILDDIYNDTKYIEDSEVDNPQNSWMRKLANEDIVKLKVLLLKKAICFLPICNKIFQD
KNKKYRLYNNYYIDDNMSKQLDGQCDEFLEEFNRIIFEANCLTNKW------DAYRIYNHNKAKAEEEKKKK--------
----------EELKNTLKKQKLKEKKLKETTEKANLLANEIIEEENSKK-KKKKNK
>PVL_000186500
MILLYLIFVVLPFIAFSCFIYKSVCTFIHEKNKRNEFFNCLRYENKQFHAYENFSKKYEIEKYKYYLKVERKIEVNYNTD
ILEELNSD-SNEVDRQNEQYLESLLDDIYNDQKYAKDSELCDPRFNWMRKLSNEDIVKLKVLLLKKAIYFLPICNKIFQD
KNKKHRLYNNYYIDDNMSKELDGQCEEFLEEFNLIIYEANCLSPRWGETIISDAYRIFHHNKIKADEEKKKK--------
----------EELKNLAKKQKQKETKLKETTEKANLLAKEIIEEENLKKKKKKKSK
>PRCDC_0203300
MFILYIIFVVIPFLIFAYIIYKNVCKIINENKKRNEFFGYLNGDNKQYNLYENFTKKYEIEKYKYYLKVERGIQADYQTN
ILDDPNVD-KYEIDKQNEQYLENILDQVYKDDKFLEDSEMNDPEKSWMRKLSNEDVVKLKVLLLKKAIYFLPVCNKIFQD
KNKKGRLYNNYYMDDNMSKQLDGQCEEFLEEFNFILHEANCLSDKWGDTIISDAYRIYHHNKAKAEEEKKKK--------
----------EELKNMLKKQKLKEKKLKETTEKANLLANEIIEEENSKK-KKKKSK
>PCOAH_00008330
MILLYLIFVVIPFVAFSCFIYKSVCTFVHEKNRRNEFFNCLRYENKQFQVYENFSKKYEIEKYKYYLKVERKIEVNYSTD
ILEELNSD-SNEVDKQNEQYLENLLDDIYNDQKYTKDSEPCDPRLHWMRKLSNEDIVKLKVLLLKKAIYFLPICNKIFQD
KNKKHRLYNNYYIDDNMSKELDGQCEEFLEEFNMIIYEANCLSPRWGETIISDAYRIFHHNKVKADEEKKKK--------
----------EELKNQAKKQKQDETKLKETTEKANLLAKEIIEEENSKKKKKKKSK
>AK88_01340
MILLYLTFVIIPFIAFSCFIYKSVCTFIHEKNKRNEFFNCLRYENKQFCAYENFTKKYEIEKYKYYLKTERKIEVNYSTD
ILEELNSD-SNEVDKQNEQYLESLLDDIYNDQQYAKDSEPCDPSLNWMRKLSTEDIVKLKVLLLKKAIYFLPICNKIFQD
KNKKQRLYNNYYIDDNMSKELDGQCEEFLQEFNLIIYEANCLSPRWGETIISDAYRIFHHNKIKADEEKKKK--------
----------DELKNQAKKQKQDETKLKETTEKANLLAQEIIEVSPTSS-YPTQNE
