# Supplementary material for: Phosphorylation in the Plasmodium falciparum Proteome: A Meta-Analysis of Publicly Available Data Sets
Source: J Proteome Res. 2024 Oct 30;23(12):5326–41. doi: 10.1021/acs.jproteome.4c00418 (PMC11629380; doi:10.1021/acs.jproteome.4c00418)
Supplement: Supplementary file 7 — pr4c00418_si_007.zip [file pr4c00418_si_007.zip › plasmodium_alignments/PF3D7_0204300_orthos.afa]

>PPRFG01_0204400
M-----------NDVNRKAF---Q-----NE-MILNSLLL-N------------------LEGSHT-NNNAKKKIEQTNF
EKCEKASILLDNPSIFEDLH-IIEDNI-YP-----------KMKEQEKELNLYNYVNTDYT---KHLNDKKNYNQCEKIF
DLTKYQH------------KNM----KKKI--SFDNNPKESYS-DNNDVNLCYKNLNSETQY---N------NIYVNNLN
KENYTETCEE-YFN-NPSE--ED-SLTCSGIL------------------------------------EKYEQDRM-EE-
---IH-MKFETN-------RMYSN-YIK--NEHNLNDVK-SGNNIV---NYEQKDNTYIFNLS-SGKNEMNRKTKQKFYL
DDHVELAKNKIKNK-EE--------------------------AFVYKNEIGNNYNERDIKTSLNNFSIKEKTL-YCMEN
VEENDKRNKKNKRNIKNKRNIKNYLKNELINIHKKGSKKNYINMKEFEDKIKEIHNEYELKYDDIIKQYDEDDIRKKKLI
DNIYMKYMNMKNELIKTQKEIINIKEENNKLKEELKITPERIIESNIVDSYKNKLEEYIFLTRNKDLKIKKLEEELNKEK
KCIEEKEKRISAISEQKNSLHKMNILLKKDTMNFEKKLENLRKINEELKQIIFYKEIKISYFINILNIIDEAILNDNNVK
NGKN----KI-----------------------------------R-KDNQQKMELDPIKNMNKKIIIKSIVHKIKDINK
KMETHNQ-MLNTFENRKNQ-IVD-KNQEILKNGDNLIKDIKKKNQSELLDNYFDSTGFSLNEKECTLDKENKELKTFFSN
VDLDEYQENDLFKSEIKKEIQVKEN------------IEELSNK-------------G
>PRCDC_0203400
M-----------NDVNRKAF---Q-----NE-MILNSLLL-N------------------LEGSHT-NNNVKKKIEQTNF
EKCEKASILLDNPSIFEDLH-IIEDNI-YP-----------IMKEQEKELNLYNYVNTDYT---KHLNDKMNYNQCEKIF
DLTKYQH------------KNM----KKKI--SFHNNPKESYD-DNNDVNLSYKNINSETQY---N------NIYVNNLN
RENYTDTCEE-YFN-NPSE--GD-SLTCSGIL------------------------------------EKYEQDRM-EE-
---IH-MKFETN-------RMYSN-YIK--NEHNLNDVK-SGNNMV---NYEQKDNTYIFNLS-SGKNEMNRKTKQKFYL
DEHVELAKNKIKNK-EE--------------------------AVVYKNEIGNNYNERDIKTSLNNFSIKEKTL-YCMEN
VEENDKRNKKNKGNIKNKRNIKNYLKNELINIHKKGAKKNYINMKEFEDKIKEIHNEYELKYDDIIKQYDEDDIRKKKLI
DNIYMKYMNIKNELIKTQKEIINIKEENNKLKEELKITPERIIESNIVDSYKNKLEEYIFLTRHKDLKIKKLEEELNKEK
KCIEEKEKRISAISEQKNSLHKMNILLKKDTMNFEKKLENLRKINEELKQIIFYKEIKISYFINILNIIDEAILNDNNVK
NGNN----KI-----------------------------------K-KDNQQKMELDPIKNMNKKIIIKSIVHKIKDINK
KMETHNQ-MLNTFENRKNQ-IVD-KNQEILKNGDNLIKDIKKKNQSELLDNYFDSTGFSLNEKECILNKENKELKTFFSN
VELDKYQEIDLFKSEMKKEIQVKEN------------IEELSNK-------------G
>PmUG01_04028100
MTLLPLLCSKTMYDSKNVDYGYKE-----KE-KRLNFFLS-N------------------EKYISA-NSSTYKNIEQKNL
EKCELASILLDNFSTFEQIS-LIEEGK-YS-----------NAKI-SNDLNLLSCDDKNSG----KYSTHSNSTNRGAIF
DLHNFRA------------KKD-----NGI--HFSNTSSCDIITRGSDR-YSSR-DRSDSIQRGIN------ANYGNNEC
AENFCMEVDS-NYE-RIED--KS-ELVCSKEITPEVNNGKDGGDKSYNDQWTVYEDTFLSNIDIADLCKYFEQNNF-E--
----R-HKCQN---------VKKH-SKEKKKENM-FSHK-LSNKKRG--NKSNSSERHIFDLTRREKKELGEDKKENC--
-----------QQANNK--------------------------NIKIIKKN-----------------------------
-----------------SYG--------DKKVYYEKRLKEQTL--LHKEEKEKMKKIYEMQIYEIMENYKREEEKKKMLI
NNIYNKYMNMKNELIKETNDKKNLQDMNENLKNELKTMDIYPLENNLLNSYKNKIEDYIFLSKNKDIKIKNLENEISKIK
KCLDQVEKKYCQISEEKKNLHEMNALLRKDNIHLQKRLENLKNEKNEMGQVLFYKDLKINHFLSILNVLDEAIMSDSTCS
SEKQ----QKKEKQE----------------------TTNVKGTKK-GEKGEKTETDAIRSMNKKIIIKSIVHKIKDLNK
KIKKHEK-VLSSSDNKVSHHILQ-INNRTS-QSNNST-IDEVKRDKELIDNYFNCTNYILNENETNMPREDEGQTTFFTN
TDSKGATELSKNSSDQHAQTQNEENISVV-LNK----------QEQAKMGGGKFSILR
>PcyM_0420500
M-----------EVT-PLDRHMHR-KRERNW-KGGTPLLI-N------------------TKET-K-KTGGEKNITQLNL
EKCEQASILLDNLSTFEEMGSTIEEGR-CY-----------KDNS-VDHASLFNWQMRRVEE-KKKFPFSGKLTEENLIS
DLYRYVG------------VPG---GD------SECIPY-------------------------------K-RGIPRRGE
NMSYF----S-HTD-DGEE---------------------------------------------VSS-ESYKRGEAKG--
----R-HSPRSD-------SIVKH-YNE--NIQT-ACPK-EGYNVKE--KKRMNVNKYVFNLR-TARKERIKEKKGSC--
-----------NNT-ER--------------------------IITYVKKC-----------------------------
-----------------DRD--------VIDYRKEKKLKEQTR--MHEEEKEKMKTNFEEMIKDMTEKYQTQEEKKKKLI
NNIYCKYMNMRNEFNKMKSITENVKYENKKFKEEVNRLTTNPVERTLLDCYKSKLDEYIALANCKGNKIQQLEREVISVR
TSAELLSKKNATLTEDKKRLLKGSENLKRDNIQLQTELENARRENQQLRDELFYKDMKMNYLVSILNVVDETILGDGGGG
ATQR----VGAAQRR------GAAHKGGPEGNHQTDKHPAMSGAKKTAQRDTKPEGCAIQKMNKKILIKSIVQKIKDINK
KIHKEGD-TVGALPSNVEV-VEEETSAEVITRKDKHEGGRNQSDSRQLMEAYFNC-NFTLNESARDGSTGENTHAAFFVN
GGNAGGKPFNH-CTDQLDQVGNDPSAVAS-VTGED-GAEPSHGA-------------E
>PF3D7_0204300
M-----------NDVNRKAF---Q-----NE-MILKSLLL-N------------------LEGSHT-NNNVKKKIEQTNF
EKCEKASILLDNPSIFEDLH-IIEDNI-YP-----------KMKEQEKELNLYNYVNTDYT---KHLNDKKNYNQCEKIF
DLTKYQH------------KNM----KKKI--SFDNNPKESYS-DNNDVNLCYKNLNSETQY---N------NIYVNNLN
RENYTETCEE-YFN-NPSE--ED-SLTCSGIL------------------------------------EKYEQDRM-EE-
---IH-MKFETN-------RMYSN-YIK--NEHNLNDVK-SGNNIV---NYEQKDNTYIFNLS-SGKNEMNRKTKQKFYL
DDHVELAKNKIKNK-EE--------------------------AFVYKNEIGNNYNERDIKTSLNNFSIKEKTL-YCMEN
VEENDKRNKKNKRNIKNKRNIKNYLKNELINIHKKGSKKNYINMKEFEDKIKEIHNEYELKYDDIIKQYDEDDIRKKKLI
DNIYMKYMNMKNELIKTQKEIINIKEENNKLKEELKITPERIIESNIVDSYKNKLEEYIFLTRHKDLKIKKLEEELNKEK
KCIEEKEKRISAISEQKNSLHKMNILLKKDTMNFEKKLENLRKINEELKQIIFYKEIKISYFINILNIIDEAILNDNNVK
NGKN----KI-----------------------------------K-KDNQQKMELDPIKNMNKKIIIKSIVHKIKDINK
KMETHNQ-MLNTFENRKNQ-IVH-KNQEILKNGDNLIKDIKKKNQSELLDNYFDSTGFSLNEKECTLDKENKELKTFFSN
VDLDEYQEIDLFKSEIKKEIQVKEN------------IEELSNK-------------G
>PVL_000186400
M-----------HEGDPFGEKYAE-RREGKW-QRVAPLLLSPPKERSNPKERSHPKERSHPKER-S-KKGEDKNITQINL
EKCEQASILLDNLSTFEEMG-TIEEGR-CY-----------KATP-VDHLPLFNWQMRKVK---ENSPVCAELTEEDLIS
NLYRYVG------------VPG---ADKGV--VSGGVPY-------------------------------A-RGVPRRGE
RVSYS----P-HEG-DGKK-------------------GEAG-ED------VVDGEDVVDGVDIVDS-EDGEAGPS-R--
----R-HSPRAD-------STAAQ-RRE--DILA-AGAE-AVNNHQA--KRRASGNKYVFNLR-TARKELVKDKKGSC--
-----------SSG-ER--------------------------IITYVKKS-----------------------------
-----------------DRD--------AMDYRTEKKMKEQTR--MHEEEKEKMKNQFEEMIKDLTEKYQVQEEKKKKLI
SSIYSKYINMRNEFTKMKSINENVKSENEKYKEEVNRLTANPVERTLLDSYKSKLDDYIALANCKGNKIQQLEREVQSVR
TSADSLSKKNATLVEEKKRLLKGSDNLKRDNVKLQTELERARRENQQLRDELFYKDMKVNYLVSILNVVDETILGDGVGG
ATQR----GAA-QRGA--TQRGATQRGA-------------TQRRTTAQKG-TTAQGAIQKMNKKILIKSIVQKIKDINR
KLQKEEE-PVGRLPINVGV-VQGETCGEAITRNGNQEGVTKQSESRQLLEAYFDSDHFTLNESAREASTGENAHAAFFVN
GANAGGKPFNE-LADQQAQVGHNPSAAVA-VTGAD-GAEGSHGA-------------V
>PVVCY_0300300
M-----------AN-----YEKEE-----KK-K--------A------------------EKNYRN-NNGFNKNIEKINS
EKCERASILLDNLSALDYSN-LNDIDK-SSSSIYSENWKVLKTNE-GNYMDSVNVGNNRCK---RRSLTCNNFTNKNHFF
DSSINENKKLLYESELPDFKDI----NHQIANSLINSYSDYYL-ENEKK--DWNNFNSVSNY---N------MSDLDIYN
DEDIDIDLYKNKTN-IVVD--ED-ESPCNGRL------------------------------------INFQKRRY-VKN
CGGKN-GKFEWG-------NGRENIFYK--G------HE-NGNQTEGDRKKIDKQDKYVFNLK-SGKKERIDMKPYKD--
-----------KNK-KD--------------------------R----KKN-----------------------------
-----------------TTN--------EW----NNNNEE--KKKMFE---NQIRTEYDIKLNKMIEKYRDQDEEKKEVT
NIIYKKYMNIKNDLIKESYEKNRLKDENEKLKNELTELIKSPVENDMMYNYKKKLEDYMYLSKNKDIEIKKLENELINMK
NKLNVIEKECLSLSGEKTKLRDSNEEIKKDNINLKKKLETFKIVNEEMKEILFYKDLKINYFSNIISLLDETIMKKEIQK
VTFS----KVR-KTG---EELESIDNGSTGFQKIEDEC---------RSFKGDKQMGAIKNMNKKIIIKSFVQKIEDINK
KIKKHMS-TLDSYENKMSN-ILY-NSHEIVENTS-----EKNKKDNELLDKYFNCENLSFNENELNLSVGSDGLTTFFAK
SNSK--------------------------------------DK-------------N
>MKS88_001218
M-----------YDSKNVDYGYKE-----KE-KRLNFFLS-N------------------EKYISA-NSSTYKNIEQKNL
EKCELASILLDNFSTFEQIS-LIEEGK-YS-----------NAKI-SNDLNLLSCDDKNSG----KYSTHSNSTNRGAIF
DLHNFRA------------KKD-----NGI--HFSNTSSCDIITRGSDR-YSSR-DRSDSIQRGIN------ANYGNNEC
AENFCMEVDS-NYE-RIED--KS-ELVCSKEITPEVNNGKDGGDKSYNDQWTVYEDTFLSNIDIADLCKYFEQNNF-E--
----R-HKCQN---------VKKH-SKEKKKENM-FSHK-LSNKKRG--NKSNSSERHIFDLTRREKKELGEDKKENC--
-----------QQANNK--------------------------NIKIIKKN-----------------------------
-----------------SYG--------DKKVYYEKRLKEQTL--LHKEEKEKMKKIYEMQIYEIMENYKREEEKKKMLI
NNIYNKYMNMKNELIKETNDKKNLQDMNENLKNELKTMDIYPLENNLLNSYKNKIEDYIFLSKNKDIKIKNLENEISKIK
KCLDQVEKKYCQISEEKKNLHEMNALLRKDNIHLQKRLENLKNEKNEMGQVLFYKDLKINHFLSILNVLDEAIMSDSTCS
SEKQ----QKKEKQE----------------------TTNVKGTKK-GEKGEKTETDAIRSMNKKIIIKSIVHKIKDLNK
KIKKHEK-VLSSSDNKVSHHILQ-INNRTS-QSNNST-IDEVKRDKELIDNYFNCTNYILNENETNMPREDEGQTTFFTN
TDSKGATELSKNSSDQHAQTQNEENISVV-LNK----------Q-------------E
>C922_02854
M-----------N-----------------------------------------------TKET-G-KTGAEKNITQLNL
ERCEQASILLDNLSTFEEIS-TIEEGR-CH-----------KTNP-VDHASLFNWGMRKVE---EKSPLRGELTEKDLIS
DLCRYVG------------VPG---DEKRV--VSEWIPY-------------------------------T-RGVPTRRE
NINYF----L-HTK-DGED---------------------------------------------VTS-ESYKRGAN-R--
----R-HSLRRD-------SITEH-YME--KTQT-GCAK-EGNNVKA--KKKTNGNKYVFNLR-TARKELIRDKRANC--
-----------NNT-EK--------------------------IITYVKKS-----------------------------
-----------------DRN--------VTDYKKEKKFKEQTR--MHEEEKEKMKTNFEEMIKNITEKYQEQEEKKKKLI
TNIYSKYMNMRNEFSKMKSITENVKFENKRFKEEVDRLTANPVEKTLLESYKSKLDEYIVLANSKGNRIQELQREVQSVR
TSAELLAKKNATLEKEKKRLLKGSENLKRDNIQLQTDLENAKRENQKLRDELFYRDMKINYLVSILDVVDETILGDGVGG
ALQK----GGASQRGGTLQKRGASQKGGPEGNHQTDKDTPGSDAKKTPQRDTKSKGCAIQKMNKKILIKSIVQKIKDINK
KIHKEEE-TVGTLQSDVQV-VEEETSTEAITQNDKHEGGENQSESRQVLEAYFNCGDFTLNDNTREASTGEKTHAAFFVN
GDNAGDQ------------------------------------A-------------F
>PBANKA_0302100
M-----------YNNKMVNYEKEE-----KK-RTEINFIK-S------------------EKYHHS-NNDFNKNIEKINT
EKCERASILLDNMSALDYSN-LNNGDK-RSDSIYSVNWKVLKTNE-LNYMNSGNIGNDKYK---RRSLTCNNFT--NNIF
DSSINENKKLLYEIEKSDFKDI----NQQIGKTLINSYSDYYL-ENEKK--DWSKFNKFSNY---N------MLDLDTYN
NEDIDIPLYKDKTN-IIIDNGKNDDNPFNNRL------------------------------------MNFQKRKH-VKN
YNGEN-IKFELLKENKDDYNGRNNIFYR--P------DE-NVNKIEMNRKRIDKEDKYIFNLK-SGKKERIDVKLCKD--
-----------KNK-KD--------------------------V----KKN-----------------------------
-----------------IIS--------EW----YNNSEE--NNKMFE---NKMKTEFDIKLNKMIEKYRVQDEEKKEVT
NIIYKKYMNIKNGLIKESYEKKKLKDENEKLKNELMGLIKPPIENNMIYDYKKKLENYMYLSKNKDIEVKKLENELINMK
NKLNVFEKEYLDLSSEKKKLRDTNEEIKKDNINLKKKLETFKIVNEEMKEILFYKDLKINYFYNIINLLDSTIIKEDIQK
AMFS----KEK-KRV---EIFDDIDNGSIDSQKMENNCRKNIDE-Y-QSFKGDKEMGVIKNMNKKIIIKSFVQKIEDINK
KIKKHMN-ALDSYENKMSN-ILY-NSYEIGENSENT--NEKNKKDNELLDKYFNCENLSFNENELNLSVGSDGLTTFFAK
SSSK--------------------------------------DK-------------N
>PKNH_0416600
M-----------HQVDLFGQKSEQ-KGERKW-EGSTPLFI-I------------------TEGK-S-KTSAEKNVTKLNL
EKCEQASILLDNLSTFEEIS-NIEEGP-CY-----------KTNA-VDNASVFNWQIRNVE---GKSPLSGKLTEEDLIC
NLYRYIG------------VPG---ADKGV--VSEWNSY-------------------------------TGNGIPRNGE
NINYH----A-HME-DGEE---------------------------------------------VQR-DNYKRGEN-I--
----R-HSPRGD-------SITSH-YSG--KIQA-VCPK-DGNNVRT--KKKENVNKYVFNLR-TGKKELIKDKKGNF--
-----------TNP-EK--------------------------TITYVNKC-----------------------------
-----------------DRN--------EVDYRKEKKLKEQAR--MHGEEKEKMKKNFEEMIKGIREKYQTQEEKEKKLI
RSIYSKYMNMRNELSKMKSITENVKSENKKFKEEVNRLTANPVESTLLDGYKSKLDEYIVLANCKGNKIQQLEREIESMR
SSAELLARRNSTLVEEKRRLLKGNEILKRSNVQLQMDFENARKENEQLRNELFYKDMKMNYLVSILNVVDETILGDSGCG
EVQR----GKAAQGA------GTTERGGHEGNRQTDKHTSADDAKNSTHRPTKPEACAIQKMNKKILIKSIVQKIKDINK
KVRRGEERRVGALRSNVGV-AQEEACPEVIKQNDKDGGREKQNGSSQVMEAYFNSENFTLSESVREASTGENAHAAFFVN
VPNADGKPFNH-CTDELDQVGEDPSDIVW-VTGGDNKAERSDEA-------------E
>PVP01_0420800
M-----------HEGDPFGEKYAE-RREGKW-ERVAPLLLSN------------------TKER-S-KKGEEKNITQINL
EKCEQASILLDNLSTFEEMG-TIEEGR-CY-----------KATP-VDHLPLFNWQMRKVK---EKSPLRGEITEEDLIS
NLYRYVG------------VPG---ADKGV--VSGGVPY-------------------------------A-RGVPRRGE
RVSYS----P-HEG-DGQK-------------------GEDG-ED---------------GVDIVDS-EDSQAGPS-R--
----R-HSPRAD-------STAAQ-RRE--DILA-AGAE-AVNNHQA--KKRTNGNKYVFNLR-TARKELVKDKKGSC--
-----------SSG-ER--------------------------IITYVKKS-----------------------------
-----------------DRD--------AMDYRTEKKMKEQTR--MHEEEKEKMKNKFEEMIKDLTEKYQVQEEKKKKLI
SSIYSKYMNMRNEFTKMKSINENVKSVNEKYKEEVNRLTANPVERTLLDSYKSKLDDYIALANCKGNKIQQLEREVQSVR
TSADLLSKKNATLVEEKKRLLKGSDNLKRDNVKLQTELERARRENQQLRDELFYKDMKVNYLVSILNVVDETILGDGGGG
AAQR----RT------------TTQRGA-------------TQRRTTAQKG-TTAQGAIQKMNKKILIKSIVQKIKDINR
KIQKEEE-TAGRLPINVGA-VEGETCGEAITRNGNQEGVTKQSESRQMLEAYFDSDHFTLNESAREASTGENAHAAFFVN
GANAGGKPFNE-LADQQAQVGHNPSAAVA-VTGAD-GAEGSHGA-------------V
>PRELSG_0417600
M-----------HKSKTNLFKYDG-----ID-KRLNSFFL-N------------------SNYSES-N-NDNKNVQHMNF
KKCEKASILLDNFNILNQIT-LKEEIK-CS-----------QKNS-FNDFIIYNYDNKIYE----NS-ADSNSATYEKVF
DLTKFKI------------KEK-----NYE----------------------------NSLNKNLQYENYQ-NIYENKTK
NIYYS----N-EYE-KDDDVYYQ-KIVCNNYKDGEHDNGSNI-DENLN-HIDSYQNEYYNYHDELQKYKGIEKNDF-K--
----NTNICKN---------NKKR-N----------------NSKKK--YEKYNCIENIFDLK-KE-KDLVEKKKNNW--
-----------DQMENKNEMRNKVDIVNKNNNNNNKKKFLKENNVKIIKKS-----------------------------
----------------------------EAQLNYEKLLKEKVT--FHEEEKEKIKKSFEHKLEEITKNYEEEKEKKKNLI
NNIYTKYINIKNLLIKANNEKHNLKEENDKLKEELKNPANYSIESNVLNNYKEKLEYYISLSENKDIKIKNLEEELKTIK
KNLLQKEEKNYIISEEKTNMYKMNMLLKKDTTHLQKKLENLKNIKEEMKEMLFYKEMKINYLVNILNILDESIMNENEIQ
KQHK----NI---------------------------------------ENDKKEIDAIKNINKKIIIKSILHKIKDLNK
KIKKHGE-ILTNFQTEDDN-FLY-NKDEIISKNYHN--NKKEKNDNELFDNYFNSQNFILNEDEHNLMKENETVETFFTN
YNINNTNDVLKNNLEAKLEIQSRQNSNTKVKIK---GTNNNSQI-------------I
>PCOAH_00008340
M-----------HQGDPFAQKYAQ-KRERKW-EGNAPLLI-N------------------TKDK-N-KISAEKNITQLNL
EKCEQASILLDNLSTFEEIG-TIEEGR-FY-----------KDNP-LDHASLFNWQMTNVK---EKSPLRGQLTEEDLIS
ELYRYVG------------VPG---ADKGV--VSEWIPY-------------------------------T-RGNPKRGE
NISYF----S-HME-NGEE---------------------------------------------VPS-GNYKRGKN-R--
----R-HSPRSD-------SLTAH-HNE--KTQS-ACAK-EGNNVKG--KKKTNTNKYVFNLR-TAKKELIKDKKGNF--
-----------NNA-EK--------------------------AITYVNKC-----------------------------
-----------------DRD--------VIEYRKEKKLKEQIR--MHEEEKEKMKSNFEEMIKDITEKYQTQEEKKKKLI
GSIYSKYMNMRNEFSKMKSITENVKSENKKFKEEVNRLTVNPVEKTLLDGYKSKLDEYIVLANCKGNKIQQLERELQSVR
TSAELLAKKNATLVEDKRRLLKGSEHLKRDNIQLQRDLENARRENQQLRDELFYKDMKMNYLVSILNVLDETILGDGGCR
EVQR----GKTAHRGGAAQRVKATQKGGPAGNHQTDKHTTANGAKKTAQRDAKAEGCAIQKMNKKILIKSIVQKIKDINK
KIRKEEEKTVGTVQSNVAV-VEEETSAEVLTRSDKHEGGGNQNESRQLLEAYFNCNNFTLNDSAREASTGENTHAAFFVN
GGNTGGKPFNH-CADELDQVGNDLSVVVS-VTGVDKTAEPNHDA-------------E
>AK88_01341
M---------------------HRNVKT-SGREGTALSFI-N------------------TKDM-S-KVGAGKNITQLNL
EKCEQASILLDNLSTFDEIG-ALEEGR-CY-----------KDNP-ANHASLFNWQRGNVQGEKEKSPLRAELTEEDLIS
DFYKYVG------------VPG---VA------SGWIPY-------------------------------T-KDVPRREE
NISYF----S-NME-RGEE---------------------------------------------VPR-ESYKRGQN-I--
----T-HSQRSD-------SITAH-YNG--EIQT-ACGK-EANNVKE--KKRTNANKYVFNLR-TAKKELIKDKKGSF--
-----------NNT-EK--------------------------TITYVNKC-----------------------------
-----------------DRD--------VINFQKEKKLKEQIR--MHEEEKEKIKNSFEDIIKNITEKYETQEEKKKKLI
TNIYNRYMNMRNEFNKMKSITENVKSENKKFKEEVDRLTANPVERTLLNDYKNKLQKYILLDDFKGNKIQELERQIQSVR
TSAEALAKKNASLVEDKKRLLKNSENLKRDNIQLQTDLENARRENQQLRDELFYKDMKMNYLVTILNVLDETILGDGGCR
EVQR----GGVAQRR------GAT-----------------------------QKGGAIQKMNKKILIKSIVQKIKDINK
KMLKQEE-MVGTLQSKVGV-VEEETCAEVITRNDTHEEGENQNENRKLLEAYFNCNNFILNESARDVTTGENIHAAFFVN
GGNAGGKAFNH-CTDQLDQVGNDPTADVS-VAGAD-GAEVNNGA-------------Q
>PBILCG01_0207000
M-----------NEIKTKTF---Q-----NE-MILNSLLL-N------------------LEGSHT-NKNIKKKIEQTNF
EKCEKASILLDNPSIFEDLH-IIEDNI-YP-----------KMNEQEKELNLYNYVNTKNT---KHLNDKKNYNQCEKIF
DLTKYQR------------KNM----KKKN--SFDNNPKESYC-DNNDVNLCYKNLNSETRY---N------NVFVNNHN
REHYTETCEE-YFNNNPGE--GD-SLTCSGIL------------------------------------EKYEHDRM-EE-
---IH-MKFETN-------NLHRD-YIK--KEHNFNDVK-SGNNIV---NYEQKDNTYIFNLS-SGKNEMNRKTKQKFYL
DEHMELAKNKIKNK-EE--------------------------VVVYKNEIGNNYNERDIKTSFNNFSIKEKTL-YCMEN
VEENDKRNKKN------KRNINNYLKNGLINIHKKGAKKNYINMNEFEDKIKKIHNEYELKYDDIIKQYDEDDIKKKKLI
NNIYMKYMNIKNELIKTQKEIISIKEENNKLKEELKVTPEKIIESNIVDSYKNKLEEYIFLTRHKDLKIKNLEEELNKEK
KYIEEKEKKISVISEQKNNLHKINILLKKDTMNFEKKLENLRKINEELKQIIFYKEIKISYFINILNIIDETILNDNNVK
NGKN----KI-----------------------------------K-KDNKKKMELDPIKNMNKKIIIKSIVHKIKDINK
KMETHNQ-MLNTFENRKNH-IVD-NNQEILKNSDNLIKDIKKKNQSELLDNYFDSSGFSLNEKECILDKENKELKTFFSN
VELNKYQEIDSFKSEIKKEIQVKEN------------IEELSNK-------------G
>PGSY75_0204300
M-----------NEINTKTF---Q-----NE-MILNSLLL-N------------------LEGSDT-NINPKKKIEQTNL
EKCEKASILLDNPSIFEDLD-IIEDNNIYP-----------TMNEQQKGLNLCNYVNLKNT---KLLNDKNYYNQCDKVF
DLTKYQN------------KNI----KKKI--LFDNNPKESYC-DNSDVNLCYKNLNSETQC---N------NINVNNLN
KENYTETCEE-YFN-NSCE--GD-NLTCSGIL------------------------------------EKYEQDRM-EE-
---IH-MNFETN-------KKYNN-YIK--KEHNFNDIQ-NGNNIV---NYEQKDNTYIFNLS-SGKNEMNRKTKQKFYL
DEHVELAKNKIKNK-AE--------------------------VVVYKNEMGNNYIERDIKTNLNNFLIKENTL-FCVEN
VEENDKRNKKN------KRNIKYYMKNGLKNIPKEDAKEKYINMKEFEDKIKEIHNEYELKYEDIIKQYDEDNIKNKKLV
NNIHMKYMNMKNELIKTQKEIIHIKEENNKLKEELKITPEQIIESNIVDSYKNKLEEYIFLTRHKDLKIKNLEEELNKEK
KCIEEKEKKIYAISEQKNNLRNMNILLKKDTMNFEKKLENMRKINEELKQIIIYKEIKISYFINILNIIDEAILDDNNVK
NGRN----KI-----------------------------------K-KDNKQKMELDPIKNMNKKIIIKSIVHKIKDINQ
KIKTHNQ-VMNTIENRGNH-NVN-KNQEILKNSDNLIKDINKRNQSELFNNYFDSTSFSLTEKEYILGNENKELKTFFSN
VELDKDQEFDLSKSETRKEIQVKEN------------IEELSNK-------------G
>PCHAS_0304300
M-----------YDNKMVSYEKEE-----KK-RAAKKFFK-N------------------EKYYRN-NNGFNKNIEKINS
EKCERASILLDNLSALEYSN-LIDFDK-SSSSIYSENWKVLKTNE-GNYMDSVNIGNNRCK---RRSLTCNNFTNKNNIF
DSSINENSKLLYEREQLNFKDI----NNQIVNTLINSYSDYYL-ENEKK--DWNKFNSASNY---N------TPDLDTYN
DEDMDIPLYRNKTD-IMIDKDEN-ESPCNTRL------------------------------------INFQKRKH-VKN
SGGEN-IKFEWV-------NRRENRFYK--P------YE-NGNKTEGNRKKIDKQDKYVFNLK-SGKKERIDMKPYKD--
-----------KNK-ND--------------------------W----KKN-----------------------------
-----------------TTN--------EW----DNNSEE--NMKMFE---NKMKTEYDTKLNKIIKKYKAQDEEKKEVT
NIIYKKYINIKNDLIKESYEKKRLKDENEKLKNELTELIKLPVENDMIYNYKKKLEDYMYLSKNKDIEIKKLENELINMK
NKLNVLEKECLSLSGEKTKLRGTNEEIKKDNINLKKKLETFKIVNEEMKEILFYKDLKINYFSNIINLLDETIMKKEVQK
VMFS----KVR-KTG---EDLGGIDNGSTSSQKIEDDCQQKNDE-S-RNFMGDKQMGAIKNMNKKIIIKSFVQKIEDINK
KIIKHMN-ALDSYENKMSN-ILY-NSHEIVENSENT--SEKNKKDNELLDKYFNCENLSFNENELNLSVGSDGLTTFFAK
SNSK--------------------------------------DK-------------N
>PBLACG01_0201200
M-----------KEINTKTF---Q-----NE-MILNSLLL-N------------------LEGSHT-NNNLKKKIEQSNF
EKCEKASILLDNPGIFEDLH-IIEDNV-YP-----------KMNEQQKELNLYNYVSTEYT---KHLNDKKNYNQCEKIF
DLTKYQH------------KNI----KKKF--SFDNNPKESYC-DNSDVNSCYKNLNSETQY---N------NIYVNNFN
EENYTETCDE-YIN-NPSE--VN-SLTCSGIL------------------------------------EKYERDRM-EE-
---IH-MKFDTN-------KMYSN-YIK--KEHNFNDVK-SGNNIV---NYEHKDNTYIFNLS-SGKNEMNRKPKKKYYL
DEHVELAKNKIKNK-ED--------------------------VVVYKNEMGNNYNERDIKTNLNNFLIKEKTLLNCMEN
VEENDKRNKKN------KRNMKNYLKNGLINIHKEDTKKNYINIKEYEDKIKKIHNEYELKYDDIIKQYDEDDIKKKKLV
NDIYMKYMNMKNELIKTQKEIINIKEENNKLKEELKITPERIIESNIIDSYKNKLEEYIFLTRHNDLKIKNLEEELNKEK
KCIEEKEKKICTISEQKNNLHKMNILLKKDTMNFEKKLENLRKINEELKQIIFYKEIKISYFINILNIIDEAILNDNNVK
NGKN----KI-----------------------------------K-KDNKQKMELDPIKNMNKKIIIKSIVHKIKDINK
KMKAHNQ-ILNTFENRKNH-IVD-NNEEILKNSDNLIKDIKKKNQSELFDNFFDSTGFSLTEKECILGKENKDLKTFFSN
VELDKYQEIDLSNSEIKKEIQVKEK------------IEELSNK-------------G
>PADL01_0203100
M-----------NEINTKTF---Q-----NE-MILNSLLL-N------------------LEGSDT-NSNPKKKIEQTNL
EKCEKASILLDNPSIFEDLD-IIEDNNIYP-----------TMNEQQKGLNLCNYVNIKYT---KHLNDKNNYNQCDKIF
DLTKYQH------------KNI----KKKI--LFDNNPKESYC-DNSNVNLYYKNLNSETQC---N------NINVNNLN
KENYTETCEE-YFN-NSCE--GD-NLTCSGIL------------------------------------EKYEQDRM-EE-
---IH-MNFETN-------KKFSN-YIK--KEHNFNDIQ-NGNNIV---NYEQKDNTYIFNLS-NGKNEMNRKMKEKFYL
DEHVELAKNKIENK-EE--------------------------VVIYKNEMGNNYIERDIKTNLNNFLIKENTL-FCVEK
MEENDKRNKKN------KRNVKYYMKNGLKNIPKEDAKKNFINMKEFEDKIKEIHNEYELKYEDIIKQYDEDDIKNKKLV
NNIYMKYMNMKNELIKTQKEIIHIKEENNKLKEELKITPEQIIESNIVDSYKNKLEEYIFLTRNKDIKIKNLEEELNKEK
KCIEEKEKKISAISEQKNNLRNMNILLKKDTMNFEKKLENLRKINEELKQIIIYKEIKISYFINILNIIDEAILDDNNVK
NGKN----KI-----------------------------------K-KDNKQKMELDPIKNMNKKIIIKSIVHKIKDINQ
KIKTHNQ-VMNTIENCGNH-NVN-KNQEILKNSDNLIKDINKKNQSELFDNYFDSTGFSLTEKEYILGNENKELKTFFSN
VELDKDQEFDLSKSETRKEIQVKEN------------IEELSNK-------------G
>PocGH01_04025500
M-----------NE---------------RE-RARDFFLQ-N------------------AKCNERREGRRSKTVKQINI
DKCEQASILLDNLSTFECIN-LIDEKK-FF-----------TINQ-TNNLSLSDVDNDKHK----NFSICTDSSNADSIF
DLYKIRE------------TGKFSKEDRDI--HGCNISHGE------IN-FPEE-EEENDQ----N------YHFGSNFA
ENAYDCTYRK-DIT-R-EN--MM-HLFCKKQV---------------------------------------------E--
----K-MVEELD--------KEMY-TQDGRKLNS-DTHDNIGAVTFF--KKKNNKDKYVFNLK-SGKKEVDGEKGPQL--
-----------RDSSQK--------------------------KIKIISKR-----------------------------
-----------------NC---------EGRVNYEKRLREKMA--LHEEEREKLKTEFDMKINEMVEKYKTEEVKKKRLI
NNIYNKYMNIKNNLLKKTCEMKTLEEENKKLKNEIKESSKYPIENDIVRDYKDKLEDYIYLTKNKDIKIKNLENELKSVR
KSIQDLEKKLMELSEERRKLQSMNTTFAQDNRTLQKRVENLTCEKDQMGEILFYKEMKINYFMSILNVLDQTVLGEGVHR
EEVQGGNTDVTTNNE----------------------DSSAADTIKAIGAQTGSKMDAIKTMNKKIMVKSIVHKIKEINR
KIERHNS-KIGGIENKENY-ILH-NEQHTTEKKSNND-MEEKKCNNKMLDNYFNCTNFVLNENYTNLCAENETLITFFTN
GDLEDANKTLENNHDLLNAEQSEENSTIV-LNR---------QE-------------N
