# Supplementary material for: Phosphorylation in the Plasmodium falciparum Proteome: A Meta-Analysis of Publicly Available Data Sets
Source: J Proteome Res. 2024 Oct 30;23(12):5326–41. doi: 10.1021/acs.jproteome.4c00418 (PMC11629380; doi:10.1021/acs.jproteome.4c00418)
Supplement: Supplementary file 7 — pr4c00418_si_007.zip [file pr4c00418_si_007.zip › plasmodium_alignments/PF3D7_0204400_orthos.afa]

>PVL_000186300
MNSEILSQNLK-------------------------------------------------KHMQSLLIRKSDIPYYNQNN
IVDIITGVLDKYSDANTNEINVENAIKNIKEILDKSFGAGWICLIGESFSFNISAKENSFLFCFYQGYLAI-VV------
-----------YKC
>PVVCY_0300310
MSTILLMTNLTPLFACQTDKRKRKNEFRKFLAKLEEAYAKPINKSIKNNEIIISEIVIFRHKLNRHSIKKSNIPYHNQNN
IVDIITGVLDKYTDANTNAIQVENAIKNIKEILDKTFGVGWICLIGESFSFNISAKEESFLFCFYQGYLAI-VV------
-----------YKC
>PADL01_0203200
MSSQNFSQNLK-------------------------------------------------KHMQSLLIRKSDMPYYSQNN
IVDIITGVLDKYTDANTNNINVENAIKNIKEILDKTFGSGWICLIGESFSFNISAKENSFLFCFYQGYLAI-VV------
-----------YKC
>PPRFG01_0204500
MSSQNFSQNLK-------------------------------------------------KHMQSLLIRKSDMPYYSQNN
IVDIITGVLDKYTDANTNNINVENAIKNIKEILDKTFGSGWICLIGESFSFNISAKENSFLFCFYQGYLAI-VV------
-----------YKC
>PCOAH_00008350
MNSENLSQNLK-------------------------------------------------KHMQSLLIRKSDIPYYNQNN
IVDIITGVLDKYSDANTNEINVENAIKNIKENLDKSFGAGWICLIGESFSFNISAKENSFLFCFYQGYLAI-VV------
-----------YKC
>PGAL8A_00019900
MNSQNFYQNLK-------------------------------------------------KHMQSLLIRKSDIPYYNQNN
IVDIITGVLDKFTNANTNVINVENAIKNIKEILDKNFGVGWICIIGESFSFNISAKENSFLFCFYQGYLAI-VV------
-----------YKC
>PcyM_0420400
MNSENLSQNLK-------------------------------------------------KHMQSLLIRKSDIPYYNQNN
IVDIITGVLDKYSDANTNEINVENAIKNIKEILDKSFGAGWICLIGESFSFNISAKENSFLFCFYQGYLAI-VV------
-----------YKC
>PKNH_0416500
MNSENLSQNLK-------------------------------------------------KHMQSLLIRKSDIPYYNQNN
IVDIITGVLDKYSDANTNEINVENAIKNIKENLDKSFGAGWICLIGESFSFNISAKENSFLFCFYQGYLAI-VV------
-----------YKC
>PCHAS_0304400
MSSENFSQNLK-------------------------------------------------KHMQSLLIRKSNIPYHNQNN
IVDIITGVLDKYTDANTNAIQVENAIKNIKEILDKTFGAGWICLIGESFSFNISAKEESFLFCFYQGYLAI-VV------
-----------YKC
>PBILCG01_0207100
MSSQNFSQNLK-------------------------------------------------KHMQSLLIRKSDMPYYSQNN
IVDIITGVLDKYTDANTNNINVENAIKNIKEILDKTFGSGWICLIGESFSFNISAKENSFLFCFYQGYLAI-VV------
-----------YKC
>PBANKA_0302200
MSSENFSQNLK-------------------------------------------------KHMQTLLIRKSNIPYHNQNN
IVDIITGVLDKYTDANTNAIQVENAIKNIKEILDRTFGTGWICLIGESFSFNISAKEESFLFCFYQGYLAI-VV------
-----------YKC
>C922_02853
----------------------------------------------------------------MLCFQKSDIPYYNQNN
IVDIITGVLDKYSDANTNEINVENAIKNIKENLDKSFGAGWICLIGESFSFNISAKESSFLFCFYQGYLAI-VV------
-----------YKC
>PBLACG01_0201300
MSSQNFSQNLK-------------------------------------------------KHMQSLLIRKSDMPYYSQNN
IVDIITGVLDKYTDANTNNINVENAIKNIKEILDKTFGSGWICLIGESFSFNISAKENSFLFCFYQGYLAI-VV------
-----------YKC
>PRCDC_0203500
MSSQNFSQNLK-------------------------------------------------KHMQSLLIRKSDMPYYSQNN
IVDIITGVLDKYTDANTNNINVENAIKNIKEILDKTFGSGWICLIGESFSFNISAKENSFLFCFYQGYLAI-VV------
-----------YKC
>PVP01_0420700
MNSENLSQNLK-------------------------------------------------KHMQSLLIRKSDIPYYNQNN
IVDIITGVLDKYSDANTNEINVENAIKNIKEILDKSFGAGWICLIGESFSFNISAKENSFLFCFYQGYLAI-VV------
-----------YKC
>PY17X_0302800
MSSENFSQNLK-------------------------------------------------KHMQTLLIRKSNIPYHNQNN
IVDIITGVLDKYTDANTNAIQVENAIKNIKEILDKTFGAGWICLIGESFSFNISAKEESFLFCFYQGYLAI-VV------
-----------YKC
>AK88_01342
MNSENLSQNLK-------------------------------------------------KHMQSLLIRKSDISYYNQNN
IVDIITGVLDKYSDANTNEINVENAIKNIKENLDKSFGAGWICLIGESFSFNISAKENSFLFCFYQGYLAI-VV------
-----------YKC
>PmUG01_04028000
MNADNFSLNLK-------------------------------------------------KHMQSLLIRRSDIPYYNQNN
IVDIITGVLDKYTDANTNDINVENAIKNIKEILDKTFGTGWICLIGESFSFNISAKENSFLFCFYQGYLAI-VV------
-----------YKC
>MKS88_001217
MNADNFSLNLK-------------------------------------------------KHMQSLLIRRSDIPYYNQNN
IVDIITGVLDKYTDANTNDINVENAIKNIKEILDKTFGTGWICLIGEKTPFYFVSIKDTWLSLYINAKFIEKNREKEEKG
EKKRKRKGKGKEIK
>PF3D7_0204400
MSSQNFSQNLK-------------------------------------------------KHMQSLLIRKSDMPYYSQNN
IVDIITGVLDKYTDANTNNINVENAIKNIKEILDKTFGSGWICLIGESFSFNISAKENSFLFCFYQGYLAI-VV------
-----------YKC
>PRELSG_0417500
MSSENFYQNLK-------------------------------------------------KHMQSLLIRKSDIPYYNQNN
IVDIITGVLDKFTNANTNVINVENAIKNIKEILDRNFGVGWICIIGESFSFNISAKENSFLFCFYQGYLAI-VV------
-----------FKC
>PocGH01_04025400
MKSELFSQNFK-------------------------------------------------KHMQSLLIRKSDIPYYNQNN
IVDIITGVLDKYTDANTNDINVENAIKNIKEILDKTFGAGWICLIGESFSFNISAKENSFLLCFYQGYLGI-VV------
-----------YKC
>PGSY75_0204400
MSSQNFSQNLK-------------------------------------------------KHMQSLLIRKSDMPYYSQNN
IVDIITGVLDKYTDANTNNINVENAIKNIKEILDKTFGSGWICLIGESFSFNISAKENSFLFCFYQGYLAI-VV------
-----------YKC
