# Supplementary material for: Phosphorylation in the Plasmodium falciparum Proteome: A Meta-Analysis of Publicly Available Data Sets
Source: J Proteome Res. 2024 Oct 30;23(12):5326–41. doi: 10.1021/acs.jproteome.4c00418 (PMC11629380; doi:10.1021/acs.jproteome.4c00418)
Supplement: Supplementary file 7 — pr4c00418_si_007.zip [file pr4c00418_si_007.zip › plasmodium_alignments/PF3D7_0204500_orthos.afa]

>C922_02852
MDALLSHLEDAEPDNILKSAEEFKNDKSDVKVNLSIGVCCDDNGQLHTFRSVLEAEKLVQQRYKEKPYLLSNGTKQFSLL
TQKLIFGENSKYMKEKKICTVQAIGGTGSIFIVLQLFKMLHIR--DICVTNRPYINHVNMITSCGFKVKYISFFEDKLVN
INYDAFLSDLRNLEDGSIVMLQVSCYNPCSTNIEDIYFDQIADIVWKKKHVIVFDVAYQGFGSPNLNDDVSLIRKFEERG
ISFAVCQSFSKNMSLYGERAGALHIICKSKEERKIVANSLRIIIRKLYSSPTLHTNRIVCQLLEDEKLKSEWINDLRELS
ERVHKNRVLFFEKMELHQKKFDLHYDWSVYKKQSGIFSFVPVFAGIYDQLKEHHIYIIDNGRINVSGLTARNVDYVAEKV
CLSLAGKRKDEAGGPRGGSI----
>PVVCY_0300320
MEKYLSEIKHIEADEILKSVDEYNADPFDKKVNLSIGVCAGNNGKVQIFNSVLKAEQMVAEKYKEKPYLLSNGGDTFSLL
TQQLIFGEDSEYIKEKRITTIQTIGGTGAIAIALEFLKFFNMPNPSIYVTNIPYVNHVNMIKSRGYNLKYINFFDNNLID
INYNLFLNDLKNIDDESIIFIQPSCYNPCSIHINSEYFEEIVNIVLLKKHIIVFDIAYQGFGNGEMDNDVTLIRQFQKKN
IPFIVCQSFAKNMSLYGERAGALHIVCKNENEKKKILSTLLIITRRFYSSPTIHTNRLVCEILGNPNLKTEWLNELKQLA
QYIANIRNLFFDKLQQIQSKYNLNHDWSVYKKQVGLFSYVPIFSDIFQSLKNHHIYIVKNGRINVSGITMNNIDYITETI
CLCLSER----------GAS----
>PPRFG01_0204600
MDKLLSSLENIEVDNILKTAREFKEDTCEEKINLSIGVCCNDDGDLHIFDSVLNADKLVTENYKEKPYLLGNGTEDFSTL
TQNLIFGNNSKYIEDKKICTIQCIGGTGAIFVLLEFLKMLNVE--TLYVTNPPYINHVNMIESRGFNLKYINFFDYNLID
INYDLFLNDLRNIPNGSSVILQISCYNPCSVNIEEKYFDEIIEIVLHKKHVIIFDIAYQGFGHTNLEEDVLLIRKFEEKN
IAFSVCQSFSKNMSLYGERAGALHIVCKNQEEKKIVFNNLCFIVRKFYSSPVIHTNRILCQLLNNQNLKLNWIKELSQLS
QRITNNRILFFNKLETYQKKYNLNYDWNVYKKQRGLFSFVPLLAKIAEHLKTHHIYIINNGRINVSGITKNNVDYIADKI
CLSLSQ-------------I----
>PVL_000186200
MDALIGQLENVEPDNILKSAEEFRNDKSDVKVNLSIGVCCDENGQLHIFKSVLEAEKLVQQRYKEKPYMLSNGTKQFSLL
TQKLIFGENSKYLKEKKICTVQAIGGTGAICIALQLFKLLHIR--EICVTNKPYVNHVNMITSNGFKVKYISFFEEKLVN
INYDAFLNDLRKLEDGSVLLLQVSCYNPCSTNIEEIYFDEIADIVWKKKHVIVFDIAYQGFGSSNMNDDVSLVKKFEERG
ISFVVCQSFSKNMSLYGERAGALHIVCKSKEERKIVANNLRVITRKLYSSPTIHTNRIVCQLLEDEKLKSEWISDLRELS
ERVHKNRVLFFEKMEFYQKKFDLHYDWSVYKKQRGIFSFVPMFSTIYRKLKEHHVYIIDNGRINVSGITARNVDYVAERV
CLCLAE-------------VTRGG
>PGAL8A_00019800
MDNVLSKLKEFEPDSILTSTREFTKDKSEKKVNLSIGICCNEDGGLHVFKSVLEAEKLILEKNKEKPYLLSNGSKEFSIL
TQKLIFGENSEYMKEKRICTIQTIGGTGAIFIILEFLRGFNIE--SIYVTNIPYVNHVYMLKSFGFNVKYLNYFDPELID
INYELFLNDLRNIKNNSNILLQVCCYNPCSVDIEEKYFDEIADIVLKKNHLVIFDVAYQGLGNSDLGKDVLLIRKFQERK
ISFTVCQSFSKNMSLYGERAGALHIVCKNKTERQLLFNNLRMIIRRFYTSPIIHTNRIVCEVLKNEKLKSQWLKDLYELS
ERIKNNRFLFFDKLKYYQKKYNLNYDWDVYKKQKGIFSFIPIFGNIYMKLREYHIYIIDSGRINISGITKKNVDYIAEKI
CLCLSE-------------L----
>PGSY75_0204500
MDNLLSSLENIEVDNILKTAREFKEDRCERKINLSIGVCCNDDGSLHIFDSVLDADKLVTENYKEKPYLLGNGTDDFSRL
TQNLIFGDKSKYMKDKKICTIQCIGGTGAIFVLLEFLKILNVK--TVYVTNPPYINHVNMIESRGFNLKYINFFDYNLID
INYDLFLNDLRNIPNGSSIILQISCCNPCSVNIEEKYFDEIIQIVLNKKHVIIFDIAYQGFGHTNLEEDVLLIRKFEEKN
ISFSVCQSFSKNMSLYGERAGALHVVCKNDEEKNIVFNNLCFIVRKFYSSPVIHTNRILCQLLENQNLKLNWIKELSQLS
QSITNNRILFFNKLETYQKKYNLNYDWNVYKKQRGLFSFVPLLAKISEHLKTHHIYIINNGRINVSGITKNNMDYIADKI
CLSLSQ-------------I----
>PcyM_0420300
MDALIGQLEDVEPDNILKSAEEFKNDKSDVKVNLSIGVCCDENGQLHIFKSVLEAEKLVQQRYKEKPYLLSNGTKEFSLL
TQKLIFGENSKYVMEKKICTVQAIGGTGAIFIALQLFKRLHIH--EICVTNRPYINHVNMITSYGFKVKYISFFEDKLVN
INYDAFLYDLRNLEDGSVVMLQVSCYNPCSTNMEEIYFDQIADIVCKKKHVIVFDVAYQGFGSPNLNDDVSLIRKFEERG
ISFVVCQSFSKNMSLYGERAGALHIICKSKEERKIMANNLRIIIRKFYSSPTIHTNRIVCQLLENEKLKSEWINDLRELS
ERVHKNRVLFFEKMEFYQKKYDLNYDWSVYKKQSGIFSFVPLFAGIYDKLKEHHIYIIDNGRINVSGITARNVDYVAEKA
CLCLAVEQRDQAGS--QAMS----
>PmUG01_04027900
MENLLVNIKDIEPDSIIRSAGEYKEDKCKDKVNLSIGVCCTEEGELHIFKSVLDAEKIVFEKYKEKPYLLGNGTKEFSTL
TQELIFGNDSKYIKEKRICTIQTIGGTGAIFIILQFLKSLNAD--KIYVTNIPYINHVNMIKSYGFNIEYIHFFDYKVID
IDYTSFLTNLRNIENKSIIILQISCYNPCSVNVDINYFNQIAEIVLEKSHLIIFDIAYQGFGGSDMNEDVLLIREFQERE
ISFAVCQSFSKNMSLYGERAGALHIVCKNKSERQIVFNNLRMIVRRYYSSPVIHTNRIVCELLQNQKLKYEWIKELRKLS
ERITTNRLLFLDKLTFYQKKYNLNYDWEVYKKQRGMFSFIPLLANISDKLKQYHIYIIANGRINVSGVTKRNVDLIAERI
CQCLSE-------------L----
>PRELSG_0417400
MENVLSNLKDSKPDIILTSTREFTKDKSEKKVNLSIGICCTEDGGLHVFKSVLEAEKLILEKNKEKPYLLSNGTKDFSIL
TQKLIFGENSEYMRDKRICSIQTIGGTGAIFIILEFLKGFNID--SIYVTNIPYVNHIYMIESFGFNLKYLKYFDSELLD
INYESFLNDLRNIENRSCILLQACCYNPCSTDIEEMYFDEIAEIVLEKNHLVIFDVAYQGLGNSDIDKDVLLIRKFQEKK
ISFAVCQSFSKNMSLYGERAGALHIVCKNKTERQLLFNNLRILIRRFYTSPIIHTNRIVCEVLKNEKLKSLWLKDLYELS
DRIKNNRILFFDKLEFYQKKYNLNYDWNIYKKQKGIFSFVPILGNIYKKLRDYHIYIIDNGRINISGITQKNVDYITEKI
CLCLSE-------------M----
>PBLACG01_0201400
MEKLLSSLENIEVDNILKTAREFKEDMCEEKINLSIGVCCNDDGNLHIFDSILKADKLVTEKYKEKPYLLGNGTEDFSLL
TQNLIFGNKSKYMQDKKICTIQCIGGTGAIFVLLEFLKILNVE--TIYVTNPPYINHVNMIESRGFNLKYINFFDYNLID
INYDLFLNDLRNIPNGSSIILQISCYNPCSVNIEEKYFDEIIQIVLQKKHVIIFDIAYQGFGHTNLEEDVLLIRKFEEKN
ISFSVCQSFSKNMSLYGERAGALHIVCKNEEEKKIVFNNLCFIVRKFYSSPVIHTNRILCQLLENQNLKLNWIKELSQLS
ERITNNRILFFNKLETYQKKYNLNYDWNVYKKQRGLFSFVPLLAKISDHLKTHHVYIINNGRINVSGITKNNVDYIADKI
CLSLSQ-------------I----
>PF3D7_0204500
MDKLLSSLENIEVDNILKTAREFKEDTCEEKINLSIGVCCNDDGDLHIFDSVLNADKLVTENYKEKPYLLGNGTEDFSTL
TQNLIFGNNSKYIEDKKICTIQCIGGTGAIFVLLEFLKMLNVE--TLYVTNPPYINHVNMIESRGFNLKYINFFDYNLID
INYDLFLNDLRNIPNGSSVILQISCYNPCSVNIEEKYFDEIIEIVLHKKHVIIFDIAYQGFGHTNLEEDVLLIRKFEEKN
IAFSVCQSFSKNMSLYGERAGALHIVCKNQEEKKIVFNNLCFIVRKFYSSPVIHTNRILCQLLNNQNLKLNWIKELSQLS
QRITNNRILFFNKLETYQKKYNLNYDWNVYKKQRGLFSFVPLLAKIAEHLKTHHIYIINNGRINVSGITKNNVDYIADKI
CLSLSQ-------------I----
>PCHAS_0304500
MERYLSEIKEIEADEILKSIGEYNADPSDKKVNLSIGVCAGNNGKVQIFNTVLKAEQIIKEKYEEKPYLLSNGGDRFSLL
TQKIIFGEDSEYIKEKRISTIQTIGGTGAIAIALEFLKCFNMSNPSIYVTNIPYINHVNMIKSNGFNLKYINFFDYNLID
INYNLFLNDLKNIDNESVIFLQPSCYNPCSINIKSEYFEEITNIVLLKKHIIVFDIAYQGFGNGEMDNDVTLIRQFQKNN
IPFIVCQSFAKNMSLYGERAGALHIVCKNENEKKKILSSLLIITRRFYSSPTIHTNRLVCEILENPNLKIEWLNELKQLA
HHIANIRNLFFDKLQQIQNKYNLNYDWSVYKKQVGLFSYVPIFSDIFQSLKNHHIYIVKTGRINVSGITMDNIDYITETI
CLCLSER----------AAS----
>PADL01_0203300
MDNLLSSLENIEVDNILKTAREFKEDTCEGKINLSIGVCCNDDGSLHIFDSVLDADKLVTENYKEKPYLLGNGTEDFSTL
TQNLIFGDKSKYMKEKKICTIQCIGGTGAIFVLLEFLKILNVK--TVYVTNPPYINHVNMIESRGFNLKYINFFDYNLID
INYDLFLNDLRNIPNGSSIILQISCYNPCSVNIEEKYFDEIIQIVLEKKHVIIFDIAYQGFGHTNLEEDVLLIRKFEEKN
ISFSVCQSFSKNMSLYGERAGALHVVCKNDEEKNIVFNNLCFIVRKFYSTPVIHTNRILCQLLENQNLKLNWIKELSQLS
QRITNNRILFFNKLETYQKKYNLNYDWNVYKKQRGLFSFVPLLAKISEHLKTHHIYIINNGRINVSGITKNNVDYIADKI
CLSLSQ-------------I----
>PVP01_0420600
MDALIGQLENVEPDNILKSAEEFRNDKSDVKVNLSIGVCCDENGQLHIFKSVLEAEKLVQQRYKEKPYMLSNGTKQFSLL
TQKLIFGENSKYLKEKKICTVQAIGGTGAICIALQLFKMLHIR--EICVTNKPYVNHVNMITSNGIKVKYISFFEEKLVN
INYDAFLNDLRKLEDGSVLLLQVSCYNPCSTNIEEIYFDEIANIVWKKKHVIVFDIAYQGFGSSNMNDDVSLVKKFEERG
ISFVVCQSFSKNMSLYGERAGALHIVCKSKEERKIVANNLRVITRKFYSSPTIHTNRIVCQLLEDEKLKSEWISDLRELS
ERVHKNRVLFFEKMEFYQKKFDLHYDWSVYKKQRGIFSFVPMFSAIYRKLKEHHVYIIDNGRINVSGITARNVDYVAEKV
CLSLAE-------------VKRCG
>PCOAH_00008360
MDALIGQLEDVEPDNILKSTEEFKNDKSDVKVNLSIGVCCDENGELHIFKSVLEAEKLVQQKYKEKPYLLSNGTKPFSLL
TQKLIFGENSKYMKEKKICTIQAIGGTGAIFIALQLFKMLHMQ--EICVTNSPYINHVNMITSYGFKVKYISFFDNKLVN
INYDAFLNDLRNLEDGSVVILQVSCYNPCSTNMEEIYFDQIADIVSKKKHVIVFDVAYQGFGSSNLNDDVSLIRKFEEKG
ISFVVCQSFSKNMSLYGERAGALHIICKSKEERKIVANNLRMITRKFYTSPTVHTNRIVCQLLENEKLKSEWINDLRELS
ERVHKNRVLFFEKMEFYQKKFDLHYDWSVYKKQRGIFSFVPVFAGIYDMLKEHHVYIIDSGRINVSGITARNVDYVAEKA
CLCLAVKQKGQVA----SQA----
>AK88_01343
MDALLGQLEDVEPDNILKSAEEFKNDKSEVKVNLSIGVCCDENGQLHIFKSVLEAEKLVQERYKEKPYLLSNGTKQFSLL
TQKLIFGENSKYIKEKRICTVQAIGGTGAMFIALQLFKMLHIH--DICLMNRPYINHINMITSYGFKVKYLCFFEEKLVN
INYDAFLYDLRNLEDGSVIILQVSCYNPCSTNIEAIYFDQIAEIVWKKKHIIVFDVAYQGFGSSNLNDDVSLIRKFEERG
ISFVVCQSFSKNMSLYGERAGALHIICKSKEERKIVANNLRIITRKFYTSPTVHTNRIVCQVLENKKLKSEWIKDLRELS
ERVHKNRILFFEKMEFHQKKFDLHYDWSVYKKQRGIFSFVPLFAEICDMLKEHHVYIIDNGRINVSGITAHNVDYVAEKA
CFCLAVKRSGQAGD--IQQS----
>PRCDC_0203600
MDKLLSRLENIEVDNILKTAREFKEDTCEEKINLSIGVCCNDDGELHIFDSVLNADKLVIENYKEKPYLLGNGTDDFSTL
TQNLIFGNNSKYMEDKKICTIQCIGGTGAIFVLLEFLKMLNVE--TLYVTNPPYINHVNMIESRGFNLKYINFFDYNLID
INYDLFLNDLRNIPNGSSLILQISCYNPCSVNIEEKYFDEIIEIVLHKKHVIIFDIAYQGFGHINLEEDVLLIRKFEEKN
ISFSVCQSFSKNMSLYGERAGALHIVCKNQEEKKIVFNNLCFIVRKFYSSPVIHTNRILCQLLNNQNLKLNWIKELSQLS
QRITNNRILFFNKLETHQKKYSLNYDWNVYKKQRGLFSFVPLLAKISEHLKTHHIYIINNGRINVSGITKNNVDYIADKI
CLSLSQ-------------M----
>PocGH01_04025300
MEELLSNIKDVEPDSILKSTSEYNNDENDNKVNLSIGVCCDDKGNLHVFKSILEAEKIVVEKYREKPYILSNGTKNFSIL
TQKLIFGDDSLYMKKKKICTIQTIGGTGAIFIILQFLKSLKIK--TVYVTDIPYINHVNMITSYGFSIKYIPFFDKKIVD
INYEKFLNGLKNIECGSSIILQISCYNPCSVNIDEKYFNDIITIILKKKHIIIFDVAYQGFGNVDLYKDVSLIRRLQDKG
ISFAVCQSFSKNMSMYGERAGALHIVCKDKKERKIIFNNLRVITRMFYSSPTIHTNRIICELLQNEKLRSDWIKDLKELY
ERVHKIRCLFFEKLQFYQKKFNLNYNWEIYKKQRGIFSFVPLLGRIHEQLKEHHIYIISSGRINISGITERNVDYIAQRI
CLCLSVTEFTEE-E--AGRK----
>PBANKA_0302300
MEKHLNEIKEIEADEILKSINEYNADPYDKKVNLSIGVCADNNDKVQIFNSVLKAEQIITEKYKEKPYLLSNGGDTFSLL
TQKLIFGEDSEYIKEKRISTIQTIGGTGAIAIILEFLKCFNMCNPSIYVTNIPYINHVNMIKSNGFNLKYINFFDHNLID
INYNLFLNDLKNIDNESVIFLQPSCYNPCSININSEYFEEITNIVLLKKHIIIFDIAYQGFGNGEIDNDVILIKQFQKKN
IPFIVCQSFAKNMSLYGERAGALHIVCKNENEKKKILSSLLIITRRFYSSPTIHTNRLVCEILQNPNLKKEWLNELKQLS
HHIANIRNLFFDKLQKIQNKYNLDYDWSVYKKQVGLFSYVPIFSDIFQSLKNHHIYIVKTGRINVSGITMSNIDYITEKI
CLCLSER----------AAS----
>PBILCG01_0207200
MEKLLSSLENIEVDNILKTAREFKEDTWEGKINLSIGVCCNDNGDLHIFDSISNADKLVTENYKEKPYLLSNGTEDFSTL
TQNLIFGNKSKYMEDKKICTIQCIGGTGAIFVLLEFLKILNVE--TIYVTNPPYINHVNMIESRGFNLKYINFFDYNMID
INYDLFLNDLRNIPNGSSIILQISCCNPCSVNIEEKYFDEIIQIVLQKKHVIIFDIAYQGFGHTNLEEDVLLIRKFEQKN
ISFSVCQSFSKNMSLYGERAGALHIVCKNEQEKKIVFNNLCFIVRKFYSSPVIHTNRILCQLLKNQNLKLNWIKELSQLS
ERITNNRILFFNTLETYQKKYNLNYDWNVYKKQRGLFSFVPLLAKISDHLKTHHIYIINNGRINVSGITKNNVDYIADKI
CLSLSQ-------------I----
>PKNH_0416400
MDALIGQLEDVEPDSILKSAEDFKNDKSDVKVNLSIGVCCNENGELHIFKSVLDAEKLVQQRYKEKPYLLSNGTEQFSIL
TQELIFGDNSKYIKEKRICTIQAIGGTGAIFIALQFFKMLHIQ--EICVTNSPYINHVNMIKSYGFNVKYISFFEEKLVN
INYDAFLYDLRNLEDGSVVILQVSCYNPCSTNIEEIYFDEIADIVWKKKHVILFDVAYQGFGSSNLNDDVSLIRKFEERG
LSFVVCQSFSKNMSLYGERAGALHIICKSKEERKIVANNLRMITRKFYSSPTIHTNRIVCELLENEKLKSEWISDLRKLS
ERVHKNRVLFFDKMEFYQKKFDLHYDWSVYKKQRGIFSFVPPFAGIYDMLKEHHVYIIDSGRINVSGITTRNVDYVAEKA
CLCLAVKQKGKAGN-QGENP----
>PY17X_0302900
MEKYLCEIKEIEADEILKSINEYNADPSNKKVNLSIGVCAGNNGSVQIFNSVLKAEQIITEKYKEKPYLLSNGGDVFSLL
TQKLIFGEDSKYIKENRISTIQTIGGTGAIAIALEFLKCFNICNPSIYVTNIPYINHVNMIKSNKFNLKYINFFDNNLID
INYNLFLNDLKNIDNESIIFLQPSCYNPCSINIKSEYFEEITNIVLLKKHIIVFDIAYQGFGNGEIDNDVILIRQFQEKN
IPFIVCQSFAKNMSLYGERAGALHIVCKNENEKKKILSSLLIITRRFYSSPTIHTNRLVCEILQNPNLKEEWLNELKELS
HHIANIRNLFFDKLQQIQNKYNLDYDWSVYKKQVGLFSYVPIFSDIFQSLKNHHIYIVKTGRINVSGITMDNIDYITEKI
CLCLSER----------AAS----
>MKS88_001216
MENLLVNIKDIEPDSIIRSAGEYKEDKCKDKVNLSIGVCCTEEGELHIFKSVLDAEKIVFEKYKEKPYLLGNGTKEFSTL
TQELIFGNDSKYIKEKRICTIQTIGGTGAIFIILQFLKSLNAD--KIYVTNIPYINHVNMIKSYGFNIEYIHFFDYKVID
IDYTSFLTNLRNIENKSIIILQISCYNPCSVNIDINYFNQIAEIVLEKSHLIIFDIAYQGFGGSDMNEDVLLIREFQERE
ISFAVCQSFSKNMSLYGERAGALHIVCKNKSERQIVFNNLRMIVRRYYSSPVIHTNRIVCELLQNQKLKYEWIKELRKLS
ERITTNRLLFLDKLTFYQKKYNLNYDWEVYKKQRGMFSFIPLLANISDKLKQYHIYIIANGRINVSGVTKRNVDLIAERI
CQCLSE-------------L----
