# Supplementary material for: Phosphorylation in the Plasmodium falciparum Proteome: A Meta-Analysis of Publicly Available Data Sets
Source: J Proteome Res. 2024 Oct 30;23(12):5326–41. doi: 10.1021/acs.jproteome.4c00418 (PMC11629380; doi:10.1021/acs.jproteome.4c00418)
Supplement: Supplementary file 7 — pr4c00418_si_007.zip [file pr4c00418_si_007.zip › plasmodium_alignments/PF3D7_0204600_orthos.afa]

>PBLACG01_0201500
-----MPKH-TIYMWLCFLFLFLELAKCGIPGLHKWVISNFPSCVKIVDRNKLIDWHCIEKYKKNNH---------NDGE
NN-DD-DVNNHNDDVNNHNDDVNNHNDDVNNHNDDVNNHNDDVNNHNDDVNNYNDDCDMNMNIKNKHNTYYNNMNYTYN-
KYDIHDDKEKSFYKEK-----KNKEEKIFEVDNLLFDLNQLLHKANVKFINYDNYFLKLTRLIKNVLKKFEPKKNVVFAI
DGICPFSKLRLQIKRRAKSKLKNKEN-------HLVNDITCGSIFINKISKFLVNFLKHLLSFEKYEHVRFFISTDQEVG
EGELKLMNWISNYVRKEKKNKNIQIKTDKQIREDKNIENVIEMKKENIMNHVRLKQETFNEIKNDNFKKYEGNKKLMTNN
DMNN---STNYDISNVEEESFVIVGADADLLLQCLSLKNIHNIFIYTYQIFNVDINEN--NMKKENYLMENKVMKC----
--DQIINEDRNNVCKMNTSYMKYKDDINCDNIQTNITYCRNDNNNDNNNNNNDN-NNDNNNNNNDNNNNNNDNNNNNNDN
NNDNNNNNNDNNNN---NNDNNNNNNDNNNDNNNNNNDNNNNNNNINININN----------------------------
--ICRTGD--K---KHSENIL------------LK--TQ-STDVQNVKKKKIKVLYNLKTFINLFLNKYPKWFHKIKADL
LILFILKGNDYLPKIKEGNFGIFFQAYFKMLENIKNMNNCE-KKKKIDDF--KEN-KDDDLEERDYIYNNTYEGLLDSNN
YKINKKEFLLFLNEIQKLVNFTNIYNNNNNNNNNI----HYY--NSTCFFQN-----ANKIFKRQNNSCSPLLLINELIS
KKILDKDTFTINVTKNE-NDMFQCNLIYF-KNNK----------------------------------------KYVYSS
KSPQKKKAMHITSYDFLNEHFPHLMKYIDKEHFEK-NIKQSDNN-VDILNN-----------NKC-N-------------
---------------------TEPIEHIQKGD-----NNKFDHVQ-ILKKNLKCYDEYNNNIEGSDKVENSIHMENYIKN
FYLQHCQDEKIYKEEMDIVENYIEGIHWLVEMYNKTYCINFNFFYKYMISPSLLSLYYYLSANREDTYN-----------
------------------------------------------------NMKSVNHYNNYKNNYMEIIQKINLNIFRSNLE
YYDFINFCVDKYNSLKMNIRKIGSCG----NKDTLYNA------------------------EENIIHT-----------
-DDKRYDKRFTYFKNIYNILFSNNIIIIKDSIQKLNDVLKSQVYN-KRIINYYWNVYTKKRLKKFYKIIFFKAGKMFVSK
FSLFNLHFEPLKKKENDH--KYSHDT------NYE---LCHQKRQQNEEDNPYNKMVIR-NNFVHSIFNNNKSIKT-NRK
FTTNSLRSVD--------DKTKILKGVFKRK---SV-RWQYH
>PocGH01_04025200
-----MHRR-ILLGCAFSLVVAVARICCGIPGLHKWVISNFPSCVKIVHKNNLLDVNTIINLKGGKGR------------
--------------------------------------------------------------------------------
--------R---SSCY-----DRKDERIPSVDNLLFDMNQLLHKANVRFCNYNTYFFKLSSLIKNVLNKFKPRKNVVFAI
DGICPFSKLRLQIKRRAKDKMKEKEKG---KEENHINDITCGSIFIDAISKFLSNYVKFLISLQRYDNVNFFISTHREVG
EGELKLMNWIKNYVKNELQGEDMKMNKKL-CRE--VVK-------------------------------------CARGT
SEPLSICKEGNHRDRKEDETFVIVGADADLLLQCLALKNVQNVYIYTYQTFLLNMGGN--ADKKENHLIVGKSTSE----
--VS------------------GSKGV---------S-------------------------------------------
---------------------------------------------------GGKGVSGSKGVSGGKGVSGGKGVSGGKGV
SGGKGVSG--S---NEVSGSNEVSSSIGVRGARSVNRDN-DFGGKQVKKKKIKVLYNLKTFINLFLNKYPESFRHIRRDM
LILFILKGNDYLPKIREGNFSLFFEAYFKMLEGEMDKG------------------------------GTSYQGFLNE-D
CSLNRRSFLKFLNQVQKMVNFSSHYMYNVHREGDP-----------D-GA---------NDSDRGGGLYLPLSLLNEMIS
KRVVGRDDILVESEKE--KDVYKCTLTYL-KNKQ----------------------------------------RFYYSG
MSKKKKFSMHIASYDFLKNEFPTYLKYVNLELFRE-GLKENRFT-SEITPLGEITPPEEKNYDKV-MQNREWILQNGKKS
IA-RSG--------------------------------------------KFATTGRESLQGENEKMERDHLKMEVYLTS
MYIQNCKNEKNYEQEMKICENYLEGIQWLVEMYTKTYCINFNFFYKYLVSPSLLSLYYHLSQHG----------------
------------------------------------------------------DVTKQYGKYQNCIKNINLNIFKNNYE
YYNFINFCVTKYNDMKPKLKFISPDGE---QNGWSYSQ--DIKDKKG---------------NEKNQYF-----------
-KKKFHVINNKYFENIYNILFSRNINTVKENIQKVNEMLKKIMHK-KRIIHYYWDMYAK-RVKKFYKIIFYKSTKIYVTK
VCLFRLNFEGIIPHRSF--SSRVGGR-P----QME---LHK--NNGKDENC---TFDIE-NNYVPPV---SSITRR-NRI
FSRNQGSSL---------ATKNATKRAVKVK---RV-QVVFR
>PBANKA_0302400
MIYIGMSKY-TNLRKVFLLFILISVVNCGIPGLHKWVINNFPSCVKIVEKNQLVDVDTYINKNNKIEN-TV-----NNGN
DI-IKN-------------------------------------------------------------------------K
G--INKGINKE-GNKE-----SRYNNKILDVDNLLFDLNQLLHKANVEFCSYNNYFFKLSNLIKNVLKKFHPKKNVVFAI
DGICPFSKLKLQIKRRAKIKYKENKN--------IINDITCGSVFIEKIGQFLINFVKWLASLEKYANVKFYISTAKEVG
EGELKLMNWITSYVKKDKKENNNDIEN----NE--L-----------LKYSN----------------------------
--------YDKTDSKREEESFIVVGADADLLLQCLALKNIRNVYIYTYQTFYLNMDNDF-LFKKEKQLIDKQGKNK----
--DE------------------EIVN------------------------------------------------------
---------------------------------------------------E----------------------------
--TCYVGK--E---NELTNSGK-----------AI--NN-LVNIKKIARKKIMVLYNLNIFINLFLNKYPIFFNQIKRDL
LILFILKGNDYLPKVREGNFNVFFEAYFKMLEDNMKKEKKK----------------------INNVKNITYNGFLNK-N
CELNRKEFLKFLNYVQKVINFSSSYLSRNTE-GNY-----------LNL--------ENNVEFKENQLYLPLYLVNEIIK
KKIVENENIDMQIEKNN-EELYKCTLVYL-KNEN--------------------------------------KIKKYYYG
VSKRKKIAMHIASSKFIENELPLFIKYIDFNLLKN-TIKEVDRI-DEINL------------EKL-KMCVG---------
------E-------------NCNTDKEIRKLE----NFESTN------KNEENSFSELEMNIFTKDDEKEDRKMEIYLKK
FYTKNCKKKKNYEQEMKICENYIEGIKWLVEMYTKTYCINFNFFYKYSISPSLLSLYYYLCQHN----------------
-------------------------------------------------------VKTYNNDYTNIMQNINLNIFKNNSD
YYKFINFCVNKYNDIKLKLKLEGYKGEANDKKETSNNEMINM-EKAS---------------KESISFSSVKREKDNVCK
HKKNINYDDNKYFENIYDILLSKNINVIKKSVEKLNEILRNF-PK-TKMIKYYWDMYAK-KLKKFYKIIYYKSKKIFVAK
VSLFNIEFETKFNSSTNLLSNNKTFS-NS---KKK---IDN--NKSLEELD-KLDFNIK-NNYIYSHNNLKRCNKKNNRL
FSKTQNIDN---------NTNKFSKRVIKIK---SM-KLVYR
>PcyM_0420200
-----MPKH-LLVKGAVYLAALAWMSSAGIPGLHKWVIQNFPSCVKIVEKNSLLDVTHLR-RNFTHRREHK-K-------
--------------------------------------------------------------------------------
----------G-GNDW-----KKKPTKIGHVDNLLFDMNQLLHKANVQFVNDDQYFCKLSYLIRNVLKKFPPQKNIVFAI
DGICPFSKLKLQIKRRAKGKKVHDGD--------NSNDITCGSPFIQKVSTFLRNFVTFLVSLPKYEHIKVFISTDKEVG
EGELKLMNWIQNYVGGNRSRHEG---------------------------------------------------------
---G---RSCVGGRSAADESFVIVGADADLLLQCLALKDVRNVCVYTYQTFLVDVGAWE-RKKKEDHLAGLGLPNG----
--EVHPNGE-----------------------------------------------------------------------
--------------------------------------------------------------------------------
--AHHTGE-------------------------AH--HT-GTSSPKWKKKKIKVLYNLNTFTNLFWMKYPRAIDQIRRDM
LILFILKGNDYLPKIREGNFSTFFEAYFNMLDTEMKLEE---------------------------TEGSPYGGLLTE-E
YTMNGPQFVRYLNHVHKLVSLPRYYLQRFKDRANE------DDKIGGTETDE-----EGRGVFKEHMSYLPLSLLNELIS
KRKINKKDLHIDVQKEEGSDLFRCTMTQCYMDGR----------------------------------------TSTYFG
SSRRKKIAMHLASHDYLESEFPACMRFVDSGLLRK-IVQGGEQR-SGTPD------------GNL---------------
--------------------KEER-ESPPERK----NGAIRK------EDQRGDEAFGKEQLVNPPVEEEHRKTELRLKT
FYEQNCGGEKNYQEEMNSCENYLQGVHWLVQMYTQTCCLNFNFFYKYAASPSLLSLYYFLSGAGTQVEKRTQVEKQTEGE
KRAEGEKRTEGERRTKAEKLTKA-----------------EKLTEGE-NLPDMEQTANRENGETNILQNINLNVFRNNQE
YHSFINFCVGRYGRGVAKEE-ERE------------------------------------------K-E-----------
-EPPRQAPQKYYFENIYDILFCKNANIVMSRIQKLNQQLKGNLHRQKQIVKYYWDVYAS-RMKKCCKVIFYKGKKIYVGK
FALFRISFQNEDSRNGAS--ADGGET------LSRGFNISS-RMGRT-RVNSCNVEADDRSSFLYDGVNHVRRT-Q-KRG
FCTRAMGAYSAEVDPSVRGTPRKVTRVIHVKRARRT-NVVFR
>PmUG01_04027800
-----MQRIYIALKCIFLLLAFLSLINCGIPGLHKWIIHNFPSCVKIVDKHNLLDASTFTYSNWRSKC-RA-GGG-SSGR
GV-GS---------------------------------------------------------------------------
--------S---RSNY-----GELKGNILEVDNLLFDMNQLLHKANVQFRSYDNYFFKLSSLIKNVLKKFHPKKNVVFAI
DGICPFSKLKLQIKRRAKAKSKERNS-------LYINDITCGSTFIDKISKFLVNFVKYLISFEKFDRVKFFVSTDKEAG
EGELKLMNWISNYIGAEQKEEEKEEEKE---RE--EKKDIVESG-EKVRVDNHYKGENVNGATFSKTQ-H--LLGCSPGK
DEEK---GNINTKTNAEEESFVIVGADADLLLQCLALKNIRNIYIYTYQTFHMNIGGY--EFKKENHLMEGPNGSY----
--IK------------------KRKNN-----------------------------------------------------
---------------------------------------------------Q----------------------------
--LNYSNNLKEYHFNDMLLM-D-----------NL--NMENKKNKKKRKKKIKVLYNLNTFINLFLNKYPKSFEQIRRDL
LILFILKGNDYLPKIKEGNFSLFFESYFKMLEKNMNKQG----------------------------EEMPYNGFLNK-N
YVLNRKEFLKFLHYVQDIISFSNYSVNNNSSTNEE-------ECTSINHTNN-----RYEKEFKENNLYLPLSLLNEILS
KNIIENESIKIEIKKE--QDMYNCTLTYF-ENNQ----------------------------------------NYLHFG
SSKKKKNSVHIASYSFLKNHFPIFMKYINLELFKS-TIREANCL-HQTNY------------DHV-RQNEKLTPQKDGNN
IY-RSGESTVLGKS---LTCGRRQGNEMDDIT----SNGTSD------RTEITESNEHRDYTFDSDDEKEDAQMELYLRK
VYRQNCKNKKNYEQEMKICENYIEGIHWLVEMYTKTYCINFNFFYKYLISPSLLSIYYYLSTFG----------------
------------------------------------------------------EVPKYSSDYRNGIQNINLNVFKNNYE
YYNFITFCVNKYNDLKMKLKLSSSDNL---PNETETNE--DT-NKIK---------------NEKNPFL-----------
-LNAQNSKKNVYFENIYDILFSKNVNIVKDNIQKLNKILKTTMHN-NKKIIYYWDIYAR-HLKKFYKIIFYKTRKIYVCK
YSLFKLKFENTDQRCST----YKQGL-T----KKE---MTKD-NNSNSEND---NFEIQ-NNYFPT-FGLNSIMRK-NRI
FSKNLMSYSD--------GRTDVTKRVVQIR---RVKKIVYR
>MKS88_001215
-----MQRIYIALKCIFLLLAFLSLINCGIPGLHKWIIHNFPSCVKIVDKHNLLDASTFTYSNWRSKC-RA-GGG-SSGR
GV-GS---------------------------------------------------------------------------
--------S---RSNY-----GELKGNILEVDNLLFDMNQLLHKANVQFRSYDNYFFKLSSLIKNVLKKFHPKKNVVFAI
DGICPFSKLKLQIKRRAKAKSKERNS-------LYINDITCGSTFIDKISKFLVNFVKYLISFEKFDRVKFFVSTDKEAG
EGELKLMNWISNYIGAEQKEEEKEEEKE---RE--EKKDIVESG-EKVRVDNHYKGENVNGATFSKTQ-H--LLGCSPGK
DEEK---GNINTKTNAEEESFVIVGADADLLLQCLALKNIRNIYIYTYQTFHMNIGGY--EFKKENHLMEGPNGSY----
--IK------------------KRKNN-----------------------------------------------------
---------------------------------------------------Q----------------------------
--LNYSNNLKEYHFNDMLLM-D-----------NL--NMENKKNKKKRKKKIKVLYNLNTFINLFLNKYPKSFEQIRRDL
LILFILKGNDYLPKIKEGNFSLFFESYFKMLEKNMNKQG----------------------------EEMPYNGFLNK-N
YVLNRKEFLKFLHYVQDIISFSNYSVNNNSSTNEE-------ECTSINHTNN-----RYEKEFKENNLYLPLSLLNEILS
KNIIENESIKIEIKKE--QDIT----------------------------------------------------------
-------------------------------------IREANCL-HQTNY------------DHV-RQNEKLTPQKDGNN
IY-RSGESTVLGKS---LTCGRRQGNEMDDIT----SNGTSD------RTEITESNEHRDYTFDSDDEKEDAQMELYLRK
VYRQNCKNKKNYEQEMKICENYIEGIHWLVEMYTKTYCINFNFFYKYLISPSLLSIYYYLSTFG----------------
------------------------------------------------------EVPKYSSDYRNGIQNINLNVFKNNYE
YYNFITFCVNKYNDLKMKLKLSSSDNL---PNETETNE--DT-NKIK---------------NEKNPFL-----------
-LNAQNSKKNVYFENIYDILFSKNVNIVKDNIQKLNKILKTTMHN-NKKIIYYWDIYAR-HLKKFYKIIFYKTRKIYVCK
YSLFKLKFENTDQRCST----YKQGL-T----KKE---MTKD-NNSNSEND---NFEIQ-NNYFPT-FGLNSIMRK-NRI
FSKNLMSYSD--------GRTDVTKRVVQIR---RVKKIVYR
>PADL01_0203400
-----MPKH-TIYIWLVFVFFFLELAKCGIPGLHKWVISNFPSCVKIVDRNKLVDWHCIDKLKKKKEK-YK-KNNDNDGD
NN-YG-N--N-------------------------------------------KDGDNN-----YGYNNYGDNMNNTYN-
KYNIRNDKDKSFC----------KEEKIFEVDNLLFDLNQLLHKANVKFINYDNYFLKLTRLIKNVLKKFEPKKNVVFAI
DGICPFSKLKLQIKRRAKSKLKNKEN-------HLVNDITCGSIFINKISKFLVNFLKHLLSFEKYENVRFFISTDQEVG
EGELKLMNWIVNYVSNEKKNKNIQIKTDKQIREDKKIGNVIEIKKDNIMNHSDSKQERFNEIKNDNFK-YEGNKKFMSNN
KMNN---SINYETLNVEEESFVIVGADADLLLQCLSLKNVHNIFIYTYQIFDVEINDN--NMKKENYLIENKVMKG----
--DHSFNGDRNDVCKMDMNYIKYEDDITCDNIQTNITN------------------------------------------
------------------------------------------GNNNNININN----------------------------
--ICRMGD--E---KHSEKIP------------LK--TQ-PIDGHNVKKKKIKVLYNLKTFINLFLKKYPNWFHKIKADL
LILFILKGNDYLPKIKEGNFGIFFEAYFKMLENKKNMINCK-EKEYNNNN--NNN--------NNNNNYNTYEGLLNSNT
YKINKKEFLLFLNEIQKIVNFTNIYNNNNNNNNNNNNI-HYCDSNSKSFIQY-----DNKFCMKQNNTYSPLLLLNELIS
KKILDKDTFTINASKNE-NDMFECNLIYF-KNNK----------------------------------------KYIYSS
QSKKKKNAMHLSSYDFLNEHFPHLMKYIDKDYFEK-NIKQSDNN-IEILNK-----------NEC-N-------------
---------------------INKIEHIQNVDENNNNNSKCHGVHNLKKKNLKCYDENYNNIGKNDKVDNNIDMENYIKN
FYLEHCQDKKIYKEEMDIVENYIEGIHWLVEMYNKTYCINFNFFYKYMISPSLLSLYYYLSTNGEDTYN-----------
------------------------------------------------NIKSMDHYNNYKNKYMDIIQKINLNIFKSNLE
YYDFINFCVDKYNSLKMNIKKMSTCG----NKDTSYND------------------------EEKIKHT-----------
-DDMKYEKRFSYFKNIYNILFSNNLIIIKDSIKKLNDVLKSQVYN-KRIINYYWNVYTKKRLKKFYKIIFFKAGKMFVSK
FSLFNLHFEQLKKKQDNQ--NYSNDT------NYE---QRHQKLQQNEEDNTYNNMVIR-NNFLHSIFNNNKCIKT-NRK
FTTNSFRPAD--------DKSKVIKGCFKRK---SI-RWKYH
>PBILCG01_0207300
-----MPKY-TIYMWLVFFFLISELANCGIPGLHKWVIRNFPSCVKIVDRNKLVDWRCIEKLKKTKE--YK-NDH-NDGD
DN-ND-GDDN-------------------------------------------NDGD----NND-GDNNDGDNNDGDNN-
DGDNNDDDEKSFCKGK-----KYKEEKIFQVDNLLFDLNQLLHKANVKFINYDNYFLKLTRLIKNVLKKFEPKKNVVFAI
DGICPFSKLKLQIKRRAKNKLKNGEN-------HLVNDLTCGSIFIKKISKFLVNFLKHLLSFEKYENVKFFISTDQEVG
EGELKLMNWINNYVKNEKQNKNIQIKTNKHISEDKKIENMIEIKKGNFMNKVHSKQETFNDIKNDNFK-CEEKKKFMTNN
NMNN---STNYDISNVEEESFVIVGADADLLLQCLSLKNVHNIFIYTYQIFDVEINDN--NKKKENYFMENKVMKG----
--DQSFNEYRNNVCKKNRSYMKYEDDINCDSMQTNIANCSTD--------------------------------------
-------------------------------------------NNDNIDSNN----------------------------
--ICRTGD--K---QHIEKFL------------LK--TQ-PTDVQNVKKKKIKVLYNLKTFINLFLNKYPNWFHKIKADL
LILFILKGNDYLPKIKEGNFGIFFEAYFKMLENIKNMNNCE-EPKKTDDF--KRN-KYDDLGEREYSCNNTYEGLLDSNN
YKINKKEFLLFLNEIQKLVYFTNLYNNNNNNNTH------YYNSNSTCFFQN-----DKKIYMKRNNSCSPLLLVNELIS
KKILDKDTFTINVCKIE-NDMFECNLIYF-KNNK----------------------------------------KYVYSS
KSKKKKNAMHITSYDFLNEHFSYLMKYIDKEYFEK-NIKQSDNN-VEILNN-----------NEC-N-------------
---------------------TSQIQHIQKGD-----NNKCDHMP-IFKKNLKCYDEYYNYIGENDEVENSIHMENYIKN
FYVQHCQDEKIYKEEMDIVENYIEGIHWLVEMYNKTYCINFNFFYKYMISPSLLSLYYYLSINREDTYN-----------
------------------------------------------------NMKSMDYYNNYKNNYMEIIEKINLNIFKSNLE
YYDFINFCVDKYNSLKMNIRKIGTCG----NKDTSYND------------------------EEKIKDI-----------
-DDKRYEKRFTYFKNIYNILFSNNIIIIRDSIQKLNDVLKSQVYN-KRIINYYWNVYTKKRLKKFYKIIFFKAGKMFVSK
FSLFNLQLEQLKKKENNQ--NYSYDT------NDE---PCHQTGHQNE-DNSCNKMVIR-NNFLYSTYNNNKYIKT-NRK
FTTNSLRSID--------DKTKVLKGVFKRK---SV-RWQYH
>PVP01_0420500
-----MPRH-LLIKGAVLLAALAWLSSAGIPGLHKWVIQNFPSCVKVVERNSLLDVTHLGG-NFARGRKNK-K---KGGG
AAGGG-AGGA----------------------------------------------------------------------
--------AGG-GTHW-----KKGPTKIGRVDNLLFDMNQLLHKANVQFVNDEQYFCKLSYLISNVLRKFQPQKNIVFAI
DGICPFSKLKLQIKRRAKGKNLQGGD--------NSNDITCGSPFIQKVSSFLRNFVAHLTSLSKYEHVKVYVSTDKEVG
EGELKLMNWMQNYVGGGS--------------------------------------------------------------
--------SSLGASRKADESFVIVGADADLLLQCLALKGVQNVCVYTYQTFLVDVGAWG-RRKKEDHLAGEGSHVGSSSP
NGKATPN-------------------------------------------------------------------------
--------------------------------------------------------------------------------
------GE-------------------------SH--HG-GGPTPKWRKKKIKVLYNLNTFTNLFRMKYPRAIDQIRRDM
LILFILKGNDYLPKIREGNFSTFFEAYFNMLDVEMGIEE---------------------------SGRSPYGGLLTE-G
YALNGPQFVKYLTHVHRLVSLPRCYLQRFRERTDG------GSKMDEIKTDE-----EGRDVCKANASYLPLSLLNELIS
QRKINKNDLHIQVQKEEGSDLFRCTLTQCYGDGR----------------------------------------TSTYCG
SSRRKKIAMHLASHDYLESEFPACMRLVDSGLLRK-IVQGGEQR-GVTPD------------GNF-NEE-RESPLEGRNG
TV-QGGEQRGVTPHGN-L--KDER-ESPPERA----NGTMQG------KAQRGDAPSAKEPPSNPLVEEQHSKTELRLKA
FYVQNCGGEKNYQEEMSSCENYLQGVHWLVQMYTQTCCLNFNFFYRYAASPSLLGLYCFLSGGGTREERRTDREAQ----
----------------------------------------QHSGRAA-NQLTLIETSNRSNAETDILQNINLNVFRNNQE
YHSFINFCVGRYRQGVVPSEEQGA------------------------------------------KGE-----------
--PPRQAPQKGYFQNIYDILFSRNANVVMSSIQKLNEQLKGNLHRRKQIVRYYWDVYAS-MMGKCCKVIFHKGKKIYVAK
FALFRIAFQNGDLRDGTS--ADGGEA------TTRGVNISN-RMGRT-RISSGEVKTED-RSFLYDGVNQSRKT-Q-KRG
FCTRAMSAYPAEGDPSVRGTPRKVTRVIHVKRARRT-NVVFR
>PCOAH_00008370
-----MPKH-LLVKGAVYLAALSWLSSAGIPGLHKWVIQNFPSCVKIVERNSLLDVTHLTRKNFGHGREHK-K-------
--------------------------------------------------------------------------------
----------G-GSDW-----KKGPTKIGHVDNLLFDMNQLLHKANVQFVNDEQYFCKLSYLIKNVLRKFHPQKNIVFAI
DGICPFSKLKLQIKRRAKGKKLQDGD--------NSNDITCGSPFIQRVATFLRKFVTFLVSLPKYKHIKVYVSTDKEVG
EGELKLMNWIQNYIRGNHSPHEG---------------------------------------------------------
---D---NNSVSTPDGADESFVIVGADADLLLQCLALKDVRNVCVYTYQTFLVDVAAWE-KKKKEDYLAGLDQTNG----
--GAHPN-------------------------------------------------------------------------
--------------------------------------------------------------------------------
------GE-------------------------TH--HI-GTSTPKWKKKKIKVLYNLNTFTNLFWKKYPSAIDQIRRDM
LILFILKGNDYLPKIREGNFSIFFQAYFNMLDSEIKLEE---------------------------SGGSPYRGLLTE-E
YALNRPQFVRYLNQVHKLVSLPRYYLQRVTDRAEQ------GDKLTGTETDE-----EGRGIFKEHMSYLPLSLLNELIS
KRKINKNDLHIQVHKEEGSDLFKCTMTQCYVDGR----------------------------------------TSTYCG
SSRRKKIAMHLASHDYLEREFPACMRFVDSGLLRK-IVQGGEQR-GVTQD------------GNS---------------
--------------------KEER-ESSPEGK----NGTIQG------ETHRLDVLSEKEQLNNHPMEEEDSKTELRLKS
FYVQNCGGEKNFQEEMKSCENYLQGVHWLVQMYTQTCCLNFNFFYKYATSPSLLSLYYFLSGGGTDVE------------
-------------------------------------------------------NSIHANGETNILQNINLNVFRNNQE
YHSFINFCVGRYARGVAKEE-QEG------------------------------------------KEE-----------
-EPTRQAPQKAYFENIYDILFCRNANVVMSRIQKLNQQLKGNLHRRKEIVKYYWDVYAS-RLKKFCKVIFYQGKKIYVAK
FALFRIALQNEDLPNGTS--ADVGEA------PSPRFNILS-RVGRT-RINSCNVKTED-RSFLYDGVNHGRRT-Q-KRG
FCTRAMSAYPAEVDSSVRGTPRKVTRVIHVKRARRT-NVVFR
>PCHAS_0304600
MLYNGMPKY-INLRQVFLLVIFISVVNCGIPGLHKWLINNFPSCVKVVQKNRLLDVDIYVNRNRKREN-IV-----NNGN
DI-IK---------------------------------------------------------------------------
--------SKE-GHNQ-----LRYNNKIQDVDNLLFDLNQLLHKANVEFCSYDNYFFKLSRLIKNVLKKFHPKKNVVFAI
DGICPFSKLKLQIKRRAKIKLKEKKN--------SINDITCGSIFIERIGRFLKNFVKYLVSLQKYSDVKFFISTDREVG
EGELKLMNWITSYVKNDDK-------------------------------------------------------------
-----------IGVRRENESFVIVGADADLLLQCLALKNIRNVYIYTYQTFYLNMDGNF-LFKKEKHLIDKPVENK----
--------------------------------------------------------------------------------
--------------------------------------------------------------------------------
--------------NELTNSGD-----------TL--NN-VVDINKLARKKITVLYNLNIFINLFLNKYPMFFNQIKRDL
LILFILKGNDYLPKVREGNFNVFFEAYFKMLEDNMKKANTK-SG------------------KINNVDNIIYNGFLNK-D
CELNRKEFLKFLNYVQRVVNFSSSYLSRNTDEGNY-----------INLQND-----EDSVEFKESQLYLPLYLLNEIIK
KKIIETENVDIQIEKDN-QGLYTCKLGYL-KNEG--------------------------------------KVKKCYCG
VSKRKKIAMHIASSKFIENELPLFIKYVDYDLLKR-SIKEIDGG-DETSL------------ESV-NMCVG---------
------E-------------N----EEGTKLE----NFDNVS------KNEATNLNELGMKIFTKDDEREDRKMEIYLKK
FYIKNCKKKKNYEQEMKICENYIEGIKWLVEMYTKTYCINFNFFYKYSISPSLLSLYYYLCQHD----------------
-------------------------------------------------------VRTYNNDYKNIIQNINLNIFKNNAD
YYKFINFCVNKYNDIKLKLRLEEQNE----NKETSNGE-IDG-ERIS---------------KEYISFSSGGREKDNMYT
YKNSINYEGNKYFENIYDILLSKNINIVKKSVEKLNEILRKF-PK-TKMIKYYWDMYAK-KLKKFYKIIYYKSQKIFVER
VSLFNIELETKINPN-KLLSNNESAL-SS---K----------NKSSEELD-KLDFNIK-NNYISPHNNLKRWSKKNNRL
FSTTQNSDS---------NTNRFSKKIIKIK---TV-KLVYR
>PVL_000186100
-----MPRH-LLIKGAVLLAALAWLSSAGIPGLHKWVIQNFPSCVKVVERNSLLDVTHLGG-NFARGRKNK-K---KGGG
AAAGG-A-------------------------------------------------------------------------
--------AGG-GADW-----KKGPTKIARVDNLLFDMNQLLHKANVQFVNDEQYFCKLSYLISNVLRKFQPQKNIVFAI
DGICPFSKLKLQIKRRAKGKNLQGGD--------NSNDITCGSPFIQKVSSFLRNFVALLTSLPKYEHVKVYVSTDKEVG
EGELKLMNWMQNYVGGGS--------------------------------------------------------------
--------SCVGGCRKADESFVIVGADADLLLQCLALKGVRNVCVYTYQTFLVDVGAWG-RRKKEDHLAGEGTPNG----
--ESHNV-------------------------------------------------------------------------
--------------------------------------------------------------------------------
------GS-------------------------SS--PN-GGPTPKWRKKKIKVLYNLNTFMNLFRVKYPRAIDQIRRDM
LILFILKGNDYLPKIREGNFSTFFEAYFNMLDVEMEMEE---------------------------TGGSPYGGLLTE-G
YALNGPQFVKYLTHVHRLVSLPRCYLQRFRERTDG------GDKMDEIKTDE-----EERHVCKANVSYLPLSLLNELIS
QRKINKNDLHIQVQKEEGSDLFRCTLTQCYGDGR----------------------------------------TSTYCG
SSRRKKIAMHLASHDYLESEFPACMRLVDSGLLRK-IVQGGEQR-GAAPH------------GNF-NEE-RVSPLEGENG
TV-QGGEQRGATPHGN-F--NEER-VSPLEGT----NGTVQG------KAQRADNPSAKEPPSNPPVEEQHSKTELRLKA
FYAQNCGGEKNYQEEMNSCENYLQGVHWLVQMYTQTCCLNFNFFYRYAASPSLLGLYCFLSGGGTGDERRTGDEKRTQEE
RRTDREAQ--------------------------------QHTDSAA-NQLTLIETSNRSNAETDILQNINLNVFRNNQE
YHSFINFCVGRYRQGVVPSEEQGA------------------------------------------KGE-----------
-PPPHQAPQKGYFQNIYDILFSRNANVVMSRIHKLNEQLKGNLHRRKQIVRYYWDVYAS-RMGKCCKVIFNKGKKIYLAK
FALFRIAFQNGDLRDGKS--AGGGEA------TTRGVNISN-RMGRT-RISSGEDKTED-RSFLYDGVNQSRRT-Q-KRG
FCTRAMSAYPAEADPSVRGTPRKVTRVIHVKRARRT-NVVFR
>PKNH_0416300
-----MPKH-LLVKGAVYLAALAWLSSAGIPGLHKWVIQNFPSCVKVVEKNNLLDVTHLTRRNFGNGKDHK-K-------
--------------------------------------------------------------------------------
----------G-GNDW-----KKGPTKIGHVDNLLFDMNQLLHKANVQFVNDEQYFCKLSYLIRNVLRKFPPQKNIVFAI
DGICPFSKLKLQIKRRAKGKKLQDGD--------NSNDITCGSPFIQRVAIFLQKFVTFLVSLPKYKHIKVYVSTDREVG
EGELKLMNWIQNYVRGNSSQNEE---------------------------------------------------------
---S---SIHVGTRKAADESFVIVGADADLLLQCLALKDIRNVCVYTYQTFLVDVGAWE-KKKKEDYLSGLNRPNG----
--------------------------------------------------------------------------------
--------------------------------------------------------------------------------
-------E-------------------------AD--NI-GASIPKWKKKKIKVLYNLNTFTNLFWKKYPSAIDQIRRDM
LILFILKGNDYLPKIREGNFSTFFQAYFNMLDREVQLEE---------------------------TGVSSYGGLLTE-E
YTLNKPQFVRYLNQVHKLVSLPRYYLQRFKDLTDQ------GDKIKGTEIDE-----EGRGFFKEHMSYLPLSLLNELIS
KRKINKNDLHIEVQKEEGSDLFRCTMTQCYMDGR----------------------------------------TSTYSG
SSRRKKVAMHLASHDYLENEFPSCMRFVDSGLLRK-IVQGGEQG-GATQD------------GNL---------------
--------------------EEER-GSSPERE----NGTIQG------KAELSDEPSGKEQLRNPPVKEEHSETQIHLKT
FYVQNCGGEANFQEEMNSCENYLQGVHWLVQMYTQTCCLNFNFFYKYTTSPSLLSLYYFLSGGDSETK------------
-------------------------------------------------H-TVMENTNRANVETNILQNINLNVFRNNQE
YHKFINFCVGRYTRGVMKEK-QGE------------------------------------------KEE-----------
-EPPDHVPQKAYFENIYDILFCRNANVLMSQIQKLNQQLKGNLHRRKQIVKYYWDVYAS-RLKKCCKVIFYRGKKIYLAK
FPLFRIASQNEDFHNGIG--ADGGET------PSRGFNIDS-RMGET-RINNCNDKAED-RSFLYDGMKHVSRT-Q-KRG
FCTKAMSEHPAELDSCVRGNPRKVKRVIHVKQARRT-NVVFR
>PRCDC_0203700
-----MPKR-TIYMWLVFLVLFLELAKCGIPGLHKWVINNFPSCVKIVDRNKLIDWNCIGKLEKAKGK-HK-KNH-NDCD
D-----------------------------------------------DDKNYNDGCEINRNNKHKDNTYDNNMNNTYK-
KYDIGDDKEKSFCKGK-----KYKEEKIFEVDNLLFDLNQLLHKANVKFINYENYFLKLTRLIKNVLKKFEPKKNVVFAI
DGICPFSKLKLQIKRRAKSKLKNKEN-------HLVNDITCGSIFINKISKFLVNFLKHLLSFEKYEHVKFFISTDQEVG
EGELKLMNWISNYVKNNKINKNIQMKTNKQMKEDQRLNNIIEIKKENIMNHVQYEQEIFNDIKNDNLK-YKGKKKIRTNN
KINN---STNYNITNVEKESFVIVGADADLLLQCLSLKNVHNIFIYTYQIFNVEINDN--NMKKENYLMKNKVIKG----
--DHIFKEDKNNVCKMNGTYMKYEDDIDKDNIQKDITRWSNHH-------------------------------------
------------------------------------------NNNDNINYKN----------------------------
--ICPRGD--K---NHIEKIL------------LK--TQ-STDVQNVKKKKIKVLYNLKTFINLFLNKYPKWFHKIKADL
LILFILKGNDYLPKIKEGNFGIFFEAYFKMLENIKNMNHCE-EKKKTDDFDFERN-KYDDVGEREYSCNNTYEGLLDDNN
YKINKKEFLLFLNEVQKLVHFTNIYNNNNNNNNNNNNITHYYNSNDTCFFQN-----NKKMYMKQTNSCSPLLLINELIS
KKILDKDTFTINVTKNE-NDMFQCNLIYF-KNHK----------------------------------------KYAYSS
KSKRKKNAMHITSYDFLNEHFPHLMKYIDKEYFEKKNIKQSDNN-VEILNN-----------NELNN-------------
---------------------TNQIQHIQKGD-----NNKCHDVH-ILKNNVKCYDEYYNNIGGSDNVQNSLYMENYIKN
FYLQHCQDEKVYKEEMDIVENYIEGIHWLVEMYNKTYCINFNFFYKYMTSPSLLSLYYYLLINREDIYN-----------
------------------------------------------------NTRSMDYSNNYKNNYMEIIQKINLNIFRSNLE
YYDFINFCVDKYNSLKRNITNIGTCG----DKDTSYND------------------------EEKIMHV-----------
-DDKRYDKRFIYFKNIYNILFSNNIIIIRDSIQKLNDVLKRQVYN-KRMINYYWNVYTKKPLKKFYKIIFFKAGKMFVSK
FSLFNLHIEQLKKKENNQ--NYSQDT------NEE---LCHQKGQRNEEDSIYNKMAIR-NNFLHSIFNNNKCIKT-NRK
FTTNSLRSVD--------DKTKVLKGVFKRK---SV-RWQYH
>PPRFG01_0204700
-----MPKR-TIYMWLVFLFFFLELAKCGIPGLHKWVINNFPSCVKIVDRNKLIDWNCIGKLEKAKGK-HK-RNH-NGGD
NN-GD-NNGYNN-----------------------------------YDDNNYNDGCEMNRNIKNKDNTYDNNINNTYN-
KYDIDDDKKKSFCKGK-----KYKEEKIFEVDNLLFDLNQLLHKANVKFINYDNYFLKLTRLIKNVLKKFEPKKNVVFAI
DGICPFSKLKLQIKRRAKSKLKNKEN-------HLVNDITCGSIFINKISKFLVNFLKHLLSFEKYEHVKFFISTDQEVG
EGELKLMNWISNYVKNKKN---IKINKNIQIKEDEKINNMIEIKKENIMNHLHYKQEMFNDIKNDNLK-YEEKKKIRTNN
KINN---STNYDITNVEEESFVIVGADADLLLQCLSLKNVHNIFIYTYQIFNVEINDN--NMKKENYLMKNKVIKG----
--DPIFKEDKKNVCKMNGAYKKYEDDIDSDNIQKDITRWSNHNDNINYNNDNINYNNDNINYNNDNINYNNDNINYNNDN
INYNNDNINYNNDNINHNNDNINH----NNDNINHNNDNIN-YNNDNINHNN----------------------------
--ICPTGD--K---NHIEKIL------------LK--TQ-STNVQNVKKKKIKVLYNLKTFINLFLNKYPKWFHKIKADL
LILFILKGNDYLPKIREGNFGIFFEAYFKMLENIKNRNHCE-EKKKTDDF--EIN-KYDDLGEREYSYNNTYEGLLDGNN
YKINKKEFLLFLNEVQKLVHLTNIYNNNNNNNNNN-NIRHYHNSNDIRFFKN-----DKKMYMKQTNSCSPLLLINELIS
KKILDKDTFTINVTKNE-NDMFQCNLIYF-KNHK----------------------------------------KYAYSS
KSKKKKNAMHITSYDFLNEHFPHLMKYIDKEYFEK-NMKQSDNN-VEILNN-----------NEL-N-------------
---------------------TNQIQHIQKGD-----NNKCDDVP-ILKNNVKCYNEYYNNIGGNDKVKNSIHMENYIKN
FYLQHCQDEKIYKEEMDIVENYIEGIHWLVEMYNKTYCINFNFFYKYMSSPSLLSLYYYLLINRDDIYN-----------
------------------------------------------------NMKSMDYCNNYKNNYMEIIQKINLNIFRSNLE
YYDFINFCVDKYNSLKRNITKIGTCR----NKDTSYND------------------------EEKIIHT-----------
-DDKRYDKRFIYFKNIYNILFSNNIIIIRDSIQKLNDVLKSQVYN-KRMINYYWNVYTKKPLKKFYKIIFFKAGKMFVSK
FSLFNLHIEQLKKKENNQ--NYSHDT------NEE---LCHQKGQRNEEDNTYNKMAIR-NNFLHSIFNNNKCIKT-NRK
FTTNSLRLVD--------GKTKVLKGVFKRK---SV-RWQYH
>C922_02851
-----MPKH-LLVKGAVYLAALAWLSSAGIPGLHKWVIQNFPSCVKIVERNRLQDVTHLRR-SFGHRKEDK-K-------
--------------------------------------------------------------------------------
----------G-GTEWNRGQTKKGPTKIGHVDNLLFDMNQLLHKANVQFVNDEQYFCKLSYLISNVLRKFHPQKNIVFAI
DGICPFSKLKLQIKRRAKGKKLRDGD--------NSNDITCGSPFIQKISTFLRNFVARLVSLPKYTHIKVYVSTDKEVG
EGELKLMNWIQNYIARNRSPHEG---------------------------------------------------------
---G---SSCLGSRSAADESFVIVGADADLLLQCLALKDVRNVCVYTYQTFLVDVGAWE-KKKKEDYLAGEGLPNG----
--EAYPSGK-TQPSGKNEPNA-----------------------------------------------------------
---------------------------------------------------K----------------------------
--TQPSGK-------------------------TH--HI-ATSTPKWKKKKIKVLYNLNTFTNLFWMKYPSAIDQIRRDM
LILFILKGNDYLPKIREGNFSTFFEAYFNMLDTEMQLEE---------------------------TGGSRYGGFLTE-E
YLLNGPQFVRYLNHVHKLVNLPRYYLQRFRDGADQ------GDKIGVTERGE-----EGRDVLKEHMSYLPLSLLNELIS
KRKINRDDLHIQVQKEEGSDLFRCTMTQCYMDGR----------------------------------------TSTYCG
SSRRKKIAMHLASHDYLESEFPACMRFVDSGLLRK-IIQGGKQQTGVTPD------------GNL---------------
--------------------KEER-ESPMERK----NGTMPG------EAQRGDESSGKEQLNNHPVEEEPSKTELLLKA
FYVKNCGGEKNCLDEMNRCENYLQGVHWLVQMYTQTCCLNFNFFYKYAASPSLLSLYYFLSGGGIQPEKHLQPEKQIQPE
KRIQSEKHLQPEKHLQPEKRIQSEKHLQPEKHLQPEKHLQPEKRIQADKH-TDIEAATRGDGETNILQNINLNVFRNNQE
YHSFINFCVGWYARGVVKEG-QGG------------------------------------------KEE-----------
--APREVPQRAYFKNIYDILFCRNANIVMSRIKKLNQQLEDNLHRPKQFVKYYWDVYAS-RLKKFCRVIFYRGKKIYLSK
FPLFRMAFRNEDSCKGTG--AHEDETLSPSSSPSRRFNIPS-RMGRT-RINSCNVKTED-RSFLYDGVNHARRT-Q-KRG
FPTRAMGTYPAEVDPSVRGSPRKVTRVIHVKRARRT-NVVFR
>AK88_01344
-----MPKH-LLVKGAVYLAALAWLSSAGIPGLHKWVIQNFPSCVQIVERNSLLDVTHLSRRNFGHGREHK-K-------
--------------------------------------------------------------------------------
----------G-GRDW-----KKRPTKIGHVDNLLFDMNQLLHKANVQFVNDEQYFCKLSYLIRNVLRKFPPQKNIVFAI
DGICPFSKLKLQIKRRAKAKKLKDGH--------NSNDITCGSPFIQKISKFLQKFVTFLVSLPKYKHIKVYVSTDKEVG
EGELKLMNWIQNYVGGSRSSHEG---------------------------------------------------------
---D---SSCVGARSAADESFVIVGADADLLLQCLALKDVRNVCVYTYQTFLVDVGAWEREKKKEDYLAGLALPSG----
--KK-PN-------------------------------------------------------------------------
--------------------------------------------------------------------------------
------GE-------------------------TD--HM-DTSTPKWKRKKIKVLYNLNTFTNLFWMKYPSAIDQIRRDL
LILFILKGNDYLPKIREGNFSTFFEAYFNMLDREMHLEQ---------------------------NGGSPYGGLLTK-E
YALNGPQFLKYLNQVHKLVSLPTYYLQRFRDAANE------GDNIGGTKTHDDDEGGGGRGMFKEHMSYLPLSLLNELIS
KRKINKDNLHIEVEKEQGSDLFRCTMTQCYMDGR----------------------------------------TSTYCG
SSRRKKIAMHLASHDYLESEFPSCMRFVDSGLLRK-IVQGGEQT-GPTQD------------ETL---------------
--------------------KEKG-ESPPERE----NGEIQG------EVQRVDQPSEKEQMSNLTVEEEHSQTEHFLKT
FYVQNCRGEKNFQEEMNSCENYIQGVHWLVQMYTQTCCLNFNFFYKYATSPSLLSLYYFLSGGASEGEK-----------
-------------------------------------------------G-TDTEKDDRANGETNILQNINLNVFRNNQE
YHNFINFCVGKYGRGVEQEE-Q----------------------------------------------------------
-EPLRQAPQQHDFENIYDILFCRNANVVMSRIKKLNQQLKGNLHIRKENVKYYWDVYAS-RLKKYCKMIFYKGKKIYIAK
FALFRIALQNEDLHNGTG--EGGGEI------PSRGFNMPS-RMGKT-RIHSCNDRGED-CSFLYGGGNNPKRT-H-KRG
FCTRAMGAYPDEVDQFFRGTPRKVKRVIHVKRLRRT-NVVFR
>PY17X_0303000
MIYNGMSKY-GNFRKLFLLFIFISVVNCGIPGLHKWVINNFPSCVKIVQKNKLLDVDNCINKNEEIKK-GMKREM-QRGI
DSRID-SR---------------------------------------------IDGRIDSRIDARIDSRIDGRIDSRIDA
RIDARIDARAD-ARRD-----GRDDHKILDVDNLLFDLNQLLHKANVEFRSYNNYFSKLSNLIKNVLKKFHPKKNVIFAI
DGICPFSKLKLQIKRRAKIKSKEDKN--------IINDITCGSIFIKKIGQFLINFVKWLASLEKYNHVKFYISTDKEVG
EGELKLMNWIASYVKNGKKESNNDFKN----GE--L-----------LKCPN----------------------------
--------YDKTDSKREEESFVVVGADADLLLQCLALKNIRNVYIYTYQTFYLNMDNCF-LFKKEKQLIDNPRENK----
--DD------------------EIVR------------------------------------------------------
---------------------------------------------------E----------------------------
--TCYV----E---NNLIDSGK----------KVI--NN-LENIKKVERKKITVLYNLNIFINLFKNKYPIFFNQIKRDL
LILFILKGNDYLPKVREGNFSVFFEAYFKMLKDNMKKETEGKERKEKNNV--KDVKNVKNVENVKNVENTTYNGFLNK-N
CELNRKEFLKFLNYVQKVINFSSSYLSRNMEEGNC-----------LNL--------ENNFEFKENQLYLPLYLLNEILK
KKLIQNGNIDIQVERDD-KGLYTCKLVYL-KSGETKSEATKNEAVKSGAVKNEAVKSGAVKSGAVKSGAVKNEATKYYYG
VSKRKKIAMHIASCKFIENDLPLFIKYIDFNLLKN-TIKEIDRI-DDINL------------DKL-KVGGD---------
------G-------------NCNTDKEIHKLE----NSESRN------KNEENNFSELEMNIFTKDDEKEDRKMEIYLKK
FYTKNCKKKKNYEQDMKICENYIEGIKWLVEMYTKTYCINFNFFYKYSISPSLLSLYYYLSQHD----------------
-------------------------------------------------------VRTYNNDYTNVMQNINLNIFKNNSD
YYKFINFCVNKYNDIKLGLSLEKEP-----KNEPKNEM-ADV-EKEPKNESKIEMANLEKESTELASFS-IERGKDNV--
----CNYNDNKYFENIYDILLSKNINVVKKNIEKLNEVLKKI-PK-TKMIKYYWNVYAK-KLKKFYKIIYYKSKKIYVSK
VSLFSIEFERRFNNPTNLLYNNKRFP-NM---KQK---NDNN-NKSVEELD-NLYFDIK-NNYIYSHNHLKKLNKKNNRL
FTKTQNIDT---------NTNKFSKRVIKIK---ST-KFVYH
>PVVCY_0300330
-----MPKY-ISLWQAFLLVILISVVNCGIPGLHKWLINNFPSCVKVVQRNRLLDVDVYINRNSKREK-IV-NNV-NRGN
EL-IK---------------------------------------------------------------------------
--------NKE-GDTK-----LRDNNKIQDVDNLLFDLNQLLHKANVEFCSYNNYFYKLSSLIKNVLKKFHPKKNVIFAI
DGICPFSKLKLQIKRRAKIKLKENKD--------SINDITCGSIFIEKIGHFLTNFVKYLVSLEKYSDVKFYISTDKEVG
EGELKLMNWITSYVKKDERDDN----------------------------------------------------------
----------KTDEKREEESFVIVGADADLLLQCLALRNIRNVYIYTFQTFYLNMDGNL-LFKKEKHLIDKPVENN----
--ND------------------TMIS------------------------------------------------------
---------------------------------------------------S----------------------------
--IPYDGK--K---NELTNSGE-----------TL--NN-LVNINRIARKKITVLYNLNIFINLFLNKYPMFFNQIKRDL
LILFILKGNDYLPKVREGNFSVFFEAYFKMLEDNMKKAKKD-GKKN--E-------------KPTNVDRITYNGFLNK-D
YELNRKEFLKFLNYVQKVVNFSSSYLSRNTEEGNY-----------ANLQNS-----GSIEEFKESQLYLPLYLLNEIIK
KKIIENENIDIQIEKDN-EGLYTCKLGYL-KNKD--------------------------------------KIKKYYCG
ISKRKKVAMHIASSKFIENELPLFIKYVDYDLLKR-SIKEIDGV-GEINS------------ENV-NVCVD---------
------E-------------K----KLEPKLE----NFD-----------NENNLNELGMNIFTKDEEKEDRKMEIYLKK
FYIKNCKKKKNYEHEMKICENYIEGIKWLVEMYTKTYCINFNFFYKYSISPSLLSLYYYLCQDN----------------
-------------------------------------------------------VKNYNNDYKNIIQNINLNIFKNNSD
YYKFINFCVNKYNEIKLKLRWEEQND----KNNPSNSE-TDG-KRIS---------------KESISFSSVGREKDNMYR
YKNSINYYDNKYFENIYDILLSKNINIVKKNVEKLNEMLRKF-PK-TKIIKYYWDIYAK-KLKKFYKIIYYKSKKIFVAK
VSLFNIELETKFNNT-----NNDQLL-SS---KNK---MDR--SKPSEELD-NLDFNIK-NNYISPHNNLRKCNKKSSRL
FSTPQNNDS---------NTNRFSKKVIKIK---TV-KLVYR
>PGAL8A_00019700
-----MPKY-INFKCLFFLLLFLSLIECGIPGLHKWLINNFPSCVKIVHKNNLLDINNLKK-NLK---------------
--------------------------------------------------------------------------------
-------------INT-----IKKKENIFEVDNLLFDLNQLLHKANVKFTNFDNYFFKLTILIKNVLKKFPPNKNVIFAI
DGICPFSKLKLQIKRRAKVKSQENENVYLCENDKYINDITCGSTFINKISCFLVNFVKYLSSLQKYENVKFFISTDKEIG
EGELKLMNWINNYVYIKKKEEEKKNNEN---ND--LSK--------IQRENNIF--------------------------
--DK---NNKKNYKNVEEESFVIVGADADLLLQCLALKNIHNIFIYTYQTFNINICDN--KNKKENHLIEYEKKNF----
--MK------------------DNKDG-----------------------------------------------------
--------------------------------------------------------------------------------
----------------------------------------LIDNLKKKNKKMKVLYNLNTFINLFLNKYPQSFEFIKRDL
LILFILKGNDYLPKIKEGNFSIFFEAYFRMLEKIKKIQN-----------------------------EETYSGFLNT-K
CMLNKNNFLKFLNEVEKIINFSNFFLNYNNEDAGN-------------NNTN-----KYMKNIKE-NNYLPLSFLNELIS
KHIIKKDDIKIEIINE--KDLYKCTIIYF-KNNE----------------------------------------KYYYSA
TSKKKKKSMHIAAYNFLKDNFSSYIEFINLKPFDS-NEKETNNI-NNINY------------KNS-IKNNNSYLEEEREN
LYEKIRENKINDKIENNKTNNETQIKEIYHN-----SNNKIN------KTKFNKSNEKCNLLFNKNHENEDMRLKLYLTK
IYEEKYKNKINYEEEKKIVENYIQGIHWVIDMYTKTYCINFNFFYKYLFSPSLLSLYYHLSRVD----------------
------------------------------------------------------KLADYNSDYRNAMKNMNLNIFKNNYE
YYNFINFCINKYNKLKLN--ALK--------NVLC-DE-----EKEK---------------NKKDSLI-----------
---ITNRNQIKFFENIYDILFAKDINIVKDSIKKLNTILKSISIS-KKVTNYYWNIYAQ-KLKKFYKIIFYKGTKIYISK
FSLFKVGLGIRKNNNYT----YMQKF-T----KND---IYNM-NK-----E---KLDSE-IDNFDN--SLN-NFKK-GRI
FCRNSLYHS---------NKRKIEKKIIKRK---YI-KVVYR
>PF3D7_0204600
-----MPKR-TIYMWLVFLFFFLELAKCGIPGLHKWVINNFPSCVKIVDRNKLIDWNCIGKLEKAKGK-HK-RNH-NGGD
NN-GD-NNGDNNY-------------------------------DDNYDDNNYNDGCEINRNIKNKDNTYDNNINNTYN-
KYDIDDDKKKSFCKGK-----KYKEEKIFEVDNLLFDLNQLLHKANVKFINYDNYFLKLTRLIKNVLKKFEPKKNVVFAI
DGICPFSKLKLQIKRRAKSKLKNKEN-------HLVNDITCGSIFINKISKFLVNFLKHLLSFEKYEHVKFFISTDQEVG
EGELKLMNWISNYVKNIKNIKNIKINKNIQIKEDEKINNMIEIKKENIMNHLHYKQEMFNDIKNDNLK-YEEKKKIRTNN
KMNN---STNYDITNVEEESFVIVGADADLLLQCLSLKNVHNIFIYTYQIFNVEINDN--NMKKENYLMKNKVIKG----
--DPIFKEDKNNVCKMNGAYKKYEDDIDSDNIQKDITRWSNHNDNINYNNDNINYNNDNINYNNDNINYNNDNINHNNDN
INY--------------NNDNINH----NNDNINYNNDNIN-YNNDNINYNN----------------------------
--ICPTGD--K---NHIEKIL------------LK--TQ-STNVQNVKKKKIKVLYNLKTFINLFLNKYPKWFHKIKADL
LILFILKGNDYLPKIREGNFGIFFEAYFKMLENIKNRNNCE-EKKKTDDF--EIN-KYDDLGEREYSYNNTYEGLLDGNN
YKINKKEFLLFLNEVQKLVHFTNIYNNNNIR--------HYHNSNDIRFFKN-----DKKMYMKQTNSCSPLLLINELIS
KKILDKDTFTINVTKNE-NDMFQCNLIYF-KNHK----------------------------------------RYVYSS
KSKKKKNAMHITSYDFLNEHFPHLMKYIDKEYFEK-NMKQSDNN-VEILNN-----------NEL-N-------------
---------------------TNQIQHIQKGD-----NNKCDDVP-ILKNNVKCYNEYYNNIGGNDKVKNSIHMENYIKN
FYLQHCQDEKIYKEEMDIVENYIEGIHWLVEMYNKTYCINFNFFYKYMSSPSLLSLYYYLLINRDDIYN-----------
------------------------------------------------NMKSMDYCNNYKNNYMEIIQKINLNIFRSNLE
YYDFINFCVDKYNSLKRNITKIGTCR----NKDTSYND------------------------EEKIIHT-----------
-DDKRYDKRFIYFKNIYNILFSNNIIIIRDSIQKLNDVLKSQVYN-KRMINYYWNVYTKKPLKKFYKIIFFKAGKMFVSK
FSLFNLHIEQLKKKENNQ--NYSHDT------NEE---LCHQKGQRNEEDNTYNKMAIR-NNFLHSIFNNNKCIKT-NRK
FTTNSLRSVD--------GKTKVLKGVFKRK---SV-RWQYH
>PRELSG_0417300
-----MLQY-INLKSLFFLFIFSLLAKCGIPGLHKWLINNFPSCVKVVHKNNLLDIKNFKR-NIK---------------
--------------------------------------------------------------------------------
-------------INT-----TKKKENIFEVDNLLFDLNQLLHKANVKFISYDNYFFKLSILIKNVLKKFHPSKNVIFAI
DGICPFSKLKLQIKRRAKVKSQENENLHISENDKYINDITCGSIFINKISYFLVNFVKYLSSLQKYENVKFFVSTDKEIG
EGELKLMNWINNYVYIEKNKKKTNNKNNDNSNKP---------------------QRDINIFA-----------------
---G---DNKKYYKNVEEESFVIVGADADLLLQCLALDNIHNIFIYTYQTFNMNICDN--KNKKENHLMGYEKSNF----
--TK------------------NNKDE-----------------------------------------------------
--------------------------------------------------------------------------------
----------------------------------------LIGNLKKNKKKIKVLYNLSTFINLFLNKYPQSFEFIKRDL
LILFILKGNDYLPKIKEGNFCIFFEAYFKMLEKIKKIKN-----------------------------EEIYCGFLNK-N
YVLNKKNFLTFLNEVQKIISFSNNFLNYNSQDASN-------------NSTN-----TNENIFKENYSCLPLSFLNELIS
KRIIEKDDILIEIIKE--NDLYKCTLTYF-KNNE----------------------------------------KYYYSA
ASKKKKISMHIAAYSLLKNNFSSYIKYIDSKILDS-NKKETNGI-KEMNC------------DDS-LKNKSSYLEKEKKK
FSIREKEPKINDESKSNIINNEIKSREVNNR-----NSNKMD------KTKIINSNEKCNYVFNGNHENEDMKMEIYLTK
VYQEKYKNKMNYEEEKKIVENYIQGIHWVIEMYTKTYCKNFNFFYKYLSSPSLLSLYYHLSKSD----------------
------------------------------------------------------ELTNYNSGYENIMKNINLNIFKNNYE
YYNFINFCINKYNNLKFKLNSLK--------NEQH-DE--E---KEE---------------IKKSSFI-----------
---IMNKKKNNFFENIYDILFSKNINIVKDNIKKLNKILRTTVYN-KRIINYYWNIYAQ-KLKKFYKIIFYKGKKIYISK
FSLFEVRLDTNKANNST----YEQKL-T----KNK---IYN--NE-----E---KLDIE-FDNFND--RLN-NLKK-NRI
FCKNSLNYS---------NKKKIIKKITQKK---YI-KVVYR
