# Supplementary material for: Phosphorylation in the Plasmodium falciparum Proteome: A Meta-Analysis of Publicly Available Data Sets
Source: J Proteome Res. 2024 Oct 30;23(12):5326–41. doi: 10.1021/acs.jproteome.4c00418 (PMC11629380; doi:10.1021/acs.jproteome.4c00418)
Supplement: Supplementary file 7 — pr4c00418_si_007.zip [file pr4c00418_si_007.zip › plasmodium_alignments/PF3D7_0204700_orthos.afa]

>PmUG01_04027700
MNKSSKEISSG-P-CAINEEDKFFNTSFKYVLSACIASFIFGYQVSVLNTIKNFIVVEFEWCTGD-NRLDCRENTIKSSF
LLASVFIGAVIGSGFSGYLVQYGRRFAILVIYYFFVFVSFLTSITHHFHTILFARLLSGFGIGLITVSVPLYISEMTHKD
KKGAYGVLHQLSITFGIFIAVLLGLAMGEGPKG---ES-KE--PLGNFEKIWWRLMFFMPSIISIVGIFLLVVFFKEETP
YFLYEKGKLEESKKILKKIYGSDDVDEPLNAIKEAIEQTESAKRNSLSLLNALKIPCYRYVILLGCILSAFQQFTGINVL
VSNSNELYKEFLPSEWITILSVIMTIVNFLMTFPAIYIVEKLGRKTLLLGGCFGIICAYVPTAIANLINKNSNPVKVISI
VATFIMIISFAVSYGPVLWIYLHEMFPSEIKDSAATLASLINWLCAIIVVFPSDIIIKTSPAILFIIFAVMSVVTFLFIF
FFIKETKGGEIGTSPYISMEERQKYM-TKSAV
>PY17X_0303100
MNILRMDILSRGGTQEIEHRDGFFNTSFQYVLSACLASFIFGYQVSVLNTIKSYIVVEFEWCSTK-TDTSCEDSILKSSF
LLASVFIGAVLGSGFSGYLVKFGRRFSLMVIYIFFIFVSILTAISHHFHTILYARLLSGFGIGLITVSVPMYISEMTHKD
KKGAYGVLHQLFITFGIFVAVLLGLFLGDGPKI---NGKSI--ELSNFEMFWWRFMFFLPTIISLLGIILLIAFYKEETP
YFLYENGNIEGSKNILKKIYGPSDVDDALRAIKDAIDQNKAAKESSLSLLSALKIPAYRNVIILGCILSGFQQFTGINVL
VANSNELYKEFLDKNLITILSVIMTAVNFLMTFPAIYIIEKIGRKTLLLGGCIGVICAFLPTVIARQVWGPTKIVNGLSI
AGTFLMIISFAVSYGPVLWIYLHEMYPSEIKDSAASLASLINWVCAIIVVFPSDIIIKKSPSILFMFFSVMCIIAFLFIM
FFIKETKGGEIGTSPYISLEERQKHI-GKSKV
>PGAL8A_00019600
MKTDQD-NTMESS-IVKEKKDKFFNTSFKYVLSACIASFIFGYQVSVLNTIKNFIVVEFEWCKGA-DRLNCDTNTIQSSF
LLASVFIGAVIGSGFSGYLVQFGRRFSLLVIYNFFVIVSILTSITHHFHTILFARLLSGFGVGLITVSVPMYISEMTHKD
KKGAYGVLHQLFITFGIFIAVLLGLALGSGPNA---KS-KD--PLSDFEKIWWRLMFLFPSFMSLFGIFLLVVFFKEETP
YYLFEHGKVEESKKILKKIYGTEDVDEPLKAIQDAIEQNEAAKRNSLSLLAALKIPSYRYVILLGCILSGFQQLTGINVL
VANSNELYKEFLNDNLITILSVIMTAVNFLMTFPAIYIVEKLGRKTLLLWGCVGVIIAYLPTAIANEIDKNAKFVKVLSI
VATFIMIISFAVSYGPVLWIYLHEMFPSEIKDSAASLASLINWLCAIIVVFPSDVIIKKSPSVLFIIFAIMSIISFLFIL
FFVKETKGNEIGTSPYISMEERQKYM-VKAAV
>PF3D7_0204700
MTKSSKDICSENE-GKKNGKSGFFSTSFKYVLSACIASFIFGYQVSVLNTIKNFIVVEFEWCKGEKDRLNCSNNTIQSSF
LLASVFIGAVLGCGFSGYLVQFGRRLSLLIIYNFFFLVSILTSITHHFHTILFARLLSGFGIGLVTVSVPMYISEMTHKD
KKGAYGVMHQLFITFGIFVAVMLGLAMGEGPKA---DS-TE--PLTSFAKLWWRLMFLFPSVISLIGILALVVFFKEETP
YFLFEKGRIEESKNILKKIYETDNVDEPLNAIKEAVEQNESAKKNSLSLLSALKIPSYRYVIILGCLLSGLQQFTGINVL
VSNSNELYKEFLDSHLITILSVVMTAVNFLMTFPAIYIVEKLGRKTLLLWGCVGVLVAYLPTAIANEINRNSNFVKILSI
VATFVMIISFAVSYGPVLWIYLHEMFPSEIKDSAASLASLVNWVCAIIVVFPSDIIIKKSPSILFIVFSVMSILTFFFIF
FFIKETKGGEIGTSPYITMEERQKHM-TKSVV
>PVL_040015100
MKKSSKEISSSQS-LKNGGSDHFFNTSLMYVLAACLASFIFGYQVSVLNTIKNFIVIEFGWCTG--NKVECDESTLKSSF
LLASVFIGAVVGSGFSGYLVQHGRRFSLLVIYNFFILVSILTSITHHFHTILFSRLLSGFGIGLITVSVPMYISEMTHKD
KKGAYGVLHQLFITFGIFVAVLLGMAMGEAPDA---KT-AA--ALGEFQKIWWRLMFFFPCLISILGIVLLTFFYKEETP
YYLFENGKIEESKKILKKIYGTDNVDEPLKAIKDAVEQNEAAKKNSISLMRAMQIPSYRNVILLGCILSGLQQFTGINVL
VSNSNELYKEFLSNKLITTLSVIMTVVNFLMTFPAIYIVEKLGRKTLLLCGCAGVICAFLPTAIANQIDRTSDFVRNLSI
AATFVMIISFAVSYGPVLWIYLHEMFPSEIKDSAASLASLVNWVCAIIVVFPSDIIIKKSPTILFFIFSGMSILSFLFIF
FFIKETKGGEIGTSPYITMEERQKHM-GKSAV
>PVP01_0420400
MKKSSKEISSSQS-LKNGGSDHFFNTSLMYVLAACLASFIFGYQVSVLNTIKNFIVIEFGWCTG--NKVECDDSTLKSSF
LLASVFIGAVVGSGFSGYLVQHGRRFSLLVIYNFFILVSILTSITHHFHTILFSRLLSGFGIGLITVSVPMYISEMTHKD
KKGAYGVLHQLFITFGIFVAVLLGMAMGEAPDA---QK-AA--SLEEFQKIWWRLMFFFPCLISILGIVLLTFFYKEETP
YYLFENGKIEESKKILKKIYGTDNVDEPLKAIKDAVEQNEAAKKNSISLMRAMQIPSYRNVILLGCILSGLQQFTGINVL
VSNSNELYKEFLSNKLITTLSVIMTVVNFLMTFPAIYIVEKLGRKTLLLCGCAGVICAFLPTAIANQIDRSSDFVRNLSI
AATFVMIISFAVSYGPVLWIYLHEMFPSEIKDSAASLASLVNWVCAIIVVFPSDIIIKKSPTILFFIFSGMSILSFLFIF
FFIKETKGGEIGTSPYITMEERQKHM-GKSAV
>PocGH01_04025100
MKKSSKEASSSCS-AKGEVSNSFFNMSFLYVLSACIASFIFGYQVSVLNTIKNFIVIEFQWCKGA-DRLDCDENTIRSSF
LLASVFIGAVFGSGFSGYLVQFGRRFSLLVIYVFFVFVSILTSITHHFDTILFARLFSGFGIGLITVSVPMYISEMTHKD
KKGAYGVLHQLFITFGIFIAVLLGLAMGEGPDG---TS-NK--PLSEFEKIWWRLMFFFPTLISLLGIFLLVIFFKEETP
YFLFEKGKIEESKKILMKIYGTNDVEEPMKAIKEAIEQNESAKNNSLSLLKAMKIPSYRYVILLGCILSGFQQFTGINVL
VANSNELYKGFLGKDLITILSVIMTAVNFLMTFPAIYIVEKVGRKTLLLGGCIGVICAYLPTAIANELYKNSYSVKIMSV
VGTFVMIISFAVSYGPVLWIYLHEMFPSEIKDSAASLASLVNWVCAIVVVFPSDIIIKKSPSILFIIFSVMCIISFLFIF
FFIKETKGGEIGTSPYISIEERQKHM-TKSAV
>PADL01_0203500
MTKSSKDICSEIE-GKKNGNSGFFSTSFKYVLSACIASFIFGYQVSVLNTIKNFIVVEFEWCKGEADRLNCSNNTIQSSF
LLASVFIGAVLGCGFSGYLVQFGRRLSLLIIYNFFFLVSILTSITHHFHTILFARLLSGFGIGLITVSVPMYISEMTHKD
KKGAYGVMHQLFITFGIFVAVMLGLAMGEGPKA---TT-TE--ELSPFSKVWWRLMFLFPSVISLIGIFSLVVFFKEETP
YFLFEKGRIEESKNILKKIYETDNVDEPLNAIKEAVEQNESAKKNSLSLLSALKIPSYRYVIILGCLLSGLQQFTGINVL
VSNSNELYKEFLDSHLITILSVVMTAVNFLMTFPAIYIVEKLGRKTLLLWGCVGVLLAYLPTAIANEINKDSKFVKTLSI
VATFIMIISFAVSYGPVLWIYLHEMFPSEIKDSAASLASLVNWVCAIIVVFPSDIIIKKSPSILFISFSVMSILTFLFIF
FFIKETKGGEIGTSPYITMEERQKHM-TKSVV
>PcyM_0420100
MKKSSKEISSSQS-SKNSGSDGFFNTSLKYVLAACLASFIFGYQVSVLNTIKNFIVIEFGWCEN--NKVECPESTLKSSF
LLASVFIGAVVGSGFSGFLVQHGRRFSLLVIYNFFILVSILTSITHHFHTILFSRLLSGFGIGLITVSVPMYISEMTHKD
KKGAYGVLHQLFITFGIFIAVLLGMAMGEVPEDQVGKQ-AD--PLGTFQKTWWRLMFFFPCLISILGIVLLTFFFKEETP
YYLFEKGKVEESKKILKKIYGSDNVDEPLKAIKDAVEQNEAAKKNSISLMRAMKIPSYRYVILLGCILSGLQQFTGINVL
VSNSNELYKEFLSKSLITTLSVIMTVVNFLMTFPAIYIVEKLGRKTLLLCGCAGVICAFLPTAIANQIDRQSTFVRNLSI
AATFLMIISFAVSYGPVLWIYLHEMFPSEIKDSAASLASLVNWMCAIIVVFPSDIIIKTSPTILFFIFSGMSIVAFLFIF
FFIKETKGSEIGTSPYITLEERQKYM-GKSAV
>C922_02850
MKSGSKEISS-QS-LRNGGNDGFFNASLKYVLAACLASFIFGYQVSVLNTIKKFIVIEFGWCEQ--NKAECDGSTLKSSF
LLASVFIGAVVGSGFSGYLVQYGRRFALLVIYNFFILVGILTSITHHFDVILFSRLLSGFGIGLITVSVPMYISEMTHKD
KKGAYGVLHQLFITFGIFIAVLLGMAMGKVPEV---S---T--PLGNFQKIWWRLMFFFPCVISIVGILLLTFFFKEETP
YYLYETGKVEESKKILKKIYGTDNVDDPLKAIKDAVEQNEVAKKNSISLMRAMRIPSYRYVILLGCILSGMQQFTGINVL
VSNSNELYKGFLDDDFITTLSVLMTAVNFLMTFPAIYIVEKLGRKTLLLCGCAGVICAFLPTAIGNQIDKDSSFVKNLSI
AATFVMIISFAVSYGPVLWIYLHEMFPSEIKDSAASLASLVNWVCAIIVVFPSDIIIKKSPTILFFIFSGMSIVAFLFIF
FFIKETKGGNIGTSPYITMEERQKHM-GKSAV
>PRELSG_0417200
MKIDDN-NKTECS-SGSLEKNKFFNTSFKYVLSACIASFIFGYQVSVLNTIKNFIVVEFEWCNGV-DRLNCDTNTIQSSF
LLASVFVGAVIGSGFSSYLVQYGRRFSLLVIYNFFVIVSILTSITHHFHTILFARLLSGFGVGLITVSVPMYISEMTHKD
KKGAYGVLHQLCITFGIFIAVLLGLAMGSGPDA---KS-KD--PLSNFEKIWWRLMFLIPSFISLLGIFLLVFFFKEETP
YYLFEHGKIEESKKILKKIYGTDDVDEPLKAIQEAIEQNEAAKRNSLSLLAALKIPSYRYVILLGCILSGFQQLTGINVL
VSNSNELYKEFLDKNLITILSVIMTVINFLMTFPAIYIVEKIGRKTLLLWGCAGIIVAYLPTAIANEINRKSHFVKMLSI
VATFVMIISFAVSYGPVLWLYLHEMFPSEIKDSAASLASLVNWLCAIIVVFPSDVIIKKSPSVLFIIFAIMSIISFLFVL
FFVKETKGNEIGTSPYISMEERQKHMINKEAV
>PBANKA_0302500
MNILRMDILSRGGTQEIEHRDGFFNKSFQYVLSACLASFIFGYQVSVLNTIKSYIVVEFGWCSTK-TDTSCEDSILKSSF
LLASVFIGAVLGSGFSGYLVKFGRRFSLMVIYIFFIFVSILTSISHHFHTILYARLLSGFGIGLITVSVPMYISEMTHKD
KKGAYGVLHQLFITFGIFVAVLLGLFLGDGPTV---ADKSI--NLSKFEMFWWRFMFFLPTVISLFGIILLTAFYKEETP
YFLYENGNIEGSKNILKKIYGPSDADDALRAIKDAIDQNKAAKESSLSLLSALKIPAYRNVIILGCILSGFQQFTGINVL
VANSNELYKEFLNKNLITTLSVIMTAVNFLMTFPAIYIIEKIGRKTLLLGGCIGVICAFLPTVIARQVWGQTNIVNGLSI
AGTFVMIISFAVSYGPVLWIYLHEMFPSEIKDSAASLASLINWVCAIIVVFPSDIIIKKSPSILFMFFSVMCIIAFLFIF
FFIKETKGGEIGTSPYISLEERQKHI-SKSRV
>AK88_01345
MK-SGSEISSSQS-LKKSGNDCFFNTSLIYVLAACLASFLFGYQVSVLNTIKDFIIIEFGWCTN--KAVNCDESTLKSSF
LLASVFIGAVVGSGFSGFLVQNGRRFSLLVIYNFFILVSILTSITHHFHTMLFSRLLSGFGIGLITVSVPMYISEMTHKD
KKGAYGVLHQLFITFGIFIAVLLGMAMGKVPEG---NG-VQ--VLGSFQEIWWRLMFFFPCIISIVGIILLTFFLKEETP
YYLFENGKVEESKKILQKIYGSDNVDGPLKAIKDAVEQNEAAKRSSISLMRAMQIPSYRYVILLGCILSGLQQFTGINVL
VSNSNELYKEFLSKELITTLSVIMTVVNFLMTFPAIYIVEKLGRKTLLLCGCAGVILAFLPTAIANQINSTSDFVKKLSI
GATFVMIISFAVSYGPVLWIYLHEMFPSEIKDSAASLASLVNWMCAIIVVFPSDIIIKKSPTILFFIFAGMSILAFLFIF
FFIKETKGGEIGTSPYITMEERQKHV-GKSAV
>PRCDC_0203800
MTKSSKDICSENE-GKKNGKSGFFSTSFKYVLSACIASFIFGYQVSVLNTIKNFIVVEFEWCKGETDRLNCSNNTIQSSF
LLASVFIGAVLGCGFSGYLVQFGRRLSLLIIYNFFFLVSILTSITHHFHTILFARLLSGFGIGLVTVSVPMYISEMTHKD
KKGAYGVMHQLFITFGIFVAVMLGLAMGEGPKA---DS-TE--PLTSFAKLWWRLMFLFPSVISLIGIFALVVFFKEETP
YFLFEKGRIEESKNILKKIYETDNVDEPLNAIKEAVEQNESAKKNSLSLLSALKIPSYRYVIILGCLLSGLQQFTGINVL
VSNSNELYKEFLDSHLITILSVVMTAVNFLMTFPAIYIVEKLGRKTLLLWGCVGVLVAYLPTAIANEINKNSTFVKTLSI
VATFVMIISFAVSYGPVLWIYLHEMFPSEIKDSAASLASLVNWVCAIIVVFPSDIIIKKSPSILFIVFSVMSILTFFFIF
FFIKETKGGEIGTSPYITMEERQKHM-TKSVV
>PGSY75_0204700
MTKSSKDICSEIE-GKKNGNSGFFSTSFKYVLSACIASFIFGYQVSVLNTIKNFIVVEFEWCKGEADRLNCSNNTIQSSF
LLASVFIGAVLGCGFSGYLVQFGRRLSLLIIYNFFFLVSILTSITHHFHTILFARLLSGFGIGLITVSVPMYISEMTHKD
KKGAYGVMHQLFITFGIFVAVMLGLAMGEGPKA---TT-TD--PISSFAKVWWRLMFLFPSVISLIGIFALVVFFKEETP
YFLFEKGRIEESKNILKKIYETDNVDEPLNAIKEAVEQNESAKKNSLSLLSALKIPSYRYVIILGCLLSGLQQFTGINVL
VSNSNELYKEFLDSHLITILSVVMTAVNFLMTFPAIYIVEKLGRKTLLLWGCVGVLFAYLPTAIANEINKNSPFVKTLSI
VATFIMIISFAVSYGPVLWIYLHEMFPSEIKDSAASLASLVNWVCAIIVVFPSDIIIKKSPSILFISFSVMSILTFLFIF
FFIKETKGGEIGTSPYITMEERQKHM-TKSVV
>PBILCG01_0207400
MTKSSKDICSENE-GKKNGKSGFFSISFKYVLSACIASFIFGYQVSVLNTIKNFIVVEFEWCKGE-DRLNCSNNTIQSSF
LLASVFIGAVLGCGFSGYLVQFGRRLSLLIIYNFFFLVSILTSITHHFHTILFARLLSGFGIGLVTVSVPMYISEMTHKD
KKGAYGVLHQLFITFGIFVAVMLGLAMGEGPKA---KS-TE--PLSDFAKLWWRLMFLFPSFISLIGIFALVVFFKEETP
YFLFEKGRIEESKNILKKIYETDNVDEPLNAIKEAVEQNESAKKNSLSLLSALKIPSYRYVIILGCLLSGLQQFTGINVL
VSNSNELYKEFLDSHLITILSVVMTAVNFLMTFPAIYIVEKLGRKTLLLWGCVGVLVAYLPTAIANEIDKTSSFVKTLSI
VATFVMIISFAVSYGPVLWIYLHEMFPSEIKDSAASLASLVNWVCAIIVVFPSDIIIKKSPSILFIVFSVMSILTFLFIF
FFIKETKGGEIGTSPYITMEERQKHM-TKSVV
>PKNH_0416200
MK-NSNEISSSQS-LKNNGSDGFFNTSLMYVLAACLASFLFGYQVSVLNTIKDFIVIEFGWCAG--KEVNCDDSTLKSSF
LLASVFIGAVVGSGFSGFLVQHGRRFSLLVIYNFFILVSILTSITHHFHTILFSRLLSGFGIGLITVSVPMYISEMTHKD
KKGAYGVLHQLFITFGIFIAVLLGMAMGNVPEE---V--NN--PLGTFQQIWWRLMFFFPCIISILGIVLLTFFFKEETP
YYLFEKGKVEESKEILKKIYGSDDVDEPLKAIKDAVEQNEAAKKNSISLMRAMKIPSYRYVILLGCILSGLQQFTGINVL
VSNSNALYKGFLTNEWITTLSVIMTVVNFLMTFPAIYIVEKLGRKTLLLCGCAGIVCAFLPTAIANLINNTSDVVKKLSI
SATFVMIVSFAVSYGPVLWIYLHEMFPSEIKDSAASLASLVNWMCAIIVVFPSDIIIKQSPTILFFIFSGMSIVAFLFIF
FFIKETKGGEIGTSPYITLEERQKHM-GKSVV
>MKS88_001213
MNKSSKEISSG-P-CAINEEDKFFNTSFKYVLSACIASFIFGYQVSVLNTIKNFIVVEFEWCTGD-NRLDCRENTIKSSF
LLASVFIGAVIGSGFSGYLVQYGRRFAILVIYYFFVFVSFLTSITHHFHTILFARLLSGFGIGLITVSVPLYISEMTHKD
KKGAYGVLHQLSITFGIFIAVLLGLAMGEGPKG---ES-KE--PLGNFEKIWWRLMFFMPSIISIVGIFLLVVFFKEETP
YFLYEKGKLEESKKILKKIYGSDDVDEPLNAIKEAIEQTESAKRNSLSLLNALKIPCYRYVILLGCILSAFQQFTGINVL
VSNSNELYKEFLPSEWITILSVIMTIVNFLMTFPAIYIVEKLGRKTLLLGGCFGIICAYVPTAIANLINKNSNPVKVISI
VATFIMIISFAVSYGPVLWIYLHEMFPSEIKDSAATLASLINWLCAIIVVFPSDIIIKTSPAILFIIFAVMSVVTFLFIF
FFIKETKGGEIGTSPYISMEERQKYM-TKSAV
>PCHAS_0304700
MNILRMDILSRGGTQEIEQREGFFNTSFQYVLSACLASFIFGYQVSVLNTIKSYIVVEFGWCSGK-NETSCEDSLLKSSF
LLASVFIGAVIGSGFSGYLVKFGRRFSLMVIYVFFIFVSILTAISHHFHTILYSRLLSGFGIGLITVSVPMYISEMTHKD
KKGAYGVLHQLFITFGIFVAVLLGLFLGDGPDT---NGKSI--ELTGFEMFWWRFMFFFPTIVSIAGIVLLVLFYKEETP
YFLYENGNIEASKNILKKIYGPSDVDDALRAIKDAIDQNKAAKESSLSLLSALKIPAYRNVIILGCILSGFQQFTGINVL
VANSNELYKEFLDKKLITTLSVIMTAVNFLMTFPAIYIIEKLGRKTLLLGGCIGVICAFLPTAIARQAWGPTNAVNVLSI
AGTFVMIISFAVSYGPVLWIYLHEMFPSEIKDSAASLASLVNWVCAIIVVFPSDIIIKQSPTILFMVFSIMCIIAFLFIL
IFIKETKGGEIGTSPYISLEERQRYI-SRSRV
>PCOAH_00008380
MK-SGSEISSSQS-LKNSGSDGFFNTSLMYVLAACLASFLFGYQVSVLNTIKDFIVIEFGWCPE--NAVSCDGSTLKSSF
LLASVFIGAVVGSGFSGYLVQYGRRFSLLVIYNFFILVSILTSITHHFHTILFSRLLSGFGIGLITVSVPMYISEMTHKD
KKGAYGVLHQLFITFGIFIAVLLGMAMGDVPEK---K--VEPLSLGNFQQIWWRLMFFFPCIISILGIVLLTFFFKEETP
YYLFENGKVEESKKILKKIYGSDNVDEPLKAIKDAVEQNEAAKKNSISLMTAMKIPSYRYVILLGCILSGLQQFTGINVL
VSNSNELYKGFLDKGMITTLSVIMTVVNFLMTFPAIYIVEKLGRKTLLLCGCAGIVCAFLPTAIANQIDSTSEIVKNLSI
AATFVMIVSFAVSYGPVLWIYLHEMFPSEIKDSAASLASLVNWMCAIIVVFPSDIIIKKSPNILFFIFSGMSILAFFFIF
FFIKETKGGEIGTSPYITLEERQKHM-GKSVV
>PBLACG01_0201600
MTKSSKDICSENE-GKKNGKSGFFSTSFKYVLSACIASFIFGYQVSVLNTIKNFIVVEFEWCKGEADRLNCPNNTIQSSF
LLASVFIGAVLGCGFSGYLVQFGRRLSLLIIYNFFFLVSILTSITHHFHTILFARLLSGFGIGLVTVSVPMYISEMTHKD
KKGAYGVMHQLFITFGIFVAVMLGLAMGEGPKA---TT-ND--PLSSFAKIWWRLMFLFPSVISLIGIFALVFFFKEETP
YFLFEKGRIEESKNILKKIYETDSVDEPLNAIKEAVEQNESAKKNSLSLLSALKIPSYRYVIILGCLLSGLQQFTGINVL
VSNSNELYKEFLDSHLITILSVVMTAVNFLMTFPAIYIVEKLGRKTLLLWGCVGVLVAYLPTAIANEIDKTSTFVKTLSI
VATFIMIISFAVSYGPVLWIYLHEMFPSEIKDSAASLASLVNWVCAIIVVFPSDIIIKKSPSILFIVFSVMSILTFLFIF
FFIKETKGGEIGTSPYITMEERQKHM-TKSVV
>PVVCY_0300340
MNILRMDILSRGGTQEIEHREGFFNTSFQYVLSACLASFIFGYQVSVLNTIKSYIVVEFEWCAGQ-KATSCEDSVLKSSF
LLASIFIGAVIGSGFSGCLVKYGRRFSLLVIYVFFIFISILTSISHHFHTILYARLLSGFGIGLITVSVPMYISEMTHKD
KKGAYGVLHQLFITFGIFIAVLMGLFLGDGPKT---SGKTI--TLTDFELFWWRFMFFFPTIISIAGIILLVFFYKEETP
YFLYENGDIEGSRNILKKIYGPSDVDDGLRAIKDAIDQNKAAKESSLSLLNALKIPAYRNVIILGCVLSGFQQFTGINVL
VANSNELYKEFLDAKFITILSVIMTAVNFLMTFPAIYIIEKLGRKTLLLGGCVGVICAFLPTAIARQIWGATRAVNVLSI
VGTFVMIISFAVSYGPVLWIYLHEMFPSEIKDSAASLASLINWLCAIIVVFPSDIIIKQSPAILFMFFSVMCIIAFLFIL
IFIKETKGGEIGTSPYISLEDRQRYI-SRSRV
>PPRFG01_0204800
MTKSSKDICSENE-GKKNGKSGFFSTSFKYVLSACIASFIFGYQVSVLNTIKNFIVVEFEWCKGEKDRLNCSNNTIQSSF
LLASVFIGAVLGCGFSGYLVQFGRRLSLLIIYNFFFLVSILTSITHHFHTILFARLLSGFGIGLVTVSVPMYISEMTHKD
KKGAYGVMHQLFITFGIFVAVMLGLAMGEGPKA---DS-TE--PLTSFAKLWWRLMFLFPSVISLIGILALVVFFKEETP
YFLFEKGRIEESKNILKKIYETDNVDEPLNAIKEAVEQNESAKKNSLSLLSALKIPSYRYVIILGCLLSGLQQFTGINVL
VSNSNELYKEFLDSHLITILSVVMTAVNFLMTFPAIYIVEKLGRKTLLLWGCVGVLVAYLPTAIANEINKNSNFVKILSI
VATFVMIISFAVSYGPVLWIYLHEMFPSEIKDSAASLASLVNWVCAIIVVFPSDIIIKKSPSILFIVFSVMSILTFFFIF
FFIKETKGGEIGTSPYITMEERQKHM-TKSVV
