# Supplementary material for: Phosphorylation in the Plasmodium falciparum Proteome: A Meta-Analysis of Publicly Available Data Sets
Source: J Proteome Res. 2024 Oct 30;23(12):5326–41. doi: 10.1021/acs.jproteome.4c00418 (PMC11629380; doi:10.1021/acs.jproteome.4c00418)
Supplement: Supplementary file 7 — pr4c00418_si_007.zip [file pr4c00418_si_007.zip › plasmodium_alignments/PF3D7_0204800_orthos.afa]

>MKS88_001211
M-----------------------------------------YKCFVKSIRSKALFKRTLCNVSYGYLNLTVQDRTMPYF
ENL--KKNIIYINNSKDCKECINEIKKKF----SS-EKQNFIGLDIEGYKIGKDGIVSIIQICAD-DIYIFDIYKCDNSY
LFIKYIKDLLEDERIVKVTHDCREDCSILYNQYDVRLNNIFDTQVAYNILLKERK--KEMYQISFDDLLYKCLLLNNNQK
IYFHKMIALEQKIYLQRPISKELIHYAVQDVLYLKPLMLSLVHMLSGVHKK-EHTGE----R-C----------------
-----------SKVVRTAH-EEK-----------G-EVKISEEKEM-KTSIVAN-ISDIDIIMQVIKCSQKYINYQSLNS
HIKSEKELQKGMTLEGMVVSCNNINIYVKLNMSKKGVIANCLHHKYNIGDIVKCVILGFGTNNYIKLGLYDSSIL-----
----------------------
>C922_02849
MLY--------------------------KRCANDMQTYGTILRHLGAGTN--RSMRRRASSVSYGYLNLTVSDKILPYV
EGL--KKKIIYVSRFKDCKEYVQEIQKNV----QD-GKLNCIGLDVEGYKIGRNGTVSLVQICAQEHVYLFDVYKCDNTY
LFMKCLKELLEDRRVVKITHDCREDCSILFSQYSICLNNIFDTQVAFNLLLKQTK--KDLYQISYDDLLYKCLFLNNKHK
IYFHKMISLNQKIYLKRPIAKELIHYAIQDVIYLKPLMLNLVDRLLRVCKD-GEGGS----ETRSEAGS-----------
-----------ETGSEPFG-EED-----------WNSIQNKDDVISEGAHNNLS-EHKTNLIKRVAKLSERYINYQFLNT
HVKNEKELQKGMTLDGMIVSCNNLNLYVKLNLSRRGVITNCLRNEFEIGDVIKCVILGFCNNDYIKLGLCDPSLCVVT--
-----------------PEVGR
>PcyM_0420000
M-----------------------------------QTPGTILRRLGAGTT--RQMRRRTSSVSYGYLNLTVSDKIMPYM
EGL--KKKIIYVNSSKDCKAYVQEIQKSI----YA-GKLNCMGVDVEGYKIGRNGTVSLIQICAQ-DVYLFDVYKCDNIY
LFINCLKELLEDRRIVKITHDCREDCSILFNQYSISLNNIFDTQVAFNLLLKETK--KELYQISYDDLLYKCLLLNNMHK
IYFHKVISLDQKIYLKRPIAKELIHYAIQDVIYLKPLMLNLVDRLLRVCKE-GEAGS----E------------------
----------------LFG-EDD-----------SRSVENSDDVISEGTHSNLS-EHKINLIKRVVKLSERYINYQFLNT
HVKNEKELQKGMTLDGMIVSCNNLNLYVKLNLSRTGVITNCLRNEFEIGDVVKCVILGFCSNDYIKLGLCDPSLCVVT--
-----------------REVGR
>PRCDC_0203900
M-----------------------------------------IKCLKNNIN---IWKTGRRNVSYGYYNININEKIHKYF
DNINKKRNIKYISDCKSCKECVDEIKNGNYNLLKD-LNMKMIGLDIEGYKLGKYGIVSIIQICYE-DIYIFDIYKCDNVY
VFINYIKDILECDDIIKVTHDCREDCSILYNQYNIHLKNILDTQVAYNLLLKNNNNYTNTYQISYDDLLKKYLFINNNHK
IYFHKMITLDNYIYLKRPIMKELISYAIQDVIYLKPLILCIIDKFLIKQKK-KEE------Q------------------
-----------EKNEYVND-KQNNKIKQKKFDKTCNTLQSKCNISL---FNNQDLYHTKEIIQDIILHSKKYVNYQFLNS
HIKDEKELQKGMILEGMVVSCNNTKMYLKLNMRKRGVILNYVQNKYEIGDIVKAVIVNFTSNDYINLGLYDENILTFDAE
KYIPREEVLQNIQKFLPNEEKI
>PocGH01_04025000
M-----------------------------------------YVCSFRRVK--RMFIRRASSVSYGYLRLTVSDRIVSYF
QKL--NKKIVYIEDWKECKKYVEEIKNNV----VGVEKINCIGMDVEGYKIGKYGIVSIVQICAE-DVYLFDVYKSNNSY
LFMSYLRDLLESEDIIKVTHDCREDCSILYNQYNIHLKKVFDTQIAHSLILKKEK--KDMYQVSYDDLLNKCLFLNNSHK
IYFHKIISLDEKVYLKRPISRELINYAVQDVLYLKPLMRSLLDRLIGEEHS-REV-------------------------
--------------------------------------DTVGYTNNLNDMDSRE-EQRSNLIEYVMKQSEKYINYQFLNL
HIKNEKQLQRGMKLDGMVVSCSNLNMYVKLNLSKRGVIRNYLPGKYKIGDMVKCVILDFSSNNYITLGLFDHSASELT--
--------------------CR
>PVP01_0420300
MAARCRAQRYASGMQAVCKRYASGMQSLCKRYENAMRTRGRMLRRLGAGTN--GQVRRSASSVSYGYLNLTVSDKIMPYV
EGL--KKKVIYVSSSKDCKAYVQEIQKGV----QA-GKINCIGLDVEGYKIGRNGTVSIIQVCTQ-DVYLFDLYKCDNSY
LFVKCLKELLEDRRVIKITHDCREDCSILFNQYSICLNKTFDTQVAFNLLLKETK--KDLYQISYDDLLYKCLLLNNKHK
IYFHKMISLDQKIYLKRPIAKELIQYAIQDVIYLKPLMWSLVDRLLRVCKD-GEAGR----EPFGEDGE-ARSNPFGEDG
EARSNPFGEDGEARSNPFG-EEN-----------PRSIKNGDDVMSEGAHSNIS-EHKTNIIKRVTRLSERYINYQFLNT
HVKNEKELQKGMTLDGMVVSCNNLNLYVKLNLSRRGVITNCMRNDFEIGDVVKCVILGFCNNDYIKLGLCDPSLCAVK--
-----------------REEGR
>PmUG01_04027600
M-----------------------------------------YKCFVKSIRSKALFKRTLCNVSYGYLNLTVQDRTMPYF
ENL--KKNIIYINNSKDCKECINEIKKKF----SS-EKQNFIGLDIEGYKIGKDGIVSIIQICAD-DIYIFDIYKCDNSY
LFIKYIKDLLEDERIVKVTHDCREDCSILYNQYDVRLNNIFDTQVAYNILLKERK--KEMYQISFDDLLYKCLLLNNNQK
IYFHKMIALEQKIYLQRPISKELIHYAVQDVLYLKPLMLSLVHMLSGVHKK-EHTGE----R-C----------------
-----------SKVVRTAH-EEK-----------G-EVKISEEKEM-KTSIVAN-ISDIDIIMQVIKCSQKYINYQSLNS
HIKNEKELQKGMTLEGMVVSCNNINIYVKLNMSKKGVIANCLHHKYNIGDIVKCVILGFGTNNYIKLGLYDSSIL-----
----------------------
>PCHAS_0304800
M-----------------------------------------YRYLEKCAS-CITLKRRISSASYGYLNLSVNDKVVRYF
EDL--KKNIIYINDSKECKKYINEIEKNV----MN-ENLKIIGLDIEGYKIGRNGTVSIIQVCAK-DIYIFDLYKCDNSY
LFVKYLKELFENKNIIKVAHDCREDCSILFNQYNINLNNIFDTQIAYNLILKKSK--KELYQISYDDLLYKCLFLNNNHK
IYFHKIISLDNKIYLKRPISKELIHYAVQDVLYLKPLMLNLVDTLRNIENV-PREDN----ESD----------------
-----------ENGTNENY-DQS-----------GKHSKLNLDLCKDTQPIIEE-NNNFHLINYVIEKSQKYIDYQYLNS
HIKNEKHLQKGMIIEGMIVSCNNTNLYVKLNLSKRGVIKKFMNNTYEIGDIVKCVILDFCENDFIKLGLLDSSTSEMA--
------------------TIPK
>PBLACG01_0201700
M-----------------------------------------KKCLKNNIN---IWKKARRNVSYGYYNINVNEKIHQYF
DDINKKKNIKYISDCKSCKECIDEIKNGYYN-LKD-LKMKMIGLDIEGYKIGKYGIISIIQICYE-DIYIFDIYKCDNIY
LFINYIRDILECDDIIKVMHDCREDCSILYNQYNIHLKNILDTQVAYNLLFKYNNNYTNTYQISYDDLLKKYLFINNNHK
IYFHKMITLDNYIYLKRPIMKELISYAIQDVIYLKPLILCIIDKFITKQKR-KDEEE----E------------------
-----------EKKKYMND-KQNNIIKDKEFDNTDNMLHNTCNISS---FNNHDLYHTKHIIQDIILHSKKYVNYQFLNS
HIKDEKKLQKGMILEGMVVSCNNTKMYLKLNMRKRGVILNYVQNKYEIGDIVKAVILQFTSNDYINLGLYDENLLTVDME
KYIPRGEILQNIQKLLPNEEKI
>PPRFG01_0204900
M-----------------------------------------IKCLKNNIN---IWKRVRRNVSYGYYNININEKIHKYF
DNIDKKRNIKYISDCKSCKECVDEIKNGNYNLLKD-FNMKMIGLDIEGYKIGKYGIVSIIQICYE-DIYIFDIYKCDNVY
LFINYIKDILECDDIIKVTHDCREDCSILYNQYNIHLKNILDTQVAYNLLLKNNNNYTNTYQISYDDLLKKYLFINNNHK
IYFHKMITLDNYIYLKRPIMKELISYAIQDVIYLKPLILCILDKFIIKQKK-KEE------E------------------
-----------EKNKYVND-KQNNKIKQEKFDKTSNTLQSKGNISS---FNNQDFYHTKEIIQDIILHSKKYVNYQFLNS
HIKDEKELQKGMILEGMVVSCNNTKMYLKLNMRKRGVILNYVQNKYEIGDIVKAVIVNFTSNDYINLGLYDEKILTFDAQ
KYIPREEVLQNIQKFLLNEEKI
>PCOAH_00008390
MLY------------------TNTTKTLCKRYANAMQTSGSILRRLGAGTT--PQIRRRASTVSYGYLNLTVNDKIMPYV
EGL--KKKIIYVSSYKECKAYVREIQKSV----QD-GKLNCIGLDVEGYKIGRNGTVSLVQICAE-DVYLFDVYKCDNTY
LFIKCLKELLEDGRIVKITHDCREDCSILFNQYSISLNNIFDTQVAFNLLLKETK--KDLYQISYDDLLYKCLLLHNKHK
IYFHKMISLDQKIYLKRPIAKELIHYAIQDVIYLKPLMLNLVDRLLRVCKD-GEP-------------------------
-----------------FG-EDD-----------SHSKENSDDIISEGAHNNLN-EHKTNLIKRVAKLSEKYINYQFLNT
HVKNEKELQKGMTLDGMIVSCNNLNLYVKLNLSRTGVITNCLRNEFEIGDVVKCVILGFCSNDYIKLGLCDPSLCVVP--
-----------------REVGP
>PADL01_0203600
M-----------------------------------------IKYFRNNIN---ICKYMRRHMSYGYYNINVNEKIEHYF
DNINKKRNIKYINDCKSCKECVDEIRNGYYN-LKD-LNMKMIGLDIEGYKIGKYGIVSIIQICYE-DIYIFDIYKCDNLY
MFINYLREILECDDIIKLTHDCREDCSILYNQYNIHLKNILDTQVAYNLLFKKTKNYTNSYQISYDDLLKKYLFINNNHK
IYFHKMITMDNYIYLKRPIMKELISYAIQDVIYLKPLILCIIDQFIIKQRQ-KDEKE----E------------------
-----------EKNEYVNE-KQNNKIKDKEFDNTSNTLQKLCNISS---FNNHDLYNIKEIIQDIIYHSKKYVNYQFLNS
HIKDENKLQKGMIIEGMVVSCNNTKMYLKLNMRKRGVILNYLQNKYEIGDIIKAVIINFTSNDYINLGLYDENLLTLHKE
KYIPTGEVLQNIQKILKKEENI
>PGSY75_0204800
M-----------------------------------------IKYFRNNIN---ICKNMRRNMSYGYYNINVNEKIEHYF
DNINKKRNIKYINDCKSCKECVDEIRNGYYN-LKD-LNMKMIGLDIEGYKIGKYGIVSIIQICYE-DIYIFDIYKCDNLY
MFINYLREILECDDIIKLTHDCREDCSILYNQYNIHLKNILDTQVAYNLLFKKTKNYTNTYQISYDDLLKKYLFINNNHK
IYFHKMITMDNYIYLKRPIMKELISYAIQDVIYLKPLILCIIDQFIIKQRQ-KDEKE----E------------------
-----------EKNEYVNNKKQNNKIKDKEFHNTSNTLQNICNISS---FNNHDLYNIKQIIQDIIYHSKKYVNYQFLNS
HIKDDNKLKKGMIIEGMVVSCNNTKMYLKLNMRKRGVILNYLQNKYEIGDIIKAVIINFTTNDYINLGLYDEKLLTLHKE
KYIPSGEVLQNIQKILKKEEKI
>PY17X_0303200
M-----------------------------------------YRYLEKCAN-CIKLKRRVSSASYGYLNLNVNDKVVRYF
EDL--KKNIIYINDSKECKKYINEIEQNV----MN-ENLKIIGLDIEGYKIGRNGTVSIIQICAK-DIYIFDLYKCDNSY
LFAKYLKELFENKNIIKVTHDCREDCSILFNQYNINLNNIFDTQIAYNLILKKSK--KELYQISYDDLLYKCLFLNNNHK
IYFHKIISLDNKIYLKRPISKELIHYAVQDVLYLKPLMLNLVETLSNIENGTPRADT----EDS-ENDEDSENDENSENN
ENSEN--SENSENNTNTNY-DQN-----------GKDNNLSLDVCKDTQHIIEK-NNNFHFINYVIEKSQKYIDYQHLNS
HIKNEKHLQKGMIIEGMVVSCNNINLYVKLNLSKRGVIKNFMNNTYEIGDIVKCVILDFCENDFIKLGLLDSSTLEMT--
------------------TTTK
>PBANKA_0302600
M-----------------------------------------YRYLKKCAS-CLKLKRRVSSASYGYLNLSVNDKVVRYF
EDL--KKNIIYINDSKECKKYINEIEKNA----MN-ENLKIIGLDIEGYKIGKNGTVSIIQICAK-DIYIFDLYKCDNSY
LFAKYLKELFENKSIIKVTHDCREDCSILFNQYNINLNNIFDTQIAYTLILKKSK--KELYQISYDDLLYKCLFLNNNHK
IYFHKIISLNNKIYLKRPISKELIHYAVQDVLYLKPLMLNLIEVLRNIENIIPRNDN-----------------------
-----------ENNTNKNY-DKN-----------GKHNKLSLDLCKDTQHIIEE-NNNFHLINYVIEKSQKYIDYQYLNS
HIKNEKHLQKGMIIEGMIVSCNNINLYVKLNLSKRGVIKNFMNNAYEIGDIVKCVILDFCENDFIKLGLLDSSTSEMT--
------------------IATK
>PBILCG01_0207500
M-----------------------------------------INCLKNNIN---IWKKARRNVSYGYYNINVNEKIHQYF
DNINKKRNIKYINDCRSCKESVDEIKNGNYN-LKD-LKMKIIGLDIEGYKIGKYGIVSIIQICYE-DIYIFDIYKCDNLY
LFINYIKDILECEDIIKVMHDCREDCSILYNQYNIHLKNILDTQVAYNLLFKCKNNYTNTYQISYDDLLKKYLFISNNHK
IYFHKMITLDNYIYLKRPIMKELISYAIQDVIYLKPLILCIIDKFVIKEKR-TDEEECEEEC------------------
-----------EKKKFLNE-KQNNKIKDNKFDKRSNTLQNTCNICS---FNTHDLYHTKQIIQDIILHSKKYVNYQFLNT
HIKDEKKLQKGMILEGMVVSCNNTKMYLKLNMRKRGVILDYVQNKYEIGDIVKAVIVKFTSNDYINLGLYDENILTVHTE
KYIPRVEVLQNIQKLLPNEEKI
>PF3D7_0204800
M-----------------------------------------IKCLKNNIN---IWKRVRRNVSYGYYNININEKIHKYF
DNIDKKRNIKYISDCKSCKECVDEIKNGNYNLLKD-FNMKMIGLDIEGYKIGKYGIVSIIQICYE-DIYIFDIYKCDNVY
LFINYIKDILECDDIIKVTHDCREDCSILYNQYNIHLKNILDTQVAYNLLLKNNNNYTNTYQISYDDLLKKYLFINNNHK
IYFHKMITLDNYIYLKRPIMKELISYAIQDVIYLKPLILCILDKFIIKQKK-KEE------Q------------------
-----------EKNKYVND-KQNNKIKQEKFDKTSNTLQSKGNISS---FNNQDLYHTKEIIQDIILHSKKYVNYQFLNS
HIKDEKELQKGMILEGMVVSCNNTKMYLKLNMRKRGVILNYVQNKYEIGDIVKAVIVNFTRNDYINLGLYDEKILTLDAQ
KYIPREEVLQNIQKFLLNEEKI
>AK88_01346
M-----------------------------------QRSGTILRRLGAGTN--RQMGRRASSVSYGYLNLNVNDKIMPYV
EGL--KKNIIYVTSSKDCKAYVQEIQKSV----QA-GKLNCIGLDVEGYKIGRNGTVSLVQVCAQDDVYLFDVYKCDNTY
LFIKNLKELLEDQRVVKITHDCREDCSILFNQYSISLNNIFDTQVAFNLFLKETK--KDLYQISYDDLLYKCLLVHNKHK
IYFHKMISLDQKIYLKRPIGKELIHYAIQDVIYLKPLMLNLVDRILRVCKD-GQAGC----E------------------
----------------PFC-EDD-----------SRSIENSDDVISEGVHSNLS-EHKANLIKRVAKLSERYIKYQFLNT
HVKNEKELQKGMMLDGMIVSCNNLNLYVKLNLSRRGVITNCLRNEFEIGDVVKCVILGFGSNDYIKLGLYDPSLCVET--
-----------------HEVRQ
>PKNH_0416100
M-----------------------------------QTGGTILRRLGASRN--RQMRRRASTVSYGYLNLTVNDKIMPYV
DEL--KKNIIYVSSYKDCKAYVQEIQKSV----QD-GKLNCIGLDVEGYKIGRNGTVSLVQICAQ-DVYLFDVYKCDNTF
LFIKCLKELLEDGRIVKITHDCREDCSILFNQYSISLNNIFDTQVAYNLLSKETK--KDLYQISYDDLLYKCLLLHNKHK
IYFHKMISLDQKIYLKRPIGKELIHYAIQDVIYLKPLMLNLVDRLLRVCKD-GEARS----E------------------
----------------SFG-EDD-----------SPSIENSDDVIGEEAYSNLT-EHKNNLIKRITKLSERYINYQFLNT
HVKNEKELQKGMILDGMIVSCNNLNLYVKLNLSRTGVITNCLRNEFEIGDMVKCVILGFCNNDYIKLGLCDPSQCVVT--
-----------------REVGH
>PGAL8A_00019500
M-----------------------------------------YRFFNNHIN--KIFKRKITNISYGYLNLSIHDKIIHYF
ENL--KKNIIYINDSKNCKEYINEIKKNL-----N-EKYNFIGLDVEGYKIGKHGIISIIQICTE-NIYIFDLYKCDNTY
LFIMYLKEILENEKIIKITHDCREDCSILYNQYNINLNNVFDTQVAYNLFLKKKK--KDLYQISYDDLLFKCLLLNNNHK
IYFHKIISLDPKVYLKRPISKELIQYAIQDVLYLKPLMLILIDKLNNIDEK-KNILL-----------------------
--------------------------------------DLNEEK---KKVYNLD-LHKIDLINYVIDNSQKYINYQFLNS
HIKNEKKLQKGMIIEGMIVSCSNLKIYVKLNLSKKGVITNYLNHKYEIGDIVKCIILGFSGNNYINLGFSQSSNDKLNDL
K----------------IIKNK
>PVVCY_0300350
M-----------------------------------------YRYLEKCAS-CIRLKRRISSTSYGYLNLSVNDKVVRYF
DDL--KKNIIYINDSKECKKYINEIEKNA----MN-ENLKIIGLDIEGYKIGKNGTVSIIQVCAK-DIYIFDLYKCDNSY
MFAKYLKELFENKNIIKVTHDCREDCSILFNQYNINLNNIFDTQIAYNLILKKSK--KELYQISYDDLLYKCLFLNNNHK
IYFHKIISLDNKIYLKRPISKELIHYAVQDVLYLKPLMLNLVDTLHNIENI-PGEVN----ESD----------------
-----------ENNTNINY-DQI-----------GKHSKLNLDLCKDTQHIIEE-NNNFHLINYVIEKSQKYIDYQYLNS
HIKNEKHLQKGMIIEGMIVSCNNINLYVKLNLSKRGVIKNFMNNTYEIGDIVKCVILDFCENDFIKLGLLDSSTSEMT--
------------------TTPK
>PRELSG_0417100
M-----------------------------------------FRYFNI--N--KIFKREINNISYGYLSLPINSKIAHYF
ENL--KKNIIYINDSKNCREHINEIRKNL-----N-EKINFIGLDVEGYKIGKNGIVSIIQICTE-DIYIFDLYRCDNTY
LFIMYLKELLENEKIIKITHDCREDCSILYNQYNINLNNIFDTQVAYNLFLKKKK--KELYQISYDDLLFKCLLLNNNQK
IYFHKIISLDKKIYLKRPISKELIQYAIQDVLYLKSLMLILIDKLSNIDEK-NNTFS-----------------------
--------------------------------------DLNTEK---KNVNNLD-THKIDLIKYVIKNSQKYINYQFLNS
HIKNEKKLQKGMLIDGMIVSCNNLKIYVKLNLSKNGVITNYLNHKYEIGDIVKCIILGFSGNNYINLGFSNPSIDKI---
--------------------NE
