# Supplementary material for: Phosphorylation in the Plasmodium falciparum Proteome: A Meta-Analysis of Publicly Available Data Sets
Source: J Proteome Res. 2024 Oct 30;23(12):5326–41. doi: 10.1021/acs.jproteome.4c00418 (PMC11629380; doi:10.1021/acs.jproteome.4c00418)
Supplement: Supplementary file 7 — pr4c00418_si_007.zip [file pr4c00418_si_007.zip › plasmodium_alignments/PF3D7_0204900_orthos.afa]

>PPRFG01_0205000
MKITKIINY---NNFKITNVWGGIISK-ASHFSTQHGQYDKSERICNFGFQKVSEEIKSRLVYNLFSNVCNKYDIMNDMM
SLLVHRFWKDQFVKELDILLKYHSYNIQDYVYQHYKD--------------------HSSNNEKIQKK-N----------
--------------------------------------------------------------------------------
--------------------------------ENTSD------------TNGY-SN------NYSVYSDIPNYKILDLAG
GTGDIAFRILEKSKFYLKKNNQSIPF------DHISYQQYLPHIIVCDVNNDMLNVGKKKAATLGYDQNLTWLVQNAENL
ESVESNSIDVITLSFGIRNFTNIPQALKEIHRVLKPGGRFLCLEFSKVQCHIFNIFYKFYLNNVIPIIGKVVANDMKAYK
YLAESIQTFLTPDELAQLFHQANFKNITYTTMTMGIVSIHSAYKL-V
>PGSY75_0204900
MNIKKIINY---NNFKRTNVWGSIISK-GSHFSTQHGHYDKNERICNFGFEKVSEEIKSRLVHNLFSNVCNKYDIMNDMM
SLLLHRIWKDQFVKELDILLKYHSYKIQDHVYQHYKD--------------------YSSKNENKSDT-N----------
--------------------------------------------------------------------------------
--------------------------------MNNN-------------NNSN-NN------TYNIFSDIPNYNILDLAG
GTGDIAFRILEKSKFFLKKNNQSIPF------DNISYQQYLPNIIVCDVNNDMLNVGKKKATTLGYDKNLTWIVQNAENL
ESIESNSIDVITLSFGIRNFTNIPQALKEIHRVLKPGGRFLCLEFSKVQCHIFNIFYKFYLNNVIPIIGKVVANDMHAYK
YLAESIQTFLTPHELAQLFHQANFKNITYTTMTMGIVAIHSAYKV-L
>PRELSG_0417000
MKFIKFLNYD-YNRFSKK-KFGGFLRRKVHLFSTNNSQFN-NEKLYNFGFQKVSEEIKSKLIHNLFSNVSNKYDIMNDLM
SLLLHRSWKNELVKELDIFLKYYSYNIHEIC-KNNKT--------------------FLNEEILTEEN-SV---N-----
-------------------------------------------DNVDYNNIK----------------------------
----------------------NE--EKEI-HENKND------------TESL-SK-------KKRLHNFYKCKILDLAG
GTGDIAFRILEKSKHYLKQNNE--------KFSDNFYQKYMPDIIVCDANSDMINVGIKKAKDLNYYNNITWLIENAENL
KSIEDNSIDIITLSFGIRNFTNIPIALKEIHRVLKPGGRFLCLEFSKVNCDITNIFYKFYLNNCIPLLGKLVANDKDSYK
YLAESIQTFLTPDELSQLIYENNFKNISYTTMTMGIVAIHSAYKL-N
>PVL_040014900
MKALQFCGPRQGRHFREK-RLGAILRTGPKSFSTKSDSFGSGERLYNFGFKKVTEDIKSKLVHNLFSHVSNRYDLMNDLM
SLRLHRCWKDQLVKELDLFLKYHSYRMQEEILRSEAN--------------------WGSQHRKGGAA-HN---GET---
---------------------------ASCEETAASRETAA-YEETHIGDGK----------------------------
----------------------GQTGSQ----TGGAA------------SEAV-NE-------EESAANFSACKILDLAG
GTGDIAFRILKRYKHHLEKLHQGSDFHGGEDQADEFYAKFTPEIIVGDVNEDMMQVGKKRAKEMNYNRNIKWVIQNAENL
NYFEDNSVDIVTLSFGIRNFTNIPKSLREIHRVLKPGGRFLCLEFSRVNCSLIKPLYDAYLLKVIPLLGKIVASSEDSYK
YLAESIQTFLSPEELSQLMHQSSFRNISYSTMTMGIVAVHSGYKI-G
>PBANKA_0302700
MTITKLCTSYNHSYYNRK-IQPNLLRNGINLFMDKGKCFYTNERLYNFGFQKVTEEIKSKLVYNLFSNVSNKYDIMNDLM
SFRLHRCWKDQFIKELDLFLKYQCYNTKQKNINDSIN--------------------VDPYNTTPND-------------
--------------------------------------------------------------------------------
-----------------------------E-SINQNI------------SSYH-NE-------KIKNLNTYKCKILDLAG
GTGDIAFRILKRYKYFMEKIRIFGNKNNYDNISEELYKNPLINIIVCDVNNDMINVGIEKAKNLNLNKNIAWLVENAEEL
KSIEDNSIDVITLSFGIRNFTNISKALSEMYRVLKPGGRLLCLEFSKVECNTINIFYKFYLNNYIPLLGKYIANNEHAYK
YLSESIQTFLTPNELSQLMHQINFKNISYTTMTFGIVAIHSAYKL-N
>PCHAS_0304900
MAVSKICTSYHHSYYYRR-IQPYLLKNGTNLFMDKGKCFYTNERLYNFGFQKVTEEIKSKLVYNLFSKVSNKYDIMNDLM
SFRLHRCWKDQFIKELDLFLKYQCYNTKKKNINDSIN--------------------ADPNDTATND-------------
--------------------------------------------------------------------------------
-----------------------------E-SMNQNV------------ASDH-NE-------KIKSLNEYKCKILDLAG
GTGDIAFRILERYKYFLEKIKIFDNKNNYDRISEEFYKNPLVNIIVCDVNNDMINVGIERAKNLNLNKNITWLVENAEDL
KSIEDNSIDIITLSFGIRNFTNISKALSEMYRVLKPGGRLLCLEFSKVECDAINIFYKFYLNNYIPLLGKYIANNEHAYK
YLAESIQTFLTPDELSQLMHQNQFKNISHTTMTFGIVAIHSAYKL-N
>PCOAH_00008400
MKALQFCSSLHGGYFREK-RLGTLLTTGLKSFSTGSDSFGSSERLYNFGFRKVTEEIKSKLVYNLFSHVSNKYDLMNDLM
SLRLHRCWKDQLVRELDLFLKYHSYKMQEEIHKSEA--------------------------------------------
--------------------------------------------------------------------------------
----------------------------------------------------I-DE------GEESSASHSTCKILDLAG
GTGDIAFRILERYKYYLKKMNQGSNFDGEEGHPDKFYARFTPEVIVADVNKDMIEVGKKRAKEKNHERNIKWVIENAENL
NSFDDNSVDIVTLSFGIRNFTNIPKSLKEIHRVLKPGGRFLCLEFCRVNCSVLKPFYNAYLMNIIPLLGKIVASSEDSYK
YLAESIQTFLTPDELSQLMHQNSFRNISYSTMTMGIVAIHSAYKV-N
>PVP01_0420200
MKALQFCGPRQGLHFREK-RLGATLRTGPKSFSTKSDSFGSGERLYNFGFKKVTEEIKSKLVHNLFSHVSNRYDLMNDLM
SLRLHRCWKDQLVKELDLFLKYHSYKMQEEILRSEAN--------------------WGRQHGKGGAA-SC---------
-------------------------------------------EETRFGDGKV----------------------QTGGE
TG----------------GQTDGQTGSQPGSQTGGAA------------SEAV-NE--------GSAANFSSCKILDLAG
GTGDIAFRILKRYKHHLEKLHQGSDFHEGENQADEFYAKFTPEIIVGDVNEDMMQVGKKRAKEMNYNRNIKWVIQNAENL
NYFEDNSVDVVTLSFGIRNFTNIPKSLREIHRVLKPGGRFLCLEFSRVNCALIKPLYDAYLLKVIPLLGKVVASSENSYK
YLAESIQTFLSPEELSQLMHQSSFRNISYSTMTMGIVAVHSGYKI-G
>PY17X_0303300
MAITKICTSYHHSYYNIK-IRPHLLRNGINLFMDKGKCFYTNERLYNFGFQKVTEEIKSKLVYNLFSKVSNKYDIMNDLM
SFRLHRCWKDQFIKELDLFLKFQCYNIKQTNINDSINDSINDSINDSINDSINDSMNVDPYNTPPND-------------
--------------------------------------------------------------------------------
-----------------------------E-SMNQNI------------SSNH-NE-------KIKNLKANKCKILDLAG
GTGDIAFRILERYKYFLEKIRIFDNKNNYNNISEEFYKNPLINIIVCDVNNDMINVGIEKAKNLNLNKNITWLVENAEEL
KSIEDNSIDVITLSFGIRNFTNISKALNEMYRVLKPGGRLLCLEFSKLECNVINTFYKFYLNNYIPLLGKYIANNEHAYK
YLAESIQTFLTPNELSQLMCQCNFKNISYTTMTFGIVAIHSAYKL-N
>MKS88_001210
MKAKKLCDYYNYNRFRKKNNLVSFLRRELKSYSTKSDHFSSNEKLYNFGFQKVTEEIKSKLVNNLFSKVSNKYDLMNDLM
SLRLHHCWKNELVKELDLFLKYHSYNMEEEMYIHKRD--------------------TINEDKNMEMG-NFHKMWNE---
--------------------------------------EQY-SEDPHIREREKYEHGQEKYEQDREKYEHGQEKYEQDRE
KYEQDREKYERDKEKYEKGMEKYEKGMEKY-EKGMEK------------SSA-----------SQDGGKMHSCKILDLAG
GTGDIAFRILEKYKYHLKKRKSSN-NSYSEYLSDEMCINYMPNIIVCDINSDMIKVGIEKAKNLNYDKYITWLIENAENL
KSFEDNSVDIITLSFGIRNFTNIPKALKEVHRVLKPGGRFLCLEFSKVNCDVINIFYKFYLNNFIPLLGKLVANSEHSYK
YLAESIQTFLTPDELSQLMHQCNFRSISYTTLSLGIVAIHSAYKLII
>PocGH01_04024900
MNCKKIWNCLNCHKFGGKNMVGIFFRIDLRSFGTNSDQFSNSERLYNFGFQKVTEEIKSKLVYNLFSKVSSKYDLMNDLM
SLRLHRCWKDQFVKELDLFLRYHSYNMHKDMSQNNYN--------------------TSNENYEMYNK-E----------
--------------------------------------------D-----------------------------------
----------------------NSNGD-YS-EQGIYP------------DEEK-KK------SLDQSSNLLSCKILDLAG
GTGDIAFRLLERYKHICLREKKKCNNNYHEYMYDKTWENYIPKIIVCDINSDMIKVGMERAKELHYDKYITWLIENAEHL
KSIEDNSIDIITLSFGIRNFTNISIALKEIHRVLKPGGRFLCLEFSKVNSDVINFCYTFYLNNIIPLLGKLVVNSEHPYK
YLAESIQTFLSPEELAQLIYQNSFRNVSYATMTCGVVAIHSAYKL-V
>PBILCG01_0207600
MKITKIINF---NDFKRTGVWGRIISK-ASYFSTQHGPYDKSERICNFGFQKVSEEIKSRLVYNLFSKVCNKYDIMNDMM
SLLVHRFWKDQFVKELDVLLKYHSYNIQDYVYQHYKD--------------------RSSNNEKIQTK-S----------
--------------------------------------------------------------------------------
--------------------------------ETTSD------------TNIY-SNSCSNSYNYSIYSDIPNYKILDLAG
GTGDIAFRILEKSKFYLKKNNQSIPF------DHISYQQYLPHIIVCDVNNDMLNVGKKKAATLGYNQNLTWLVQNAENL
ESIESNSIDVITLSFGIRNFTNIPEALKEIHRVLKPGGRFLCLEFSKVQCHIFNIFYKFYLNNIIPIIGKIVANDMHAYK
YLAESIQTFLTPDELAQLFHQANFKNITYTTMTMGIVVIHSAYKL-M
>PmUG01_04027500
MKAKKLCDYYNYNRFRKKNNLVSFLRRELKSYSTKSDHFSSNEKLYNFGFQKVTEEIKSKLVNNLFSKVSNKYDLMNDLM
SLRLHHCWKNELVKELDLFLKYHSYNMEEEMYIHKRD--------------------TINEDKNMEMG-NFHKMWNE---
--------------------------------------EQY-SEDPHIREREKYEHGQEKYEQDREKYEHGQEKYEQDRE
KYEQDREKYERDKEKYEKGMEKYEKGMEKY-EKGMEK------------SSA-----------SQDGGKMHSCKILDLAG
GTGDIAFRILEKYKYHLKKRKSSN-NSYSEYLSDEMCINYMPNIIVCDINSDMIKVGIEKAKNLNYDKYITWLIENAENL
KSFEDNSVDIITLSFGIRNFTNIPKALKEVHRVLKPGGRFLCLEFSKVNCDVINIFYKFYLNNFIPLLGKLVANSEHSYK
YLAESIQTFLTPDELSQLMHQCNFRSISYTTLSLGIVAIHSAYKLII
>PcyM_0419900
MKVLQFCSSLHGGHFREK-RLGAILRAGLKSFSTESDSFGSGERLYNFGFKKVTEEIKSKLVYNLFSHVSNKYDLMNDLM
SLRLHRCWKDQLVKELDVFLKYHSYKMQEEIYKSEAN--------------------WVSQHRKGETGASS---WEAASN
GEAASNGGTASNGGTASNGGTASNGGTASNGETAAYREATP-SEGTHFGDGK----------------------------
----------------------GQTGSATR-QHGTHP------------SEAI-NE------GEESSDNFSTCKILDLAG
GTGDIAFRILERYKYYLEKMNEGICFDGGEGHTDKFYSRFTPEIIVGDVNKDMIEVGKKRAKEKNYERNIKWVIQNAENL
NLFEDNSVDIVTLSFGIRNFTNIPKSLREIHRILKPGGRFLCLEFSKVTCPLLKQIYNSYLLNFIPLLGKFVARSEDSYK
YLAESIQTFLTPDELSQIMHQNLFRNISYSTMTMGIVAIHSAYK--V
>C922_02848
MKVLQFCHSLHGGYFRER-RLGAILRTGLKSFSTESDSYGSGERLYNFGFKKVTEEIKSKLVYNLFSHVSNKYDLMNDLM
SLRLHRCWKDQLVKELDLFLKYHSYKMQEEIHKWEAK--------------------CVSQNRKGEEA-AS---WEAASD
------------------------------------GETSP-SEGNYFRDGE----------------------------
----------------------GQTGSAPR-HQRAHP------------SEAI-NE------GEESCANCSTCKILDLAG
GTGDIAFRILERYKYFLEKITQGSSSHGGQGHPDKVYSRFTPEIIVADVNRDMIQVGKKRAKERNYESNIKWVIQNAENL
TSFDDNSIDIVTLSFGIRNFTNIPKSLREIHRVLKPGGRFLCLEFSKVNCAFFKPIYNAYLSNFIPLLGKFVASSEDSYK
YLAESIQTFLTPDELSQLMYQNSFRNISYSSMTMGIVAIHSSYKI-V
>AK88_01347
MKALQFYNSLHGGYLWEK-RLGAILRTRVKSFSTGSDSFGTGERLYNFGFKKVTEEIKSKLVYNLFSHVSNKYDLMNDLM
SLRLHRCWKDQLVKELDLFLKYHSYKMQEEIHKSEAN--------------------WVSQNRKGEKA-AF---WE----
--------------------------------------TAP-NEGIHFGDGEE---------------------------
----------------------GQSGRASR-HQGAHP------------SETI-DE------GQESSANFSTCKILDLAG
GTGDIAFRILERYKYYLEKMNQGRCFYGGEDHPDKFYSRFTPEIIVGDVNKDMMNVGMKRAKEMNYEGNIKWVIQNAENL
NSFEDNSIDIVTLSFGIRNFTNIPKSLKEIHRVLKPGGRFLCLEFSKVNCAYLKPIYNAYLMNIIPLLGKIVASSEDSYK
YLAESIQTFLTPDELSQLMHQNSFRNISYSTMTMGIVAIHSAYKI-D
>PGAL8A_00019400
MKILKILNYD-YKRFNKKNIFGKLFKIEANSFSTKNSHFN-SEKLYNFGFQKVSEEIKSKLVHNLFSSVSNKYDVMNDLM
SFLLHRLWKNELVKELDIFLKYYSYNIHEIC-KNRKT--------------------FLNEEILTEDL-TN---NN----
--------------------------------------S-------DY--------------------------------
---------------------------------NEND------------PESF-EK-------KKKLNTFCRCKILDLAG
GTGDIAFRILEKSKYYLKQNNE--------HFSDNFYQKYIPDIIICDINSDMINVGMKKAKELNYNDNITWLIENAENL
KSIEDNSIDIITLSFGIRNFTNISTALKEIYRVLKPGGRFLCLEFSKVNCDALNLFYKFYLNNFIPLLGKLVANNKDSYK
YLAESIQTFLTPDELSQLIYQNNFKNISYTTMTMGIVSIHSAYKL-N
>PF3D7_0204900
MKITKIINY---NNFKITNVWGGIISK-ASHFSTQHGQYDKSERICNFGFQKVSEEIKSRLVYNLFSNVCNKYDIMNDMM
SLLVHRFWKDQFVKELDILLKYHSYNIQDYVYQHYKD--------------------HSSNNEKIQKK-N----------
--------------------------------------------------------------------------------
--------------------------------ENTSD------------TNGY-SN------NYSVYSDIPNYKILDLAG
GTGDIAFRILEKSKFYLKKNNQSIPF------DHISYQQYLPHIIVCDVNNDMLNVGKKKAATLGYDQNLTWLVQNAENL
ESVESNSIDVITLSFGIRNFTNIPQALKEIHRVLKPGGRFLCLEFSKVQCHIFNIFYKFYLNNVIPIIGKVVANDMKAYK
YLAESIQTFLTPDELAQLFHQANFKNITYTTMTMGIVSIHSAYKL-V
>PADL01_0203700
MKVRKIINY---NNFKRTNIWGSIISK-GSHFSTQHGHYDKNEKICNFGFEKVSEEIKSRLVHNLFSNVCNKYDIMNDMM
SLLLHRIWKDQFVKELDILLKYHSYNIQDHIYQHYKD--------------------YSAKNENKSDT-N----------
--------------------------------------------------------------------------------
--------------------------------SNNNNNNNNNSYNNNNNNNSYNNN------NYRIFSDIPNYNILDLAG
GTGDIAFRILEKSKFFLKKNYQSIPF------DHISYQQYLPNIIVCDVNNDMLNVGKKKAATLGYDKNLTWLVQNAENL
ESIESNSIDVITLSFGIRNFTNIPQALKEIHRVLKPGGRFLCLEFSKVQCHIFNIFYKFYLNNVIPIIGKVVANDMHAYK
YLAESIQTFLTPDELAQLFHQANFKNITYTTMTMGIVAIHSAYKL-L
>PBLACG01_0201800
MKIRKIINH---NNFKRTNIWGSIISK-ESYFSTQHGQYDKNERICNFGFQKVSEEIKSRLVYNLFSNVCNKYDIMNDMM
SLLVHRFWKDQFVKELDILLKYHSYNIQDYVYQHYKD--------------------HSWNNEKIQTK-N----------
--------------------------------------------------------------------------------
--------------------------------ENTSD------------TNSY-SN------NYNKYSDIPNYKILDLAG
GTGDIAFRILEKSKFFFKKNNQSIPF------DNISYQQYLPHIIVCDVNNDMLNVGKKKAATLGYDQNLTWLVQNAENL
ESVESNSIDVITLSFGIRNFTNIPQALKEIHRVLKPGGRFLCLEFSKVQCHLFNIFYKFYLNNVIPIIGKVIANDMNAYK
YLAESIQTFLTPDELAQLFHQANFKNITYTTMTMGIVAIHSAYKF-V
>PKNH_0416000
MKMLQFCSSLHGGYFREK-RLGAILRTGLKSFSTESDSFSSGERLYNFGFKKVTEEIKSKLVYNLFSHVSNKYDLMNDLM
SLRLHRCWKDQLVKELDLFLKYHSYKMQEEIHKNEAN--------------------WINQNRKEERA-AS---WE----
--------------------------------------GAPNNEATHFGDGE----------------------------
----------------------SQTGKAPR-YDGVHT------------SEAI-DQ------GEESSANISTCKILDLAG
GTGDIAFRILERYKYYLKRMNKGAYFDGEQGNPDLFYSKFTPEVIVADVNRDMIEVGMKRAKEKNYQRNIKWIIENAENL
NSFDDNSVDIVTLSFGIRNFTNIPKSLKEIHRILKPGGRFLCLEFCRVNCSILKPLYNAYLMNFIPLLGKFVASSEDSYK
YLAESIQTFLTPDELSQLMHQNSFRNISYSTMTMGIVAIHSAYKI-N
>PRCDC_0204000
MKITKIINY---NNIKMTHVWGGIISK-ASHFSTQHGQYDKSERICNFGFQKVSEEIKSRLVYNLFSNVCNKYDIMNDVM
SLLIHRFWKDQFVKELDVLLKYHSYNIQDYVYQHYKD--------------------YSSNNEKIQKK-N----------
--------------------------------------------------------------------------------
--------------------------------ENISD------------TNVY-SN------NYSVYSDIPNYKILDLAG
GTGDIAFRILEKSKFFLKKNNQSIPF------DHISYQQFLPHIIVCDVNNDMLNVGKKKATTLGYDQNLTWLVQNAENL
ESIESNSIDVITLSFGIRNFTNIPQALKEIHRVLKPGGRFLCLEFCKVQCHILNIFYKFYLNNVIPIIGKVVANDMKAYK
YLAQSIQTFLTPDELAQLFHQANFKNITYTTMTMGIVSIHSAYKL-V
>PVVCY_0300360
MGASKICTSYHHNYYCRR-IQPYLLKNGTNLFMDKTKCFYTNERLYNFGFQKVTEEIKSKLVYNLFSKVSNKYDIMNDLM
SFRLHRCWKDQFIKELDLFLKYQCYNTKKKNINDSIN--------------------VDPNNNTTND-------------
--------------------------------------------------------------------------------
-----------------------------E-SMNQNI------------SSDH-NE-------QIKILNAHKCKILDLAG
GTGDIAFRILERYKYFLEKIKIFDNKNNYDRISEEFYKNPLVNIIVCDVNNDMINVGIERAKNLNLNKNITWLVENAEDL
KSIEDNSIDIITLSFGIRNFTNISKALTEMYRVLKPGGRLLCLEFSKVECNAINLFYNFYLNNYIPLLGKYIANNEHAYK
YLAESIQTFLTPDELSQLMHQTQFKNISYTTMTFGIVAIHSAYKL-N
