# Supplementary material for: Phosphorylation in the Plasmodium falciparum Proteome: A Meta-Analysis of Publicly Available Data Sets
Source: J Proteome Res. 2024 Oct 30;23(12):5326–41. doi: 10.1021/acs.jproteome.4c00418 (PMC11629380; doi:10.1021/acs.jproteome.4c00418)
Supplement: Supplementary file 7 — pr4c00418_si_007.zip [file pr4c00418_si_007.zip › plasmodium_alignments/PF3D7_0205000_orthos.afa]

>PPRFG01_0205100
MGLPKNNKVNFCYGKDYRHISRELER-----LKYNKNIEKCNKNKKKCLDELYILASYDNFLKKKYETYECKLDGYINED
KEKIKINEVNKGRNKKIDCTPNNNKIFFYNVHLINDDNLFKKRKNKKKKKKMITLKINKCNHKDKNLHKNEMKDGDHVFS
YTKRKWLNNNN----------NNNNITNMVSFLGYGNIKRKYVTNKCIINEQENNKMDENQHIDKNKNIN--INLHDDKN
DEIRKHSTIQTLYHSNNKEKIISKNVLKDESTNITKECNVNKYDDNIIDHKQKHREKEKKKSIENMNISHIIYEKEQSHD
ICNVLEENKEEEKYNNLQKGVITNCNNDKVKLEEYHHEKELNNVQIINDMDIKKNEEKKEKNNKKKEKQKNKKNEKEKSK
KKEKEKNKKKDKEKNKKN--------EKEKNKKNEKEKNK-KKEKEKNNGDVLKHVENNLQDVELLYEEKIINVNTKKDE
ELSTKNKYSEKDIVHDILSEYSNTLQYTSFLDYMKNRME
>PF3D7_0205000
MGLPKNNKVNFCYGKDYRHISRELERINNIILKYSKNIETCNKNKKKCLDELYILASYDNFLKKKYETYECKLDGYINED
KEKIKINEVNKGRNKKIDCTPNNNKIFFYNVHLINDDDLFKRRKNKKKKKKMITLKINKCNHKDKNLHKNEMKDGDHVFS
YTKKKWLNNNN----------NNNNITNMVSFLGYGNIKRKYVTNKCIINEQENNKMDENQHIDKNKNINININLHDDKN
DEIRKHSTIQTLYHSNNKEKIISKNVLKDESTNITKECNVNKYDDNIIDHKQKHREKEKKKSIENMNISHIIYEKEQSHD
ICNVLEENKEEEKYNNLQKDVITNCNNDKVKLEEYHHEKELNNVQIINDMDIKKNEAKKEKNNKKKEKQKNKKNEKEKNK
KKEKEKNKKKEKEKNKKKEKEKSKKKEKEKNKKKEKEKNK-KKEKEKNNGDVLKHVENNLQDVELLYEEKIINVNTKKDE
ELSTKNKYSEKDIVHDILSEYSNTLQYTSFLDYMKNRME
>PRCDC_0204100
MGLPKNNKVKFCYGKEYRHISRELERINNIILKYNKNIEKCNKNKKKCLDELYILASYDNFLKKKYETYQCKLEGYINEG
TDKIKINEVNKGRNKKYYNSPNNNKIFSYNVNLVNEDNLFKRRKNKKMENKMITLKINKCNHKDKNLHKNEMKDGDNVFS
YTKKKWMNNNNNNNNNNNNNNNNNNIANMVSFLGYGNIKRKYVTNKYIINEQENNKMDENQHIDKNKNIN--INIHDDKN
DEIRKDSTIHTLDHSNNKEKIISKKVLKDESRNITKECDVNKYDENIIEYKQKHREKETNKSIENMNISHIIYEKEQSHD
ICNILEENKEEGKYKNLQKDVITNCNNDKVKLEEYHHEKELNNVQIINDKNIKKNEAKKKKNKKKKEKQKNKKK------
-KEKQKNKE-----------------------KKEKQKNKEKKEKQKNNDEVLKHLENNLQDVELVYEEKIINVNTKKDE
ELSTKNKYSEKDIVHDILSEYSNTLQYTSFLDYMKNRME
