# Supplementary material for: Phosphorylation in the Plasmodium falciparum Proteome: A Meta-Analysis of Publicly Available Data Sets
Source: J Proteome Res. 2024 Oct 30;23(12):5326–41. doi: 10.1021/acs.jproteome.4c00418 (PMC11629380; doi:10.1021/acs.jproteome.4c00418)
Supplement: Supplementary file 7 — pr4c00418_si_007.zip [file pr4c00418_si_007.zip › plasmodium_alignments/PF3D7_0205100_orthos.afa]

>PGSY75_0205100
MRGNESYDPLKEGCLSKINNALDKYTMNTLNYNNSNNFTCEENNETFRENTLNMNVTSDEDNELETYSSIILDKIN----
------------NFKPQDEKIIYEESRREPNIYANMSTLLNFLREQNK---MNTLHIKNFIIENFKITEEIKHDKDINNL
MRRIEHEEIKELIWTSGKRYFMEIKKIYLLMKKFNKERYFINSNKDILKKY-SFKKNKNIKNLLQASIKKKNIQIQKILK
QYIILKGYYKKVCNKYKQENELLKTFFSFPK---NQSYYLNLKYSPQYCRSNHIYFYSYKKWLRRKRLRRTSHFKQDR-Y
VIQK-EYFTNSIFRKYTHHKKRYKEIISDILNDNKLLNLKFKKYEEKYKNKKNK-----RNKRKK----KKKKKKSVQIS
TKRMKDKKNLDI--SYKRR--NKYIYTHLFLPMRLQKKIN-SSNCKYLNKGSYKMQAKKERKEKKFIKHGGMHYVEKEEE
S-------------------------------------------------II-------------------------N--
-----------------------KE--------EENIMKKKEDHIINKDEE-----------------------------
-------------------------------------------------------------IIMKKKEDHFINKD-EENI
MKK-KEDHI-IKIKNAEVKKKKNTLK-KKKKKEKKNFSNDNMKEVTKNDDD---------TNMIKIEEKEKYDHKDEKEN
MSIGNIEECNKMKDEYDKKENTISDIEKENIILDPKEENIMLDTKKEKLILKEKKKKKNLSRKIKKNKIEDNKDIKENEN
FNKIYDEENIEEKEKCIIFEEKKKEHNIIAETDSVEMDEMDNIDEQ
>PF3D7_0205100
MKGNESYDPLKEGCFPKINDALNKYTMNTLNYHHSNNFSCEENKETYRKNTLNMNATSDDDNELETYSSIILDKIN----
------------HFKAQEEKIIYEESRREPNIYSNMSTILNFVKEQNK---MNTLHIKNFIMENLKVTEEIKHDKDINNL
MRRIEHEEIKELISSNGKRYFMEIRKIYFLMKKFHKEGYFPSSNKDVLKKQ-SFKRNKNIKNLLQESIKKKNIQIQKLLK
QYIILKGYYKNVCKKYRQENELLKSFFSFSN---NQSYYLNLKYSPPHSRRNRIYFYPYTKLLRRKRLRRISHFKEDR-Y
VIHK-EYFSNSIFRKYTHHKKRYKEIIQDILNDNKLLNLHFKRYKEKYKK---------------------KKKKKLHIS
SKRKKDKRNLDL--YCKKK-KKEIIYTHLFLPTRLREKINKSSNYNYLNKEGENI-------------------------
-------------------IN------------------------KEEENILHKEEEHILHKDEENY-MKEEEENILHK-
-----------------------DE--------EENILYKEEENILHKDEE-----------------------ENILYK
EEENILHK-------DEEENILHKEEENILHKDEEENILYKEE----------------------------------ENI
LHK-EEANI-IETKNAEVKKKKNTLR-KKKKKEKKNFLNDHMKEVTKNDDDDDDDDDDDENNMIKVEEKQKYNDEDGKEN
VSIDNVEECNKMKDEYDKKENNVSNIEEENIILDSKEQNIILDTNKEKLISKEKKKKK-ISRKIKKTKIEDNKDIKENEN
FNEIYDEKNIGKKEEYIIYEEKNKEHNVITQKDNAK---MDNIDEQ
>PmUG01_04027300
MNKTLHCTSVSELRSSKICEAINKYSLSTLNYNTSRNVETGKELDSASDKTFCLDGISEEEEELRTYSSIVVGKCLLCES
INTALNNEWSTIRLKDTKEKWPNCELRGEMKGESHHRSMLNFIIEQNKNIITNTINISDSIFNVLKIMEDTNKSNELNYL
MRKIEHEDIKELIYVNTKLFMLQVRKIYQVLIDLQISGLCNYGTK-VDKVSSTYRHIVDSAKEAEHVQNKKDKNINLMVK
KYIILKKYYKKLCEKYKMENNLLKRAFIINAKCCNEEYQQKYPFQID-GIC-----------------------------
--TV-SYMNNKILKKYNQPGEGDSEVTPDVIDGSKKVQVNLEKCNGKCLFLLTENEKLPKDCLERTDKGRPSNGASINVD
DIYQTNQEDLPALVNLKKSNKNKIGLACTHGPAECRELFRKK--------------------------------------
---------------------------------------------------------------RAQE-EGEEEEN-----
-----------------------EK--------EENMMEKKEDDKDNKGDN-----------------------ENGLAG
IQNNK----------RDDDNYITFET--RLG-DN-SKSVSEME----------------------------------KNI
SGY-KDINTHVNIF-DEICKRKEPIHDESNQKEFQTRFNDKEAVVV--------------------------------ES
SVLEEKGEKKRAKGEREKKWKVSQRKEEENRGLDSDKGKIILDENS----------------------------------
----------KESDHFSVQEVGEAKH--VKHAKHAK---QAN-QAK
>PPRFG01_0205200
MKGNESYDPLKEGCFPKINDALNKYTMNTLNYHHSNNFSCEENKETYRENTLNINATSDDDNELETYSSIILDKIN----
------------HFKAQDDKIIYEESRREPNIYSNMSTILNFVKEQNK---MNTLHIKNFIMENLKVTEEIKHDKDINNL
MRRIEHEEIKELISSNGKRYFMEIRKIYFLMKKFHKEGYFPSSNKDVLKKQ-SFKRNKNIKNLLQESIKKKNIQIQKLLK
QYIILKGYYKNVCKKYRQENELLKSFFSFSN---NQSYYLNLKYSPPHSRRNRIYFYPYTKLLRRKRLRRISHFKEDR-Y
VIHK-EYFSNSIFRKYTHHKKRYKEIIQDILNDNKLLNLQFKRYKEKYKK---------------------KKKKTLHIS
SKRKKDKRNLDL--YCKKK-KKKIIYTHLFLPTRLREKINKSSNYNYLNKEGGNI-------------------------
-------------------IN------------------------KDEENILYEEEEHILHKDEENY-MKEEEENILHKD
EEENILYKEENILHKEEENILHKDE--------EENILYKEEENILHKDEE-----------------------ENILYK
EEENILHK-------DEEENILYKEEENILHKDEEENILYKEEENILHKEEANILHKDEEENILYKEEENILHKDEEENI
LHK-EEENI-IETKNAEVKKKKNPLK-KKKKKEKKNFLNDHMKEVTKNDDDD----DDDENNMIKVEEKEKYNDEDGKEN
VSIDNVEECNKMKDEYDKKENNVSNIEEENIILDSKEQNIILDTNKEKLISKEKKKKK-ISRKIKKTKIEDNKDIKENEN
FNEIYDEKNIGEKEKYIIYEEKNKEHNVITEKDNAK---MDNIDEQ
>PRCDC_0204200
MKGNESYDPLKEGCFPKINDALNKYTMNTLNYHHSNNFSCEENKETYRENTLNINVTSDEDNELETYSSIILDKIN----
------------HFKAQDEKIIYEESRREPNIYSNMSTILNFVKEQNK---MNTLHIKNFIMENLKVTEEIKHDKDINNL
MRRIEHEEIKELIASSGKRYFMEIRKIYLLMKKFNKEGYFPASNKDVLKKQ-SFKKNKNIKNLLQESIKKKNIQIQKLLK
QYIILKGYYKNVCKKYKQENELLKSFFSFSN---NQSYYLNLKYSPPHCRRNRIYFYPYTKLFRRKRLRRTSHFKEDR-Y
VIYK-EYFTNSIFRKYTHHKKRYKEIIQDILNDNKLLNLQFKKYKEKYKK---------------------NKKKTLHIS
SKKKKDKRNLDL--SYKKK-KKKIIYTHLFLPTRLREKINKSSNYNYLNKERENI-------------------------
-------------------IN------------------------KEEENILYKEEENILHKEEENI-L--------Y--
-----------------------KE--------EENILDKEEEKIINKNDE-----------------------ESITN-
---------------REKENILYKEEENILPKVE-ENILHKEE----------------------------------ENI
LPK-VEENI-IKTKNVEVKKKKNTLK-KKKKKEKKNFLNDHMKKVTKNDDD-------DDNNMIKVEEKEKYNDEDGKEN
VSIDNVEECNKMKDEYDKKENKVSDIEEESVILDPKEQNMILDTNKEKLISKEKKKKK-ISRKIKKTKIEDNKDIKENEN
FNKFYDEKNIGEKEKCTIYEEKNKEHNVITEKDNVK---MDNIDEQ
>PBILCG01_0207800
MGENESYDPLKEECFPKINDALNKYTMNTLNYNHSNIFTCEENNETYRENTLNINVTSDEDNELETYSSIILDKIN----
------------HFKARDEKIIYEESRREPNIYSTMSTILNFVKEQNK---MNTLHIKNFIMENLKVTEEIKHDKDINNL
MRRIEHEEIKELISSSGKRFFMEIRKIYLLMKKFNKEGYFPDSNKDVLKKH-SFKRNKNIKNLLQESIKKKNIQMKKLLK
QYIILKGYYKKVCKKYKQENELLKSFFSFSN---NQSYYLNLKYSPPHCRRNHIFFYPYTKSSRRKRLRRTSHFKEYR-Y
VIHK-EYFTNSIFRKYTHHKKRYKEIIQDILNDNKLLNLQFKKYKERYKK---------------------KKKKSLGIS
TKRTKDKKNLDA--SYKRK--KKYIYTHLFLPTRLKKKIKKSSNYKYLNRESYKMEAEKERKENNFIEHGGIHYVNKDEE
NYMKNEEENIAKKDEGENIIKKEEENITIKEEKNITIKEEKNITIKEEENILYEEEENILYKEEENNLYKEEEENNLYKE
EEENNLY----------------KEEENIIKKEEKNILYKEEENIIKKEEENILYKEEEDILYKEEEDILYKEEEDIIKK
EEENILYKEEENNSYKEEEDIIKKEEENILYKEE-ENIIKKEEENIIKEEENI--IKE-EENIIK-EEENIIKE--EENI
LYKEDEESI-IKMKNAEVKKKKNTLK-KKKKKEKKIFLNDNMKKVTKNDDD---------NNMIKVEEKEKYNYEDEKEN
VSIGNVEECNKMKDEYDKKEKNVSDIEEENIVLDPKEQNIMLDTNKEKLISKEKKKKK-ISRKIKKTKIEDNKDIKENEN
FNKIYDEKNIGEKEKYIISEEKKKEHNIITEKDSVE---MDNIDEQ
>MKS88_001208
MNKTLHCTSVSELRSSKICEAINKYSLSTLNYNTSRNVETGKELDSASDKTFCLDGISEEEEELRTYSSIVVGKCLLCES
INTALNNEWSTIRLKDTKEKWPNCELRGEMKGESHHRSMLNFIIEQNKNIITNTINISDSIFNVLKIMEDTNKSNELNYL
MRKIEHEDIKELIYVNTKLFMLQVRKIYQVLIDLQISGLCNYGTK-VDKVSSTYRHIVDSAKEAEHVQNKKDKNINLMVK
KYIILKKYYKKLCEKYKMENNLLKRAFIINAKCCNEEYQQKYPFQID-GICTGIYIKGSTNRKRNRKIKRRKKFLRSRGF
LLYKVSYMNNKILKKYNQPGEGDSEVTPDVIDGSKKVQVNLEKCNGKCLFLLTENEKLPKDCLERTDKGRPSNGASINVD
DIYQTNQEDLPALVNLKKSNKNKIGLACTHGPAECRELFRKK--------------------------------------
---------------------------------------------------------------RAQE-EGEEEEN-----
-----------------------EK--------EENMMEKKEDDKDNKGDN-----------------------ENGLAG
IQNNK----------RDDDNYITFET--RLG-DN-SKSVSEME----------------------------------KNI
SGY-KDINTHVNIF-DEICKRKEPIHDESNQKEFQTRFNDKEAVVV--------------------------------ES
SVLEEKGEKKRAKGEREKKWKVSQRKEEENRGLDSDKGKIILDENS----------------------------------
----------KESDHFSVQEVGEAKH--VKHAKHAK---QAN-QAK
>PADL01_0203900
MRGNESYDPLKEGCLSKINNALEKYTMNTLNYNNSNNFTCEENNETFRENTLNMNVTSDEDNELETYSSIILDKIN----
------------NFKPQDEKIIYEESRRETNIYANMSTLLNFLREQNK---MNTLHIKNFIIENLKITEEIKHDKDINNL
MRRIEHEEIKELIWTSGKRYYMEIKKIYLLMKKFNKERYFINSNKDVLKKY-SFKKNKNIKNLLQASIKKKNIQIQKILK
QYIILKGYYKKVCNKYKQENELLKSFFSFPN---NQSYYLNLKYSPQYCRSNHIYFYSYKKWLRRKRLRRTSHFKQDR-Y
VIQK-EYFTNSIFRKYTHHKKRYKEIICDILNDNKLLNLKFKKYEEKYKKKKKK---------------RKKKKKSLQIS
TKRMKDKKNLDV--SYKRR--NKYIYTHLFLPMRLQKKIN-SSNYKYLNKESYKMEDKKERKEKKFIKHGGMHCVEKEEE
SIINKEDGKI---------IN------------------------KEEENNMYKEDEKIINKEEENN-MKKEDENIMK--
-----------------------KK--------EENIMKKKEDHIINKDEESITNKEEENNMKKEDENIMKKKEENIMKK
EEDHIVNQDEESITNKEEDNYMKKEEENIINKDE-ENIVNKDEENIMKKKENHIINKD-EENIMKKKEDHIVNHD-EESI
TNK-KEENI-IKIKNAEVKKKKNTLK-KKKKKEKKNSSNDNMKEVTKNDDD---------TNMIKIEEKEKYDNKDEKEN
VSINNVDEYKKMKDECDKKENTISDIEEENIILDPKEENIMLDTKKEKLILKEKKKKKNISRKIKKNKIEDNKDIKENED
FNKIYDEENMGEKEKCMIFEEKKKEHNIIAEKDSVEMDEMDNIDEQ
