# Supplementary material for: Phosphorylation in the Plasmodium falciparum Proteome: A Meta-Analysis of Publicly Available Data Sets
Source: J Proteome Res. 2024 Oct 30;23(12):5326–41. doi: 10.1021/acs.jproteome.4c00418 (PMC11629380; doi:10.1021/acs.jproteome.4c00418)
Supplement: Supplementary file 7 — pr4c00418_si_007.zip [file pr4c00418_si_007.zip › plasmodium_alignments/PF3D7_0205200_orthos.afa]

>PGSY75_0205200
MLIFFNEEKEG--SHMDQNFTGEAKVKYKNGEKFIGMFINGCKRKGKYFYSNKSIYDGFFMNEKRCGYGKLIKKGKQKSI
YIGNFENGRKKGIGFQRYQNGDFYYGEWENNKKNGKGIYYFYSTKEYYCGEWNKGNFNNGSWVISEDVKYVGTYFKNKPK
FKGNFLFSNNLKINVFFHQFVNLSN-I-N---EEEIQLMWKN-L
>PKNH_0415700
MEIGESEKK-G-----QPPPLGEKEEEKELSDKAVNESVVDEKNKELHVYPNKSIYEGGYLHGKKSGLGKLTKR--NGEF
YEGNFQNGQKHGGGFQRYSNGDFYYGEWKHNKKDGRGIFFFSATGEYYFGEWCTGSLISGAWIISSEAKYLGTFFRNLPK
CKGEFFFGNDSKINVFYEQTLGISWGI-EDRNAERVGLHWRL-L
>PmUG01_04027200
MAEDVNRKNQLEHEGLDKNYTGEAKVKYKNGDKFIGAFDNGKKCKGKYYYSNKSTYEGFYLNEKKNGLGKLTKN--ELEF
YYGNFENGKKKGVGFQRYPNGDFYYGEWTNNKKNGKGIYFFFSTKEYYFGEWSKGSFTNGDWVLSHEVKYVGSFFKDKPN
FKGYFLFSNEAKINIFFEQLFTIAM-SENEESKERVELLWRN-I
>PRELSG_0416700
MIESLSEKEVC--KSVELNYTGEAKVKYKNGDKFIGTFENGEKKKGKYYYSNKSVYEGFFSNEKKSGVGKLIKS--EHEF
YYGNFENGRKKGIGFQKYRNGDFYYGEWKNNKKYGKGIYYFSSTKEYYFGEWCKGNFISGEWLISNELKYIGKYFRNKPQ
FKGYFLFPNELKMNVFYKQMLTISN-I-NENNEEQIELQWNRID
>PRCDC_0204300
MLVFFNKQKEG--NHMDENFTGEAKVKYKNGEKFIGTFINGYKRKGKYFYSNKSIYDGFFMNEKRCGYGKLIKKGKQKSM
YIGNFENGKKKGIGFQRYQNGDFYYGEWENNKKNGKGIYYFYSTKEYYCGEWNKGNFNNGSWVISEDVQYVGTYFKNKPK
FKGNFLFSNNMKVNVFFHQFVNLSN-M-N---EEEIQLIWKN-V
>PGAL8A_00019100
MIEFLGEKEVC--KSFERNYSGEANVKYKNGDKFVGTFENGEKKKGKYYYSNKSIYEGFYLNGKKSGLGKLIKS--ENEF
YYGNFENGKKKGIGFQKYPNGDFYYGEWINNKKNGKGIYYFYSTKEYYFGEWCKGNFISGEWQISNELKYIGKYFKNKPK
CVGYFLFSNELKINVFFKQLLSISN-I-NKNKEENIELKWNYIN
>PPRFG01_0205300
MLVFFNKQKEG--NHMDENFTGEAKVKYKNGEKFIGTFINGYKRKGKYFYSNKSIYDGFFMNEKRCGYGKLIKKGKQKSM
YIGNFENGKKKGIGFQRYQNGDFYYGEWENNKKNGKGIYYFYSTKEYYCGEWNKGNFNNGSWVISEDVKYVGTYFKNKPK
FKGNFLFSNNMKINVFFHQFVNLSN-M-N---EEEIQLIWKN-V
>MKS88_001207
MAEDVNRKNQLEHEGLDKNYTGEAKVKYKNGDKFIGAFDNGKKCKGKYYYSNKSTYEGFYLNEKKNGLGKLTKN--ELEF
YYGNFENGKKKGVGFQRYPNGDFYYGEWTNNKKNGKGIYFFFSTKEYYFGEWSKGSFTNGDWVLSHEVKYVGSFFKDKPN
FKGYFLFSNEAKINIFFEQLFTIAM-SENEESKERVELLWRN-I
>C922_02845
MTSPNVQC---------ETRTGEEE--KEPSGEAATGSDVEEENKSIHVYPNKSTYEGGYLHGKKSGLGKLTKR--NGEF
YEGNFQNGQKHGVGFQRYSSGDFYYGEWKHNKKDGRGIYFFSSTGEYYFGEWCKGSLISGVWVISSEAKYMGTFFRNLPK
FKGEFLFANDSKISVFYEQSLGISS-A-DDGGAERVGLHWRS-L
>PcyM_0419600
MEKGESEKK-G-----LSPPSGEEEEEKEPFGETVNGSDVEEKKKAVHVYPNKSTYEGGYLHGKKSGLGKLTKR--NGEF
YDGYFQNGQKHGGGFQRYSSGDFYYGEWKHNKKDGRGIYFFSSTGEYYFGEWCKGSLISGAWIISSEAKYTGTFFRNLPQ
FKGEFLFANDSKINVFYEQTLGICG-S-HDGSEEHVGLYWRS-L
>PVP01_0419900
MEEGESQKK-G-----PPPPSGEEE--KEPFDGAANGSDADETNKGLHVYPNKSTYEGFYLHGKKSGVGKLTKR--NGAF
YEGNFQNGQKHGAGFQRYSSGDFYYGEWRHNKKDGRGIYFFASTAEYYFGEWCKGSLISGAWVISGEAKYVGTFFRNLPK
FKGEFLFANDSKMSVFYEQTLGVSS-A-SDGGAERVALHWRS-L
>PF3D7_0205200
MLVFFNKQKEG--NHMDENFTGEAKVKYKNGEKFIGTFINGYKRKGKYFYSNKSIYDGFFMNEKRCGYGKLIKKGKQKSM
YIGNFENGKKKGIGFQRYQNGDFYYGEWENNKKNGKGIYYFYSTKEYYCGEWNKGNFNNGSWVISEDVKYVGTYFKNKPK
FKGNFLFSNNMKINVFFHQFVNLSN-M-N---EEEIQLIWKN-V
>PADL01_0204000
MLIFFNEEKEG--SHMDQNFTGEAKVKYKNGEKFIGMFINGCKRKGKYFYSNKSIYDGFFMNEKRCGYGKLIKKGKQKSI
YIGNFENGKKKGIGFQRYQNGDFYYGEWENNKKNGKGIYYFYSTKEYYCGEWNKGNFNNGSWVISEDVKYVGTYFKNKPK
FKGNFLFSNNLKINVFFHQIVNLSN-I-N---EEEIQLMWKN-L
>PCOAH_00008430
MEKGESEKK-G-----QPPPSGEEEEEKEPLNEAVNESVVEEKNKGVHVYPNKSTYEGGYLHGKKSGLGKLTKR--NGDF
YDGNFQNGQKHGGGFQRYSSGDFYYGEWKHNKKDGRGIYFFSATGEYYFGEWCKGSLISGTWIISSEAKYMGTFFRNLPK
FKGEFLFTNDSKINVFYEQTLGISS-A-DDGGAERVGLHWRS-L
>PocGH01_04024600
MSRSPSNEYAI--C-TICLFCHETKVRYKNGDEFVGTFDNGQKKYGKYFYVNQSFYEGSYEKEKKEGLGRLTKN--NKEF
YYGNFKNGKKKGLGFQKYPNGDFYYGEWKNNKKDGRGIYFFAATKEYYCGEWCKGNFTNGEWALSGDVKYVGTFFRNKPK
HKGNFYLINESKINVFYEQLLTISC-V-DMKDEERIQLLWRN-I
>PBILCG01_0207900
MLVFFNKEKEG--NHMDENFTGEAKVKYKNGEKFIGMFINGYKSKGKYFYSNKSIYDGFFMNEKRCGYGKLIKEGKQKSM
YIGNFENGKKKGIGFQRYQNGDFYYGEWENNKKNGKGIYYFYSTKEYYCGEWNKGNFNNGSWVISEDVKYVGSYFKNKPK
FKGNFLFSNNMKINVFFHQFVNLSN-M-K---EEEIQLIWKN-V
