# Supplementary material for: Phosphorylation in the Plasmodium falciparum Proteome: A Meta-Analysis of Publicly Available Data Sets
Source: J Proteome Res. 2024 Oct 30;23(12):5326–41. doi: 10.1021/acs.jproteome.4c00418 (PMC11629380; doi:10.1021/acs.jproteome.4c00418)
Supplement: Supplementary file 7 — pr4c00418_si_007.zip [file pr4c00418_si_007.zip › plasmodium_alignments/PF3D7_0205300_orthos.afa]

>PF3D7_0205300
M------EKKIDYNIKRDNLFRTNNVDK--K----KGEEKKKDLISKKNKNKD---NSPNNNNKN--------NDKNNIK
-------------------------------------------------------------NNVL--KN--NSLFNNKKK
KHYLYDVDKTLLNKDMNCINYTYKNLNEQKQNSP-NT----INVNINDKDCDDNQKIMD----IFSIEKKI-KNKYIPNK
-NH---MNKYNNN------NDQNKSDDNFVHSIIHDTFLNTSLQTTHKN-TLTSI--K-I-NKGVKK--KTFT---HKDK
KYYNDDNIKTKENKKNKINNNYT-NDDNNYDNNYDN--------NYDNNDGQNIYNVNIKKNNYVNISINTHLQNNNYEI
KGNHKKEKSFKDCKKELYTNVKDKITLQHKENKKYIDNS--------IQSILNHNEHRSLQKNIHIYN-NKHTQTNKAYN
IQEVHNFSIIYSKQILQTALIQITYKQNVNQMKNKKEEIINNDQINKLNFSILTTRQQNNLHIMNTNKSIHGVLQIFNKI
NTFAMSNNIINILIKKNVETYNEKKKL-KEKEKIIWFNELKTYLLKNTLALLAAEKIVSYIVDELIEESTENLNSQHNEN
ISKIKEKIHIHKIALYQKRKMDKGYLTFVFNDGTTTVYIPTKIKYHMNLCALIKKIKNYINEKLEYIKKEHDISTLCIKC
RGLKIQSIKELFHSEDKEFVISMDKKIKKK------NKK
>PBLACG01_0201900
M------EKKIDNNMKRDNLYKTNNVDN--K----KVEEKKKELISKKNKNKD---TSPYDNNKN--------SDKNNIK
-------------------------------------------------------------NNVL--KN--NSLFNN-KK
KHYLYDVDNTLLNNDINCINYAYKNLNEQKEISQ-HT----INVNINDKDYDDNKKIMD----IFSIEKKKKKNIYIPNK
-TF---MKKYNN--------NKNKSDDNFVHSIIHDTFLNTSLQTNNKS-TLTSI--K-I-NKGVKK--KSFT---NKNN
KYYNDDNIKTNEN-KNKIKKNYT-NDDDNNNNNNNNNNN-TNDNNDIINDNQNVYNTSIKKNNSVNKNICNHLPNNNYQI
KGDHKKEKSFKDCKKELYKNIKDKIIVKHTEKKKYIDNS--------MQSILNHSEHISVKKNIHLYNNNKHTQTSEIYN
IQELHNYSIIYSKQILQTALIQITYKQNVNQMKNKKEEIINNDQINKLNFSILTRRQQNNLQILNGNKSIYSVLQIFNKI
NTFAMSNNIINILIKKNVDIYNEKKKL-KEKEKIIWFNELKTYLLKNTLALLAAEKIVSYIVDELIEESTENLNSHHNEV
INKLKEKIHINKIALHQKRKVDKGYLTFVFNDGTTTVYIPTKIKYHMNLYALIKKLKNYINEKLEYIKKEHDISTLCIKC
RGFKIQSIKELFFSEDKEFVISMDKKIKKK-------KT
>PGSY75_0205300
--------------MKKDNLYTTNNVDK--K----NVEEKKKELISQKNKMKD---TSLEDNNKN--------NASNNIK
-------------------------------------------------------------NNVL--KN--NSLFNN-KK
KHYLHNIDKTLLNKNINCINYAYKNLNEQKGNSQ-HT----INVNINHKDYDDNQKIMD----ILSIEKKKYINKYIPNK
-IH---MKKYNN--------NQNKLDDNFVHSIIQDTFLNTSLQISNKT-PLTSI--K-I-NKGVKKK-KSFT---NINK
KYNN------------------------------------------ITNDNQIVHNSSIKKNNFINT--STQLQNNKYQI
NLDEKKEKSFKDCKKELYKTVKDNIILKHKDNKKYIENY--------MQSILNHNEDISIQKDIHLCN-NKYTQTSIIYN
IEELNKYSLIYSKKILQTALIQITYKQNLNQMKNKKEEIINNDQINKLNFNILTTRQQNNMHIMNANKSINSVLQIFNKI
NTFAISNNLIHILIKKNVETYNEKKKL-KEKEKIIWFNELKTYLLKNTLALLAAEKIVSYIVDELIEDTTDNLNSHHNKN
INKIKEKIHIHKIALHQKRKVDKGYLTFMFNDGTTTVYIPTKIKYHMNLCALIKKIKYYINDKLEYIKKEYDISTLCIKC
KGLKIKSIKELFFSDNKEFVISMDKKIKKK-NKKYITTP
>PGAL8A_00019000
M------LIK--NKEKESKSIKSNEENK------------QK---KKKEKMKS---TINIMDNKL--------AAKKRI-
-------------------------------------------------------------NPVY--KNNKNETFSD-NK
KHYLNDIDKTLLKEDISCISYAYKNLNEQKFSKK-KI----KNI-------SENNKLLE----VLSLENKN---------
-------KKS----------DNNYNLDKNIHSLIYDTFINKNLKINPQN-FFEKS--D-I-KEKKKK--KATL---NF--
-----------------------------------------------------------KKPNILNS-------------
---LGVSSNFNNYKKKLANDSKKNL-IANKIEKTYVDNFAEINETNEQENLIQNFDDISLEKKTKKDNKNAFTQTNFYYD
EEELRFISNFFAKKIINEAFIQITYEQNLNQIEEKSKFINSNDQANKQIFTHLTDCQHNNLNIMKEKNKITNFLQIFNKI
NVFSISRNIINCLMNENIVSIKEKNEL-KKAEELEWFNKVTKHLLKNTVAFLATEKIVSFLTEELIEDSLLNFCLFNEDD
IYKINEKLNNKKITSHKKKKIEKGYINFLLLNEKIKIYIPIKVKEDMNLDDIIKKIKNFINNKLGFLRKEYNLNFIFIKN
KENYVMDIKELYSCESEEFTIYIKKKKKKV-------TT
>PADL01_0204100
MLCK--KKKKIDNNMKKDNLYTTNNVDK--K----NVEEKKKELISKRNNMKD---TSLEDNNKN--------NSSNNIK
NN---------------------VLTNNSSNNIK-NNVLTNNSSNNIKNNVLTNNSSNNIKNNVL--TN--NSLFNN-KK
KHYLHNIDKTLLNKNINCINYAYKNLNEQKGNSQ-HT----INVNINDKDYDDNKKIMD----ILSIEKKKYINKYIPNK
-IH---MKKYNN--------NENKLDDNFVHSIIQDTFLNTSLQTSNKS-PLTSI--K-INNKGVKKKKKSFT---NINK
KYNN------------------------------------------ITNDNQNVDNCSIKKNNIINT--STQLQNNKYQI
NVDDKKEKSFKDCKKELYKNVKNNIILKHKDNKKYIENS--------MQSILNHNEDISIQKNNNLYN-NKYIQTSIIYN
IEELNKYSLIYSKKILQTALIQITYKQNQNQMKNKKEEIINNDQINKLNFNILTTRQQNNLQIMNANKSINSVLQIFNKI
NTFAISNNLINILIKKNVETYNEKKKL-KEKEKIIWFNELKTYLLKNTLALLAAEKIVSYIVDELIEDSTDNLNSHHNEN
INKIKEKIHIHKIALHQKRKVDKGYLTFMFNDGTTTVYIPTKIKYHMNLCALIKKIKYYINDKLEYIKKEYDIRTLCIKC
KGLKIKSIKELFFSDDKEFVISMDKKIKKKKNKKYITTP
>PRCDC_0204400
M------EKKIDNNIKRDNLFRTNNVDK--K----KGEEKKKDLISKKNKNKD---ISPNNNNKN--------NDKNNIK
-------------------------------------------------------------NNVL--KN--NSLFNN-KK
KHYLYDVDKTLLNKDINCINYTYKNLNEQKQNSP-NT----INVNINDKDYDENQKIMD----IFSIEKKI-KNKYIPNK
-NH---MNKYNNNNNNDNHNNQNKSDDNFVHSIIHDTFLNTSLQTTNKN-TLTSI--K-I-NKGVKK--KTFT---NKDK
KYYNDDSIKTKENKKNKISNNHVINDDNNDVINDDNNDVINDDNNDVINDDNNVYNINIKKNDYVNI--NTHLQNNNSQI
KANHKKEKSFKDCKKELYTNVKDKITLQHKQNKKYIDNS--------IQSTLNHSEHKSLQKNIHIYN-NKHTQTSKAYN
IQELNNFSIIHSKQILQTALIQITYKQNVIQMKNKKEEIINKDQINKLNFSILTRRQQNNLHIMDTNKSIHGVLQIFNKI
NTFAMSNNIINILIKKNVETYNEKKKL-KEKEKIIWFNELKTYLLKNTLALLAAEKIVSYIVDELIEESTEKLNSQHNED
ISKIKEKIHIHKIALYQKRKMDKGYLTFVFNDGTTTVYIPTKIKYHMNLCALIKKIKNYINEKLEYIKKEHDISTLCIKC
GGLEIQSIKELLHSEDKEFVISMDKKIKKK-N----KKK
>PPRFG01_0205400
M------EKKIDYNIKRDNLFRTNNVDK--K----KGEEKKKDLISKKNKNKD---NSPNNNNKN--------NDKNNIK
-------------------------------------------------------------NNVL--KN--NSLFNNKKK
KHYLYDVDKTLLNKDMNCINYTYKNLNEQKQNSP-NT----INVNINDKDCDDNQKIMD----IFSIEKKI-KNKYIPNK
-NH---MNKYNNN------NDQNKADDNFVHSIIHDTFLNTSLQTTHKN-TLTSI--K-I-NKGVKK--KTFT---HKDK
KYYNDDNIKTKENKKNKINNNYT-NDDNNDDNNYDNNYN----NNDDNNDGQNIYNVNIKKNNYVNININTHLQNNNYEI
KGNHKKEKSFKDCKKELYTNVKDKITLQHKENKKYIDNS--------IQSILNHNEHGSLQKNIHIYN-NKHTQTNKAYN
IQEVHNFSIIYSKQILQTALIQITYKQNVNQMKNKKEEIINNDQINKLNFSILTTRQQNNLHIMNTNKSIHGVLQIFNKI
NTFAMSNNIINILIKKNVETYNEKKKL-KEKEKIIWFNELKTYLLKNTLALLAAEKIVSYIVDELIEESTENLNSQHNEN
ISKIKEKIHIHKIALYQKRKMDKGYLTFVFNDGTTTVYIPTKIKYHMNLCALIKKIKNYINEKLEYIKKEHDISTLCIKC
RGLKIQSIMELFHSEDKEFVISMDKKIKKK------NKK
>AK88_01351
MGLQGAAGESIDLTTGKDNEGGKNGHKKGDK----KGDQKGGEKGHQKGGQEGGQKGDPEGHQKG--------GQKDGQK
DG---------------------HK-NGRNNEAKVAQGMRENSRQRHKVKRL-GTT-----TTSM--PN--ETHIREKTK
KHYLDNVDKTLQKSNIDCVSYVYKNMNDQTTSKN-MN----RCVKFGGGE-DRVDAVRQ----MLLLEKRPKKNVIIGAS
-RS-SGAATGGD--------GPCAKDDETVQSIIYSTFINTTLRQPHNHAADKVN--K-P-PKGEITK-RAPE---GKNK
KEN------------------YI-------------------------ISGKKFYAKP----SEVNP--------TGTSQ
TVDAYIQNLTSPVKKILCSDKSIQITESNQELKNLT-ND--------G--TFLYEQIISER--ERKKK-VSYTQTSPIYQ
EEEIKRFSKYMTKQIVNEATIQLTYEENVKAMEHKKTDVQLNHEQNVQTYSHLTDFQRDNLGVMADGAELSRCLHIFNKI
NTFGLSGSLINSIVRKNVQEVKEQNHGQNNRSQIEWRNQVTKHLLKNTIAFIATEKIVSYIAEELLEDCILKFFRKDKRE
VDTLIANMEDHNISLYERRRMEGGHFNFVLSNGNLNMNIPVRVKKHMSLEDLLRMIKNRIKKKQNFLLKEYKLDFLCIRD
GTRNIASIHELLSSESNHFTICLNNKEGEV-----IPTG
>PVVCY_0300390
M------SLR----------GRENNINK--S--------PKGHLEINKTQTKE---TYLQ-NDIP--------SSKKNLK
-------------------------------------------------------------ILAS--HN--NNLNNF-NK
FGDPNNIDTTLINVDINSVSYVYNDLNENKKTVK-INKFFKNNTNAHNPNYDEKNKTNNSHRNITHSKDNHQYSCPVQNK
-NF---KVTKEK--------DVPIDNDKEIQSIIYNTFINKNLKIKNNPNIVTQNTSK-Y-EKQCKK--NNGV-GLNSGK
SRL---------------N--IS-------------------------ASSKLV-NIK----KSVN-----------KKN
TYNNYKNILISPISKKEYSDKTSNITETNEELKNVV-ND--------K--SFLYVKIKEEK--KNNKH-TTFTQTNMQYE
KENLNIFSKCITKKIIYQAIIQITYEQNIQQIELEKMSVNLNDQNNKQIYSQLVERQNDNLNFMDKVEPISGYINIFNKM
KTFSNASTLVDSIMRNNIEYATKMEEF-QTSEKLIWENNIMQILLKKVLSLLLINNTVTFLADELIEESFLNIYLLSQKE
IHKIDKKLCDEKNYQHEKRKMENGHFTFCMSNEKINVKVPLKISENMNMDDVLKKIKNYINRKLSYLQKEYDLNLLFIEK
NGTNILNIKDLFSHQPGEFNICLTELQ----------PN
>PCOAH_00008440
MGFHSAAEESSDLTIGKNDERRKNGHQEGDQKGGEKGSQKGGQKGSQKNHQKGGQKGDPEGHQKG--------DEKGGQK
ND---------------------LH-DERKNEAKVTQRMKTTSRQSHRVKPP-GGS-----TTKM--PN--ETDFRERTK
KHYLDNVDKTLQKRNIDCVSYVYKNMNDQTTSKN-AT----NRVKFGGGE-GRVDAVRK----MLLFEKRPKKNVTIGAS
-RSCSSAATGDD--------GSCSKDDETVQSIIYSTFVNTKLRQTQNHATETNS--K-P-KKGKLAK-QAPGAG-GKNK
TRT------------------YT-------------------------NSGQRFHAKQ----SEVNP--------DGTKQ
TVDAYRENLTAAVKKIVYTDKSVEITESNEELKNLS-ND--------G--TFLYEQVISER--EKKKK-VNYTQTSTLYQ
EEEIKIFAKYMAKQIVNEATIQLTYEENVKAMEQKEKAVQLNHQKNMQTYSHLTDFQRDNLGVMADGAELSRCLHIFSKI
NTFGVSGNLINSLLRKNVEEVKEQNHGPNNRGQIEWHNQVTKHLLKNTIAFVATEKIVSYIAEELIEDCILNFFRMDKRD
VDILSANLDDHNISLYERRRMESGHFNFVLSSGNLNVNIPVHVKKHMSLEDLLRMIKNHIKKKQNFLLKEYKLDFLCIRD
GTRNISSIHDLLSSESNQFTICLNKKEGEV-----IPTG
>PcyM_0419500
MGFHSAAEESSDLTTGKDDERRRDGLQKGGQ----KGDQKGGQKGGQKSGQKGGQKSGQKSGQKSGQKNDQKGDQKGDQK
NDQKGFPQNNRQADDPQRDCRGDHP-DERKNEAKVAQEMRADSKQRHKVKPP-GGT-----TTKMKNQN--ETHFRDKKK
KHYLDNVDKTLEKNNIDCVSYVYKNMNDQTTCSKSAA----NSLKFGGGE-GRVDAVRQ----MLLFEKRPKKNVTIGAS
RSR---ASTGGD--------GPCAKDDETVQSIIYSTFINTKLRQTHKHATETVS--KHP-QKGRLAK-EIPS---GKNK
KGN------------------YA-------------------------NRGQRFHAKR----SEVNL--------DGTNQ
TVDAYKLNLTSGVTKSVCTDKCVQITESNVELKNLT-ND--------G--TFLYEQIISER--ERKKK-ESYTQTSTLYQ
QEEIKSFAKYMTKQILNEATIQLTYEENVKAMEHKKKAVQLNHQQNEQMYSHLTDFQRDNLGVMADGAELSRCLHIFSKI
NTFGLSGSLINSILKKNVEAAKEQN----SRGQIEWHNQVTKHLLKNTIAFVATEKIVSYIAEELIEDCILNFFRMDKRD
VDILTANLEDHNICLYERRRMEGGHFNFVLSNGNLNVNIPVRVKKHMSLEDLLQMIKNHIKKKLKFLRKEYKLDCLCIRD
GTRNIASIHELLSSESNHFTICLNKKEGEV-----IPTR
>PBILCG01_0208000
M------EKKIDNNMKRDELYTTNNVVK--K----KIEEKKKDLISKKNKNKD---TSPNDNNKN--------NDKNNIK
-------------------------------------------------------------NNVL--KN--NSLFNN-KK
KHYLYDVDKTLLNKDINCINYTYKNLNEQIENSQ-HS----INVNINDKDYDDNKKIMD----IFSIEKKK-INKYNPNK
-NH---MMKYNNNNN---NNNQNISDDNFVHSIINDTFLNTSLQTTKKS-TLTSI--K-T-NKGVKK--KSST---NKNK
KCYNDDNIKTNEN-RNKINNNYT-NDDN----------------NDVMNDNQNVYNIAKKINNYVNINLNAHLQNNNYQR
KVDHIKEKSFKDCKKELYTNVKHKITVQHKENKKYIDNS--------MQSILNHSEHISLQKNIHIYN-NKHTQTSKTYN
IQEVYKYSIIYSKQILQTALIQITYKQNVNQMKNKKEEIINNDQINKLNFSILTRRQQNNLHIMNVNKPIHSVLQIFNKI
NTFATSNNIINILIKNNVDTYNEKRKL-KEKEKIIWFNELKTYLLKNILAFLAAEKIVSYIVDELIEESTENFNSHHNED
IKKIKEKIHIHKIALYQKRKVDKGFLTFVFNDGTTTVHIPTKIKYHMNLCALIKKIKNYINEKLKYIKKEHDISTLCIKC
RGLKIQNIKELFFSEDKEFVISMDKKLKKK------YKK
>PKNH_0415600
MGFQSAIEESNDITNGMENERRKNGHQKGYKNSHQKGDQKGGQEGDQKMGQKNGQKNDQKGGQKN----GQKRDKKDGQK
ND---------------------RQ-DDHTNEEKVAQEMKATSRQNHRMNPL-GGS-----TRRI--RN--EKYSTEKTK
KHYLDNVDKTLQKRNIDCVSYVYKNMNDETTSKT-AA----NSVKFGGGE-SRVDVVRK----MLLFEKRPKKNVTIGAN
RSS---AATGDD--------CPCSKEDENVQSIIYSTFINTKLRQTQNHATETIS--K-P-QKGKLAK-QAPGSG-GKDK
KGN------------------YT-------------------------SSGQRFYAKQ----SQVNP--------DGIKQ
SVDAYRQNLISVVKKIVCTDKSQQITESNEELRNLQ-ND--------G--TFFYEKIISDR--EKKKK-VNYTQTSTLYQ
EEEIKSFAKYMAKQIVNEATIQLTYEENVKAMEQKEKTVQLNHQQNVQTYSHLTNFQRDNLEVMADGTQLSRCLHIFSKI
NTFGLSGSLINSLLRKNVQEVKEQNHGQNSRSQIEWNNQVTKHLLKNTIAFIATEKIVSYIAEELIEDCILNFFRMDKRD
SDILINNMEDHNISLYDRRRMESGHFNFVLSNDNLNVNIPVRVKKHMNLEDIVIMIKNHIKKKQTFLLKEYKLDFLCIRD
GTRDITSIHDLLSSEANHFTICLNKKEGEA-----IPTP
