# Supplementary material for: Phosphorylation in the Plasmodium falciparum Proteome: A Meta-Analysis of Publicly Available Data Sets
Source: J Proteome Res. 2024 Oct 30;23(12):5326–41. doi: 10.1021/acs.jproteome.4c00418 (PMC11629380; doi:10.1021/acs.jproteome.4c00418)
Supplement: Supplementary file 7 — pr4c00418_si_007.zip [file pr4c00418_si_007.zip › plasmodium_alignments/PF3D7_0205400_orthos.afa]

>PGSY75_0205400
MN--EENIITRKINCLRSTYEERKVRHNDI------DMINKNYEDMLDKIEECVRLRNGYKICFVLKLSQIPLDIYVIDN
MNENDIRRMIKKKNSYN------------------------NNILKPFEQLILDHFNIIKILCNKNNINWDILINTSCKF
LSTFLQVYCDNLWLLPYLLTICSFLNNISTLADSYS---TSNKNDIYNEE-----NEDINNKNKYTIEVLNSIRGKIGIV
KGDIEKHGGFVILMFQSIKLCMKLNNMQITSSFLKIINSTDINYSYIPTSFIVLFKNQLGKLYLQKLEYEKAESEFIWAF
SNSKKSKIEFRKIILESLITIRLNKGLYPPKKLLQKYKLSIYIDIIYSIKRGNIFLYNNVMNSFSKYFFHKGLNECIEQI
HFIVKRNLMKIVVDWWNKII-QENNQQNKLFKVPIYLFHHIFKWAHITQHHSYLETICIITSLILFRYINAYISYDNNIL
VLSKNDPFPSLSHNQG---------PR
>PCOAH_00008450
MNPPDENAITRKINQLRKRRQEGPPR------------KERNYDDLLQEMENCVRLRNGYKISSILKLTQLPVDILVFDE
TTEIELRKKIKKKNA-----------------------------LKNYEQLIIDHYTIIKTLCNRNSINWDVLLSTGCKY
LSSFIHLYSENLWLLPYLLTICSFLNTISTLADSYYS--TSSKNDIYNEE-----NEDINEKNKYTIEVLNSIRGKIGIV
KGDIEKHGGFVILMFQSIKLCMKLNNMQITTSFLKIINSTDIGYGYIPKCFIVLFKYQLGKLYLHKMDYEKAEKEFVWAF
SNSRKGKTDFKKKLLESIISIRLNKGLYPPKRLLQDYELTVYMDIIHSIKQGNIFLYNRVMDSNSKYFFDNGLNECIDQI
HFVVKRNLLKIAVDWWNETV-KDN--PSKLYKVPICIFHHIFNWARITQHHHQLETLCIITSLILFKYINAYVAYDSNIL
VLSKNDPFPSLSKCRMGVRSTVDKPYA
>PY17X_0303700
MNLNEENGITKKINWLRQLEERNPEYELKR------RNIFPNYISLLNSIEECIKLKNGYKMNQILKLTQIPIYIYIIDN
MNENDLRKKIKERNS-----------------------------LKNFEQLIIDHFNIIKILCNKNHINWDILSNISCKF
LSTFLQLYCNNLWLLPYLLSICSFLNNISTLADSYN----NNKNDIFSDE-----NEDINNKNKYTIEVLNSIRGKIGIV
KGDAEKHGGFVILMLQSIKLCMKLNNMQITSSFLKIINSTDINYAYIPKLFIVLFKCELGKLYLQKMEYEKAENEFIWAF
SNSQKNKIAFRKKILQAIISIRLNKGIYPPKNLLKKYNLHIYIDIIYSMKRGNIFLYNNVIQNFSKYFFENGLNECIDQI
HFIVKRNLLKIIVDWWNQII-KDN--PNKVYKVPISLFHHIFIWAGITQHHYYLETLCIITSLILFRYINAYISYDNNIL
VLSKNDPFPLLSQPRI---------SR
>PBLACG01_0202000
MN--EENIITRKINCLRSRYEEKKLKFNDN------DMINKNYEEMLDKIEECVKLRNGYKICFILKLSQIPLDIYIIDN
MNENDIRRMIKKKNNHNHNNHNNNNNNNNNNHNNNHNNNHNSNILKPFEQLILDHFNIIKILCNKNNINWDTLINTSCKF
LSTFLQLYCDNLWLLPYLLTICSFLNNISTLADSYS---TCNKNDIYNEE-----NEDINNKNKYTIEVLNSIRGKIGIV
KGDIEKHGGFVILMFQSIKLCMKLNNMQITSSFLKIINSTDINYSYIPTSFIVLFKNQLGKLYLQKLEYEKAEREFIWAF
SNSKKSKIEFRKIILESLITIRLNKGLYPPKKLLQKYKLSIYIDIIYSIKKGNIFLYNNVMNNFSNYFFHKGLNECIEQI
HFIVKRNLMKIVVDWWNKII-QENNQQNKLYKVPIYLFHHIFKWAHITQHHSYLETISIITSLILFRYINAYISYDNNIL
VLSKNDPFPSLSHNQG---------PR
>PmUG01_04027000
MNVSEDNAITRKINFLRGLDSRGGTSSGINNNVRGRGGNVEDYNAVLDNFEECVRVRNGYRISSILKLTQLPVPVHVIDE
MNEVDLRKKIKKRNF-----------------------------LKNYEQLIIDHFNIIKILCNKSYINWDALLSTSCKF
LFTFIQIYCDSLWLLPYLLSVCSFLNNISTLADSYNN--TNNKNDIFNDENNEEFNEDINDKNKYTIEVLNSIRGKIGIV
KGDAERHGAFVILMLQSIKLCMKLNNMQITSSFLKIINTTDINYMYIPKFFIVLFKNQLGKLYLQKLEYEMAEKEFIWAF
SNSKKSRIEFRKKILESVVSIRLNKGIYPPKMLLQKYNLHIYIDIIYSIKRGNIFLYNNVIQNFSKYFFQNGLNECIDQI
HFIVKRNLLKIIVDWWNNII-KDN--PNKIYKVPISLFHHIFIWAGITQHHYYLETICIITSLILFRYINAYISYDNNIL
VLSKNDPFPSLSQPRI---------SR
>PCHAS_0305300
MNLNEENAITKKINWLRQLEERNPEYELKR------RNIFPNYISLLNSIEECIKLKNGYKMNQILKLTQIPIYIYIIDN
MTENDLRKKIKERNS-----------------------------LKSFEQLIVDHFNIIKILCNKNTINWDMLSSISCKF
LSTFLQLYCNNLWLLPYLLSICSFLNNISTLADSHN----NSKNDIFSDE-----NEDINNKNKYTIEVLNSIRGKIGIV
KGDAEKHGGFVILMLQSIKLCMKLNNMQITSSFLKIINSTDINYAYIPKLFIVLFKCQLGKLYLQKMEYEKAENEFIWAF
SNSQKNKIAFRKKILQAIISIRLNKGIYPPKNLLKKYNLHIYIDIIYSMKRGNIFLYNNVIQNFSKYFFENGLNECIDQI
HFIVKRNLLKIIVDWWNQII-KDN--PNKIYKVPISLFHHIFIWAGITQHHYYLETLCIITSLILFRYINAYISYDNNIL
VLSKNDPFPLLSQPRV---------SR
>PocGH01_04024400
MNLGEEHPITRKVNCLRERSKEQSEG---W------GNVFENYDILLDTVEECVNERNGYKLSKALKLTQIPVDINIIDE
LNESEIRNKIRKKNC-----------------------------LKSYEQLIIDHFNIIKIVCNKYSINWDILLSTSCKF
LTTYIQLYCTNLWLLPYLLCICSFLNSISTLGDNNNNIINGNKNDIFNEE-----NEDINNKNKYTIEVLNSIRGKIGIV
KGDVEKHGAFIILMLQSIKLCIRLNNMQITSSFLKIINSTEINYIYIPVFFIVLFKYQLGKLYLHKEEYEKAEKEFIWAF
TNSKKNKIDLRKKILECIICIRLNKGIYPSKKLLLKYNLHIYINIICSIKYGNIFLYNNIIKNFYKYFFKNDLYECIDKI
HFIVKRNLLKIIIKWWNNNIINNT--PNKIYKVPISLFHHIFIWAGITQHHYYLETLSIITSLILYRYINAYISYDNNIL
VLSKNDPFPSLSQSHV---------SR
>PVP01_0419700
MNPPDEHAITRKINLLRRQRQAEPPR------------RERSYEDLLQEMETCVRMRNGYQVSSILKLTQLPVDILSFDE
TTEIELRKKIKKKNA-----------------------------LKNYEQIIIDHYNIIKTLCNRNAINWDVLLNIGCKF
LSSFIHLYSENLWLLPYLLTICSFLNNISTLADSYYN--TSSKNDIYNEE-----NEDVNEKNKYTIEVLNSIRGKIGIV
KGDIEKHGGFIILMFQSIKLCMKLNNMQITTSFLKIINSTDIEYSYIPKSFIVLFKYQLGKLYLHKMEYEKAEREFIWAF
ANSRKGKTDFKKKLLESIISIRLNKGLYPPKRLLQDYELTIYIDIIHSIKQGNIFLYNRVMGRHSKYFFDNGLNECIDQI
HFVVKRNLLKIAVDWWNETI-KGN--PNKLYKVPICIFHHIFNWARITQHHHQLETLCIITSLILFKYINAYIAYDSNIL
VLSKNDPFPSLSKSRLGALG----GER
>PADL01_0204200
MN--EENIITRKINCLRSTYEERKVRHNDT------DMINKNYEDMLDKIEECVRLRNGYKICFVLKLSQIPLDIYVIDN
MNENDIRRMIKKKNSYN------------------------NNILKPFEQLILDHFNIIKILCNKNNINWDVLINTSCKF
LSTFLQVYCDNLWLLPYLLTICSFLNNISTLADSYS---TSNKNDIYNEE-----NEDINNKNKYTIEVLNSIRGKIGIV
KGDIEKHGGFVILMFQSIKLCMKLNNMQITSSFLKIINSTDINYSYIPTSFIVLFKNQLGKLYLQKLEYEKAESEFIWAF
SNSKKSKIEFRKIILESLITIRLNKGLYPPKKLLQKYKLSIYIDIIYSIKRGNIFLYNNVMNSFSKYFFHKGLNECIEQI
HFIVKRNLMKIVVDWWNKII-QENNLQNKLFKVPIYLFHHIFKWAHITQHHSYLETICIITSLILFRYINAYISYDNNIL
VLSKNDPFPSLSHNQG---------PR
>PBILCG01_0208100
MQVNEENIITRKINCLRNTYEERKIRYNND------DMLNKNYEDLLDKIEECVKLRNGYKICFVLKVSQIPLDIYVIDN
INENDVRRMIKKKNSY--------------------------NILKPFEQLILDHFNIIKILCNKNNINWDVLINTSCKF
LSTFLQLYCDNLWLLPYLLTICSFLNNISTLADSYS---TSNKNDIYNEE-----SEDINNKNKYTIEVLNSIRGKIGIV
KGDIEKHGGFVILMFQSIKLCMKLNNMQITSSFLKIINSTDINYSYIPTSFIVLFKNQLGKLYLQKLEYEKAESEFIWAF
SNSKKSKMEFRKIILESLITIRLNKGLYPPKKLLQKYKLSIYIDIIYSIKRGNIFLYNNVMNSFSSYFFHKGLNECIEQI
HFIVKRNLIKIVVDWWNKIV-QQNNQQNKLYKVPIYLFHHIFKWAHITQHHSYLETICIITSLILFRYINAYISYDNNIL
VLSKNDPFPSLSHNQG---------PR
>PBANKA_0303100
MNLNEENAITKKINWLRQLEEKNPEYELKR------RNIFPNYISLLNSIEECIKLKNGYKMNQILKLTQIPIYIYIIDN
MNENDLRKKIKERNS-----------------------------LKSFEQLIIDHFNIIKILCNKNNINWDMLSSISCKF
LSTFLQLYCNNLWLLPYLLSICSFLNNISTLADSYN----NNKNDIFSDE-----NEDINNKNKYTIEVLNSIRGKIGIV
KGDAEKHGGFVILMLQSIKLCMKLNNMQITSSFLKIINSTDINYAYIPKLFIVLFKCQLGKLYLQKMEYEKAENEFIWAF
SNSQKNKIAFRKKILQAIISIRLNKGIYPPKNLLKKYNLHIYIDIIYSMKRGNIFLYNNVIQNFSKYFFENGLNECIDQI
HFIVKRNLLKIIVDWWNQII-KDN--PNKVYKVPISLFHHIFIWAGITQHHYYLETLCIITSLILFRYINAYISYDNNIL
VLSKNDPFPLLSQPRV---------SR
>PPRFG01_0205500
MN--EENIITRKINCLRSTYEEKKLRYNDD------DLINKNYEEMLDKIEECIKLRNGYKICFVLKISQIPLDIYVIDN
INENDVRRMIKKKNSYN------------------------NNILKPFEQLILDHFNIIKILCNKNNINWDTLINTSCKF
LSTFLQIYCDNLWLLPYLLTICSFLNNISTLADSYI---TSNKNDIYNEE-----NEDINNKNKYTIEVLNSIRGKIGIV
KGDIEKHGGFVILMFQSIKLCMKLNNMQITSSFLKIINSTDINYSYIPTSFIVLFKNQLGKLYLQKLEYEKAESEFIWAF
SNSNKTKIEFRKIILESLITIRLNKGLYPPKKLLQKYKLSIYIDIIYSIKRGNIFLYNNVMNNFSSYFFHKGLNECIEQI
HFIVKRNLIKIVVDWWNKMV-QENNQQNKLYKVPIYLFHHIFKWAHITQHHSYLETICIITSLILFRYINAYISYDNNIL
VLSKNDPFPSLSHNQG---------PR
>PRCDC_0204500
MN--EENIITRKINCLRSTYEEKKLRYNDD------DMINKNYEDLLDKIEECVKLRNGYKICFVLKVSQIPLDIYVIDN
INENDVRRMIKKKNSYN------------------------NNILKPFEQLILDHFNIIKILCNKNNINWDTLINTSCKF
LSTFLQIYCDNLWLLPYLLTICSFLNNISTLADSYI---TSNKNDIYNEE-----NEDINNKNKYTIEVLNSIRGKIGIV
KGDIEKHGGFVILMFQSIKLCMKLNNMQITSSFLKIINSTDINYSYIPTSFIVLFKNQLGKLYLQKLEYEKAESEFIWAF
SNSNKSKIEFRKIILESLITIRLNKGLYPPKKLLQKYKLSIYIDIIYSIKRGNIFLYNNVMNNFSNYFFHKGLNECIEQI
HFIVKRNLIKIVVDWWNKIV-QENNQQNKLYKVPIYLFHHIFKWAHITQHHSYLETICIITSLILFRYINAYISYDNNIL
VLSKNDPFPSLSHNQG---------PR
>PcyM_0419400
MNPPDENAITRKINQLRKKRQEGPPR------------KERTYEDLLQEMENCVRIRNGYKISSILKLTQLPVDILIFDE
TTEIDLRKKIKKKNA-----------------------------LKNYEQLIIDHYTIIKTLCNRNSINWDFLLNTGCKF
LSSFIHLYSENLWLLPYLLTICSFLNTISTLADSYYN--TSTKNDIYNEE-----NEDINEKNKYTIEVLNSIRGKIGIV
KGDIEKHGGFVILMFQSIKLCMKLNNMQITTSFLKIINSTDIGYSYIPKSFIVLFKYQLGKLYLHKMDYEKAEKEFIWAF
SNSRKGKTDFKKKLLESIISIRLNKGLYPPKRLVQDYELTIYMDIIHSIKQGNIFLYNRVLDRHSKYFFDNGLNECIDQI
HFVVKRNLLKIAVDWWNETI-KDN--PNKLYKVPICIFHHVFNWAQITQHHHHLETLCIITSLILFKYINAYVAYDSNIL
VLSKNDPFPSLSKSRMGPRGAVDKAYA
>C922_02843
MNPPDENAITRKINLLRKQREGGSPR------------RQRTYEDLLQEMENCVRIRNGYKISSILKLTQLPVDILLFDE
TTETELRKKIKKKNS-----------------------------LKNYEQLIIDHYTIIKTLCNRSSINWDVLLSTGCKF
LSSFLHLYSENLWLLPYLLSICSFLNTISTLADSHYN--TSNKNDIYNEE-----NEDINEKNKYTIEVLNSIRGKIGIV
KGDIEKHGGFVILMFQSIKLCMKLNNMQITTSFLKIINSTDIGYSYIPRSFIVLFKYQLGKLYLHKMDYEKAEKEFIWAF
SNSRKGKTDFKKKLLESIISIRLNKGLYPPKRLLQDYELTIYMDIIHSIKQGNIFLYNRVMDKHSKYFFDNGLNECIDQI
HFVVKRNLLKIAVDWWNGTI-KDN--PNKLYKVPICIFHHIFNWAQITQHHHQLETLCIITSLILFKYINAYVAYDSNIL
VLSKNDPFPSLSKSRMGARGAVDKAYA
>PF3D7_0205400
MN--EENIITRKINCLRSTYEEKKLRYNDD------DMINKNYEEMLDKIEECIKLRNGYKICFVLKISQIPLDIYVIDN
INENDVRRMIKKKNSYN------------------------NNILKPFEQLILDHFNIIKILCNKNNINWDTLINTSCKF
LSTFLQIYCDNLWLLPYLLTICSFLNNISTLADSYI---TSNKNDIYNEE-----NEDINNKNKYTIEVLNSIRGKIGIV
KGDIEKHGGFVILMFQSIKLCMKLNNMQITSSFLKIINSTDINYSYIPTSFIVLFKNQLGKLYLQKLEYEKAESEFIWAF
SNSNKSKIEFRKIILESLITIRLNKGLYPPKKLLQKYKLSIYIDIIYSIKRGNIFLYNNVMNNFSSYFFHKGLNECIEQI
HFIVKRNLIKIVVDWWNKMV-QENNQQNKLYKVPIYLFHHIFKWAHITQHHSYLETICIITSLILFRYINAYISYDNNIL
VLSKNDPFPSLSHNQG---------PR
>MKS88_001204
MNVSEDNAITRKINFLRGLDSRGGTSSGINNNVRGRGGNVEDYNAVLDNFEECVRVRNGYRISSILKLTQLPVPVHVIDE
MNEVDLRKKIKKRNF-----------------------------LKNYEQLIIDHFNIIKILCNKSYINWDALLSTSCKF
LFTFIQIYCDSLWLLPYLLSVCSFLNNISTLADSYNN--TNNKNDIFNDENNEEFNEDINDKNKYTIEVLNSIRGKIGIV
KGDAERHGAFVILMLQSIKLCMKLNNMQITSSFLKIINTTDINYMYIPKFFIVLFKNQLGKLYLQKLEYEMAEKEFIWAF
SNSKKSRIEFRKKILESVVSIRLNKGIYPPKMLLQKYNLHIYIDIIYSIKRGNIFLYNNVIQNFSKYFFQNGLNECIDQI
HFIVKRNLLKIIVDWWNNII-KDN--PNKIYKVPISLFHHIFIWAGITQHHYYLETISPHQQM------------SR---
---------SLVKISS---------SD
>PKNH_0415500
MNAPDENAITRKINELRKRRQEGPPR------------KERSYEDLLQEMENCVKVRNGYKISSILKLTQLPVDILVFDE
TTEIELRKKIKKKNA-----------------------------LKNYEQLIIDHYTIIKTLCNRNNINWDVLLSTGCKY
LSSFIHLYSENLWLLPYLLTICSFLNTISTLADSYYS--TSSKNDIYNED-----NEDINEKNKYTIEVLNSIRGKIGIV
KGDIEKHGGFVILMFQSIKLCMKLNNMQITTSFLKIINSTDIGYSYIPKSFIVLFKYQLGKLYLHKMDYEKAEKEFIWAF
SNSRKGKTDFKKKLLESIISIRLNKGHYPPKRLLQDYELTIYMDIIHSIKQGNIFLYNRVMDKNSKYFFDNGLNECIDQI
HFVVKRNLLKIAVDWWNETV-KDN--PNKLYKVPICIFHHIFNWAQITQHHHQLETICIITSLILFKYINAYVAYDSNIL
VLSKNDPFPSLSKCRMGLRSAVDKAYA
>PVVCY_0300400
MNLNEENAITKKINWLRQLEERNPEYELKR------RNIFPNYISLLNSIEECIRLKNGYKMNQILKLTQIPIYIYIIDN
MTENDLRKKIKERNS-----------------------------LKSFEQLIIDHFNIIKILCNKNNINWDMLSSISCKF
LSTFLQLYCNNLWLLPYLLSICSFLNHISTLADSHN----NSKNDIFSDE-----NEDINNKNKYTIEVLNSIRGKIGIV
KGDPEKHGGFVILMLQSIKLCMKLNNMQITSSFLKIINSTDIEYAYIPKLFIVLFKCQLGKLYLQKMEYEKAENEFIWAF
SNSQKNKIAFRKKILQAIISIRLNKGIYPPKNLLKKYNLHIYIDIIYSMKRGNIFLYNNVIQNFSKYFFENGLNECIDQI
HFIVKRNLLKIIVDWWNQII-KDN--PNKVYKVPISLFHHIFIWAGITQHHYYLETLCIITSLILFRYINAYISYDNNIL
VLSKNDPFPLLSQPRV---------SR
>PGAL8A_00018900
MNLNEDNIITKKINLLRSLSKNNNVK-----------RNFYNYNNLLEDIEECVKKQNGYELSAILKLTKLPVPINVIDN
MNESDLRKKIKKNNF-----------------------------LKNYEQLIIDHFNIIKILCNKNNINWDVLLSNSCKF
LSTFIEIYCDNLWLLPYLLSICSFLNNISTLADFYN----NNKNDIFNEY-----NEDINEKNKYTIEVLNSIRGKIGIV
KGDVEKHGGFVILMLQSIKLCMKLNNMQITSSFLKIINSTDINYSYIPKSFIVLFKNQLGKLYLQKLEYEKAEKEFIWAF
SNSKKSRIEFRKKILESLISIRLNKGIYPPKKLLEKYKLYIYIDIVYSIKRGNIFLYNNVMKNFSKYFFDNGLNECIEQI
HFIVKRNLVKIVVEWWNNLI-KDN--ANKIFKVPINLFHHIFIWAKITQHHYYLETLCIITSLILFRYINAYISYDNNIL
VLSKNDPFPSLSHSNI---------SR
>AK88_01352
MNPPDENAITRKINQLRKQRQEGPPR------------KERSYEDLLQEMENCVRMRNGYKISSILKLTQLPIDILVFDE
TTEIELRKKIKKKSA-----------------------------LKNYEQLIIDHYTIMKTLCNRNSINWDSLLNMGCKF
LSSFIHMYSENLWVLPYLLTICSFLNTISTLADSYH---TSNKNDIYNEE-----NEDINEKNKYTIEVLNSIRGKIGIV
KGDIEKHGGFVILMFQSIKLCMKLNNMQITTSFLKIINSTDIGYAYIPKSFIVLFKYQLGKLYLHKMDYEKAEKEFIWAF
SNSRKGKTDFKKKLLESIISIRLNKGLYPPKKLLQDYELHIYMDIIYSIKQGNIFLYNRVMEKNSKYFFDNGLNECIDQI
HFVVKRNLLKIAVDWWNETS-KDN--PTKLYKVPICIFHHIFNWAQITQHHHQLETLCIITSLILFKYINAYIAYDSNIL
VLSKNDPFPSLSKSRMGARGAVDKAYA
>PRELSG_0416500
MNLNEENLITKKVNLLRSLSRNNNVK-----------GNFYNYNNLLEDIEECVKKKNGYQLSAILKLTKLPVHINVIDN
MNENDLRKKIKKVNF-----------------------------LKNYEQLIVDHFNIIKILCNKNSINWEILLSNSCKF
LSTFIEIYCDNLWLLPYLLSICSFLNNISTLADFYNN--NNNKNDIFNEY-----NEDLNEKNKYTIEVLNSIRGKIGIV
KGDVEKHGGFVILMFQSIKLCMKLNNMQITSSFLKIINSTDINYSYIPKSFIVLFKNQLGKLYLQKLEYEKAEKEFIWAF
SNSKKSRIEFRKKILESLISIRLNKGIYPPKKLLEKYKLYIYIDIVYSMKRGNIFLYNNVMKNFSKYFFDNGLNECIEQI
HFIVKRNLVKIIVEWWNNLI-KDN--ANKIFKVPINLFHHIFIWAKITQHHYYLETLCIITSLILFRYINAYISYDNNIL
VLSKNDPFPSLSQTNS---------SR
