# Supplementary material for: Phosphorylation in the Plasmodium falciparum Proteome: A Meta-Analysis of Publicly Available Data Sets
Source: J Proteome Res. 2024 Oct 30;23(12):5326–41. doi: 10.1021/acs.jproteome.4c00418 (PMC11629380; doi:10.1021/acs.jproteome.4c00418)
Supplement: Supplementary file 7 — pr4c00418_si_007.zip [file pr4c00418_si_007.zip › plasmodium_alignments/PF3D7_0205500_orthos.afa]

>AK88_01353
MAG-NDHGDVKNLDLGPEFKNCKCLNLCELQLILGDQLRLTSKRNEEAQTLIKSSFDYANKFATIKNRSSIVDVRTNLER
IGELHEYEIAMLVNLLPKTVQEARYFIPSLIRLSDETLNSILEHLISY--------------------------------
-----------------------------------KMYVS
>PBANKA_0303200
MANNNSHGNIQDLNLGPEFQNCKCLNLCELQLILGDQLRLTSKRNEDAQALIRSSFDYANRFATIKNRSSIVDIRTNLER
IGELYEYEIAMLVNLLPKTILEARYFIPSLIRLNEETLHSILEHLISY--------------------------------
-----------------------------------KMYVS
>PmUG01_04026900
MTN-NIHGDIKNLDLGPEFKNCKCLNLCELQLILGDQLRLTSKRNEEAQALIKSSFDYASKFATIKNRSSIVDVRTNLER
IGELHEYEIAMLVNLLPKTILEARYFIPSLIRLNDEILNSILEHLISY--------------------------------
-----------------------------------KMYVS
>PCOAH_00008460
MAS-NEHGDVKNLDLGPEFQNCKCLNLCELQLILGDQLRLTSKRNEEAQTLIKSSFDYANKFATIKNRSSIVDVRTNLER
IGELHEYEIAMLVNLLPKTVQEARYFIPSLIRLSDETLNSILEHLISY--------------------------------
-----------------------------------KMYVS
>PBLACG01_0202100
MAN-NINGDIKNLDLGPDFKNCKCLNLCELQLILGDQLRLTSKRNEEAQALIKSSYDYANKFAAIKNRSSIVDIRTNLER
IGDLHEYEIAMLVNLLPKTILEARYLIPSLIRLNDETLNSILEHLISY--------------------------------
-----------------------------------KMYVS
>PBILCG01_0208200
MAN-NINGDIKNLDLGPDFKNCKCLNLCELQLILGDQLRLTSKRNEEAQALIKSSYDYANKFAAIKNRSSIVDIRTNLER
IGDLHEYEIAMLVNLLPKTILEARYLIPSLIRLNDETLNSILEHLISY--------------------------------
-----------------------------------KMYVS
>PocGH01_04024300
MAN-NLHGDIKSLDLGPEFKNCKCLNLCELQLILGDQLRLTSKRNEEAQALIKSSFDYANKFATIKSRSSIVDVRTNLER
IGELHEYEIAMLVNLLPKTVQEARYFIPSLIRLNDETLNSILEHLISY--------------------------------
-----------------------------------KMYVS
>PF3D7_0205500
MAN-NINGDIKNLDLGPDFKNCKCLNLCELQLILGDQLRLTSKRNEEAQALIKSSYDYANKFAAIKNRSSIVDIRTNLER
IGDLHEYEIAMLVNLLPKTILEARYLIPSLIRLNDETLNSILEHLISY--------------------------------
-----------------------------------KMYVS
>PGSY75_0205500
MAN-NINGDVKNLDLGPDFKNCKCLNLCELQLILGDQLRLTSKRNEEAQALIKSSYDYANKFATIKNRSSIVDVRTNLER
IGDLHEYEIAMLVNLLPKTILEARYLIPSLIRLNDETLNSILEHLISY--------------------------------
-----------------------------------KMYVS
>PRCDC_0204600
MAN-NINGDIKNLDLGPDFKNCKCLNLCELQLILGDQLRLTSKRNEEAQALIKSSYDYANKFAAIKNRSSIVDIRTNLER
IGDLHEYEIAMLVNLLPKTILEARYLIPSLIRLNDETLNSILEHLISY--------------------------------
-----------------------------------KMYVS
>PRELSG_0416400
MAN-HMQGDIKNLDLGPEFKNCKCLNLCELQLILGDQLRLSSKRNEEAQALIKSSFDYANKFATIKNRSSIVDIRTNLER
IGDLHEYEIAMLVNLLPKTILEARYFIPSLIRINDDTLNSILEHLISY--------------------------------
-----------------------------------RMYVS
>PCHAS_0305400
MANNNLHGDIQDLNLGPEFQNCKCLNLCELQLILGDQLRLTSKRNEDAQALIRSSFDYANRFATIKNRSSIVDIRTNLER
IGELYEYEIAMLVNLLPKTILEARYFIPSLIRLNEETLNSILEHLISY--------------------------------
-----------------------------------KMYVS
>PPRFG01_0205600
MAN-NINGDIKNLDLGPDFKNCKCLNLCELQLILGDQLRLTSKRNEEAQALIKSSYDYANKFAAIKNRSSIVDIRTNLER
IGDLHEYEIAMLVNLLPKTILEARYLIPSLIRLNDETLNSILEHLISY--------------------------------
-----------------------------------KMYVS
>PGAL8A_00018800
MAN-NMQGDIKNLDLGPEFKNCKCLNLCELQLILGDQLRLTSKRNEEAQALIKSSFDYANKFATIKNRSSIVDIRTNLER
IGDLHEYEIAMLVNLLPKTILEARYFIPSLIRLNDDTLNSILEHLISY--------------------------------
-----------------------------------KMYVS
>PVL_000104500
MAG-NEHGDVKNLDLGPEFKNCKCLNLCELQLILGDQLRLTSKRNEEAQALIKSSFDYANKFATIKNRSSIVDVRTNLER
IGELHEYEIAMLVNLLPKTVQEARYFIPSLIRLGDETLNSILEHLISY--------------------------------
-----------------------------------KMYVS
>PVP01_0419600
MAG-NEHGDVKNLDLGPEFKNCKCLNLCELQLILGDQLRLTSKRNEEAQALIKSSFDYANKFATIKNRSSIVDVRTNLER
IGELHEYEIAMLVNLLPKTVQEARYFIPSLIRLGDETLNSILEHLISY--------------------------------
-----------------------------------KMYVS
>PcyM_0419350
MAG-NEHGDVKNLDLGPEFKNCKCLNLCELQLILGDQLRLTSKRNEEAQTLIKSSFDYANKFATIKNRSSIVDVRTNLER
IGELHEYEIAMLVNLLPKTVQEARYFIPSLIRLSDETLNSILEHLISY--------------------------------
-----------------------------------KMYVS
>PY17X_0303800
MANNNLHGNIQDLNLGPEFQNCKCLNLCELQLILGDQLRLTSKRNEDAQALIRSSFDYANRFATIKNRSSIVDIRTNLER
IGELYEYEIAMLVNLLPKTILEARYFIPSLIRLNEETLNSILEHLISY--------------------------------
-----------------------------------KMYVS
>MKS88_001203
MTN-NIHGDIKNLDLGPEFKNCKCLNLCELQLILGDQLRLTSKRNEEAQALIKSSFDYASKFATIKNRSSIVDVRTNLER
IGELHEYEIAMLVNLLPKTILEARYFIPSLIRLNDEILNSILEHLITGGGTGAVSMVITREVTYVKDITNHIDKLRINVH
EEIGKYNRGEEAAVRWSPIIRHARCSARLASNLLQNIHLF
>C922_02842
MAG-NEHGDVKNLDLGPEFKNCKCLNLCELQLILGDQLRLTSKRNEEAQTLIKSSFDYANKFATIKNRSSIVDVRTNLER
LGELHEYEIAMLVNLLPKTVQEARYFIPSLIRLSDETLNSILEHLISY--------------------------------
-----------------------------------KMYVS
>PKNH_0415400
MAG-NEHGDVKNLDLGPEFKNCKCLNLCELQLILGDQLRLTSKRNEEAQTLIKSSFDYANKFATIKNRSSIVDVRTNLER
IGELHEYEIAMLVNLLPKTAQEARYFIPSLIRLSDETLNSILEHLISY--------------------------------
-----------------------------------KMYVS
>PVVCY_0300410
MANNNLHGDIQDLNLGPEFQNCKCLNLCELQLILGDQLRLTSKRNEDAQALIRSSFDYANRFATIKNRSSIVDIRTNLER
IGELYEYEIAMLVNLLPKTILEARYFIPSLIRLNEETLNSILEHLISY--------------------------------
-----------------------------------KMYVS
>PADL01_0204300
MAN-NINGDVKNLDLGPDFKNCKCLNLCELQLILGDQLRLTSKRNEEAQALIKSSYDYANKFATIKNRSSIVDVRTNLER
IGDLHEYEIAMLVNLLPKTILEARYLIPSLIRLNDETLNSILEHLISY--------------------------------
-----------------------------------KMYVS
