# Supplementary material for: Phosphorylation in the Plasmodium falciparum Proteome: A Meta-Analysis of Publicly Available Data Sets
Source: J Proteome Res. 2024 Oct 30;23(12):5326–41. doi: 10.1021/acs.jproteome.4c00418 (PMC11629380; doi:10.1021/acs.jproteome.4c00418)
Supplement: Supplementary file 7 — pr4c00418_si_007.zip [file pr4c00418_si_007.zip › plasmodium_alignments/PF3D7_0205600_orthos.afa]

>PCHAS_0305500
-----------------------MGFIKAEEFINHYMRINKEIKELSERKNEEFKFNIFVFYYNNIDSICTEHILHFHKK
LKREINVYSYGVEKKEDIFNLLKKYDDIYLKNKEYYRDYFFCVILIGICSHINTDTNIYDEIGNFFNNILDKHYSAYLKF
YVIDNKRPFHEIFLENSKWDLVMSESEHNEVMSICQSLEKSNDSDID-------------------------ID-----D
DN--------------------------------------R--------KIKSFKKKKNYQKLYDHYNIVKEENKCMCLL
LYPYIQCINKDDASSIIFISSISLLSYLKTDQITYEYYNKQIKNLYNDILNISENNFVSFEQERGLLPMLSFISLNEALE
IDERIYIYDHKNVKNTFNKIRTMCDIENKEFTGNFRQLDLKKQNEILVKLKSLIKIIKPMSTLGWKRRTYLLYNSDSFYF
ILILIYVYINRDKKMETYLYNCLKTSDFLFNIFKDRLKQSEIYDKLIEDHLHKNAASYLSVLIKKVMESNKKVVNITSNF
KIYMDIIQTAKNTYSHPFELKFISTFFSSFQSYCTDKYKTYHLIVCHINDSEDTILYGFTPLNKKDYWVLIFSRIAYSNS
EHIIYDTISDVNTIRIRKNDLRFILDEIKHVFRGIIKSETKKKILGEDELAGLE--------------EMI-SDN-EE--
--------EN--ENSK-------DE-QN------D-EPNEF-EE-DLIG-------------------------------
-------------------RDGLDEE
>PmUG01_04026800
MDCTSIQSCSSHEAKPLNEKKKKMGFVKAEEFMNHYMRVNREIKELSNRKNEEFKFNIFIFYSNNIDSICTEHILHFHKN
LKKDINIFSYAIEKKEDMTKFFKKYDDIYSKNKEYYRDYFFAVILIGICCHINTDISIYESIENFFSKILGRNYLDYLKF
FVIDNKRPFHEIFANSDKWDLVLNEAELNEIMSIYSRSEKDGGRGGERDERSGD-------V-QDDTRGD--VQ-----E
DTRGDVQEDTRGDVQEDTRGDVRGNGRRGGCEYPFPIYDEN--------AKRKGKGRNVPSRLYDHSAIIKEENKCLCLM
IYPFVQCVSEDDSSAIIFICSISLISYLKTDQITYDYYNKEIKNLHEDSLNISNGHFISFDSERGLLPMLSFISLNESLE
IDERIYIYDHKNVKNTFNQIRAMCHIEIKEFTGNFRQLDLKKQNEILVKLKNFIKIIKPMNTLGWKRRTYVLYNSDSFYF
MIILIHIYINRVKKMDTYLYNCLKTSDFLFNIFKDRLKQCEIYDKLIEKHLHRNAASYLSILIKKIMESNKKSITITSAF
KIYMNIFQTAKNSYNHSFELKFISNMFSSFQSYCNDKYKTYHLLVCHITDSDETIIYGFTPLNKKDYWPIIFSKIAYSNA
EQIDYDTLADVNTIRLRRNDLKFILDEIKEVFRGIIKHEHKREITQDASTTEEE--------------VDE-AGEKDEAE
EEDKAGEMDEEEEVNE-------EE-EV------D-EAEEV-DE-AEEVDEAEEVDEVEEVD------------------
EAEEV-DEAEEEDEVEKVEDVDERSL
>C922_02841
-----------------------MGFVKAEEFVNHYMRVNREIKELSSRKNEEFKFNIFIFYYNDIDSICTEHILHFHKN
VKRDINIFSYGIEKKEDLLNFCKKYEDVYSKNADYYRDYFFEVILIGMGSHMNTDGDVYTLVESFFTSIMSKNYVGYLKF
FVIDNRRPYHEIFETSDKWDLVLSEGEMTDVMTIYSSTAAGKGVSTGGEATEG-----------GETQGGTTDT-----R
SN-------------------------------------HN--------TKGGKGKKNVQQKLHSYYNTVKEENKCMCLM
IYPFIQCVSEDDSSAIIFISSVSLISYLKTDGVTYDYYNREIKNLHNDSMNISNGHFISFDRERGLLPMLSFMSLNESLE
IDERIYIYDHKNVKNTFNRIRTMCHIEIKEFTGNFRQLDLKKQNEILIKLKAFIKIIKPMNSLAWKRRTYVLYNSDSFYF
LIVLIYIYINRIKKMDSYLYNCLKTSDFLFNIFKDRLKQSEIYDKLIEKHLHKNAASYLSVLIKKIMESNKKSINITSDL
KIFMDIFQTARNSYTHPFELRFISNMFSSFQSYCNDKYKTYHLVVCHINDSDDTLLYGFSPLNKRDYWPSVFSKIAYSNS
EQICYDTVADVNTLRIRKNDFKFILSEIKDVFRGVLRCDHRREFDLSDSTDAEE--------------EEE-AAV-EE--
---------------E-------ED-GA------D-EEGAV-E---------DD--AM--EE------------------
EDEAT-EEVYAE---DATDGANETEQ
>PRCDC_0204700
-----------------------MGFVKAEEFINHYMRVNKEIKELSNRKNEEFKFNIFIFYYNNIDSICTEHILHFHKN
LKREINVFSYGVEKKEDLIKFFNKHNDIYSKNKDYYRDYFFQVILIGICSHINTDTSIYEDIEKFFSNLLSKTYLGYLKF
FVIDNKRPFHEIFFNNDKWELVLNELEHNEIMTIYNNK------------------------------------------
--------------------------------------------------K-NNDKKKLYSKYYDNYYIVKEENKCLSLM
VYPFIQCAGEDDASAIIFISSISLMSYLKTEQITYDYYNKEIKNLHNDSLNISNGHFLSFDSERGLLPMLSFISLNEALE
IDERIYIYDHKNVKNTFNQIRTMCHIEIKDFTGNFRQLDLKKQNEILIKLKNFIKIIKPMNTLAWKRRTYVLYNSDSFYF
LIILIHIYINRIKKMDTYLYNCLKTSDFLYNIYKDRLKQSEIYDKLIEKHLHKNAANYLSILIKKVMESHKKSISITSTF
KIYMDIFQTPRNSYTHPFELKLISNMFSSFQSYCVDKYKTYHLIVCNIIDSDDTILYGFAPLNKRDYWPLIFSKIAYTNA
EQINYDTLTDVNTIKIRKTDLKFLLDEIKDVFRGIIKHDYKKELQANLKGNDHD------------GDEDE-DED-EE--
--------DD--QENE-------DE-EL------E-EDDII-QE-DLLGDQQDE--DL--MD------------------
QNANH-HEIHED-----DDNEHTEPN
>PF3D7_0205600
-----------------------MGFVKAEEFINHYMRVNKEIKELSNRKNEEFKFNIFIFYYNNIDSICTEHILHFHKN
LKREINVFSYGVEKKEDLIKFFNKHNDIYSKNKDYYRDYFFQVILIGICSHINTDTSIYEDIEKFFSNLLSKTYLGYLKF
FVIDNKRPFHEIFFNNDKWELVLNELEHNEIMTIYNNK------------------------------------------
--------------------------------------------------K-NNDKKKLYSKFYDNYYIVKEENKCLSLM
VYPFIQCAGEDDASAIIFISSISLMSYLKTEQITYDYYNKEIKNLHNDSLNISNGHFLSFDSERGLLPMLSFISLNEALE
IDERIYIYDHKNVKNTFNQIRTMCHIEIKDFTGNFRQLDLKKQNEILIKLKNFIKIIKPMNTLAWKRRTYVLYNSDSFYF
LIILIHIYINRIKKMDTYLYNCLKTSDFLYNIYKDRLKQSEIYDKLIEKHLHKNAANYLSILIKKVMESHKKSITITSTF
KIYMDIFQTPRNSYTHPFELKLISNMFSSFQSYCVDKYKTYHLIVCNIIDSDDTILYGFAPLNKRDYWPLIFSKIAYTNA
EQINYDTLTDVNTIKIRKTDLKFLLDEIKDVFRGIIKHDYKKELQANLKGNHDD--------------EDE-D---EE--
--------DD--EENE-------EQ-EL------E-EDDII-EE-DLLGDQQDE--DL--MD------------------
QNANH-HEIHED-----DDNEHTEPN
>PBILCG01_0208300
-----------------------MGFVKAEEFINHYMRVNKEIKELSNRKNEEFKFNIFIFYYNNIDSICTEHILHFHKN
LKREINVFSYGVEKKEDLIKFFNKHNDIYSKNKDYYRDYFFQVILIGICSHINTDTSIYEDIEKFFSNLLSKTYLGYLKF
FVIDNKRPFHEIFFNNDKWELVLNELEHNEILAICNNK------------------------------------------
--------------------------------------------------K-NNDKKKYFSKFYDNYYIVKEENKCLSLM
IYPFIQCAGEDDASAIIFISSISLMSYLKTEQITYDYYNKEIKNLHNDSLNISNGHFLSFDSERGLLPMLSFISLNEALE
IDERIYIYDHKNVKNTFNQIRTMCHIEIKDFTGNFRQLDLKKQNEILIKLKNFIKIIKPMNTLAWKRRTYVLYNSDSFYF
LIILIHIYINRIKKMDAYLYNCLKTSDFLYNIYKDRLKQSEIYDKLIEKHLHKNAANYLSILIKKVMESHKKSITITSTF
KIYMDIFQTPRNSYTHPFELKLISNMFSSFQSYCVDKYKTYHLIVCNIIDSDDTILYGFAPLNKRDYWPLIFSKIAYTNA
EQINYDTLTDVNTIKIRKTDLKFLLDEIKDVFRGIIKHDYKKELQANLKGNDDD--------------EED-DQD-----
------------EEDE-------EE-EL------E-EHDII-EE-DLLGDQQEE--DL--MD------------------
QNDNH-HEIHQD-----DDNEHTEPN
>PRELSG_0416300
-----------------------MGFVKAEEFINHYMRVNKEIKELSNRKNEEFKFNIFIFYYNNIDSLCTEHILHFHKN
LKRDINIFSYGVEKKEDIINFFKKYDDIYSKNKEYYRDYFFEVILIGICSHINTDTTIYEHIENFFSKILSKNYLAYLKF
FVIDNKRPFNEIFENNDKWELVLSENELNEIMKIYNS-------------------------------------------
----------------------------------------------------NKDKQNYYSNIYEHYSIIKEEYKCLCLM
IYPFIQCVSEDDSSAIIFISSISLISYLKTDQITYEYYNKEIKNLHNDSLNISSGHFMCFESERGLLPMLSFISLNESLE
IDERIYIYDHKNIKNTFNQIRTMCHIEIKEFTGNFRQLDLKKQNEILVKLKNFIKIIKPMNTLGWKRRTYVLYNNDSFYF
LIILIYIYINRAKKMDTYLYNCLKTSDFLHNIFKDRLKQSEIYDKLIEKHLHRNAASYLSILIKKIIESNKKSISITPNL
KIFLDIFQTPKNSYCHPFELKFISNMFSSFQSYCNDKYKTYHLIVCHIIDSDETILYGFTPLNKKDYWPSIFSKIVYTNS
EHIIYDTLFDVNTIKIRKNDFKFILDEIKEVFRGMVKHDHKKELNENISSEEEF--------------FEE-E-------
-----------------------EA-EI------E-EDDR--EE-EFFGDEQIN--EL--DE------------------
----------EK-----NSINDEINE
>PBLACG01_0202200
-----------------------MGFVKAEEFINHYMRVNKEIKELSNRKNEEFKFNIFIFYYNNIDSICTEHILHFHKN
LKREINVFSYGVEKKEDLIKFFNKHNDIYSKNKDYYRDYFFQVILIGICSHINTDTSIYEDIEKFFSNLLSKTYLGYLKF
FVIDNKRPFHEIFFNNDKWELVLNELEHNEIMTIYNNK------------------------------------------
--------------------------------------------------K-NNDKKKYFSKFYDNYYIVKEENKCLSLM
IYPFIQCAGEDDASAIIFISSISLMSYLKTEQITYDYYNKEIKNLHNDSLNISNGHFLSFDSERGLLPMLSFISLNEALE
IDERIYIYDHKNVKNTFNQIRTMCHIEIKDFTGNFRQLDLKKQNEILIKLKNFIKIIKPMNTLAWKRRTYVLYNSDSFYF
LIILIHIYINRIKKMDTYLYNCLKTSDFLYNIYKDRLKQSEIYDKLIEKHLHKNAANYLSILIKKVMESHKKSITITSTF
KIYMDIFQTPRNSYTHPFELKLISNMFSSFQSYCVDKYKTYHLIVCNIIDSDDTILYGFTPLNKRDYWPLIFSKIAYTNA
EQIYYDTLTDVNTIKIRKTDLKFLLDEIKDVFRGIIKHDYKKELQANLKGNDDD--------------------------
------------EEDE-------EE-EL------E-EDDII-EE-DLLGDNQEE--DL--ID------------------
QNGNH-QEIHQD-----DDNEYTEPN
>AK88_01354
-----------------------MGFIKAEEFINHYMRVNREIKELSSRKNEEFKFNIFIFYYNDIDSICTEHILHFHKN
VKRDINIFSYGIEKKEDLINFFKKYEDVYSKNPDYYRDYFYEVILIGMCSHMNTDGDVYTLVENFFTNIMNKNYVGYLKF
FVIDNRRPYHEIFETSDKWDLVLSEGEMMDVMAIYNSASTGKGNASGVEAT--------------------------GEE
SN------D------A-----------------------TN--------AKVGKGKKNAQQKLHNYYNIVKEENKCMCLM
IYPFIQCVSEDDSSAIIFISSVSLISYLKTDAVTYDYYNKEIKNLHNDSMNISNGHFISFDRERGLLPMLSFMSLNESLE
IDERIYIYDHKNVKNTFNKIRTMCHIEIKEFTGNFRQLDLKKQNEILIKLKAFIKIIKPMNSLAWKRRTYVLYNSDSFYF
LVVLIYIYINRIKKMDSYLYNCLKTSDFLFNIFKDRLKQSEIYDKLIEKHLHKNAASYLSVLIKKIMESNKKSINITSKL
KIFLDIFQTAKNSYTHPFELKFLSNMFSSFQSYCNDKYKTYHLVVCHINDSDDTLLYGFTPLNKRDYWPSVFCKMAYNNS
EQITYDTVADVNTLRIRKNDFKFILSEIKDVFRSVLRYQHRQDLDASDSTDAEE--------------EEE-EME-ME--
--------ID--EEVD-------EN-AM------E-EEEEA-VE-DNAVEEEDE--A-----------------------
----M-EEV--------FGADETEQG
>PVP01_0419500
-----------------------MGFVKAEEFVNQHMRVNREIKELCSRKNEEFKFNIFIFYHNDIDSICTEHILHFHKN
VRRDINIFSYGIEKKEDLLNFCKKYEDVYSKNGDYYRDYFFQVILIGMCSHMNTDGDVYSLVEDFFTGIMGKSYVGYLKF
FVIDNRRPYHEIFETSDKWDLVLSEGEMADVMAMYGSAPISGATERD--NR--------------------------GKA
GS------D------TD----------------------TRKKTGSAADTR-GKAKANARQKLQSYYHTVKEENKCMCLM
IYPFIQCVSEDDSSAIIFISSVSLISYLKTDAVTYEYYNKEIKNLHNDSMNISNGHFISFDPERGLLPMLSFMSLNESLE
IDERIYIYDHKNVKNTFNKIRTMCHIEIKEFTGNFRQLDLKKQNEILIKLKSFIKIIRPMNTLAWKRRTYVLYNSDSFYF
LIVLIYIYINRIKKMDSYLYNCLKTSDFLFNIFKDRLKQSEIYDKLIEKHLHKNAASYLSVLIKKIMESNKKSINITSDF
KIFLDIFQTARNSYTHPFELRFLSNMFSSFQSYCNDKYKTYHLLVCHINDSDETLLYGFTPLNKRDYWPSVFSKIAYSNS
EQITYDTLADVNTLRIRKNDFKFILSEIKDVFRGVLRYQRRRELHAEDSTDGEE--------------ADE-AGEAGEAD
EADE----AD--EADEADEADEADE-VV------E-EGEAV-EE-DADEA------------------------------
---------TEE-----ADAADETEP
>PcyM_0419300
-----------------------MGFVKAEEFVNHYMRVNKEIKELSSRKNEEFKFNIFIFYYNDIDSICTEHILHFHKN
VRRDINIFSYGIEKKEDLINFCKKYEDVYCKNTDYYRDYFFEVILIGMCSHMNTDGDVYTLVENFFTSIMSKNYVGYLKF
FVIDNRRPYHEIFETSDKWDLVLSEGEMTDVMAIYSSASAGKGISAGEDAAGGS-----------ETGGNATER-----G
RN-------------------------------------GA--------TKAGKGKKNAQQKLHSYYNIVKEENKCMCLM
IYPFIQCVSEDDTSAIIFISSVSLISYLKTDAVTYDYYNKEIKNLHNDSMNISNGHFISFDRERGLLPMLSFMSLNESLE
IDERIYIYDHKNVKNTFNKIRTMCHIEIKEFTGNFRQLDLKKQNEILIKLKSFIKIIRPMNSLAWKRRTYVLYNSDSFYF
LIVLIYIYINRIKKMDSYLYNCLKTSDFLFNIFKDRLKQSEIYDKLIEKHLHKNAASYLSVLIKKIMESNKKSINITSNL
KIFMDIFQTARNSYTHPFELKFISNMFSSFQSYCNDKYKTYHLVVCHINDSDDTLLYGFTPLNKRDYWPSVFSKIAYSNS
EQITYDTVADVNTLRIRKNDFKFILSEIKDVFRGVLRYQHRRELDASDSTDAEE--------------EEE-GAV-EE--
---------------E-------EG-AM------EEEEGAV-EEEEGAVEEEDG--AV--EE------------------
EDEAT-EEVYAA---DATDGADETEQ
>PocGH01_04024200
-----------------------MGFVKAEEFVNQYMRVNREIKEISRRKNEDFKSNIFIFYYNNIDSICTEHILHFHKN
LKRDVNIYSYGIEKKEDILKIFKKYEDIYTRNVDYYRDYFFIVILIGVCSHVNTESSIYESIELFFSKILNKNYHAYLKF
FVLDNKRPFHEIFSSSNKWDLVLSESEHNEVMNICAELSNEGDYNVHADTTTIDSIITNVITDQINTNTGTI--------
-S-------------------------------------TG--------ITSNRGTKKSMKKLYDRYDVVKEENKCLCLL
LYPFIQCISEDDSSAIIFIASISLMSYLRTDQVTYEYYNKEIKNLHMDSMNISSGHFISFDSERGLLPMLSFISLNESLE
IDERIYIYDHKNVKNTFNQIRTMCHIEIKEFTGNFRQLDLHKQNEILLKLKSLIKIIKPLYTLGWKRRTYVLYNSDSFYF
LIILIYIYINRVKKMDTYLYNCLKTSDFLFNIFKDRLKQSEIYDKLIEKHLHKNAATYLSVLIKKIMESNKKMISITSNF
KIYMDMFQTAKNCYTHPFELRFIANIFCNFQSYCNDKYKTYHLLICHINDSDETILYGFSPLNRKDYWPLIFSKVAYSNI
EQILYDTIADVNTMKIRKNDLKFVIDEVKDVFRGVLKLERKRELAPSPRSEGGDSFEEDLLGADDADEKDA-DAK-EA--
--------DE--EEAD-------EE-EA------D-EEEAD-EE-EAHEEEADE--EE--AD------------------
EEEAD-EEEADE---EEADETAREAA
>PKNH_0415300
-----------------------MGFVKAEEFVNHYMRVNREIKELSSRKNEEFKFNIFIFYYNDIDSICTEHILHFHKN
VKRDINIFSYGIEKKEDLLNFCKKYEDVYSKNMNYYRDYFYEVIMIGMCSHMNTDGDVYTLVENFFTNIMNKNYVGYLKF
FVIDNRRPYHEIFETSDKWDLVLTEGEMMDVMAIYSSAVGGKGNATGEDETDKG------ATDKGATDKGAADK-----E
SN-------------------------------------DP--------MKGGKGKKNAQQKLQNYYNTVKEENKCMCLM
IYPFIQCVGEDDSSAIIFISSVSLISYLKTDAITYDYYNKEIKNLHNDSMNISNGHFISFDRERGLLPMLSFMSLNESLE
IDERIYIYDHKNVKNTFNKIRTMCHIEIKEFTGNFRQLDLKKQNEILIKLKAFIKIIKPMNSLAWKRRTYVLYNSDSFYF
MIVLIYIYINRIKKMDSYLYNCLKTSDFLYNIFKDRLKQSEIYDKLIEKHLHKNAASYLSVLIKKIMESNKKTINITSKL
KIFMDIFQTAKNSYTHPFELKFLSNMFSSFQSYCNDKYKTYHLVVCHINDSDDTLLYGFTPLNKKDYWPSVFSKIAYSNS
EQITYDTVADVNTLRIRKNDFKFILSEIKDVFRGVLRYQERREMDESDSTEAEM--------------EQQ-EEE-EE--
------------AEEE-------EE-EE------E-EEDVV-DA-V----EEND--EV--QE------------------
EEEAT-EEVYAE---DATDGADETAQ
>PADL01_0204400
-----------------------MGFVKAEEFMNHYMRVNKEIKELSNRKNEEFKFNIFIFYYNNIDSICTEHILHFHKN
LKREINVFSYGVEKKEDLIKFFSKHNEIYSKNKDYYRDYFFQVILIGICSHINTDTSIYEDIENFFSNLLSKTYLGYLKF
FVIDNKRPFNEIFFNNDKWELVLNELEHNEIMTIYNNK------------------------------------------
--------------------------------------------------K-HNEKKKWFSKYYDNYYIVKEENKCLSLM
IYPFIQCAGEDDASAIIFISSISLMSYLKTEQITYDYYNKEIKNLHNDSLNISNGHFLSFDSERGLLPMLSFISLNEALE
IDERIYIYDHKNVKNTFNQIRTMCHIEIKDFTGNFRQLDLKKQNEILIKLKNFIKIIKPMNTLAWKRRTYVLYNSDSFYF
LIILIHIYINRIKKMDTYLYNCLKTSDFLYNIYKDRLKQSEIYDKLIEKHLHKNAANYLSILIKKVMESHKKSITITSTF
KIYMDIFQTPRNSYTHPFELKLISNMFSSFQSYCVDKYKTYHLIVCNIIDSDDTILYGFTPLNKRDYWPLIFSKIAYTNA
EQINYDTLTDVNTIKIRKTDLKFLLDEIKDVFRGIIKHDYKKELQANLKGNIDN--------------EED-DDD-DL--
--------NE--EEEQ---EEELEE-EL------E-EDDII-EE-DLLGDQHEE--DL--RD------------------
QN------------------HDDEYT
>PVL_000104400
-----------------------MGFVKAEEFVNQHMRVNREIKELCSRKNEEFKFNIFIFYHNDIDSICTEHILHFHKN
VRRDINIFSYGIEKKEDLLNFCKKYEDVYSKNGDYYRDYFFQVILIGMCSHMNTDGDVYSLVEDFFTGIMGKSYVGYLKF
FVIDNRRPYHEIFETSDKWDLVLSEGEMADVMAMYGSAPISGAAKED--ASNRG------ASNSGASNSGATERDTRGKA
GS------D------AD----------------------TR--------KKTGSAKANARQKLQSYYHTVKEENKCMCLM
IYPFIQCVSEDDSSAIIFISSVSLISYLKTDAVTYDYYNKEIKNLHNDSMNISNGHFISFDPERGLLPMLSFMSLNESLE
IDERIYIYDHKNVKNTFNKIRTMCHIEIKEFTGNFRQLDLKKQNEILIKLKSFIKIIRPMNTLAWKRRTYVLYNSDSFYF
LIVLIYIYINRIKKMDSYLYNCLKTSDFLFNIFKDRLKQSEIYDKLIEKHLHKNAASYLSVLIKKIMESNKKSINITSDF
KIFLDIFQTARNSYTHPFELRFLSNMFSSFQSYCNDKYKTYHLLVCHINDSDETLLYGFTPLNKRDYWPSVFSKIAYSNS
EQITYDTLADVNTLRIRKNDFKFILSEIKDVFRGVLRYQRRRELHAEDSTDGEE--------------AGEAD-------
-----------------------EAGEADEAGEAD-EADE--AD-EADEAGEAE--EV--VEEGEAVEEDANEADEATEE
GEAVEEEEATEE-----ADAADETEP
>PGAL8A_00018700
-----------------------MGFVKAEEFINHYMRVNKEIKELSNRKNEEFKFNIFIFYYNNIDSLCTEHILHFHKN
LKRDINIFSYGVEKKEDIINFFKKYDDIYAKNKEYYRDYFFQVILIGICSHINTDTTIYEHIENFFSKILSKNYLGYLKF
FVIDNKRPFNEIFENSDKWELVLYENELNEIIEIYNNN------------------------------------------
--------------------------------------------------KNNKEKNNSYSNFFDHYKIVKEEYKCLCLM
IYPFIQCVSEDDSSATIFISSISLISYLKTDQITHEYYNKEIKNLHNDSLNISSGHFMCFESERGLLPMLSFISLNESLE
IDERIYIYDHKNIKNTFNQIRTMCHIEIKEFTGNFRQLDLRKQNEILVKLKNFIKIIKPMNTLGWKRRTYVLYNNDSFYF
LIILIYIYINRAKKMDTYLYNCLKTSDFLHNIFKDRLKQSEIYDKLIEKHLHKNAANYLSILIKKIIESNKKSISITPNL
KIFLDIFQTPKNSYCHPFELKFISNMFSSFQSYCNDKYKTYHLIVSHIIDSDDTILYGFTPLNKKDYWPLIFSKIAYTNS
EQIIYDALVDVNTIKIRKNDFKFILDEIKDVFRRMIKHDHKKELDENVSSEEEF--------------LEE-D-------
-----------------------E-------------DDR--EE-EHFEEGQIN--EL--NE------------------
----------EK-----NSVSDDANE
>PCOAH_00008470
-----------------------MGFVKAEEFINHYMRVNREIKELSSRKNEEFKFNIFIFYYNDIDSICTEHILHFHKN
VKRDINIYSYGVEKKEDLLNFCKKYEDVYSKNRDYYRDYFYEVILIGMCSHMNTDGDVYTLVENYFTNIMNKNYVGYLKF
FVIDNRRPYHEIFETSDKWDLVVSEGEMVDVMNIYSGVTAGEDATNKGA------------TNKDGTDKGVASR-----E
RN-------------------------------------D---------AVRAKGKKNAQQKLQSYYNLVKEENKCMCLM
IYPFIQCVSEDDSSAIIFISSVSLISYLKTDAITYEYYNKEIKNLHNDSMNISSGHFISFDRERGLLPMLSFMSLNESLE
IDERIYIYDHKNVKNTFNKIRTMCHIEIKEFTGNFRQLDLKKQNEILIKLKNFIKIIKPMNSLAWKRRTYVLYNSDSFYF
LIVLIYIYINRVKKMDSYLYNCLKTSDFLFNIFKDRLKQSEIYDKLIEKHLHKNAASYLSVLIKKIMESNKKSITITSKI
KIFMDIFQTAKNSYTHPFELKFLSNMFSSFQSYCNDKYKTYHLVVCHINDSDDTLLYGFTPLNKRDYWPSVFSKIAYSNS
EQITYDTVADVNTLRIRKNDFKFILSEIKDVFRGVLRYEHRRELEESDSTDAEE--------------EEE-VD---E--
---------------E-------EE-PV--------EENIL-E--------------E--EE------------------
EDEAT-EEVYDA---DVTDDANETEQ
>PBANKA_0303300
-----------------------MGFIKAEEFVNHYMRINKEIKELSERKNEEFKFNIFVFYYNNIDSICTEHILQFHKK
LKREINVYSYGIEKKDDIFNLLKKYDDIYLKNKEYYRDYFFCVILIGICSHINTDTNIYDEIGNFFSNILDKHYSAYLKF
YVIDNKRPFHEIFLENSKWDLVMSESEHNEVMSICQSLEKYNDSDID-------------------------IN-----E
NN--------------------------------------R--------KFKNSKKKKNYQKLYDHYNIVKEENKCMCLL
LYPYIQCINKDDASSIIFISSISLLSYLKTDQITHDYYNKQIKNLYNDILNISENNFVSFEQERGLLPMLSFISLNEALE
IDERIYIYDHKNVKNTFNKIRTMCDIENKEFTGNFRQLDLKKQNEILVKLKSLIKIIKPMNTLGWKRRTYLLYNSDSFYF
VLILIYVYINRDKKMETYLYNCLKTSDFLFNIFKDRLKQSEIYDKLIENHLHKNAANYLSVLIKKVMESNKKVVNITSNF
KIYIDIIQTAKNTYSHPFELKFISTIFSSFQSYCTDKYKTYHLIVCHINDTDDTILYGFTPLNKKDYWVLIFSRIAYSNS
EQIMYDTISDVNTIKIRKNDLRFILDEIKHVFRSIIKTETKKKILGENELDDIE--------------EI----------
------------------------S-EN------D-ENNEF-EE-DLIG-------------------------------
-------------------RDGFDGE
>MKS88_001202
-----------------------MGFVKAEEFMNHYMRVNREIKELSNRKNEEFKFNIFIFYSNNIDSICTEHILHFHKN
LKKDINIFSYAIEKKEDMTKFFKKYDDIYSKNKEYYRDYFFAVILIGICCHINTDISIYESIENFFSKILGRNYLDYLKF
FVIDNKRPFHEIFANSDKWDLVLNEAELNEIMSIYSRSEKDGGRGGERDERSGD-------V-QDDTRGD--VQ-----E
DTR--------GDVQEDTRGDVRGNGRRGGCEYPFPIYDEN--------AKRKGKGRNVPSRLYDHSAIIKEENKCLCLM
IYPFVQCVSEDDSSAIIFICSISLISYLKTDQITYDYYNKEIKNLHEDSLNISNGHFISFDSERGLLPMLSFISLNESLE
IDERIYIYDHKNVKNTFNQIRAMCHIEIKEFTGNFRQLDLKKQNEILVKLKNFIKIIKPMNTLGWKRRTYVLYNSDSFYF
MIILIHIYINRVKKMDTYLYNCLKTSDFLFNIFKDRLKQCEIYDKLIEKHLHRNAASYLSILIKKIMESNKKSITITSAF
KIYMNIFQTAKNSYNHSFELKFISNMFSSFQSYCNDKYKTYHLLVCHITDSDETIIYGFTPLNKKDYWPIIFSKIAYSNA
EQIDYDTLADVNTIRLRRNDLKFILDEIKEVFRGIIKHEHKREITQDASTTEEE--------------VDE-AGEKDEAE
EEDKAGEMDEEEEVNE-------EE-EV------D-EAEEV-DE-AEEVDEAEEVDEVEEVD------------------
EAEEV-DEAEEEDEVEKVEDVDERSL
>PVVCY_0300420
-----------------------MGFIKAEEFINHYMRINKEIKELSERKNEEFKFNIFVFYYNNIDSICTEHILHFHKK
LKREINVYSYGVEKKEDIFNLLKKYDDIYLKNKDYYRDYFFCVILIGICSHINTDTNIYDEIGNFFSNILDKHYSAYLKF
YVIDNKRPFHEIFLENSKWDLVMSESEHNEVMSICQSLEKSNDSDID-------------------------ID-----E
DN--------------------------------------R--------KKKNLKKKKNYQKLYDHYNIVKEENKCMCLL
LYPYIQCINKDDASSIIFISSISLLSYLKTDQITYEYYNKQIKNLYNDILNISENNFVSFEQERGLLPMLSFISLNEALE
IDERIYIYDHKNVKNTFNKIRTMCDIENKEFTGNFRQLDLKKQNEILVKLKSLIKIIKPMSTLGWKRRTYLLYNSDSFYF
ILILIYVYINRDKKMETYLYNCLKTSDFLFNIFKDRLKQSEIYDKLIEDHLHKNAASYLSVLIKKVMESNKKVVNITSNF
KIYMDIIQTAKNTYSHPFELKFISTFFSSFQSYCTDKYKTYHLIVCHINDSDDAILYGFTPLNKKDYWVLIFSRIAYSNS
EQIIYDTISDVNTIRIRKNDLRFILDEIKHVFRGIIKSETKKKILGEDEIAGLE--------------EMI-SDN-EENE
EDNE----EN--ENSK-------DD-QN------D-DPDVFEEE-DLIG-------------------------------
-------------------RDGLDED
>PGSY75_0205600
-----------------------MGFVKAEEFMNHYMRVNKEIKELSNRKNEEFKFNIFIFYYNNIDSICTEHILHFHKN
LKREINVFSYGVEKKEDLIKFFSKHNEIYSKNKDYYRDYFFQVILIGICSHINTDTSIYEDIENFFSNLLSKTYLGYLKF
FVIDNKRPFNEIFFNNDKWELVLNELEHNEIMTIYNNK------------------------------------------
--------------------------------------------------K-HNEKKKWFSKYYDNYYIVKEENKCLSLM
IYPFIQCAGEDDASAIIFISSISLMSYLKTEQITYDYYNKEIKNLHNDSLNISNGHFLSFDSERGLLPMLSFISLNEALE
IDERIYIYDHKNVKNTFNQIRTMCHIEIKDFTGNFRQLDLKKQNEILIKLKNFIKIIKPMNTLAWKRRTYVLYNSDSFYF
LIILIHIYINRIKKMDTYLYNCLKTSDFLYNIYKDRLKQSEIYDKLIEKHLHKNAANYLSILIKKVMESHKKSITITSTF
KIYMDIFQTPRNSYTHPFELKLISNMFSSFQSYCVDKYKTYHLIVCNIIDSDDTILYGFTPLNKRDYWPLIFSKIAYTNA
EQINYDTLTDVNTIKIRKTDLKFLLDEIKDVFRGIIKHDYKKELQANLKGNIDD--------------EED-DED-DL--
--------DE--EEEQ-------GE-EL------E-EDDII-EE-DLLGDQQEE--DL--RD------------------
QN------------------HDDEYT
>PY17X_0303900
-----------------------MGFVKAEEFVNHYMRINKEIKELSERKNEEFKFNIFVFYYNNIDSICTEHILQFHKK
LKREINVYSYGIEKKDDIFNLLKKYDDIYLKNKEFYRDYFFCVILIGICSHINTDTNIYDEIGNFFSNILDKHYSAYLKF
YVIDNKRPFHDIFLEDSKWNLVMSESEHNEVMRICQSLDKFNDSDID-------------------------VN-----E
NN--------------------------------------K--------KL-KKFKKKNYQKLYDHYNIVKEENKCMCLL
LYPYIQCINKDDATSIIFISSISLLSYLKTDQITHEYYNKQIKNLYNDILNISDNNFVSFEHERGLLPMLSFISLNDALE
IDERIYIYDHKNVKNTFNKIRTMCDIENKEFTGNFRQLDLKKQNEILVKLKNLIKIIKPMTTLGWKRRTYLLYNSDSFYF
ILILIYVYINRDKKMETYLYNCLKTSDFLFNIFKDRLKQSEIYDKLIETHLHKNAANYLSVLIKKVMESNKKLVNITSHF
KIYIDIIQTAKNTYTHPFELKFISTIFSSFQSYCTDKYKTYHLIVCHINDSDDTILYGFTPLNKKDYWVLIFSRIAYSNS
EQIIYDTISDVNTIKIKKNDLRFILDEIKHVFRSIIKTETQKKILGENELADLE--------------V---SGN-EDDE
QDDE----QD--E-----------Q-NE------D-EHDEH-DE-DLIG-------------------------------
-------------------RDGIDDD
>PPRFG01_0205700
-----------------------MGFVKAEEFINHYMRVNKEIKELSNRKNEEFKFNIFIFYYNNIDSICTEHILHFHKN
LKREINVFSYGVEKKEDLIKFFNKHNDIYSKNKDYYRDYFFQVILIGICSHINTDTSIYEDIEKFFSNLLSKTYLGYLKF
FVIDNKRPFHEIFFNNDKWELVLNELEHNEIMTIYNNK------------------------------------------
--------------------------------------------------K-NNDKKKLYSKFYDNYYIVKEENKCLSLM
VYPFIQCAGEDDASAIIFISSISLMSYLKTEQITYDYYNKEIKNLHNDSLNISNGHFLSFDSERGLLPMLSFISLNEALE
IDERIYIYDHKNVKNTFNQIRTMCHIEIKDFTGNFRQLDLKKQNEILIKLKNFIKIIKPMNTLAWKRRTYVLYNSDSFYF
LIILIHIYINRIKKMDTYLYNCLKTSDFLYNIYKDRLKQSEIYDKLIEKHLHKNAANYLSILIKKVMESHKKSITITSTF
KIYMDIFQTPRNSYTHPFELKLISNMFSSFQSYCVDKYKTYHLIVCNIIDSDDTILYGFAPLNKRDYWPLIFSKIAYTNA
EQINYDTLTDVNTIKIRKTDLKFLLDEIKDVFRGIIKHDYKKELQANLKGNHDD--------------EDE-DED-EE--
--------DD--EENE-------EQ-EL------E-EDDII-EE-DLLGDQQDE--DL--MD------------------
QNANH-HEIHED-----DDNEHTEPN
