# Supplementary material for: Phosphorylation in the Plasmodium falciparum Proteome: A Meta-Analysis of Publicly Available Data Sets
Source: J Proteome Res. 2024 Oct 30;23(12):5326–41. doi: 10.1021/acs.jproteome.4c00418 (PMC11629380; doi:10.1021/acs.jproteome.4c00418)
Supplement: Supplementary file 7 — pr4c00418_si_007.zip [file pr4c00418_si_007.zip › plasmodium_alignments/PF3D7_0205700_orthos.afa]

>C922_02840
MNEILNSNGIIICKNIPIDKNRFEITEIFSKYGPLLGEGIHFGKKNSNMFYVKFVYFKDAIKAYESLKDNKNGEHDFRLS
FSKNDEIKYRAVK------------------------------------------------GNKKAVEELKYIYKNNEQI
KVDDDMTNDILNEINEQNTELLKKKK-----KEKEMEKKKDKSFILNLLTKIDEPQESEQSGRLKADLKNYLSLNCLCVY
NFDENNKYDNYLTPTFPK
>PVVCY_0300430
MNQIFNSNGTIVCRNIPTDINRFEITEIFNKYGPLLGDGIYFGKKNSNTFFIKYVNFKDAVKAYESLKDNKSSEYDFKVS
LSKSDEIKYKAIK------------------------------------------------GDKKSLEELKNVYKNNDQI
IITEEMRNEFINEINEYVPEFSKKKR-----E--DPEKKKDKSFILNLLTKVDEPRENEQDNKLKEELKNYLNLNCLCAY
NFDENNKLDNYLIPTFPN
>PGSY75_0205700 dupelabel1
MNELLNSNATIICNNIPININRFEITEIFSKYGPLLGQGIYFGKKNSNFFFVKYVHFKDAIKAYENLKNEKECEHDFKLS
FSKNDEIKYKALK------------------------------------------------GNKKAIEELKNIYKQNDEL
KSQEDIGNYILNEINEQNNELLKKKK-----KEKEMEKKKDKAFILNLLTNIDETKENEQDIKLKEELKNYVNLNSLCSY
HFDENNKYDNYLTPTFPN
>PADL01_0204500
MNELLNSNATIICNNIPININRFEITEIFSKYGPLLGQGIYFGKKNSNFFFVKYVHFKDAIKAYENLKNEKECEHDFKLS
FSKNDEIKYKALK------------------------------------------------GNKKAIEELKNIYKQNDEL
KSQEDIGNYILNEINEQNNELLKKKK-----KEKEMEKKKDKAFILNLLTNVDETKENEQDIKLKEELKNYVNLNSLCSY
HFDENNKYDNYLTPTFPN
>MKS88_001201
MNQILNSNGTILCKNIPVDINRFEITEIFN--GPLLGEGIYFGKKSSNMFFIKYVHFKDAIKAYENLKDSTICEYDFKLS
LSKSDEIKYKAIKGIHVGIYVGIHVGIHVGIHVGIYVGIHVGIYVGIHVGIHVGIYVGIHVGNKKAIEELKNIYKNNEQI
IVNDDLTNDIINELNEQNYELLKKKK-----KEKEMEKKKDKSFILNLLTKVEEPQENKEDNKLKEELKNYLNLNCLCSY
NFDENNKYDNYLTPTFPN
>AK88_01355
MNEILNSNGIIICKNIPIGKNRFEITEIFSKYGPLLGEGIHFGKKNSNMFYVKYVYFKDAIKAYESLKDNKTGEYDFRVS
FSKNDEIKYRAVK------------------------------------------------GSKRAVEELKYIYKNNEQI
KINDDMTNDILNEINEQNTELLKKKK-----KEKEMEKKKDKSFILNLLTKIDEPQESEQNIRLKADLKNYLSLNCLCAY
NFDENNKHDNYLTPTFPK
>PPRFG01_0205800.2
MNELLNSNATIICNNIPIHINRFEITEIFSKYGPLLGQGIYFGKKNSNFFFVKYVHLKDAIKAYENLKNEKECEHDFKLS
FSKNDEIKYKALKEIFL-IYPIKF------------------------------MCVKKIQRNKKAIEELKNIYKQNDEL
KSQDDIGNYILNEINEQNNEQLKKKK-----KEKEMEKKKDKSFILNLLTNIDETKENEQDIKLKEELKNYVNLNSLCSY
HFDENNKYDNYLTPTFPN
>PBANKA_0303400
MSQIFNGNGTIVCRNIPTDINQFEITEIFNKYGTLLGNGIYFGKKNSNVFFIKYVNFKDAVKAYECLKS-KASEYDFKLS
LSKSDEIKYKAIK------------------------------------------------GDKKSLEQLKNIYKNNEQI
IITEEMKNEFINEINECIPELSKKKR-----E--DSEKKKDKSFILNLLTKVDEPRENEQDNKLKEELKNYLNLNCLCAY
NFDENNKLDNYLIPTFPN
>PVL_000104300
MNEILNSNGIIICKNIPIDKNRFEITEIFSKYGPLLGEGIHFGKKNSNMFYVKYVFFKDAIKAYESLKDDKTGEYDFRLS
FSKNDEIKYRAVK------------------------------------------------GNRKAVEELKYIYKNNEQI
KVNDGMTNELLNEINEQNTEMLKKKK-----KEKEMEKKKDKSFILNLLTKIDEPQESEQSARLKADLKNYLSLNCLCVY
HFDENNKHDNYLTPTFPK
>PKNH_0415200
MNEILNSNGIIICKNIPIDKNRFEITEIFSKYGPLLGEGIHFGKKNSNMFYVKFVYFKDAIKAYESLKDNKTGEYDFRLS
FSKNDEIKYRAVK------------------------------------------------GNKKAVEELKYIYKNNEQI
KVNDDMTNDILNEINEQNTELLRKKK-----KEKEMEKKKDKSFILNLLTKIEEPQESEQSIRLKADLKNYLSLNCLCVY
NFDENNKHDNYLTPTFPK
>PBLACG01_0202300
MNELLNSNATIICNNIPIHINRFEITEIFSKYGPLLGQGIYFGKKNSNFFFVKYVHLKDAIKAYENLKNQKECEHDFKLS
FSKNDEIKYKALKEIFF-IYLKKF------------------------------MCVIKIQCNKKAIEELKNIYKQNDEL
KSQDDIGNYILNEINEQNNEQLKKKK-----KEKEMEKKKDKSFILNLLTNIDETKENEQDIKLKEELKNYVNLNSLCSY
HFDENNKYDNYLTPTFPN
>PCHAS_0305600
MNQIFNGNGTIVCRNIPTDINRFEITEIFNKYGPLLGDGIYFGKKNSNTFFIKYVNFKDAVKAYESLKDSKTSEHDFKVS
LSKSDEIKYKAIK------------------------------------------------GDKKSLEELKNVYKNNDQI
IITDEMRNEFINEINEYVPELSKKKR-----E--DSDKKKDKSFILNLLTKVDEPRENEQDNKLKEELKNYLNLNCLCAY
NFDENNKLDNYLIPTFPN
>PCOAH_00008480
MNEILNSNGIIICKNIPVDKNRFEITEIFSKYGPLLGEGIHFGKKNSNMFYVKYVYFKDAIKAYESLKDNKTGEYDFRLS
FSKNDEIKYRAVK------------------------------------------------GNKKAVEELKYIYKNNEQI
KVDDDMTNDILNEINEQNTE-------------------------------------------LKADLKNYLSLNCLCAY
NFDENSKHDNYLTPTFPK
>PRELSG_0416200
MNQILNSNATIICKNIPIDINRFEITEIFSKYGPLLGEGIYFGKKKSSIFFIKYVHFKDAIKAYESLKDKKICEYDFKLS
FSKNDEIKYKALK------------------------------------------------GNKKAIIELKNIYKKNEEN
KTNDDISTEIINELNEQNNELLKKKK-----KEKEMEKKKDKSFILNLLTKTDEKQENEQDIKLKEELKNYINLNCLCSY
DFDENNKYDNFLTPIFPN
>PY17X_0304000
MSQIFNSNGTIVCRNIPADINRIEITEIFNKHGTLLGDGIYFGKKNSNVFFIKYVNFKDAVKAYESLKDSKAPEHDFKLS
LSKSDELKYKAIK------------------------------------------------GDTKSIEQLKHIYKNNEQL
IITEEMRNEFINEINEYIPELSKKKREDNEKKKQDSEKKKDKSFILNLLTNVDEPRENEQDNKLKEELKNYLNLNCLCAY
NFDENNKLDNYLIPTFPN
>PRCDC_0204800
MNELLNSNATIICNNIPIHINRFEITEIFSKYGPLLGQGIYFGKKNSNFFFVKYVHLKDAIKAYENLKNEKECEHDFKLS
FSRNDEIKYKALK------------------------------------------------GNKKAIEELKNIYKQNDEL
KSQDDIGNYILNEINEQNNEQLKKKK-----KEKEMEKKKDKSFILNLLTNIDETKENEQDIKLKEELKNYVNLNSLCSY
HFDENNKYDNYLTPTFPN
>PF3D7_0205700
MNELLNSNATIICNNIPIHINRFEITEIFSKYGPLLGQGIYFGKKNSNFFFVKYVHLKDAIKAYENLKNEKECEHDFKLS
FSKNDEIKYKALK------------------------------------------------GNKKAIEELKNIYKQNDEL
KSQDDIGNYILNEINEQNNEQLKKKK-----KEKEMEKKKDKSFILNLLTNIDETKENEQDIKLKEELKNYVNLNSLCSY
HFDENNKYDNYLTPTFPN
>PGSY75_0205700
MNELLNSNATIICNNIPININRFEITEIFSKYGPLLGQGIYFGKKNSNFFFVKYVHFKDAIKAYENLKNEKECEHDFKLS
FSKNDEIKYKALKDIFY-IYLIKF------------------------------MCVIKIQRNKKAIEELKNIYKQNDEL
KSQEDIGNYILNEINEQNNELLKKKK-----KEKEMEKKKDKAFILNLLTNIDETKENEQDIKLKEELKNYVNLNSLCSY
HFDENNKYDNYLTPTFPN
>PcyM_0419200
MNEILNSNGIIICKNIPVDKNRFEITEIFSKYGPLLGEGIHFGKKNSNMFYVKFVYFKDAIKAYESLKDNKTGEYDFRLS
FSKNDEIKYRAVK------------------------------------------------GNKKAVEELKYIYKNNEQI
KVNDDMTNDILNEINEQNTELLKKKK-----KEKEMEKKKDKSFILNLLTKIEEPQESEQSARLKADLKNYLSLNCLCVY
NFDENNKHDNYLTPTFPK
>PocGH01_04024100
MNEILNENGTIICKNIPINTTRFEITEIFSKYGPLLGEGIYFGKKQSNVFYIKYVHFKDAIKAYESLKNKSECEHDFKVS
FSKSDEIKYKAIK------------------------------------------------GNKKAIEQLKIIYKKKELI
GISDTLKNDIINEINEQNIELLRKKK-----REKEMERKKDKSFILNLLTKIDEPKENEKDNKLKEELKNYLNLNCLCSY
HLDENNKFDNDLIPTFPN
>PBILCG01_0208400
MNELLNSNATIICNNIPIHINRFEITEIFSKYGPLLGQGIYFGKKNSNFFFVKYVYLKDAIKAYENLKNEKEYEHDFKLS
FSKNDEIKYKALK------------------------------------------------GNKKAIEELKNIYKQNDEL
KGQEDIGNYILNEINEQNNEQLKKKK-----KEKEVEKKKDKSFILNLLTNIDETKENEQDIKLKEELKNYVNLNSLCSY
HFDENNKYDNYLIPTFPN
>PGAL8A_00018600
MNQILNSNATIICKNIPIDIN----------HGPLLGEGIYFGKKKSGMFFIKYVHFKDAIKAYESLKNNKICEHDFKLS
FSKNDEIKYKALK------------------------------------------------GNKKAIIELKNIYNKNEES
KTNNDISIDIINELNEQNNELLKKKK-----KEKEIEKKKDKSFILNLLTKTDEIQINEQDI--KEELKNYINLNCLCSY
DFDENNKYDNYLTPIFPN
>PVP01_0419400
MNEILNSNGIIICKNIPIDKNRFEITEIFSKYGPLLGEGIHFGKKNSNMFYVKYVFFKDAIKAYESLKDDKTGEYDFRLS
FSKNDEIKYRAVK------------------------------------------------GNRKAVEELKYIYRNNEQI
KVNDGMTNELLNEINEQNTEMLKKKK-----KEKEMEKKKDKSFILNLLTKIDEPQESEESARLKADLKNYLSLNCLCVY
HFDENNKHDNYLTPTFPK
>PmUG01_04026700
MNQILNSNGTILCKNIPVDINRFEITEIFSKYGPLLGEGIYFGKKSSNMFFIKYVHFKDAIKAYENLKDSTICEYDFKLS
LSKSDEIKYKAIK------------------------------------------------GNKKAIEELKNIYKNNEQI
IVNDDLTNDIINELNEQNYELLKKKK-----KEKEMEKKKDKSFILNLLTKVEEPQENKEDNKLKEELKNYLNLNCLCSY
NFDENNKYDNYLTPTFPN
>PPRFG01_0205800.1
MNELLNSNATIICNNIPIHINRFEITEIFSKYGPLLGQGIYFGKKNSNFFFVKYVHLKDAIKAYENLKNEKECEHDFKLS
FSKNDEIKYKALK------------------------------------------------GNKKAIEELKNIYKQNDEL
KSQDDIGNYILNEINEQNNEQLKKKK-----KEKEMEKKKDKSFILNLLTNIDETKENEQDIKLKEELKNYVNLNSLCSY
HFDENNKYDNYLTPTFPN
