# Supplementary material for: Phosphorylation in the Plasmodium falciparum Proteome: A Meta-Analysis of Publicly Available Data Sets
Source: J Proteome Res. 2024 Oct 30;23(12):5326–41. doi: 10.1021/acs.jproteome.4c00418 (PMC11629380; doi:10.1021/acs.jproteome.4c00418)
Supplement: Supplementary file 7 — pr4c00418_si_007.zip [file pr4c00418_si_007.zip › plasmodium_alignments/PF3D7_0205800_orthos.afa]

>PBLACG01_0202500
---MEIVNEGWVFKQSKYLKKLRKRYMILTKNFICSFKSEYYQAEKPTEILYLNKFTELTSLEDIRKIKHVENELGLSNI
HLFNISYKNRNILFVTVDENEKNKWIK------------------------------------HISKQMVKPTVLLSDY
>PRELSG_0416100
---MDIVNEGWVFKQSKYLKRLRKRYIILTKNFICSFKSQYYQGEKPTEILYLNKFTELTSIEDIRKIKLVENELGITSI
HLFNIRYNNRKILFATLDKDEKNKWIK------------------------------------HISRQMIKPTVLMSEY
>PRCDC_0204900
---MEIVNEGWVFKQSKYLKKLRKRYMILTKNFICSFKSEYYQAEKPTEILYLNKFTELTSLEDIRKIKHAENELGLSNI
HLFNISYKNRNILFVTVDENEKNKWIK------------------------------------HISKQMVKPTVLLSDC
>PcyM_0419100
---MEIVNEGWVFKQSKYLKRLRKRYMILTKNFICSFKSQYYQAEKPTEILYLNNFTELTSLEDLRKIKLVENELGLTNV
HLFSIRYNNRKIMFATVDREEKHMWIK------------------------------------HISRQMIKPTVLLSE-
>PVP01_0419300
---MEIVNEGWVFKQSKYLKRLRKRYMILTKNFICSFKSQYYQAEKPTEILYLNNFTELTSLEDLRKIKLVENELGLTNV
HLFSISYDSRKIMFATVDGEEKHKWIK------------------------------------HISRQMIKPTVLLSE-
>PVL_000104200
---MEIVNEGWVFKQSKYLKRLRKRYMILTKNFICSFKSQYYQAEKPTEILYLNNFTELTSLEDLRKIKLVENELGLTNV
HLFSISYDSRKIMFATVDGEEKHKWIK------------------------------------HISRQMIKPTVLLSE-
>PY17X_0304100
MFKMEIVNEGWVFKQSKYLKRLRKRYIILTKNFICSFKSEYYQGEKPTEILYLNKFTELTSMDDIRKIKSISSELGLEDI
HLFNVCYNNRKILFATMDKDEKNKWIR------------------------------------HISKQMIRPTVLVNE-
>PKNH_0415100
---MEVVNEGWVFKQSKYLKRLRKRYMILTKNFICSFKSQYYQAEKPTEILYLNNFTELTSLEDIRKIKLVENELGLTNV
HLFSISYHNRKILFATVDREEKNKWIK------------------------------------HISRQMIKPTVLLSD-
>PocGH01_04024000
---MEIVNEGWVFKQSKYLKRMRKRYIILTKNFICSFKSQYYQGEKPTEILYLSKFTELTSTEDVRKIKLVESELGLTNI
HLFNIRYNNRKILFVTMDKDEKNRWIK------------------------------------HISKQMIKPTVMLSE-
>MKS88_001200
---MEIVNEGWVFKQSKYLKRLRKRYMILTKNFICSFKSQYYQGERPTEILYLNKFTELTSMEDIRKIKLVENELDLTNI
YLFNIRYNNRKILFVTLDKDEKNKWIK------------------------------------HISKQMVKPTVLLSE-
>PVVCY_0300440
MFKMEIVNEGWVFKQSKYLKRLRKRYIILTKNFICSFKSEYYQGEKPTEILYLNKFTELTSMDDIKKIKSISTELGLEDI
HLFNVCYNNRKILFVTMDKDEKNNWIRNNYIYRTARYLFFFSLFFIFFFAIFLFCFFSLFFAGHISKQMIRPTVLVNE-
>PF3D7_0205800
---MEIVNEGWVFKQSKYLKKLRKRYIILTKNFICSFKSEYYQAEKPTEILYLNKFTELTSLEDIRKIKHAENELGLSNI
HLFNISYKNRNILFVTVDENEKNKWIK------------------------------------HISKQMVKPTVLLSDC
>PmUG01_04026600
---MEIVNEGWVFKQSKYLKRLRKRYMILTKNFICSFKSQYYQGERPTEILYLNKFTELTSMEDIRKIKLVENELDLTNI
YLFNIRYNNRKILFVTLDKDEKNKWIK------------------------------------HISKQMVKPTVLLSE-
>C922_02839
---MEIVNEGWIFKQSKYLKRLRKRYMILTKNFICSFKSQYYQAEKPTEILYLNNFTELTSLEDIRKIKLVENELGLTNV
HLFSIRYHNRKIMFATLDREEKHKWIK------------------------------------HISRQMIKPTVLLSE-
>PBANKA_0303500
MFKMEIVNEGWVFKQSKYLKRLRKRYMILTKNFICSFKSEYYQGEKPTEILYLNKFTELTSMDDIRKIKSISNELGLEDI
HLFNVCYKNRNILFVTMDKDEKNKWIR------------------------------------HISKQMIRSTVLVTE-
>PCHAS_0305700
MFKMEIVNEGWVFKESKYLKRLRKRYMILTKNFICSFKSEYYQGEKPTEILYLNKFTELTSMDDIKKIKSISSELGLEDI
HLFNVCYNNRKILFVTMDKDEKNNWIR------------------------------------HISKQMIRPTVLVNE-
>PPRFG01_0205900
---MEIVNEGWVFKQSKYLKKLRKRYIILTKNFICSFKSEYYQAEKPTEILYLNKFTELTSLEDIRKIKHAENELGLSNI
HLFNISYKNRNILFVTVDENEKNKWIK------------------------------------HISKQMVKPTVLLSDC
>PBILCG01_0208500
---MEIVNEGWVFKQSKYLKKLRKRYMILTKNFICSFKSEYYQAEKPTEILYLNKFTELTSLEDIRKIKHVENELGLSNI
HLFNISYKNRNILFVTVDENEKNKWIK------------------------------------HISKQMVKPTVLLSDC
>PGAL8A_00018500
---MEIVNEGWVFKQSKYLKKLRKRYIILTKNFICSFKSQYYQGEKPTEILYLNKFTELTSIEDIRKIKLIENELGLTNI
HLFNIRYNNRKILFVTLDKDENNRWIK------------------------------------NISKQMVKPTVLMNEY
>PGSY75_0205800
---MEIVNEGWVFKQSKYLKKLRKRYMILTKNFICSFKSEYYQAEKPTEILYLNKFTELTSLEDIRKIKNVENELGLSNI
HLFNISYKNRNILFVTVDENEKNKWIK------------------------------------HISKQMVKPTVLLSDC
>PCOAH_00008490
---MEVVNEGWVFKQSKYLKRLRKRYMILTKNFICSFKSQYYQAEKPTEILYLNNFTELTSLEDLRKIKLVENELGLTNV
HLFSIRYHNRKILFATMDREEKHKWIK------------------------------------HISRQMIKPTVLLSE-
>PADL01_0204600
---MEIVNEGWVFKQSKYLKKLRKRYMILTKNFICSFKSEYYQAEKPTEILYLNKFTELTSLEDIRKIKNVENELGLSNI
HLFNISYKNRNILFVTVDENEKNKWIK------------------------------------HISKQMVKPTVLLSDC
>AK88_01356
---MEVVNEGWVFKQSKYLKRLRKRYMILTKNFICSFKSQYYQAEKPTEILYLNNFTELTSLEDLRKIKLVENELGLTNV
HLFSISYNNRKIMFVTVDREEKHKWIK------------------------------------HISRQMIRPTVLLSE-
