# Supplementary material for: Phosphorylation in the Plasmodium falciparum Proteome: A Meta-Analysis of Publicly Available Data Sets
Source: J Proteome Res. 2024 Oct 30;23(12):5326–41. doi: 10.1021/acs.jproteome.4c00418 (PMC11629380; doi:10.1021/acs.jproteome.4c00418)
Supplement: Supplementary file 7 — pr4c00418_si_007.zip [file pr4c00418_si_007.zip › plasmodium_alignments/PF3D7_0205900_orthos.afa]

>PVL_000104100
MT----------------------AEDKKAVSIKVPVKPKEAEEKRRKLNSLKIKNEELNEEEKKKKEELELLITRLRDE
DPEVVNLSITMLNKEIIDTSGILTSSLLALKVLKTHYSTLLEIHEEMKFEECKRKMSNMISALSTTIGDENNIVKYVIMG
NKNDLVNYGHEYIKNLISKLLVEFKNVKEEESSGSGAAVPPGGAGGAAAATASLGATSLAATSLAATSLAATSLAATSLA
ATSLVATSPV-TAS-PV--TAPPV-TAS----SAPRG-AHMLSHIYELVNIIVPYCFNHNTEYEAIDLLIEVDKINDIHL
YVDEKSCERSILYLLNITHYSSSTEEYYKLMEVILHILKKHKRHVECLKILLKLNRREKIKDLLFECGDMITCKQMALIC
SRHSIHLEFTQEEVIRYPHMNLNQLASLSSGEHLSSIFLKLAKDLDVEEPKLPEDIYKTHLEEKRNTNVWDSAKQNLSSS
FVNAFVNAAFCKDKLMTVNSSLWIFKNKDYGLMSATASMGLLLMWNVDEGLSQIDKFQYSSDHHVKAGALMAFGLACTNV
KSECDPAFALLSEHIDAENTMERIGAILGFGYAYAGSGKENLLDVLMPPLVDNGCIIECSVFAAVSLGLVFVGSQNREIA
EYIIDTVMEREKVNSSLDQPIAKLYAVALGLLFLCAREKCEATLSALEIIKHPIAKYMITTVEGMAFAGSNDVLKVQKML
QVLVEKRSDKKVNMDG-SAKPTDQPPHPAP------------GGNAVDG--KA------P--QGADAK-GPLLDGKRANP
TL-GSSK--------SAKT-GP-------------------------------ADGKGSTTNAG--------SGSGG--N
TPQAEDNLDQCVAILNIALIALTDDISSEMTTRIIDHFLQYSNLNQKKAVPLALALLFTSFPKPNIVDILSKLTHDQDAD
VALHAIMSLGFVGAGTNNSRIAILLRQLSTFYCKDTNATFVVRLSQGLLYMGKGLLTINPLHSNRSIINHVALGSLLVTI
HACLQLKTTILGKYHYLLYHLVPCIYPRMLVTVNEDLEPLPISVRVGQ-----------------AVDVVGQAGKPKTIT
GFQTHVTPVLLLHTDRAEIATEEYIPINDTLEGIVILKKDPNYVPPAIN
>PBANKA_0303600
MA----------------------VEDKKAVSIKVPVKDGDADEKRRKLNNLKIKNEELNEEEKKKKEELELLITRLKDD
NPNVVNLSITLLNKEIIDTSGILTSSLFALKVLKLHYNTLIEIHTGMIFDDCKQRLSNMISALSTTIGYESNIVKYIIMG
NKKDLINYGHEYIKNLTTKLIAEYKNIKDEEAVQNQYYANNSI-------------------------------------
-----------TTT-SI--STSPI-SGP----SKGGA-VNMMNHIHELVNIIVPYCFNHNTEYEAIDLLIEVDRINDICQ
YVDDKSCERSILYLLNLTHYSSSTEEYYKLMEVILSILKKHKKHVECLKILLRLNRRNKIKDLIFECGDLLICKQMALIC
SRHCIHLEFTQEEIIKHPHLNLNEISTLSSGEHLPSIFLKLAKDLDVEEPKLPEDIYKTHLEEKRNTNLWDSTKQNLSSS
FVNAFVNAGFCKDKLMTVNSSLWIYKNKDHGIISATASMGLLLMWNIDEGLSQIDKFQYSNDQYVKAGSLIAFGLACTNV
KNECDPAYALLSEHIDAENSLEKMGAILGFGYAYAGTNRENMLDVLIPPLVDNGDIIECSVFAALSLGLIFVGSQNREIA
ECIIDTVLERQKINNSLDQPISKLYAVALGLLFLCSREKCEATLAALEIIKHPISKYIIATVEGMAFAGSNDVLKVQKML
QLLVEKRVDKKNTDTS-SVNS-PT--GDTNTA-----NDTNAGANSGDN--EG------N---NNSNN-NSAPDSKKNNN
VS-T-GK--------TAKK-G--------------------------------LDGK------T--------NISNS--T
NNQIEDNLDQCVAILNIALIALTDDISSEMTTRIIDHFLEYSNVHQKKAVPLALALLFTSFPKPNIVDILSKLTHDQDPD
VALHAIISLGFVGAGTNNSRIAILLRQLSTFYYKDPNATFVIRLAQGLLYMGKGLLTINPLHSNRSIINNVALGSLLITI
HACLQLKSTILGKYHYLLYHLAPCMYPRMLTTVNENLEPLPVSVRVGQ-----------------AVDIVGQAGNPKTIT
GFQTHVTPVLMLHTDRAELATEEYIPINDTLEGIVILKKDPNYVPPTIN
>C922_02838
MT----------------------AEDKKAVSIKVPVKPKEAEDKKRKLNSLKMKNEELNEEEKKKKEELELLITRLRDD
DPDVVNLSITMLNKEIIDTSGILTSSLLALKVLKTHYNTLLEIHEHMKFEECKKKMSNMISALSTTIGDENNIVKYIIMG
NKSDLVSYGHEYIKNLISKLLVEFKNVKEEESSGSVAAVTSGSAAGVAAAGAS---------------------------
------SS---PSVAGS--SGPLAGSPG----SMPKG-VHMISHIYELVNIIVPYCFNHNTEYEAIDLLIEVDKINDIHL
YVDEKSCERSILYLLNITHYSSSTEEYYKLMDVILHILKKHKRHVEYLKILLRLNRTEKIKDLLFECGDMMTCKQMALIC
SRHSIHLEFTQEETIRYPHMDLNQLASLSSGEHLSSIFLKLAKDLDVEEPKLPEDIYKTYLEEKRNTNVWDSAKQNLSSS
FVNAFVNAAFCKDKLMTVNSSLWIFKNKDYGLMSATASMGLLLLWNIDEGLSQIDKFQYSTDQYVKAGSLMAFGLACTNV
KSECDPAFALLSEHIDAENTMERIGAILGFGYAYAGSGKESLLDVLMPSLVDNGCIIECSVFAAVSLGLVFVGSQNREIA
EYIIDTVMEREKVPNSLDQPIAKLYAVALGLLFLCSREKCEATLSALEIIKHPIAKYMMTTVEGMSFAGSNDVLKVQKML
QLLVEKRNDKKVNMDS-FSKPSDSHNPPSH------------GGNASDG--KT------TLPGVSEGK-GSVSDGKRANN
TI-G-SK--------SAKG-GS-------------------------------ADGKGNA-NGGSGAASGTANGAGG--T
TPQAEDNLDQCVAILNIALIALTDDISSEMTTRIIDHFLQYSNLNQKKAVPLALALLFTSFPKPNIVDILSKLTHDQDAD
VALHAIMSLGFVGAGTNNSRIAILLRQLSTFYSKDTNATFVVRLSQGLLYMGKGLLTINPLHSNRSIINHVALGSLLVTI
HACLQLKTTILGKYHYLLYHLVPCIYPRMLVTVNEDLEPLPISVRVGQ-----------------AVDVVGQAGKPKTIT
GFQTHVTPVLLLHTDRAEIATEEYIPISDTLEGIVILKKDPNYVPPAIN
>PBILCG01_0208600
MT----------------------AEDKKAVSIQVPVKD--VDDKRRKLNNSKIKKEELNEEEKKKKEELELLITRLRDE
DVNVVNLSISLLNKEIIDTSGILTSSLLALKVLKTHYNTLIEIFNEMIFEECKKKLSNMISALSTTIGDENNIVKFVITG
NKHDLINYGHEYIKNLITKLLVEYKNLKEEENNQNGLTT-----------------------------------------
---------------------------------TTNK-IVTINHIYDIVNIVVPYCFAHNTEYEAIDLLIEVDKINDIYL
YVDEKSCDRSILYLLNLTHYSSSTDEYYKLMDVILNILKKHNKHVECLKILLRLNKIDKIKDLIFECNDILICKQIALIC
ARHCVHIQFTEEEIKKYTHLNLNEITTLTSGEHLSPIFLKLAKDLDVEEPKLPEDVYKSHLEEKRNTTVWDSAKQNLSSS
FVNAFVNAAFCKDKLMTVNSSLWIFKNKDYGLMSATASMGLLLMWNLDEGLSQIDKFQYSSDQYVKAGALMAFGLACTNI
KNECDPAYALLSEHIDAENALEKMGAILGFGYAYAGTNRENLLDILIPPLVDNGCIIECSVYAALSLGLVFVGSQNREIA
EYIIDTVLEKEKINNSLDTPIAKLYAVALGLLFLCSREKCEATLSALEIIKHPISKYMIATVEGMAFAGSNDVLKVQKML
QVLVEKRGDKKNNSDN-KTT-ANN----------------------TD-----------------NNK-SSNADINKTAT
TD-T-SK--------KTDNNNNN------------------------------SNNKNTK-SNE--------EKSSS--S
KNYVEDNLDQCVAILNIALIALTDDISSDMTTRIIDHFLQYSNVNQKKAVPLALALLFTSFPKPNIVDILSKLTHDQDPD
VALHAIISLGFVGAGTNNSRIAILLRQLSAFYCKDTNAIFVVRLSQGLLYMGKGLLTINPLHSNRSIINYVSLGSLLITI
HTCLQLKSTILGKYHYLLYHLVPCIYPRMLVTVNEKLESLPVSVRVGQ-----------------AVDIVGQAGKPKTIT
GFQTHVTPVLLSHTDRAEMATEEYISVNDTLEGIVILKKDPNYIAPSIN
>PmUG01_04026500
MT----------------------AEDKKAVSIKVPVKDKDAEEKRRKLNKVKIKNEELNEEEKKKKEELELLITRLKDD
DPNVVNLSITLLNKEIIDTSGILTSSLLALKVLKSHYNSLIDIHNEMKFEECKRKLSNMISALSTTIGDENNIVKYIISG
NKKDLINYGHEYIKNLITKLLAEYKNLKDEDANGAALSSTANM-------------------------------------
-----------TSS-AN--MASAV-NM-----TNSNKVANTLSQMYELVNIVVPYCFNHNTEYEAIDLLIEVDKINDIYL
YVDEKSCERSILYLLNLTHYSSSTDEYYKLMEVILLILKKHKKYVEYLKILLRLNRRDKIKEIFFECGDTLLCKQMALIC
SRHCIHLEFSQEEIIKYSNMNLNEISTLSSGEHLSPIFLKLAKDLDVEEPKLPEDIYKIHLEEKRNTNAWDSAKQNLSST
FVNAFVNASFCKDKLMTVNSSLWIFKNKEYGLMSATASMGLLLMWNLDEGLSQIDKFQYSTDQYVKAGSLMAFGIACTNI
KNECDPAYALLSEHIDAENTLEKIGAILGFGYAYAGSNRENLLDVLIPPLVDNGCIIDCSVFAALSLGLVFVGSQNREIA
EYIIDTILEREKINNCLDQPISKLYAVALGLLFLCSREKCEATLSALEVIKHPIAKYMIATVEGMAFAGSNDVLKVQKML
QVLVEKRNDKKINGEN-KAHNNSS--------------------GSIDG--KI------T---NAENK-GASIDNKKINT
GD-A-GKGVKSSIEGKSATGNNSSSNIGANISGNISGNM--------NGNISGNMSGNIS-GN----------NGMG--G
SSPVEDNLDQCVAILNIALIALTDDISSEMTTRIVDHFLQYSSINQKKAVPLALALLFTSFPKPNIVDILSKLTHDQDPD
VALHAIISLGFVGAGTNNSRIAILLRQLSTFYCKDTNATFVVRLSQGLLYMGKGLLTINPLHSNRSIINPVSLGSLLITI
HACLQLKSTILGKYHYLLYHLVPCIYPRMLVTVNENLEPLPISVRVGQVKLGKKKNNKYILQLSRAVDVVGQAGKPKTIT
GFQTHVTPVLLLHTDRAEIATEEYIPISDTLEGIVILKKDPNYIPPTAN
>PGAL8A_00018400
MT----------------------AEDKKAVSIKVPVKD--ADDKRRKLNNAKIKKEELNEEEKKKKEELELLITRLKDD
DINVVNLSINLLNKEIIDTSGILT-SLLALKVLKTHYNTLIEIHNEMKFEECKRKLSNMISALSTTIGDENNIVKYVISG
NKKDLINYGHEYIKNLITKLLVEYKNIKEEEVSANSNAA-----------------------------------------
-----------------------------------TK-NVTINHIYELVNIIVPYCFSHNTEYEAIDLLIEVDKINDIYL
YVDEKSCDRSILYLLNLTHYSSSTEEYYKLMNVILNILKKHKKHIESLKILLRLNKINNIKELIFECGDILICKQIALIC
ARHCVYLEFTEEEISKYPNLNLAEISNLSSGEHLSSIFLKLAKDLDVEEPKLPEDVYKSHLEEKRNTSVWDSAKQNLSST
FVNAFVNAAFCKDKLMTINSSLWLFKNKEYGLMSATASMGLLLLWNIDEGLSQIDKFQYSSDQYVKAGALMAFGLACTNI
KNECDPAYALLSEHIDAQNVMEKIGAILGFGYAYAGTNRENLLDVLIPPLVDNGCIIECSVFAALSLGLVFVGSQNREIA
EYIIDTVLEKEKVNNSLDSPIAKLYAVALGLLFLCSREKCEATLSALEIIKHPISKYMIATVEGMAFAGSNDVLKVQKML
HVLVEKRNDKKNNNEN-KVSTDN--------------------------------------------K-NANVDNKK---
---------------------N-------------------------------NSNKNIK-NND--------TKNIN--N
NNYVEDNLDQCVAILNIALIALTDDISSEMTTRIIDHFLQYSNVNQKKAVPLALALLFTSFPKPNIVDILSKLTHDQDPD
VALHAIISLGFVGAGTNNSRIAILLRQLSAFYCKDTNAIFVVRLAQGLLYMGKGLLTINPLHSNRSIINHVSLGSLLITI
HACLQLKSTILGKYHYLLYHLVPCIYPRMLVTVNENLEPLPISVRVGQ-----------------AVDVVGQAGKPKTIT
GFQTHVTPVLLLHTDRAEIATEEYIPINDTLEGIVILKKAPNYVPPAVN
>PRCDC_0205000
MT----------------------AEDKKAVSIQVPVKD--VDDKRRKLNNSKIKKEELNEEEKKKKEELELLITRLRDQ
DVNVVNLSISLLNKEIIDTSGILTSSLLALKVLKTHYNTLIEIFNEMIFEECKKKLSNMISALSTTIGDENNIVKFVITG
NKHDLINYGHEYIKNLITKLLVEYKILKEEENNQNGLTTAS---------------------------------------
--------------------------------TTTNK-LVTINHIYDIVNIVVPYCFAHNTEYEAIDLLIEVDKINDIYL
YVDEKSCDRSILYLLNLTHYSSSTDEYYKLMDVILNILKKHNKHVECLKILLRLNKIDKIKDLIFECNDILICKQIALIC
SRHCVHIQFTEEEIKKYTHLNLNEISTLTSGEHLSPIFLKLAKDLDVEEPKLPEDVYKSHLEEKRNTTVWDSAKQNLSST
FVNAFVNAAFCKDKLMTVNSSLWIFKNKDYGLMSATASMGLLLMWNLDEGLSQIDKFQYSSDQYVKAGALMAFGLACTNI
KNECDPAYALLSEHIDAENALEKMGAILGFGYAYAGTNRENLLDILIPPLVDNGCIIECSVYAALSLGLVFVGSQNREIA
EYIIDTVLEKEKINNSLDTPIAKLYAVALGLLFLCSREKCEATLSALEIIKHPISKYMIATVEGMAFAGSNDVLKVQKML
QVLVEKRGDKKNNSDS-KTTTANN----------------------TD-----------------NNK-SSNADINKTTT
TD-T-SK--------KPDNNNNNN-------------------------N--NSNNKNTK-GNE--------DKSSS--S
KNYVEDNLDQCVAILNIALIALTDDISSDMTTRIIDHFLQYSNVNQKKAVPLALALLFTSFPKPNIVDILSKLTHDQDPD
VALHAIISLGFVGAGTNNSRIAILLRQLSAFYCKDTNAIFVVRLAQGLLYMGKGLLTINPLHSNRSIINYVSLGSLLITI
HACLQLKSTILGKYHYLLYHLVPCIYPRMLVTVNEKLESLPVSVRVGQ-----------------AVDTVGQAGKPKTIT
GFQTHVTPVLLSHTDRAEMATEEYISVNDTLEGIVILKKDPNYIPPSIN
>PGSY75_0205900
MT----------------------AEDKKAVSIQVPVKD--VDDKRRKLNNSKIKKEELNEEEKKKKEELELLITRLRDE
DVNVVNLSITLLNKEIIDTSGILTSSLLALKVLKTHYNTLIEIFNDMIFEDCKKKLSNMISALSTTIGDENNIVKFVITG
NKHDLINYGHEYIKNLITKLLVEYKILKEEENNQNGLTTT----------------------------------------
--------------------------------TTTNK-IVTINHIYELVNIVVPYCFAHNTEYEAIDLLIEVDKINDIYL
YVDEKSCDRSILYLLNLTHYSSSTEEYYKLMDVILNILKKHNKHVECLKILLRLNKIDKIKDLIFECNDILICKQIALIC
ARHCVHIQFTEEEIKKYTHLNLNEISTLTSGEHLSPIFLKLAKDLDVEEPKLPEDVYKSHLEEKRNTTVWDSAKQNLSST
FVNAFVNAAFCKDKLMTVNSSLWIFKNKDYGLMSATASMGLLLMWNLDEGLSQIDKFQYSSDQYVKAGALMAFGLACTNI
KNECDPAYALLSEHIDAENTLEKMGAILGFGYAYAGTNRENLLDILIPPLVDNGCIIECSVYAALSLGLVFVGSQNREIA
EYIIDTVLEKEKVNNSLDTPIAKLYAVALGLLFLCSREKCEATLSALEIIKHPISKYMIATVEGMAFAGSNDVLKVQKML
QVLVEKRGDKKNNSDS-KTTTANN----------------------AD-----------------NNK-SSNLDTNKATN
TD-T-SK--------KTDNNNN-------------------------------NNSKNTK-SNE--------DKSSS--S
KTYVEDNLDQCVAILNIALIALTDDISSDMTTRIIDHFLQYSNVNQKKAVPLALALLFTSFPKPNIVDILSKLTHDQDPD
VALHAIISLGFVGAGTNNSRIAILLRQLSAFYCKDTNAIFVVRLAQGLLYMGKGLLTINPLHSNRSIINYVSLGSLLITI
HACLQLKSTILGKYHYLLYHLVPCIYPRMLVTVNEKLESLPVSVRVGQ-----------------AVDIVGQAGKPKTIT
GFQTHVTPVLLSHTDRAEMATEEYISVNDTLEGIVILKKDPNYIPPQIN
>MKS88_001199
MT----------------------AEDKKAVSIKVPVKDKDAEEKRRKLNKVKIKNEELNEEEKKKKEELELLITRLKDD
DPNVVNLSITLLNKEIIDTSGILTSSLLALKVLKSHYNSLIDIHNEMKFEECKRKLSNMISALSTTIGDENNIVKYIISG
NKKDLINYGHEYIKNLITKLLAEYKNLKDEDANGAALSSTANM-------------------------------------
-----------TSS-AN--MASAV-NM-----TNSNKVANTLSQMYELVNIVVPYCFNHNTEYEAIDLLIEVDKINDIYL
YVDEKSCERSILYLLNLTHYSSSTDEYYKLMEVILLILKKHKKYVEYLKILLRLNRRDKIKEIFFECGDTLLCKQMALIC
SRHCIHLEFSQEEIIKYSNMNLNEISTLSSGEHLSPIFLKLAKDLDVEEPKLPEDIYKIHLEEKRNTNAWDSAKQNLSST
FVNAFVNASFCKDKLMTVNSSLWIFKNKEYGLMSATASMGLLLMWNLDEGLSQIDKFQYSTDQYVKAGSLMAFGIACTNI
KNECDPAYALLSEHIDAENTLEKIGAILGFGYAYAGSNRENLLDVLIPPLVDNGCIIDCSVFAALSLGLVFVGSQNREIA
EYIIDTILEREKINNCLDQPISKLYAVALGLLFLCSREKCEATLSALEVIKHPIAKYMIATVEGMAFAGSNDVLKVQKML
QVLVEKRNDKKINGEN-KAHNNSS--------------------GSIDG--KI------T---NAENK-GASIDNKKINT
GD-A-GKGVKSSIEGKSATGNNSSSNIGANISGNISGNMNGNISGNMNGNISGNMSGNIS-GN----------NGMG--G
SSPVEDNLDQCVAILNIALIALTDDISSEMTTRIVDHFLQYSSINQKKAVPLALALLFTSFPKPNIVDILSKLTHDQDPD
VALHAIISLGFVGAGTNNSRIAILLRQLSTFYCKDTNATFVVRLSQGLLYMGKGLLTINPLHSNRSIINPVSLGSLLITI
HACLQLKSTILGKYHYLLYHLVPCIYPRMLVTVNENLEPLPISVRVGQ-----------------AVDVVGQAGKPKTIT
GFQTHVTPVLLLHTDRAEIATEEYIPISDTLEGIVILKKDPNYIPPTAN
>PCOAH_00008500
MT----------------------AEDKKAVSIKVPVKPKEAEEKRRKLNSLKIKNEELNEEEKKKKEELELLISRLRDD
DPDVVNLSITMLNKEIIDTSGILTSSLLALKVLKTHYNTLLEIHEHMKFEECKKKMSNMISALSTTIGDENNIVKYIIMG
NKSDLVNYGHEYIKNLISKLLVEFKNVKEEESSVSASVVTPGGAAAPSSSS-----------------------------
-------L---TAVAGS--NVPPVGASV----STPKG-MHMLNHIYELVNIIVPYCFNHNTEYEAIDLLIEVDKINDIPL
YVDEKSCERSILYLLNITHYSSSTEEYYKLMDVILHILKKHKKHVEYLKILLQLNRIDKIKDVLFECGDMLTCKQMALIC
SRHSVHLEFTQEEVIRYPHMDLNQLASLSSGEHLSSIFLRLAKDLDVEEPKLPEDIYKTHLEEKRNTNVWDSAKQNLSSS
FVNAFVNAAFCKDKLMTVNSSLWIFKNKDYGLMSATASMGLLLMWNVDEGLSQIDKFQYSSDQYVKAGSLMAFGLACTNV
KSECDPAFALLSEHIDAENTMERIGAILGFGYAYAGSGKENLLDVLMPPLVDNGCIIECSVFAAVSLGLVFVGSQNREIA
EYIIDTVMEREKVNNSLDQPIAKLYAVALGLLFLCSREKCEATLSALEIIKHPIAKYMITTVEGMAFAGSNDVLKVQKML
QVLVEKRNEKKVNMDG-FTKPNDH--NPPH------------GGNPSDG--KT------P--QGGEAK-GPTLDGKRANT
-L-G-SK--------SGKG-SP-------------------------------SDGKGNA-N------------TGG--N
TPQTEDNLDQCVAILNIALIALTDDISSEMTTRIIDHFLQYSNLNQKKAVPLALALLFTSFPKPNIVDILSKLTHDQDAD
VALHAIMSLGFVGAGTNNSRIAILLRQLSTFYCKDANATFVVRLSQGLLYMGKGLLTINPLHSNRSIINHVALGSLLVTI
HACLQLKTTILGKYHYLLYHLVPCIYPRMLVTVNEDLEPLPISVRVGQ-----------------AVDVVGQAGKPKTIT
GFQTHVTPVLLLHTDRAEIATEEYIPVNDTLEGIVILKKDPNYVPPAIN
>AK88_01357
MT----------------------AEDKKAVSIKVPVKPKEAEEKRRKLNSLKIKNEELNEEEKKKKEELELLITRLRDE
DPDVVNLSITMLNKEIIDTSGILTSSLLALKVLKTHYNTLLEIHEHMKFEECKKKMSNMISALSTTIGDENNIVKYIIMG
NKNDLVNYGHEYIKNLISKLLVEYKNVKEEESSLSGSVVTPGGAGGAPSSSSP---------------------------
----VSVSPTV-A--GSSSSVAPSGAAG----STPKG-VHMINHIYELVNIIVPYCFNHNTEYEAIDLLIEVDKINDIHL
YVDEKSCERSILYLLNITHYSSSTEEYYKLMDVILHILKKHKRHVEYLKILLRLNRTEKIKDLLFECGDMITCKQMALIC
SRHSIHLEFTQEEMLQYPHLDLNQLASLSSGEHLSSIFLKLAKDLDVEEPKLPEDVYKTYLEEKRNTNVWDSAKQNLSSS
FVNAFVNAAFCKDKLMTVNSSLWIFKNKDYGLMSATASMGLLLMWNIDEGLSQIDKFQYSSDQYVKAGSLMAFGLACTNV
KSECDPAFALLSEHIDAENTMERIGAILGFGYAYAGSGKENLLDVLMPPLVDNGCIIECSVFAAVSLGLVFVGSQNREIA
EYIIDTVMEREKVNNSLDQPIAKLYAVALGLLFLCSREKCEATLSALEIIKHPIAKYMIMTVEGMAFAGSNDVLKVQKML
QVLVEKRNDKKVNVDV-FAKPSDQ--QPPHG-----------GSNTVDG--KA------P--QGAEGK-GPVLDGKRTNP
TIGG-SK--------SAKG-GS-------------------------------GDGKGNA-NVG--------SGAGGNNH
PTQVEDNLDQCVAILNIALIALTDDISSEMTTRIIDHFLQYSNLNQKKAVPLALALLFTSFPKPNIVDILSKLTHDQDAD
VALHAIMSLGFVGAGTNNSRIAILLRQLSTFYCKDANATFVVRLSQGLLYMGKGLLTINPLHSNRSIINHVALGSLLVTI
HACLQLKTTILGKYHYLLYHLVPCIYPRMLVTVTEDLEPLPISVRVGQ-----------------AVDVVGQAGKPKTIT
GFQTHVTPVLLLHTDRAEIATEEYIPINDTLEGIVILKKDPNYVPPAIN
>PY17X_0304200
MA----------------------VEDKKAVSIKVPVKDTDGDEKRKKFNNLKIKNEELNEEEKKKKEELELLITRLKDE
NPNVVNLSITLLNKEIIDTSGILTSSLFALKVLKLHYNTLIDIHNDMKFDDCKQRLSNMISALSTTIGDENNIVKYIIMG
NKKDLINYGHEYIKNLTTKLIVEYKNIKDEETVQNQYYANNAI-------------------------------------
-----------TTT-SI--STSPI-SGT----SKGGS-ANMINHIHELVNIIVPYCFNHNTEYEAIDLLIEVDRINDICQ
YVDDKSCERSILYLLNLTHYSSSTEEYYKLMEVILSILKKHKKHVECLKILLRLNRRNKIKELIFECNDLLICKQMALIC
SRHCIHLEFTQEEIIKYPHLNLNEISTLSSGEHLPSIFLKLAKDLDVEEPKLPEDIYKTHLEEKRNTNVWDSTKQNLASS
FVNAFVNAGFCKDKLMTVNSSLWIYKNKDHGIISATASMGLLLMWNIDEGLSQIDKFQYSNDQYVKAGSLIAFGLACTNV
KNECDPAYALLSEHIDAENSLEKMGAILGFGYAYAGTNRENMLDVLIPPLVDNGDIIECSVFAALSLGLIFVGSQNREIA
ECIIDTVLERQKINNSLDQPISKLYAVALGLLFLCSREKCEATLAALEIIKHPISKYIIATVEGMAFAGSNDVLKVQKML
QLLVEKRGDKKNTDTAPSVNP-PT--SDTNTG-----NDTNVGANSGDN--EGTGNNNNN---NNNNN-NSAPDSKKTNN
TN-T-GK--------SAKK-G--------------------------------PDGK------P--------NISNS--T
NNQIEDNLDQCVAILNISLIALTDDISSEMTTRIIDHFLEYSNVHQKKAVPLALALLFTSFPKPNIVDILSKLTHDQDPD
VALHAIISLGFVGAGTNNSRIAILLRQLSTFYYKDPNATFVIRLAQGLLYMGKGLLTINPLHSSRSIISHVALGSLLITI
HACLQLKYTILGKYHYLLYHLAPCMYPRMLTTVNENLEPLPVSVRVGQ-----------------AVDIVGQAGNPKTIT
GFQTHVTPVLMLHTDRAELATEEYIPINDTLEGIVILKKDPNYVPPTIN
>PKNH_0415000
MT----------------------AEDKKAVSIKVPVKPKEADEKRRKLNNLKIKNEELNEEEKKKKEELELLITRLRDD
DPDVVNLSITMLNKEIIDTSGILTSSLLALKVLKTHYNTLLEIHENMKFEECKKKMSNMISALSTTIGDENNIVKYIIMG
NKRDLVNYGHEYIKNLISKLLVEFKNVKEEESSVSGSVVTPGGAVASSSPSLA---------------------------
----TATSPTM-T--GS--SIPPTGAPV----STPKG-VHMINHIYELVNIIVPYCFNHNTEYEGIDLLIEVDKINDIPL
YVDEKSCERSILYLLNITHYSSSTEEYYKLMDVILQILKKHKRYVEYLKILLRVNRIEKIKDLLFECGDMLTCKQMALIC
SRHSVHLEFTQEEVIRYPHMDLNQLSSLSSGEHLSSIFLKLAKDLDVEEPKLPEDIYKTHLEEKRNTNVWDSAKQNLSSS
FVNAFVNAGFCKDKLMTVNSSLWIFKNKDYGLMSATASMGLLLMWNIDEGLSQIDKFQYSSDQYVKAGSLMAFGLACTNV
RNECDPAFALLSEHIDAENTMEKIGAILGFGYAYAGSGKENLLDVLIPPLVDNGCIIECSVFAAVSLGLVFVGSQNREIA
EYIIDTVMEREKVNNSLDQPIAKLYAVALGLLFLCSREKCEATLSALEIIKHPIAKYMITTVEGMAFAGSNDVLKVQKML
QVLVEKRNEKKVNVDG-FTKPGDH--PPSH------------GANAVDG--KT------L--QGAETK-GLTLDGKRVNT
-L-G-SK--------SGKS-GP-------------------------------PDGKGNT-NAG--------SGSGG--N
VPQTEDNLDQCVAILNIALIALTDDISSEMTTRIIDHFLQYSNLNQKKAVPLALALLFTSFPKPNIVDILSKLTHDQDAD
VALHAIMSLGFVGAGTNNSRIAILLRQLSTFYCKDANATFVVRLSQGLLYMGKGLLTINPLHSNRSIINHVALGSLLVTI
HACLQLKTTILGKYHYLLYHLVPSIYPRMLVTVNEDLEPLPISVRVGQ-----------------AVDVVGQVGKPKTIT
GFQTHVTPVLLLHTDRAEIATEEYIPVNDTLEGIVILKKDPNYVPPAIN
>PF3D7_0205900
MT----------------------AEDKKAVSIQVPVKD--VDDKRRKLNNSKIKKEELNEEEKKKKEELELLITRLRDE
DVNVVNLSISLLNKEIIDTSGILTSSLLALKVLKTHYNTLIEIFNEMIFEECKKKLSNMISALSTTIGDENNIVKFVITG
NKHDLINYGHEYIKNLITKLLVEYKILKEEENNQNGLTTTS---------------------------------------
--------------------------------TTSNK-LVTINHIYDIVNIVVPYCFAHNTEYEAIDLLIEVDKINDIYL
YVDEKSCDRSILYLLNLTHYSSSTDEYYKLMDVILNILKKHNKHVECLKILLRLNKIDKIKDLIFECNDILICKQIALIC
SRHCVHIQFTEEEIKKYTHLNLNEISTLTSGEHLSPIFLKLAKDLDVEEPKLPEDVYKSHLEEKRNTTVWDSAKQNLSST
FVNAFVNAAFCKDKLMTVNSSLWIFKNKDYGLMSATASMGLLLMWNLDEGLSQIDKFQYSSDQYVKAGALMAFGLACTNI
KNECDPAYALLSEHIDAENALEKMGAILGFGYAYAGTNRENLLDILIPPLVDNGCIIECSVYAALSLGLVFVGSQNREIA
EYIIDTVLEKEKINNSLDTPIAKLYAVALGLLFLCSREKCEATLSALEIIKHPISKYMIATVEGMAFAGSNDVLKVQKML
QVLVEKRGDKKNNSDN-KTTTANN----------------------TD-----------------NNK-SSNADINKTTT
TD-T-SK--------KTDNNNNNS----------------------------SSNNKNTK-SNE--------EKSSS--S
KNYVEDNLDQCVAILNIALIALTDDISSDMTTRIIDHFLQYSNVNQKKAVPLALALLFTSFPKPNIVDILSKLTHDQDPD
VALHAIISLGFVGAGTNNSRIAILLRQLSAFYCKDTNAIFVVRLAQGLLYMGKGLLTINPLHSNRSIINYVSLGSLLITI
HACLQLKSTILGKYHYLLYHLVPCIYPRMLVTVNEKLESLPVSVRVGQ-----------------AVDIVGQAGKPKTIT
GFQTHVTPVLLSHTDRAEMATEEYISVNDTLEGIVILKKDPNYIPPSIN
>PPRFG01_0206000
MT----------------------AEDKKAVSIQVPVKD--VDDKRRKLNNSKIKKEELNEEEKKKKEELELLITRLRDE
DVNVVNLSISLLNKEIIDTSGILTSSLLALKVLKTHYNTLIEIFNEMIFEECKKKLSNMISALSTTIGDENNIVKFVITG
NKHDLINYGHEYIKNLITKLLVEYKILKEEENNQNGLTTTS---------------------------------------
--------------------------------TTSNK-LVTINHIYDIVNIVVPYCFAHNTEYEAIDLLIEVDKINDIYL
YVDEKSCDRSILYLLNLTHYSSSTDEYYKLMDVILNILKKHNKHVECLKILLRLNKIDKIKDLIFECNDILICKQIALIC
SRHCVHIQFTEEEIKKYTHLNLNEISTLTSGEHLSPIFLKLAKDLDVEEPKLPEDVYKSHLEEKRNTTVWDSAKQNLSST
FVNAFVNAAFCKDKLMTVNSSLWIFKNKDYGLMSATASMGLLLMWNLDEGLSQIDKFQYSSDQYVKAGALMAFGLACTNI
KNECDPAYALLSEHIDAENALEKMGAILGFGYAYAGTNRENLLDILIPPLVDNGCIIECSVYAALSLGLVFVGSQNREIA
EYIIDTVLEKEKINNSLDTPIAKLYAVALGLLFLCSREKCEATLSALEIIKHPISKYMIATVEGMAFAGSNDVLKVQKML
QVLVEKRGDKKNNSDS-KTTTANN----------------------TD-----------------NNK-SSNADINKTTT
TD-T-SK--------KTDNNNNNN-------------------------NNSSSNNKNTK-SNE--------EKSSS--S
KNYVEDNLDQCVAILNIALIALTDDISSDMTTRIIDHFLQYSNVNQKKAVPLALALLFTSFPKPNIVDILSKLTHDQDPD
VALHAIISLGFVGAGTNNSRIAILLRQLSAFYCKDTNAIFVVRLAQGLLYMGKGLLTINPLHSNRSIINYVSLGSLLITI
HACLQLKSTILGKYHYLLYHLVPCIYPRMLVTVNEKLESLPVSVRVGQ-----------------AVDIVGQAGKPKTIT
GFQTHVTPVLLSHTDRAEMATEEYISVNDTLEGIVILKKDPNYIPPSIN
>PBLACG01_0202600
MT----------------------AEDKKAVSIQVPVKD--LDDKRRKLNNSKIKKEELNEEEKKKKEELELLITRLRDE
DVNVVNLSISLLNKEIIDTSGILTSSLLALKVLKTHYNTLIDIFNDMIFEDCKKKLSNMISALSTTIGDENNIVKFVITG
NKNDLINYGHEYIKNLITKLLVEYKILKEEENNQNGLTT-----------------------------------------
---------------------------------TTNK-IVTINHIYDIVNIVVPYCFAHNTEYEAIDLLIEVDKINDIYL
YVDEKSCDRSILYLLNLTHYSSSTDEYYKLMDVILNILKKHNKHVECLKILLRLNKIDKIKDLIFQCNDILICKQIALIC
ARHCVHIQFTEEEIKKYTHLNLNEISTLTSGEHLSPIFLKLAKDLDVEEPKLPEDVYKSHLEEKRNTTVWDSAKQNLSST
FVNAFVNAAFCKDKLMTVNSSLWIFKNKDFGLMSATASMGLLLMWNLDEGLSQIDKFQYSSDQYVKAGALMAFGLACTNI
KNECDPAYALLSEHIDAENALEKMGAILGFGYAYAGTNRENLLDILIPPLVDNGCIIECSVYAALSLGLVFVGSQNREIA
EYIIDTVLEKEKINNSLDTPIAKLYAVALGLLFLCSREKCEATLAALEIIKHPISKYMIATVEGMAFAGSNDVLKVQKML
QLLVEKRGDKKNNSDS-KTTTANN----------------------TD-----------------NNK-SSNTDINKVTT
TD-T-SK--------KTDSNNNNN-------------------------N--NNNNKNTK-NTE--------EKSSS--S
KNYVEDNLDQCVAILNIALIALTDDISSDMTTRIIDHFLQYSNVNQKKAVPLALALLFTSFPKPNIVDILSKLTHDQDPD
VALHAIISLGFVGAGTNNSRIAILLRQLSAFYCKDTNAIFVVRLAQGLLYMGKGLLTINPLHSNRSIINYVSLGSLLITI
HTCLQLKSTILGKYHYLLYHLVPCIYPRMLVTVNEKLESLPVSVRVGQ-----------------AVDIVGQAGKPKTIT
GFQTHVTPVLLSHTDRAEMATEEYISVNDTLEGIVILKKDPNYIPPSIN
>PcyM_0419000
MLISGQEGSLFPVTPHIVSPPPTHTHSPQAVSIKVPVKSKEAEDKRRKLNNLKIKNEELNEEEKKKKEELELLITRLRDD
DQDVVNLSITMLNKEIIDTSGILTSSLLALKVLKTHYNTLLEIHEHMKFEECKKKMSNMISALSTTIGDESNIVKYIIMG
NKSDLVNYGHEYIKNLITKLLAEYKSVKEEESSVSGAVVTPGGAAPSSAAAPSLAAPSLAAAPIGTSSLGTS--------
--S---------L--GT--ASPAAEAPG----STPKG-VHMINHIYELVNIIVPYCFNHNTEYEAIDLLIEVDKINDIHL
YVDEKSCERSILYLLNITHYSSSTEEYYKLMEVILHILKKHKKHVEYLKILLRLNRRDKIKDLLFECGDMIMCKQMALIC
SRHSIHLEFTQEEMIRYPHLDLNKLASLSSGEHLSSIFLKLAKDLDVEEPKLPEDIYKTHLEEKRNTNVWDSAKQNLSSS
FVNAFVNAAFCKDKLMTVNSSLWIFKNKDYGLMSATASMGLLLMWNIDEGLSQIDKFQYSSDQYVKAGSLMAFGLACTNV
KSECDPAFALLSEHIDAENTMERIGAILGFGYAYAGSGKENLLDVLIPPLVDNGCIIECSVFAAVSLGLVFVGSQNREIA
EYIIDTVMEREKVSNSLDQPIAKLYAVALGLLFLCSREKCEATLSALEVIKHPIAKYMITTVEGMAFAGSNDVLKVQKML
QVLVEKRNDKKVNVDT-FTKPGDPHHPPPH------------GGNSVDG--KT------T-PQGVEPK-GPVLDGKRANT
-L-G-SK--------NAKA-GS-------------------------------ADGKGNA-NAG--------NGAGG--N
NPQVEDNLDQCVAILNIALIALTDDISSEMTTRIIDHFLQYSNLNQKKAVPLALALLFTSFPKPNIVDILSKLTHDQDAD
VALHAIMSLGFVGAGTNNSRIAILLRQLSTFYCKDTNATFVVRLSQGLLYMGKGLLTINPLHSSRSIINHVALGSLLVTI
HACLQLKTTILGKYHYLLYHLVPCIYPRMLVTVNEDLEPLPISVR--------------------AVDVVGQAGKPKTIT
GFQTHVTPVLLLHTDRAEIATEEYIPINDTLEGIVILKKDPNYVPPAIN
>PVVCY_0300450
MA----------------------VEDKKAVSIKVPVKDTDADEKRRKLNNLKIKNEELNEEEKKKKEELELLITRLKDD
DPNVVNLSITLLNKEIIDTSGILTSSLFALKVLKLHYNTLIEIHADMVFDDCKQKLSNMISALSTTIGDESNIVKYIITG
NKKDLINYGHEYIKNLTTKLVIEYKNIKDEEAGQNQYNANNLI-------------------------------------
--------P--TTT-SI--STSPI-SGT----SKGGA-SNMINHIHELVNIIVPYCFNHNTEYEAIDLLIEVDRINDICQ
YVDDKSCERSILYLSNLTHYSSSTEEYYKLMEVILSILKKHKKHVECLKILLRLNRRDKIKDLIFECGDLLICKQMALIC
SRHCVHLEFTQEEIIKYPHLNLNEIFTLSSGEHLTSIFLKLAKDLDVEEPKLPEDIYKSHLEEKRNTNVWDSTKQNLASS
FVNAFVNAGFCKDKLMTVNSSLWIYKNKDHGIISATASMGLLLMWNIDEGLSQIDKFQYSNDQYVKAGSLIAFGLACTNV
KNECDPAYALLSEHIDAENSLEKMGAILGFGYAYAGTNRENMLDVLIPPLVDNGDIIECSVFAALSLGLIFVGSQNREIA
ECIIDTVLEREKINNSLDQPISKLYAVALGLLFLCSREKCEATLAALEIIKHPISKYIIATVEGMAFAGSNDVLKVQKML
QLLVEKRVDKKNADTS-SANP-PT--ADTNSGETNNANDTNTGANSGDN--EG------N-----SNN-NSAPDAKKANT
TG-T---------------------------------------------------GK------T--------NTATP--T
NNPIEDNLDQCVAILNIALIALTDDISSEMTTRIVDHFLEYSNVHQKKAVPLALALLFASFPKPNIVDILSKLTHDPDPD
VALHAIISLGFVGAGTNNSRIAILLRQLSTFYYKDPNATFVIRLAQGLLYMGKGLLTINPLHSSRSIINNVALGSLLITI
HACLQLKSTILGKYHYLLYHLAPAMYPRMLTTVNENLEPLPVSVRVGQ-----------------AVDIVGQAGNPKTIT
GFQTHVTPVLMLHTDRAELATEEYIPINDTLEGIVILKKDPNYVPPTTN
>PocGH01_04023900
MT----------------------AEDKK-----VPVKSKDAEEKRRKLNNLKMKNDELNEEEKKKKEELELLITRLKDD
DANIVNLSINMLNKEIIDTSGILTSSLLALKVLKTHYYTLIEIHSQMKFEECKKKLSNMISALSTTIGDENNIVKYIIEG
NKKDLINYGHEYIKNLITKLLTEYKNVKDEETNGISLGSGTGV--PVIAS------------------------------
-----------STT-SA--TTPAI-TSA----PIARG-AAMMNHIHELVNVIVPYCFNHNTEYEAIDLLIEVDRINDIYL
YVDEKSCERSILYLLNLTHYSSSTEEYYKLMEVILLILKKHKKHVECLKILLRLNRRDKIKDLIFECGDMLICKQMALIC
SRHCIHLEFTQEEIMKYPSLNLNEISNLSSGEHLSGIFLKLAKDLDVEEPKLPEDIYKTHLEEKRNTNVWDSAKQNLSSS
FVNAFVNAAFCKDKLMTVNSSLWVFKNKEYGLMSSTASMGLLFMWNVDEGLSQIDKFQYSNDQYVKAGALMAFGLACTNI
KNECEPAYALLSEHIDAENSLEKIGAILGFGYAYAGSNKENLLDVLIPPLVDNGCVIECSVFAALSLGLVFVGSQNREIA
EYIIDTILEREKINNSLDQPIAKLYAVALGLLFLCSREKCEATLSALEIVKHPISKYIIATVEGMAFAGSNDVLKVQKML
QVLVEKRNDKKVGADG-IVGGVGS--VGNVGGVGSEGSNAP-SGNVFNGGGEG------N--SVIDNKGGTPIDGKKANI
T--G-IK--------SAKG--S-------------------------------SDTKGTT-NS----------NGPG--G
VNQVEDNLDQCVAILNIALIALTDDISSEMTTRIVDHFLQYSNINQKKAVPLALALLFTSFPKPNIVDVLSKLTHDQDPD
VALHAIMSLGFVGAGTNNSRIAILLRQLSAFYCKDANATFVVRLSQGLLYMGKGLLTINPLHSNRSIINHVALGSLLVTL
HACLQLKSTILGKYHYLLYHLVPCIYPRMLVTVNENLEPLPISVRVGQ-----------------AVDVVGQAGKPKTIT
GFQTHVTPVLLLHTDRAEIATEEYIPVNDTLEGIVILKKDPNYVPPTVN
>PVP01_0419200
MT----------------------AEDKKAVSIKVPVKPKEAEEKRRKLNSLKIKNEELNEEEKKKKEELELLITRLRDE
DPEVVNLSITMLNKEIIDTSGILTSSLLALKVLKTHYSTLLEIHEEMKFEECKRKMSNMISALSTTIGDENNIVKYVIMG
NKNDLVNYGHEYIKNLISKLLVEFKNVKEEESSGSGAAVTPGGAGGAAAATASLGATSLAATSLAATSLAAT--------
--SLAATSPV-TAS-PV--TAPPM-TASSPAAGAPRG-SHMLSHIYELVNIIVPYCFNHNTEYEAIDLLIEVDKINDIHL
YVDEKSCERSILYLLNITHYSSSTEEYYKLMEVILHILKKHKRHVECLKILLKLNRRDKIKDLLFECGDMITCKQMALIC
SRHSIHLEFTQEEVIRYPHMNLNQLASLSSGEHLSSIFLKLAKDLDVEEPKLPEDIYKTHLEEKRNTNVWDSAKQNLSAS
FVNAFVNAAFCKDKLMTVNSSLWIFKNKDYGLMSATASMGLLLMWNVDEGLSQIDKFQYSSDHHVKAGALMAFGLACTNV
KSECDPAFALLSEHIDAENTMERIGAILGFGYAYAGSGKENLLDVLMPPLVDNGCIIECSVFAAVSLGLVFVGSQNREIA
EYIIDTVMEREKVNSSLDQPIAKLYAVALGLLFLCAREKCEATLSALEIIKHPIAKYMITTVEGMAFAGSNDVLKVQKML
QVLVEKRSDKKVNMDG-SAKPTDQPHHPAP------------GGNAVDG--KA------P--QGADAK-GPLLDGKRANP
TL-GSSK--------SAKT-GP-------------------------------ADGKGSTTNAG--------SGSGG--N
TPQAEDNLDQCVAILNIALIALTDDISSEMTTRIIDHFLQYSNLNQKKAVPLALALLFTSFPKPNIVDILSKLTHDQDAD
VALHAIMSLGFVGAGTNNSRIAILLRQLSTFYCKDTNATFVVRLSQGLLYMGKGLLTINPLHSNRSIINYVALGSLLVTI
HACLQLKTTILGKYHYLLYHLVPCIYPRMLVTVNEDLEPLPISVRVGQ-----------------AVDVVGQAGKPKTIT
GFQTHVTPVLLLHTDRAEIATEEYIPINDTLEGIVILKKDPNYVPPAIN
>PADL01_0204700
MT----------------------AEDKKAVSIQVPVKD--VDDKRRKLNNSKIKKEELNEEEKKKKEELELLITRLRDE
DVNVVNLSITLLNKEIIDTSGILTSSLLALKVLKTHYNTLIEIFNDMIFEDCKKKLSNMISALSTTIGDENNIVKFVITG
NKHDLINYGHEYIKNLITKLLVEYKILKEEENNQNGLTTT----------------------------------------
---------------------------------TTNK-IVTINHIYELVNIVVPYCFAHNTEYEAIDLLIEVDKINDIYL
YVDEKSCDRSILYLLNLTHYSSSTEEYYKLMDVILNILKKHNKHVECLKILLRLNKIDKIKDLIFECNDILICKQIALIC
ARHCVHIQFTEEEIKKYTHLNLNEISTLTSGEHLSPIFLKLAKDLDVEEPKLPEDVYKSHLEEKRNTTVWDSAKQNLSST
FVNAFVNAAFCKDKLMTVNSSLWIFKNKDYGLMSATASMGLLLMWNLDEGLSQIDKFQYSSDQYVKAGALMAFGLACTNI
KNECDPAYALLSEHIDAENTLEKMGAILGFGYAYAGTNRENLLDILIPPLVDNGCIIECSVYAALSLGLVFVGSQNREIA
EYIIDTVLEKEKVNNSLDTPIAKLYAVALGLLFLCSREKCEATLSALEIIKHPISKYMIATVEGMAFAGSNDVLKVQKML
QVLVEKRGDKKNNSDS-KTTTANN----------------------AD-----------------NNK-SSNVDTNKATN
TD-T-SK--------KTDNNNNNN-------------------------NNNNNNSKNTK-SNE--------DKSSS--S
KTYVEDNLDQCVAILNIALIALTDDISSDMTTRIIDHFLQYSNVNQKKAVPLALALLFTSFPKPNIVDILSKLTHDQDPD
VALHAIISLGFVGAGTNNSRIAILLRQLSAFYCKDTNAIFVVRLAQGLLYMGKGLLTINPLHSNRSIINYVSLGSLLITI
HACLQLKATILGKYHYLLYHLVPCIYPRMLVTVNEKLESLPVSVRVGQ-----------------AVDIVGQAGKPKTIT
GFQTHVTPVLLSHTDRAEMATEEYISVNDTLEGIVILKKDPNYIPPQIN
>PCHAS_0305800
MA----------------------VEDKKAVSIKVPVKDTDADEKRRKLNNLKIKNEELNEEEKKKKEELELLITRLKDD
DPNVVNLSITLLNKEIIDTSGILTSSLFALKVLKLHYNTLIEIHADMIFDDCKQKLSNMISALSTTIGDESNIVKYIITG
NKKDLINYGHEYIKNLTTKLVIEYKNIKDEEAGQTQYNANNSI-------------------------------------
--------P--TTT-SI--STSPI-SGT----SKGGA-TNMINHIHELVNIIVPYCFNHNTEYEAIDLLIEVDRINDICQ
YVDDKSCERSILYLSNLTHYSSSTEEYYKLMEVILSILKKHKKHVECLKILLRLNRRDKIKDLIFECGDLLICKQMALIC
SRHCVHLEFTQEEIIKYPHLNLNEISTLSSGEHLPSIFLKLAKDLDVEEPKLPEDIYKTHLEEKRNTNVWDSTKQNLSSS
FVNAFVNAGFCKDKLMTVNSSLWIYKNKDHGIISATASMGLLLMWNIDEGLSQIDKFQYSNDQYVKAGSLIAFGLACTNV
KNECDPAYALLSEHIDAENSLEKMGAILGFGYAYAGTNRENMLDVLIPPLVDNGDIIECSVFAALSLGLIFVGSQNREIA
ECIIDTVLEREKINNSLDQPIAKLYAVALGLLFLCSREKCEATLAALEIIKHPISKYIIATVEGMAFAGSNDVLKVQKML
QLLVEKRVDKKNADTS-SANP-PT--ADTNSGEANNANDTNTGANSGDN--EG------N---TNSNN-NSAPDAKKANT
TG-T---------------------------------------------------GK------T--------NTSTP--T
NNQIEDNLDQCVAILNIALIALTDDISSEMTTRIIDHFLEYSNVHQKKAVPLALALLFTSFPKPNIVDILSKLTHDPDAD
VALHAIISLGFVGAGTNNSRIAILLRQLSTFYYKDPNATFVIRLAQGLLYMGKGLLTINPLHSSRSIINHVALGSLLITI
HACLQLKSTILGKYHYLLYHLAPCMYPRMLTTVNENLEPLPVSVRVGQ-----------------AVDIVGQAGNPKTIT
GFQTHVTPVLMLHTDRAELATEEYIPINDTLEGIVILKKDPNYVPPTNN
>PRELSG_0416000
MT----------------------AEDKKAVLIKVPVKD--TDEKRRKLN-AKIKKEELNEEEKKKKEELELLITRLKDD
DINVVNLSINLLNKEIIDTSGILT-SLLALKVLKTHYNTLIEIHNEMKFEECKRKLSNMISALSTTIGDENNIVKYVISG
NKKDIINYGHEYIKNLITKLLAEYKNIKEEEANLNTNAT-----------------------------------------
-----------------------------------TK-NVTVNHIYELVNIIVPYSFSHNTEYEAIDLLIEVDKINDIYL
YVDEKSCDRSILYLSNLTHYSSSTEEYYKLMNVILNILKKHKRHIECLKILLRLNKIDKIKELIFECGDILICKQIALIC
SRHCVYLEFTEEEKSKYPNLNLTQISNLSSGEHLSSIFLKLAKDLDVEEPKLPEDVYKTHLEEKRNTSVWDSAKQNLSST
FVNAFVNAGFCKDKLMTVNSSLWLFKNKEYGLMSATASMGLLLLWNIDEGLSQIDKFQYSSDQYVKSGALMAFGLACTNI
KNECDPAYALLSEHIDAQNVMEKIGAILGFGYAYAGTNRENLLDVLIPPLVDNGCIIECSVFAALSLGLVFVGSQNREIA
EYIIDTVLEKEKINNSLDSPIAKLYAVALGLLFLCSREKCEATLSALEIIKHPISKYMIATVEGMAFAGSNDVLKVQKML
QLLVEKRNDKKINTEN-KVNTDN--------------------------------------------K-NVNVDNKK---
---------------------N-------------------------------NTNKNVK-SND--------AKNTN--S
NNYVEDNLDQCVAILNIALIALTDDISSEMTTRIIDHFLQYSNVNQKKAVPLALALLFTSFPKPNIVDILSKLTHDQDPD
VALHAIISLGFVGAGTNNSRIAILLRQLSAFYCKDTNAIFVVRLAQGLLYMGKGLLTINPLHSNRSIINYVSLGSLLVTI
HACLQLKSTILGKYHYLLYHLVPCIYPRMLVTVNENLEPLPVSVRVGQ-----------------AVDVVGQAGKPKTIT
GFQTHVTPVLLLHTDRAEIATEEYIPINDTLEGIVILKKDPNYIPPAIN
