# Supplementary material for: Phosphorylation in the Plasmodium falciparum Proteome: A Meta-Analysis of Publicly Available Data Sets
Source: J Proteome Res. 2024 Oct 30;23(12):5326–41. doi: 10.1021/acs.jproteome.4c00418 (PMC11629380; doi:10.1021/acs.jproteome.4c00418)
Supplement: Supplementary file 7 — pr4c00418_si_007.zip [file pr4c00418_si_007.zip › plasmodium_alignments/PF3D7_0206000_orthos.afa]

>AK88_01358
--------------------------------------------------------------------------------
--------------------------------------------------------------------------------
--------------------------------------------------------------------------------
--------------------------------------------------------------------------------
--------------------------------------------------------------------------------
--------------------------------------------------------------------------------
--------------------------------------------------------------------------------
--------------------------------------------------------------------------------
--------------------------------------------------------------------------------
--------------------------------------------------------------------------------
--------------------------------------------------------------------------------
----------------------------------------------------------MNEILNQCYFEGENDQYQELYI
KGEEDD--EK--G-V----VMNAKFVGDRL--SQGEEEGSVPRDQRTSIEAYGQVELAR--R-DV----SRPKREKH-G-
-----------E---------DNEPEHEKQALIKMEQEFKEDLLLDDEDIFGEDLLRADGDV------------------
---------------------------------------------K------------------------------EEHP
PQLTTTPKGKTKA--GE-EEADA------------------EDGI--------------------TLLRQTDM--H---E
------N---------------------------------------------------------------------RVSV
PSLH-SSEDDFESCSVD-------------------------------------EKGEREKDV-----------------
------E------G------------------------------------------------------------------
------------------QITHNK-GV----------------------------------------------------Q
IAQ-T-V-------------------------------------------IELSSNEEQSQ-------------------
----------------------------VSIKINE-E------------------EKC------EAY-KDPLIG------
-GE-----------------------------------------------------------------------------
-------------------------------------------ESAQVE-------------------------------
-----SPPLHDK--------------------------------------------------------------------
--------------------------------------------------------------L-----------------
--HSLADNSS---SEDDLVEGEGPPHGESSAYGD-LSSEMPFSTSIE---LAAEME--NS---------------NAAQP
IS-G-DEQK-VS-----------------EA----LKKMKDKVRRFISKEKINNILLNK-VDLDTVGKE-SYLENLLSNK
VLLDGFGVGGVAAEGL-DGE--------------------------------------VGCEAHDG--------GI--LV
DEFADGK-GPS---DDREQLRDS---RTLDAYLDQTNKENEQLVKEYKKLKKNNIEINEEMNEDIKILLNMFGIPYVQSP
CEAEAQCSYLNCKNYCDAIISDDSDVLVFNGKTVIKNFFNRKKTVEVYERKLIEDKLGLYQDELINLSLLCGCDYTIGVH
GVGIVNALEIIKAFPTFEDLKKLKEIVSNPFRDLSKD-D-----------------------------------------
---------------KY-----FHNEEVQRFLKTHKNYKFNWIFPKNFPDREVYKCFKYPKVCTDIEKFQWHFPNLSHIS
RFLHQETNIAEDKIYKVLNPIVQKYDVKVRSYQLKLDQFFPIIERKRKTVDNLIDIIRDNQKGKRGKGARSS---RGSGG
-----------------------GSTGASSTPSRDIPITSLIDLNPAGVIRSKRMTTALDHIKGRGRSR-KRGSQ---GS
MRK
>PADL01_0204800
MGVKGLWSIVSPVGVRVNPEIFTGKRIAIDVSIWLYELTYANNVKDLRYKSFDNM-SIFNDLWIDFSENISNELKTDNIK
KAHLYFFFLRICKLLYYNIRPIFIFDGNPPELKRKTIFQRQIKKKNYEEKFKKTAEKLVYNYYQRTLLNSLKSK-NKKND
NLNNI------------------------------ED-KKIN-TPKK--------------------------------K
T-----DIPNKTNDDISKSSLLKIYDDIKEKDKSLNNLVEHVGNVPVSVKDVLTICND---DLSKIKNKIFMITDFCPVL
FLG--EEDGHIDTVENMNKLDNK-------NEE-ENNLNY-S-------------------------INHNNIQDVNNNN
NDENN--DNENYNKLQRDHKNYVDRNKDST-NIYFDD------NE--MEDT-KNKNSLYNNDDIDEQIIRKKHMARKKYY
ESIPKPFKGFLCMRRPVDIIDISNYNTEMLEFSETLKVNENKF-NQQ-LN---VLD---EKNR--SPI------------
-VN--I-----NLLK-DN------NNNINKDV-----I-E-------GE-PKKGYIN-----------LIDVDSCNSN-S
SSRLENY---ENIERGGKNMLIT---------------------------NEDNS---------------KNKSNNN---
---------------------------NNNINVNDNNKYVGECSPEKI-NDNGINNKNINILELPNNLDTSNLFLEGKDE
YKVYYVNKEEIRIPLFKEINKDIFEKLPLKLQYQILQDIKEEWYTDNRIKAIKSKDDMDVFSQVQLETYVRMIKTDFEIE
KLKIKMAENIQS--VEGELLINKDLSKNT-DNISIKDYNVIQ-----KKKSKKKKKKFLNDILNTYNFNTES-KYQDLYV
KGETSQ--QD--I------KKDIDSVRQEI--YKNE---DIIRDTYDKSDIFRNIKIDSNKKNEI----YKLQLDQE--E
T----DEKKIYN-------KNNNNSGSSKNVFLKIENEFKKDLLLDDRQIFGDSLLADIKDYKNN-SVNLD---NN--NE
TKNL--LE--DRKEIII-----------KNDSTINEYE------E-----------------------------------
-------KNKIIYISDE-QKYNE------------------G-DI--------------------IF-----K--E----
-----------------------------------------------------------------------------KKE
KNND-TSSDDFENCSVQ-------------------------------------EKIYVNEDI-----------------
------E------E------------------------------------------------------------------
------------------YNNKNE-DILSA-----------SSCSSSIILEEVKYKKEKKDEFVSPNLYVLLDEFEHSND
VEN-N-Y-------------------------------------------ISVSSDDIKPQ-------------------
----------------------------VDKK--KIT------------------RVN------ETTVDKINVE------
-DVKKGD----------------------------------------------------------------DNRII----
-----EISFE---------------------------------DSHISE-------------------------------
-----GSKYNNNINNN--NNGD----------------------------------------------------------
----------------------------------------------DNIFD--NVDNNIYDNDNKLEKKFPKDNIPDVV-
--HKNYINNT---FIIEQ--GEGEKENE---FVDNHIDILPLV----------------------------------DNK
ILSI-EPQK-SN-----------------ELI---CIENKSSKKKFMSKEDISNVLIHKGDDINNLSKE-NYFEILLDKK
QDMDNFHMNVEGSHDK-L--------------------------------------------------------------
----KE--DKLDEGAYFEYLEDN---KILDSYIKETNKENEELIKEYKKLKKNNIEINDEMNDDIKLLLNFFGIPYIQSP
CEAEAQCSYLNNKNYCDAIISDDSDVLVFSGKTVIKNFFNKKKTVEVYEKKAIEEKLGLYQEELINISLLCGCDYTIGVH
GIGIVNALEIIKAFPNFEDLKILKDIVSNPFKKINKD-------------------------------------------
----------------------MYNQEIQQFLNTHKNYKLNWIFPNNFPDREVYKCFKYPKVCTDIKKFEWHIPDINSII
KFLNKTTNISEEKVFNVLNPILQKYNVKARTYQSKIEDFFPLLEKKRKTVDDLIDKIRATNKQKRQKNK-----------
----------------------------T--LHLDNKISSLIDINPAGVIKSKRMTSALDHIKRRKSSK-K---------
-KK
>PY17X_0304300
MGVKGLWSIVAPIGVRVNPEIFTGKRIAIDVSIWLYELIYGNNLKSTQNNNFDDL-GMFNDLWLDLSEK-NNDLKLSNLK
KGHIYFFFLRICKLLYYNIRPIFIFDGTPPELKKRTIFQRNLKRKNNEEKVKKAAEKLIYNYYNRCLLTLLKKK-KENSK
NKEKGESKNNKEKGGNNKNGENKEKGGNKDSVHVLEQ-RKDL-SNGKKNDD---------------NPNLVEN---EKEN
R-----TSLNHELDKLGINNIIEIYEDIKENNESLNKISEHVGSVKITAKEVFNICNNNSDDLNKIKNNFLMINDEDIYN
EKN----------------------------KK-DIKT------------------------------------------
-------------------------------------------GT--KLEA-NSGIVSDIDGDIDGDIFMTKNMIRKKYY
AGIPEDFKGFLSMRRTIDIIDINNYNINIEEVTKKMKEADRKY-SNK-CD---K------NVF--SNI------------
-ST--A-----MLLN-GD------ENGGSGET-----VRS-------GG-SGEN--------------------------
GESGESG---ESGESGEREV------------------------------------------------------------
-----------------------------------------DVINCIK-SESKMNPKEINVLEMPMN----NLFIDGKDE
YKVYYVNNEEIKIPLFKELNKEIFEKLPIKLQYRILQDIKEEWYADNRLKAIKSKDDMDIFSQVQIETYIRMIKTDFEIE
KLKIKMAENIQNEKLDGELIINTNLSKKFNENLNARNYNDIKDNLTKRRKKKKDKDSFLNKILGGTGIQNFD-----VL-
EIDEVS--EVEEVSEMKEISEMKEF-----------------------------SGI-------------------D--N
V----SDVNRTD---------AGGDEVEKVEANKLLKDYKESLLINDEDLFGEDFFMTKNEEIEK-VDRNDGGIKN--KD
NKID--EQ--EPESISK-----------RV---QDGIT------E-----------------------------------
---------DSFFVIE----------------------------------------------------------------
--------------------------------------------------------------------------------
-ETE-LKSDEFVNLEMNKLEEKNNKSTEIERSKQYKEIIID--DNDDSENAKGHSNSLLVAPS-----------------
------E------P------------------------------------------------------------------
------------------AVDVSL-FE-----------------FSSSSFESVAHGNDPLNSPSDDDVIVLPIKRDGAKE
-VVVK-EVVAEGVVAEGVVAEGVVAEGVVAEGVVVKEVVAEEADVKEADIEGVDAKD--AD-------------------
----------------------------VEVV--DVT------------------GVD------AKEVDVKEADAKEADV
KETDAEV----------------------------------------------------------------V--------
--------------------------------------------------------------------------------
--------------------------------------------------------------------------------
--------------------------------------------------------------------------------
-------------------------------------------DTVE---ETDAKE--AA---------------AEVVD
VT-GADT---VE-----------------EA----GAKRAGHSQRFLTKEIMNDILIKKKIDFKNVGEG-ELLENLLNNK
EVLDAFGESRVIENDD-V--------------------------------------------------------------
---IQG--F-----EGISDDMDK---ETIDKELNENEKKGEELMKEYKRLKNNNITINEEMNEDIKLLLDLFGIPYIQSP
CEAEAQCAYLNNNNYCDAIISDDSDVIVFSGKTIIKNFFNKKKTVEVYEKNLIERKLGLYQDDLINISMLCGCDYTIGVH
GVGIVNALEIIKAFPTFEDLKFLKEIVSNPLRHIYQENY-----------------------------------------
---------------EN-----NYSDEIKIFLNSHKNYKLNWIFPKNFPDKEVYNCFKNPKVCKDIKKIEWHVPNMNKII
YYLNKATNISKEKIFNVLDPILKKYNVKVRSYQLRIEDFFPVIEKKRKTVDDLINTLRTQKKAQKKT--TQK-RGAQKKA
TSKENADD--N--------SEWSETNSHQ--LDVENEITNLVDVNPSGIVVSKRMSNALKHIKKRKDTV-KNSSPKKGTR
KGA
>PBANKA_0303700
MGVKGLWSIVAPIGVRVNPEIFTGKRIAIDVSIWLYELIYGNNLKSSRNNNLDDL-GMFNDLWLDFSEN-NSDLKLSNLK
KGHIYFFFLRICKLLYYNIRPIFIFDGIPPELKKRTIFQRNLKRKNNEEKVKKTAEKLIYNYYNKCLLKFLKKK-KEKKN
GIK------------------------------LLEQ-KKEL-SNGKDNDN---------------NPDLVENGKDKKEN
T-----DSLNYELDKLGINNLIEIYENIKENNESLNKISEHVGSVNITAKEVFNICNNNSDDLNKIKNNFFIINDEDIYN
EKN-----SKISE-E-IYKLE-K-------NKQ-VIKN------------------------------------------
-------------------------------------------DS--KLQT-N-NFEIDTNNDIVDDIFMTKNMIRKKYY
AGIPEDFKGFLSMRRTIDIIDINNYNINIDEVTKKMKEAEKKY-SNK-CD---K------NVF--SNI------------
-ST--E-----ILLN-NG------EVE-----------------------------------------------------
---MENV---ENVENGENEV------------------------------------------------------------
-----------------------------------------IVMNYIK-SENKINSKEINVLEMPVN----NLFVDGKDE
YKVYYVNNEEIKIPLFKEINKEVFEKLPVKLQYRILQDIKEEWYADNRLKAIKSKDDMDIFSQVQIETYIRMIKTDFEIE
KLKIKMAENIQNEKLDGELIINTNLSKKFNENLNARNYNDIKDNITKRPKKKRGKESFLNKILGGTGIQNFD-----GVF
EIEEDE--EFPEMESI---SKEVEM---------------------------------------------------G--E
I----SDVNTVD---------ARSEEFEKVEATKLLNDYKESLLINDKDLFGDDFFAIENEEIGN-VGRNDGGIKH--KD
NKID--EQ--EAESISK-----------RV---QDGIT------E-----------------------------------
---------DSFFVIE----------------------------------------------------------------
--------------------------------------------------------------------------------
-ETE-LKSDEFVNFEMNKLDETNNKNTEIERSNQYKEIIID--DNDDSENAKGHSNSLIVTPS-----------------
------E------P------------------------------------------------------------------
------------------AIDVSL-SE-----------------SSSSSFESIAHGNEPLNSLSDDDVIVLPIKKDSVKE
-VDIK-E-------------------------------------------------------------------------
--------------------------------------------------------VD------IKEVDVKEVD------
--------------------------------------------------------------------------------
--------------------------------------------------------------------------------
--------------------------------------------------------------------------------
--------------------------------------------------------------------------------
--------------------------------------------------------------------------------
----------VK-----------------EV----DVKDAGHSQKFLTKEIMNNILIKKKIDFKNGGEG-DLLENFLNNK
EVLDAFGESRVIENDD-V--------------------------------------------------------------
---IQG--L-----EGISEDMDK---ETIDKQLNENQKKGEELMKEYKKLKNNNITINEEMNEDIKLLLDFFGIPYIQAP
CEAEAQCSYLNNNNYCDAIISDDSDVIVFSGKTIIKNFFNKKKTVEVYEKNLIERKLGLYQDDLINISMLCGCDYTVGVH
GVGIVNALEIVKAFPTFDDLKILKEIVSNPLRDIYQEND-----------------------------------------
---------------EN-----NYSDEIKKFLNTHRNYKLNWIFPKNFPDKEVYKCFKYPKVCKDIKKIEWHAPNMNKII
HYLNKTTNISEDKIFNVLDPILKKYNVKTRSYQLRIEDFFPVIEKKRKSVDDLINTIRSKKKETTPKKATPKKKVTTQKK
TSKENGDD--N--------SEWSENSLHQ--LDVVNEMTNLIDANPSGIVISKRMSNALKHIKKRKDTI-KNSAPKKGAR
KGV
>MKS88_001198
MGVKGLWSIVSPVGVRVNPEIFTGKRIAIDVSIWLYELTYANNMKVLRNNSFDHL-GIFNDLWLDFSENMNNEIKTDSLK
KAHLYFFFLRICKLLYYNIRPIFVFDGNPPELKRKTIFQRSIKRRNHEERFKKTAEKLIYNYYQRTLLKSLKNK-KSTSN
RQMEY------------------------------EK-G-AL-DKNGITNY-----------------------------
-------------TAPPSNNLVEIYDSIKEKDASLSSMVEQVGNVQVSVKDVLSICND--DDLKKIQNKVFTLTDMDILT
KLS--DQNEVSNRSR----LTND-------NKE-VEKKKD-TMETSGRTEENEMCGKDHVDVENGDSDVHNDNEGDKDEN
DNE-------NDNASEN--------------------------EE--IPAIRNNDNANNIDNEINEEIVRKKIIARKKYY
ENIPKNFKGFLCMRRPVDIIDISNYNTDIMEFTERLKVNDGKY-GRK-GN---TDNITFKKYGTSSNI------------
-VG--------TMV--QV------DEKGRDDF-----M-H-------GR---TGYYT----GGSKENRVENCGECSGSNS
SYNYDGN---NNDSAGEGNVFDIEHIHSSNDTLYRTVARDNYSTG----ANAGDSTKAIANVGVNVGADVDSDDRPSEK-
---------------------------------------------SVG-SNVEKGKKDINILELPSTISSSNLFLDGKDE
YKVYYVNNEEIKIPMFKEINKEIFEKLPIKLQYQILQDIKEEWYTDNRIKAIKSKDNMDIFSQVQLETYVRMIKTDFEIE
KLKIKMAENIQN--VEGELIINKELSKRF-DSLHIRDYNDIK-----KM-KKRKRKKYINDILNNCYFENQSGAYEDLYI
KEEGGEK-EM--G-V----VSLIEI---------GAGEGAVTMDVAEEESQAGNDEYTK--RHNREIDESCNTKEWNKGV
ELRTIQMRIFKK---------EETEEEKKKAFIKMENEFRKDLLLDDKEIFGNDFLDMVVVNQKEDLKNMN---SS--GD
DKFIPKCNQEREKEAVK-----------YIDLIDVECE------SS------------------------------KRYR
KSVSNAPYGEVINICGEEKAVDI------------------GEHNEIKSVLLDKTNGESGQLKEASLIHDIEG--T---E
ERRNGASSELSSYVVVDDDEVDSDHVVHVDDDDDDDDDDNDDNDDNDDVVHVDVDDDDDDDNDDDDNDDDDNVVHVVDDD
NNVQGDNDDDFENCSVQ-------------------------------------EKEVFDDRA-----------------
-------------L------------------------------------------------------------------
-------------------------------------------------------------------------------H
HGQ-D-V------------------------------------------EIDLTYEDELPD-------------------
----------------------------GGRKMDV-S------------------ELAMDDPFERVS-RDNNDE------
-DGNEAN----------------------------------------------------------------DE-DG----
-----GVVFACVSNADRDINSLDGSRIRSCSSNVSESAAGKGGNNEVYICTTDNCKY------GYEDEDENRFNNKIIEE
S----SDMREDK--------------------------------------------------------------------
--------------------------------------------------------------I-----------------
--NVLED---------QQMEAKGPVDRDK--EGD----YEPINRSIDKLAFQQECE--ES---------------KQNEE
IK-G-EKKC-INEHFSESPHDDGKQMNAPDE----LIKV-RSRKSFLTKEEINNLLLNK-GDISNVGKEVSHFELILNTK
ELMDKFTAEMDGGGDD-A---------------------------------------------IDG--------NRHFEQ
SESVQH--MDQDDCAYFEYLEDS---KVIDSYINETNKEKDELIKEYKKLKKNNIEINDEMNDDIKLLLNFFGIPYVQSP
CEAEAQCSYLNNQNYCDAIISDDSDVLVFSGKTIIKNFFNRKKTVEVYEKKLIEDKLGLYQEELINISLLCGCDYTIGVY
GIGIVNALEIIKAFPSFDDLKILKEIVSNPFRDINMD-------------------------------------------
----------------------NYNDDIKHFLETHKNYKLNWVFPNNFPDRQVYKCFKYPKVCTDIKKFEWHFPNISHIT
KFLNTATNIPEEKIFNVLNPILLKYDIKVRSYQLKIEDFFPIIERKRKSVDDLIDIIRASKKGGSGTK------------
--------------------GGNRTKGGS--GLMDQTITSLIDVNPAGIIKSKRMTRALDHIKKRRSTK-K---------
-KK
>PGAL8A_00018300
MGVKGLWSIVSPAGIRVNPEIFTGKRIAIDVSIWLYELTYANNLKVLKNNSFDNL-SIFNDLWIDFSQNMNNEIKTDNLK
KAHLYFFFLRICKLLYYNIRPIFIFDGNPPELKKKTIFQRNLKKRNYEEKFRKTAEKLIYNYYQRTLLKSLKNK-KNISN
KKKDN------------------------------EK-R-VLLHKKEVSNR-----------------------------
---------------L-KNNSLDS-CGIIDNDNSLSNIVEKVGNLTISMKDVLNFCND---DLDKIENKVLMITNSNTIS
DEN--NKNEGLDENE----LINN-------DKKEKYITNN---------------------------KCEDISKEYIIND
EDD--------NES------------------DSIGD-----DEE--KSTI-KKNDINNLDNKINEEIVRKKHIAKKKYY
ENIPQNFKGFLSMRRPVDIIDISNYNTDILEYTQKYQHIGEKY-NNV-YK---ED-------------------------
-----------ALLKDDF------NSSNNYNL-----V-S-------KN-EKK---------------------------
----NNSEDIEYIPSSNDDFFLL--------------------------EDKKD--------------------------
-----------------------------STSKKN-DKE---NESNTL-YGMEVNRKDINILELPSNITSSNIFLDGKDE
YKVYYINNEEIKIPLFKEINKDVFEKLPIKLQYQILQDIKEEWYADNRIKAIKSKDDMDVFSQVQLETYVRMIKTDFEIE
KLKIKMAENIQN--VEGELIINKELSKNL-ENLNVRDYNDIK-----KK--KKKKKKYLNEILNNCYLNNKN-NLYDLMI
NNEEED--EE--K-V----KEKS---------------NNIKEYNYNDKDTYENVEIKNNKMD-----------------
----------KD---------VNRFEEEKKKFIKMEDDFKKDLLMDDKQIFGDDFFDLDDDNTNRDISNMK---C-----
IDKL--NE--NHKEQIECIYIESSNEYELNKKYNASHW------E--------------KD-DLKKIVNKNT--------
-------KSKINYENGK-IKSK------------------------------------------------LQK--I---E
------Q---------------------------------------------------------------------KENE
KSNF-SSSDDFENCSVE-------------------------------------EKKDINELV-----------------
------HIKKDMETHSNNNIELFKEYNKKGYNNLKINDTNELIKNINTDYYTNNKTYIKTNELEEKFTMENENHINMKNI
KTNDTFNYQQRIKEDINFITKENE-FKIINPKELNKDIQVKESLNNEILYDNIIYIEKNKNIEGSIDNCFSSYEYKNTLN
YED-E-N-------------------------------------------ILIN--------------------------
-------------------------------K--DKN------------------ILI------NEDENILINE------
-DKNILINEDKNILINEDKNILINEDENILINEDKNILINEDKNILINEDKNILINEDKNILINEDKNILINE-DENILI
NKDENTLNYE---------------------------------DENILI-NKDENTLNYEDKNILINEDENILINEDKNI
LINEDKNILNNK--------------------------------------------------------------------
-------------------------------------------------------DKNILI---DEYKNTLHDEDKNILI
DEYKNTLH--------DE--DK----NI---LINENENIMKDMDKNT---LINENENIMN---------------KEDKN
IS-K-SEDK-NN-----------------ID----EIKKKGKINKIMSKQQINNILLNK-CDLNKIEKE-NFFEQLLNNK
EIMDKFSVQVEEK-EK-L--------------------------------------------------------------
----KE--DKNDEYAYYEYLEDN---KIIDSYINKTNKENEELIKEFKRLKKNNIEINDEMNDDVKILLDFFGIPYIQSP
CEAEAQCSYLNNKNYCDAIISDDSDVLVFNGKTVIKNFFNKKKTVEVYEKKIIEDKLGLYQEELINISLLCGCDYTTGVH
GIGIVNALEIIKAFPTFEDLKKLKDIVSNPFREINED-------------------------------------------
----------------------EYSEEIKTFLNTHKNYKLNWIFPNNFPDREVYKCFKYPKVCTDIKKFQWNFPNINNIC
IFLNKTTNIPKEKIFNVLNPILQKYDIKIRSYQLKIEDFFPIIERKRKNINDLIDTVRENKKNKKKFNE-----------
----------------------------N--MELDKNVSTLIDINPAGIIKSKRMTTALDYLKRRKS-K-K---------
-KK
>PocGH01_04023800
MGVKGLWSIVSPVGVRVNPEIFTGKRIAIDVSIWLYELTYANNLKSLKNNSFDNM-SIFNDLWLDFSENMNNEIRSDNLK
KAHLYFFFLRICKLLYYNIRPIFIFDGDPPELKRKTIFQRNIKRRNFEEKFKKTAEKLIYNYYQRTLLKSLKSQ-KNISR
KKKES------------------------------EK-K-TL-NKNLGV-------------------------------
-------------KKSTTPNLIEIYDSIREKDASLSSMVEQVGNVEVSVKDVLTICND--DDLRKIQNKVLMIADLDVTK
EGD--NKDNFVNGKN----KISE-------HNN-MGEEKKKH-------------------------NIDEHI----VDG
DIS--------LHITLS--------------------------EEEKHNK--RKNIMNNLDNEINEQIVRKKHIARKKYY
ENIPKDFKGFLSMRRPVDIIDISDYNTDLLEFTDNVKHVEGKY-SMG-DA---EGSVSEMHDKSPKCIDGVQLGIATRHS
KVGTNINDGTYGNV--GN------DDVLQKGSSVQEPE-S----------------I-----------------------
-------------NSSSDDAFVS-------------ESKNTGSAQRIEGYYEADA---------------AEKEGIDVE-
---GKRVS------------------------------------KEEE-FSQGTHRREINILEMPSVISSSNIFLDGKDE
YKVYYVNNEEIKIPLFKEINKEIFEKLPIKLQYQILQDIKEEWYTDNRIKAIKAKDDMDIFSQVQLETYVRMIKTDFEIE
KLKIKMAENIQN--VEGELIVNKELAKNF-EGINIRDYNDIK-----KKKKKKKKKKYINDILNNCYFEQQNGDYDDLYI
KEEGQE--KE--V-R----KEDEKI-GELTDICYDEKGGMVLKM-----EKFAVMS-----TQHV----KKEAEEE----
---------EEE---------EEEEGEEKKSYVKME-DLKRDLLMNDQEIFGENFFEIEKEDSVK-VDEKS---NTNNSS
VKLIDVYK--EKSENVE-----------HFELIDDENE------QEGRCGFFEEKQHIEEKQHIEEKKHIEEKQHIEGEG
---DVVMTGEKIS--TK-EENDEVDSVILEEMNGNNTWEEKPEQV--------------------NIIQAVDDAMKSGGG
------S---------------------------------------------------------------------KKTR
GSHY-SSDEDFENCIVE-------------------------------------EKEVEASKT-----------------
------C------F------------------------------------------------------------------
-------------------------------------------------------------------------------P
PSE-DAV-------------------------------------------IDLTSEDGKS--------------------
----------------------------GSISTFGIENRGHYEEEESARKVHAELDTL------ENV-PSAKLA------
-EEEKVR-------------------------------------------------------------------------
-----------------------------------------GEKFEWGR-------------------------------
-----NPSSDDK--------------------------------------------------------------------
--------------------------------------------------------------V-----------------
--EKGVPHAW---NGSNSGNGEYI----------------------------HVSQ--YK---------------DKEVP
SE-G-GKKK-GT-----------------SN----EQKKEENLQKFMCKDQINNLLLNK-GDISEVGKV-NLFERLLRGK
ELMDQFNVEIGETNER-EKGSIGQVDI-GENGYAYE-----------------REDYPIDEENTWE--------RN--LE
GEEQSGKFPSHSALARLDNMEDDEAIDAIDAYMSETKKEKEELVKEYKKLKKNNIEINEEMNDDIKILLDFFGIPYVQSP
CEAEAQCSYLNNKNYCDAIISDDSDVIVFSGKTVIKNFFNRKKTVEVYEKKIIESKLGLYQDELINISLLCGCDYTIGVH
GVGIVNALEIIKAFPTFEDLKTLKELVSNPFMQISKC-GPKGGGKGGGKDGGKGGRKDGRKSRSGHKSRKGRSVSESSDE
NELYNRDEPDDWDSMGN-----KYSKEVKHFLETHKNYKLNWVFPQNFPDREVYKCFKYPKVCTDIKSFQWYFPNINNIT
KFLNKTTNIAEEKIFNVLDPILKKYDIKVRTYQLKIEDFFPIIERKRKSVDDLIDIIRENKKGKKKNSK-----------
---------------------------ST--TPLGRDITSLIDIQPAGIIRSKRMTSALEHIKKRKDTR-EGGISS-IER
AQK
>PmUG01_04026400
MGVKGLWSIVSPVGVRVNPEIFTGKRIAIDVSIWLYELTYANNMKVLRNNSFDHL-GIFNDLWLDFSENMNNEIKTDSLK
KAHLYFFFLRICKLLYYNIRPIFVFDGNPPELKRKTIFQRSIKRRNHEERFKKTAEKLIYNYYQRTLLKSLKNK-KSTSN
RQMEY------------------------------EK-G-AL-DKNGITNY-----------------------------
-------------TAPPSNNLVEIYDSIKEKDASLSSMVEQVGNVQVSVKDVLSICND--DDLKKIQNKVFTLTDMDILT
KLS--DQNEVSNRSR----LTND-------NKE-VEKKKD-TMETSGRTEDNEMCGKDHVDVENGDSDVHNDNEGDKDEN
DNE-------NDNASEN--------------------------EE--IPAIRNNDNANNIDNEINEEIVRKKIIARKKYY
ENIPKNFKGFLCMRRPVDIIDISNYNTDIMEFTERLKVNDGKY-GRK-GN---TDNITFKKYGTSSNI------------
-VG--------TMV--QV------DEKGRDDF-----M-H-------GR---TGYYT----GGSKENRVENCGECSGSNS
SYNYDGN---NNDSAGEGNVFDIEHIHSSNDTLYRTVARDNYSTG----ANAGDSTKAIANVGVNVGADVDSDDRPSEK-
---------------------------------------------SVG-SNVEKGKKDINILELPSTISSSNLFLDGKDE
YKVYYVNNEEIKIPMFKEINKEIFEKLPIKLQYQILQDIKEEWYTDNRIKAIKSKDNMDIFSQVQLETYVRMIKTDFEIE
KLKIKMAENIQN--VEGELIINKELSKRF-DSLHIRDYNDIK-----KM-KKRKRKKYINDILNNCYFENQSGAYEDLYI
KEEGGEK-EM--G-V----VSLIEI---------GAGEGAVTMDVAEEESQAGNDEYT--KRHNREIDESCNTKEWNKGV
ELRTIQMRIFKK---------EETEEEKKKAFIKMENEFRKDLLLDDKEIFGNDFLDMVVVNQKEDLKNMN---SS--GD
DKFIPKCNQEREKEAVK-----------YIDLIDVECE------SS------------------------------KRYR
KSVSNAPYGEVINICGEEKAVDI------------------GEHNEIKSVLLDKTNGESGQLKEASLIHDIEG--T---E
ERRNGASSELSSYVVVDDDEVDSDHVVHVDDDDDDDDDDNDDNDDNDDVVHVDVDDDDDDDNDDDDNDDDDNVVHVVDDD
NNVQGDNDDDFENCSVQ-------------------------------------EKEVFDDRA-----------------
-------------L------------------------------------------------------------------
-------------------------------------------------------------------------------H
HGQ-D-V------------------------------------------EIDLTYEDELPD-------------------
----------------------------GGRKMDV-S------------------ELAMDDPFERVS-RDNNDE------
-DGNEAN----------------------------------------------------------------DE-DG----
-----GVVFACVSNADRDINSLDGSRIRSCSSNVSESAAGKGGNNEVYICTTDNCKY------GYEDEDENRFNNKIIEE
S----SDMREDK--------------------------------------------------------------------
--------------------------------------------------------------I-----------------
--NVLED---------QQMEAKGPVDRDK--EGD----YEPINRSIDKLAFQQECE--ES---------------KQNEE
IK-G-EKKC-INEHFSESPHDDGKQMNAPDE----LIKV-RSRKSFLTKEEINNLLLNK-GDISNVGKEVSHFELILNTK
ELMDKFTAEMDGGGDD-A---------------------------------------------IDG--------NRHFEQ
SESVQH--MDQDDCAYFEYLEDS---KVIDSYINETNKEKDELIKEYKKLKKNNIEINDEMNDDIKLLLNFFGIPYVQSP
CEAEAQCSYLNNQNYCDAIISDDSDVLVFSGKTIIKNFFNRKKTVEVYEKKLIEDKLGLYQEELINISLLCGCDYTIGVY
GIGIVNALEIIKAFPSFDDLKILKEIVSNPFRDINMD-------------------------------------------
----------------------NYNDDIKHFLETHKNYKLNWVFPNNFPDRQVYKCFKYPKVCTDIKKFEWHFPNISHIT
KFLNTATNIPEEKIFNVLNPILLKYDIKVRSYQLKIEDFFPIIERKRKSVDDLIDIIRASKKGGSGTK------------
--------------------GGNRTKGGS--GLMDQTITSLIDVNPAGIIKSKRMTRALDHIKKRRSTK-K---------
-KK
>PBLACG01_0202700
MGVKGLWSIVSPVGVRVNPEIFTGKRIAIDVSIWLYELTYANNVKDLRNKSFDNM-SIFNDLWIDFSENISSEIKTDNIK
KAHLYFFFLRICKLLYYNIRPIFIFDGNPPELKRKTIFQRHIKKRNYEEKYKKTAEKLVYNYYQRTLLNSMKSK-NKKNN
NSNNI------------------------------ED-K-IN-T------------------------------------
--------PNKINTDISKSSLLQIYDDIKEKDKSLNSLVEHVGNVPVSVKDVLTICND---DLSKIKNKIFMITDFGPVL
FLG--EQEGDMDTVENMNKLDNG-------NQE-ENNLSY-S-------------------------INYSKVQNVNNN-
KDENK--NKENYNELRKDEKNYVYKNKENI-NIYYDDDDNDDDDE--KEDT-KNKNCLYNNDDIDEQIIRKKHMARKKYY
ESIPKTFKGFLCMRRPVDIIDISNYNTEMLEISKTLNGNENKS-QQK-LN---VLD---ENNT--TDV------------
-VN--M-----NLLK-ND------NY-KNNDL-----I-E-------GE-AKKSFIN-----------LINVDSCYSSSS
SSRLEND---RNAERGQINMFIT---------------------------NEENS---------------NNN-------
---N--NN---NNNFNINNNDVIIEHSKNNMNMYD-NKYNVECSSEKI-NDNGINNKNINILELPNNLDTSNIFLEGKDE
YKVYYVNKEEIRIPLFKEINKEIFEKLPLKLQYQILQDIKEEWYTDNRIKAIKSKDDMDVFSQVQLETYVRMIKTDFEIE
KLKIKMAENIQS--VEGELLINKDLSKNT-DSISIKDYNVFQ-----KKKSKKKKKKFLNDILNTYNFTSEN-KYQDLYV
KGEQSS--QE--I------KKQTDLVKQQP--YQND---DIIRDTYDKSDIFKNIKIDSNKKNEI----CKLELEQE--E
I----DEKKNDN---------KNNNNSSKTLYLKIENEFKKDLLLDDRQIFGDSFLDDIKENKYN-SDNLD---NN--NE
RKNL--FE--NSENFII-----------KNNPIINEYE------E-----------------------------------
-------KNNRIYILDE-KQYNE------------------G-DI--------------------II-----I--D---K
------K---------------------------------------------------------------------KEKE
INND-TSSDDFENCSVQ-------------------------------------EKIHVNEDI-----------------
------E------E------------------------------------------------------------------
------------------YNNQND-DKSS---------------SSSIILEDVKYEKEKKNELVSPNLFVILDEFKHSND
IEN-N-Y-------------------------------------------ISISSDDMKTQ-------------------
----------------------------VDKK--KIT------------------GVN------ETTVDKINVE------
-HGKKGN----------------------------------------------------------------DG-IL----
-----EISFE---------------------------------NSHILE-------------------------------
-----DPKYNNN-NN---NIDD----------------------------------------------------------
----------------------------------------------DNIYN--NICDNIYDNVDKLEKNLSKDNISDV--
--HKNPINNTYNTYNIER--GEDERDNE---FVDNHKDILPFV----------------------------------DNK
IQLT-ESEE-NN-----------------KLI---SIENKSLRKQYMSKEDISNVRIHKGDDINNLSKE-NYFEILLDKK
QVMDNFHINIEQMNDK-L--------------------------------------------------------------
----KE--DKLDEGAYFEYLEDN---KIIDSYIKETNKENEELIKEYKKLKKNNIEINDEMNDDIKLLLNFFGIPYIQSP
CEAEAQCSYLNNKNYCDAIISDDSDVLVFSGKTVIKNFFNKKKTVEVYEKKAIEEKLGLYQEELINISLLCGCDYTIGVH
GIGIVNALEIIKAFPNFEDLKILKDIVSNPFRKINKD-------------------------------------------
----------------------MYNEEIQQFLNTHKNYKLNWIFPKNFPDREVYKCFKYPKVCTDIKKFEWHIPDIKSIT
KFLNKTTNISEEKVFNVLNPILQKYNVNVRTYQSKIEDFFPLLEKKRKTVDDLIDKIRENNKQKRQKNK-----------
----------------------------T--VHLDNKISSLIDINPAGVIKSKRMSSALDHIKRRKSSKKK---------
-KK
>AK88_01359
MGVKGLWSIVAPVGARVNPEIFTGKRIAIDVSIWLYELTYANNLKVLRNGAFDNM-SVFNDLWMDFSDHMNTDMRTENIK
KVHLYFFFLRICKLLYYNIRPIFIFDGTPPELKRKTIFQRNMRKRNHEEKFQKTAEKLIYNYYQRSLLKSLKGNKRSSSK
KKNQN------------------------------EE-E-VI-SQGPSSTSV------------GLHP-IVEG--KPPYS
-------APPILTSPKHTSKLIELYGSIKENDASLGSMVEHIGNVPVSVKDVLNICND--EDLKKIQNKVLMISDLEVQA
GGVTAHVSGEMNAME----LVSG-------LKE-IGDRNN---------------------------GVYSSVEGGRINH
ENK--------YAAILA--------------------------GE--VSE--PNEPPNHIDNEIDEEIVRKKHMARKKYY
ESIPKNFKGFLCMRRPVDIIDINNYSTDILEFTRKLGETQSPS-RGI---------------------------------
-----------QAV--GL------DEAVERGITVKDHT-EGDSRHNEGE-ADTPLHI----GHSEQDSV-----------
-----------EKKGTPDNAYIL--------------------------PGDGD--------------------------
---------------------------------------------------MVEEKEEINVLELPSTLNRDELFREGKDE
YKVYYVNNEEIKIPLFKELNKDVFEKLPIKLQYQILQDIKEEWYVDNRVKAIKAKDDMDVFSQVQLETYVRMIKTDFEIE
KLKIKMAENIQS--EEGELIINNELSKQF-DSLSIRDYNDVN-----KKKKKKKK-------------------------
--------------------------------------------------------------------------------
--------------------------------------------------------------------------------
--------------------------------------------------------------------------------
--------------------------------------------------------------------------------
--------------------------------------------------------------------------------
--------------------------------------------------------------------------------
--------------------------------------------------------------------------------
--------------------------------------------------------------------------------
--------------------------------------------------------------------------------
--------------------------------------------------------------------------------
--------------------------------------------------------------------------------
--------------------------------------------------------------------------------
--------------------------------------------------------------------------------
--------------------------------------------------------------------------------
--------------------------------------------------------------------------------
--------------------------------------------------------------------------------
--------------------------------------------------------------------------------
--------------------------------------------------------------------------------
--------------------------------------------------------------------------------
--------------------------------------------------------------------------------
--------------------------------------------------------------------------------
--------------------------------------------------------------------------------
--------------------------------------------------------------------------------
--K
>PPRFG01_0206100
MGVKGLWSIVSPVGVRVNPEIFTGKRIAIDVSIWLYELTYANNVKDLRNKSFDNM-SIFNDLWIDFSENISSEIKTDNIK
KAHLYFFFLRICKLLYYNIRPIFIFDGNPPELKRKTIFQRNIKKRNYEEKFKKTAEKLVYNYYQRTLLNSMKSK-NKKND
NSNNI------------------------------ED-K-TN-TQNKT---------------------------NTQNK
S-----NTPNKINDDISKSSLIQIFDDIKEKDKSLNSLVEHVGNVPVSVKDVLTICND---DLSKIKNKIFMITDFGPVL
FLG--EQDGDMGTVENINKLDNR-------NKD-ENNLSY-S-------------------------INYNKVQDVNNN-
KDEDKDKDKENINEVRRDQNNYVYKNKENINNIYLDD-----DDE--KEDI-QNKNGVYNNDDIDEQIIRKKHMARKKYY
ESIPKTFKGFLCMRRPVDIIDISNYNTEMLEISETLKVHENKF-KQH-FN---VLN---ENNS--TPI------------
-VN--M-----NLLK-NV------NYKKNDDL-----I-E-------GG-EKKSFIN-----------LINVDSCYSS-S
NSRLEND---ENIERGKINMFIT---------------------------NDEKS---------------ININNYNNN-
---N--DN---NNDNNMDNNDVIIEHNKNNMNIYD-NKYNVECSSEKI-NDNGISNKNINILELPNNLDTSNIFLEGKDE
YKVYYVNKEEIRIPLFKEINKEIFEKLPLKLQYQILQDIKEEWYTDNRIKAIKSKDDMDVFSQVQLETYVRMIKTDFEIE
KLKIKMAENIQS--VEGELLINKDLSKNT-DNINIKDYNVLQ-----KKKSKKKKKKFLNDILNTYNFTTES-KYQDLYV
KGEESK--ED--I------KNQIDFVTQEC--YRNN---DIIRDTHDKSDIFKNIKIDNNKKYEI----YNLELEQE--E
I----NEKKNYN---------KNNNDSNKTFFLKIENEFKKDLLLDDSQIFGDSLLADIKEYNYT-ADNLD---NN--NE
NKSL--YE--DGENFIT-----------RNEPITNEYE------E-----------------------------------
-------KNNIIYISDE-QKYNE------------------E-DI--------------------IF-----K--D---K
------I---------------------------------------------------------------------KEKE
KNND-TSSDDFENCSVQ-------------------------------------EKIYVNEKI-----------------
------E------E------------------------------------------------------------------
------------------YKNQND-DKSS-------------SSSSSIILEEIKYKKEKKDELVSPNLCVLLDEFEHSND
IEN-N-Y-------------------------------------------ISVSSDDMKIN-------------------
----------------------------VSKN--NIT------------------GVK------ENKVDKTNVE------
-YDKKGD----------------------------------------------------------------DG-II----
-----EISFE---------------------------------DSHKLE-------------------------------
-----ESKFDDN--------------------------------------------------------------------
--------------------------------------------------------NNTYDNDDELEKNLSKDYISDV--
--DKNHVNNI---YNIEQ--GEDERENE---FV--------------------------------------------ENK
IQST-ESHK-SN-----------------EFI---CTENKSLRKQYMSKEDISNVRILKSDDINNLSKQ-NYFEILLDKK
QVMDNFQMNIEQNNDK-L--------------------------------------------------------------
----KE--DKLDEGAYFEYLEDN---KIIDSYIKETNKENEELIKEYKKLKKNNIEINDEMNDDIKLLLNFFGIPYIQSP
CEAEAQCSYLNNKNYCDAIISDDSDVLVFSGKTVIKNFFNKKKTVEVYEKKAIEEKLGLYQEELINISLLCGCDYTIGVH
GIGIVNALEIIKAFPNFEDLKILKDIVSNPFRKIDKN-------------------------------------------
----------------------MYNEEIQQFLNTHKNYKLNWIFPNNFPDREVYKCFKYPKVCTDIKKFEWHVPDIKSIT
KFLHKTTNISEEKVLNVLNPILQKYNVNVRTYQSKIEDFFPLLEKKRKTVDDLIDHIRANNKQKRQKNK-----------
----------------------------T--VYLDSKISPLIDINPAGIIKSKRMSSALDHIKRRKSSK-K---------
-KK
>PF3D7_0206000
MGVKGLWSIVSPVGVRVNPEIFTGKRIAIDVSIWLYELTYANNVKDLRNKSFDNM-SIFNDLWIDFSENISSEIKTDNIK
KAHLYFFFLRICKLLYYNIRPIFIFDGNPPELKRKTIFQRNIKKRNYEEKFKKTAEKLVYNYYQRTLLNSMKSK-NKKND
NSNNI------------------------------ED-K-TN-TPNKT------------------NT-QNKS--NTQNK
S-----NTPNKINADISKSSLIQIYDDIKEKDKSLNSLVEHVGNVPVSVKDVLTICND---DLSKIKNKIFMITDFGPVL
FLG--EQDGDMGTVENINKLDNR-------NKD-ENNLSY-S-------------------------INYNKVQDVNNN-
NDDDKDKDKENINEVRRDQKNYVYKNKENINNIYLDD-----DDE--KEDI-QNKNGVYNNDDIDEQIIRKKHMARKKYY
ESIPKTFKGFLCMRRPVDIIDISNYNTEMLEISETLKVHENKF-KQH-LN---VLD---ENNS--TPV------------
-VN--M-----NLLK-NI------NYKKNDDL-----I-E-------GG-EKKSFIN-----------LINVDSCYSS-S
NSRLEND---ENIERGKINMFIT---------------------------NDEKS---------------ININNYNNNN
NNNN--NN---NNDNNMDNNDVIIEHNKNNMNIYD-NKYNVECSSEKI-NDNGISNKNINILELPNNLDTSNIFLEGKDE
YKVYYVNKEEIRIPLFKEINKEIFEKLPLKLQYQILQDIKEEWYTDNRIKAIKSKDDMDVFSQVQLETYVRMIKTDFEIE
KLKIKMAENIQS--VEGELLINKDLSKNT-DNINIKDYNVLQ-----KKKSKKKKKKFLNDILNTYNFTTES-KYQDLYV
KGEESK--ED--I------KNQIDFVTQEC--YRNN---DIIRDTHDKSDIFKNIKIDNNKKYEI----YNLELEQE--E
I----NEKKNYN---------KNNNDSNKTFFLKIENEFKKDLLLDDSQIFGDSLLADIKEYNYT-ADNLD---NN--NE
NKSL--YE--DGENFIT-----------RNEPITNEYE------E-----------------------------------
-------KNNIIYISDE-QKYNE------------------E-DI--------------------IF-----K--D---K
------I---------------------------------------------------------------------KEKE
KNND-TSSDDFENCSVQ-------------------------------------EKIYVNEKI-----------------
------E------E------------------------------------------------------------------
------------------YNNKND-DKSS--------------SSSSIILEEIKYKKEKKDELVSPNLCVLLDEFEHSND
LEN-N-Y-------------------------------------------ISVSSDDMKTN-------------------
----------------------------VSKN--NIT------------------GVK------ENKVDKTNVE------
-YDKKGD----------------------------------------------------------------DG-VI----
-----EISFE---------------------------------DSHKLE-------------------------------
-----ESKFDDN--------------------------------------------------------------------
--------------------------------------------------------NNIYDNDDELEKNLSKDYISDV--
--DKNHVNNI---YNIER--GEDERENE---FV--------------------------------------------ENK
IQST-ESHK-SN-----------------EFI---CTENKSLRKQYMSKEDISNVRILKSDDINNLSKQ-NYFEILLDKK
QVMDNFQMNIEQNNDK-L--------------------------------------------------------------
----KE--DKLDEGAYFEYLEDN---KIIDSYIKETNKENEELIKEYKKLKKNNIEINDEMNDDIKLLLNFFGIPYIQSP
CEAEAQCSYLNNKNYCDAIISDDSDVLVFSGKTVIKNFFNKKKTVEVYEKKAIEEKLGLYQEELINISLLCGCDYTIGVH
GIGIVNALEIIKAFPNFEDLKILKDIVSNPFRKIDKN-------------------------------------------
----------------------MYNEEIQQFLNTHKNYKLNWIFPNNFPDREVYKCFKYPKVCTDIKKFEWHVPDIKSIT
KFLHKTTNISEEKVLNVLNPILQKYNVNVRTYQSKIEDFFPLLEKKRKTVDDLIDHIRANNKQKRQKNK-----------
----------------------------T--VHLDSKISPLIDINPAGIIKSKRMSSALDHIKRRKSSK-K---------
-KK
>C922_02837
MGVKGLWSIVAPVGVRVNPEIFTGKRIAIDVSIWLYELTYANNLKVLRNGGVDNM-SIFNDLWMDFSENMSSDIRPDNLK
KVHLYFFFLRICKLLYYNIRPIFIFDGTPPELKRKTIFQRNIRRRNHEERFKKTAEKLIYNYYQRTLLKSLKSRS--TSR
KKSSN------------------------------GK-E-AI-SQGRSSTSV------------GLDT-RVES--NPSAS
AS----ASPFPAASAQHTYELIEIYDSIRENDASLASMVEHIGNVPISIKDVLNICND--EDLKKIQNKVLMITDLEVLA
GGM----SGKMKGKE----IPSGLEEIPNDRKE-NGERDS---------------------------GVDSAAEEGRTKD
EDE--------YATIMR--------------------------GE--SPP--VSEHLNDMENQIDEEIVRKKHLARKKYY
ESIPKNFKGFLCMRRPVDIIDISNYSTDILEFTRKLGEGEGQE-VGA-DE---VG-------------------------
-----------QAV--GM------DEAVEQGRPAKDPT-EGYILH-RGE-PERSLMA----PNTKQRSV-----------
-----------EKRGGPDNAYVL--------------------------LSEGDT---------------PEKEEPDEE-
---N--LN------------------------------------RETPQKENPPHKEQINILELPPTFDRADLFHEGKDE
YKVYYVNNEEIKIPLFKELNKDVFEKLPIKLQYQILQDIKEEWYVDNRVKAIKAKDDMDIFSQVQLETYVRMIKTDFEIE
KLKIKMAEKIQK--ADGELVINKEMSKQL-DSISIRDYNDVV-----RKKKKKKKKKYFNEILNECYFEGEDEQYKELYV
KGEEDDDEEA--G-M----VMNAQVVGERL--AKGEDDGSVRHDQRISIEAYGQVERA--RRRDV----TRPKREQH-GE
D----NQPENGP---------ENGPEDEKKALIKMEKEFKQDLLLDDEELFGEDLLRVVDEDGQQ-IEENP---VE----
EK-------QTEEEQ------------------------------V------------------------------EGHP
LQGSTPPKGETPP--GA-NKADA------------------GEQI--------------------TLLRQVDI--Y---E
------N---------------------------------------------------------------------RYSP
PNLH-SSGDDFENCSVD-------------------------------------EKEQREEDL-----------------
------E------R------------------------------------------------------------------
------------------PIEENE-GL----------------------------------------------------Q
IVQ-D-V-------------------------------------------IDLTSNDEQAEGEVDERGADRDTFAVVSPR
QGLKGVMTPLERNATPAGDPSEGHKQREISIGMSDGE------------------EIC------QPS-NEPHIS------
-AEKEVR----------------------------------------------------------------DE-VM----
-----QILQAA----------------------------PRGGERAHVE-------------------------------
-----APPLHDK--------------------------------------------------------------------
--------------------------------------------------------------V-----------------
--DSLIVDSS---NGEESSEGE----------------------------------------------------------
-----DKQK-IS-----------------EEIKKVQKRVKQKVKRFMSKDEINNLLLNK-VDLGNVGKE-SYLENLLSNK
VLLDRFGVGGEAGEAE-EAGA--E-EV-GDES-SYE----------------------VRDEVRDEAHYKPRHEDI--LA
TELLDGEGSPP---DDRDHMRDS---RALDAYLDQTNKENEHLVREYKKLKKNNIEINEEMNEDIKILLNMFGIPYVQSP
CEAEAQCSYLNCNNHCDAIISDDSDVLVFSGKTVIKNFFNRKKTVEVYERKLIEDKLGLYQDELINLSLLCGCDYTIGVH
GVGIVNALEIIKAFPTFDDLKKLKEIVSNPFRDLSKD-D-----------------------------------------
---------------KY-----FNNEEVKRFLKTHKNYKLNWIFPRNFPDREVYKCFKYPKVCTDIEKFQWHVPNLSHIS
RFLHKATNIPEEKIHNVLSPILQKYDVNVRSYQLKIDDFFPIIQRKRKSVDDLIHIIRDTQKGKRRDTSSGK---RGKGG
-------------------KTRNATIGGS--SPLGRDITSLIDLNPAGVIRSKRMSAAMDGIKGRARKR-G--SS---GG
APK
>PVP01_0419100
MGVKGLWSIVAPVGVRVNPEIFTGKRIAIDVSIWLYELTYANNLKVLRNGAVDNM-SIFNDLWMDFSEQMNTDMRTDNLK
KVHLYFFFLRICKLLYYNIRPIFIFDGTPPELKRKTIFQRNVKRRNHEEKFKKTAEKLIYNYYQRSLLASMKSR-RSSSK
RKSPN------------------------------EG-G--P-SQGGPSASV------------GVST-KGEG--SPSGD
AT---TTPPPAAAPAQPPCELIEIYDSIRENDASLGSMVEHIGNVPVSVKDVLNICND--EDLKKIQNKVLMITDLEVQA
GGK----TAETKGKE----LPSE-------RKQ-SGERGS---------------------------GGDNAVDGERTND
EDE--------YAATLG--------------------------GE--YPE--EGEHLNRIDNEMDEEIVRKKHMARKKYY
ESIPKNFKGFLCMRRPVDIIDISNYSTDILEFTRKLGGEAEEA-EKA-KK---AE-------------------------
-----------KAV--GVEGVNDADEATERGSPEKAPH-K-------GE-AATSIEV----GNEKQGSV-----------
-----------GKMGGPDNMYLL--------------------------PNEED----------------PDGESP----
-------H------------------------------------EEDP--QRNPRKEEINVLELPPTLDRADLFHEGKDE
YKVYYVNNEEIKIPLFKELNKEVFEKLPIKLQYQILQDIKEEWYVDNRVKAIKAKDDMDIFSQVQLETYVRMIKTDFEIE
KLKIKMAENIQN--VEGEVIINKELSKHF-DSLSIRDYNDVN-----GKKKKKKKKKYINEILNQCYFEGKSDQYQELYI
KGEEDE--EG--G-L----ALNAPL-GERL--SAGE-EGSVRCDQRTCIEAYGQVELAR--RRDV----TRPKRELPKGE
R----LGGDSEP---------DNEPENEQKALVKMEKEFKQDLLLDDEQLFGEDLLRVVEEGGRQ-GEANQ---VE----
AY-------QGEVDQ--------------------VKDNQVKADQV------------------------------QGHP
------PQGVFPP--GA-KK--------------------------------------------------AET--H---A
------S---------------------------------------------------------------------GESA
SNVH-SSGDDFENCSVD-------------------------------------EKEQGEDAV-----------------
------E------E------------------------------------------------------------------
-------------------------------------------------------------------------------P
IAQ-D-V-------------------------------------------IDLTSSDEQRE-------------------
----------------------------TPIRMNDIE------------------EIC------ETS-SEPRIR------
-GEKELR----------------------------------------------------------------DE-VA----
-----KILRAA----------------------------PPGGENTQVE-------------------------------
-----PPPLNDK--------------------------------------------------------------------
--------------------------------------------------------------A-----------------
--PILIANSS---SAHDS--GEDPLEGESSAYGD-LSSEVPPSTSIE---LAAETE--YS---------------SAPQP
IS-G-DEQK-IA-----------------EA----LKKVKAKVRRFISKEEINKLLLNK-VDLGSVGKE-SYLENVLSNK
VLLDGFGAGEEAPNGG-PPNG--E-SLNGGPP-NGESL------NGGPPNGESLNGGPPNGESLNG--------GH--LT
GESLDG--PPP---DDRPHLRDS---RALDAYLDRTNRENEHLMKEYKKLKKNNIEINEEMNEDIKILLNMFGIPYVQSP
CEAEAQCSYLNCKNYCDAIISDDSDVLVFNGKTVIKNFFNRKKTVEVYERKLIEDKLGLYQDELINLSLLCGCDYTIGVH
GVGIVNALEIIKAFPTFEDLKKLKEIVSNPFRDLSQD-D-----------------------------------------
---------------KY-----FHNEEVKRFLQTHKNYKLNWIFPNNFPDREVYRCFKYPKVCTDIQKFQWHLPNLSHIT
KFLNKATNIAEEKISNVLNPILQKYDVRVRSYQLKIDDFFPIIERKRKSVDDLIGIIRDNQKGKRRENGSGG---RANAS
NTRKSSSA--C--KS--------GNAGGS--SPLGRDITSLIDLNPAGVIRSKRMSTALDHIKGRGRSR-KRGSP---GE
ARG
>PCOAH_00008510
MGVKGLWSIVAPVGVRVNPEIFTGKRIAIDVSIWLYELTYANNLKVLRNGAVDNM-SIFNDLWMDFSENMNSDMGTENLK
KVHLYFFFLRICKLLYYNIRPIFIFDGTPPELKRKTIFQRNMRRRNDEEKFKKTAEKLIYNYYQRSLLNSLKGNKRSTPK
RKNKN------------------------------EEEG-VI-SQGQSSSSV------------GLNT-IVER--NPPS-
-----------SSPPQYTYGLIEIYDSIRENEASLGNMVEHIGNVAVSVKDVLNICND--EDLKKIQNKVLMISDLEVQN
RGV----TENMKGKE----LPNE-------GKE-TGERDN---------------------------GVDNPVQGGRTNG
EDE--------YAVILG--------------------------GE--YSP--PDEHPNDVDNKIDEEIVRKKHMARKKYY
ESIPKNFKGFLCMRRPVDIIDISNYSTDILEFTRKLGEDQTDG-A-----------------------------------
---------------------------VEGGTQ-------------REE-AGTPLMV----GSREQDSV-----------
-----------GKKGGPDNAFLL--------------------------PSDADT---------------PEKEPPDEE-
---T--SN------------------------------------KETP-NREPHNREEINVLELPSTLDRAELFREGKDE
YKVYYVNNEEIKIPLFKELNKDVFEKLPIKLQYQILQDIKEEWYVDNRVKAIKAKDDMDIFSQVQLETYVRMIKTDFEIE
KLKIKMAENIQN--AEGELIVNKELSKHF-DSLSVRDYNDVN-----KKKKKKKKKKYINEILNQCYFEGGNDQYQELYI
KGEEDEK-EE--G-L----LMNAPL---------GEEETNLHSDQRTSIEAYGQVELAR--RKDA----IRPKGE-----
---------------------KHEEDNEKKAMIKMENEFKQDLLLDDEELFGEDLLRVGE--------------------
--------------------------------------------------------------------------------
----------TQP--GA-KKADA------------------EEQL--------------------TLFEQTDI--H---K
------N---------------------------------------------------------------------TNSS
PSVH-SSGDDFENCSVD-------------------------------------EKGQIIEKE-----------------
------E------V------------------------------------------------------------------
-------------------------------------------------------------------------------Q
IAQ-N-V-------------------------------------------IDLTSSDEQTE-------------------
----------------------------GSIQINEGE------------------EIC------EAS-KELHID------
-DEKEVP----------------------------------------------------------------DE-AV----
-----QILREA----------------------------PPGGESEQVE-------------------------------
-----SPPMHDK--------------------------------------------------------------------
--------------------------------------------------------------V-----------------
--NSLIVNSS---SGEDSPKGEHPPEGESSLYED-LPSEMPLSTSIE---LATETE--NL---------------ITPHP
IS-G-EEEK-IC-----------------EA----MKKVKQKVRRFLSKEKINDLLLNK-VDVDTVGKE-TYLENLLSNK
VLLDGFGVGAEDEHKV-------------------------------------------GGEVSDG--------GM--LA
NIFLDGE-ATL---DDQKQLRDS---RVVDAYLDQTNKENEHLVKEYRKLKKNNIEINEEMNEDVKILLNMFGIPYVQSP
CEAEAQCSYLNCKNYCDAIISDDSDVLVFSGKTVIKNFFNRKKTVEVYERKLIEDKLGLYQDELINLSLLCGCDYTIGVH
GVGIVNALEIIKAFPTFEDLKKLKEIVSNPFRDLSKD-D-----------------------------------------
---------------KY-----FHNEEVQRFLKTHKNYKLNWIFPRNFPDREVYKCFKYPKVCTDIEKFQWHHPNISHIS
RFLHKETNIAEEKIYNVLNPILQKYDVKVRSYQLKLDHFFPLIERKRKSVDNLIDIIRDNQKGKRKTTNSGK---RGKNS
-------------------RNSKASFGTS--STPDRDITTLIDLNPAGVIRSKRMSTALDHIKGRSRKR-G---------
-SK
>PRCDC_0205100
MGVKGLWSIVSPVGVRVNPEIFTGKRIAIDVSIWLYELTYANNVKDLRNKSFDNM-SLFNDLWIDFSENISSEIKTDNIK
KAHLYFFFLRICKLLYYNIRPIFIFDGNPPELKRKTIFQRHIKKRNYEEKFKKTAEKLVYNYYQRTLLNSMKIK-NKKND
NLNNI------------------------------ED-K-IN-TPNKSNTPNKSNAPNKSNTSNKSNT-SNKS--NTPNK
S-----NTPNKINNDISKSSLLQIYDDIKEKDKSLNSLVEHVGNVPVSVKDVLTICND---DLSKIKNKIFMITDFGPVL
FFG--EQDGDMGTVENINKLDNR-------NKD-ESNLSY-S-------------------------INYNKVQDVNNN-
NDEYKDKVKENINEVRRDQKSYVYKNKENINNIYVDDD--DDDGE--KEET-QNKNSLYNDDDIDEQIIRKKHMARKKYY
ESIPKTFKGFLCMRRPVDIIDISNYNTEMLEISETLKVHENKF-KQH-LN---VLD---ENNS--TPA------------
-VN--M-----NLLK-NV------PYKNNDDL-----I-E-------GE-AKKSFIN-----------LINVDSCYSS-S
NSRLEND---ENIERGKINMFIT---------------------------NEENP---------------INNNNKNND-
-K-N--ND---KNNDNIDNNDVIIEHNKNSINIYD-NKYNVECSSEKI-NDNGISNKNINILELPKNLDTSNIFLEGKDE
YKVYYVNKEEIRIPLFKEINKEIFEKLPLKLQYQILQDIKEEWYTDNRIKAIKSKDDMDVFSQVQLETYVRMIKTDFEIE
KLKIKMAENIQS--VEGELLINKDLSKNT-DNINIKDYNVLQ-----KKKSKKKKKKFLNDILNTYNFTSES-KYQDLYV
KGEESK--EN--I------KNQIDFVTQEC--YQND---DIIRDTYGKGDIFKNIKIDNNKKNEI----YKLELEQE--E
I----DEKKNYN---------KNNNDSNKTFFLKMENEFKKDLLLDDRQIFGDSLLADIKEYNYP-SDNLD---DN--NE
IKSL--LE--DGENFIT-----------KNEPISNDYE------E-----------------------------------
-------KNNIIYISDE-QKYNE------------------G-DI--------------------IL-----K--D---K
------I---------------------------------------------------------------------KGKE
KNND-SSSDDFENCSVQ-------------------------------------EKIYVNEKI-----------------
------E------E------------------------------------------------------------------
------------------YNNQND-DKSSSS----------SSSSSSIILEEIKYKKEKKDELVSPNLCVLLDQFEHSND
LEN-N-Y-------------------------------------------ISVSSDDMKTN-------------------
----------------------------VSKK--NIT------------------GVK------ENKVDKMNVE------
-YDKKGD----------------------------------------------------------------DG-II----
-----EISFE---------------------------------DSHKLE-------------------------------
-----EFKFDDN--------------------------------------------------------------------
--------------------------------------------------------NNIYENVDELEKNLSKDYILDV--
--HKNHVNNT---YNIEQ--GEGERENE---FV--------------------------------------------DNK
IQLT-ESHK-SN-----------------EFL---CTEKKSLRKQYMSKEDISNVRILKSDDINNLSKQ-NYFEILLDKK
QVMDNFQMNIEQNNDK-L--------------------------------------------------------------
----KE--DKLDEGAYFEYLEDN---KILDSYINETNKENEELIKEYKKLKKNNIEINDEMNDDIKLLLNFFGIPYIQSP
CEAEAQCSYLNNKNYCDAIISDDSDVLVFSGKTVIKNFFNKKKTVEVYEKKAIEEKLGLYQEELINISLLCGCDYTIGVH
GIGIVNALEIIKAFPNFEDLKILKDIVSNPFRKINKN-------------------------------------------
----------------------MYNEEIQQFLNTHKNYKLNWIFPNNFPDREVYKCFKYPKVCTDIKKFEWHVPDIKSIT
KFLNKTTNISEEKVLNVLNPILQKYNVNVRTYQSKIEDFFPLLEKKRKTVDDLIDHIRENNKQKRQKNK-----------
----------------------------T--VHLDSKISPLIDINPAGVIKSKRMSSALDHIKRRKSSK-K---------
-KK
>PGSY75_0206000
MGVKGLWSIVSPVGVRVNPEIFTGKRIAIDVSIWLYELTYANNVKDLRNKSFDNM-SIFNDLWIDFSENISSELKTDNIK
KAHLYFFFLRICKLLYYNIRPIFIFDGNPPELKRKTIFQRQIKKKNYEEKFKKTAEKLVYNYYQRTLLNSLKSK-NKKND
NLNNL------------------------------ED-N-IN-TPKK--------------------------------K
T-----DTPNKTNDDMSKSSLLKIYDEIKEKDKSLNSLVENVGNVPVSVKDVLTICND---DLNKIKNKIFMITDFGPVL
FLG--EEDGHIDTVENMNKLDNK-------NEE-ENNLSY-S-------------------------INHSNIQDVNNN-
NDENK--DNENYNKLQRDHKNYVNRNKKNT-NIYFDD------NE--MEDK-RNKNSLYNNDDIDEQIIRKKHMARKKYY
ESIPKPFKGFLCMRRPVDIIDISNYNTEMLEFSETLKVNENKF-KQH-LN---VLD---EKNR--SPI------------
-VN--I-----NLLK-DN------NNNINKDV-----I-E-------GE-PKNGYIN-----------LIDVDLCNSSSS
ISRLEND---ENIERGVKNMLIT---------------------------NEDNS---------------KNN--HN---
---------------------------NININMNDNNKYVGECSPEKK-NDNGINNKNINILELPNNLDTSNLFLEGKDE
YKVYYVNKEEIRIPLFKEINKDIFEKLPLKLQYQILQDIKEEWYTDNRIKAIKSKDDMDVFSQVQLETYVRMIKTDFEIE
KLKIKMAENIQS--VEGELLINKDLSKNT-DNISIKDYNVIQ-----KKKSKKKKKKFLNDILNTYNFNTQN-KYQDLYV
KGEPSQ--QD--I------KKNIYSGRHEI--YRNE---HIIRDTYDKSDIFRNIKKDSNKKNEI----YKLQLDQE--E
T----DEKKKYNNKNNNNNNNNNNNESNKNVFLKIENEFKKDLLLDDRQIFGDSLLDDIKDYKNN-SLNLD---NN--NE
TKIL--LE--DRKEIII-----------KNDPIINEYE------E-----------------------------------
-------KNKIIYISDE-QKYNK------------------G-DI--------------------IF-----K--D----
-----------------------------------------------------------------------------KNE
KNND-TSSDDFENCSVQ-------------------------------------EKIYVNEDI-----------------
------E------E------------------------------------------------------------------
------------------YNNKNE-DKLLS------------SSSSSIILEDVKYKKEKKDEFVSPNLYVLLDEFEHSND
VEN-N-Y-------------------------------------------ISVSSDDIKPQ-------------------
----------------------------MDKK--KIR------------------RVN------ETTVDKINVE------
-DVKKGD----------------------------------------------------------------DNRII----
-----EISFE---------------------------------DSHISE-------------------------------
-----GSKYNNNINNNINNNGDDNIYDNVDNN------------------------------------------------
----------------IYDNVD------------------------NNIYD--NVDNNIYDNDDELEKKFPKDNISDVV-
--HKNHINNT---YIIEQ--GDVEKENE---FVDNHKDILPLV----------------------------------DNK
ILSI-EPQK-SN-----------------ELI---CIENKNSKKKFMSKEDISNVLIHKGDDINNLSKE-NYFEILLDKK
QDMDNFHMNVEESHDK-L--------------------------------------------------------------
----KE--DKLDEGAYFEYLEDN---KILDSYIKETNKENEELIKEYKKLKKNNIEINDEMNDDIKLLLNFFGIPYIQSP
CEAEAQCSYLNNKNYCDAIISDDSDVLVFSGKTVIKNFFNKKKTVEVYEKKAIEEKLGLYQEELINISLLCGCDYTIGVH
GIGIVNALEIIKAFPNFEDLKILKDIVSNPFKKINKD-------------------------------------------
----------------------KYNEEIQQFLNTHKNYKLNWIFPNNFPDREVYKCFKYPKVCTDIKKFEWHIPDINSII
KFLNKTTNISEEKVFNVLNPILQKYNVKARTYQSKIEDFFPLLEKKRKTVDDLIDKIRANNKQKRQKNK-----------
----------------------------T--LHLDNKISSLIDINPAGVIKSKRMTSALDHIKRRKSSN-K---------
-KK
>PRELSG_0415900
MGVKGLWSIVSPAGIRVNPEILTGKRIAIDVSIWLYELTYANNLKVLKNNSFDNL-SIFNDLWLDFSQNINNEIRTDNLK
KAHLYFFFLRICKLLYYNIRPIFIFDGNPPDLKKKTIFQRNLKKRNHEEKFRKIAEKLIYNYYQRNILKSLKNK-KSISK
KKKDK------------------------------EK-N-IL-HNKKVSNT-----------------------------
---------------L-KNNSLKN-CGIIDHDNSLNNIVEKVGNVTVSMKDILNFCSD---DLFRIESKILMMPYSNTIT
HEN--NKNDELNKNE----LKND-------EKKKKYMIND--------------------------------------KD
KDE--------GEN------------------ESVDS-----CKE--NSII-KKNKINNIDNDINEEIVRKKYIAKKKYY
ESIPKNFKGFLSMRRPVDIIDINSYNTDILEYTEKLKQAEEKY-NKM-YT---ED-------------------------
-----------TLLRSDF------NSSNNSNL-----V-S-------KD-EKENYMYGSKVNNSYDNNL-----------
--KKSNSLDIEYLASSNDDFLLL--------------------------ESKKN--------------------------
-----------------------------STCKID-DKG---NESDIT-YGVDLNKKDINILELPSNINSSNIFLDGKDE
YKVYYVNNEEIKIPLFKEINKDVFEKLPIKLQYQILQDIKEEWYADNRIKAIKAKDDMDIFSQVQLETYVRMIKTDFEIE
KLKIKMAENIQN--TEGELIINKELSKNM-ENLNVRDYNDIK-----KK--KKRRKKYLNEILNNCYFNNND-SPYDLMI
KNEEKE--KE--E-------EKN---------------DKIKDYNNDDIEAYENIEIKNNKII-----------------
-----------N---------IHKIEEEKKIMIKEENNFKKDLLMDDKLIFGDSFFVLEDENKNKEINNIK---Y-----
LDKL--ND--KNKEQIDYITIESSDEYKINKRDNASYW------E--------------KNISLKRTANSNT--------
-------KYKINYESDE-IKNK------------------------------------------------LEK--M---Q
------Q---------------------------------------------------------------------KENE
KNNF-SSSDDFENCSIE-------------------------------------EKNF-NEIL-----------------
------SMNKDAKMDLINNVGSFKECNKNRDGNLRKFPINDSLTNINTDFYTNDKIFTKTSKLERIFNIKEEDLINIKNF
KTNDTFSYEHKINNNINFIKKKNE-SKENSSCELNRDTKIKEPLRNEILFDNITYLKENKDTGGDEDAFFSVDEDINVLN
DKD-N-D-------------------------------------------LLND--------------------------
-------------------------------K--NIN------------------VLN------DEDTDILNNK------
-GNKMLN--------DKDINVLNDKDINVLSDKDNDILNNKGNNMLNDKDVNVLSDKDNDILNNKDNKMLNDK-DINVLN
DKDISVLSEK---------------------------------DNDILN-NKGNNMLNDKDVNVLSDKDNDILNNKDINV
LSDKDNDILNNK--------------------------------------------------------------------
-------------------------------------------------------DNNMLN---DKDENIQSDEIEDILS
YKNENKLN--------DK--GA----NI---LTDEDEDILNDK-----------DENILS---------------DEVEH
IS-N-DKHQ-SN-----------------VN----EIKKKGNINKFISKQHITNILLNK-CDLNNIGKE-NFFEHLLNNK
EIMDKFSAQIKEK-EK-Q--------------------------------------------------------------
----KE--DKNDEHAYYEDLEDN---KIIDSYINEANKENEELTKEYKKLKKNNIEINDEMNDDVKILLDFFGIPYIQSP
CEAEAQCAYLNNQNYCDAIISDDSDVLVFNGKTVIKNFFNRRKTVEVYERKIIEDKLGLYQEELINISLLCGCDYTTGVH
GIGIVNSLEIIKAFPTFDDLKKLKDIVSNPFKEINNE-------------------------------------------
----------------------NYSEEIKNFLNTHKNYKLNWIFPNNFPDREVYRCFKYPKVSTNIKKFQWYFPNINNIS
DFLNKTTNIPKEKIFNVLNPILQKYDIKVRSYQLKIEDFFPIIERKRKNINDLIDKVRKNKKNKKKSNG-----------
----------------------------N--MELDKNTSSLIDVNPAGIIKSKRMTLALDYIKKRKS-K-K---------
-KK
>PBILCG01_0208700
MGVKGLWSIVSPVGVRVNPEIFTGKRIAIDVSIWLYELTYANNVKDLRNKSFDNM-SIFNDLWIDFSENISSEIKTDNIK
KAHLYFFFLRICKLLYYNIRPIFIFDGNPPELKRKTIFQRHIKKRNYEEKFKKTAEKLIYNYYQRTLLNSMKSK-NKKND
NSNNI------------------------------ED-K-IK-TPNKSNESNKTNESNKTNAPNKSNA-PNKS--NASNK
S-----VTPNKINTDISKSSLLQIYDDIKEKDKSLNSLVENVGNVPVSVKDILTICND---DLSKIKNKIFMITDFGPVL
FLD--EEEGDVNTVEKMNKLDNI-------NKD-ENNLCY-S-------------------------INYSKVQDVNNN-
KDENK--DKENHNELWRDQKNYLYKNKENINNIYYDDD----DDE--KEDI-KNKDSLYNNDDIDEQIIRKKHMARKKYY
ESIPKPFKGFLCMRRPVDIIDISNYNTEMLEISETLKVNENKF-KQQ-LN---VLD---ENNT--TPV------------
-VN--M-----NLLK-ND------NY-KNDNL-----I-E-------GE-PKKSFIH-----------CINVDSCYSS-S
NSRLQND---ENTERGKINMFIT---------------------------NEN-S---------------INS-------
--------------NDINNNDVIIEHNKNNINMYD-NKYHVECSSGKI-NDNGINNKNINILELPNNLDTSNIFLEGKDE
YKVYYVNKEEIRIPLFKEINKEIFEKLPIKLQYQILQDIKEEWYTDNRIKAIKSKDDMDVFSQVQLETYVRMIKTDFEIE
KLKIKMAENIQS--VEGELLINKDLSKNT-DNINIKDYNAFQ-----KKKSKKKKKKFLNDILNTYNFTSEN-KYQDLYV
KGEQSQ--EE--I------KNQIDSVTHER--YRND---DIIRDTYDKSDIFKNIKIDSNKKNEI----YKLELEQE-EE
I----DEKKNFN---------KNNNDSNKSFFLKIENEFKKDLLLDDNQIFGDSLLDDIKEYKYS-CDNLN---NN--NK
RKSL--FE--DSKNYIT-----------KNDLIINEYQ------E-----------------------------------
-------KNNITYMSDE-QKYNE------------------E-DI--------------------IF-----K--D---K
------K---------------------------------------------------------------------KEKE
KNND-TSSDDFENCSVQ-------------------------------------EKIYVNEDI-----------------
------E------E------------------------------------------------------------------
------------------YNNQND-DKS----------------SSSIILEEVKYKKEKKDELVSPNLYVLLDEFEHSND
LEN-N-Y-------------------------------------------ISVSSDHMQTQ-------------------
----------------------------VNKK--KIT------------------GVN------RTKVDKINVE------
-HGKKGD----------------------------------------------------------------DM-II----
-----EISSE---------------------------------DSHISE-------------------------------
-----ESKYNNKIDDKIDDKIDDKIDDKIDDKIDDKIDDKIDDKIDDKIDDKIDDKIDDKIDDKIDDKIDDKIDDKIDDK
IDDKIDDKIDDKIDDKIDDKIDDKIDDKIDDNVNDNDNFNDNVNDNDNVNDNVNIYDIIYNSVDELEKNLSKDNISDV--
--HKNHINNT---YNIEG--GEDERENE---FVDNHKDILPFV----------------------------------DNK
IQST-ESQK-SN-----------------ELI---CIENKSWRKQYMSKEDINNVRIHKYDDINNLSEQ-NYFEILLDKK
EVMDNFHMNIEENNDK-L--------------------------------------------------------------
----KE--DKLDEGAYFEYLEDN---KILDSYIKETNKENEELIKEYKKLKKNNIEINDEMNDDIKLLLNLFGIPYIQSP
CEAEAQCSYLNNKNYCDAIISDDSDVLVFSGKTIIKNFFNKKKTVEVYEKKAIEEKLGLYQEELINISLLCGCDYTIGVH
GIGIVNALEIIKAFPNFEDLKILKDIVSNPFRKINKN-------------------------------------------
----------------------MYNEDIQQFLNTHKNYKLNWIFPKNFPDREVYKCFKYPKVCTDIKKFEWHVPDIKSII
KFLNKTTNISEEKVFNVLNPILQKYNVNARTYQSKIEDFFPLLEKKRKTVDDLIDHIRTNNKQKRQKNK-----------
----------------------------T--VHLDNKISPLIDINPAGVIKSKRLSSALDHIKRRKSSK-K---------
-KK
>PKNH_0414900
MGVKGLWSIVAPVGVRVNPEIFTGKRIAIDVSIWLYELTYANNMKVLRNGGVDNM-SMFNDLWMDFSENMNTDMRTENLR
KVHLYFFFLRICKLLYYNIRPIFIFDGTPPELKRKTIFQRNMKRRNDEERFQKTAEKLIYNYYQRSLLKTLKGK-RSTSK
KKIEN------------------------------EE-G-VI-SQGQSSSFV------------GLNT-IVGR--NPPPS
S-----SSPLTLSPAQHTYGLIEIYDSIRENEASLGSMVENIGNVAVSVKDILNICND--EDLNKIQNKVLMISNLEVPI
GGV----SENMKDKH----VQSD-------LKE-TAEKDN---------------------------RMDEAVQRGITND
ENE--------YAVILA--------------------------GE--YPT--PNEQINHMDNEIDEEIVRKKHMARKKYY
ESIPKNFKGFLCMRRPVDIIDISNYSTDILEFTRKLGETQSPS-RMA---------------------------------
----------------QM------DELVEGDTPGKDPT-KGDICD-KGEGVGTPLAI----ENKEHDSA-----------
-----------EKKGGEDNAYVL--------------------------HSGGDT---------------LEKELPDEE-
----------------------------------------------SP-NKEPPHPEQINVLELPSTLDPAELFREGKDE
YKVYYVNNEEIRIPLFKELNKEVFEKLPIKLQYQILQDIKEEWYVDNRVKAIKAKDDMDIFSQVQLETYVRMIKTDFEIE
KLKIKMAENIQN--AEGELIVNKELSKHF-DNLSIRDYNDMD-----KKKKKKKKKKYINEILNQCYFEGKNDQYQELYI
KEEEED--EK--G-L----VMNAMLRGERI--TEKEEEGGLLHDQRTSIEAYGQVELAR--RRDV----TRPKRERH-G-
-----------E---------DNEPEKEKKALIKMEEEFKQDLLLDDEELFGEDLLRGVEGDGRK-LDDDR---LD----
DD-------KS----------------------------------V------------------------------EEHP
------PNGETTV--GA-KDDNA------------------EEQI--------------------PLSRDIDI--H---E
------N---------------------------------------------------------------------RNFT
LNVH-SSGDDFENCSVE-------------------------------------EKGQIIEME-----------------
------E------V------------------------------------------------------------------
-------------------------------------------------------------------------------Q
ITQ-D-I-------------------------------------------IDLTSHDEQME-------------------
----------------------------ISIQINDEQ------------------EVC------EAS-NESNID------
-NEEEVH----------------------------------------------------------------DE-QV----
-----QIVLPS----------------------------IPGGKNAQVV-------------------------------
-----SPPLHDK--------------------------------------------------------------------
--------------------------------------------------------------L-----------------
--QRLIDNYS---SGEDIADGGHFAEGKFSASGQ-PSPEIPLSASVE---VAAEGE--NTTLQQAPQEPQPKEREREHDP
IR-G-EEEE-IS-----------------EA----MKKVKQKVRRFITKEKINQLLLNK-VDLDTIGKD-TYLENVLSNK
VLLDGFGLGGEEEKDE-DKQM--------------------------------------DGEVPDG--------GI--LE
GMFLHED-VTP---NDREKVRDS---RALDDYMEKANKENEELVKEYRKLKKNNIEINEEMNEDIKILLNMFGIPYVQSP
CEAEAQCSYLNCKNYCDAIISDDSDVLVFNGKTVIKNFFNKKKTVEVYERKLIEDKLGLYQDELINLSLLCGCDYTIGVH
GVGIVNALEIIKAFPTFEDLKKLKEIVSNPFRDLSKD-D-----------------------------------------
---------------KY-----FNNEEVQRFLKTHKNYKLNWIFPKNFPDREVYKCFKYPKVCTDIEKFQWHLPNLTHIS
RFLQKETNIAEEKIYNVLNPILQKYDVKVRSYQLKIHDFFPMIERKRKSVDNLIDIIRDNQKGKRRSTNSGK---RGKDA
-------------------KSNKATSGRS--STLGRDITSLIDLNPAGVIRSKRMTTALDHIKGRGRSR-KRAS------
-QG
>PVL_000104000
MGVKGLWSIVAPVGVRVNPEIFTGKRIAIDVSIWLYELTYANNLKVLRNGAVDNM-SIFNDLWMDFSEQMNSDMRTDNLK
KVHLYFFFLRICKLLYYNIRPIFIFDGTPPELKRKTIFQRNVKRRNHEEKFKKTAEKLIYNYYQRSLLASMKSR-RSSSK
RKSPN------------------------------EG-G--P-SQGGPSASV------------GVST-KGEG--SPSAA
ATGDATAAATAAAPAQPPCELIEIYDSIRENDASLGSMVEHIGNVPVSVKDVLNICND--EDLKKIQNKVLMITDLEVQA
GGK----TAETKGKE----LPSE-------RKQ-SGERGS---------------------------GGDNAVEGERTND
EDE--------YAATLG--------------------------GE--YPE--AGEHLNRIDNEMDEEIVRKKHMARKKYY
ESIPKNFKGFLCMRRPVDIIDISNYSTDILEFTRKLGGEAEEA-EKA-EE---AE-------------------------
-----------EAV--GV------EDAAERGSPEKDPH-K-------GE-AATSIEV----GNEKQGSV-----------
-----------GKRGGPGNAYPL--------------------------PNEED----------------PDGENPDEE-
---N--LN------------------------------------EEDP--QRNPRKEEINVLELPPTLDRADLFHEGKDE
YKVYYVNNEEIKIPLFKELNKEVFEKLPIKLQYQILQDIKEEWYVDNRVKAIKAKDDMDIFSQVQLETYVRMIKTDFEIE
KLKIKMAENIQN--VEGEVIINKELSKHF-DSLSIRDYNDVN-----GKKKKKKKKKYINEILNQCYFEGKSDQYQELYI
KGEEDE--EG--G-L----AVNAPL-GESL--SAGEEEGSVCHDQRTCIEAYGQVELAR--RRDV----TRPKRERPKGE
R----FGGDSEP---------DNQPEDEKNALVKMEKEFKQDLLLDDEELFGEDLLRVVEGEADQ-VEADQ---VE----
TA-------QGEVDQ--------------------VKANQVKADQV------------------------------EGHP
------PQGETLP--GA-EK--------------------------------------------------AET--H---A
------S---------------------------------------------------------------------GEAA
SNVH-SSGDDFENCSVD-------------------------------------EKEQGEEDVGGQREDAVEERTEDVGG
QREDAVE------E------------------------------------------------------------------
-------------------------------------------------------------------------------Q
IAQ-D-V-------------------------------------------IDLTSSDEQRE-------------------
----------------------------TPIRMNDVE------------------EIC------EAS-SEPRIR------
-GEKELR----------------------------------------------------------------DE-VA----
-----KTLRAA----------------------------PPGGENTQVE-------------------------------
-----PPPLNDK--------------------------------------------------------------------
--------------------------------------------------------------A-----------------
--PILIANSS---SAHDS--GEDPLEGESSAYGD-LSSEVPPSTSIE---LAAETE--YS---------------SAPQP
IS-G-DEQK-IA-----------------EA----LKKVKAKVRRFISKEEINKLLLNK-VDLGSVGKE-SYLENVLSNK
VLLDGFGAGEEAPNGG-PPNG--E-SLNGGHL-TGESL------NGGHLTGESLNGGHLTGESLNG--------GH--LT
GESLDG--PPP---DDRPHLRDS---RALDAYLDRTNRENEHLMKEYKKLKKNNIEINEEMNEDIKILLNMFGIPYVQSP
CEAEAQCSYLNCKNYCDAIISDDSDVLVFNGKTVIKNFFNRKKTVEVYERKLIEDKLGLYQDELINLSLLCGCDYTIGVH
GVGIVNALEIIKAFPTFEDLKKLKEIVSNPFRDLSQD-D-----------------------------------------
---------------KY-----FHNEEVKRFLQTHKNYKLNWIFPNNFPDREVYRCFKYPKVCTDIQKFQWHLPNLSHIT
KFLNKATNIAEEKISNVLNPILQKYDVRVRSYQLKIDDFFPIIERKRKSVDDLIGIIRDNQKGKRRESGNVS---NARKS
SNAGNARRSGNTVKSGNTVKSGKTSTGGS--SPLGRDITSLIDLNPAGVIRSKRMSTALDHIKGRGRSR-KRGSP---GE
ARG
>PVVCY_0300460
MGVKGLWSIVAPIGVRVNPEIFTGKRIAIDVSIWLYELIYGNNLKSSRNNNFDELGGVFNDLWLDFSEQ-NSDIRLNNLK
KGHLYFFFLRICKLLYYNIRPIFIFDGTPPELKKRTIFQRNLKRKNNEEKVKKTAEKLIYNYYHKSLLKLLKKK-KEKKE
KKDGI---------------------------TGSKK-NKDL-SNEKDN-K---------------NPDLVEN--EKQED
I-----NPLNNELNKLGTNNLIEIYEDIKENNESLNRISENVGSVKITAKEVLNICNNNTDDLNKIKSKVLMLTDEDISK
LDQ---------------------------NKE-VTKT------------------------------------------
-------------------------------------------AI---------EIGKENNDEIVDDIVMTKNMIRKKYY
AGIPEDFKGFLSMRRTVDIIDINNFNINIDEVTKKMKEAEQKY-SNK-CD---K------NVF--SNI------------
-ST--S-----MLLN-NE------EAEMGDEE-----V------------------------------------------
----EVI---ENV---ENEM-------------------------------------------------------NVEE-
-----------------------------------------NIMSYIK-SENKMNSKEINVLEMPTN----NLFVDGKDE
YKVYYVNNEEIKIPLFKEINKEVFEKLPVKLQYRILQDIKEEWYADNRLKAIKSKDDMDIFSQVQIETYIRMIKTDFEIE
KLKIKMAENIQNEKLDGELIINTNLSKKFNENLTARNYNDIKDTITKRKKKKKGKESFLNEILGGPGVQNFD-----GVV
EIEEDE--DPPEMASI---PNAVEM--------------------------GEDAET-------------------D--K
V----TEIDQVF---------VKKTYDEKVSPTKLLSDYKESLLMKDEDLFGEDFFEIKNEEAVN-GE------KN--KD
GKID--KE--EAESISK-----------RV---QDGIT------D-----------------------------------
---------DSFFIIE----------------------------------------------------------------
--------------------------------------------------------------------------------
-ETE-LKSDEFTNLEMDKLEEKNNT--EV-------EIIIDNNDNDDVENVKEQSNILVPTPS-----------------
------E------P------------------------------------------------------------------
------------------VVCVSS-SE-----------------SSSSSFESIAHGKEPLASLGDDDVVVLLSDKESTGK
DDHLN-N-------------------------------------------------------------------------
--------------------------------------------------------AT------VKEVEANAIE------
-KDEVAD----------------------------------------------------------------KG-------
--------------------------------------------------------------------------------
--------------------------------------------------------------------------------
------------------------------------------------------------------DVVELADAVA----
-----------------------------------------EADVVE---KDEVIE--LA---------------DMVED
AE-G-DVVDLGD-----------------AA----EEGDAGRAQKFLTKEIMNNILIKKKIDLKNAGEN-DLLENFLNNK
EVLDAFGESKVIENEE-G--------------------------------------------------------------
---IQG--L-----EGIDEDMDE---KTIDSRLNEKQKEGEELMKEYKRLKNTNITINEEMNEDIKLLLDFFGIPYIQSP
CEAEAQCSYLNNNNYCDAIISDDSDVIVFSGKTIIKNFFNKKKTVEVYEKNLIERKLGLYQDDLINISMLCGCDYTVGVH
GIGIVNALEVVKAFPTFEDLKILKEIVSNPLRHLYQEND-----------------------------------------
---------------EN-----NYSDEIKHFLNTHKNYKLNWIFPKNFPDREVYKCFKYPKVCKDIKKFEWHPPNMNNII
HYLNKTTNISEEKIFDVLDPILKKYNVKVRSYQLRIEDFFPVIEKKRKSVDDLINTIRNKKKSTTPKKTTTP---RKKKS
TSKQNANN--N--------NEWSDNSSNQ--PNVTDEMSNLIDANPSGIVVSKRMSNALKHIKKRKETI-KNSASKKGTQ
KDA
>PcyM_0418900
MGVKGLWSIVAPVGVRVNPEIFTGKRIAIDVSIWLYELTYANNLKVLRNGALDNM-SIFNDLWMDFSENMNNDMRTDNLK
KVHLYFFFLRICKLLYYNIRPIFIFDGTPPELKRKTIFQRNIKRRNHEEKFKKTAEKIIYNYYQRSLLKSMKNK-RSTSK
KKNQN------------------------------EE-G-GI-SQGRSSSSV------------GLNT-NVES--NPAPS
S----------SPQPNHTYELIEIYDSIKENDASLGSMVEHIGNVPVSVKDVLNICND--EDLKKIQNKVLMISDLEVQA
GGM----SGEIKGKE----LTSD-------RKE-TAERDN-R-------------------------GVDSAVEEGRTND
EDE--------YAASLG--------------------------GE--YPA--EGEHLNHMDNKIDEEIVRKKHMARKKYY
ESIPKNFKGFLCMRRPVDIIDISNYSSDILEFTRKLGEGGEADEAVGVDDVDEAG-------------------------
-----------EVD--DV------DEAVEQGTPEKDPT-KGYTRL-EGE-VETPLAV----GGRKKGSV-----------
-----------EKRAGPDKAHLL--------------------------PSDGDT---------------PEKEDPDEE-
---K--PHEEDPDEEKPHEEDPDEEK-SHEEEPHEEKPHEEEPHEDKP-SREKPSREEINVLELPSTLDRGELFREGKDE
YKVYYVNNEEIKIPLFKELNKDVFEKLPIKLQYQILQDIKEEWYVDNRVKAIKAKDDMDIFSQVQLETYVRMIKTDFEIE
KLKIKMAENIQN--TEGELIINKELSKQL-DSLSIRDYNDVN-----RKKKKKKKKKYINEILNECYFEGKNDQYQELYV
KGEEDE--EG--G-L----LTNAHLGGERL--VEGEEEGSVRHDQRTCIEAYGQVELAR--RRGV----TRPKREQR-GG
D----NDSDNDP---------GNDPENEKKAVVKMENEFKKNLLLDDEELFGEDLLREVEEEGRQ-VEGKK---AE----
DE-------Q-----------------------------------A------------------------------EGHP
LQGRTPPEGETQP--EA-KQADA------------------GEQI--------------------TLLRQADI--H---E
------N---------------------------------------------------------------------GDSA
PSVH-SSGDDFENCSVD-------------------------------------EKEQREEDV-----------------
------E------G------------------------------------------------------------------
------------------QIGEDVGGL----------------------------------------------------Q
IAQ-D-M-------------------------------------------IDLTSRDEQTE-------------------
----------------------------MPIQIYDEE------------------EMC------EAS-NEPHIG------
-GEKEAR----------------------------------------------------------------DE-VT----
-----LILREA----------------------------PPGGERAQVE-------------------------------
-----SPPLHDK--------------------------------------------------------------------
--------------------------------------------------------------V-----------------
--HSLIVNSS---SGEDSAEGEAPPEGESSAYGDPFSSEMPPSTSIE---LAAETE--YS---------------SAPQP
IS-G-DEQK-IC-----------------EA----MKKVKEKVRRFISKDEISKLLLNK-VDLGTVGKE-SYLENLLNNK
VLLDRFGVGGEARDEARDEAR--D-ET-RDEA-RDETRDEARDETRDEARGDTRGGGMPCKEALDG--------GV--LT
GELLNGE-APP---DDREQLRDS---RVLDAYLDKTNKENEQLLNEYKKLKKNNIEINEEINEDIKILLNMFGIPYVQSP
CEAEAQCSYLNCKNYCDAIISDDSDVLVFNGKTVIKNFFNRKKTVEVYERKHIEDKLGLYQDELINLSLLCGCDYTIGVH
GVGIVNALEIIKAFPTFDDLKKLKEIVSNPFRDLSKD-D-----------------------------------------
---------------KYFHNEEVHNEEVKNFLKSHKNYKFNWIFPKNFPDREVYKCFKYPKVCTDIQKFQWHFPNLSHIT
KFLHKATNIAEEKIFNVLNPILQKYDVKVRSYQLKIDDFFPIIERKRKSVDDLIDIIRDTQKGKRRDSNSAK---RGKGG
-------------------KGGKGSIGGS--PPLGRDITSLIDFNPAGVIRSKRMTTALDHIKGRGRSR-KRGTP---GE
TRR
>PCHAS_0305900
MGVKGLWSIVAPIGVRVNPEIFTGKRIAIDVSIWLYELIYGNNLKSSRNNNFDDL-GVFNDLWLDFSEQ-NSDLKLSNLK
KGHLYFFFLRICKLLYYNIRPIFIFDGTPPELKKRTIFQRNLKRKNNEEKVKKTAEKLIYNYYHKSLLKLLKKQ-KEKKD
---GI---------------------------NISKK-NKDL-LNEKDN-N---------------NPDLVEK--EKQED
T-----NPLNNELNKLGTSNLIEIYEDIKENNESLNKISENVGSVKITAKEVLNICNNNTDDLNKIKNKVLMLTDEDVSK
LEQ---------------------------NKE-VTKS------------------------------------------
-------------------------------------------GT---------ELVAETNDEIVDDIVMTKNMIRKKYY
AGIPEDFKGFLSMRRTVDIIDINNFNINIDEVTKKMKEAEQKY-SNK-CD---K------NVF--SNI------------
-ST--T-----MLLS-NE------EAEMGDEE-----V------------------------------------------
----EVV---ENGENGENEM-------------------------------------------------------SVEA-
-----------------------------------------NIMSYIK-SENKMNSKEINVLEMPTN----NLFVEGKDE
YKVYYVNNEEIKIPLFKEINKEVFEKLPVKLQYRILQDIKEEWYADNRLKAIKSKDDMDIFSQVQIETYIRMIKTDFEIE
KLKIKMAENIQNEKLDGELIINTNLSKKFNENLTARNYNDIKDTITKRKKKKKGKESFLNEILGGPGVQNFD-----AVI
EVEDDE--EPPEMASI---PNAVDM--------------------------AEDAEI-------------------G--K
A----TDTDEVG---------MNKTDAEKVTPTKLLTDYKESLLMNDEDLFGEDFFAMKNEEAVN-GE------KN--EY
NANN--EH--EAESISK-----------RV---QDGNT------D-----------------------------------
---------DSFFIIE----------------------------------------------------------------
--------------------------------------------------------------------------------
-ETE-LKPDEFTNLEINKLEEKNNT--EVEINKQYEEIIID--DNDDAENVKEQSNILVATPP-----------------
------E------P------------------------------------------------------------------
------------------VVCVSS-SA-----------------SSSSSFESIAHGKEPLASLGDDDVVVLPSDKEAMGK
DEQSD-N-------------------------------------------------------------------------
--------------------------------------------------------AT------PKVTDADDVK------
-ATDAGD----------------------------------------------------------------VK-------
--------------------------------------------------------------------------------
--------------------------------------------------------------------------------
------------------------------------------------------------------EVETEGDAIA----
----------------------------------------------------EVVE--LA--------------D-VVE-
------VIEEGG-----------------TA----EEADGGRAQKFLTKEIMNNILIKKKIDLKNTGEG-DLLENFLNNK
EVLDAFGESKVIENEE-V--------------------------------------------------------------
---IQG--L-----EGIDKDMDE---KTIDSRLNEKQKEGEELMKEYKRLKNTNITINEEMNEDIKLLLNFFGIPYIQSP
CEAEAQCSYLNNNNYCDAIISDDSDVIVFSGKTIIKNFFNKKKTVEVYEKNLIERKLGLYQDDLINISMLCGCDYTVGVH
GIGIVNALEVVKAFPTFDDLKILKEIVSNPLRHLYQEND-----------------------------------------
---------------EN-----NYSDEIKHFLNTHKNYKLNWIFPKNFPDREVYKCFKYPKVCKDIKKFEWHPPNMNNII
HYLNKTTNISEEKIFNVLDPILKKYNVKVRSYQLRIEDFFPVIEKKRKSVDDLINTIRNKKKSTTPKKNTTP---RKKKS
TSKQNADN--N--------SEWSDNSSNQ--PNVTNEMSNLIDANPSGIVVSKRMSNALKHIKKRKETI-KNSASKKGNQ
KDA
