# Supplementary material for: Phosphorylation in the Plasmodium falciparum Proteome: A Meta-Analysis of Publicly Available Data Sets
Source: J Proteome Res. 2024 Oct 30;23(12):5326–41. doi: 10.1021/acs.jproteome.4c00418 (PMC11629380; doi:10.1021/acs.jproteome.4c00418)
Supplement: Supplementary file 7 — pr4c00418_si_007.zip [file pr4c00418_si_007.zip › plasmodium_alignments/PF3D7_0206100_orthos.afa]

>PVP01_0419000
MKKREIKKICLLYLQII-VFYSIMVSSMRRGKHHS---QKKGELKII----KR-A---NPFGKK--------KINRGSKS
HSLLYLKNCELRNSGRRNTHLRDLFDHLSGGQPLRD-SNIEEYHLTPKLRKTVQFFQALPNDPYRKSQEVILLGRKCPPM
PEELKNRQNQ----VLGCQSTVYVHPTVEDRE-GKKIIAWVGDS---------------D----------GLLTKGIVYI
LVDGLSGYPPEQILRVNPNFITLTGISEFLTMSRINGYLNIMNKMKAFSTSIMQNGER
>PGSY75_0206100
MNKKKLKAHFFV-LYII-CSCFILILSIKHDKYNNESKKKNFFFNIS----TK-I---IFYKLK--------KVNQ-IKN
APQLYIQFYKPKYYKT-TQSLKGIFDEISGNKNPENQKNIDQYNLTPKLKKTVELFQSMPNSPYYKSQQVILMGKKIPSM
PDKYKIRQNQ----VLGCQSVVYIYPKVEENEDKKKVIVWLGHS---------------D----------GLLTKGIVYI
LTDGLSGYTPEDILKVNPNFITLTGISEFLTMSRINGYLNIMNKIKIFCTNILKNMDN
>PBLACG01_0202800
MNKKKLKAHFFV-LYII-CSCFILILSIKHDKYNNESKKKKIFFKIS----TK-I---IFYKLK--------KVNQ-IKN
TPQLYIQFYKPKCHKT-TQSLKDIFDEISGNKNPENPKDIDQYNLTPKLKKTVELFQSMPNSPYYKSQQVILMGKKISSM
PDKHKIRQNQ----VLGCQSVVYIYPKVEENEDKKKVIVWLGHS---------------D----------GLLTKGIVYI
LTDGLSGYTPEDILKVNPNFITLTGISEFLTMSRINGYLNIMNKIKIFCTNILNNMDN
>PBILCG01_0208800
MNKKKLKAHFFV-LYII-CSCFILILSIKHDKYNNKSKEQNFFFKIS----TK-I---IFYKLK--------KVNQ-IKN
APQLYIQFYKPKCHKT-TQSLKDIFDEISGNKNPENPKNIDQYNLTPKLKKTVELFQSMPNNPYYKSQQVILMGKKISSM
PDKHKIRQNQ----VLGCQSVVYIYPKVEENEDKKKVIVWLGHS---------------D----------GLLTKGIVYI
LTDGLSGYTPEDILKVNPNFITLTGISEFLTMSRINGYLNIMNKIKIFCTNILKNMDN
>MKS88_001197
MNSKKIKKICFIYIQIIICLCSILIKSIKNGKYMNHNTNKENILRIT----KKGI---LLYRKK--------KIQK-SKH
DSLLYIKNYKLRNGKG-KNVLKDIFNQLVGNQSPEN-SNIEYYNLTPKLKKTKSTSNIDGEEVSTYARRIKKQGK-----
PGFGEGKQNEIRPFYAGCQSTVYIYPKVESCD-GKKIIAWLGDS---------------D----------GLLTKGIVYI
LVDGLSGYTPEEILKVNPNFITLTGISEFLTMSRINGYLNIMNKIKAFSTNIMKSNGR
>PRCDC_0205200
MNKKKLKAHFFV-LYII-CSCFILILSIKHDKYNNESKKKKIFFKIS----TK-I---IFYKLK--------KVNQ-IKN
APQFYIQFYKPKCRKT-TQCLKDIFNELSGNKNPENPKNIDQYNLTPKLKKTVELFQSMPNSPYYKSQQVILMGKKISSM
PDKHKIRQNQ----VLGCQSVVYIYPKVEANEDKKKVIVWLGHS---------------D----------GLLTKGIVYI
LTDGLSGYTPEDILKVNPNFITLTGISEFLTMSRINGYLNIMNKIKIFCTNILKNMDN
>PocGH01_04023700
MNERKIKKICFIYLQIV-CFCSVLIYSIKHGKYAY---KKKNSSKII----KKLI---LSCGKK--------KIHK-IKN
STLSYIKNYDVRNWKE-KIFLKDIFNQLSGNQPPEN-SNIEQYKLTPKLRKTVQLFQSFPNNPYHKSQQVILLGKKCPPM
PEDLKTRQNQ------GCQSTVYIYPKVESLG-GKKIIQWLGHS---------------D----------GLLTKGIVYI
LIEGLSGYTPEEIFDVNPNFIALTGISEFLTMSRINGYLNIMNKIKAFSAKIMKDMEY
>PY17X_0304400
MYRNKIMQICIIYILYI-ILFSSIIRTKFAKKI-A---KKIIKKNIK----KN-ITNTNAYSIRNENKSLVQLYKQ-KKE
KKKLFIKNYQLRNKKR-INYLKTIFNSISGSQFPQN-SDIDSYNLTPKLKKTVQFFQSLSDNPYNKSQHVILMGKKCQPM
PNELKTRQNQ----VLGCQSTVYIYPKVELQD-DKKIINWLGYS---------------D----------GLLTKGIVYI
LIDGLSGYTPEEILKVNPNFISLTGISDFLTMSRINGYLNIMNKIKIFSEQIIKNIKH
>PCOAH_00008520
MKKREIRKILFLYLQII-VFYSFMVSSMRRGKHHS---RIKSELKII----KR-V---SHFGKK--------KIST-VKC
HSLLYLKNCDLRNSKARNSYLRDILEHMSGGQPLRN-SNIEQYNLTPKLKKTVQFFQALPNDPY-RNQEVILLGRKCPPM
PEELKNRQNQ----VLGCQSTVYVHPKVETHE-GKKIITWLGDSAHIDCLIFCSLCCPTD----------GLLTKGIVYI
LVDGLSGYPPEEILRVNPNFIALTGISEFLTMSRINGYLNIMNKMKAFSTSIMKNEEN
>AK88_01360
MKKREIKKICFLYLQII-VFYSFMVSSMRRGKHHS---QKKSELKII----KS-V---SPFGEK--------KIKR-VKC
HSLLYLKNCELRNTKWRNSYLGDILEHMSGGQPLGN-SNIEQYHLTPKLRKTVEFFQALPNDPYRKSQEVILLGKKCPPM
PEELKNRQNQ----VLGCQSTVYIHPTVEDRE-GEKIITWLGDS---------------D----------GLLTKGIVYI
LVDGLSGYTPEQIVRVNPNFITLTGISEFLTMSRINGYLNIMNKMKAFSANIMQNGEQ
>PVL_040014600
MKKREIKKICLLYLQII-VFYSIMVSSMRRGKHHS---KKKGELKII----KR-A---NPFGKK--------KINRGSKS
HSLLYLKNCELRNSGRRNTHLRDLFDHLSGGQPLRD-SNIEEYHLTPKLRKTVQFFQALPSDPYRKSQEVILLGRKCPPM
PEELKNRQNQ----VLGCQSTVYVHPTVEDRE-GKK--------------------------------------------
----------------------------------------------------------
>PBANKA_0303800
MYKNKIIQTCIIYILYI-ILFSSIIRT-KLAKNNI----KKNITNIIAYSIRN-E---NKFLVQ--------LYKQ-KKE
KKKLFIKNYELRNKKR-INYLKTIFNSLSGSQFPQN-SDIDSYNLTPKLKKTVQFFRSLSDNPYNKSQHVILMGKKCQPM
PNELKTRQNQ----VLGCQSTVYIYPKVKLQD-DKKVINWLGYS---------------D----------GLLTKGIVYI
LIDGLSGYTPEEILKVNPNFISLTGISDFLTMSRINGYLNIMNKIKIFSEQIIKNIEH
>PcyM_0418800
MKKREIKKICFLYLQII-VFYSFMVSSMRRGKHHS---QKKSELKII----KR-V---SPFGKK--------KINR-VKF
HSLLYLKNCELRKSKGRNIYLGDMLENLSGGQPLRN-SNIEQFHLTPKLRKTVQFFQELPNDPYRKSQEVILLGRKCPPM
PEELKNRQNQ----VLGCQSTVYVHPTVEVRA-GKKIITWLGDS---------------D----------GLLTKGIVYI
LVEGLSGYPPEQILRVNPNFITLTGISEFLTMSRINGYLNIMNKMKAFSTSIMQNEEH
>PRELSG_0415800
MNKKKLKSIFLTFIQII-CYYSILTNSMNQRKNN-----KKINFKI-----KG-L---ILLKEK--------KLHI-IKS
NFILYIKSYELRNKKR-KYYLNDIFNKLSGNQNMEN-SNIEHYNLTPKLKKTVQLFQSMPNNPYHKSQQVILLGKKCSPM
PREFKTRQNQ----VLGCQSTVYIYPNLELQE-NKKLIVWLGDS---------------D----------GLLTKGIVYI
LIDGLSGYPPEEILKVNPNFITLTGITEFLTMSRINGYLNIMNKIKMFSTNIMENKEK
>PKNH_0414800
MKRREIKKIFFLYLQII-VFYSFMVSSMRRGKHHS---PKKSEFKII----KR-L---SLFDKK--------KINR-LKC
NSLLYLKNCNLRNCKSRNSYLRDMLEHMSGGQPLRN-SNIEQYQLTPKLKKTVQFFQELPNDPYRKSQEVILLGRKCPPM
PEELKNRQNQ----VLGCQSTVYVYPTVETHE-GKKIITWLGDS---------------D----------GLLTKGIVYI
LVDGLSGYPPEEILRVNPNFITLTGISEFLTMSRINGYLNIMNKMKAFSTSIMQNGEH
>PVVCY_0300470
MYRNKIIQICIIYILYI-ILLSSINCTKINKKN-I---ANINTYSI-----RR-P---NKSITK--------LHKQ-KKE
KKKLFIKNYQLKNKNR-INYLKTIFDNITGNQFPQN-SDIDSYNLTPKLKKTVQFFQSLSNNPYNKSQEVILMGKKCPPM
PNELKTRENQ----VLGCQSTVYIYPKVRLED-NKKIIDWLGYS---------------D----------GLLTKGIVYI
LIDGLSGYTPEEILKVNPNFISLTGISDFLTMSRINGYLNIMNKIKIFSEQIIKNIEY
>PmUG01_04026300
MNSKKIKKICFIYIQIIICLCSILIKSIKNGKYMNHNTNKENILRIT----KKGI---LLYRKK--------KIQK-SKH
DSLLYIKNYKLRNGKG-KNVLKDIFNQLVGNQSPEN-SNIEYYNLTPKLKKTVQFFQSIPNNPFHKSQQVILMGKKCPHM
PEELKNRENQ----VLGCQSTVYIYPKVESCD-GKKIIAWLGDS---------------GTIYRTSQIMYGLLTKGIVYI
LVDGLSGYTPEEILKVNPNFITLTGISEFLTMSRINGYLNIMNKIKAFSTNIMKSNGR
>PADL01_0204900
MNKKKLKAHFFV-LYII-CSCFILILSIKHDKYNNESKKKNFFFNIR----TK-I---IFYKLK--------KVNQ-IKN
APQLYIQFYKPKYYKT-THSLKGIFDEISGNKNPENPKNIDQYNLTPKLKKTVELFQSMPNSPYYKSQQVILMGKKIPPM
PDKYKIRQNQ----VLGCQSVVYIYPKVEENEDKKKVIVWLGHS---------------D----------GLLTKGIVYI
LTDGLSGHTPEDILKVNPNFITLTGISEFLTMSRINGYLNIMNKIKIFCTNILKNMDN
>PCHAS_0306000
MHRNKIIQICITYILYI-ILFSSINGTKIDKKN-I---TNINTYSI-----RN-A---NKFVAQ--------LHKQ-KKE
KKKLFIKNYQLQNKKR-INYLKTIFDNISGNQSPQN-SDIDSYNLTPKLKKTVQFFQSLSNNPYNKSQEVILMGKKCPPM
PNELKTRQNQ----VLGCQSTVYIYPKVKLQD-NKKIIDWLGYS---------------D----------GLLTKGIVYI
LIDGLSGYTPEEIIKVNPNFISLTGISDFLTMSRINGYLNIMNKIKIFSEQIIKNIEY
>C922_02836
MKKREIKKICFLYLQII-VFYSFVVSSMICGKHYS---QKRSELKII----KR-V---SPFGRK--------KINR-VKC
NSLLYLKNCDLRNSKGRNSYLGDILEHLSGGQPPRN-SNIEQYKLTPKLRKTVQFFQALPNDPYRKSQEVILLGRKCPPM
PEELKNRQNQ----VLGCQSTVYVYPTVETRA-GKKIITWLGDS---------------D----------GLLTKGIVYI
LVDGLSGYPPEEILRVNPDFIMLTGISEFLTMSRINGYLNIMNKIKAFSTSIMQNGEQ
>PGAL8A_00018200
MNKKKFKRIFFIFIHII-CYFSILINSMNKRKNN-----KKTNFKI-----KR-L---ILLKEK--------KLHK-IKS
NFILYIKNYELRNKKR-KNNLNDIFNQLSGNKNHEN-LNIEHYNLTPKLKKTVQFFQSMPNNPYYKSQQVILLGKKCSPM
PCEFKTRQNQ----VLGCQSTVYIYPNVELNE-NKKSIVWLGDS---------------D----------GLLTKGIVYI
LIDGLSGYSPEEILKVNPNFITLTGISEFLTMSRINGYLNIMNKIKMFSTNILKNIEK
>PPRFG01_0206200
MNKKKLKAHFFV-LYII-CSCFILILSIKHDKYNNESKKKKKIFKIR----TK-I---IFYKLK--------KVNQ-IKN
APQLYIQFYKPKCHKT-TQSLKDIFNELSGNKNPENPKNIDQYNLTPKLKKTVELFQSMPNSPYYKSQQVILMGKKISSM
PDKHKIRQNQ----VLGCQSVVYIYPKVEENEDKKKVIVWLGHS---------------D----------GLLTKGIVYI
LTDGLSGYTPEDILKVNPNFITLTGISEFLTMSRINGYLNIMNKIKIFCTNILKNMDN
>PVL_040014500
--------------------------------------------------------------------------------
--------------------------------------------------------------------------------
-------------------------PTVEDRE-GKKIITWVGDS---------------D----------GLLTKGIVYI
LVDGLSGYPPEQILRVNPNFITLTGISEFLTMSRINGYLNIMNKMKAFSTSIMQNGER
>PF3D7_0206100
MNKKKLKAHFFV-LYII-CSCFILILSIKHDKYNNESKKKKKFFKIR----TK-I---IFYKLK--------KVNQ-IKN
APQLYIQFYKPKCHKT-TQSLKDIFNELSGNKNPENPKNIDEYNLTPKLKKTVELFQSMPNSPYYKSQQVILMGKKISSM
PDKHKIRQNQ----VLGCQSVVYIYPKVEENEDKKKVIVWLGHS---------------D----------GLLTKGIVYI
LTDGLSGYMPEDILKVNPNFITLTGISEFLTMSRINGYLNIMNKIKIFCTNILKNMDN
