# Supplementary material for: Phosphorylation in the Plasmodium falciparum Proteome: A Meta-Analysis of Publicly Available Data Sets
Source: J Proteome Res. 2024 Oct 30;23(12):5326–41. doi: 10.1021/acs.jproteome.4c00418 (PMC11629380; doi:10.1021/acs.jproteome.4c00418)
Supplement: Supplementary file 7 — pr4c00418_si_007.zip [file pr4c00418_si_007.zip › plasmodium_alignments/PF3D7_0206200_orthos.afa]

>PF3D7_0206200
MAKNQYMEDRNIREP-NTLLGEETEQLVDSFHYENNSSSIYKKVN-SNRS------------KNGKHSMAFHKSLAVVNV
AAGLDGCDDQLLPASFRALEADLNLHPSLLGYITLAQTLMLSLFSPIWGFLSDKYSRKWMLVFGTALWGVATILLANIND
FAHILFFRAINGLALGSIGPISQSILADAAKNESLGLSFGLVQLSSSLGRLIGGVVTTTVALKYFGGIRGWRLCFIVVGI
LSVLLSIIVALFVEDAPRQVRKNKK--MDYLDGESNTNASNNNNNSN-------NNNINNNINMNNSLDNNNSFTGLSHQ
STRTYILYQNIVELLKDSLSKKSIIIILLEGFTGTIPWLALSFNTMFFQYCGLSDLQAAIITGFLLIGSAIGGVVGGHFG
DIMHDISNKHGRPLLGQLAMFGRVPLVLLIYLVIPKRKESFELFALSCFCIGLSSIAGVAVNRPIVSDIIRPDYRGTVFS
LTIAIEGVGSSLIGAPLFGYLAEKIFKYQNNNLLISDMPEDIRINNAQALSKTLFYLTIIPWILSFIFYSLLHFTYGKEY
LKMNEIIQNEYKYDDEDE-ETIPEKKMLT
>PGAL8A_00018100
MNIDPCIKEKENEET-NNILCEETETLVDSGIYDKALKDGLKKRS-SSLK------------RDIKHDLAFHKSLAVVNI
AAGLDGCDDQLLPASFRALEADLDLHPSLLGYITLVQTLMLSLFSPIWGFLSDKYSRKWMLVFGTALWGIATILLANIND
FAHILFFRAINGLALGSIGPISQSILADAAKNESLGLSFGLVQLSSSTGRLIGGVITTTVALKYFGGIRGWRLCFIVVGI
LSILLSITVALFVDDAPRQIRKKEK--VEYINDD-I--------------------------------DAGTGGIRIINN
NSHSYILYKNIVDILKDSLSKKSIIIILLEGFTGTIPWLALSFNTMFFQYCGLTDLQAAVITGFLLVGAALGGVIGGLFG
DVMHDISNDHGRPFLGQLAMFGRVPLVILTYIVIPKRQESFELFALSCFCLGMSSIAGVAVNRPIVSDIIRPDYRGTVFS
LTIAIEGVGSSLIGAPLFGYLAENVFNYQNNNLLISDMSEDLRKNNAEALSKTLLYLTLIPWILSFVFYSLLHFTYGKEY
RKMNKIIENEYKYDDEDE-ETVAEK-LEK
>PVP01_0418900
MTKHTYMEDRNMAEPVGSILVEETEKLVDTYRFDSAASEGPKKSK-SSQK------------KDGKHGMAFHKSLAVVNV
AAGLDGCDDQLLPASFRALEADLNLHPSLLGYITLAQTLMLSLFSPIWGFLSDKYSRKWMLVFGTALWGVATILLANIND
FAHIIFFRAINGLALGSIGPISQSILADAAKNESLGLSFGLVQLSSSVGRLIGGVVTTTVALKYFGGIRGWRLCFIVVGI
LSILLSIVVALFVDDAPRQVRKKKK--MEYLDGDDI--------------------------------DAGSNNVRIVTQ
YTQSYLLYQNIVELLRDSLSKKSIIIILLEGFTGTIPWLALSFNTMFFQYCGLSDLQAAIITGFLLIGSALGGVIGGHFG
DIMHDISNKHGRPFLGQLAMFGRVPLVILTYLVIPQRKESFELFALSCFFLGLSSIAGVAVNRPIVSDIIRPDYRGTVFS
LTIAIEGVGASLIGAPLFGYLAEKVFNYQNNNLLIAEMPEELRRNNAEALSKTLLYLTLVPWLLSFVFYSLLHFTYGKEY
QKMNEIIESEYKYDDEDD-ETVAEK----
>PBILCG01_0208900
MAKNQYIEDRNIREP-NTLLGEETEKLVDSFHYENNSSSIYKKVN-SNRS------------KNGKHSMAFHKSLAVVNV
AAGLDGCDDQLLPASFRALEADLNLHPSLLGYITLAQTLMLSLFSPIWGFLSDKYSRKWMLVFGTALWGIATILLANIND
FAHILFFRAINGLALGSIGPISQSILADAAKNESLGLSFGLVQLSSSLGRLIGGVVTTTVALKYFGGIRGWRLCFIVVGI
LSVLLSIIVALFVEDAPRQVRKNKK--MDYLDGEYNINTNSNNNTTTTTTTTTTNNNNNNNNNINNSLDNSNSFTGLSNQ
STRTYILYQNIVELLKDSLSKKSIIIILLEGFTGTIPWLALSFNTMFFQYCGLSDLQAAIITGFLLIGSAIGGVIGGHFG
DIMHDISNKHGRPLLGQLAMFGRVPLVLLIYLVIPKRKESFELFALSCFCLGLSSIAGVAVNRPIVSDIIRPDYRGTVFS
LTIAIEGVGSSLIGAPLFGYLAEKIFKYQNNNLLISDMPEDIRINNAQALSKTLFYLTIIPWILSFIFYSLLHFTYGKEY
LKMNEIIENEYKYDDEDE-ETMPEKKMLT
>AK88_01361
-----------MAEPIGSILVDETEKLVDTYRFDSVFSDDPKKSK-SSQK------------KDGKHGMAFHKSLAVVNV
AAGLDGCDDQLLPASFRALEADLNLHPSLLGYITLAQTLMLSLFSPIWGFLSDKYSRKWMLVFGTALWGLATILLANIND
FAHIIFFRAINGLALGSIGPISQSILADAAKNESLGLSFGLVQLSSSVGRLIGGVVTTTVALKYFGGIRGWRLCFMIVGV
LSILLSIIVALFVDDAPRQVRKKKK--MEYLDGDGI--------------------------------DEGSNNVRIVTQ
YTQSYLLYQNIVELLRDSLSKKSIIIILLEGFTGTIPWLALSFNTMFFQYCGLRDLQAAIITGFLLIGSALGGVIGGHFG
DIMHDISNKHGRPFLGQLAMFGRVPLVILTYMVIPQRKESFELFALSCFFLGLSSIAGVAVNRPIVSDIIRPDYRGTVFS
LTIAIEGVGASLIGAPLFGYLAEKVFNYQNNNLLIADMPEELRRNNAEALSKTLLYLTLIPWLLSFVFYSLLHFTYGKEY
KKMNEIIENEYKYDDEDE-ETVAEK-AHM
>C922_02835
MTKETYMEDRKMAEPMGNILVEETEKLVDTYRFDSALGEGPKKSQ-SSQN------------KDGKHGMAFHKSLAVVNV
AAGLDGCDDQLLPASFRALEADLNLHPSLLGYITLAQTLMLSLFSPIWGFLSDKYSRKWMLVFGTALWGVATILLANIND
FAQIIIFRAINGLALGSIGPISQSILADAAKNESLGLSFGLVQLSSSVGRLIGGVVTTTVALKYFGGIRGWRLCFIIVGM
LSILLSIIVALFVDDAPRQVRKKKK--MEYLDGDDI--------------------------------DAGSKNVRIVTQ
YTQSYLLYQNIVELLRDSLSKKSIIIILLEGFTGTIPWLALSFNTMFFQYCGLSDLQAAIITGFLLIGSALGGVIGGHFG
DIMHDISNKHGRPFLGQLAMFGRVPLVILTYLVIPQRKESFELFALSCFFLGLSSIAGVAVNRPIVSDIIRPDYRGTVFS
LTIAIEGVGASLIGAPLFGYLAEKVFKYQNNNLLISEMPDELRRNNAEALSKTLLYLTLVPWLLSFVFYSLLHFTYGKEY
HQMNEIIESEYKYDDEDE-ETVAEK-VQT
>PPRFG01_0206300
MAKNQYMEDRNIREP-NTLLGEETEQLVDSFHYENNSSSIYKKVN-SNRS------------KNGKHSMAFHKSLAVVNV
AAGLDGCDDQLLPASFRALEADLNLHPSLLGYITLAQTLMLSLFSPIWGFLSDKYSRKWMLVFGTALWGVATILLANIND
FAHILFFRAINGLALGSIGPISQSILADAAKNESLGLSFGLVQLSSSLGRLIGGVVTTTVALKYFGGIRGWRLCFIVVGI
LSVLLSIIVALFVEDAPRQVRKNKK--MDYLDGESNTNASNNNNNSN---------NNNNNINMNNSLDNNHSFTGLSHQ
STRSYILYQNIVELLKDSLSKKSIIIILLEGFTGTIPWLALSFNTMFFQYCGLSDLQAAIITGFLLIGSAIGGVVGGHFG
DIMHDISNKHGRPLLGQLAMFGRVPLVLLIYLVIPKRKESFELFALSCFCLGLSSIAGVAVNRPIVSDIIRPDYRGTVFS
LTIAIEGVGSSLIGAPLFGYLAEKIFKYQNNNLLISDMPEDIRINNAQALSKTLFYLTIIPWILSFIFYSLLHFTYGKEY
LKMNEIIQNEYKYDDEDE-ETIPEKKMLT
>PBANKA_0303900
MNADSYTQNRKASFPINNVLAEETEKLVDTYKYEDEVNNILKKGT-SKFK------------RNGKNSMAFHKSLAVVNV
AAGLDGCDDQLLPASFRALEADLNLHPSLLGYITLAQTLMLSLFSPIWGFLSDKYSRKWMLVFGTALWGLATIFLANIND
FAHIIIFRAINGLALGSIGPISQSILADAAKNESLGLSFGIVQLSSSIGRLIGGVVTTTVSMKYFGTIRGWRLCFIIVGA
LSILLSIIVALFVEDAPRQVRINRKETSSYMEGSII--------------------------------D-GNNEIIVEPK
RSQSYMLYQNVKEMLKDSLSKKSIIIILLEGFTGTIPWLALSFNTMFFQYCDLSDLQAAVITGFLLIGSALGGVLGGHFG
DIMHNISNKHGRPFLGQLAMFGRVPLVILTYLVIPKKKESFELFVLSCFFLGLSSIAGVAVNRPIVSDIIRPDYRGTIFS
LTIAIEGVGSSLIGAPLFGYLAEEVFNYRNNNLLISDMTTEFRSHNAEALSKTLLYLTAVPWVLSFIFYSLLHFTYGAEY
SKMNQIIESEYKYDDEDD-ETMADK-VMS
>PBLACG01_0202900
MAKNQYMEDRNIREP-NTLLGEETEKLVDSFHYENNSSSIYKKVN-SNKS------------KNGKNSMAFHKSLAVVNV
AAGLDGCDDQLLPASFRALEADLNLHPSLLGYITLAQTLMLSLFSPIWGFLSDKYSRKWMLVFGTALWGIATILLANIND
FAHILFFRAINGLALGSIGPISQSILADAAKNESLGLSFGLVQLSSSLGRLIGGVVTTTVALKYFGGIRGWRLCFIVVGI
LSVLLSIIVALFVEDAPRQVRKNKK--MDYLDGESNTNTNGNNTTIT---------TTNNNNNINNSLHNSNSFTGLSHQ
STRTYLLYQNIVELLKDSLSKKSIIIILLEGFTGTIPWLALSFNTMFFQYCGLSDLQAAIITGFLLIGSAIGGVIGGHFG
DIMHDISNNHGRPLLGQLAMFGRVPLVLLIYLVIPKRKESFELFALSCFCLGLSSIAGVAVNRPIVSDIIRPDYRGTVFS
LTIAIEGVGSSLIGAPLFGYLAEKIFKYQNNNLLISDMPEDIRINNAQALSKTLFYLTIIPWILSFIFYSLLHFTYGKEY
LKMNEIIENEYKYDDEDE-ETMPEKKMLT
>PmUG01_04026200
MNKGSYMGGRNNAQTESNILVEETEKLVGSYPFNNVLDDHLKKSN-SGVNNSGNVIKKKKSNNNNNNNSAFHKSLAVVNV
AAGLDGCDDQLLPASFRALEADLNLHPSLLGYITLAQTLMLSLFSPIWGFLSDKYSRKWMLVFGTALWGVATVLLAHIND
FAQILFFRAINGLALGSIGPISQSILADAAKNESLGLSFGLVQLSSSIGRLIGGVVTTTVALKYFAGIRGWRLCFMLVGI
LSILLSIVVTLFVDDAPRQVRKKPK--TEYLDEDNNTYGSTN-------------------------TIGGTTEGRISAK
HTQSYILYRNVIELLKDSLSKRSIIIILLEGFTGTIPWLALSFNTMFFQYCGLSDLQAAIITGFLLIGSALGGVIGGHFG
DIMHDISNKHGRPFLGQLAMFGRVPLVVLTYLIIPKTKESFELFALSCFFLGLSSIAGVAVNRPIVSDIIRPDYRGTVFS
LTIAVEGVGSSLIGAPLFGYLAEKVFKYENNNLLISEMPEEIRKNNAEALSKTLLYLTVVPWILSFVFYSLLHFTYGKEY
AQMNEIIETEYKYDDEDE-ETIAEK-LKM
>PocGH01_04023600
------MEGRKSTLPIGNVLVEETEKLVDTYRFENALSGNLKKTT-SGNK------------KDGKNNMAFHKSLAVVNV
AAGLDGCDDQLLPASFRALEADLNLHPSLLGYITLAQTLMLSLFSPIWGFLSDKYSRKWMLVFGTALWGVATILLANIND
FAHILFFRAINGLALGSIGPISQSILADAAKNESLGLSFGLVQLSSSIGRLIGGVVTTTVALKYFGGIRGWRLCFIIVGI
LSILLSIIVALFVEDAPRQVRKKKK--MEYLDEDEV--------------------------------DVGTNGVRMITQ
HTQSYLLYQNIVELLKDSLSKKSIIIILLEGFTGTIPWLALSFNTMFFQYCGLSDLQAAIITGFLLIGSAIGGVIGGHFG
DIMHDISNKHGRPFLGQLAMFGRVPLVLLTYLVIPQKKESFELFAMSCFFLGLSSIAGVAVNRPIVSDIIRPDYRGTVFS
LTIAIEGVGSSLIGAPLFGYLAEKVFKYQNNNLLISEMSEELRKNNAEALSKTLLYLTLVPWVLSFLFYSLLHLTYGKEY
SRMNEIIENEYKYDDEDE-ETAPDK-GDN
>PADL01_0205000
MAKNQYMEDRNIREP-NALLGEETEKLVDSFNYGNNSNSIYKKVN-SNRS------------KNGKHSLAFHKSLAVVNV
AAGLDGCDDQLLPASFRALEADLNLHPSLLGYITLAQTLMLSLFSPIWGFLSDKYSRKWMLVFGTALWGIATILLANIND
FAHILFFRAINGLALGSIGPISQSILADAAKNESLGLSFGLVQLSSSLGRLIGGVVTTTVALKYFGGIRGWRLCFIVVGI
LSVLLSIIVALFVEDAPRQVRKNRK--IDYLDGESNTTTNNSSSNNN----NRNNNNMNNMNNINNNLENANSFTGLSHQ
STRTYLLYQNIVELLKDSLSKKSIIIILLEGFTGTIPWLALSFNTMFFQYCGLSDLQAAIITGFLLIGSAIGGVIGGHFG
DIMHDISNKHGRPLLGQLAMFGRVPLVLLIYLVIPKKKESFELFALACFCLGLSSIAGVAVNRPIVSDIIRPDYRGTVFS
LTIAIEGVGSSLIGAPLFGYLAEKVFKYQNNNLLIADMPEDIRINNAQALSKTLFYLTIIPWILSFIFYSLLHFTYGKEY
LKMNEIIENEYKYDDEDE-ETIPEKKMLT
>PGSY75_0206200
MAKNQYMEDRNIRDP-NTLLGEETEKLVDSFNYGNNSNSIYKKVN-SNRS------------KNGKHSLAFHKSLAVVNV
AAGLDGCDDQLLPASFRALEADLNLHPSLLGYITLAQTLMLSLFSPIWGFLSDKYSRKWMLVFGTALWGIATILLANIND
FAHILFFRAINGLALGSIGPISQSILADAAKNESLGLSFGLVQLSSSLGRLIGGVVTTTVALKYFGGIRGWRLCFIVVGI
LSVLLSIIVALFVEDAPRQVRKNRK--MDYLDGEFNTTTNNSSSNNN-------NNNNRNNNNINNSLENTNSFTGLSHQ
STRTYLLYQNIVELLKDSLSKKSIIIILLEGFTGTIPWLALSFNTMFFQYCGLSDLQAAIITGFLLIGSAIGGVIGGHFG
DIMHDISNKHGRPLLGQLAMFGRVPLVLLIYLVIPKKKESFELFALACFCLGLSSIAGVAVNRPIVSDIIRPDYRGTVFS
LTIAIEGVGSSLIGAPLFGYLAEKVFKYQNNNLLIADMPENIRINNAQALSKTLFYLTIIPWILSFIFYSLLHFTYGKEY
LKMNEIIENEYKYDDEDE-ETIPEKKILT
>PVVCY_0300480
MNVDSYNPNRKASFPINNVLSEETEKLVDTYKYEDDVNNIFNSGI-SKFK------------RNGKNSMAFHKSLAVVNV
AAGLDGCDEQLLPASFRALEADLNLHPSLLGYITLAQTLMLSLFSPIWGFLSDKYSRKWMLVFGTALWGIATIFLANIND
FAHIIIFRAINGLALGSIGPISQSILADAAKNESLGLSFGIVQLSSSIGRLIGGVVTTTVSMKYFGTIRGWRLCFIVVGA
LSILLSIIVALFVEDAPRQVRINRKETNSYMRDSII--------------------------------D-NNTETIIEPQ
RSQSYMLYQNVKEMLKDSLSKKSIIIILLEGFTGTIPWLALSFNTMFFQYCDLSDLQAAIITGFLLIGSALGGVLGGHFG
DIMHNISNKHGRPFLGQLAMFGRVPLVILTYLVIPKRKESFELFVLSCFFLGLSSIAGVAVNRPIVSDIIRPDYRGTIFS
LTIAIEGVGSSLIGAPLFGYLAEEVFHYKNNNLLISDMTTEFRVHNAEALSKTLLYLTAIPWMLSFVFYSLLHFTYGAEY
SKMNQIIESEYKYDDEDDDETMVGK-GMT
>PCHAS_0306100
MNVDSYTQNRKASFPINNVLSEETEKLVDTYKYEEEVNNIFKTGV-SKFK------------KNGKNSMAFHKSLAVVNV
AAGLDGCDDQLLPASFRALEADLNLHPSLLGYITLAQTLMLSLFSPIWGFLSDKYSRKWMLVFGTALWGIATIFLANIND
FTHIIIFRAINGLALGSIGPISQSILADAAKNESLGLSFGIVQLSSSIGRLIGGVVTTTVSMKYFGTIRGWRLCFIVVGA
LSILLSIIVAFFVEDAPRQVRINRKETNSYMGESII--------------------------------D-NNNETIIEPQ
RSQSYMVYQNVKEMLKDSLSKKSIIIILLEGFTGTIPWLALSFNTMFFQYCDLSDLQAAVITGFLLIGSALGGVLGGHFG
DIMHNISNKHGRPFLGQLAMFGRVPLVILTYLVIPKRKESFELFVLSCFFLGLSSIAGVAVNRPIVSDIIRPDYRGTIFS
LTIAIEGVGSSLIGAPLFGYLAEEVFHYRNNNLLISDMTTEFRSHNAEALSKTLLYLTAVPWMLSFVFYSLLHFTYGAEY
SKMNQIIESEYKYDDEDDDETMVGK-GMT
>PRCDC_0205300
MAKNQYMEDRNIREP-NSLLGEETEQLVDSFHYENNSSSIYKRVN-SNRS------------KNGKHSMAFHKSLAVVNV
AAGLDGCDDQLLPASFRALEADLNLHPSLLGYITLAQTLMLSLFSPIWGFLSDKYSRKWMLVFGTALWGVATILLANIND
FAHILFFRAINGLALGSIGPISQSILADAAKNESLGLSFGLVQLSSSLGRLIGGVVTTTVALKYFGGIRGWRLCFIVVGI
LSVLLSIIVALFVEDAPRQVRKNKK--MDYLDGESNTNTNNTNSNSN----------NNNNININSSLDNNNSFTGLSHQ
STRTYILYQNIVELLKDSLSKKSIIIILLEGFTGTIPWLALSFNTMFFQYCGLSDLQAAIITGFLLIGSAIGGVVGGHFG
DIMHDISNKHGRPLLGQLAMFGRVPLVLLIYLVIPKRKESFELFALSCFCLGLSSIAGVAVNRPIVSDIIRPDYRGTVFS
LTIAIEGVGSSLIGAPLFGYLAEKIFKYQNNNLLIADMPEDIRINNAQALSKTLFYLTIIPWILSFIFYSLLHFTYGKEY
LKMNEIIQNEYKYDDEDE-ETIPEKKMLT
>MKS88_001196
MNKGSYMGGRNNAQTESNILVEETETLVGSYPFNNVLDDHLKKSN-SGVNNSGNVIKKKKSNNNNNNNSAFHKSLAVVNV
AAGLDGCDDQLLPASFRALEADLNLHPSLLGYITLAQTLMLSLFSPIWGFLSDKYSRKWMLVFGTALWGVATVLLAHIND
FAQILFFRAINGLALGSIGPISQSILADAAKNESLGLSFGLVQLSSSIGRLIGGVVTTTVALKYFAGIRGWRLCFMLVGI
LSILLSIVVTLFVDDAPRQVRKKPK--TEYLDEDNNTYGSTN-------------------------TIGGTTEGRISAK
HTQSYILYRNVIELLKDSLSKRSIIIILLEGFTGTIPWLALSFNTMFFQYCGLSDLQAAIITGFLLIGSALGGVIGGHFG
DIMHDISNKHGRPFLGQLAMFGRVPLVVLTYLIIPKTKESFELFALSCFFLGLSSIAGVAVNRPIVSDIIRPDYRGTVFS
LTIAVEGVGSSLIGAPLFGYLAEKVFKYENNNLLISEMPEEIRKNNAEALSKTLLYLTVVPWILSFVFYSLLHFTYGKEY
AQMNEIIETEYKYDDEDE-ETIAEK-LKM
>PRELSG_0415700
MNKEPYIKERNNEET-NNILHEETEKLVDSKIYDNALKEGFKRRN-SSKK------------RDEKHDSAFHKSLAVVNI
AAGLDGCDDQLLPASFRALEADLDLHPSLLGYITLVQTLMLSLFSPIWGFLSDKYSRKWMLVFGTALWGIATIFLANIND
FPHILFFRAINGLALGSIGPISQSILADAAKNESLGLSFGLVQLSSSTGRLIGGVVTTTVALKYFGGIRGWRLCFIIVGI
LSILLSITVALFVDDAPRQVRKKKK--IEYINDD-I--------------------------------DAGTGGIRIINK
DSHSYLLYKNILDILKDSLSKKSIIIILLEGFTGTIPWLALSFNTMFFQYCGLSDLQAAVITGFLLVGAALGGVIGGLFG
DIMHNISNDHGRPFLGQLAMFGRVPLVILTYLIIPKRQESFELFALSCFCLGLSSIAGVAVNRPIVSDIIRPDYRGTVFS
LTIAIEGVGSSLIGAPLFGYLAENTFNYQNNNLLISDMPEQLRKNNADALSKTLLYLTLIPWILSFVFYSLLHFTYGKEY
RKMNEIIENEYKYDDEDE-ETVAEK-LEK
>PKNH_0414700
MTKHTYMEDRKMGEPIGSILVDETEKLVDTYRFDSTFTDGLKKSKSSSQK------------KDGKHGMAFHKSLAVVNV
AAGLDGCDDQLLPASFRALEADLNLHPSLLGYITLAQTLMLSLFSPIWGFLSDKYSRKWMLVFGTALWGVATILLANIND
FAHIIFFRAINGLALGSIGPISQSILADAAKNESLGLSFGLVQLSSSVGRLIGGVVTTTVALKYFGGIRGWRLCFIVVGI
LSILLSIIVALFVDDAPRQVRKKKK--MEYLDGDDI--------------------------------DAGSNNVRIVTQ
YTQSYLLYQNIMELLRDSLSKKSIIIILLEGFTGTIPWLALSFNTMFFQYCGLRDLQAAIITGFLLIGSALGGVIGGHFG
DIMHDISNKHGRPFLGQLAMFGRVPLVILTYMVIPQRKESFELFALSCFFLGLSSIAGVAVNRPIVSDIIRPDYRGTVFS
LTIAIEGVGASLIGAPLFGYLAEKVFNYQNNNLLISEMPEELRRNNAEALSKTLLYLTMVPWLLSFVFYSLLHFTYGSEY
KKMNEIIESEYKYDDEDE-ETVAEK-AHM
>PCOAH_00008530
MTKHTYMEDRKMAEPIGSILVDETEKLVDTYRFDSTFTDGLKKSK-SSQK------------KDGKHGMAFHKSLAVVNV
AAGLDGCDDQLLPASFRALEADLNLHPSLLGYITLAQTLMLSLFSPIWGFLSDKYSRKWMLVFGTALWGVATILLANIND
FAHIIFFRAINGLALGSIGPISQSILADAAKNESLGLSFGLVQLSSSVGRLIGGVVTTTVALKYFGGIRGWRLCFIVVGV
LSILLSIIVALFVDDAPRQVRKKKK--MEYLDGDDI--------------------------------DAGSNNVRIVTQ
YTQSYLLYQNIMELLRDSLSKKSIIIILLEGFTGTIPWLALSFNTMFFQYCGLRDLQAAIITGCLLIGSALGGVIGGHFG
DIMHDISNKHGRPFLGQLAMFGRVPLVILTYMVIPQRKESFELFALSCFFLGLSSIAGVAVNRPIVSDIIRPDYRGTVFS
LTIAIEGVGASLIGAPLFGYLAEKVFNYQNNNLLISEMPEELRRNNAEALSKTLLYLTLVPWLLSFVFYSLLHFTYGKEY
KKMNEIIESEYKYDDEDE-ETVAEK-AHT
>PY17X_0304500
MNADSYTQNRKASFPINNVLAEETEKLVETYKYEDDVDDILKKGA-SKFK------------RNGKNSMAFHKSLAVVNV
AAGLDGCDDQLLPASFRALEADLNLHPSLLGYITLAQTLMLSLFSPIWGFLSDKYSRKWMLVFGTALWGLATIFLANIND
FAHIIIFRAINGLALGSIGPISQSILADAAKNESLGLSFGIVQLSSSIGRLIGGVVTTTVSMKYFGTIRGWRLCFIIVGA
LSILLSIIVALFVEDAPRQVRINKKETNSYMEESII--------------------------------D-NNNETIVEPK
RSQSYMLYQNVREMLIDSLSKKSIIIILLEGFTGTIPWLALSFNTMFFQYCDLSDLQAAVITGFLLIGSALGGVLGGHFG
DIMHNISNKHGRPFLGQLAMFGRVPLVILTYLVIPKRKESFELFVLSCFFLGLSSIAGVAVNRPIVSDIIRPDYRGTIFS
LTIAIEGVGSSLIGAPLFGYLAEEVFNYRNNNLLISDMTTEFRSHNAEALSKTLLYLTAVPWILSFIFYSLLHFTYGAEY
LKMNQIIESEYKYDDEDD-ETMADK-VMS
>PcyM_0418700
MTKHTYMEDRKMAEPIGSILVDETEKLVDTYRFDSSLSEGPKKSK-SSQK------------KDGKHGMAFHKSLAVVNV
AAGLDGCDDQLLPASFRALEADLNLHPSLLGYITLAQTLMLSLFSPIWGFLSDKYSRKWMLVFGTALWGVATILLANIND
FAHIIFFRAINGLALGSIGPISQSILADAAKNESLGLSFGLVQLSSSVGRLIGGVVTTTVALKYFGGIRGWRLCFIIVGI
LSILLSIVVALFVDDAPRQVRKKKK--MEYLDGDDI--------------------------------DAGSNHVRIVTQ
YTQSYLLYQNIMELLRDSLSKKSIIIILLEGFTGTIPWLALSFNTMFFQYCGLSDLQAAIITGFLLIGSALGGVIGGHFG
DIMHDISNKHGRPFLGQLAMFGRVPLVILTYMVIPQRKESFELFALSCFFLGLSSIAGVAVNRPIVSDIIRPDYRGTVFS
LTIAIEGVGASLIGAPLFGYLAEKVFNYQNNNLLIGEMPEELRRNNAEALSKTLLYLTLVPWLLSFVFYSLLHFTYGKEY
QKMNEIIESEYKYDDEDE-ETVAEK-AHT
