# Supplementary material for: Phosphorylation in the Plasmodium falciparum Proteome: A Meta-Analysis of Publicly Available Data Sets
Source: J Proteome Res. 2024 Oct 30;23(12):5326–41. doi: 10.1021/acs.jproteome.4c00418 (PMC11629380; doi:10.1021/acs.jproteome.4c00418)
Supplement: Supplementary file 7 — pr4c00418_si_007.zip [file pr4c00418_si_007.zip › plasmodium_alignments/PF3D7_0206600_orthos.afa]

>C922_02832
MAFFCPNCHNIVLVHIENGVYFYCRTCNFKYKIKNKIFNKFDCKDYNKTIPLDAVDVNNKNMSKTQAVCPKCTHDEAYFY
SLQIRSADEPSTLFYICIKCNH----------------------------------------------------------
------------HWKE
>PmUG01_04025900
MAFFCPNCHNIVLVHIESGVYFYCKTCNFKYKVKNKIYNKFDCKEYNKNIPLDAVDMNNKNMSKTQAICPKCTNDEAYFY
SLQIRSADEPSTIFYVCVKCNY----------------------------------------------------------
------------HWKE
>PVL_040014100
MAFFCPNCHNIVLVHVENGVYFYCKTCNFKYKIRNKIFNKFDCKEYNKTIPLDAVDVNNKNMSKTQAVCPKCTHDEAYFY
SLQIRSADEPSTLFYICVKCNH----------------------------------------------------------
------------HWKE
>PPRFG01_0206600
MAFFCPNCHNIVLVHIEKGVYFYCKSCNYKYKIKNKIYNKFDCQQFNKTIPLDAVDINNKNMSKTQAVCPKCTNDEAYFY
TLQIRSADEPSTIFYICVKCNY----------------------------------------------------------
------------HWKE
>PocGH01_04023300
MAFFCPNCHNIVLVHIENGVYFYCKSCNFKYKIKNKIYNKFDCEEHNKTVPLDAVDINNKNMSKTQAICPKCTHDEAYFY
SMQIRSADEPSTIFYICIKCNY----------------------------------------------------------
------------HWKE
>PY17X_0304800
MAFFCPNCHNIVLVHVENGVYLYCKTCNFKYKIKNKIYNKYDCKEFNKTIPLDAVDMNNKNMSKTQAICPKCTHDEAYFY
SLQIRSADEPSTLFYICVNCNY----------------------------------------------------------
------------HWKE
>PRELSG_0415500
MAFFCPNCHNIVLVHIENGVYFYCKSCTYRYKIKNKIYNKFDCQKYNKTVSLDAVDMSNKNMSKTQAICPKCTNDEAYFY
SLQIRSADEPSTIFYICVKCNF----------------------------------------------------------
------------HWKE
>PRCDC_0205600
MAFFCPNCHNIVLVHIEKGVYFYCKSCNYKYKIKNKIYNKFDCQQFNKTIPLDAVDINNKNMSKTQAVCPKCTNDEAYFY
TLQIRSADEPSTIFYICVKCNY----------------------------------------------------------
------------HWKE
>PBLACG01_0203200
MAFFCPNCHNIVLVHIEKGVYFYCKSCNYKYKIKNKIYNKFDCQQFNKTIPLDAVDVNNKNMSKTQAVCPKCTNDEAYFY
SLQIRSADEPSTIFYICVKCNY----------------------------------------------------------
------------HWKE
>PBILCG01_0209200
MAFFCPNCHNIVLVHIEKGVYFYCKSCNYKYKIKNKIYNKFDCQQFNKTIPLDAVDINNKNMSKTQAVCPKCTNDEAYFY
SLQIRSADEPSTIFYICVKCNY----------------------------------------------------------
------------HWKE
>PGSY75_0206600
MAFFCPNCHNIVLVHIEKGVYFYCKSCNYKYKIKNKIYNKFDCQQFNKTIPLDAVDINNKNMSKTQAVCPKCTNDEAYFY
SLQIRSADEPSTIFYICVKCNY----------------------------------------------------------
------------HWKE
>PcyM_0418200
MAFFCPNCHNIVLVHIENGVYFYCKTCNFKYKIKNKIFNKFDCKDHNKTIPLDAVDVNNKNMSKTQAVCPKCTHDEAYFY
SLQIRSADEPSTIFYICIKCNH----------------------------------------------------------
------------HWKE
>PADL01_0205300
MAFFCPNCHNIVLVHIEKGVYFYCKSCNYKYKIKNKIYNKFDCQQFNKTIPLDAVDINNKNMSKTQAVCPKCTNDEAYFY
SLQIRSADEPSTIFYICVKCNY----------------------------------------------------------
------------HWKE
>PGAL8A_00017900
MAFFCPNCHNIVLVHIENGVYFYCKSCNYRYKIKNKIYNKFDCQKYNKTISLDAVDMSNKNMSKTQAVCPKCTNDEAYFY
SLQIRSADEPSTIFYICVKCNY----------------------------------------------------------
------------HWKE
>PF3D7_0206600
MAFFCPNCHNIVLVHIEKGVYFYCKSCNYKYKIKNKIYNKFDCQQFNKTIPLDAVDINNKNMSKTQAVCPKCTNDEAYFY
TLQIRSADEPSTIFYICVKCNY----------------------------------------------------------
------------HWKE
>PBANKA_0304200
MAFFCPNCHNIVLVHVENGVYLYCKTCNFKYKIKNKIYNKYDCKEFNKTIPLDAVDMNNKNMSKTQAICPKCTHDEAYFY
SLQIRSADEPSTLFYICVNCNY----------------------------------------------------------
------------HWKE
>PKNH_0414400
MAFFCPNCHNIVLVNIENGVYFYCKTCNFKYKIKNKIFNKFDCRDLNKTIPLDAVDMNNKNMSKTQAVCPKCTHDEAYFY
SMQIRSADEPSTLFYICIKCNH----------------------------------------------------------
------------HWKE
>AK88_01364
MAFFCPNCHNIVLVNIENGVYFYCKTCNFKYKIKNKIFNKFDCRDLNKTIPLDAVDVNNKNMSKTQAVCPKCTHDEAYFY
SLQIRSADEPSTLFYICVKCNH----------------------------------------------------------
------------HWKE
>MKS88_001192
MAFFCPNCHNIVLVHIESGVYFYCKTCNFKYKVKNKIYNKFDCKEYNKNIPLDAVDMNNKNMSKTQAICPKCTNDEAYFY
SLQIRSADEPSTIFYVCVKSLISFLKVRNNENNENNDNNENNDNTENNDNNANNDNNDNNENNDNTENNDNNDNNENNDN
TENNDNNANNDNNDNN
>PCOAH_00008560
MAFFCPNCHNIVLVNIENGVYFYCKTCNFKYRIKNKIFNKFDCRELNKTIPLDAVDVNNKNMSKTQAVCPKCTHDEAYFY
SMQIRSADEPSTLFYICIKCNH----------------------------------------------------------
------------HWKE
>PCHAS_0306400
MAFFCPNCHNIVLVHVENGVYLYCKTCNFKYKIKNKIYNKYDCTEFNKTIPLDAVDMNNKNMSKTQAICPKCTHDEAYFY
SLQIRSADEPSTLFYICVNCNY----------------------------------------------------------
------------HWKE
>PVP01_0418600
MAFFCPNCHNIVLVHVENGVYFYCKTCNFKYKIRNKIFNKFDCKEYNKTIPLDAVDVNNKNMSKTQAVCPKCTHDEAYFY
SLQIRSADEPSTLFYICVKCNH----------------------------------------------------------
------------HWKE
>PVVCY_0300520
MAFFCPNCHNIVLVHVENGVYLYCKTCNFKYKIKNKIYNKYDCTEFNKTIPLDAVDMNNKNMSKTQAICPKCTHDEAYFY
SLQIRSADEPSTLFYICVNCNY----------------------------------------------------------
------------HWKE
