# Supplementary material for: Phosphorylation in the Plasmodium falciparum Proteome: A Meta-Analysis of Publicly Available Data Sets
Source: J Proteome Res. 2024 Oct 30;23(12):5326–41. doi: 10.1021/acs.jproteome.4c00418 (PMC11629380; doi:10.1021/acs.jproteome.4c00418)
Supplement: Supplementary file 7 — pr4c00418_si_007.zip [file pr4c00418_si_007.zip › plasmodium_alignments/PF3D7_0206700_orthos.afa]

>PVL_040014000
M----E---HLKNISPIDGRYKKACGELSAFFSEHALIKHRIIVEVRWLLFLNEEELFFEKVSDHSVEVLNQIATNITDS
DIARVKEIEEETNHDVKAVEYFVKEKLKNTKREDLLKIKEYVHYLCTSEDINNVAYATCLKACLNDVVIPCLEKIMLKLK
DLAVEYSHVPLLSRTHGQPASSTTFGKEMANFYARIHHHVGVIRRVKVCAKFNGAVGNFNAHKVASKDTDWVNTIGEFLK
KHFNLTYSLYCTQIQDHDYICELCDGLARANGTLLDLCVDIWLYISNNLLKLKVKEKEVGSSTMPHKVNPIDFENAEGNL
HIANAFFKLFSYKLPTSRLQRDLSDSTVLRNIGSSLAYCLIAYKSVLKGLNKIDIDRRNLEEELNQNWSTLAEPIQIVMK
RHNYVDAYEELKQFTRGKVIDQKIMQEFIKTKCAFLPQDVVDQLLELTPATYTGYADYLAKNVERLSG--E---------
--LD
>PCOAH_00008570
M----E---HLKNISPIDGRYKKSCSELSDFFSEYALIKHRIIVEVRWLLFLNEKELFFEKVSDQSVEELNQIGTNITDS
DIARVKEIEEETNHDVKAVEYFVKEKLSKSQKKDLVKIKEYVHYLCTSEDINNVAYAMCLKMCLQDILIPCIEKIMLKLK
DLAVQYSHVPLLSRTHGQPASSTTFGKEMANFYSRIHHHVGVIKRVKICAKFNGAVGNFNAHKVVSKDTDWIGTIKTFLQ
RYFDLTYGLYCTQIQDHDYICELCDGLARTNSTLIDLCVDIWLYISNNLLKLKLKENEVGSSTMPHKVNPIDFENAEGNL
HLANAFFKLFSYKLPTSRLQRDLSDSTVLRNIGSSLAYCLIAYKSVLKGLNKIDIDRRNLDEELDKNWSTLAEPIQIVMK
RFNYVNAYEELKQFTRGKIINKEIMQEFIKTKCDFLPQDAIDQLLQLTPATYTGYADYLAKNVERLSG--E---------
--LD
>PPRFG01_0206700
MDVHVN---QLKNISPIDGRYKRSCQEVSEYFSEYALIKYRIIVEIKWLLFLNDKEYFFPKVSEKSLSNITSIMELINDN
DILRVKKIEEETNHDVKAVEYFIREKLESLKNEEITKVIPYVHYLCTSEDINNIAYGLCLYNCIHNIIIPNIQNIIDKLK
EFSFNYSDVSLLSKTHGQPASPTTFGKEMSNYYYRLYKHINKLKNIEIYVKFNGAVGNFNAHKVCDPNIDWIDNIKYFIE
TYFNLHFSLYCTQIQDHDYICEISDTLARLNYTLIDLSVDMWLYISSNVLKLKVIQKEIGSSTMPHKVNPIDFENAEGNL
HLANSLFKLFSSKLPISRLQRDLSDSTVLRNLGSSFAYSLISYKSLLRGLNKIDVDQNVMNEQLNQNWCTLAEPIQIIMK
KYNIADSYEQLKNFTRGKSIDKQCMYQFIQQNCSHLPKNAIDELMNLTPHNYLGYASYLSKNVEHFSQ--EY--------
IKKN
>PCHAS_0306500
M----E---NLKNISPIDGRYKKSCKEISEYFSEYALIKYRIYVEIQWLIFLSEKEFFYKKLSVKAIDELQKIA-DINDE
DVLRLKKIEEETNHDVKAVEYFIKEKINK-NNGELVNIKEYVHYLCTSEDINNIAYAICIKSCLNNIIIPHIEKIMNRLK
ELASEYSQVSILSRTHGQPASATTFGKEMANYFDRLKRHISTLKNIKIYGKFNGAVGNFNAHKIANSNIDWVNNIKYFVE
KYFDINYSLYCTQIQDHDYICEISDALGRINSTLLDLSIDIWLYISNNLLKLKHVKNEIGSSTMPHKINPIDFENAEGNL
HIANALFKAFSAKLSISRLQRDLSDSTVLRNIGSSYAYSLIAYKSILRGLTKIDINEQAASQELNNNWSTLAEPVQIVLK
NFNFPNAYEELKNFTRGKTIDKELMQEYIKTKSEFIPPNAMNQLLELTPNTYIGYADYLANNVDKM--------------
---E
>PGSY75_0206700
MDVHVN---ELKNISPIDGRYKKSCEEIREYFSEYALIKYRIIVEIKWLIFLNDKEYFFSKVSDKNLSSIKSIMELINDD
DILRVKKIEEETNHDVKAVEYFIREKLESLKNEEITKVIPYVHYLCTSEDINNIAYGLCLYNCLHNIIIPNIQNIIDKLK
EFSFNYSDIPLLSKTHGQPASATTFGKEMSNYYYRLYKHINKLKNIEIFVKFNGAVGNFNAHKVCDPNIDWIHNITYFIE
TYFNLNFSLYCTQIQDHDYICEISDTLARLNYTLIDLSVDMWLYISSNILKLKIVKKEIGSSTMPHKVNPIDFENAEGNL
HLANSLFKLFSSKLPISRLQRDLSDSTVLRNLGSSFAYSLISYKSLLKGLNKIDVDQNVMNQQLNQNWCTLAEPIQIIMK
KYNIPDSYEQLKNFTRGKSIDKQCIHQFIQQNCTQLPKKAIEELMNLTPHNYIGYASYLSKNVEHLTQ--H---------
KKQN
>PGAL8A_00017800
M----ESLIKIKNISPIDGRYKKLCEEISSYFSEYALIKYRIIVEIKWLLFLNEKEFFFKKLSESALKSLNEIS-NVMDD
DILRVKKIEEETNHDVKAVEYFIKEKIKLSENQELLNIKEYVHYLCTSEDINNITYGICIKLCLNDIIIPNIKKILDKLN
QLAVDYADISLLSKTHGQPASSTTFGKEMANFFSRIYNHLNVLKKIKIYGKFNGAVGNFNSHKIADKNVDWISNIKYFIE
NYFNLNFGLYCTQIQDHDYICELCDALARINSTLIDLCVDMWLYISNNLLKLKIVQKEIGSSTMPHKVNPIDFENAEGNL
HLANSLFKLFSTKLPISRLQRDLSDSTILRNIGSSFSYTLIAYKSLLKGLSKIDIEEKALNKELNENWSTLSEPIQIIMK
KYNFPDAYEELKNFTRGKHVNKETMHEFIKTKCNFLPKNVTDELINLTPHSYIGYANYLAQNVKELTE--KMQ-------
NTNI
>PocGH01_04023200
M----K---HLQNISPIDGRYKHACREISAFFSEYALIKYRIYVEVKWLLFLSEKEFFFKRLSDNSEKQLAGIS-DVTEE
DIVRVKTIEKETNHDVKAVEYFIKEKINHLGNQELINVKEYVHYLCTSEDVNNLAYAICIKLCIHSIIIPNIENVRNKLQ
ELTYDYANIPLLSKTHGQPASATTFGKEIANFYARIYNHIVKLKDVKIYAKFNGAVGNLNAHKIAKGDIDWVGSIHYFIK
NYFQLHYSLYCTQIQDHDYICELSDVLARINSTFIDLCVDMWLYISNGLLKLKLVQKEIGSSTMPHKVNPIDFENAEGNL
HLANALFKLFSSKLPISRLQRDLSDSTILRNIGTSFSYSLIAYKSLLKGLCKIDVNEGNIQNELNNNWSTLAEPIQIIMK
KYNIPDAYEQLKEYTRGKIINKDIMHHFIKNNCISLPHNAVEELLNLTPNSYTGYAYYLANNVDELTK--KIY------T
DKSV
>PVVCY_0300530
M----E---NLKNISPIDGRYKKSCIEISEYFSEYALIKYRIYVEIQWLIFLSEKEFFFKQLSVKAIDELQKIA-DINDE
DVLRLKKIEEETNHDVKAAEYFIKEKINQ-NNGELVNIKEYVHYLCTSEDINNIAYGICIKSCLNNIIIPHIEKIMNRLK
DLASEHSQVAILSRTHGQPASATTFGKEMANYFDRLKRHLSTLKNIKIYGKFNGAVGNFNAHKIANNNIDWINNIKYFIE
KYFNINYSLYCTQIQDHDYICEISDALGRINSTLLDLSIDIWLYISNNLLKLKHVKNEIGSSTMPHKINPIDFENAEGNL
HLANALFKAFSAKLSISRLQRDLSDSTVLRNIGSSYAYSLIAYKSILRGLAKIDINELAACQELNNNWSTLAEPVQIVLK
NFNFPNAYEELKNFTRGKTVDKELMQEYIKTKSEFIPSNAMSQLLELTPNTYIGYADYLAKNVDKM--------------
---E
>PADL01_0205400
MDVHVN---QLKNISPIDGRYKKSCEEIREYFSEYALIKYRIIVEIKWLIFLNEKEYFFSKVSDNNLSCIKSIMELINDD
DILRVKKIEEETNHDVKAVEYFIREKLESLKNEEITKVIPYVHYLCTSEDINNIAYGLCLYNCLHNIIIPNIQNIIDKLK
EFSFNYSDIPLLSKTHGQPASATTFGKEMSNYYYRLYKHINKLKNIEIFVKFNGAVGNFNAHKVCDPNIDWIHNITYFIE
TYFNLHFSLYCTQIQDHDYICEISDTLARLNYTLIDLSVDMWLYISSNILKLKIVKKEIGSSTMPHKVNPIDFENAEGNL
HLANSLFKLFSSKLPISRLQRDLSDSTVLRNLGSSFAYSLISYKSLLKGLNKIDVDQNVINEQLNQNWCTLAEPIQIIMK
KYNIPDSYEQLKNFTRGQSIDKQCIHQFIQQNCSQLPKKAIEELMNLTPHNYVGYASYLSKNVEHLTK--H---------
KKEN
>PBLACG01_0203300
MDVHVN---QLKNISPIDGRYKKSCQEVSEYFSEYALIKYRMIVEIKWLLFLNEKEYFFPKVSEKSLSNIKSIIELINDN
DILRVKKIEEETNHDVKAVEYFIREKLESLRNEEITKVIPYVHYLCTSEDINNIAYGLCLYNCINNIIIPNIQNIIDKLK
EFSFNYSDVSLLSKTHGQPASATTFGKEMSNYYYRLYKHINKLKNIDIYVKFNGAVGNFNAHKVCDPNIDWINNIKYFIE
TYFYLHFSLYCTQIQDHDYICEISDTLARLNYTLIDLSVDMWLYISSNILKLKVVQKEIGSSTMPHKVNPIDFENAEGNL
HLANCLFKLFSSKLPISRLQRDLSDSTVLRNLGSSFAYSLISYKSLLKGLNKIDVDENAMNEQLNKNWCTLAEPIQIIMK
KYNIADSYEQLKNFTRGKYIDKQCMHEFIQQNCSHLPKNAIDELMNLTPHNYVGYASYLSKNVEHFSQ--EG--------
IKKN
>PF3D7_0206700
MDVHVN---QLKNISPIDGRYKRSCQEVSEYFSEYALIKYRIIVEIKWLLFLNDKEYFFPKVSEKSLSNITSIMELINDN
DILRVKKIEEETNHDVKAVEYFIREKLESLKNEEITKVIPYVHYLCTSEDINNIAYGLCLYNCIHNIIIPNIQNIIDKLK
EFSFNYSDVSLLSKTHGQPASPTTFGKEMSNYYYRLYKHINKLKNIEIYVKFNGAVGNFNAHKVCDPNIDWIDNIKYFIE
TYFNLHFSLYCTQIQDHDYICEISDTLARLNYTLIDLSVDMWLYISSNVLKLKVIQKEIGSSTMPHKVNPIDFENAEGNL
HLANSLFKLFSSKLPISRLQRDLSDSTVLRNLGSSFAYSLISYKSLLRGLNKIDVDQNVMNEQLNQNWCTLAEPIQIIMK
KYNIADSYEQLKNFTRGKSIDKQCMYQFIQQNCSHLPKNAIDELMNLTPHNYLGYASYLSKNVEHFSQ--EY--------
IKKN
>AK88_01365
M----D---HLKNISPIDGRYKKSCSEISAFFSEYALIKHRIIVEVRWLLFLNEKELFFKKVSAQSVEELNQIETNITDS
DIARVKEIEEETNHDVKAVEYFVKEKLSKSGREDLVKIKEYVHYLCTSEDINNVAYAMCLKVCLQDIIIPCMEKIMLKLK
ELAVEYSDVPLLSRTHGQPASSTTFGKEMANFYSRIHHHVEVIRGVKIYAKFNGAVGNFNAHKVVSKNTDWIGHIKIFLQ
KYFDLTYGLYCTQIQDHDYICEVCDGLARANATLIDLCVDIWLYISNNLLKLKLKDKEVGSSTMPHKVNPIDFENAEGNL
HVANAFLKLFSSKLPTSRLQRDLSDSTVLRNIGSSLAYCLIAYKSVLKGLNKMDLDRRKLEEELNENWSTLAEPIQIMMK
RFNYVDAYEELKQFTRGKIVDKEIMQEFIKTKCNFLPQDVVDQLLQLTPATYTGYADYLAKNVERLSG--Q---------
--LD
>PRCDC_0205700
MDVHVN---QLKNISPIDGRYKKSCQEVSEYFSEYALIKYRIIVEIKWLLFLNDKEYFFAKVSEKSLSNITSIMELINDN
DILRVKKIEEETNHDVKAVEYFIREKLESLKNEEITKVIPYVHYLCTSEDINNIAYGLCLYNCIHNIIIPNIQNIIDKLK
EFSFNYSDVSLLSKTHGQPASPTTFGKEMSNYYYRLYKHINKLKNIEIYVKFNGAVGNFNAHKVCDPNIDWIDNIKYFIE
TYFNLHFSLYCTQIQDHDYICEISDTLARLNYTLIDLSVDMWLYISSNVLKLKVIQKEIGSSTMPHKVNPIDFENAEGNL
HLANSLFKLFSSKLPISRLQRDLSDSTVLRNLGSSFAYSIISYKSLLRGLNKIDLDRNVMNEQLNQNWCTLAEPIQIIMK
KYNIPDSYEQLKNFTRGKSIDKQCMYQFIQQNCSHLPKNAIDELMNLTPHNYVGYASYLSKNVEHFSQ--EY--------
IKKN
>PBANKA_0304300
M----E---NLKNISPIDGRYKHSCKEIAEYFSEYALIKYRIYAEIQWLVFLNEKGFFFKQLSVQAIDELQKIA-NINDE
DALRLKQIEKETNHDVKAVEYFIKEKISQ-NNGELVNIKEYVHYLCTSEDINNIAYGICIKSCLNNIIIPHIEQIMNRLK
ELASEYSHVAILSRTHGQPASATTFGKEMANYFDRLKRHVSTLKNIKIYGKFNGAVGNFNAHKIANNNIDWVNNIKYFVE
KYFHINYSLYCTQIQDHDYICEISDALGRINSTLLDLSIDIWLYISNNLLKLKHIKNEIGSSTMPHKINPIDFENAEGNL
HLANALFKAFSAKLPISRLQRDLSDSTVLRNIGTSYAYSLISYKSILKGLGKIDINEKAAYQELNNNWSTLAEPVQIVLK
NYNFPNAYEELKNFTRGKTIDKELMQQYIKTKSQFIPPNSMNQLLDLSPNTYIGYADYLASNVDKI--------------
----
>MKS88_001191
M----E---HLQNISPIDGRYRKSCREISAFFSEYALIKYRILVEIKWLLFLNEREFFFKKLSENSERRLSELS-NVTDD
DITRVKKIEEETNHDVKAIEYFIKEKITGIEDEELINIKEYVHYLCTSEDINNLAYALSVKLCINNIIIPILEKIMKKLK
ELASDYANVSLLSKTHGQPASATTFGKELANFFSRMYNHINCLKNIKVYGKFNGAVGNFNAHKIADNNIDWVSSIKYFVE
KYFQLNYGLYCTQIQDHDYICELCDSLARINSTLLDLSIDIWLYISNNLLKLKVVQKEIGSSTMPHKVNPIDFENAEGNL
HLANALFKLFSSKLPISRLQRDLSDSTILRNLGTSFSYSLIAYKSLLKGLSKIDIDKRNIDEELNHHWSTLAEPIQIIMK
KYNFMDAYEELKKFTRGKIINKEIMQEFIKTKCNFLPPHVMEELMNLTPSKYIGYADYLALNVQELTE--NFH------L
QYHQ
>PmUG01_04025800
M----E---HLQNISPIDGRYRKSCREISAFFSEYALIKYRILVEIKWLLFLNEREFFFKKLSENSERRLSELS-NVTDD
DITRVKKIEEETNHDVKAIEYFIKEKITGIEDEELINIKEYVHYLCTSEDINNLAYALSVKLCINNIIIPILEKIMKKLK
ELASDYANVSLLSKTHGQPASATTFGKELANFFSRMYNHINCLKNIKVYGKFNGAVGNFNAHKIADNNIDWVSSIKYFVE
KYFQLNYGLYCTQIQDHDYICELCDSLARINSTLLDLSIDIWLYISNNLLKLKVVQKEIGSSTMPHKVNPIDFENAEGNL
HLANALFKLFSSKLPISRLQRDLSDSTILRNLGTSFSYSLIAYKSLLKGLSKIDIDKRNIDEELNHHWSTLAEPIQIIMK
KYNFMDAYEELKKFTRGKIINKEIMQEFIKTKCNFLPPHVMEELMNLTPSKYIGYADYLALNVQELTE--NFH------L
QYHQ
>PBILCG01_0209300
MDVHVN---QLKNISPIDGRYKKSCQEVSEYFSEYALIKYRIIVEIKWLLFLNDKEYFFRKVSENNLSNITLIGELINDN
DILRVKKIEEETNHDVKAVEYFIREKLESLKNEEIGKVIPYVHYLCTSEDINNIAYGLCLYNCIHNIIIPNIQNIINKLK
EFSFNYSDVPLLSKTHGQPASSTTFGKEMSNYYYRLFKHINKLKNIEIYVKFNGAVGNFNAHKVCDPNIDWINNIKYFIE
TYFNLNFSLYCTQIQDHDYICEISDILARLNYTLIDLSVDMWLYISSNILKLKVIQKEIGSSTMPHKVNPIDFENAEGNL
HLANSLFKLFSSKLPISRLQRDLSDSTILRNLGSSFAYSLISYKSLLRGLNKIDVDQNVMNEQLNKNWCTLAEPIQIIMK
KYNIADSYEQLKNFTRGKYIDKECMNQFIQQNCSHLPKNAIDELMNLTPHNYVGYASYLSKNVEHFSQ--EY--------
IKKN
>PVP01_0418500
M----E---HLKNISPIDGRYKKACGELSAFFSEHALIKHRIIVEVRWLLFLNEEELFFEKVTDHSVGVLNQIATNITDS
DIARVKAIEEETNHDVKAVEYFVKEKLKNSKREDLLKIKEYVHYLCTSEDINNVAYATCLKACLNDVVIPCLEKIMLKLK
DLAVEYSHVPLLSRTHGQPASSTTFGKEMANFYARIHHHVGVIRRVKVCAKFNGAVGNFNAHKVASKDTDWVNTIGLFLK
KHFNLTYSIYCTQIQDHDYICELCDGLARANGTLIDLCVDIWLYISNNLLKLKVKEKEVGSSTMPHKVNPIDFENAEGNL
HIANAFFKLFSSKLPTSRLQRDLSDSTVLRNIGSSLAYCLIAYKSVLKGLNKIDIDRRNLEEELNQNWSTLAEPIQIVMK
RHNYVDAYEELKQFTRGKVIDQKIMQEFIKTKCAFLPQDVVDQLLELTPATYTGYADYLAKNVERLSG--E---------
--RD
>C922_02831
M----E---HLKNISPIDGRYKQACSEVSAFFSEYALIKHRIIVEVRWLLFLNEKELFFEKLSDQSVEELNQIVTNITDR
DIERVKKIEEETNHDVKAVEYFVKEKLSKSKREDVGKIKQYVHYLCTSEDINNVAYAMCLKGCLNDVVIPCIEKIMLKLK
QLAVEYSDVALLSRTHGQPASSTTFGKEMANFYSRICHHVGIIRRVKICAKFNGAVGNFNAHKVVSKETDWVGSIRVFLE
RYFHLTYGLYCTQIQDHDYICELCDGLARANGTLIDLCVDVWLYISNNLLKLKLKEKEVGSSTMPHKVNPIDFENAEGNL
HMANAFFKLFSSKLPASRLQRDLSDSTVLRNIGSSLAYCLIAYKSVLKGLNKIDIDRKSLDHELNNNWCTLAEPIQTVMK
RYNYSDAYEELKQFTRGKIIDKEIMQEFIKTKCNFLPKEVVHQLLELTPATYTGYAEYLAKNVERLSSGGE---------
--LE
>PcyM_0418000
M----D---HLKNISPIDGRYKKACSEVSTFFSEYALIKHRIIVEVRWLLFLNEKELFFEKVSDESVEVLNQIATNITDS
DIARVKEIEEETNHDVKAVEYFVKEKLSKSERKDLVKIKEYVHYLCTSEDINNVAYAMCLKICLHDVIIPCIEKIMLKLK
ELAVQYSHVALLSRTHGQPASSTTFGKEIANFYARIHHHVEVIKRVKICAKFNGAVGNFNAHKVVSKETNWIASIKLFLQ
RYFDLAYSLYCTQIQDHDYICELSDALARVNGTLIDLCVDIWIYISNNLLKLKMKEKEVGSSTMPHKVNPIDFENAEGNL
HIANAFFKLFSSKLPTSRLQRDLSDSTVLRNIGSSLAYCLIAYKSVLKGLNKIDIDRRNLEEELDKNWSTLAEPIQIVMK
RFNYVDAYEELKQFTRGKFIDKEIMQEFIKTKCGFLPQDVVDQLLELTPATYTGYADYLAKNVEQLSG--E---------
--LD
>PY17X_0304900
M----E---NLKNISPIDGRYKNSCKEISEYFSEYALIKYRIYVEIQWLIFLNDKEFFFKKLSAESIDKLHKIA-DINDE
DALRLKEIEKETNHDVKAVEYFIKEKISQ-SNNELDNIKEYVHYLCTSEDINNIAYGICIKLCLHNIIIPHIEQIMNRLK
ELASEYSHVAILSRTHGQPASATTFGKEMANYFDRLKRHISTLKNIKIYGKFNGAVGNFNAHKIANNNIDWISNIKYFVE
KYFNINYSLYCTQIQDHDYICEISDALGRINSTLLDLSIDIWLYISNNLLKLKNIKNEIGSSTMPHKINPIDFENAEGNL
HLANALFKAFSAKLSISRLQRDLSDSTVLRNIGTSYAYSLISYKSILKGLGKIDINEKAAYQELNNNWSTLAEPVQIVLK
NYNFPNAYEELKNFTRGKNVDKELMQQYIKTKSEFIPPNSISQLLNLSPNTYIGYADYLATNVDKIEL--DKKHEMSDTS
KKTP
>PKNH_0414300
M----E---HLKNISPIDGRYKKACSELSDFFSEYALIKHRIIVEVRWLLFLNEKELFFEKVSDQSVEELKQIASNITDS
DIARVKAIEEETNHDVKSVEYFVKEKLSKSGREDLIKIKEYVHYLCTSEDINNVAYAMCLKICLQDILIPCVENVMLKLK
DLAVQYSNVPLLSRTHGQPASSTTFGKEMANFYSRIHHHVQVIRRVKICAKFNGAVGNFNAHKVVSKDIDWIGTIKVFLE
KYFGVTYGLYCTQIQDHDYICELCDGLARINSTLIDLCVDIWLYISNNLLKLKLKENEVGSSTMPHKVNPIDFENAEGNL
HVANAFFKMFSSKLPTSRLQRDLSDSTVLRNIGSSLAYCLIAYKSVLRGLNKIDIDRRNLDEELDKNWSTLAEPIQIVMK
RFNYVDAYEELKQFTRGKNINKQIMQEFIKTKCDFLPQDVVDQLLELTPATYTGYAEYLAQNVERLSG--E---------
--LD
>PRELSG_0415400
M----ESLLQIKNISPIDGRYKKYCKEISSFFSEYALIKYRILVELKWLLFLNEKEFFFKKLSESALKSLNEIS-NVTDD
DILKVKQIEEETNHDVKAVEYFIKEKMKSSQNQELLNIKEYVHYLCTSEDINNIAYAMCIKLCINNIIIPNIKKIMDKLV
QLARDYADISLLSKTHGQPASSTTFGKEMANFFSRIYNHLNVLEKIKIMGKFNGAVGNFNAHKIVDKNIDWINSIQYFIE
NYFNLNFCLYCTQIQDHDYICELCDTLARINSTMIDLCVDIWLYISNNLLKLKIVKKEIGSSTMPHKVNPIDFENAEGNL
HIANSFFKLFSSKLPISRLQRDLSDSTILRNIGSSFSYTLIAYKSLLKGLSKIDIEKNTLDEELNENWSTLSEPIQIIMK
KYNFPDAYEELKNFTRGKNINKETLHEFIKTKCNFLPKNVIDELMNLTPHKYIGYANYLAQNVEELTK--RMQ-------
NTKM
