# Supplementary material for: Phosphorylation in the Plasmodium falciparum Proteome: A Meta-Analysis of Publicly Available Data Sets
Source: J Proteome Res. 2024 Oct 30;23(12):5326–41. doi: 10.1021/acs.jproteome.4c00418 (PMC11629380; doi:10.1021/acs.jproteome.4c00418)
Supplement: Supplementary file 7 — pr4c00418_si_007.zip [file pr4c00418_si_007.zip › plasmodium_alignments/PF3D7_0206800_orthos.afa]

>PBLACG01_0203400
MKVIKTLSIINFFIFVALNIKNESKHSNTLINSVYNMSIRRSMSNSTSHTD-SGRTSTASTGTSGSNS---HSSGSNPTE
GSNPTNPSDN--TEGN--NDA----------------------------------------QQPNTGNEANQTVSTVQQN
SQTDSTPKQNPQTVSPTQQNPETASNTQQRAETASNTQQNSQTASNTEPNAQTA-SNTESNAETAT-NTQQNAET-----
ATN-----TQQ-----N-AATASNTQQN--AETTETERRASQNDQTPNAGS--QTEQTPQSPSVPPTRPTEKHGNMQGTR
HNHTPTNDDDQKECKNGDEASCGTEATLLSSSSNIASINKFVALISATFVLAVSLFI
>PADL01_0205500
MKVIKTLSIINFFIFVTLNIKNESKYSNNLINSAYNMNIKRSMASTGSNTT-SGTANPTNTPTSAGNS---GSTGNADNA
GSTGG-------ADSS---------------------------------------------VSAGSASSSDKTDSTENNS
DSSSSTLSQNP--------------------------------------GSDSVSTTAKNNPTEGENTNKVNEPKTQEAT
ESGKTAIPSSSTEQAQKSDSQA-ETAEKSDSSNEQKQNSAPKTEQSPNAAQKAEEAKAPETQPAPATKPNEKPGNMQGSR
NNQPQSSSEDQKECKNGDEASCGAGASLLSNSSNIASINNFVALISVTFVLAVSFFI
>PGSY75_0206800
MKVIKTLSIINFFIFVTLNIKNESKYSNNLINSAYNMNIRRIMEGDNSNTV-TGNTNPASPGTSSVTS-AGGSSGT--SA
GTSADTSAGG--SESS--TDA-----------------------KTTGDS-----------ATTSAGTQPSNTDNTKNNE
NASDSIAQEKL--------------------------------------ASDSTGKTPENSQTEGDKTNNVKEPQTKENN
EST-----SPS-----T-DTTQKPASQT--EEAQNTATQNLQTAETENPAQKTEKDKTTETPSAPATKPNEKPGNMQGTK
HNQQQN-SEDKKNCANGDETSCGAGASLLSNSSNIASINNFVALISVTFVLAVSFLI
>PRCDC_0205800
MKVIKTLSIINFFIFLAFNIKNESKYSNTLINNAYNMSIRRSMTDTGAGDGTSGTGSDAGTSGTGSGA---GTSGTGSGA
GTSASGVGTSASGVGTSASGV-----------------------GTSGAGVGTSGAG---TPASA-TGSTSNVTTTDSKS
PSTDTTSTESS--------------------------------------SSDDASNNTGDHVQEDEKQNELNKVTSQGPQ
AAQ-----EPQ-----T-ADTTNPTPQE--PQTEDTTNPTSQPEQAKNPTPATEQAETPELQSVPENKATEKHGHMHGSR
NNHPQNTSESQKECTDGDQTNCGAQTSLLSNSSNIASINKFVALISATLVLAFAIFI
>PF3D7_0206800
MKVIKTLSIINFFIFVTFNIKNESKYSNTFINNAYNMSIRRSMAESKPSTG-AGGSAGGSAGGSAGGS-AGGSAGG--SA
GSGDGNGAD---AEGS------------------------------------------SSTPATTTTTKTTTTTTTTNDA
EASTSTSSENP--------------------------------------NHKNAETNPKGKGEVQE-PNQANKETQNNSN
VQQ-----DSQ-----T-KSNV-PP-----TQDADTKSPTAQPEQAENSAPTAEQTESPELQSAPENKGTGQHGHMHGSR
NNHPQNTSDSQKECTDGNKENCGAATSLLNNSSNIASINKFVVLISATLVLSFAIFI
>PBILCG01_0209400
MKVIKTLSIINLFIFVSLNISNESKYSNKLINNAYNMSIRRSMTDSNSTTT-TGTGATGGENTNTSDA---GNSN-----
------------------------------------------------------------------NNNTSATTTTTNNA
AAPTSNSSENP--------------------------------------TSDNAANNTENNRAVQE-PNNS---------
--------------------NA-QP-----TQVADPKSPTPQPEQ-------TEKGETQKLPSSPDNKPTEKHGNIQGSR
HNHSHNPSKDQKECNNTNATNCGTETTLLSNSSNMASINKFVALISATFVLAFAIFI
>PPRFG01_0206800
MKVIKTLSIINFFIFVTFNIKNESKYSNTLINNNYNMSIRRSMAGSSSDTA-TPTV-GANPATGGTTPSTGGTTPATGAT
GTDASAVTNTGEGDSSAAPAAAAVPVPAAAAAAAAVADADATVTNAAGGGAGANADGNPSTVATTTTSTTTTTATTTNNA
AESTSKSSEES--------------------------------------NADNAPKNTKDNAEVQE-PNKPNEET-----
----------E-----T-KSNV-PT-----TQDADTKSPTPAAEQAKNPTPAAEQTENPELQSVQENKAPEKHGHMHGSR
NNHPQNPSESQKECTDGNKENCGAETSLLNNSSNIASINKFVVLISATLVLSFAIFI
