# Supplementary material for: Phosphorylation in the Plasmodium falciparum Proteome: A Meta-Analysis of Publicly Available Data Sets
Source: J Proteome Res. 2024 Oct 30;23(12):5326–41. doi: 10.1021/acs.jproteome.4c00418 (PMC11629380; doi:10.1021/acs.jproteome.4c00418)
Supplement: Supplementary file 7 — pr4c00418_si_007.zip [file pr4c00418_si_007.zip › plasmodium_alignments/PF3D7_0206900_orthos.afa]

>PGSY75_0206900
MNILY---------------------------------------------------------------------------
--------------------------------------------------------------------------------
---------------------------------------------------------------ILSYIYFFVIFYSL---
--------NLNNRNENFLTVRRLMSDQKEGGG-----V------------------------------------------
GS-EDN-----V--------------------------------------NKNNNRSDENKLK-EEDAL-----S---IE
MN-EKNSNSSDKQPNDISQDESKNNSK-SSE-----SIQK---------ERK----------------EKENSN------
-PNLDS---SKNSSESTTRSVDISEHNSNNAETKE--------------------------EN-----------------
-----------------------GEETLEL-EINDNADRGQEPPNRLHFDNIDDEVPHYSALRYNKVEKDVTDDMLLYNM
MSHENKKSCSINNGGCSDDQLCININNIGVKCICKEGYLLGTKCILLNSYSFHPSFSIIIYIILFLLL--FV
>PocGH01_04023100
MVIVR---------------------------------------------------------------------------
--------------------------------------------------------------------------------
---------------------------------------------------------------ILVAVNIFLFC-SFNFE
FTPDGTLTSLEETNTNFQ-PGRILNDKGGEELGGDGNSNESDS-DSDNGGGEPPR-SVDGEKDVAP---KRRQEKEDKK-
DA-PAEGEE--------KTG-----N-------------DKVEPSE-----PDASKAGLDEKSGEQNAV-----S---DD
DR-LKTLDGGNNA--D--------------------GKLK---------EGE----------------DADNAG------
-DRGDSSGNGDDEMKSKMSDAHISEHKSDADGAKKDGEDEAKNGE----------------SG-----------------
-----------------------ATKKGEG-EEREDDSEEDDDSSTPYLDKLDDKVAHYSALRNNRIEKDVTDTMVLSDI
IGNENMKSCSQNNGGCADDQICIRIDKIGIKCICKEGHLFGGKCILANSSALSPAFSISIPFLMVLLL--MF
>PCOAH_00008580
MKVAYFLSALDLLIIFSLYLGGTCSSFVSTVACTRHGRILDDAGEQSGGSNGVSNGVSNGGASGKENGTTNVTANDDTTD
DHSHHEENSDSETSESPTTDAQNTHSGSESETDDHTAEAPSTHYGEHDGEYYEGGDTDESYDLSEHEENKKFCLENNGGC
GDDKICEDLGQGIVKCLCKPGFKLVGTECVEASKSSSLNSVFCWFLLLIIFLASINYTMAIVSVVLAIHLFLLC-SYHSG
HTLEVSLWRQENAHLETQ-TNRLLRENGKNDH-----VLQ---------VESTPISGREGNKEIGMISNLQLQSGEDEG-
SS-QSQNNSNTERTNEEPTGE---NR-------------EEEEEKANAAADSAKEASTTEEAKAEVTKAVEDGKK---EE
QK-IKELATKVEDAEA-----QKPKEE-SEKAVESAGKSEEEGESTKKEESE-----EKKGSEEKSVDNKDEKT------
-P-EGGDTEENKNLESKQTDVEVSEHKQDGDSPKE--DKNSQNGE----------------NK-----------------
-----------------------KEGSSNNNSNQENPENAGNEENKPHLDGLDDEVPHPSSLRNNRIEDGVTDTMMLKDI
IG-DKTKSCSVNNGGCSDDQICIRINNVGIKCICKEGYSFGGKCILSRSSALSSFFSAGLFVLLTLLW--MF
>PBILCG01_0209500
MNILC---------------------------------------------------------------------------
--------------------------------------------------------------------------------
---------------------------------------------------------------ILSYIYFFVIFYSL---
--------NLNNRNENFLVVRRLMNDEKGEGA-----V------------------------------------------
PS-ANK-----G--------------------------------------NENNNRSNEHKLK-EEGPL-----P---TK
IN-QKNSSSSDKQANDISHDESKRNSK-SSQ-----TIQK---------EPE----------------EKENSN------
-PNLDS---SKNSSENATRSVDISEHNSNNPETKE---------------------------------------------
-------------------------ETLEL-EINENAERGQEPPNRLHFDNIDDEVPHYSALRYNKVEKDVTDDMLLYDM
MNDQNRKSCSINNGGCSDDQICININNIGVKCICKDGYLLGTKCILLNSYSFHPFFSIVIYIILFLLL--FV
>PRCDC_0205900 dupelabel1
MNGHT---------------------------------------------------------------------------
--------------------------------------------------------------------------------
--------------------------------------------------------------------------HIL---
--------NLNNKNENFLVVRRLMNDEKGEDG-----F------------------------------------------
TS-ANK-----K--------------------------------------NGNNNRSNENELK-EKGSL-----P---TK
MN-EKNSNSSDKQSNDISHYESKSNSN-NSQ-----NIQK---------EPE----------------EKENSN------
-PNLDS----KNSSENATRSVDISEHNSNNPETKE--------------------------EN-----------------
-----------------------GEETLEL-EINENAERGQEPPNRLHFDNVDDEVPHYSALRYNKVEKDVTDEMLLYNM
MSDQNRKSCSINNGGCSDDQICININNIGVKCICKDGYLLGTKCILLNSYSCHPFFSILIYITLFLLL--FV
>PPRFG01_0206900.1
MNILC---------------------------------------------------------------------------
--------------------------------------------------------------------------------
---------------------------------------------------------------ILSYIYFFVIFYSL---
--------NLNNKNENFLVVRRLMNDEKGEGG-----F------------------------------------------
TS-KNK-----E--------------------------------------NGNNNRSNENELK-EEGSL-----P---TK
MN-EKNSNSSDKQPNDISHDESKSNSN-NSQ-----NIQK---------EPE----------------EKENSN------
-PNLDS---SKNSSESATRSVDISEHNSNNPETKE--------------------------EN-----------------
-----------------------GEEPLDL-EINENAEIGQEPPNRLHFDNVDDEVPHYSALRYNKVEKNVTDEMLLYNM
MSDQNRKSCAINNGGCSDDQICININNIGVKCICKDGYLLGTKCIILNSYSCHPFFSILIYITLFLLL--FV
>PVL_040013900
MAIAR---------------------------------------------------------------------------
--------------------------------------------------------------------------------
---------------------------------------------------------------VVLAIHLFLLC-SYHSG
RPLEVSLWGQGNAHLGTQ-TSRLLRESGRNGQ-----ADQADQADQADLVASHPISGKERRRGIGMTSNLQLLSGEDEK-
DP-PSEESPNLEGKDNAEAGK---DG-------------EKEEPSEKPAGDVDPAATGVEQAEGEKDQV-----A---EE
DR-MKPLNSGEDHTDDGNADGGEGGGGGDEENPKEDGKEKEGGE-EKKEDGKDDDGKGEKGSDGESG-SKDETA------
-PKEGDDAEKDKTLESKTADAEVSEHKADDASQGG--NKDSPEGE----------------SP-----------------
-----------------------REGNPDD-PSQENPEDAGDDDSRLHLDNLDDKVPHYSALRNNRVEKGVTDTMVLNDI
IG-ENAKSCSVDNGGCADDQICIRIDNIGIKCICKEGHLFGDKCILTKSSALGSFFSAGLFALLALLW--LC
>PPRFG01_0206900.2
MNGHT---------------------------------------------------------------------------
--------------------------------------------------------------------------------
--------------------------------------------------------------------------HIL---
--------NLNNKNENFLVVRRLMNDEKGEGG-----F------------------------------------------
TS-KNK-----E--------------------------------------NGNNNRSNENELK-EEGSL-----P---TK
MN-EKNSNSSDKQPNDISHDESKSNSN-NSQ-----NIQK---------EPE----------------EKENSN------
-PNLDS---SKNSSESATRSVDISEHNSNNPETKE--------------------------EN-----------------
-----------------------GEEPLDL-EINENAEIGQEPPNRLHFDNVDDEVPHYSALRYNKVEKNVTDEMLLYNM
MSDQNRKSCAINNGGCSDDQICININNIGVKCICKDGYLLGTKCIILNSYSCHPFFSILIYITLFLLL--FV
>PmUG01_04025700
MVTVH---------------------------------------------------------------------------
--------------------------------------------------------------------------------
---------------------------------------------------------------ILSFVNLFLFYYSSYLK
NYFDGSLVNLKLGNCNCLSKRFLSNEENDSNP-----N------------------------------------------
-A-TDS-----M--------------------------------------G--------NHSN-DSDSL-----TSSNTK
HEDGGDHTSSEAEKDEASKQDSKVNGE-NKH-----TVNE---------QSQ----------------NDLNSEEGHIKT
LDNKDS---NDKKMESRKSEAEISEHKHKPSDDSESEKKESSKGNDPQDSSDDKSSEEGVNKN-----------------
-----------------------TMEEQHE-KKNINPTDGDGGDNTLYLDNIGDQVAHYSALKNNRIEKGVTDNMVLSDI
ASGNNTKSCAVNNGGCGDDQLCIRIDNIGIKCICKEGHLFGNKCILTKSLAQMPLFTLAVSIFLCSFL--IL
>PRCDC_0205900
MNILC---------------------------------------------------------------------------
--------------------------------------------------------------------------------
---------------------------------------------------------------ILSYIYFFVIFYSL---
--------NLNNKNENFLVVRRLMNDEKGEDG-----F------------------------------------------
TS-ANK-----K--------------------------------------NGNNNRSNENELK-EKGSL-----P---TK
MN-EKNSNSSDKQSNDISHYESKSNSN-NSQ-----NIQK---------EPE----------------EKENSN------
-PNLDS----KNSSENATRSVDISEHNSNNPETKE--------------------------EN-----------------
-----------------------GEETLEL-EINENAERGQEPPNRLHFDNVDDEVPHYSALRYNKVEKDVTDEMLLYNM
MSDQNRKSCSINNGGCSDDQICININNIGVKCICKDGYLLGTKCILLNSYSCHPFFSILIYITLFLLL--FV
>PADL01_0205600
MNILY---------------------------------------------------------------------------
--------------------------------------------------------------------------------
---------------------------------------------------------------ILSYINFFVIFYSL---
--------NLNNRNENFLTVRRLMSDQTEGGG-----V------------------------------------------
GS-EDN-----V--------------------------------------NKNNNRSDENKLK-EEDAL-----S---TE
MT-EKNSSSSDKQPNDISQDESKNNSK-SSE-----SIQK---------ERE----------------EKENSN------
-PNLDS---SKNSSESTTRSVDISEHNSNNAETKD--------------------------EN-----------------
-----------------------GEETLEL-EINENADRGQEPPNRLHFDNIDDEVPHYSALRYNKVEKDVTDDMLLYNM
MSHENKKSCSINNGGCSDDQLCININNIGVKCICKDGYLLGTKCILLNSYSFHPFFSIIIYIILFLLL--FV
>PVP01_0418400
MAIAR---------------------------------------------------------------------------
--------------------------------------------------------------------------------
---------------------------------------------------------------VVLAIHLFLLC-SYHSG
RPLEVSLWGQGNAHLGTQ-TSRLLRESGRNGQ-----ANRVNQADQADQVASPPISGKERRRGIGMTSNLQLLSGEDDK-
DP-QTEGDTNLEGKNNAAAGK---DG-------------EKVEPSEKQSGDVEPTVTDAERAKEENASV-----S---EE
EK-MKTLGSGEDHTDDGNADGGRGGDG-NDENQKGDGKEKEGGE-EKKEDGKDDDGKGEKGSDGESG-EKDEAA------
-PKEGDAAEKDKKLESKTADAEVSEHKADDANQGG--NKDSPEGE----------------SP-----------------
-----------------------KEGNPDD-PSQENPEAAGDDDSRLHLDNLDDKVPHYSALRNNRVEKGVTDTMVLNDI
IG-ENAKSCSVDNGGCADDQICIRIDNIGIKCICKEGHLFGGKCILTKSSALGSFFSAGLFALLALLW--LC
>PBLACG01_0203500
MNILC---------------------------------------------------------------------------
--------------------------------------------------------------------------------
---------------------------------------------------------------ILSYIYFFVIFYSL---
--------NLNNRNENFLTVRRLMNDEKEESG-----I------------------------------------------
ASTSDK-----E--------------------------------------NENNNRSDENELK-EEDPL-----S---TK
MN-QKNSNSSDKEPNDISHDESKTNSK-GSQ-----TIQK---------EPK----------------EKKNSN------
-PNLDS---SKNSNENAVRSVDISEHNSNNPETKE--------------------------EN-----------------
-----------------------GEGTLEL-EINENAETGQEPPNRLHFDNIDDEVPHYSALRYNKVEKDVTDDMLLYNM
MSDQNRKSCSINNGGCSDDQICININNIGVKCICKDGYLLGTKCILLNSYSFHQCFSIVIYIILFLLL--FV
>AK88_01366
--------------------------------------------------------------------------------
--------------------------------------------------------------------------------
----------------------------------------------------------------------------YHSQ
RPLQVSFSIQQNAHLETQ-TNRLLSENGMNDH-----VMK---------KERK----------LQRPSSCNCKVGNINR-
GS-------------P--SET---SA-------------EKVEQNGKANENSNSNTTNTDQPKGEDESA-----S---QE
GE-IKALSSEGNHTEG--------------------SKTNEDEE-GKKEDNKENGEGGEKESGNESG-DKDESA------
-HKEEKNTEENKNLESTQADAEVSEHKHDDVSAEE--SKDSPDGE----------------NT-----------------
-----------------------KEGTPDNHPNEKNPEDAANGDKQYHLDNLNDKVPHYSALRNNRVEKGITDTMVLNEI
IG-DNTKSCSVNNGGCAEDQICIRMDNIGIKCICKEGHLLGDRCILMEASSFGSFFSATLSVLLALLWMCLN
>PcyM_0417900
MAIAR---------------------------------------------------------------------------
--------------------------------------------------------------------------------
---------------------------------------------------------------IVLAIHLFLLC-SFHSG
RPLEVSLWRKENAHLGTQ-TNRLLREEGKNGQ-----VDQ---------VKLPPISGTEGRKEIGTNSKLQLRGEGDEQ-
DS-QSAETPKSEEAGKEDAEK---DA-------------EKVEKNVNQAENDNPTSTDAERAKVEEGQV-----P---KG
EQ-MKTLSNENDQKDE--------------------GKTNEDKE-EKKEDNKGDGEKGEKESEDKSG-DKGEGE------
-PKEGEGTEEKNNLESKNAEADVAEHKQDDANSKG--DNNSPDGE----------------KPKAGSTDNPKEGSTGDPK
EGSTGDPKEGSTGDPKEGSTGDPKEGNPGN-PNKENAKDGDDDGNKLHLDKLDDKVPHYSALRNNRIDKGVTDTMVLNYI
IG-DNTKSCSVNNGGCADDQICIRIDNIGIKCICKEGHLFGNKCILTKSFAISSFFSAGLSVLLALLW--MF
>PF3D7_0206900
MNILC---------------------------------------------------------------------------
--------------------------------------------------------------------------------
---------------------------------------------------------------ILSYIYFFVIFYSL---
--------NLNNKNENFLVVRRLMNDEKGEGG-----F------------------------------------------
TS-KNK-----E--------------------------------------NGNNNRNNENELK-EEGSL-----P---TK
MN-EKNSNSSDKQPNDISHDESKSNSN-NSQ-----NIQK---------EPE----------------EKENSN------
-PNLDS---SENSSESATRSVDISEHNSNNPETKE--------------------------EN-----------------
-----------------------GEEPLDL-EINENAEIGQEPPNRLHFDNVDDEVPHYSALRYNKVEKNVTDEMLLYNM
MSDQNRKSCAINNGGCSDDQICININNIGVKCICKDGYLLGTKCIILNSYSCHPFFSILIYITLFLLL--FV
>PKNH_0414200
MAMAR---------------------------------------------------------------------------
--------------------------------------------------------------------------------
---------------------------------------------------------------VALAIHLFFLC-SYQSG
HPLKFSFWREEKIHLQIY-TNRLLREEGKNDN-----VEQ---------MESPSISGTEGKKEIQMISHLQLQSGKHDQV
SF-LSANDSNLKGANEEASAESGENGKKSDEENVKKSDEENAKKSDEENKDANSNTKDAESAEGEENPV-----S---QE
NQ-MKTLNNEEDKTND--------------------GKKNGDEE-DKKGEKGKDDGKGEEGSEEK----MEESA------
-KKEEENTEANKNLESKHAEAEVSEHKQDVTTPEG--GKDSPEGE----------------NQ-----------------
-----------------------KENTPNN-TNQENQENADNDENKLHLDKLDDDVPHYSALRNNRVDKGITDSMMLKNI
IE-DNTKSCSVNNGGCADDQICIRINNMGIKCICKEGHLFGGKCILSRSSAINTFFSVGLSVLLAFLW--MC
>PGSY75_0206900 dupelabel1
--------------------------------------------------------------------------------
--------------------------------------------------------------------------------
----------------------------------------------------------------------------L---
--------NLNNRNENFLTVRRLMSDQKEGGG-----V------------------------------------------
GS-EDN-----V--------------------------------------NKNNNRSDENKLK-EEDAL-----S---IE
MN-EKNSNSSDKQPNDISQDESKNNSK-SSE-----SIQK---------ERK----------------EKENSN------
-PNLDS---SKNSSESTTRSVDISEHNSNNAETKE--------------------------EN-----------------
-----------------------GEETLEL-EINDNADRGQEPPNRLHFDNIDDEVPHYSALRYNKVEKDVTDDMLLYNM
MSHENKKSCSINNGGCSDDQLCININNIGVKCICKEGYLLGTKCILLNSYSFHPSFSIIIYIILFLLL--FV
