# Supplementary material for: Phosphorylation in the Plasmodium falciparum Proteome: A Meta-Analysis of Publicly Available Data Sets
Source: J Proteome Res. 2024 Oct 30;23(12):5326–41. doi: 10.1021/acs.jproteome.4c00418 (PMC11629380; doi:10.1021/acs.jproteome.4c00418)
Supplement: Supplementary file 7 — pr4c00418_si_007.zip [file pr4c00418_si_007.zip › plasmodium_alignments/PF3D7_0207000_orthos.afa]

>PF3D7_0207000
MWIVKFLIVVHFFIICTINFDKLYISYSYNIVP--ENGRMLNMRILGEEKPNVDGVSTSNTPGG-----NES-SSASPNL
SDAAEKKDEKEASEQ-GEESHKKENSQESANGKDDVKEEKKTNEKKDDGKTDKVQEKVLEKSPKESQMVDDKKKTEAIPK
KVVQPSSSNSGGHVG----EEE-DHNEGEGEHEEEEEHEEDDDD-----EDDDTYNK--DDL-EDEDLCKHNNGGCGDDK
LCEYVGNRRVKCKCKEGYKLEGIECVELLSLASSSLNLIFNSFITIFVVILLIN
>PADL01_0205700
MWIVKFLIVVNFFLSCTTHFDKLYSSYSYNIVP--ENGSMLNRRILEEDKRNVKVGSTSDASGK-----DGS-SSGSPNS
SSTEGKENENTTTEQAGKGSNKEESAKETANEKGGAKVEEKDKEQTVGEKAGKDQKKVTEESGKESKVAVDTKKNEAIPE
KVAEPRSPTSDEHAG----EEE-DEDED--DEEEEEDDDEDSDS-----SSYDTYNK--EDS-DDEDLCKHNNGDCGDDK
ICEYVGNRRVKCKCKEGYKLEGIECVEMFSLASSSLNLIFNSFITIFVVILLIN
>PocGH01_04023000
MRVLQFLLQVNVFIILCLHFERLYSNSLYNFKN--GNNVLTHKRNMGDK-NNGK---TYNNSGKGDPKGIDN-SNLPPDS
SNSGNNKGVNDVIAGLGKDVPGLAGNDTSASSTGGAG-------------------------------------------
STAKPIASPDNTNLG----MDEENTNAGEDDYSDSD---EYED------EEDDTYELSGLDV-NNVNLCLDNNGGCGDDK
ICEYLGKGIVKCLCKAGYKLIGTDCVKA--SDSSSLSSIFCWFLIVIIILASIN
>PcyM_0417800
MKVAYFLSALDLLIIFSLYLGGTCSGFA-DIAPCIRHGRILGES--GEENGGLSGGSSGGASGD-----GSDTTNAAANA
-AADTAADSA--ADS-AADSAADGIANGASNGDASGGPSPP-AGNSGSEGS---------------DPVNSQTPPSASPT
RNSQNTPPCSGGQTGDHNGEAA-NGNYD--ELGDEEDGEEYEDE-----EDDDSYDL--NELDENENLCLDNNGGCGNDK
ICEDLGKGIVKCLCKPGYKLVGTECVE--SSKSSSLNSFFCWFLLLIIVLASIN
>PGSY75_0207000
MWIVKFLIVVNFFLSCTIHFDKLYISYSYNIVP--ENGSMLNIRILEEDKTNVQVGSTTDVSGK-----DGS-SSSSPNS
SSKEENKNETTTPDQERKGTHKEEKPKEIKSEMGGAKEEAKDNEQKVAEKADKDQKKVPEESAKKSKVAVDTKKNEPIPE
KVAEPRSPTSDEHAG----EEE-DEDED--DEEEEEDDDEDSDS-----SSHDTNNK--EYS-DDEDLCKHNNGDCGDDK
ICEYVGNRRVKCKCKEGYKLEGIECVEMFSLASSSLNLIFNSFITIFVVILLIN
>PBILCG01_0209600
MWIVKFLIVVDFLIICTIYFDKLYINYSYNIVP--ENGRMLNRRILDEHKTNVDGGSTSDTIGR-----NES-SSVSPNS
SSTEGKKDENKTSEQ-GKESEKKENPKEITNDKDGVKEEEK-----GGEKID----KVQEKSPKKSPVVDDKKKSEANPE
KVAQPSSSTSDGHVG----EKE-ENKEG--EEEEEEEHEEDEDDEDDDSSNYDTYNK--EDL-DNEDLCKHNNGDCGDDK
ICEYVGKGRVKCKCKEGYKLEGIECVELFSLASSSLNLIFNSFITIFVVILLIN
>PPRFG01_0207000
MWIVKFLIVVHFFIICTINFDKLYISYSYNIVP--ENGRILNMRILEEEKPNVDGGSTSDTPGG-----NES-SSASSNL
SSAAEKKDEKEASEQ-GEESHKKENAQQSANGKGDVKEEKKTNEKKDDGKTDKVQEKVLEKPPKESQVVDDKKKTEAIPK
KVVQPSSSNSGGHVG----EEE-DHNEGEGEHEEEEEHEEDDDD-----EDDDTYNK--EDL-EDEDLCKHNNGDCGDDK
LCEYVGNRRVKCKCKEGYKLEGIECVELLSLASSSLNLIFNSFITIFVVILLIN
>PRCDC_0206000
MWIVKFLIVVHFFIICTIYFDKLYISYSYNIVP--ENGRMLNMRILEEEKPNVDGGSTSDTPGK-----NES-SSVSPNL
SSTEEKKDEKKTSEQ-GKESNKKENAEESANGKGDVKEEKP-IEEKGGEQTDKVQEKVLEKPPKESQVVDERKKNEAIPK
KVVQPSSSNPDGHVG----EEE-DHNEGEGEHEEEEDHEEDDDD-----EDDDTYNK--EDL-EDEDLCKHNNGDCGDDK
LCEYVGNRRVKCKCKEGYKLEGIECVELFSLTSSSLNLIFNSFITIFVVILVIN
>PBLACG01_0203700
MWIVKFLIIVGFFIICTIYFDKLYISYSYNIIP--ENGSMLNRRILEEDKTNVEVRSISDTSGK-----NGP-SSVSPNS
SSTEGTKDENKRSEQEGQDSDKKENPKEIANEKGDAKEEEKDNEEKGGEKTYKVQEEVLENSPKKSPVVDDREKNEAIPE
KVAQPSSSTSDVLIG----EEE-EDDEG--D---EEEDDEDDNS-----SNYDTSKT--GDL-DDEDLCKHNNGDCGDDK
ICEYVGNRRVKCKCKEGYKLEGIECVELFSLASSSLNLIFNSFITIFVVILLIN
