# Supplementary material for: Phosphorylation in the Plasmodium falciparum Proteome: A Meta-Analysis of Publicly Available Data Sets
Source: J Proteome Res. 2024 Oct 30;23(12):5326–41. doi: 10.1021/acs.jproteome.4c00418 (PMC11629380; doi:10.1021/acs.jproteome.4c00418)
Supplement: Supplementary file 7 — pr4c00418_si_007.zip [file pr4c00418_si_007.zip › plasmodium_alignments/PF3D7_0207100_orthos.afa]

>AK88_03804
MTTDNLNMLYMYNTDDIGDLARG-GKNRGVPQIR-SGAFRGSEKVFGDTDAR------------------VYQGKMNQAT
EKAKVAIDMKNPN-RNEDTRV-LQTNSGGGKKEVVQMDAKGDELKSKYLSSNLEY-SES-V-VA---NLVKRENIVHPDN
AA-LGVN-----------------------------------------------STHQKKGHNDQLYTLTNEELKLFLEK
SPPWGM--------PISRERHDSHSGGTFCKAGSEVI-CPVKGV--TRL-GPICGRNGSFHVPLPHEEE-----------
------------------------E------EKK----------LFVKGNL-NGTP------------------------
--------SYRS-------------------HEEPRVTRSRHSE---------------A--MDKATCQQTHMGRASPHV
DY-----NNVN----------GGTFHV---SSERKGGTREKY----------SWGVNCK----SVYTHGSEKWVGRSGPM
VGHPKLLQNFPHGTGNPLSYENEDVAE--------------------EETPRVAS-------------------------
-------------------------------------------PTRADEPH-IAVA--REAPMTNKR-----------RG
NSL-S------------------------IKNSPSGST-----------NREDN---------RGNRASGKN-----RPE
GEHDMGQSYLGVRTN---AKHMKELHNPFEGS---------------SGIMFSAH-----------NSFLSSRVQK----
KQC---YND---ASGG----RVVI-NSLEGHKNGQL--R------GYPGNLPVWKKQEVKKGVKNKAKG-----------
-----EGKGEVRNTGGKKKRCQITRSALEVEITPFAKASGGAVNSSTVLIAESRSRAVCIARVGSAQSE---------E-
-----REKSERIVAF------GQVSGHITTGVTG--------RELAQP------------------------SNC-----
---------CRGTACAT--------PSGHSDAQKKKCLHEGGLVARGV-VSNCGKGN--RC--GGKMGNEW---------
-EAG--NGGSGT-------S----DSSDRVDRSNRS-N---RSNHSNGSNHSNR-------A------------------
--NRAK-R-S-GDD--TRSSCGNP--------------------------------------------------------
---------------------------------FSSTLRSNVEENRGGRHPELAEHFFSTHLWRR-INSNNSFNMLTN--
----SSNWRDLRNG-ESEVNR----------------------C--DE-VIP--RDSERMG-RMAD--------------
--GDVQSRV--PL-GKCYNGK-YIPRSG----------------------------------------D-----------
--------------------VPGEGPSCDSVNLPSNDEDVLNRLD-VM-CKCSSLGGQ------------QHHR----EQ
QQTFSSNEILVKDIEEFKM-DKLFFEEIYTYRINERSDEDGA--I-RSSGI--------DNG----GRMGRGSNVAGMN-
PFEDR---LGQVPRNLLWDEAVRGADLAKVVLNKSCYEQINDEVKNLMTEEDEYQVEMKVGLMFRKYISIVITLACNYLL
IKLNDKNIITCIPYRNILNVSIVKRSKKK-KERYQFKLVYIFKKKD-GYEKNVALLFRSSNMEVFEQISGKIEPTW----
-------------------------------R-GNQVRCKEYLTIESVYSYMVEKHKMLYLLYLKHLLQIVDRVCRRHVL
KCAFNALQTKCYYEKEIEQGKKQREKALKNLVDQVQFYLRKKMQ-SYFNFLMIKSYETNFVSYQVKTNNLLFNLLVKEKS
SYQEMVDKQSLLLLFHILSNLYKRKMSCYFQHFVHKNRTLSRRKNAICYSLTRVNSILTNYERRIKGFVLSKLIFHYDYV
TNFVFIMYKVYLRRVFLGYIRLRDNRIGKKVSIEKNVFRIVRVISRMVQRQKYYAFLQIQKYFFHEMGKKNKIVCDNLMY
ANNELCQHLDKTTLEKGIHRAECFYKFKMKESLLKYFFLLRGPHVGNIVQANTPVLKHCGVFCYILNKHMQRKVQDWFFL
FVLKSYQHNNRSRLLYATNTLEVLLTRKEQSHVMHLLRMNEAYPRLFQYRHLTKIEIFTQCLNHFVTFCNRKWLLNFLLK
LHYLKYQERIIKVYKCIDSLYKFVRVVNKQMLTCVESPFQLLLLNAR------------------------------VQG
EKLF---------------------------------------------AEKLKATKKTQL-------------KFKYS-
KATS--S--PL---------------VTSDPHSLFTRYPYLFCNSDISPERTTTMADDKYSLVS-DTASNILSYAYEDMD
KIKRKIHDFNTRMSNVNL
>PBILCG01_0209700
MDDDKYKKFYVYNHGLTKQPFYE--RNVNDKGIH-LKELKRLERV---DELR------------------IYNNVDKIQN
KKEIIYNNIKS---KNILVRV-NQNNNEEKKKEEM-NYTC-ANNKYVTLKNKVHA-NKY-V-NNSNINKIKIVPIIKCSN
YK-IKNNPISHLNTNYE-NKF----VK--LSNFS---------NIKSGRSHKDNVINET-MDQHKSEQLNNDNIKKLLYD
YCIFREDTIKT-KKNISYNNMNSFN------D-NEENINYMDN-----N-------------------------------
---------------------------------------------NIKSNS-SSYF------------------------
--------SYLN-------------------KSNQNNINHTHLK---------------TKFLNEK-NSHTQNEQVISFL
DELQNNHNSVNKFHSNIYDKNNSLVNYKSDKDIDLDNKMMNIEKDKNGIIKLEKKKHEEKYYNNIILNPLNDNSNNVVIT
TCANKESFRYK-----------DGYRNTT---SDM-----INK-IFEKMMNEKKNILK----------------------
----------------------------------------MKNFNDVIKKK-ITMA--KEKILISNSTINMKKVCFY-NS
KDEDLFNEKENS-YKYGVKRENQEDINV-IKNNMKSDN-----------INNENNDNNDDNNNNNNINKVKN-----NCI
RK--------NIHIN---NKKKR-DDFPFNNS---------------AALLLDFHLCKRK-VLDILKNVHSPKKKN----
K--------------------ILT-NHN----------------------------------------------------
-------------------------HSSNNQNYHSSD-------------------------------------------
-------------------------------NQNYHSSDNQNCHSSDN------------------------QNC-----
----------HSNACNK--------L--KKDEEK-K-RK------KKI-KKKNKMKN--KS--NNKSKNKR---------
-ETK--SKKISN-------N---NNNNDNMNNQCDN-M---GN---------QR-------I------------------
--NNEN-M-D-KQNV-NIQNEGNGFNNN--NNDLLNVYISPN----VINHSLSST---CEKKNKE-DNKMNDHKFLNSSS
KMKLP-----EINTNSSNEQIANVSNDEML--VYHNLSVLSVNEQGGVTEESNS---IKRTYF-VDQY-YDSYNMRNEK-
-IKGNNMQVG---------------------------------------DIY--NVKENI--------------------
-------------------KR--NIK-SDGR------------------------FDGVK-TNMMRKDN-----------
--------------------SYASGLSLNEINFISNNENYLNSYD-IS-CGEKYIPN---------------KE----EE
DEELCSNNILVKDIEEKKMCGKLFFEEICVFRINEKNEHEHG--NLRKNNHNDDTH-KLYSSY---ENI-QSINKQSTN-
PFCKKDIMEKSQGTNLFYDNYINTVDITKLELNKNCYQHINYEVQNLIKKENSYAAEMNVGLVFRKYIPVLINLSCNYLL
IKKNEKNVITCISYTNIIDVKIVKKSKKN-KERFLFKIVYVFKKKEEKTEKNVTLLFRANLMEIFEKIKGRVDYCIIPNE
DDKNILLQDKKEK-GKKKN---EQQEQEENMK-KRKKKTQEYVDIETVYEYVIEKYKRVHVLYLGRLLQIVEKLFKKYIL
KYSFHKLRIIYEYKIEMEKLKKNYIQCIYDISDKLEFLIKKKMQ-HYFNHVIINSYESSFINYQIKTNDMLYNLLLKEKS
AYQNHLGKNYILILYKVLLSMYKKKMTIYFRSFVYNNIKVSKKKNAFAYTLTRVNSILVLYERRIKSFIFSKLKFNYDHV
SYFCFIMYKIYLRRIFFGYLRIRDNRINIKNMIEKNVYRLVKLISKISDNHKYNAFLKLQKYVYEQNEKKNKMICDNLIY
ANNELCNNLDKIAIEKGINQMDCLIKFKRKECLMKYFYTLKGPQINT--ERFYYCIRYCSIFSFVLNKIIQKKVQYVFFQ
FVLKTLQRNNKNRLTHAIKLLQVLVQKKEKKSVIDLLQLYDRYPYIFQYKDLTKIEVFVICVQNFVTVYNRKLLLNFLLK
LHYLKYQEQFMKTYNGIGSIYKFVHVLDKKLMNNMRESFRIILQNYK------------------------------FRR
EKMDMK-MEQMDMKMEKIDLNMGQM-------DVKMEQMDVKMEQMDVKIKRTNKKKAKQI-------------HVNYNN
KAFSSSSPSPLLRYNKYK-------DISSNSASLIKKYPFFIYNSEISPDCT-TMADDKLSLPSNDSVTHIFSYAYEDMD
KIKKKIYDFNNKMSNVDL
>PPRFG01_0207100
MDSDKYKKFYVYNHGFTKQPFYE--RNLNDKGIH-LKELKRLERV---EEPR------------------LYNNVDKIQN
KKEIIYNNIKS---NNIQVRV-NQNNNEEKKKEET-NYTC-VNNKYVTLKNKVHV-NKY-V-NNSNINKIKIVPIIKCSN
YK-IKNNPISHLKTNYE-NKF----VK--LSNFS---------NIKNGCSHKDNVINET-MDQHKSEQLNNDNIKKLLYD
YCIFREDTIKT-KTNISYNKMNSFK------D-NEENINYMDN-----N-------------------------------
---------------------------------------------NIKSNS-SSYC------------------------
--------SYSN-------------------KINQNNINHTHLK---------------TEFLNEK-NSHTQNEQSIPLL
DGLQNNHNSATKFHNNIYDNNNSLVNYKSDKGIDLHNKMMKIETDKNGIITLEKKKYDEKYYNNIFLNPLNDNSNNVVIT
TCDNKES-----------------YRNST---SDM-----INK-VFEKMMNEKKNILK----------------------
----------------------------------------MKNFNDVIKKK-ITMA--KEKILNSNSTINMKKVSFY-NS
KDEDLFNEKENS-YKYGVKRENQEDINV-IKNNMKRNN-----------INIDN---------NDNINIIKN-----DSV
SK--------NVHIN---NKKKRDDDFPFNNS---------------AGLLLDFDLCKRK-VLEILKNVQSSKKKN----
K--------------------ILT-NHN----------------------------------------------------
-------------------------HSSDNQNCHSSD-------------------------------------------
-------------------------------NQNCHSSDNQNCHSSDNQNCHSSDNQNCHSSDNQNCHSSDNQNW-----
----------DSNACNK------------KDEEK-KRKK------KKI-KKKNKMKN--KS--NNKSKNKR---------
-ETK--SKKISN-------N----NNNDNMNNQCDN-M---DD---------QR-------I------------------
--NNEN-M-D-KQNV-NIQNEGNGFNNNKNNNDLLNVYISPN----MINHSLSST---CEKKNKE-DNKMNDNKFLNSSS
KMKIP-----ELSTNNSNEKIVNVSNDEML--VYHNLTVLNVKEQGGVTEESSC---IKRTYF-VDQF-YDSYNMRNEK-
-ITDDNMQVE---------------------------------------DIY--NVKENI--------------------
-------------------KR--TLK-GDGH-------------------------DDVK-TNMLSEDN-----------
--------------------SYASGLWGNEINFISNNENCLNSYD-IS-CDEKYIPN---------------EE----EQ
DEELCSNNILVKDIEEKKMCGKLFFEEICVFRINEKNEHGHE--NLRKNNHNDDTH-KMYSSY---ENI-QNINKQSTN-
PFCKKDEMEKSQGTNLFYDNYINSVDITKLELNKNCYQHINYEVQNLIKKENSYAAEMNVGLVFRKYIPILINLSCNYLL
IKKNEKNVITCISYTNIIDVKIVKKSKKN-KERFLFKIVYVFKKKEQKTEKNVTLLFRANLMEIFEKIKGRVDYCIIPNE
DDKNIQLQDKKKKKGKKKK---EL----------QEKKTQEYVDIETVYEYVIEKYKRVHVLYLGRLLQIVEKLFKKYIL
KYSFHKLRIFYEYKIEMEKLKKNYIHCIYDISDKLEFLIKKKMQ-HYFNHIIINSYESSFINYQIKTNDMLYNLLLKEKS
AYQNHLGKNYILILYKVLLSMYKKKMAIYFRSFVYNNIKVSKKKNAFAYTLTRVNSILVLYERRIKSFIFSKLKFNYDNV
SYFCFTMYKIYLRRILFGYLRIRDNRINIKNMIEKNVYRLVKLISKISDNHKYNAFLKLQKYVYEQNEKKNKMICDNLIY
ANNELCNNLDKIAIEKGINQIDCLIKFKRKECLMKYFYTLKGPQINT--ERFYYCIRYCSIFSFVLNKIIQKKVQHIFFQ
FVLKTLQRNNKNRLTHAIKLLQVLVQKKEKKSVIDVLQLYDKYPYIFQYKDLTKIEVFVICVQNFVTLYNRKLLLNFLLK
LHYLKYQEQFMKTYNGIGSIYKFVHVLDKKLMNTIRESFRVILQNDK------------------------------FLR
EKMNMK-MEQMDMKMEKIDVNMDQMDVKMEQMDVKMEQMDVKMEQMDVKMKRMNKKKSKQI-------------HVNYNN
KAYSSSSPSPMLRYNKYK-------DMSSNSASLIKKYPFLIYNSEISPDCT-TMADDKLSLPSNESVTHIFSYAYEDMD
KIKKKIYDFNNKMSNVDL
>PVVCY_0300550
MDKHISDMLYAYNHNNVNISFED--DKTKKSTKNIINPYKFNEPIQINKDIN------------------FCNNKT----
----------E---IDQKCYI-NQKDT-NKSKNVFTTNQI-STKLLTSLEDTLH--------------------------
-----------------------------------------------------NSINKNAKKNSKFCTPKKESLEIEMKS
DKNV----------NILTEELKKQTIASLQNSN---------------I-VNI-----ETRLLRRHTTCE----------
-----------------------NK------KKE----------MFLEQNYKNENSSFTTNL------------------
--DNNFTVIYDN-------------------FVGEQPKGDSEY------------------------VTKLYMFNKLKNN
DT------------------------------KVVGGKKEKF----------VY-IGKK----GLFKDVCKSFV------
--DPKLES----------CYENSNHSSKEDDQESYIRDGNKRE-IQSTILNCSNPILN----------------------
----------------------------------------KSNINMDTKSD-YILS--NII-HISNSTYIGNQAIMVGKK
NKIKETTKQR---------------------EVITKPNFLNSSDFVSLQSSSDY---------SNNFCEKKNSCYNIADS
NEKSGKKKNIKNCDNFESFGNIKKVT-KFKGN---------------SPNLYSL---KKR-VFKALK-------KN----
KNYMKKINN---SNCE----NNSS-NILEGEENDLE--TKQYVNVMNPASFPI---------------------------
--------------------------------------------------VEK---------------------------
--------------------------------------------------------------------------------
-------------------------------------KE------K-I-VPISIEKN--YT--NNRCNTN----------
-CVK--CSILSL-------S---NKKNNCFNNFFHE-S---NN---------NF-------C------------------
--GNEN-I-EGNGNYKKIVKKKNKINNP--QNSIKNDT--------LINGKNYSI---DKKKKKNIDDFFQSTHFLL---
---------------------------------------SNGAEKTNLSSSDIIEKKK---------L-YNNLNMIKNKY
SIYSDNIKVK--NS-----------------------------------ATY--NVTNKD--------------------
-------------------EE--MLK-GMKKKE--------------------ECGNEIS-SNMPKEKEKSVGKMERNCS
DFIKRENESPNYVFNKKTN-YFYKDRKTNEMK---NGEEKINNIKNVC-VQNGCKKN---------------N-----VM
HDILSNNQMIIKDIEEIKK-NKLFFEEICVFRMNEYTDESEQ--S-DIYN------------Y---SDI-RSEFFQSED-
EYDKE---IKRKPINLFELNSYNDVDISKLELNKNCYEHLNDEVTKLIKEEDTYNLEMNIGLMFKKYINVIMNLSYNYLI
IKKNEKNVLTCISYNNIIEIDIIKRNLK--KGKITFKLIYVFKKKELKAEKNITLIFKTNEMGAYEKIKEKIGPVSGTGK
-TKSSHIANQKSNNIIKG----------KSSV-SKVDKKKIYIDAETVYNYIINKYKQVHLLYLSHLLQMTEKKFKRKAI
EQGFKILRLNCEYGKEIEEMGKKKIKLITDFTNKLEYYTKRYIQKNYFNILLIKSYETHFINYQKKTNDMLFNVIVKEKS
AYEENIGRQSILLLFSALGNLYRSKMSKYFRSFVNNNRSFSKGKNAFSYTLTHINTILMKYETRHKAFVLSRLKFNYNNV
SYFSFVMYKTYLKKLFLGYICLRDNRIFIKLVIEKNVIKLVNRISRVVENQKYYAFLKLQKYIYEEKEKINKKICDNLMY
TNNELCNSMDKVGMEKGINILEYFYKFKIKENLIKYFYILKGSQVSASISQNKYYLKYSAIFVFVLNKIFQRKVQDILFH
FVLKCFQTNNRNKLIYSTKNLETLFMQKEKRDAIAMLKFYDKFPYLFKYRNMNKAEIFTACIQNFINTYNRKLLLNFLLK
LHFVRHKEKFMKAYNCIGHIYNFTNILSTKFKKTIRFPLMLLLQNAR------------------------------IIN
NQIL---------------------------------------------VHRLKIKKKTQL-------------KNSNH-
TRTF--S-------------------SAPDPVSVMTKYPYLLYNMEMSPEHT-FVPDDRHSLPSNNSIADAFPYVYEDMD
KIKRKISDFKNRVGNMN-
>PocGH01_04022900
MSAEKANMLYVYNHSGIHRALYD--DQNKDQNKSSINNLQMNNEI------D------------------LRTSLTYQTS
AGSDRLTYPKK---KDIKTKI-EEISIN-KDKFGA-KELY--TKQVVRLKKESHR-KINKLVLGSTI-QTETTPALLCKH
SKKIIPDQKCHVLNKPN-SECTSPQMKKNLVLMKYQQGKKSNQNNPNGESFYRKLNHDAMVSNDTIYAFKSEDLKNYLYE
CSQFRGGEKDE-KRSINVHRHNFSK------E-QEEK-CIIRKL--SCS-NVINSGEAYSNTALPSNPERDGITQK-KQQ
TYMQREKGHHINMTKHLGKQNNTQLDSNSSEGGNSNIRLNNYMYTEIKKED-ILNE------------------------
--------EQSVGARKKANLVMRQNSTSNFMAKRHIT--TIICGGGKGNTRNILKSGQVSRKGVSK-ERKTKGENE-EE-
-REDKNITHIKGNMNSSN-KIYGQV-----SLDEKQNKQKKK----------RKNVRCK----DIYKNVCNMSMGKNDIA
CDHCT-LQICVHADAK--SYGNQGVDRRTHK---------TEREVTWGEKNEPQKGRYMLLNCPSELLSGDLNEENIL-S
SVNN-------------AFWDTNVENKKFHSAHLALLSVRGKKIEDSKEKK-IPWEKKKVVELNSRDISSEITICKN---
NFL-LL-------------------------------H-----------ANNEHGEG------SHNFSNGQ-------GE
MK--------DVHDK---ESNNFHVNFNFSGKKGIN--FENGKNIKLIERSLDFPFIKKN-VFEILKNEESKKK-N----
K--------------------IDGEIGD----------------------------------------------------
-------------------------NALEGGTFFLTP-------------------------------------------
-------------------------------K------------------------------------------------
------------SACVTFESSKKLAV--QEEMAR-S-VH------DRISRSSSCNRDYTRN-------------------
--------------------------------------------------------------------------------
--------------------------------------------------------------------------------
-----------------------YTNRSISGGNFANCIPLDAGEQLGLCNSQVEEENISYFNLTN---------ME----
--------KKNNNI-SGCVKN-AKIGKPNEGNACIAELVKKEEEEGLEGNMK--GEKESLFERIRT--------------
--TGKENMT--PL--EKRSDN--SVK-CYHDCI------IFNEHNDVDE-------------------------------
-----------------------AHECYTEVNFINNGENEISSSD-VG-SQRGGINE---------------R------E
KDLCMRNDILVRDIEERKM-GKLFFEEICIFRMNETSGGIDTAVG-SCSRSGSQS-------------------------
---SNGGREGDTPRKFMQNDSIGDIDVAKLELSKNCYEHLSGEVKNLMREEDTYKLEMNVGLIFRKYISISINLSCNYLL
IKKNDKNVITCIPYSNIIEIDIVKKSKKK-KDIFFFKLVYIFKKKEEKSEKNITLLFRSNIMEVYDKIKSKVEPISS---
---------------------------------NSQNKAKEYLDIETVYSYIVEKYKRVYILYLRHLLQIVEKLYKKYIL
KNAFCKLKNNCDYVNKMEEIKQKKIKMIQNMTDKLQFYAKKIVQ-NYFNVLIIKSYETSFVNYQMKTNDMLFNMLVKEKS
IYQENIERQSYLLLYSTLSNLYKNRMSIYFRCFVHNNTLLSKRKNAFSYTLTHVNSILLQYERRIKCFVISMFRFNYDNI
TYFSFIMYKIYLRRTFNGYIRLRDHRLSIKMVINKNVYHLIKVIAKMVDNQKYYAFYKLQKYIFEKRDIQNRQVCDNLMY
ANSQLCNNLDKVQIEKGIQKMESVYKFKNKESLVKYFFTLKGPQLNT--SNFNHYVKYCTIFSFVLNKILQRKYQNILFH
FILKCFQHNNKSRLTHGVKNMELLIIKKEKESIMHLLKLYDQYPYLFKYRHMTQIEIFTISIDNFINFCNRKWLLNFLLK
LHYLKYQDKFIKAYRCIGHIYNFVRILHRKVQIKVKGPFTLLAQNAH------------------------------LRI
SKTV---------------------------------------------RGK-LKTKKTQLKASLAQWKNRAQSKVNYN-
KTTS--SP-PRLLHKHSHPQTAHVTVTSPDSHSLMRHYPYLFYNSDISPDRA-TLAEDKISLPSNESVSNIFSYAYEDMD
KIKRKIYDFNTRISNVN-
>PRELSG_0415000
MSTDKWNKLYVYNHGNLNKSFEN--SSSNCHNKN-ITYLK--EKN------G------------------IYTDIIFQKS
KDNNEKANTKK---NDIKIEV-SDINKD--IKLHV-KKLY--TRQLNGLEKMDSN-MINNS-DKATTRNIEFFPTLKHSD
YK-IINSQIFNINKKID-PVYSNSELKNNLSLRK---------NPESHISTHENVHNNLKFA-NYPCAIRNNDVKTLLHN
NLLFLSGLKNEHESNLNVNKK------------KKIN-NFIKNKNDL---NKQEIENEYLKSPII-SKENKVCSDSNKTK
LYSYVEPVCNGNTNIFLNKEKQNLLNDCFLKNNTTNCN-KNYVSEETNKEN-NFNK------------------------
--------KFIYGINNQE-SITHHDNNSKF-KKRNNDVEYT----------------EKCNINISK-LIHSYKEYQ-KKK
QEEANTEILSKF--NK--KKINNS---------INENKFSKR----------------------------NKNIDKNNIN
EH-CNLHEDSIDK-VK---L---------------------DNGII---ANEIEIKSCAILKHSNEVSDNEKNEGNLF-N
SLNKSTNKLCTQDSDSNLCFNKKYDKIK-----------KKKKKKNIADNKNNFNYKTNMGKLNDSLNCTVLNDSYF-H-
---------------------------------------------------------------------RIN-----DTD
YI--------YEHKK---DENKKNNH-----NDKIDNLI-YK-NK-IAHDSMNSFLCK-K-VLEILKSKENIIF-NKPDK
T--------------------IIK--------------------------------------------------------
--------------------------------------------------------------------------------
-------------------------------EVN----------------------------------------------
------------KD---IDSSKNLRE--DKKEII-H-FD------NDE-KNKKCKLNSSNN--NKSTNDSNE--------
-------------NTNYI-NNIYSDNTYINKN-INNNI---SN---------N---------------------------
--CSNNFILH-NASF-SNSNISSIEN--------FK--------------------------------------------
-------------------------LYNHTLETFTSSSNNNT---------------FNLINFKNGRK-NNSVKMKKLK-
---DNTISKNYISY-KKEIKSKKVIF--------------------EKISMN--NEKSKL--------------------
----------------------------------------KNYSNS----------------------------------
--------------------IDNTLLNNNEINFISNED--LNSFD-IL-CEKN-I-N----------------------N
VENFCLNDIIVKDIEEKKM-NKLFFEEICVFRLNEKNDIYD---------------------------------------
--------YNSQPVNLFHNRSLSNIDLTKLEINKKHYKDINDEVKNLIKKEDAYEIEMNIGLVFRKFIPVTMNLSCNYLL
IKKNEKNIITCISYSNILEINMLKKNERR--KIFLFKLVYVFKKKK-QSEKKVTLLFRTNKIEVYNKIKSKVEPILM---
----------------------------------KESKNKEYIDIETVYSYIIEKYKKMHILYLRQLLQNVEKILRKFIF
KLFFHKLKLKHAYLKKIEYIKKQRSKLIQGMMDKLEFSLRKKLQ-NYFNLLLIKTYEKSIVNYQVKTNSILFNMIIKEKT
VYQEKLDKQNTYLLFNVLYSLYKKKMTNYFNYFVNNNRILSKGKNAFSYTITHLNSILLEYDRRIKCFVLSKLKFNYDHI
SYFSFVMYKLYFKRIFLGYLRIRDNRLNVKFFIEKNVYNLVRIISKTIENQKYYAFLKLQKHIFQEKERKNKIICDNLIY
ANNELCNNLDKIAIEKGINKLECIYKFKVKENLVKYYYRLKGPQINN--KHFNHCLKYCSIFVYILSKIIQRKVHNSFYF
FVLKCFQDNNKSRLIYSMKMLELILIKKNKRYILDLLKFYDKYPYLFKYRHLSKIEVFIISIENFIYFCNKKLLLNFILK
LHYLKYQGRIIKAYTCIGNLYKFIDIIHQKIQSHIYEPFRLLLQNAQ------------------------------EKN
HKMI---------------------------------------------KEK-LNIKKTQL-------------KISNN-
KIPS------MLSFKN-D-------DTSSNRLNLMKKYPLFFYNSDISPDCT-TIADDKLSLQSNDSISNIFSYAYEDMD
KIKRKIYDFNTKISHVNL
>PVL_040013700
MTTDNWNLLYMYNTDDIGVLTRG-GKNRGVPQIG-SSAFRGSEEAFGRTDAR------------------VYQGKINQGT
EKEEVAVEVKCPN-RKEVTQV-LRTNSEGKKKGVLQMHTLGDQPKSKCLSSKLEH-IKS-V-VA---NLVKRENVVHPDR
VA-FPVN-----------------------------------------------STHQKNDHTDQMCTLSNEELKLFLKK
RPPWGR--------PISRERRDSQPDVTLCEAGAEEI-CLVKGA--TRL-GPIRGSNGSPHVPRPRGEEK----------
-----------------------KE------KKK----------LFVRGNP-NGTP------------------------
--------SYAP-------------------HEGIEVTRGSHFE---------------T--MGKAEIQKTHMGGPPPHG
DY-----NKVN----------GGTFHF---ASEGNGGTREKY----------PPGVNCK----SVYTHGLEEGVGRSSPM
VGHPQLVQIFPHGTANPFSCEKEDVAE--------------------VGAPRVAS-------------------------
-------------------------------------------PSFANEPH-VDVA--RETPSTNKQ-----------NG
NSS-S------------------------VKNSPSGSS-----------EGGNN---------RGNRASGKN-----GAA
GEHHIGKSSLEVPTN---VEHINELNNPFEGS---------------IGTLFSVH-----------NSFLSSRAQG----
KQR---YDD---ASGG----RVVI-NSLGGDKNGQLRVR------GSPGNLPFRRKEEVKRGEKKKVKEDAKGNVK----
GNAKGETKGQVRKTE-EKKRCEITRSALEVEIAPFAQASGGGVNSSTFLGAESRARTVCVARVGRGKSG---------KS
EESEEGRESGGIVAF------CGASGNI-TGVTG--------RDPAQP------------------------GNC-----
----------RGTACAT--------PSGRSDEQK-KCRHGGGPTARGV-VSICSKGN--RC--GGKMGNKR---------
-EAS--RGGSSA-------S----DSSDCVDRADGS-N---CFTPSNCFTPSNC-------F------------------
--TPSN-C-S-TPS--KRSTRGNP--------------------------------------------------------
---------------------------------FTSKSRSNAEENRGARHPERAEEFFSTHLGRR-INSNSSVNMLAN--
----SSIWRDLRNG-EGEVSR----------------------F--DG-VIP--RCREGIG-GMADGMAAGMAAGMAAGM
AAGDGESRV--PP-GKWRNEK-YAPRCGDEH-------------------------RGVN------TDG-----------
--------------------VPGEGPTRERVNLPSNDEDALNSFD-VT-YECSSIAV---------------GE----EQ
QQAFSSNDILVRDIEEFKM-DKLFFEEIYTYRVNERMDEGAS--S-AVAP---------SSG----SGVDRGGGAHGAN-
PFERR---VGDAPGNFLCDEALRGADLTKLVLHKSCYEHINEEVKNLMREEDEYQVEMNVGLMFRKYIPMVITLACNYLL
IKRNEQNIITCIPYGNILNVSIVKRSKKK-KDRYLFKLMYIFKKKD-HCEKNVTLLFRASNMEVFKQISGKVEPSSKVE-
------------P-SSKVE---HSSKVEPTCR-ANPARGREYLTIESVHAYMVEKYKRVYLLYLTHLLQIVDRVCRRHVL
KRAFIELKTKCDYEKGVEEGRKQRERALKKLADRLQFYLRKKVQ-SYFNVLMIRSYETNFVSYQVKTNDLLFNLLVKEKS
TYQEIVDRQSVLLLFHVLSNLYKRRMSSYLQLFAQKNRTLSRRKSAVSYSLTRVNSILVNYERRIKGCVFSKLKFHYDYV
TNFVFTMFRVYLRRVFLGYIRLRDNRIGKKVSVEKNVFRVVRVISRMVQRQKYYAFLQLQKFFFHQMERKNKIACDNLMY
ANNELCQHLDKATLEKGIHRAECFYKMKMKEHLLKYFFLLRGPHVGNVVQASTPVLRHCGVFSFVLNKLMQRKVQDWFFL
FVLKTYQHNNRSRLLYATNSLEVLLSSKEQSNVMHLLRMNEAYPCLFHYRHLTKIEIFANSLDRFVTFCNRKWLLNFLLK
LHCLKYQERLVKVYRCIDSLYKFVRVVNRQMLARVETSFQLLLLNAR------------------------------VKR
GRAV---------------------------------------------ADKFGAAKKTQL-------------KFKYS-
KATS--S--PL---------------LAPDPRGLCGRYPYLFCNSDISPARA-TLTDDKYSLLS-DSASNVLSYAYEDMD
KIKRKIYDFNNRMSNVNL
>PVP01_0418200
MTTDNWNLLYMYNADDIGVLTRG-GKNRGVPQIR-SSAFRGSEEAFGRTDAR------------------VYQDKINQGT
EKEEVAVEVKCPN-RKEVTQV-LRTNSEGKKKEVVQMHTLGYQPKSKCLSSKLEH-IKS-V-VA---NLVKRENVVYPDK
VA-FPVN-----------------------------------------------STHQKNDHTDQMCTLSNEELKLFLKK
RPPWGR--------RISRERHYSHPDGTFCEAGAEEI-CLVKGA--TRL-GPIRGSNGSPHVPRPHGEKN----------
------------------------K------EKK----------LFVRGNP-NGTP------------------------
--------SYAP-------------------HEGIEVTRGSHFE---------------A--MGKAEIQQTHMGGPPPHG
DY-----NEVN----------GGTFHF---TSEGNGGTREKY----------PPGVNCK----SVYTHGLEEGVGRSSPM
VGHPQLLQNFPHGTANPFSCEKEDVTE--------------------EGAPRVAS-------------------------
-------------------------------------------PSFADEPH-VDVA--RETPSTNKQ-----------HG
NSS-S------------------------VKNSPSGSS-----------ERGDN---------RGIRASGKN-----GAA
GEHHIGKSSLEVPTN---AEHIKELNNPFEGS---------------IGTLFSVH-----------NSFLSSRAQE----
RQR---YDD---ASGG----RVVI-NSLGGDKNGQLRVR------GSPGNFPFRRIEEVKRGEKKKVKGEK---------
----------------KKKRCEITRSALEVEIAPFAQASGGGVNSSTVLGAKSRARAVCVARVGSGEGG---------EN
EESEEGRESGGIVAF------CGASGQI-AGVMG--------RDPAQP------------------------RNC-----
----------RCTACAT--------PSGRSDEQK-KCRQGGGPTARGV-VSICSKGN--RC--GGKMGNKR---------
-EAS--RGGSSA-------S----DSSDCVDRADGS-N---CFTR----------------F------------------
--NSSN-C-F-TPS--NRSTRGNP--------------------------------------------------------
---------------------------------FTSKSRSNAEENRGARHPERAEEFFPTHLGRR-INSNSSVNMLAN--
----SSIWRDLRNG-ESEVSR----------------------C--DG-VIP--RCREGVG-GMTGG------------M
AAGDGESGA--PP-GKWRNEK-YAPRCGDDH-------------------------RGVN------TDG-----------
--------------------VPGEGPSRERVNLPSNDEDALNSFD-VT-YECSSIAM---------------GE----DE
QQAFSSNDILVRDIEEFKM-DKFFFEEIYTYRVNERMDEGAS--S-AVAP---------SSG----SGVDRGGGTPGAN-
PFERR---VGDAPGNFLCDEALRGADLTKLVLHKSCYEHINDEVKNLMREEDEYQVEMNVGLMFRKYIPMVITLACNYLL
IKRNEQNIITCIPYGNILNVSIVKRSKKK-KDRYLFKLMYIFKKKD-HCEKNVTLLFRASNMEVFKQISGKVEPSSK---
--------------------------VEPTCR-ANPARGREYLTIESVHSYMVEKYKRVYLLYLTHLLQIVDRVCRRHVL
RRAFIELKTKCDYEKGVEEGSKQRERALKKLADRLQFYLRKKVQ-SYFNVLMIRSYETNFVSYQVKTNDLLFNLLVKEKS
SYQEIVDRQSVLLLFHVLSNLYKRRMSSYLQLFAQKNRTLSRRKSAVSYSLTRVNSILVNYERRIKGCFFSKLKFHYDYV
TNFVFTMFRVYLRRVFLGYIRLRDNRIGKKVSVEKNVFRVVRVISRMVQRQKYYAFLQLQKFFFHQMERKNKIACDNLMY
ANNELCQHLDKATLEKGIHRAECFYKMKMKEHLLKYFFLLRGPHVGNVVQASTPVLRHCGVFSFVLNKLMQRKVQDWFFL
FVLKTYQHNNRSRLLYATNSLEVLLSSKEQSNVMHLLRMNEAYPCLFHYRHLTKIEIFTHSLDRFVTFCNRKWLLNFLLK
LHCLKYQERLVKVYRCIDSLYKFVRVVNRQMLARVETPFQLLLLNAR------------------------------VKR
GRAV---------------------------------------------ADKFGAAKKTQL-------------KFKYS-
KATS--S--PL---------------LAPDPRGLCGRYPYLFCNSDISPARA-TLTDDKYSLLS-DSASNVLSYAYEDMD
KIKRKIYDFNNRMSNVNL
>PKNH_0414000
MTTYNWNMLYMYNTDDIGGLIRE-GRNRGFPQIG-VAQFSGSEESFSHTDAR------------------VYQGKINQHT
QKAKIAIEVKNSERREEDIKV-LQTNNGDGKKDVVQMYTLCDQPKSKCLSSKLEY-SES-V-IE---NLVKRENVVHPNN
AT-LRVN-----------------------------------------------SADHKIGHNDQVHTLTNEELKFFLKK
SPSWGK--------PISGEQQESQSDGTFYENGSEEM-CLVEGV--TRL-GPIPVRSGFFHVPLPHEE------------
-------------------------------EKK----------LFLKENS-NGTP------------------------
--------SYPS-------------------QEEARVTRDRNFE---------------A--IDKAAREQTYMEGESPYV
DY-----KKVN----------EGTFDF---FSDGKGRTREKY----------SWGVNCK----SVYTHGSEKCVDRKSAI
GGHPKLLQNFLHGMANPFNYESEDVAE--------------------EEAHRVAS-------------------------
-------------------------------------------PTRIDESH-VCVA--RVKPSTNKR-----------NG
NSS-F------------------------IKNSPSGRM-----------EGEDN---------KGNWLRGKD-----ASA
REHHNWQSCLKVPTQ---VEHMEKFNNLFESS---------------SSTLFSAH-----------NSFLSSRAQN----
MGC---YND---TSGG----RVVI-NSLEGHKNGQL--R------GYPGNLTFCGKHEVTEEVNEEVKK-----------
-EVKGEIKGEVKKTEKNKMRCEFPRSALGVEITPFAQGSGGGVNSSTVSVAENKSRAVCVTSVESGKRK---------KR
EK---SEKGGRIVAF---SSFREVSDQI-NGRMG--------RNFGQP------------------------SNC-----
----------RGTARTI--------SSGCRDEKE-KCRYGEGLVARGV-VSICSKGS--RC--GGKMSNKR---------
-ETD--RGGSGI-------S----DSSDRVDHVDPV-D---RVDHVDRVDRVDR-------V------------------
--DRSN-H-S-GDD--TGSSCGNP--------------------------------------------------------
---------------------------------FTRKSRSNVEENRGACHPEIAKKKFFTHLWHR-INTKNSFNMLAN--
----SSNWLELRNG-QSDVNH----------------------Y--DE-VIP--RYSARIG-CMED--------------
--GGVEDRVLPPP-GKWRNGKNHTHRSGDDH-------------------------RGGN------TDN-----------
--------------------VPGEGLSSEGVKLPSDDEDALSRLD-ET-QQTQVHYHS-------------EEH----TD
EEAFSSNNILAKDIEEFKM-DKFFFEEIYTYRMNEGSDEGAA--I-PSSG----------IG----SVKGSGNDAPGTN-
PFGRS---VGEVSRKLLCEEALRGADLTKLVLNKGCYEHINDEVKHLIKKEEEYQVEMKMGLMFRKYISMMITLACNYLL
VKLNDQNIITCIPYGNIINVSIVKRSKKK-KDRYVFKLVYIFKKKN-RFERNVTLLFRSSNMGVFEEINRKVEPTWR---
-------------------------------K-GKRVRCKEYLTIESVHSYMVEKHKKIYLLYLKHLMQIVDRICRRHVL
KYAFIELQTKCHYEKEVEEGRKQREKTLKNLADKLQFYMQKKIQ-SYFNLLMIKGYETNFVTYQVKTNNLLFNLLVKEKS
SYQEIVDRQSLLLLFHILSNLYKRKMSSYFQHFVRNNRALSRRKSAVCYSLTRVNSILANYERRIKGFVLSRLKFHYDYV
TNFVFTMFRVYLRRVFLGYIRLRDNRIGKKVSIEKNVFRMIKVISRMVQRQKYYAFLQIQKYFFHQMEKKNKLACDNLVY
ANNELCQYLDKATLEKGIHRAECFFKFKMKEYLLKYFFLLKGPQVGNVLQASTPLLKHCGVFSFILNKLMQRKMQDWFFL
FVLKSYQHNNRSRLLYATNTLELLLMKKEQSNVMHLLRMNEAYPRLFPYRHLTKIEIFIQSLDHFINFCNRKWLLNFLLK
LHYLKYQERIVKVYKCIGSLYKFVRVINKQMRTCVECPFQLLVLNAR------------------------------VKR
EELF---------------------------------------------EGKLKATKKTQL-------------KFKYS-
KATS--S--PVA----TA-------VVTQDSRSLSTRYPYLFCNSDIYPGHS-TMTDEKYSFASNDSASNILSYVYEDMD
KIKRKIHDFNTRMSNVNL
>PBANKA_0304500
MDKHISDMLYSYNHNNANIPFED--DKTNRSSKNLINPYKFKEPIQINKDIN------------------FYNNKI----
----------E---IDQKCYI-NQKDT-NKSKNAFKKNQI-FTKPLTSLEGTLDNSMLNNS-INENVNKNNKFSNL-CSD
YKEAADNR-----------GF----NI--INNFK---------NCGNAQKFSKNVIIQDADANNKFYTPKKESLEIEIKN
DKNV----------NILTEELKKQTIASLQDSN---------------F-NNI-----ETRLLRRHTTCE----------
-----------------------NE------KKE----------IFLEQNYKNENSSFTTNVYNTNSKCFNKKKNPDNNL
LKGNSFSASYDN-------------------SMNGHTTKDSEY------------------------PTKLYMLNKVKNS
DI------------------------------KVMDSQKEKS----------IY-IDKK----WLFKDVCKSYM------
--NQKLEI----------WYENGNHSSKEDDQENFICDGNKRE-IQSVVLNCSNSVLN----------------------
----------------------------------------ISNINMDVKPD-YNIS--NTV-HIGNSTYIGNKVIVAGKK
KKKKQTTKQGET-HTCKIGQENIEKINV-KGEVVMKSNIYNAIDFVPLRSNSDH---------SDNFCEKKNDYYNIIDS
NEKNVKKKNIKIFEHYEHFENIKKIT-DFKGN---------------SPNLYSW---KKT-VFEALK-------KN----
KNC---ENKGSNS-CENKGNNNSS-NIMEEEENILE--KKKYVNVMNPLKFSV---------------------------
--------------------------------------------------LEK---------------------------
--------------------------------------------------------------------------------
-------------------------------------KE------KII-VPTNIEKN--YS--NNQCNTN----------
-CIK--CSILNL-------S---NKKNNCFNNFCHA-S---SD---------NN-------N------------------
--SNEH-I-KGKKNYKKIVKKKNKINNP--QNSIKNVT--------LINPKTCSI---DKKKKKNIDDFFPSTYFLL---
---------------------------------------SNGAKKTNLSSSDIIEKKK---------L-YNNLNMIKNKY
SIYSDNIKVK--NS-----------------------------------VAY--NVTNKE--------------------
-------------------GE--MLK-GEKTKE--------------------ECGNGIS-LNMPKNKEQNVGKMEENCI
DFVKCENELSNYVFKRRTN-YFCSDRKTNEIKND-NEEEKKNNIRNVC-AKNNYKKN---------------N-----VM
HDILSNNKMIIKDIEEIKK-NKLFFEEICVFRMNEYTEESEQ--S-DIYN------------Y---SDI-KGEFYQS-D-
DYDKE---NKRKPINLFELSSYNDIDITKLELNKNCYKHLNDEVKKLIKEEDTYHLEMNIGLMFKKYINVIMNLSYNYLI
IKKNEKNVLTCISYNNIIEIDIVKKNPK--KGKISFKLVYVFKKKELKAEKNITLIFKTTKMEIYEKIKEKIGPLFDTGK
-MKSSFIGNKISNNIIRG----------KSTV-SKVDNKKIYIDVETVYNYIINKYKQVHLLYLNHLLQMTEKKFKKKSL
EQGFEILRLNREYAKEIEAMGKKKNKLINDFTNKFEYYIKKHIQKNYFNILLIKSYETHFINYQKKTNDMLFNVIVKEKS
AYEENIGRQSILLLFNALTSLYKSKMSKYFRSFVNNNRNFSKGKNAFSYTLTHINTILVKYETRHKAFVLSRLKFNYNNV
SYFSFVMYKTYLKKLFLGYICLRDNRIFIKLVIEKNVIKLINRISRVIENQKYYAFLKLQKYIYEEKEKMNKKICDNLMY
TNNELCNNMDKIGIEKGINILEYFYKFKIKENLIKYFYILKGSQVSVSISQNKYYLKYSAIFVFVLNKILQRKVQDILLH
FVLKCFQNNNKNKLIYSTKNLELLFIQKEKRDVMSMLRFYDKFPYLFKYRNMNKAEIFTACIQNFMNTYNRKLLLNFLLK
LYFLQYKEKFMKAYNCIGHIYNFINILSKKIKKTIKFPFMLLLQNAR------------------------------IIN
NQIL---------------------------------------------VNRLKIKKKTQL-------------KNSNN-
TRTF--S-------------------SAPDPVSVITKYPYLLYNMEMSPDHT-FLPDDKYSFPSNNSISDSFPYVYEDMD
KIKRKISDFNNKVGNMN-
>PGAL8A_00017400
MSNDKWDKIYVYNHGSINKSFKN--NSYNYHNKN-VIDLKIKEKS------D------------------LYTNPLFQNT
KDKNEMVNIKK---NEVKNGV-GEINKD--NEFHL-KKLY--TNQLIELKKIDSY-MINSS-NKGTTNKIELFPTMKFND
YK-IKNNETLDVNNKID-PVYSCSLKKNNVSLDK---------NSEKCFSTHENLFNDVNFA-NYSCIVKSNNANILLPD
NILCLSGIKNENNSNLNFNNN------------EKIY-NFIKNTNDI---KVHKTENNNLRNSII-NKDNELFTANSRTK
LHKNIETSCNENTNMFLSKNKNDLLSSYFLMDNSTSCC-KNYISNETKKEN-NFNE------------------------
--------KYINSIINKE-SIIHQDDYSEF-RRIYNDEQNI----------------EKGNINISK-LIHSYKEYQ-KKK
QEENNIENMFKLDNNS--KNIYNL---------KNENKFNKK----------------------------NKNIDKNNIN
KY-SNIHKYSYDN-VK---V---------------------GNGII---QNEIEKKSCTTTEHSNEILDLQKSERNLFDN
SLHKYVSKSSPQDSNNSLFFNKKHDKKK----------KKKKKKKGYGRSKNNFNDKKKVKNPNDSLKCTLLNDSYM-H-
---------------------------------------------------------------------IIN-----DND
YI--------CENKK---NENKKYTH-----IDKIDNSI-YK-DK-KSNDSVNSFLCK-K-VLDFLKGNEKIVF-NKPNK
T--------------------ITN--------------------------------------------------------
--------------------------------------------------------------------------------
-------------------------------KVN----------------------------------------------
------------KD---IGSSENMNE--EKREII-N-FD------NSK-KNKKCGLN---N--NKYSNDTNL--------
-------------DNNYL-SSIYSDNTNITKNTINNDINNNNN---------N---------------------------
--CSNDHIRY-NSNF-SSSSILTIEN------------------------------------------------------
---------------------------------FTNQNRNNI---------------FNSMNYKNSER-NNSFNMKMLK-
---DSSISKNFINCYKKELKNNKGIY--------------------KEMNNNNNNKESEL--------------------
----------------------------------------KNYNCS----------------------------------
--------------------LDNMPFNNNEINFISNED--LSSFD-VI-YDKN-A-N----------------------N
VTGFCFNDIIVKDIEEKKM-NKLFFEDICVYRLNEENDIYN---------------------------------------
--------YKNQPVDLFYDRSLSDIDLTKLEINKKYYKNINEEVKNLIKKEDTYEIEMNVGLVFRKFIPVTMNLSCNYLL
IKKNEKNIITCISYSNILGINIVKKNEGR--KIFLFKIVYVFKKKK-QSEKNVTLLFRTNKIEVYEKIKGKVEPILI---
----------------------------------KESKNKEYLDIETVYDYIIEKYKKMHILYLRHLLLNVEKILRKFIF
KRFFHKLKLKHTYLKKMEDIKRQKSKLIQDIVIKLEFLLRKKLQ-NYFNSLLINSYERSFINYQVKTNNILFNMLIKEKS
AYQEYMEKQSTYLIFNVLYSLYKKKMTSYFNCFINNNRILCKRKNALSYTITHLNSIFLEYDRRIKYFVLSKLRFNYDHI
SYFSFIMYKLYLKRIILGYLRIRDNRLNVKFLIEKNVYNLIKVITRIIENQKYYAFLKLQKYIFQEKEKTNKIVCDNLIY
ANNELCNNLDNIAIEKGVNKIECVYKFKIKESLVKYFYKLKGPQINS--ENFNHCLKYCGIFIFILSKIIQRKIQNVFYF
FVLKCYQDNNRSRLIYSMNMLELLLIKKNKRHIIDLLKFYDKYPYLFKYRHLSKIEVFIISIENFIFFCNKKLLLNFLLK
LHYLKYQGRVIKAYICIGNIYKFIDIIYRKIQSQVYEPFRLLLQNSK------------------------------EKN
RQMI---------------------------------------------KEK-LNVKKTQL-------------KITNS-
KILP------ILSFKN-E-------NISSNHLHFKKKYPLFFYNSDISPDCT-TIADDKLSLNSNDSISNIFSYAYEDMD
QIKRKIYDFNTKIGHVNL
>PCOAH_00008590
MTTDNWNMLYMYNAD-IGDLTRG-KKSQGIPQIR-SAEFRGNEGPFGHTVTR------------------VYQGKINQGT
QKAKVAVGVKNPN-RIEDTRV-VQTNSGG-KKEVLQMYALGDQPKSKYLSSKLDH-NES-V-VA---KLVKRENVVHPDN
AA-VRVN-----------------------------------------------STNEKIGHNEQVCTLTNEELKLFLKN
RPPWGR--------PISRERHDRQSDGTFCEAGSEEI-CLVKGV--TCL-ESIRGRKGSFHVPLPHGEE-----------
-------------------------------EKK----------LFVEGNS-NGTP------------------------
--------SYTS-------------------HEEERVTRSRHFE---------------W--MDNATCHQKHTGGAPPHF
DY-----NKVN----------AGTFHF---ASEGKGETREKY----------SWGVNGK----SVYTHGLEKRVDRSSDM
MGHPKLHQNVLHGMANPFSYENEDISE--------------------E--------------------------------
------------------------------------------------------------APSANKR-----------HG
NSS-S------------------------IRNSPSGSI-----------HGEDN---------RGNRASGKN-----EAA
GEHHIGQSCLDVPTK---VKHMKELNNPFEGS---------------NGTVFSAH-----------NSFLSSRVQE----
-EC---YND---ASGG----RVVI-NSLEGHKNGQL--S------GYPGNLTICRKQEVKNKAEGVAKG-----------
-KAEG---GEVRKTEEKKMRCEITRSALGVEITPFAQVSGGGVNSSTVLVEESRARAVCVTRVGREKKR---------KS
EKNEKSEKSRGIIAFSPFSRFGEGSGQI-TGVTG--------RELAQP------------------------SNY-----
----------HGTTCVT--------PSGCSDAQK-KCRHEGGLAAGGV-VSICSKGN--RC--GGKMSNKR---------
-EAG--RGGSGT-------T----DTSNRVDRANGT-D---P-------------------V------------------
--DRST-L-S-GDD--TQNSCGNP--------------------------------------------------------
---------------------------------FTSKSRSNVEENRGARHPEIEEEFFSTHLWRR-INSNNSFNMLAN--
----SSNWRDLRNG-QSEVNH----------------------C--DE-VIP--RGSKRIG-CMAD--------------
--GNVESRV--PPQGKCYNEK-YTPRSGDDH-------------------------REGN------MGD-----------
--------------------VPGEGPNLGEVNMPNNDEDALNSFD-GT-YKCSSRGV----------------R----EE
QQVFSSNDMLMNDIEEFKM-GKLFFEEIYTCRMNERSDEGAA--I-PGSGIGS------SIGGAIDGDIGSGSGAPRMN-
PFESP---PGEVSRNLLCEEALRGADLTKLVLNKSCYEHIKDEVTKLMRIEEEYPVEMKVGLMFRKYISMVITLACNYLL
VKLNDQNIITCIPYGNILNVSIVKRSKKK-KERYVFKLVYIFKKKD-RFERNITLLFRSSNMEVFEQISGKVEPTCK---
-------------------------------R-GNLVRCKEYLTIESVHSYMVEKHKRVYLLYLNHLLQIVDRVCRRHVL
KCAFIELQTKCHYEREVEEGKKQREKTLKNLADKLQFHLRKKMQ-SYFNLLMIKGYETNFVTYQVKTNNLLFNLLVKEKS
SYQEIVDRQSLLLLFHVLSNLYKRKMSSYFQLFVHNNRTLSRKKNAICYSLTRVNSILANYERRIKGWVLSKLKFHYDYV
TNFVFTLYKVYLRRVFLGYIRLRDNRIGKKVSIEKNVFRIVRVISRMVQRQKYYAFLQLQKYFFHQMERKNKLVCDNLMY
ANNELCQHLDKATLEKGIHRAECFYKFKMKEYLLKYFYLLKGPQVGNIVQASTPVLKHCGVFSFILNKLMQRKMQDWFFL
FVLKSYQQNNRSRLLYATNSLELLLRRKEQSHVVHLLRMNEAYPCLFPYRHLTKVEIFTQSLDHFVTFCNRKWLLNFLLK
LHYLKYQEKIVKVFKCIDSLYKFVRVVNKQILAQVESPFQLLLLNAR------------------------------IEG
EKLF---------------------------------------------MEKLKATKKTQL-------------KFKYS-
KATS--S--PV---------------VPPNPRSLCTRYPYLFCNSDIYPDRT-TMTDDKYSVASNDSASNILSYAYEDMD
KIKRKIHDFNTRMSNVNL
>PcyM_0417700
MSTDNWNMLYMYNIDDIGDLPRG-GTNGGVPHIR-SAEFRGSEKSFGHTDAM------------------VYQGKINQGT
QKAKATVEVKNQN-RKEDTRV-LQTNSGGKKKEVVQMYALDDQPKSKYLSSKLEY-IES---------------VVHPDN
AA-LRVN-----------------------------------------------STHQKIGHNDQLYTLTNEELKLFLKK
SPPWGR--------PISRERHDSPSDGTFCETRSEEI-CLVKGV--TRL-GPIRGRNGSFHVPLPHEEEEKK--------
-------------KN-------KKK------KKK----------LFVKGNP-NGPP------------------------
--------SYAS-------------------HEQVQVTPGSHFE---------------A--MDEAARQQRHMGGALPHV
DY-----NKVN----------G--------------GTREKY----------SWGVNCK----SVYAHGSEKWVGRSSPM
VGHPKVLQNFSHGTANPFSYESEDVGE--------------------EETPRVASPLR----------------------
----------------------------------------MASPPRADEPH-VGVA--REALSTNKR-----------HG
NSS-S------------------------IKNSPSGST-----------DRGDN---------RGNREIGKN-----GAA
GEHHIGQSCLEVPTN---AEHIKELNNPFEGS---------------SGTVFSAH-----------HSFLSSRAQE----
KKC---YND---ASGD----RVVV-NSLEGHKNGQL--R------GYPGNLTVGRKQEMKKGVKNKAKGGAKGEAKGGAK
GEAKGESKGEVRKMEEKKMRCEITRSALEVKITPFAQASGGGVNSSTVSVAECRARAVCVARVGSGKSR------ESGEN
EESGESEESAGIVTF---NSFGEVSGQI-TGVTV--------REPAQP------------------------SNC-----
----------RGTASAT--------PSGRSDAQK-KCRHGGGLTARGV-VSICSKGS--RC--GGKMGNKR---------
-EVL--RGGSGT-------S----DSSDRLDRANGT-D---RSSRSNRSNRSNR-------S------------------
--NRSN-R-S-GDD--TRSSRGNP--------------------------------------------------------
---------------------------------FTSKSCSNVEENRGARHPEIAEEFFFSHLGRR-INSNSSFNMLAN--
----SSNWRDLRNG-ESEVNR----------------------C--DE-VIL--RCSERIG-CMAD--------------
--GDGKSRV--PP-GKRRNEK-YAPRCADDY-------------------------RGGN------TGD-----------
--------------------VPGEGPSRERVKLPSNDEDALNSFD-VT-SECGSLGLGEDQQQDQQQDQQQDQQ----QE
RQACSSNDTLVKDIEEFKM-DKLFFEEIYTYRVNERSDEGAG--M-SSSGM--------GSG----GAP-GGVIPPGRN-
PFERR---LGEAPRNVLCDEALRGADLTKMVLNKRCYEHINDEVKNLMKEEEEYQVEMNVGLMFRKYISIVVTLACNYLL
IKLNDKNIITCIPYDNILNVSIVKRSKKK-KDRYVFKLVYIFKKKD-RYEKNVTLLFRSSDMEVFEQIGNKVEPIW----
-------------------------------K-GNQVRCKEYLTIESVHTYMVEKQKMVYLLYLKHLLQIVDRVCRRHVL
KHAFIELQIKCYYEKGLEQEKKKQEKILKNVVDKLQFYVRKKMQ-NYFNFLMIKSYETNFVTYQVKTNNMLFNLLVKEKS
SYQEIVDRQSLLLLFHSLSNLYKRKMSSYFQLFLHNNRTLSRRKNAVCYSLTRVNSILANYERRVKGYVLSKLKFHYDYV
TYFVFTMYKVYLRRVFLGYIRLRDNRIGKKIFLEKNVFRIIKVICRMVQRQKYYAFLQIQKNFFHQMERKNKLACDNLMY
ANNELCQHLDKATLEKGIHRAECFFKFKMKEYLLKYFFLLRGPQVGNIVQGSTPVLKHCGVFSFILNKLMQRKMQDWFFF
FVLKSYQHNNRSRLLYATNSLEVLLTSKEQSNVMHLLRMNEAYPRLFHYRHLTKIEIFTQSLDHFVTFCNRKWLLNFLLK
LHYLKYEERLVKVYRCIDSLYKFVRVINKQILARVEPPFRLLLLNAR------------------------------VKR
EKLF---------------------------------------------AQKFKATKKTQL-------------KFKYS-
KATS--S--SA--------------LTGPDPSSLCRRYPYLFCNSDISPERT-TMTDDKYSLLSNDSASNILSYAYEDMD
KIKRKIHDFNTRMNNVNL
>PBLACG01_0203800
MDDDKYKKFYVYNHGFTKQPFYE--RNMNDKSIH-LKELKRLERM---DELR------------------IYNNDHKIQN
KKEIIYNNIEN---KNIQVRV-NQNNNEEQKKEEV-NYTY-ANNKYVTLKNKVHV-NKY-V-NNSNINKIKIVPIIKCSN
YK-IKNNPISHLKTNYE-NKF----VK--LSNCS---------NIKNGCSHKDNVINGT-MDQHKSDQLNNDNIKKLLYD
YCIFREDTNKS-KKDISYNKMNSFN------D-NEENLNYMDN-----N-------------------------------
---------------------------------------------NIKSNS-SSYC------------------------
--------SYSN-------------------KANQNNINHTHLK---------------TEFLNKK-NGHTQKEQAISLI
DGLQNNHNSINKFHNNIYDKNNSLVNYKSDKGIDLHNKMMNIEKDKNGILKLEKNKNEEKYYNNIFLKPLNNNSNSVVIT
TCDNEESFRYK-----------EGYRNTT---SDM-----INK-IFEKMMNEKKNILK----------------------
----------------------------------------MKNFNDVIKKK-ITMA--KGKILNSNSTINMKKVCFY-NS
KDEDLFNEKENN-YKYGIKRENQENINV-IKNNMKSNN----------------------------INKIKN-----DNI
SK--------NIHIN---NKKEG-DDFPFNNS---------------AGLLLDFDLCKRK-VLEILKNVQSSKKKK----
K--------------------IIT-NNN----------------------------------------------------
-------------------------HSNDNQNCHIND-------------------------------------------
-------------------------------NQNCHINDNQNCHSSDNQNCHSSDNQNCHSSDNKNCHSSDNQNCHRSDN
QNYQSNYNNKNNNACNK--------I--KKDEEK-K-KK------KKI-KKKKKMKN--KS--NNKSKNKR---------
-ETK--SKKISN-------N----NNNDNMNNQYDN-M---GD---------QR-------I------------------
--NNEN-M-D-KQNV-NIQNECNSFNN---NNDLLNVYISPN----MINHSLSSV---SEKKNKE-DSKMNNDKFLNSSS
KMKFP-----EINMNNSNEQIVNVSNDEML--VYHNLTLLNRKEQGGVTEELSS---IKRTDF-VEQF-YDSYNMRNEK-
-IKGDNMQVG---------------------------------------DIC--NEKENI--------------------
-------------------K-------SDGN-------------------------DGIK-TNMMREYN-----------
--------------------SYISDFSPNEINFISNNENCLNSYD-IS-CDEKYIPN---------------EE----EQ
EDELCSNNILVKDIEETKLCGKLFFEEICVFRINEKNEHEHG--NLRKNDHNDDTH-KMYSSY---ENI-QSINKQSTN-
PFCKKGEIEKSQGTNLFYDNYINSVDITKLELNKNCYQHINYEVQNLIKKENSYAAEMNVGLVFRKYIPILINLSCNYLL
IKKNEKNVITCISYTNIIDVKIVKKSKKN-KERFLFKIVYVFKKKEQKTEKNVTLLFRANLMEIFEKIKGRVDYCIIPNE
DDKNILLQDKKKKKKKKKR---AT---G------TGRKNEKKKNTRICRYRNIEKYKRVHVLYLGRLLQIVEKLFKKYIL
KYSFHKLRIIYEYKIEMEKLKKNKIQGIYDISDKLEFLIKKKMQ-HYFNHVIINSYESSFINYQIKTNDMLYNLLLKEKS
AYQDHLGKNYILILYKVLLSMYKKKMIIYFRSFVYNNIKVSKKKNAFAYTLTRVNSILVLYERRIKSFVFSKLKFNYDNV
SYFCFIMYKIYLRRIFFGYLRIRDNRINIKNMIEKNVYRLVKLISKINDNHKYNAFLKLQKYVYEQNEKKNKMICDNLIY
ANNELCNNLDKIAIEKGINQIDCLIKFKRKEYLMKYFYTLKGPQINT--ERFYYCIRYCSIFSFVLNKIIQKKVQHVFFQ
FVLKTLQRNNKNRLTHAIKLLQVLVQKKEKKSVINLLQLYDKYPYIFHYKDLTKIEVFVICVQNFVTVYNRKLLLNFLLK
LHYLKYQEQFMKTYNGIGSIYKFVHVLDKKLMKNIRESFRVILQNDK------------------------------FLR
EKMDMK-MEQMDMKMEKIDVNMEQM-------DVKMEQMDVKIEQMDVKMKRMNKKKSKQI-------------HVNYNN
KAPSSSSPSLVLRYNEYK-------DMSSNSPSLIKKYPFLIYNSEISPDCT-TMADDKLSLPSNDSVTHIFSYAYEDMD
KIKKKIYEFNNKMSNVDL
>PGSY75_0207100
MEGDKYKKLYVYNHGFLEQPFYR--RNMNDKDIH-LKELKRVDEF------G----------------------------
----IYNNINN---KNIQVRV-NENNNKEKKKKEV-NYTC-DNNKYVTLKNKMHV-NKN-V-NNSNINKIKIVPIIKCSN
YK-IKNNPISHLKMNYE-NTF----VK--LSNFS---------NIKNGCSDKNNVMNGK-IDQHKSEQLNNDNIKKLLYD
YCIYREDTINT-KKNISYNKMDSFK------N-NEENINYMDN-----N-------------------------------
--------NNNNNNN-------NKS------NNN----------NNIKSNN-NIYC------------------------
--------SYSN-------------------KVNQNNINHTHLK---------------TEVVNPK-NSHTQYGQAISLL
DELQNNHNSVNKFHNHIYENNNSLVNYKSDKGIDLHNKMMNIEKDKNEIIKREKKKHEEKYYNNIFLNTLNDNSNKAIIT
PCDHEEMKRYK-----------EGYRNIT---SDM-----INK-IFEKMMAEKKNILK----------------------
----------------------------------------MKNFNDVIKKK-ITMA--KEKILNSNSTINMKKVCFY-NS
KDEDLFNEKENNYYKYGLSGVKEEDINV-IKNNVKSDN----------------------------INNIKN-----DSV
SK--------NIHIN---NKKKK-DDYPINNS---------------AGLLLDFDLCKRK-VLEILKNVQSSKKKN----
K--------------------IIT-NNN----------------------------------------------------
-------------------------HSSDNKNYHNSD-------------------------------------------
-------------------------------NN-----------------------------------------------
----------NNNACNK--------L--EKDEEK-K-EK------KKI-KKKNKGKN--KG--KNKSKNKS--------K
SKNK--SKNKSKNKSNII-N----NKYDNMNNQYDN-M---GE---------QS-------I------------------
--NNEN-M-D-KQNV-NIQNEGNGLNNK--NNDLLNVYISPN----VNNNSLSSI---CEKKNKE-ENKMHDNKFLNSSN
KMKFP-----EITMENS--------NDKML--VYDNLTVLNGKEQKSVKQKCSS---IKGTDFLIDQF-YDSYNMRNEK-
-IKDDNVQVG---------------------------------------DIC--NEKENI--------------------
-------------------KI--NIK-SNYDDD--------------------NNNDGVK-TNMIIKDN-----------
--------------------SYVSTLSPNEINFISNNDNCFNSND-IS-CDEKYISN---------------DVEEEEDD
EEELCSNNILVKDIEEKKMCGKLFFEEICVFRINEKNDPEHG--NLRNNNHNEDSQKKMYNNY---EDI-QSNNKQSMN-
PFCKKGEIEKSQGTNLFYDNYINSVDITKLELNKNCYQHINSEVQNLIRKENSYAAEMNVGLVFRKYIPILINLSCNYLL
IKKNEKNVITCISYTNIIDVKIVKKSKKN-KERYLFKIVYVFKKKEQKTEKNVTLLFRANLMEIFEMIKRRVDYCIIPNE
DDKNISLQDQKQKKTKKKKQKKEQ--QEEEEKMKKNKKTKEYVDIETVYEYVIEKYKRVHVLYLGRLLQIVEKIFKKYLL
KYSFHKLRILYEYKREMEKLKKNYIQCIYDISDKLEFLIKKKMQ-HYFNHIIINSYESSFINYQIKTNDMLYNLLLKEKS
AYQDHLGKNYILILYKVLLSMYKKKMIIYFRSFVYNNINVSKKKNAFAYTLTRVNSILVLYERRIKAYIFSKLKFNYDNV
SYFCFIMYKIYLRRIFYGYIRIRDNRMNIKNMIEKNVYRLVKLISKISDNHKYNAFLKLQKYVYEQNEKKNKMICDNLIY
ANNELCNNLDKIAIEKGINQIDCLIKFKRKECLMKYFYTLKGPQINT--ERFYYCIRYCSIFSFVLNKIIQKKVQHIFFQ
FVLKTLQRNNKNRLTHAIKLLQVLIHKKEKKTVIDLLQLYDKYPYIFQYKDLTKIEVFVICVQNFVTVYNRKLLLNFLLK
LHYLKYQEQFMKTYNGIGSIYKFVHVLDKKLMKNIREAFRLILQNDK------------------------------YLR
GKMDMKKMEQMDMKMERIDVNMEKIDMKMEQMDVNMEQMDVKMDQMDVKMKRMSKKKGKQI-------------HVNYNN
KASSSSSPSPMLRYNKYN-------DMSSNSASLIKKYPFLIYNSEISPDCT-TMADDKLSLPSNDSVTHIFSYAYEDMD
KIKKKIYEFNNKMNNLDL
>C922_02828
MTTDNWSRLHMYHIDDIGDLTQGETKNRGVPQIR-SAEFRGSEEAFGHTDAR------------------VYQGKINEGT
QKAEVAVDVKNPN-RKENTRV-LRTNNGGKKKEVFQMYTLSDQPKSKCLSPKLQY-REG-V-VA---NLVKRENVIHCDI
AA-LRVN-----------------------------------------------STHQRIGHNDQLYTLTNEELKLLLRR
SPPWGM--------QITREWHNSQSDGTFCEAGSKEI-CPLKGV--TRL-GPIHGCNGSFHVPLPHEEEGKK--------
-------------KE-----K-KKE------KKK----------LSLKGNS-DGIP------------------------
--------SYTS-------------------HADEGVTRGRHFE---------------E--MDEAARQQTHMGAAPPHV
DY-----KNVS----------GGTLHF---ASERKGGTREKY----------PWGVNCK----SVYTDWSEKWVRRSSPI
VSHQKLLQNFPHGTTNPFSYENEDVTE--------------------EE-PQVAS-------------------------
-------------------------------------------PTRADEAQ-LGVA--REAPSTNKR-----------HG
NCS-S------------------------IKNSPSGDT-----------TGEEN---------GENRASDKN-----GAA
GEHHIGQSCLEMPTN---EEHIKELDNPFEVS---------------SGTVFSAH-----------DSFLSSKAQE----
KQC---YND---ARGG----CMVI-NSLEGHKNGQL--R------DYPGNLTVWRKQQVKMGVKNKAKGDAKS-------
-EKEGDAKGEVRKTEEKKMRCQSTRSALEVEITP-AQWSGGGVNCTTVSVAKNRARPVCVARVGSGEGGQSRGSEESGEN
EESGENEESEGIVPF---STFGEVSDQI-TDVTG--------REPAQA------------------------SNC-----
----------CGTACAT--------PSCRSDAQK-KCCHGGSLVARGV-VSICSKDN--RC--SGKMGNKG---------
-EAC--RGGRVT-------S----DSSDRVDHDNGN-D---RSKG------CSR-------S------------------
--NRSN-R-S-GDH--PRSSRGNP--------------------------------------------------------
---------------------------------FTSKSRSNVEENRGARHPEIAEEFFSPDLGRR-INSNSPFNMLAN--
----CSNWRDLRYG-ESEVNR----------------------Y--DE-VIP--RCNERIG-CMAD--------------
--GHGESRV--PP-GKRRNEK-YTPHCGDDH-------------------------RGGN------SGY-----------
--------------------VPGDGPSRERVNLPSNDEDVLNSFD-VT-SECSSLGV---------------------GE
QKAFSSNDILVKDIEELKM-DKLFFEEIYTYRIKERSDESAA--S-AAIPSGP------ISGG---SCI-GDVSASGTN-
PFGRR---LGEGPINLLCDEALRGADLNKLVLNKSCYEHINDEVRNLMREEDEYQVEMKVGLMFRKYISIVITLACNYLL
IKLNDQNIITCIPYGNILDVSIVKRSKK--KDRYVFKLVYIFKKKD-GYEKNVTLLFRSSSMEVFQQISSKVEPTW----
-------------------------------G-GNQVRCKEYLTIESVHSYMVEKHKRVYLLYLKHLLQVVDRVCRRHVL
KRAFIELKTKCDYEREIEEGRKQRERTLKNVSNKLQFYLRKKLQ-SYFNFLMIKGYETNFVTYQVKTNNLLFNLLVKEKS
SYQEIVDRQSLLLLFHVLSNLYKRKMSSYFQLFVHNNRTLSRRKNAVCYSLTRVNSILANYERRIKGFVLSKLKFHYDYV
TNFVFTMYKMYLRRIFLGYIRLRDNRIGKKVSNEKNVFRVVIVISRMIHRQKYYAFLQLQKYFFHQMERKNKVACDNLMY
ANNELCQHLDKATLEKGINRAECFYKFKMKEHLLKYFFLLRGPYVGNIVERSTPVLKHCGVFSFILNKLMQRKIHDWLFL
FVLKSYQENNRNRLLYATNSLEVLLTSKEKSSVMHLLRMNEAYPCLFQYRHLTKIEIFTKSLDDFVTFCNRKWLLNFILK
LHFLKYQERIVKVYRCIDSLYKFVRVINKKIIAQMESPFQLLLLNAR------------------------------VKR
EKLF---------------------------------------------AEKLKASKKTQL-------------KFKYS-
KATS--S--PL---------------IGPDPRSLCRPYPYLCCNSDISLERA-SIAGKAESVQ-----------------
----------------AL
>PCHAS_0306700
MDKHISDMLYAYNHNNVSMSFED--DKTKKSTKNLINPCKFNESIQINKDIN------------------FCNNKT----
----------A---IDQKGYI-NQKYT-NKSKNVFTKNQI-STKLLTSLEDTLHNSMLNNS-------------------
-------------------------------------------------------FNENAKKNNKFCTPKKENLKIEMKT
DKNV----------NILTEELKKQTIASLQNSN---------------I-SNI-----ETRLLRRHTTCE----------
-----------------------NK------KKE----------IFLEQSYKNENSSFTTNAYNTNS-------------
--DNNFTTIYDN-------------------FVDEHTEKDSEY------------------------VTKLYMFNKVKNC
DT------------------------------KVVGSKKEKF----------AH-IDKK----GLFKDVCKSFV------
--DPKLEN----------CYENSNHSSKEDNQESYIRDGNKRE-MQSVILNWSNSLLN----------------------
----------------------------------------KSNINMEASFG-YNEP--NII-YNSNSTYIG-------KK
NKTKRPTKQGET-HTCEIGQEDIEKVNGERGEVITKSNISNSIDFVPLHSSSDY---------SNNFYEEKNSYYNIADS
NEKHVEKKNIKNYDH---FESIKKVT-KFKGN---------------SPNLYLS---KKT-VFEALK-------KN----
KNYEKKINN---SNCE----NNSS-NILEGEENGLE--KKQYVNVMNPSNFPI---------------------------
--------------------------------------------------VGK---------------------------
--------------------------------------------------------------------------------
-------------------------------------KE------K-I-VPTRIEKN--YSSSSNRCNTN----------
-FVK--CSILSL-------S---NKKNNCFNNFCHE-S---SD---------NNNSSSNNFC------------------
--GNEN-I-KGKKNYKKIVIKKNKINNP--QNSIKNDT--------LINAKNYSI---SKKKKKIIDDFFPSTHFLL---
---------------------------------------SNGAEKTNLSSSDIIEKKK---------L-YNNLNMVKNKY
SIYSDNIKVK--NS-----------------------------------AIY--NVTNKE--------------------
-------------------EE--MLK-DKKTKE--------------------ECGNEIS-SIMPKENEKNVGKMETNCS
DFIKRESESPNYVFKKKTN-YFYKDRKPNEIKND-NGEEKINNIKNVC-VQNGYKKN---------------N-----VM
HDILSNNQIIIKDIEEIKK-NKLFFEDICVFRMNEYTDESEQ--S-DIYN------------Y---SDI-RSEFFQSED-
DYDKE---IKRKPINLFELNSYNDVDISKLELNKNCYEHLNEEVTKLIKEEDTYNLEMNIGLMFKKYINVIMNLSYNYLI
IKKNEKNVLTCISYNNIIEIDIIKRNIK--KGKISFKLVYVFKKKELKAEKNITLIFKTNEMGAYEKIKEKIGPVFGAGK
-TKSSHIGGQKSNNIMKG----------KGSP-SKVDKKKIYIDAETVYNYIINKYKQVHLLYLSHLLQMTEKKFKRKAI
EQGFKMLRVNCEYAKEIEEMGKKKIKLVTDFTNKLEYCTKRYIQKNYFNILLIKGYETHFINYQKKTNDMLFNVIVKEKS
AYEENIGRQSILLLFNALASLYKSKMSKYFRSFVNNNRNFSKGKNAFSYTLTHINTILAKYETRHKAFVLSRLKFNYNNV
SYFSFVMYKTYLKKLFLGYICLRDNRIFIKLVIEKNVIKLVNRISRVVENQKYYAFLKLQKYIYEEKEKINKKICDNLMY
TNNELCNNMDKIGMEKGINILEYFYKFKIKENLIKYFYILKGSQVSASISQNKFYLKYSAIFVFVLNKIFQRKVQDILFH
FVLKCFQTNNKNKLIYSTKNLESLFIQKEKRDAIAMLKFYDKFPYLFKYRNMNKAEIFTACIQNFINTYNRKLLLNFLLR
LHFVRYKEKFMKAYNCIGHIYNFTNILSKKFKKTVRFPFMLLLQNVR------------------------------IIN
NQIL---------------------------------------------VHRLKIKKKTQL-------------KNSNH-
TRAF--S-------------------SAPDPVSVMTKYPYLLYNMEMSPEHT-FVPDDRHSLPSNNSIADAFPYVYEDMD
KIKRKISDFNNKVGNMN-
>PRCDC_0206100
MDGDKYKKFYVYNHGFTKQPFYE--RNLNDKGIH-LKELKRLERV---DELR------------------IYNNVDKIQN
KKEIIYNNIKS---NNIQVRV-NQNYNEEKTKEET-NYTC-VNNKYVTLKNKVHV-NKY-V-NNSNINKIKIVPIIKCSN
YK-IKNNPISHLKTNYE-NKF----VK--LSNFS---------NIKNGCSHKDNVINET-MDQHKSEQLNNDNIKKLLYD
YCIFREDTINT-KKNISYNKMNSFK------D-NEENINYMDN-----N-------------------------------
---------------------------------------------NIKSNS-GSYC------------------------
--------SYSN-------------------KVNQNNINHTHLK---------------TEFLNEK-NSHTQNEQPIPLL
DGLQNNPNSANKFHNNIYDKNNSLVNYKSDKGIDLHNKMMKIETDKNGIIKLEKKKHEENYYNNIFLNPLNDNSNNVVIT
TCDNKES-----------------YRNIT---SDM-----INK-IFEKMMNEKKNILK----------------------
----------------------------------------MKNFNDVIKKK-ITMA--KEKILNSNSTINMKKVSFY-NS
KDEDLFNEKENS-YTYGVKREKQEDINV-IKNNMKRNN-----------INIDNNDN---NDNNDNINIVKN-----DSI
SK--------NIHIN---NKKKRDDDFPFNNS---------------AGLLLDFDLCKRK-VLEILKNVQSSKKKN----
K--------------------ILT-NHN----------------------------------------------------
-------------------------HSSDNQTFHSSD-------------------------------------------
-------------------------------NQTFHSSD--------N------------------------QNC-----
----------DSNACNK------------KDEEK-KRKK------KKI-KKKNNMKN--KS--NNKSKNK----------
------SKKIS-------------NNNDNMNNQCDN-M---GD---------QR-------I------------------
--NNAN-M-D-KQNV-NIQNEGNGFNNNKNNNELLNVYISPN----MINHSLSST---CEKKNKE-DNKMNDNKFLNRNS
KMIIP-----EISTNNSNEQIVNVSNDEML--VYHNLTVLNVKEQRGVTEESSS---IKGTYF-VDQF-YDSYNMRNEK-
-ITGDNMQVG---------------------------------------DIY--NVKENI--------------------
-------------------KR--TLK-GDGH-------------------------DDVK-TNVLGEDN-----------
--------------------SYGSGLWGNEINFISNNENCLNSYD-ISSCDEKYIRN---------------EE----EQ
DEELCSNNILVKDIEEKKMCGKLFFEEICVFRINEKNEHGHE--NLRKSNHNDDTH-KLYSSY---ENI-QNINKQSTN-
PFCKKDEMEKSQGTNLFYDNYINSVDITKLELNKNCYQHINYEVQNLIKKENSYAAEMNVGLVFRKYIPILINLSCNYLL
IKKNEKNVITCISYTNIIDVKIVKKSKKN-KERFLFKIVYVFKKKEQKSEKNVTLLFRANLMEIFEKIKGRVDYCIIPNE
DDKNIQLQDKKKI-GKKKK---EQ---EEEKM-KKKKKTQEYVDIETVYEYVIEKYKRVHVLYLGRLLQIVEKLFKKYIL
KYSFHKLRIMYEYKIEMEKLKKNYIHCIHDISDKLEFLIKKKIQ-HYFNHVIINSYESSFINYQIKTNDMLYNLLLKEKS
AYQNHLGKNYILILYKVLLSIYKKKMAIYFRSFVYNNIKVSKKKNAFAYTLTRVNSILVLYEKRIKSFVFSKLKFNYDNV
SYFCFIMYKIYLRRIFFGYLRIRDNRINIKNMIEKNVYRLVKLISKISDNHKYNAFLKLQKYVYEQNEKKNKMICDNLIY
ANNELCNNLDKIAIEKGINQIDCLIKFKRKESLMKYFYTLKGPQINT--ERFYYCIRYCSIFSFVLNKIIQKKVQHIFFQ
FVLKTLQRNNKNRLTHAIKLLQVLVQKKEKKSVIDVLQLYDKYPYIFQYKDLTKIEVFVICVQNFVAVYNRKLLLNFLLK
LHYLKYQEQFMKTYNGIGSIYKFVHVLDKKLMNTIRESFRVILQNDK------------------------------FLR
EKMNMK-MEQMDMKMEKIDVNMEQMDVKMEQMDVKMEQMDVKMEQIDVNMKRMNKKKSKQI-------------HVNYNN
KAYSSSSPSPVLRYNKYK-------DVSSNSASLIKKYPFLIYNSEISPDCT-TMADDKLSLPSNDSVTHIFSYAYEDMD
KIKKKIYDFNNKMSNVDL
>PF3D7_0207100
MDSDKYKKFYVYNHGFTKQPFYE--RNLNDKGIH-LKELKRLERV---DEPR------------------LYNNVDKIPN
KKEIIYNNIKS---NNIQVRV-NQNNNEEKKKEEA-NYTC-VNNKYVTLKNKVHV-NKY-V-NNSNINKIKIVPIIKCSN
YK-IKNNPISHLKSNYE-NKF----VK--LSNFS---------NIKNGCSHKDNVINET-MDQHKSEQLNNDNIKKLLYD
YCIFREDTIKT-KTNISYNKMNSFK------D-NEENINYMDN-----N-------------------------------
---------------------------------------------NIKSNS-SSYC------------------------
--------SYSN-------------------KINQNNVNHTHLK---------------TEFLNEK-NSHTQNEQSIPLL
DGLQNNHNSATKFHNNIYDNNNSLVNYKSDKGIDLHNKMMKIETDKNGIITLEKKKHDEKYYNNIFLNPLNDNSNNVVIT
TCDNKES-----------------YRNST---SDM-----INK-IFEKMMNEKKNILK----------------------
----------------------------------------MKNFNDVIKKK-ITMA--KEKILNSNSTINMKKVSFY-NS
KDEDLFNEKENS-YKYGVKRENQEDINV-IKNNMKRNN-----------INIDN---------NDNINIIKN-----DSV
SK--------NIHIN---NKKKRDDDFPFNNS---------------AGLLLDFDLCKRK-VLEILKNVQSSKKKN----
K--------------------ILT-NHN----------------------------------------------------
-------------------------HSSDNQNCHSSD-------------------------------------------
-------------------------------NQNCHSSDNQNCHSSDNQN----------------CHSSDNQNC-----
----------DSNACNK------------KDEEK-KRKK------KKI-KKKNKMKN--KS--NNKSKNKR---------
-ETK--SKKISN-------N----NNNDNMNNQCDN-M---GD---------QR-------I------------------
--NNEN-M-D-KQNV-NIQNEGNGFNNNKNNNDLLNVYISPN----MINHSLSST---CEKKNKE-DNKMNDNKFLNSSS
KMKIP-----EISTNNSNEKIVNVSNDEML--VYHNLTVLNVKEQGGVTEESSC---IKRTYF-VDQF-YDSYNMRNEK-
-ITDDNMQVE---------------------------------------DIY--NVKENI--------------------
-------------------KR--TLK-GDGH-------------------------DDVK-TNMLSEDN-----------
--------------------SYASGLWGNEINFISNNENCLNSYD-IS-CDEKYIPN---------------EE----EQ
DEELCSNNILVKDIEEKKMCGKLFFEEICVFRINEKNEHGHE--NLRKNNHNDDTH-KMYSSY---ENI-QNINKQSTN-
PFCKKDEMEKSQGTNLFYDNYINSVDITKLELNKNCYQHINYEVQNLIKKENSYAAEMNVGLVFRKYIPILINLSCNYLL
IKKNEKNVITCISYTNIIDVKIVKKSKKN-KERFLFKIVYVFKKKEQKTEKNVTLLFRANLMEIFEKIKGRVDYCIIPNE
DDKNIQLQDKKKKKGKKKK---EL---QEEKM-KKKKKTQEYVDIETVYEYVIEKYKRVHVLYLGRLLQIVEKLFKKYIL
KYSFHKLRIFYEYKIEMEKLKKNYIHCIYDISDKLEFLIKKKMQ-HYFNHIIINSYESSFINYQIKTNDMLYNLLLKEKS
AYQNHLGKNYILILYKVLLSMYKKKMAIYFRSFVYNNIKVSKKKNAFAYTLTRVNSILVLYERRIKSFIFSKLKFNYDNV
SYFCFTMYKIYLRRILFGYLRIRDNRINIKNVIEKNVYRLVKLISKISDNHKYNAFLKLQKYVYEQNEKKNKMICDNLIY
ANNELCNNLDKIAIEKGINQIDCLIKFKRKECLMKYFYTLKGPQINT--ERFYYCIRYCSIFSFVLNKIIQKKVQHIFFQ
FVLKTLQRNNKNRLTHAIKLLQVLVQKKEKKSVIDVLQLYDKYPYIFQYKDLTKIEVFVICVQNFVTLYNRKLLLNFLLK
LHYLKYQEQFMKTYNGIGSIYKFVHVLDKKLMNTIRESFRVILQNDK------------------------------FLR
EKMNMK-MEQMDMKMEKIDVNMDQM-------DVKMEQMDVKMEQMDVKMKRMNKKKSKQI-------------HVNYNN
KAYSSSSPSPMLRYNKYK-------DMSSNSASLIKKYPFLIYNSEISPDCT-TMADDKLSLPSNESVTHIFSYAYEDMD
KIKKKIYDFNNKMSNVDL
>MKS88_001189
MRGDKLDLLYVYNDYSINNLLEE-HGKSKNHDRSVLKDYESNDKT------HETHKTSKTHKTPRALKTYQHNDIMYENS
SKEKKRTYERR---NGVQKRI-AEMCKH-KNKINI-NYIY--KKQVVRLKKEKYS-KLYSS-RKENFDPNEALPTMKCYD
STECYNDEALLYASRRDIPVNLLSKLKDNIRLYK---------NSEEYKNFRKNLINDEKVGKSKMYTFKNEDLQNFLCE
DT---------------------------------------------CMNNVENSENCSVNESLLCVNEQDMLIQKIIQQ
GHKYVEEKPTKNINLNLYKNHDSFPSDKFLRYPHFAIQPEYYKPNGINKED-NLYK------------------------
--------AQNVSTNNGEASIMHQEDDPKRMKKEKNNMHITDCAGER-TKIDTQEENSFCKKLVAK-SAHSETEEE-SMI
DKAHDELNQMKGNNNRLFKSMYNNIKKKHSHSSRHGNKENKWNGKKYIYYKILYKNMCKNMYKRLYKNVCNKSIRKNYIT
DSPHKLHRSYEHKLVKK-CYGNDDYNDDGADYDDC-----LNRWVFEKENQEKKELITASLACSNELCNYK---------
---------------------------T----------SKKVNKEGIKKKK-IFANEKKETVLNDHNRCNMYTLSND-HS
NSS-LLRKSDDN-ENDDKNDDANDDAND-DANDDKNDD-----------ANDDKNDDKN-DDANSHFNSGEN-----DDE
KR--------EEHEG---CEKEKYNNFIIQDDNKINNYFKYKKNMVKSCDCLNYNCNKENFFFEILKNSEKKKK------
K--------------------ILS--------------------------------------------------------
--------------------------------------------------------------------------------
-------------------------------QKN----------------------------------------------
------------DEAATDKSSKFITV--EKKEEK-N-LH------RPF-ASKNCNNNGNNN--NNSSSNYNICSDKNICS
DKNICGDKNIC--NNNICNNNICSNNNYNINNICNNNI---CN---------NN-------I------------------
--CSNN-ICS-NNNY-NINNISDSNNNN--SNCTFKKSSTVNFNCSCSRSSNSSNCYFCFRSDKY-NNVRTSKHFTDN-N
DVKKKEGCCSSSSGNNSGSVIDSVSNNSRGVDTFLNSSYSNADEKLGLHGPSVEEQNFTYNNHKG-SN-SNSFNMLKKK-
---KCSYSKENKNI-EKGVND-KEIYMFNKNGNHSCNIIKNYNC--KEISMK--NEKERCVQHVAI--------------
--KNKEKVI--QP--KKRDSR--SVK-SSYDAD------EVDVADEVDDADEVDVADEVDDADCMKRNT-----------
------------------SFSSAEDRSDDEVNFISNKDNELNSFD-VA-GEWERVYN---------------N------E
ENAHGSNDIIAKDVEEMRI-NKLFFEDICIFRINEKNDPSFN--G-NCNGSSRGSH-R-------------GSTIMCSND
MF-DYYHNKGVYPKHLIHNNCMNNIDITKLELNKKLYKHINDEVQNLMKKEDMYELEMNVGLVFRKYISVIINLLCNYLL
IKKNEKNVITCISYSNIREINIVKKSKKKKKNTYLFKLVYVFKKKEQQSEKNVTLLFKSNQMEVYEKIQSKLQSSET---
---------------------------------KKQDKNKEYLDIETVYSYMVDKYKKVYVLYLSHLLQVCERTLRKFAL
RCSYHRWKISYNYDIRVEEMKKTRIRLIQGITDKLEFYLKKYVQ-NYLNFMLIRSYETSFINYQVKTNDMLFNMIIKEKI
VYKENLEKQSFLLLFNVLSSLYKSRMTKYFRCFILNNGMLSKRKKAFSYALTHVNSILVQYNNRIISFVISKLKFNYDHV
TYFSFIMYKIYLRRIFIGYIRLRDMRLGKKMVIEKNVYKLIKIITRVVESEKYYAFLKIQKFIFDEKEKRNKLICDNLMF
ANNELCNNLDNVTIEKGINKLECIYKFKKKEYLVKHFYTLKGPQLNS--SHFNHSLKYCSIFVFILNKILQRKMQDLFFF
FVLKCFQNNNKSRLIYAMKNLELLMIYKEKTYILNLLKLYDQYPYLFKYNHLTKIEIFAISIHNFINFCNRKLLLNFLLK
LHYLKYQEQVINAYTCIGNLYKFVHTANRQIQSRLRHSFHLLLQHAHMAQVSQQEVSQQEETLQYGTAKHAKPQNAHMKN
NKIM---------------------------------------------MKEKCKTKKTKL-------------KLNYN-
KSPS--LP-PLYQFKNED-------PISSDPLNLIKKYPYLFYHSSISPART-AMTNDKLSLPSSDSVSNIFSYAYEDMD
KIKRKIYDFNTRINDVNL
>PADL01_0205800
MEGDKYKKLYVYNHGFLEQPFYK--RNMNDKDIH-LNELKRMDEL------E----------------------------
----IYNNINN---KNIQVRVVNENNNEEKKKKEM-NYTC-DNNKYVTLKNKMHV-NKN-V-NNSNINKIKIVPIIKCSN
YK-IKNNPISHLKTNYE-NTF----VK--LSNFS---------NIKNGCSDKNNVMNGK-IDQHKSEQLNNDNIKKLLYD
YCIFREDTINT-KKNISYNKIDSFK------N-NEENINYMDN-----N-------------------------------
--------NIKSNNNNIKSNNNNIK------SNN----------NNIKSNN-NIYC------------------------
--------SYSN-------------------KSNQNNINHTHLK---------------TEVVNPK-NSHTQYGQAISLL
DELQNNHNSVNKFHNNIYENNNSLVNYNSDRGIDLHNKMMNIEKDKNEIIKLEKKKHEEKYYNNIFLNPLNDNSHKGAIT
PCDHEEMERYK-----------EGYRNIT---SDM-----INK-IFEKMMAEKKNILK----------------------
----------------------------------------MKNFNDVIKKK-ITMA--KEKILNSNSTINMKKVCFY-NS
KDEDLFNEKENN-YKYGVSGVKEEDINV-IKNNVKSDN----------------------------INNIKN-----DSI
SK--------NIHIN---NKKKK-DDCPINNS---------------SGLLLDFDLCKRK-VLEILKNVQSSKKKN----
K--------------------IIT-NNN----------------------------------------------------
-------------------------HSSDNNNNHN---------------------------------------------
-------------------------------NN-----------------------------------------------
----------DCNACNK--------L--EKDEEK-K-KK------NKI-KKKNKSKN--KS--KNKNKNKS---------
-KNK--SKNKSKNKSNII-N----NKYDNMNNQYDN-M---GD---------QR-------I------------------
--NNEN-M-D-KQNV-NIQNEGNGLNNK--NNDLLNVYISPN----VNNNSLSSI---CEKKNME-ENKLNDNKFLNSSD
KMKFP-----EINMENL--------NDKML--VYHNLTVLNRNEQKSVKQKCSS---IKGTDFLLDQF-YDSYNMKNEK-
-IKDDNVQVG---------------------------------------DIC--NEKENI--------------------
-------------------KI--NIK-SNDHDDNNYDDNYDNNYDDNDD-NNYDNNDGVK-TNMMIKDN-----------
--------------------SYVSTLSPNEINFISNNDNCFNSND-IS-CDEKYMAN---------------DV-----E
EEELCSNNILVKDIEEKKMCGKLFFEEICVYRINEKNDPEHG--NLRNNNHNEDSQKQMYNNY---EDI-QSNNKQSMN-
PFCKKGEMEKSLGANLFYDNYINSVDITKLELNKNCYQHINSEVQNLIRKENSYAAEMNVGLVFRKYIPILINLSCNYLL
IKKNEKNVITCISYTNIIDVKIVKKSKKN-KERYLFKIVYVFKKKEQKTEKNVTLLFRANLMEIFEMIKRRVDYCIIPNE
DDKNISLQDKKQKKKKKKK--KEQ--QEEEEK-MKKKKTKEYVDIETVYEYVIEKYKRVHVLYLGRLLQIVEKIFKKYLL
KYSFHKLRILYEYKLEMEKLKKNYIQCIYDISDKLEFLIKKKMQ-HYFNYVIINSYESSFINYQIKTNDMVYNLLLKEKS
AYQDHLGKNYILILYKVLLSMYKKKMIIYFRSFVYNNINVSKKKSAFAYTLTRVNSILVLYERRIKAFIFSKLKFNYDNV
SYFCFIMYKIYLRRIFFGYIRIRDNRMNIKNMIEKNVYRLVKLISKISDNHKYNAFLKLQKYVYEQNEKKNKMICDNLIY
ANNELCNNLDKIAIEKGINQIDCLIKFKRKECLMKYFYTLKGPQINT--ERFYYCIRYCSIFSFVLNKIIQKKVQYIFFQ
FVLKTLQRNNKNRLTHAIKLLQVLIQKKEKKSVIHLLQLYDKYPYIFQYKDLTKIEVFVICVQNFVTIYNRKLLLNFLLK
LHYLKYQEQFMKTYNGIGSIYKFVHVLDKKLMKNIREAFRLILQNDK------------------------------FLR
AKMEMKKMEQMDMKMERLDVNMEQIDVNMEQMDVKMDQMDVKMDQMDLKMKRMSKKKGKQI-------------HVNYNN
KASSSSSPSPVLRYNKYN-------DMSSNSASLIKKYPFLIYNSEISPDCT-TMADDKLSLPSNDSVTHIFSYAYEDMD
KIKKKIYEFNNKMSNLDL
>PmUG01_04025500
MRGDKLDLLYVYNDYSINNLLEE-HGKSKNHDRSVLKDYESNDKT------HETHKTSKTHKTPRALKTYQHNDIMYENS
SKEKKRTYERR---NGVQKRI-AEMCKH-KNKINI-NYIY--KKQVVRLKKEKYS-KLYSS-RKENFDPNEALPTMKCYD
STECYNDEALLYASRRDIPVNLLSKLKDNIRLYK---------NSEEYKNFRKNLINDEKVGKSKMYTFKNEDLQNFLCE
GSHFFQRRIEKVEGGNNVNKNNFKY------EPKKKK-SVIKNVIDTCMNNVENSENCSVNESLLCVNEQDMLIQKIIQQ
GHKYVEEKPTKNINLNLYKNHDSFPSDKFLRYPHFAIQPEYYKPNGINKED-NLYK------------------------
--------AQNVSTNNGEASIMHQEDDPKRMKKEKNNMHITDCAGER-TKIDTQEENSFCKKLVAK-SAHSETEEE-SMI
DKAHDELNQMKGNNNRLFKSMYNNIKKKHSHSSRHGNKENKWNGKKYIYYKILYKNMCKNMYKRLYKNVCNKSIRKNYIT
DSPHKLHRSYEHKLVKK-CYGNDDYNDDGADYDDC-----LNRWVFEKENQEKKELITASLACSNELCNYK---------
---------------------------T----------SKKVNKEGIKKKK-IFANEKKETVLNDHNRCNMYTLSND-HS
NSS-LLRKSDDN-ENDDKNDD---------ANDDKNDD-----------ANDDKNDDKN-DDANSHFNSGEN-----DDE
KR--------EEHEG---CEKEKYNNFIIQDDNKINNYFKYKKNMVKSCDCLNYNCNKENFFFEILKNSEKKKKKN-FVG
K--------------------IIN-NNN----------------------------------------------------
-------------------------NALEVKTVFSTQ-------------------------------------------
-------------------------------QKN----------------------------------------------
------------DEAATDKSSKFITV--EKKEEK-N-LH------RPF-ASKNCNNNGNNN--NNSSSNYNICSDKNICS
DKNICGDKNIC--NNNICNNNICSNNNYNINNICNNNI---CN---------NN-------ICNNNICNNNICNNNICSN
NICSNN-ICS-NNNY-NINNISDSNNNN--SNCTFKKSSTVNFNCSCSRSSNSSNCYFSFRSDKY-NNVRTSKHFTDN-N
DVKKKEGCCSSSSGNNSGSVIDSVSNNSRGVDTFLNSSYSNADEKLGLHGPSVEEQNFTYNNHKG-SN-SNSFNMLKKK-
---KCSYSKENKNI-EKGVND-KEIYMFNKNGNHSCNIIKNYNC--KEISMK--NEKERCVQHVAI--------------
--KNKEKVI--QP--KKRDSR--SVK-SSYDAD------EVDDADEVDDADEVDVADEVDDADCMKRNT-----------
------------------SFSSAEDRSDDEVNFISNKDNELNSFD-VA-GEWERVYN---------------N------E
ENAHGSNDIIAKDVEEMRI-NKLFFEDICIFRINEKNDPSFN--G-NCNGSSRGSH-R-------------GSTIMCSND
MF-DYYHNKGVYPKHLIHNNCMNNIDITKLELNKKLYKHINDEVQNLMKKEDMYELEMNVGLVFRKYISVIINLLCNYLL
IKKNEKNVITCISYSNIREINIVKKSKKKKKNTYLFKLVYVFKKKEQQSEKNVTLLFKSNQMEVYEKIQSKLQSSET---
---------------------------------KKQDKNKEYLDIETVYSYMVDKYKKVYVLYLSHLLQVCERTLRKFAL
RCSYHRWKISYNYDIRVEEMKKTRIRLIQGITDKLEFYLKKYVQ-NYLNFMLIRSYETSFINYQVKTNDMLFNMIIKEKI
VYKENLEKQSFLLLFNVLSSLYKSRMTNYFRCFILNNGMLSKRKKAFSYALTHVNSILVQYNNRIISFVISKLKFNYDHV
TYFSFIMYKIYLRRIFIGYIRLRDMRLGKKMVIEKNVYKLIKIITRVVESEKYYAFLKIQKFIFDEKEKRNKLICDNLMF
ANNELCNNLDNVTIEKGINKLECIYKFKKKEYLVKHFYTLKGPQLNS--SHFNHSLKYCSIFVFILNKILQRKMQDLFFF
FVLKCFQNNNKSRLIYAMKNLELLMIYKEKTYILNLLKLYDQYPYLFKYNHLTKIEIFAISIHNFINFCNRKLLLNFLLK
LHYLKYQEQVINAYTCIGNLYKFVHTANRQIQSRLRHSFHLLLQHAHMAQVSQQEVSQQEETLQYGTAKHAKPQNAHMKN
NKIM---------------------------------------------MKEKCKTKKTKL-------------KLNYN-
KSPS--LP-PLYQFKNED-------PISSDPLNLIKKYPYLFYHSSISPART-AMTNDKLSLPSSDSVSNIFSYAYEDMD
KIKRKIYDFNTRINDVNL
