# Supplementary material for: Phosphorylation in the Plasmodium falciparum Proteome: A Meta-Analysis of Publicly Available Data Sets
Source: J Proteome Res. 2024 Oct 30;23(12):5326–41. doi: 10.1021/acs.jproteome.4c00418 (PMC11629380; doi:10.1021/acs.jproteome.4c00418)
Supplement: Supplementary file 7 — pr4c00418_si_007.zip [file pr4c00418_si_007.zip › plasmodium_alignments/PF3D7_0207200_orthos.afa]

>PGSY75_0207200
ML------KFLSTKCKQ-FNSFNHII-I----------N-HKIYFPS-----------------KSN-K---CYF-----
----------------SS-S-I-----KDVEKKNEEPIIQLTNDAINKMKEINLKYKNSKALKVCVEAGGCSGFQYSFSL
IDKNKIKDKEQIVYDKDCIVVIDKQVIDILKNSKIHYINNLISKKFTIENIQNISSKCSCGNSFDID-------------
---------------------------------------------------FV
>PY17X_0305200
MF------KYIIRKHGPYYNK--W-G-YYATHFGNSF-K-GTQFYSQIVEKNNVINDSSI----IHN-K---NEI-----
----------------NI-K-NDKVENENKEVVMKNSILCVSNEAINKMKEINKQYENKKALKIQVEAGGCSGFQYFFSL
TDKNNINENDIIAYDKEFVIVINKEACDILKNSKIHYISNLISKKFIIENIQNISSKCSCGNSFDIL-------------
----------------------------------------------------F
>PBILCG01_0209800
ML------NFLSTKCKQ-FNSLNN-I-I----------K-HKIYFSS-----------------KSN-K---CYF-----
----------------SS-S-V-----KDVEKKNKEPIIELTNDAINKMKEINLKYKNSKALKVCVEAGGCSGFQYSFSL
IDKNKIKDKEQIVYDKDCTVVIDKQVIDILRNSKIHYINNLISKKFTIENIQNISSKCSCGNSFDID-------------
---------------------------------------------------FV
>PVL_040013600
MF------HLLRGNRAPKFRS--A-L-I----------K-KMPYGST-----------------PTG-ESPQAN------
-------------------T-N---TSANANTNTGEQIIHLTSDAINKMKQINLKYKNSKALKVSVEAGGCSGFQYSFAL
IDKKNIQEKDLVVYNRECLVVIDKGAAEMLRNSKIDYTNSLIAKKFVLENIQNLSSKCSCGNSFDVK-------------
---------------------------------------------------LF
>PocGH01_04022800
ML------KFLNRKHMFKLNL--L-N-IRS-----DFAK-RHYFFSP-----------------VEG-ENETRDF-----
----------------NNDNEV---GGNKKKGNVINPILHLSNEAINKMKEINVKYQNSKALKVSVEAGGCSGFQYFFSL
INKKDIKEKDIIVYDKECVVIIDKQASEILRNCKIHYTNNLISKKFTIENIQNLSSKCSCGNSFDI--------------
---------------------------------------------------IF
>PGAL8A_00017200
MF------RYLNKKCKI-YNSL-N-FLK----------D-YKLYFSS-----------------TES-ENKKSNY-----
----------------KE-I-I---IESEKNKNVKDKILHLSNDAINKMKEINLKYKNSKALKICVEAGGCSGFKYSFSL
IDKNQIKEKDVIVYDKECVITIDKEAVEILRNSKIHYTSNLISKKFTIENIQNVSSKCSCGNSFDIN-------------
----------------------------------------------------L
>PcyM_0417600
MF------HLLKGNRAPKFRS--A-L-I----------K-KIPYGST-----------------PKE-EN----------
-----------------------------TKPNTTNQIIHLTSDAINKMKQINLKYKNSKALKVSVEAGGCSGFQYSFSL
IDKTNIQEKDLVVYNRECLVVIDKGAAEILRNSKIDYTNNLIAKKFVIENIQNLSSKCSCGNSFDVK-------------
---------------------------------------------------LF
>PCOAH_00008600
MFM----FHLLKGTRAPQCRS--A-L-I----------K-NMSHGST-----------------TEGQES----------
-----------------------------TQANTTNQLIHLTSDAINKMKQINLKYKNSKALKVSVEAGGCSGFQYSFSL
IDKTNIQEKDLVAYNRECLVVIDKGAAEMLRNCKIDYTNNLIAKKFVLENIQNLSSKCSCGNSFDKSKQCEVHSDQQTVN
DNGRNQGGYLHRLATANGFFAEGCLLSEEPPRTSNKIRGQSDTHLSYVHKKNK
>PmUG01_04025400
MF------KILKGKGSPYFNL--L-K-ICNG-----D-M-KALFSSS-----------------FRE-ENKKVNL-----
----------------NNNVII---EDKKKEEKVREQILHLSNDAINKMKEVNSKYKNSKALKVCVEAGGCSGFQYSFSL
IDKNEIKERDVIVYNKECVVIIDKHAVDILRNSKIHYTNNLISKKFTIENIQNISSKCSCGNSFDID-------------
---------------------------------------------------FY
>PPRFG01_0207200
ML------KFLSTKCKQ-FNSLNH-I-I----------K-HKIYFPS-----------------KSN-K---CYF-----
----------------SS-S-V-----KDVEKKNKEPIIQLTNDAINKMKEINLKYKNSKALKVCVEAGGCSGFQYSFSL
IDKNKIKDKEQIVYDKDCIVVIDKQVIDILKNSKIHYINNLISKKFTIENIQNISSKCSCGNSFDID-------------
---------------------------------------------------FV
>PBLACG01_0203900
ML------KFLSTKCKQ-FNSLNH-I-I----------K-HKIYFPS-----------------KSN-K---CYF-----
----------------SS-S-I-----KDVEKKNKEPIIQLTNEAINKMKEINLKYKNSKALKVCVEAGGCSGFQYSFSL
IDKNNIKDKEQIVYDKDCIVVIDKQVIDILKNSKIHYINNLISKKFTIENIQNISSKCSCGNSFDID-------------
---------------------------------------------------FV
>PCHAS_0306800
MIELIKMYRYIIRKHSPYYNK--W-A-CCATHLGHTF-K-RIQFYSQTVERNRIINDNNISNNSIYN-K---NEI-----
----------------NK-R-IDQVEKENKETSVKNPILHVSNEAINKMEEINKKYDNKKALKVQVEAGGCSGFQYFFSL
IDKNNINEKDIIAYDKEFVVIINKEACDILKGSKIHYISNLISKKFIIENIQNISSKCSCGNSFDIT-------------
----------------------------------------------------F
>MKS88_001188
MF------KILKGKGSPYFNL--L-K-ICNG-----D-M-KALFSSS-----------------FRE-ENKKVNL-----
----------------NNNVII---EDKKKEEKVREQILHLSNDAINKMKEVNSKYKNSKALKVCVEAGGCSGFQYSFSL
IDKNEIKERDVIVYNKECVVIIDKHAVDILRNSKIHYTNNLISKKFTIENIQNISSKCSCGNSFDID-------------
---------------------------------------------------FY
>PVP01_0418100
MF------HLLRGNRAPKFRS--A-L-I----------K-KMPYGST-----------------PKG-ESPQPNASANAN
TNANTNANTNANTNANTN-A-N---TNANTIANTGEQIIHLTSDAMNKMKQINLKYKNSKALKVSVEAGGCSGFQYSFAL
IDKKNIQEKDLVVYNRECLVVIDKGAAEMLRNSKIDYTNSLIAKKFVLENIQNLSSKCSCGNSFDVK-------------
---------------------------------------------------LF
>PKNH_0413900
MF------HLLKGKRAPNFRS--A-L-I----------K-NMSNSSS-----------------PKE-EN----------
-----------------------------TPQNTTKQIIDLSNDAINKMKQINLKYKNSKALKVSVEAGGCSGFQYSFSL
IDKTNIQEKDLVAYNRECLVVIDKGAAEMLKNSKIDYTNNLIAKKFVLENIQNLSSKCSCGNSFDIK-------------
---------------------------------------------------LF
>C922_02827
MF------HLLKANLAPKSRS--A-L-I----------K-KMAYGST-----------------PKG-ES----------
-----------------------------TESNTTNQIIQLTSDAINKMKQINLKYKNSKALKVSVEAGGCSGFQYSFSL
IDKTNIQEKELVVYNRECLVVIDKGAAEMLRNSKIDYTNNLIAKKFVLENIPNLSSKCSCGNSFDVK-------------
---------------------------------------------------LL
>PF3D7_0207200
ML------KFLSTKCKQ-FNSLNH-I-I----------K-HKIYFPS-----------------KSN-K---SYF-----
----------------SS-S-V-----KDVEKKNKEPIIQLTNDAINKMKEINLKYKNSKALKVCVEAGGCSGFQYSFSL
IDKNKIKDKEQIVYDKDCIVVIDKQVIDILKNSKIHYINNLISKKFTIENIQNISSKCSCGNSFDID-------------
---------------------------------------------------FV
>PADL01_0205900
ML------KFLSTKCKQ-FNSFNHII-I----------N-HKIYFPS-----------------KSN-K---CYF-----
----------------SSSS-I-----KDVEKKNEEPIIQLTNDAINKMKEINLKYKNSKALKVCVEAGGCSGFQYSFSL
IDKNKIKDKEQIVYDKDCVVVIDKQVIDILKNSKIHYINNLISKKFTIENIPNISSKCSCGNSFDID-------------
---------------------------------------------------FV
>PBANKA_0304600
MF------KYIIQKHGPYYNR--W-G-YYATHFGNNF-K-GIQFYSQIGEKHRALNDST-----IYN-K---NEI-----
----------------NK-K-IDKVENENKEILMKNPILYVSSEAINKMKEINKQYENKKALKIQVEAGGCSGFQYFFSL
TDKHNINENDIIAYDKEFVIVINKEACDILKNSKIHYLSNLISKKFVIENIQNISSKCSCGNSFDII-------------
----------------------------------------------------F
>PRCDC_0206200
ML------KFLSTKCKQ-FNSLNH-I-I----------K-YKIYFPS-----------------KSN-K---SYF-----
----------------SS-S-V-----KDVEKKNKEPIIQLTNDAINKMKEINLKYKNSKALKVCVEAGGCSGFQYSFSL
IDKNKIKDKEQIVYDKDCIVVIDKQVIDILKNSKIHYINNLISKKFTIENIRNISSKCSCGNSFDID-------------
---------------------------------------------------FV
>AK88_03805
MF------HLLKRNRASKLRS--A-L-I----------NNRMPYGST-----------------PEG-ES----------
-----------------------------TQPNAHNQIIHLTSDAINKMKQINLKYKNSKALKVSVEAGGCSGFQYSFSL
IDKTNIQEKDLVAYNKECLVVIDKGAAEMLRNSKIDYTNNLIAKKFVIENIQNLSSKCSCGNSFDVK-------------
---------------------------------------------------LF
>PVVCY_0300560
MIELKKMYRYIIRKHSPYYNK--W-S-CCATHWGSNF-K-KIQFYSQSVERNRIINDSNISNNNIYN-K---NEI-----
----------------NK-K-IDNVEKENKE-IVKNPILHVSNEAINKMKEINKKYKNKKALKVQVEAGGCSGFQYFFSL
IDKNNINEKDIIAYDKEFVVIINKEACDILKDSKIHYISNLISKKFIIENIQNISSKCSCGNSFDIT-------------
----------------------------------------------------F
>PRELSG_0414800
MF------SFLNRKYKL-YNSI-N-I-L----------K-NKVYFFS-----------------VES-ENKRNNF-----
----------------KE-I-I---IESEKEKNIKDKILHLSNDAINKMNEINLKYKNSKALKVNVEAGGCSGFKYSFSL
IDKNKIKEKDVVVYDKECVVLIDKEAVGILRNSKIHYTNNLISKKFIIENIQNISSKCSCGNSFDIN-------------
---------------------------------------------------LY
