# Supplementary material for: Phosphorylation in the Plasmodium falciparum Proteome: A Meta-Analysis of Publicly Available Data Sets
Source: J Proteome Res. 2024 Oct 30;23(12):5326–41. doi: 10.1021/acs.jproteome.4c00418 (PMC11629380; doi:10.1021/acs.jproteome.4c00418)
Supplement: Supplementary file 7 — pr4c00418_si_007.zip [file pr4c00418_si_007.zip › plasmodium_alignments/PF3D7_0207300_orthos.afa]

>PBILCG01_0209900
M-------------------------------------------------------------------------------
--------------------------------------------------------------------------------
--------------------------------------------------------------------------------
--------------------------------------------------------------------------------
--------------------------------------------------------------------------------
--------------------------------------------------------------------------------
--------------------------------------------------------------------------------
--------------------------------------------------------------------------------
--------------------------------------------------------------------------------
--------------------------------------------------------------------------------
--------------------------------------------------------------------------------
--------------------------------------------------------------------------------
--------------------------------------------------------------------------------
--------------------------------------------------------------------------------
--------------------------------------------------------------------------------
--------------------------------------------------------------------------------
--------------------------------------------------------------------------------
--------------------------------------------------------------------------------
--------------------------------------------------------------------------------
--------------------------------------------------------------------------------
--------------------------------------------------------------------------------
--------------------------------------------------------------------------------
--------------------------------------------------------------------------------
--------------------------------------------------------------------------------
--------------------------------------------------------------------------------
--------------------------------------------------------------------------------
--------------------------------------------------------------------------------
--------------------------------------------------------------------------------
--------------------------------------------------------------------------------
--------------------------------------------------------------------------------
--------------------------------------------------------------------------------
--------------------------------------------------------------------------------
--------------------------------------------------------------------------------
--------------------------------------------------------------------------------
--------------------------------------------------------------------------------
--------------------------------------------------------------------------------
--------------------------------------------------------------------------------
--------------------------------------------------------------------------------
--------------------------------------------------------------------------------
--------------------------------------------------------------------------------
--------------------------------------------------------------------------------
--------------------------------------------------------------------------------
--------------------------------------------------------------------------------
--------------------------------------------------------------------------------
--------------------------------------------------------------------------------
--------------------------------------------------------------------------------
--------------------------------------------------------------------------------
--------------------------------------------------------------------------------
--------------------------------------------------------------------------------
--------------------------------------------------------------------------------
--------------------------------------------------------------------------------
--------------------------------------------------------------------------------
--------------------------------------------------------------------------------
--------------------------------------------------------------------------------
--------------------------------------------------------------------------------
--------------------------------------------------------------------------------
--------------------------------------------------------------------------------
--------------------------------------------------------------------------------
--------------------------------------------------------------------------------
--------------------------------------------------------------------------------
--------------------------------------------------------------------------------
--------------------------------------------------------------------------------
--------------------------------------------------------------------------------
--------------------------------------------------------------------------------
--------------------------------------------------------------------------------
--------------------------------------------------------------------------------
--------------------------------------------------------------------------------
--------------------------------------------------------------------------------
--------------------------------------------------------------------------------
--------------------------------------------------------------------------------
--------------------------------------------------------------------------------
--------------------------------------------------------------------------------
--------------------------------------------------------------------------------
--------------------------------------------------------------------------------
--------------------------------------------------------------------------------
--------------------------------------------------------------------------------
--------------------------------------------------------------------------------
--------------------------------------------------------------------------------
--------------------------------------------------------------------------------
--------------------------------------------------------------------------------
--------------------------------------------------------------------------------
--------------------------------------------------------------------------------
--------------------------------------------------------------------------------
--------------------------------------------------------------------------------
--------------------------------------------------------------------------------
--------------------------------------------------------------------------------
--------------------------------------------------------------------------------
--------------------------------------------------------------------------------
----------------------------------------------------YTYIYI-YI------YIYLFI-YLLL--
---------------------------------QKYILNNIYIFPLCLVHSNILINCFGILHCNICRTILRNCFLSGTSD
LQKCISCEEKYYHINPCTQNNESFLMSKTDMNNTFVELKDH---EEVTDEKMKNLITKIIEIAIDRHTLGLHDFSSVSDE
YKEKIKMLCMFSNYKDNYENANNHRQANVETVEEHINKIVETYINEENNMEHMRNLLKNPALCLKNPNHWIKDRAGFKDD
-D-KPSVGIIPERKLFKPYDIKVLKSSLYASSTNCDRQFCDRFSDSNECEHRIRVLNQGKCGNCWVFASSVVIAAYRCRK
GSGFAEPSIKYVTLCKNKHLMDIDNNPFGHYNDNICKEGGHLSYYLETLEKTKILPTSHDVPYNEPIKGSECPDNKETWS
NIWKGVNLMDKIYGGYIYHGYFKVSFKDYVFSNRTNDLINIIKDYIIQQGSLFVSMEVTDKLTFDHDGTKVMMSCENNDS
PDHALVIIGYGDYIKTNGKKSSYWLLRNSWGSHWGDKGNFKLDMYGPNNCNGKVLYNAFPLLLNMSHNPIDVPLPNDLAS
TDIRVRYRQSDFNQNRNRNN-YPQHDKN--N-NN-YD-----------------RNY-----------------------
-------------------------------------------------------INPYNKND-NN----------YNPY
NKAHY-NEREN------------D----------------------PYYDNN-----DDY--------------NNAHIR
RN--TMRFKKRIIKYFLYARMGNIVYKRTILSKRKDEYKEPYSCLRTFSFEKASDFKCRSNCEKYIDKCKHYSSIGECLI
QHSPNYKCVYCGM-
>PADL01_0206000
M-------------------------------------------------------------------------------
--------------------------------------------------------------------------------
--------------------------------------------------------------------------------
--------------------------------------------------------------------------------
--------------------------------------------------------------------------------
--------------------------------------------------------------------------------
--------------------------------------------------------------------------------
--------------------------------------------------------------------------------
--------------------------------------------------------------------------------
--------------------------------------------------------------------------------
--------------------------------------------------------------------------------
--------------------------------------------------------------------------------
--------------------------------------------------------------------------------
--------------------------------------------------------------------------------
--------------------------------------------------------------------------------
--------------------------------------------------------------------------------
--------------------------------------------------------------------------------
--------------------------------------------------------------------------------
--------------------------------------------------------------------------------
--------------------------------------------------------------------------------
--------------------------------------------------------------------------------
--------------------------------------------------------------------------------
--------------------------------------------------------------------------------
--------------------------------------------------------------------------------
--------------------------------------------------------------------------------
--------------------------------------------------------------------------------
--------------------------------------------------------------------------------
--------------------------------------------------------------------------------
--------------------------------------------------------------------------------
--------------------------------------------------------------------------------
--------------------------------------------------------------------------------
--------------------------------------------------------------------------------
--------------------------------------------------------------------------------
--------------------------------------------------------------------------------
--------------------------------------------------------------------------------
--------------------------------------------------------------------------------
--------------------------------------------------------------------------------
--------------------------------------------------------------------------------
--------------------------------------------------------------------------------
--------------------------------------------------------------------------------
--------------------------------------------------------------------------------
--------------------------------------------------------------------------------
--------------------------------------------------------------------------------
--------------------------------------------------------------------------------
--------------------------------------------------------------------------------
--------------------------------------------------------------------------------
--------------------------------------------------------------------------------
--------------------------------------------------------------------------------
--------------------------------------------------------------------------------
--------------------------------------------------------------------------------
--------------------------------------------------------------------------------
--------------------------------------------------------------------------------
--------------------------------------------------------------------------------
--------------------------------------------------------------------------------
--------------------------------------------------------------------------------
--------------------------------------------------------------------------------
--------------------------------------------------------------------------------
--------------------------------------------------------------------------------
--------------------------------------------------------------------------------
--------------------------------------------------------------------------------
--------------------------------------------------------------------------------
--------------------------------------------------------------------------------
--------------------------------------------------------------------------------
--------------------------------------------------------------------------------
--------------------------------------------------------------------------------
--------------------------------------------------------------------------------
--------------------------------------------------------------------------------
--------------------------------------------------------------------------------
--------------------------------------------------------------------------------
--------------------------------------------------------------------------------
--------------------------------------------------------------------------------
--------------------------------------------------------------------------------
--------------------------------------------------------------------------------
--------------------------------------------------------------------------------
--------------------------------------------------------------------------------
--------------------------------------------------------------------------------
--------------------------------------------------------------------------------
--------------------------------------------------------------------------------
--------------------------------------------------------------------------------
--------------------------------------------------------------------------------
--------------------------------------------------------------------------------
--------------------------------------------------------------------------------
--------------------------------------------------------------------------------
--------------------------------------------------------------------------------
--------------------------------------------------------------------------------
--------------------------------------------------------------------------------
--------------------------------------------------------------------------------
--------------------------------------------------------------------------------
----------------------------------------------------LGMK-S-YI------LFLLV--------
-----------------------------------------ILYQVKRVHSNILINCFGVLHCNICRTILRNCFLSGTAD
LEKCISCEEKYYKISPCTQNHESFLMSKSDMNNTFVELKDH---DELTDEKMKNLITEIIEIAIDRHTLGLHDFSSATDE
YKEKIKMLCMFSNYKDNYENANNHKQAKVEIVEEHINKIVETYINEENNMEHMKDLLKNPALCLKNPNHWIKDRAGFKDD
-D-KPSVGIIPERKLFRPYNVKVLKSSLYASSTNCDRQFCDRFSDSNECEHRIRVLNQGKCGNCWVFASSVVIEAYRCRK
GLGFAEPSIKYVTLCKNKYLMDIDNNPFGHYNDNICKEGGHLSYYLETLEKSNMLPTSYDVPYNEPIKGTECPDNKETWS
NIWKGVNLMDKIYGGYIYHGYFKVSFKDYVFSNRTNDLINIIKDYIIQQGSLFVSMEVTDKLTFDHDGTKVMMSCENNDS
PDHALVLIGYGDYIKTNGKKSSYWLLRNSWGSQWGDKGNFKLDMYGPNNCNGRVLYNAFPLLLNMSHNPIDAPLPKDLAS
TDTRVRYRQSDFNQNRNRNN-YPSYDKN--N-NNSYE-----------------RNE-----------------------
-------------------------------------------------------LDPYNKNDDNN----------YNPY
NKAHY-NDRTD------------D----------------------SYYDNN-----DDY--------------NNAHIR
RN--TRRFKKRIIKYFLYARIGNTVYKRTILSKRKDEYKEPYSCLRTFSFEKGSDLKCRSNCEMHIDKCKHYSSIGECLI
RRSPNYKCVYCGM-
>PY17X_0305300
M-------------------------------------------------------------------------------
--------------------------------------------------------------------------------
--------------------------------------------------------------------------------
--------------------------------------------------------------------------------
--------------------------------------------------------------------------------
--------------------------------------------------------------------------------
--------------------------------------------------------------------------------
--------------------------------------------------------------------------------
--------------------------------------------------------------------------------
--------------------------------------------------------------------------------
--------------------------------------------------------------------------------
--------------------------------------------------------------------------------
--------------------------------------------------------------------------------
--------------------------------------------------------------------------------
--------------------------------------------------------------------------------
--------------------------------------------------------------------------------
--------------------------------------------------------------------------------
--------------------------------------------------------------------------------
--------------------------------------------------------------------------------
--------------------------------------------------------------------------------
--------------------------------------------------------------------------------
--------------------------------------------------------------------------------
--------------------------------------------------------------------------------
--------------------------------------------------------------------------------
--------------------------------------------------------------------------------
--------------------------------------------------------------------------------
--------------------------------------------------------------------------------
--------------------------------------------------------------------------------
--------------------------------------------------------------------------------
--------------------------------------------------------------------------------
--------------------------------------------------------------------------------
--------------------------------------------------------------------------------
--------------------------------------------------------------------------------
--------------------------------------------------------------------------------
--------------------------------------------------------------------------------
--------------------------------------------------------------------------------
--------------------------------------------------------------------------------
--------------------------------------------------------------------------------
--------------------------------------------------------------------------------
--------------------------------------------------------------------------------
--------------------------------------------------------------------------------
--------------------------------------------------------------------------------
--------------------------------------------------------------------------------
--------------------------------------------------------------------------------
--------------------------------------------------------------------------------
--------------------------------------------------------------------------------
--------------------------------------------------------------------------------
--------------------------------------------------------------------------------
--------------------------------------------------------------------------------
--------------------------------------------------------------------------------
--------------------------------------------------------------------------------
--------------------------------------------------------------------------------
--------------------------------------------------------------------------------
--------------------------------------------------------------------------------
--------------------------------------------------------------------------------
--------------------------------------------------------------------------------
--------------------------------------------------------------------------------
--------------------------------------------------------------------------------
--------------------------------------------------------------------------------
--------------------------------------------------------------------------------
--------------------------------------------------------------------------------
--------------------------------------------------------------------------------
--------------------------------------------------------------------------------
--------------------------------------------------------------------------------
--------------------------------------------------------------------------------
--------------------------------------------------------------------------------
--------------------------------------------------------------------------------
--------------------------------------------------------------------------------
--------------------------------------------------------------------------------
--------------------------------------------------------------------------------
--------------------------------------------------------------------------------
--------------------------------------------------------------------------------
--------------------------------------------------------------------------------
--------------------------------------------------------------------------------
--------------------------------------------------------------------------------
--------------------------------------------------------------------------------
--------------------------------------------------------------------------------
--------------------------------------------------------------------------------
--------------------------------------------------------------------------------
--------------------------------------------------------------------------------
--------------------------------------------------------------------------------
--------------------------------------------------------------------------------
--------------------------------------------------------------------------------
--------------------------------------------------------------------------------
--------------------------------------------------------------------------------
--------------------------------------------------------------------------------
--------------------------------------------------------------------------------
--------------------------------------------------------------------------------
----------------------------------------------------KTYKIKYFL------LISFF--------
------------------------------------------INLIKQAKSKIIISCFGKQHCKICHIIIRNCFLSGTSN
LEKCIACEENYYETRKCIKQEESFFSY-QG-NNALLELRDQSLQDSVSEESMNELISNILDVAISRYENQKTDVNSMDDD
YKSKIANLCLYLNFKDNYESAEKHKQTDVEHIEPHIQHIVKTFIHTNDNIEHMKNALKNPALCFQNPSEWVQDRLGYKEN
NE-IPSVGIIPEKKLFKPFKNKSLMSSLYNANSKCNRTHCNRFADPNECEYNIRPLNQGTCGNCWAFASSTTVSAFRCRK
GLGFAEPSIKYVTLCKNKYLVDDDSHIFGHYNDNVCHEGGHLSSYIEILDASKMLPTSFDVPYNDPIKGGECPAEASTWG
NIWDGVSSLSKILNGYIYKGYFKISFLDYVQAGKTHELINILKDYIIEQGAIFVSMEISQKLNFDHDGEQVMLNCEYGEA
PDHALVLIGFGDYIKSSGEKSSYWLIRNSWGSRWGDNGNFKMDMYGPGNCNGRVLFNAFPLLLKMTENKISKPLPNDMAS
TDIKMRYNHSEFSKNKKNKN----------R--KITP---------------NNYDD-----------------------
-------------------------------------PFNVNPKI----------VDPPNNNH-ND--------------
----H-NSIDNNDEEN------NER-FYPPYIDPEY------GPSYPSMNNN-----RRF--------------DPSDI-
INH-RNR-LRRVFQINLTVTIGNFVYKRNIYSKRKNEYMEEFSCLRTYSMDAGLDNICRENCEKHIDTCMRSAVIGECLE
RNAPNYKCVYCGM-
>PKNH_0413800
M-------------------------------------------------------------------------------
--------------------------------------------------------------------------------
--------------------------------------------------------------------------------
--------------------------------------------------------------------------------
--------------------------------------------------------------------------------
--------------------------------------------------------------------------------
--------------------------------------------------------------------------------
--------------------------------------------------------------------------------
--------------------------------------------------------------------------------
--------------------------------------------------------------------------------
--------------------------------------------------------------------------------
--------------------------------------------------------------------------------
--------------------------------------------------------------------------------
--------------------------------------------------------------------------------
--------------------------------------------------------------------------------
--------------------------------------------------------------------------------
--------------------------------------------------------------------------------
--------------------------------------------------------------------------------
--------------------------------------------------------------------------------
--------------------------------------------------------------------------------
--------------------------------------------------------------------------------
--------------------------------------------------------------------------------
--------------------------------------------------------------------------------
--------------------------------------------------------------------------------
--------------------------------------------------------------------------------
--------------------------------------------------------------------------------
--------------------------------------------------------------------------------
--------------------------------------------------------------------------------
--------------------------------------------------------------------------------
--------------------------------------------------------------------------------
--------------------------------------------------------------------------------
--------------------------------------------------------------------------------
--------------------------------------------------------------------------------
--------------------------------------------------------------------------------
--------------------------------------------------------------------------------
--------------------------------------------------------------------------------
--------------------------------------------------------------------------------
--------------------------------------------------------------------------------
--------------------------------------------------------------------------------
--------------------------------------------------------------------------------
--------------------------------------------------------------------------------
--------------------------------------------------------------------------------
--------------------------------------------------------------------------------
--------------------------------------------------------------------------------
--------------------------------------------------------------------------------
--------------------------------------------------------------------------------
--------------------------------------------------------------------------------
--------------------------------------------------------------------------------
--------------------------------------------------------------------------------
--------------------------------------------------------------------------------
--------------------------------------------------------------------------------
--------------------------------------------------------------------------------
--------------------------------------------------------------------------------
--------------------------------------------------------------------------------
--------------------------------------------------------------------------------
--------------------------------------------------------------------------------
--------------------------------------------------------------------------------
--------------------------------------------------------------------------------
--------------------------------------------------------------------------------
--------------------------------------------------------------------------------
--------------------------------------------------------------------------------
--------------------------------------------------------------------------------
--------------------------------------------------------------------------------
--------------------------------------------------------------------------------
--------------------------------------------------------------------------------
--------------------------------------------------------------------------------
--------------------------------------------------------------------------------
--------------------------------------------------------------------------------
--------------------------------------------------------------------------------
--------------------------------------------------------------------------------
--------------------------------------------------------------------------------
--------------------------------------------------------------------------------
--------------------------------------------------------------------------------
--------------------------------------------------------------------------------
--------------------------------------------------------------------------------
--------------------------------------------------------------------------------
--------------------------------------------------------------------------------
--------------------------------------------------------------------------------
--------------------------------------------------------------------------------
--------------------------------------------------------------------------------
--------------------------------------------------------------------------------
--------------------------------------------------------------------------------
--------------------------------------------------------------------------------
--------------------------------------------------------------------------------
--------------------------------------------------------------------------------
--------------------------------------------------------------------------------
--------------------------------------------------------------------------------
--------------------------------------------------------------------------------
----------------------------------------------------KINQIAQYV------VFTLV--------
------------------------------------------AHLVKRVKSNIIINCFGTLHCKICHIAIRNCFLSGTSN
LTKCIECEEKYYNIQPCTHHTENFLQISRD-KGAFVEMKNH---DYLTEAKVDDLISEIVKLSLERQKNAVPETEQTKQD
FQKKIMQLCLYSNFSDHYENAKKHTQANAEEVEKHINKIVIMYMNESNNMEHIINSLKNPALCLKDPAEWTKDRAGYKDN
-D-VPSVGIIPERKLFKPYEVKSLMSSLYNYSSNCNRQFCDRFSDPNECENSIRVLNQGTCGNCWAFASSQVISAYRCRK
GLGFAEPSIKYVTLCKNKHSNDLEENPFGHYNDNICREGGHLSYYLETLDRTKMLPTSYDVPYNEPIKGVDCPESSDKWA
NMWEHVNPLTRILNGYLYRGYIKISFHEYAQSGKTDELISLIKDYIIEQGSLFVSMEVNEKLSFDHDGEKVMMNCEYRAS
PDHALTLIGYGDYLKPNGEKSSYWLIRNSWGSHWGDKGNFKIDMYGPSDCNGAVLCNAFPLFLQMNGDKITKPLPDDLAS
TDNKTRYDHSYFTRDRNRRA-SRRYNPN--N-ERDQP---------------NNQED-----------------------
----------------------------------------------------------------------------KDPF
DNPNN-NDNYDG----------NDR-DWPPF-DPFK------DYVYPYMDNR-----KDA------------ERDNGGIS
DNR-SNKIRRTIFKTTLVVNIGDTNFKRNIYMKKKDEYKEQHSCLRTYSLDSQADVSCRNNCDQHIDLCKHYTSIGRCLM
RFAPNYKCVYCGM-
>PRELSG_0414700
--------------------------------------------------------------------------------
--------------------------------------------------------------------------------
--------------------------------------------------------------------------------
--------------------------------------------------------------------------------
--------------------------------------------------------------------------------
--------------------------------------------------------------------------------
--------------------------------------------------------------------------------
--------------------------------------------------------------------------------
--------------------------------------------------------------------------------
--------------------------------------------------------------------------------
--------------------------------------------------------------------------------
--------------------------------------------------------------------------------
--------------------------------------------------------------------------------
--------------------------------------------------------------------------------
--------------------------------------------------------------------------------
--------------------------------------------------------------------------------
--------------------------------------------------------------------------------
--------------------------------------------------------------------------------
--------------------------------------------------------------------------------
--------------------------------------------------------------------------------
--------------------------------------------------------------------------------
--------------------------------------------------------------------------------
--------------------------------------------------------------------------------
--------------------------------------------------------------------------------
--------------------------------------------------------------------------------
--------------------------------------------------------------------------------
--------------------------------------------------------------------------------
--------------------------------------------------------------------------------
--------------------------------------------------------------------------------
--------------------------------------------------------------------------------
--------------------------------------------------------------------------------
--------------------------------------------------------------------------------
--------------------------------------------------------------------------------
--------------------------------------------------------------------------------
--------------------------------------------------------------------------------
--------------------------------------------------------------------------------
--------------------------------------------------------------------------------
--------------------------------------------------------------------------------
--------------------------------------------------------------------------------
--------------------------------------------------------------------------------
--------------------------------------------------------------------------------
--------------------------------------------------------------------------------
--------------------------------------------------------------------------------
--------------------------------------------------------------------------------
--------------------------------------------------------------------------------
--------------------------------------------------------------------------------
--------------------------------------------------------------------------------
--------------------------------------------------------------------------------
--------------------------------------------------------------------------------
--------------------------------------------------------------------------------
--------------------------------------------------------------------------------
--------------------------------------------------------------------------------
--------------------------------------------------------------------------------
--------------------------------------------------------------------------------
--------------------------------------------------------------------------------
--------------------------------------------------------------------------------
--------------------------------------------------------------------------------
--------------------------------------------------------------------------------
--------------------------------------------------------------------------------
--------------------------------------------------------------------------------
--------------------------------------------------------------------------------
--------------------------------------------------------------------------------
--------------------------------------------------------------------------------
--------------------------------------------------------------------------------
--------------------------------------------------------------------------------
--------------------------------------------------------------------------------
--------------------------------------------------------------------------------
--------------------------------------------------------------------------------
--------------------------------------------------------------------------------
--------------------------------------------------------------------------------
--------------------------------------------------------------------------------
--------------------------------------------------------------------------------
--------------------------------------------------------------------------------
--------------------------------------------------------------------------------
--------------------------------------------------------------------------------
--------------------------------------------------------------------------------
--------------------------------------------------------------------------------
--------------------------------------------------------------------------------
--------------------------------------------------------------------------------
--------------------------------------------------------------------------------
--------------------------------------------------------------------------------
--------------------------------------------------------------------------------
--------------------------------------------------------------------------------
--------------------------------------------------------------------------------
--------------------------------------------------------------------------------
--------------------------------------------------------------------------------
--------------------------------------------------------------------------------
--------------------------------------------------------------------------------
--------------------------------------------------------------------------------
---------------------------------------------------------------------MRNCFLSGSLD
FSKCISCEEKYYGIHPCIQHPENFLMSRRE-IKAFIELHEE---DYLTEEKMRVLISEIIEISLNRLKNGLNDDYLKNED
LKRKINKLCLYSNFHDNYENAKSHKQASVAEVEEHIQNIVKKFINEKRNIEHIQDALSNPALCLKDPRQWIRDRTGYKDV
-D-IPSAGILPEKKLFKSYVLNSLNSSLYNLKSNCNRQFCDRFSDTNECEHNIRVLNQGKCWNCWAFASSTVISAYRCRK
GLGFAEPSVKYVTLCKNKYNVS-EINPFGHYNDGVCNEGGHLTFFLDTVEKSGILPTSHDVPYNAPLKSSECPKSNTSWN
NIWDKVKLLDKIYNGYMYHGFLKISFGDYVKQKKTKELINIIKDYVIDQGALFVSMEVNNKLSFDHDGEQVTMSCEYNDS
PDHALVLIGFGDYIMPSGKKSSYWLLRNSWGSHWGDKGNFKLDMYGPGNCNGNVLFNAFPLLLEMKGSKINVPLPKDTAS
TDVRIRYDPNRFSTNRRNNIAPHNIDIN--K-NKLFP---------------NKFNK-----------------------
----------------------------------------------------------------------------FDPF
VKPQH-NDYYDP--IYPYINPRDSK-YEPKN-DSYDDNN---NYVNP----------DIF------------DRNESGII
HNR-DYKNLRRIFKSHLIAQIGDIIYKRSIYSKRKEEFKEPYSCLRTFSMDASSDSICRNNCERYINECKYSSSIGGCLM
KYSPNYKCIYCGM-
>PcyM_0417500
M-------------------------------------------------------------------------------
--------------------------------------------------------------------------------
--------------------------------------------------------------------------------
--------------------------------------------------------------------------------
--------------------------------------------------------------------------------
--------------------------------------------------------------------------------
--------------------------------------------------------------------------------
--------------------------------------------------------------------------------
--------------------------------------------------------------------------------
--------------------------------------------------------------------------------
--------------------------------------------------------------------------------
--------------------------------------------------------------------------------
--------------------------------------------------------------------------------
--------------------------------------------------------------------------------
--------------------------------------------------------------------------------
--------------------------------------------------------------------------------
--------------------------------------------------------------------------------
--------------------------------------------------------------------------------
--------------------------------------------------------------------------------
--------------------------------------------------------------------------------
--------------------------------------------------------------------------------
--------------------------------------------------------------------------------
--------------------------------------------------------------------------------
--------------------------------------------------------------------------------
--------------------------------------------------------------------------------
--------------------------------------------------------------------------------
--------------------------------------------------------------------------------
--------------------------------------------------------------------------------
--------------------------------------------------------------------------------
--------------------------------------------------------------------------------
--------------------------------------------------------------------------------
--------------------------------------------------------------------------------
--------------------------------------------------------------------------------
--------------------------------------------------------------------------------
--------------------------------------------------------------------------------
--------------------------------------------------------------------------------
--------------------------------------------------------------------------------
--------------------------------------------------------------------------------
--------------------------------------------------------------------------------
--------------------------------------------------------------------------------
--------------------------------------------------------------------------------
--------------------------------------------------------------------------------
--------------------------------------------------------------------------------
--------------------------------------------------------------------------------
--------------------------------------------------------------------------------
--------------------------------------------------------------------------------
--------------------------------------------------------------------------------
--------------------------------------------------------------------------------
--------------------------------------------------------------------------------
--------------------------------------------------------------------------------
--------------------------------------------------------------------------------
--------------------------------------------------------------------------------
--------------------------------------------------------------------------------
--------------------------------------------------------------------------------
--------------------------------------------------------------------------------
--------------------------------------------------------------------------------
--------------------------------------------------------------------------------
--------------------------------------------------------------------------------
--------------------------------------------------------------------------------
--------------------------------------------------------------------------------
--------------------------------------------------------------------------------
--------------------------------------------------------------------------------
--------------------------------------------------------------------------------
--------------------------------------------------------------------------------
--------------------------------------------------------------------------------
--------------------------------------------------------------------------------
--------------------------------------------------------------------------------
--------------------------------------------------------------------------------
--------------------------------------------------------------------------------
--------------------------------------------------------------------------------
--------------------------------------------------------------------------------
--------------------------------------------------------------------------------
--------------------------------------------------------------------------------
--------------------------------------------------------------------------------
--------------------------------------------------------------------------------
--------------------------------------------------------------------------------
--------------------------------------------------------------------------------
--------------------------------------------------------------------------------
--------------------------------------------------------------------------------
--------------------------------------------------------------------------------
--------------------------------------------------------------------------------
--------------------------------------------------------------------------------
--------------------------------------------------------------------------------
--------------------------------------------------------------------------------
--------------------------------------------------------------------------------
--------------------------------------------------------------------------------
--------------------------------------------------------------------------------
--------------------------------------------------------------------------------
----------------------------------------------------KINQIAQYV------LLVLV--------
------------------------------------------AHLVKRVKSNIIVNCFGMLHCRICHTAIRNCFLSGTSN
LTKCIQCEEKYYDIQPCTHHTENFLQTSRD-KGAFVEMKDH---DYLTEDRVDELISEVIKLSLEKQKNAVPATEHTNEE
FHKKIMQLCLYSNFNDNYENAKKHTQANAEEVEKHIHKVVSMYMKESNNMEHIINSLKNPALCLKSPEEWTKDRAGYKDN
-DDVPSV-IIPERKLFKPYEVKSLKSSLYSYQSNCNRQFCDRFSDPNECENSIRVLNQGICGNCWAFASSQVISAFRCRK
GLGFAEPSVKYVTLCKNKNADNFQENPFGHYNDNICSEGGHLSYYLETLDKTKMLPTSYDVPYNEPLKGAECPEANAQWD
NMWDQVNPLTRIMNGYLYRGYFKISFHEYARSGRTDELISLIKDYIIDQGSLFVSMEVNEKLSFDHDGEKVMMNCEYRAS
PDHALALIGYGDYLKPSGERSSYWLLRNSWGSHWGDRGNFKIDMYGPSDCNGAVLCNAFPLLLQMNGNKITKPLPKDLAS
TDSRIRYDHSMFTRDQNRRQ-SRRYNSG--E-EQDRP---------------NGQAD-----------------------
----------------------------------------------------------------------------NNPF
DNSKN-NDTYDG----------DDR-NWQDF-DPFR--E---GYVYPYMDNR-----RDGARRNEEDRNNETDRSNEGMG
DNR-GSKIRRKVFKTSLVVNIGDTQFNRIIYMKRKDEYKEQHSCLRTYSLDSLADVSCRNNCNQYIDLCKHYTSIGMCLM
RFANNYKCVYCGM-
>PmUG01_04025300
M-------------------------------------------------------------------------------
--------------------------------------------------------------------------------
--------------------------------------------------------------------------------
--------------------------------------------------------------------------------
--------------------------------------------------------------------------------
--------------------------------------------------------------------------------
--------------------------------------------------------------------------------
--------------------------------------------------------------------------------
--------------------------------------------------------------------------------
--------------------------------------------------------------------------------
--------------------------------------------------------------------------------
--------------------------------------------------------------------------------
--------------------------------------------------------------------------------
--------------------------------------------------------------------------------
--------------------------------------------------------------------------------
--------------------------------------------------------------------------------
--------------------------------------------------------------------------------
--------------------------------------------------------------------------------
--------------------------------------------------------------------------------
--------------------------------------------------------------------------------
--------------------------------------------------------------------------------
--------------------------------------------------------------------------------
--------------------------------------------------------------------------------
--------------------------------------------------------------------------------
--------------------------------------------------------------------------------
--------------------------------------------------------------------------------
--------------------------------------------------------------------------------
--------------------------------------------------------------------------------
--------------------------------------------------------------------------------
--------------------------------------------------------------------------------
--------------------------------------------------------------------------------
--------------------------------------------------------------------------------
--------------------------------------------------------------------------------
--------------------------------------------------------------------------------
--------------------------------------------------------------------------------
--------------------------------------------------------------------------------
--------------------------------------------------------------------------------
--------------------------------------------------------------------------------
--------------------------------------------------------------------------------
--------------------------------------------------------------------------------
--------------------------------------------------------------------------------
--------------------------------------------------------------------------------
--------------------------------------------------------------------------------
--------------------------------------------------------------------------------
--------------------------------------------------------------------------------
--------------------------------------------------------------------------------
--------------------------------------------------------------------------------
--------------------------------------------------------------------------------
--------------------------------------------------------------------------------
--------------------------------------------------------------------------------
--------------------------------------------------------------------------------
--------------------------------------------------------------------------------
--------------------------------------------------------------------------------
--------------------------------------------------------------------------------
--------------------------------------------------------------------------------
--------------------------------------------------------------------------------
--------------------------------------------------------------------------------
--------------------------------------------------------------------------------
--------------------------------------------------------------------------------
--------------------------------------------------------------------------------
--------------------------------------------------------------------------------
--------------------------------------------------------------------------------
--------------------------------------------------------------------------------
--------------------------------------------------------------------------------
--------------------------------------------------------------------------------
--------------------------------------------------------------------------------
--------------------------------------------------------------------------------
--------------------------------------------------------------------------------
--------------------------------------------------------------------------------
--------------------------------------------------------------------------------
--------------------------------------------------------------------------------
--------------------------------------------------------------------------------
--------------------------------------------------------------------------------
--------------------------------------------------------------------------------
--------------------------------------------------------------------------------
--------------------------------------------------------------------------------
--------------------------------------------------------------------------------
--------------------------------------------------------------------------------
--------------------------------------------------------------------------------
--------------------------------------------------------------------------------
--------------------------------------------------------------------------------
--------------------------------------------------------------------------------
--------------------------------------------------------------------------------
--------------------------------------------------------------------------------
--------------------------------------------------------------------------------
--------------------------------------------------------------------------------
--------------------------------------------------------------------------------
--------------------------------------------------------------------------------
----------------------------------------------------KISKIKYYL------FFFFI--------
------------------------------------------AHLVKTVKSRVLVNCFGLLHCKICHTIIRNCFLSGTSD
LSKCIACEESYYSIKPCTHHTDEYLMDQKS-KGAFVELQDH---EYLSDEKMAILLSEIIKISIDRHKKGVAGGSTLDND
LKKKIMQLCLYSNFNDNYENAKSHTQATPEEVEEHIQKIIDIYIKETNNMEHILNSLKNPALCLKDPTQWVKDRAGYKDI
-D-SPSAGIISEKKLFKPYKIKSLMSSLYSSKSNCTMQFCNRFADSNECESKIRVLNQGTCGNCWAFASSTTISAFRCRK
GLGFAEPSAKYVTLCKNKHINTDDGYVSGHYNDNICREGGHLSYYLETLDNTKMLPTSHNVPYNEPIKGADCPDSKPSWS
NMWDEVNLVDRIFNGYIFSGYFKLSFGEYVRNGMTKDLIKIIKEYIIEQGALFVSMKVNGKLSFDHDGEKVMMNCEYEES
PDHALVLIGYGDYIKPSGEESSYWLIRNSWGSHWGDKGNFKIDMYGPSNCNGQVLCNAFPLLLQMRGRKIDNPLPNDLAS
TDTRMRYNHSSFDMSRRRKY-PEQRDNQIND-DRMNPNNPYDNDRYDKNRIDNDRND-----------------------
----------------------------------------------------------------------------NNPF
VNPRY-EDMYDE--HN------EDR-YGPNY-QPFN------DRNAENEYSP-----EEA------------GADYPGIG
DNR-KNSTFRRTFLTNLVVNIGNTQYKRTIYSRRKDEYKEKFSCLRTFSMDESSDVLCRDNCERHIDMCKYNASIGECLM
KFSSNYKCIYCGM-
>PCOAH_00008610
MINVGTLLGTNVGAKLAPGGLWTGTSSSQNASSNHADAKKLPLGGQSDRSVSPEYSSNIEADGEEPPQQVEHPLNRVTDV
AAAPANKRTEVEVRSALLKNHDGVKITGTCNAKFQLFLVPHVSISVEAESNTIQLGRKLENVTITKKQHKVISSESSPLL
QFEENVHSLVNQCTGRRTFKFVVIIKGKELILKWKVYEKMPSTTENNKVNVRTFLLKNTDQPITAIQVHTAKGNEDSFLL
ESKSYFLKDDMPAKCDLIARNCFLSGNLDIEGCYKCTLLSENTELSSPCFNYLPPDFKQNYEQIKRKTHDEIDPEAVQLE
EFIGRILQVVLKIGENDTPTEGETKVEYPNDDLKELLLSYCQVIKKVDKSGTLEVHQMGNQMDVLTNLKGLLKNHSKEEI
PALREKLKNPAICMKDASKWVVQKRGLALPPFEYKHLQRRVTTPVDSQEEHKATNKKNVIEDMHIPGYRAAIDLSQKGKV
SHSDLSGGMFCNEDYCDRWKDKNSCFSHIETEEQGNCNLSWLFASKLHLETIRCMKGYDHLSSSALYVANCSERGNKSKC
TSASNPYEFLTIVEENGFLPPALSVPYSYGKVGNSCPKQEDHWQNLWANVKLLEPSNDPNAVSTKGYTSYESDDFRGNIE
TFVNLIKREVRSKGSVMAYIKALGVLGYDFNGKEVQSLCGDKRPDHAVNIIGYGNYITAGGHKKSYWLIRNSWGKYWGDG
GNFRVDVYGPPECQHNFIHTAAVFNVDVLVAENPSQREAPLYNYYLKSSPDFWGNIYYKNIGRKDGAELKDRTGGNQNLT
VQGQEEQTKLLEDSDLTTTANPVKVPKGAQEDAPKRGDAGKRISEGPTIGEISEELISESPVTPIQQATLREGQVEANPA
SPLTVTASLPTERDVLLVRDGTDEEKTEAATMEVMHILKHIKHGKVKLGIVTYGSYSNIAGDHSCSRSFAQDPEKRDECI
QFCHDEWNNCKGEASPGYCAALLDDVIKCDEDVNIPDPPESQNENPGRKDNPPSNSNPSPHEDSGTVEPTVDGNESGGEH
KTVGEAIDKPADQPADQPAEQSAKQSTDKPTDGPLTQPTVEVSSKAAAAAVRNPNEIEAKCEQLKDQDGVKITGPCGAKF
QVFLVPHVTINVETETNTIYIGKKLNDVIITKKQHKVISSESSPLLQFEENVHSLVNQCTGRRTFKFVVIIKGKELILKW
KVYEKMPSTTENNKVDVRTFLLKNTDKPITAIQVHTAKGNEDSFLLESKSYFLKDDMPPKCDLIARNCFLSGNLDIEGCY
KCTLLYENTELNSPCFNYLSPDFKQNYEQIKRKTQQEKDPIEVQLATSINKVLQGMYKKGEMGLNELLSFDKADTTLKEE
LLNYCASMKKVDTSGVLENYELGSEEDVFSNLTNILKNHAGETKSTLQDKLKNPAICLKNANQWVGRKKGLVLPSLSHTH
GEGTLSAIATEKEGKKEDKLKGSKKVQTNGYDGVINFLSHEKTNMQSTSFIDSMYCNDEYCNRWKDDTSSCLAKIEPQDQ
GDCATSWLFASKLHLETIKCMKGYEHVPSSALYVANCSNKETPTDKCHAASNPLEFLHTLEETKFLPTESNLPYSYKAVN
NVCPEPKNHWQNLWANVKLLDPQYQPNAVSTKGYTAYQSANFNGNMDAFIKLVKSEIMNKGSVIAYVKAAGALSYDLNGK
KVQSLCGSEETPDLAVNIIGYGNYINGEGIKKSYWLLQNSWGKYWGDGGHFKVDMHGPPECQHNFIHTAAVFNVDLPLLE
NVEKKGPMLYNYYMKSSPDFYNHILYRGVQTEEDREIGISGQDKIISSVVSGQTSAEDTLDSEEQSSVVGEGKGNTTTEG
AESTEEAKSPPEAGTDESIETEEQDEQEEEEGDEFEEKGYGEQEEEGDDEFEEEGYDKFEEEGDDEQEVEEDNEPEEEGA
EYEEGYTETGKESVETEEPSRVAMSDESSGEMEEPHTMASPSGSVNSTPSSAAPASTRNISLIKVKQIMEVIHIMKHIKS
GKLRLGITTYKDDLDLANKHDCSRSYSQDPEKRDECIQFCHDEWNNCKGEASPGYCLTQRRRKNDCFFCYVRIGSKGRRI
RRKDRYRLNNEKEHRGMEDNPAVGPKGDLELNRFLLSLLHQASLLFANGGARCADAGSGGTPGDNPAGPPQSTDNGGMNS
ASSSGGHSSAGGSSAPAAQSPEAPNAGGSPPPQATSANIPAVSQAPSVSNTASADAQVAAAPSASFTYPIHVKASLLKNY
KGVKVTGPCGSYFQVYLVPYLYVNVNSGGSEIEMEPLFMKVDNKIKFEKEKHLLQNICAENKTFKLVLYVDKDVLTIKWK
VYPAEGEASSDNTVDIRKYKMKDIGQPITSMQVMMVAEQDGTMYVESKNFSIMNDIPEKCDAIAKECFMSGVLDIQKCYH
CTLLLQEKKKAEECFTYVSPQIKDNFEKIQQTKAEDEEDPSEAELEKTIHNIFTKIYEEGGNLYKEVNQLAIMDYSLKYE
LLKYCSLMKEVDASGTLDNHELGNPEEVFAHITTILHNNSELDVFSLKNKLKNPALCLKKVGHWIGSKTGLTLPSLENSS
VQNNADSFGESEDDISDSTTTEGADSYPLHFSDKLFCNNDYCDRTKDTSSCFAKIEPQDQGDCATSWLFASKLHLETIKC
MKGYDHVPSSALYVANCSNKETPTDKCHAPSNPLEFLHTLEETKFLPTESNLPYSYKAVNNVCPEPKTHWQNLWANVTLL
PPQYQPNAVSTKGYTAYQSANFNGNMDAFIKLVKSEIMNKGSVIAYVKAAGALSYDLNGKKVLSLCGSEETPDLAVNIIG
YGNYINAEGIKKSYWLLQNSWGKYWGDEGNFKVDMHGPPECQHNFIHTAAVFNLHIPVVIPTPNSDPEINSYYLKNSPDF
FSNFYLNKLEAEKANGLSHQKGPIHNSVLYGQSGEGESEEQVSTSIESGTGVETASDGLVAGGTAATGGPNSPTVPVTSE
AVTQPGGEAAPVSTNLVNDAPGNSATSTEGVQVTPPSNEPVPPVTDTVTGPAPVQLSELTGSTGINVQGVTKVLHFLKNV
KNGKVSSSFVTYDDESAIGDKSCSRVQSSDVDKLEDCVKFCEENWNACKGSISPGYCLTKKKGNNDCFFCFVHAFNLCKN
LKMGTYRFVVKLEQFPGGAAKITQVLHILNHVKQRKVKTGLVTYSSYAAMSARHDRMKLLVALLFIPTYVLIQRMSLRCN
MFVLLFTKTFNTGALLRRNAQGFVYAESTPGGVIWGTASDGYLLTQEDSEQKRIMTKDERADSRLGKYQTGNNRTTTTHG
AFSKRREQDEGLGQANHTKVKTQLLKEPIGGKINRMCEAEIAFPFIPPSYISVTTEDSKAGAFRMLTYNKDNALPLTWEV
YFPVEPLTATKRNATEAKWYNRALAENNDGPSDDDHDFFPGGIHSEGDEALPPIGKDDLSEEHQLRNSIDHILNWVYRID
KDGRKVLITQEELNNSMKEDLMKYCQLMKQVDTSGTLEVHQMGNEIEVFNNLIELLRKHQDETVSTLRRKLRNPAVCMKN
VGEWILKRRGLVLPDSSSSNASEHDANLVADSRWIKCVKSNSIGASTDKYNREEDGMVDWEKLKMRSKHICGFNGGLHSG
GERSNGDDPEGSNGKDLCSPKDKEENKMKYSFLLLLALCAAYGNHVAICTTTETSSDGGSNVSQPGPSGSGTGAENPGSP
QAGSHSVSSESEQGVGESTNLPSAVSEAQSSAEPNSPQEGQAANQDGNGTDSEDSSASTAQGGVSPAPPGSPSGQAGATQ
LQAIPKKAEVKSALLKNFTGVKVTGPCDTEVGLYLIPYIYISVKVAADTIELSTKFPNSDNIIVAFTDGGKTMVNKCEGD
FQKTFKFIAYLEDNILTLKWIVYPQGTNENNKVADVRKYKLPNLERPITSIQVHSLMLQGDSVIYTSKDYSIKNDIPKTC
QQVLSACFLSGNTDIENCYTCNLLINKEDTNDKCFDYVSADFKNEFQEVKAKGQDDEESNEYKLAQAIDAVLSGIYKTHI
NGNKELITSEELHANVMEQISNYCHVLKEVDTSGTLEVHQMGNEIEVFNNLVNFLQKHGEEKYSTLEWKLQNPALCLKNV
NDWLVNKKGLVLPLLPNGGSHIYLGDNNHVQDEQKCCPSTYQEGDDGIIDLSVVHKNAHAPSTPFTNHMFCNYDYCDRTK
DTSSCLAKIETQDQGDCATSWLFASKIHLETIKCMKGYEHVPSSALYVANCSNNETPTDKCHAPSNPLEFLHTLEETKFL
PTESNLPYSYKAVNNVCPQPKTHWQNLWENVTLLAPQYQPNAVSTKGYTAYQSANFNGNMDAFIKLVKSEIMNKGSVIAY
VKATGALSYDLNGKKVQSLCGSEETPDLAVNIIGYGNYINGEGVKKSYWLLQNSWGKYWGDGGHFKVDMHGPEHCQHNFI
HTAAVFNLDVPHFQSPAKDTQLYSYHLKSSPDFYKNLYYNALGGECGSAPCQAVHGQDTPKPVVEVGVEYLESAAEGEQN
ISQVSPVGSAVSDTQVQVTQQQQQQLQQHPPPPPPEEEHQNGVEHQAGGPEVQTVPGGENPNAGMEIEKIVQIIHVLKHI
KQTKMVTRVVTYEGLYDLGDPSCSRTEASSVEKLDECIKFCNENYFSLYQVNKPEGAVCWDCAMRCTSTDGNEGQGAEEQ
VNADLGMDTGDNSVKGQPVVPQNGALPAENSQGVQGGPVDTSSQNPNQNEEVEKVEAGMVEAPSEGAKQEIQVKSSLLKG
YKGVKVTGTCGASFLVFFAPYLFIDVDTDSSNIYLGTDLIDLEVTEQMGKEGDEKNKCKDGKTFKFVAFIGDDHLTIKWK
VYDSADQKPTQNDKAEMRKYVMKNLSGEFTSVQVHNVVQQNGSNVFESKNYALSNDMPEKCDAIAANCFLSGSVYIEKCY
RCTLKMENANSSDVCYNYLPKVEKPTKEGAQIYDYYVKNSPDLEGNIHHKNVDGQMNGSANNGAGVVQGQETAEKEVADA
VKEPAPLDNTGATEGKVDEPESTHVPPLPEQEEVAGVTDVDTTEGDQPEQVELPEQPEQQGPAGPEGQPSTSPEAAVLGT
QLSHVLKYIKKNKVKMNLITYKNPEVISTGHDCSRSYSINPDKYEECVKICEANWSKCENDAVPGFCLYEHAKENDSFLT
STNVTICETNKVDNVTQGGNKGTSGGKSNGSPPSKNSPPSDGSKKNETPFPTKTISFSMPPNLDGGESKNENASSTEKKG
APTDGSPPSSTNATGGSSTSSGKEAENKVIPPQKSEQTKPFATEVTGQGHQTALEIFGGNTTNSNGPLDGPMQVESALLK
NYKGVKVTGPCGSYFRVYLVPHILIYALTKNSIIQIESLFDDNTRIDFEYADDIVNKCEEGKNFKLIVYLKENILTLKWN
VFPSTEEDHSDVTTKADVRRFKIPQLERPFTSIQVYTADVKAGVIESKNYALGADIPDKCNSIATDCFLNGNINIDKCYQ
CSLLVQNSDQTSDECFNYVSKDLQDQHNNAKVKGQDDVNPKEYELTESIDIILKNIYKVDKIKKKKVLIGMDDLDDVLKV
ELLNYCKLLKEMDVKGTLENCELGDEIDIFNNVIRLLSMHPKENIITLQDKLRSTAICLKNVDEWVEKKRGLVLPEGEES
SSHEGNPTKVDKEDDDNEEEGHVKESELLNQDMYRKDEDGTIDLVKAGKELKLRSPYFKSSKYCNYEYCDRWKDKTSCIS
NIEVEEQGNCGLCWVFASKLHLETIRCMRGYGHFRSSALYVANCSRRNPKDICAVGSNPIEFLQIVRDIGFLPLESDHPY
LHTKAGNECPKIKDNWINLWGNSKLLSHKMYGHFMVYKGLISYQSRHFKDNMHIFIDLVKREVQNKGSVIIYIKTKDVIG
YDFNGKGVHNMCGDKVPDHGANIVGYGNYINVDGEKRSYWLIRNSWGYYWGNEGTFKVDMLGPKGCKYNFIHTAVVFKVN
LGAIDIPNKDVDLNHTYFPKHNSDFFHSLYFNNYDDEAANQKKIIPKYRNKDYSGSAYKWKKVAKRWQIAGQDGDDHTGG
ASSGEASGKNSNVPPKSAKPTASAEKKIQILHVLKHIDKAKIMRGLVKYENISETQNDHSCARAHSKNPDKMEECKLFCE
ENWNSCKNHYSPGYCLTKLYNGSNCYFCYVDNGREHSSEKSNKNTEPQLGVNSLNSVQMCSSHIAREVKTSNKQAKRPTH
TSYDSYKSNQVCVALGTHVTRCTGDGSAVPGGGDKPHTVNPSQGGSPDAKSNDIESESEGAASMEVADASKEDVQITSAL
LKNYNGIKITGSCKAHFRVFLLPHLWIYAAAPENKIQLRPNFGPITSIDLGNLINDCKKGTNNKFKFVVHTSDDILTLKW
KVTGEGAAPDNKEDVKKYKLPPLERPFTSVQVHSANAKSKIIESKFYDIDSSMPAQCDLIARNCFLTGSLDIEHCYHCTL
LEKKMTEGNECFNYVSTEAKEMIKKDTPIKAQEEDANSAEHKLIESIDVILKAMYKSDKDYEKKELITLEEVDAKLKKEL
ANYCSLLKQVDTSGTLKNHQLANEEETYRNLTRLLQMHKGENVITLQDKLRNAAICMKDIDKWIVYKRGLTLPEGVPYSE
DNTKEYLPEELLTEIEKEKSVYDDDVFDKDTNGVIDLNKVPSEMKFKSPYFKKSKYCNNEYCDRWKDKTSCISNIEVEEQ
GDCGLCWIFASKLHLETIRCMRGYGHFRSSALFVANCSKRDPEERCSVGSNPTEFLEIVKDTGFLPLESDLPYSYKHAGK
SCPKNRNKWTNLWGDTKLLYHVRSNVFYKTLGYVSYESKLFHTNMDLFIDILKKEIQNKGSVIIYIKTENTIDYDFNGRI
VHSLCGHNDADHAANIIGYGNYINVDGEKRSYWLIRNSWGYYWGDEGNFKVDMHGPAHCQHNFIHTAVVFKIDLGIVEVP
KKKKRDQSLYNYFVKYVPNFLYNLFFVCFDARAYIDDDDNVLGEKGKEGASGGENAVVDGQAAVAGQTENPSSVANKAGI
ISPVGSQMSTVTSLTPVDNSGEKKIPVMHILKYVKENKMTKASVKYNSLSEIEGSHSCSRTYALDEEGHAECIQFCLKNW
TSCKGHYNPGYCLTKIGKGPISRINLMSVCLILTLKTFPLLNFADAHFCKIKMISQIAQYV------VFALV--------
------------------------------------------AHLVKRVKSNILVNCFGTLHCKICHIAIRNCFLSGTSN
LTKCIECEERYYNIQPCTHHTENFLQTSRD-KGAFVEMKDH---DYLTEEKVDDLISEIVKLSLERQKKAVPATEQANED
FRKKIMQLCLYSNFSDHYENAKKHTQADAEEVEKHIIRIVNMYIKENNNMEHITNSLKNPALCLKDPAEWTKDRAGYKDN
-N-VPSVGIIPERKLFKPYEVKSLMSSLYSYSSNCNRQFCDRFSDPNECENSIRVLNQGTCGNCWAFASSQVISAYRCRK
GLGFAEPSIKYVTLCKNKNADNFEENPFGHYNDNICREGGHLSYYLDTLDKTKMLPTSYDVPYNEPIKGVDCPETSDKWT
NMWENVNPLTRILNGYLYRGYFKISFHEYANSGKTDELISVIKDYIIEQGSLFVSMEVNEKLSFDHDGEKVMMNCEYKAS
PDHALALIGYGDYIKPSGEKSSYWLLRNSWGSHWGDRGNFKIDMYGPPDCNGAVLCNAFPLVLQMNGKKINKPLPDDFAS
TDNKTRYDHSYFTRDRNRRQ-SRRYNSN--K-EQDQP---------------NDQAH-----------------------
----------------------------------------------------------------------------YDPF
DNPKN-NEIYDG----------EDR-DWPAF-DPFK------DYVYPYMDNN-----KDA------------EGGNGGIS
DNR-SSKIRRTVFKTSLVVNIGDTQFKRNIYMKKKDEYKEQHSCLRTYSLDSQADVSCRDNCNQYIDLCKHYTSIGRCLM
RFAPNYKCVYCGM-
>PGAL8A_00017100
--------------------------------------------------------------------------------
--------------------------------------------------------------------------------
--------------------------------------------------------------------------------
--------------------------------------------------------------------------------
--------------------------------------------------------------------------------
--------------------------------------------------------------------------------
--------------------------------------------------------------------------------
--------------------------------------------------------------------------------
--------------------------------------------------------------------------------
--------------------------------------------------------------------------------
--------------------------------------------------------------------------------
--------------------------------------------------------------------------------
--------------------------------------------------------------------------------
--------------------------------------------------------------------------------
--------------------------------------------------------------------------------
--------------------------------------------------------------------------------
--------------------------------------------------------------------------------
--------------------------------------------------------------------------------
--------------------------------------------------------------------------------
--------------------------------------------------------------------------------
--------------------------------------------------------------------------------
--------------------------------------------------------------------------------
--------------------------------------------------------------------------------
--------------------------------------------------------------------------------
--------------------------------------------------------------------------------
--------------------------------------------------------------------------------
--------------------------------------------------------------------------------
--------------------------------------------------------------------------------
--------------------------------------------------------------------------------
--------------------------------------------------------------------------------
--------------------------------------------------------------------------------
--------------------------------------------------------------------------------
--------------------------------------------------------------------------------
--------------------------------------------------------------------------------
--------------------------------------------------------------------------------
--------------------------------------------------------------------------------
--------------------------------------------------------------------------------
--------------------------------------------------------------------------------
--------------------------------------------------------------------------------
--------------------------------------------------------------------------------
--------------------------------------------------------------------------------
--------------------------------------------------------------------------------
--------------------------------------------------------------------------------
--------------------------------------------------------------------------------
--------------------------------------------------------------------------------
--------------------------------------------------------------------------------
--------------------------------------------------------------------------------
--------------------------------------------------------------------------------
--------------------------------------------------------------------------------
--------------------------------------------------------------------------------
--------------------------------------------------------------------------------
--------------------------------------------------------------------------------
--------------------------------------------------------------------------------
--------------------------------------------------------------------------------
--------------------------------------------------------------------------------
--------------------------------------------------------------------------------
--------------------------------------------------------------------------------
--------------------------------------------------------------------------------
--------------------------------------------------------------------------------
--------------------------------------------------------------------------------
--------------------------------------------------------------------------------
--------------------------------------------------------------------------------
--------------------------------------------------------------------------------
--------------------------------------------------------------------------------
--------------------------------------------------------------------------------
--------------------------------------------------------------------------------
--------------------------------------------------------------------------------
--------------------------------------------------------------------------------
--------------------------------------------------------------------------------
--------------------------------------------------------------------------------
--------------------------------------------------------------------------------
--------------------------------------------------------------------------------
--------------------------------------------------------------------------------
--------------------------------------------------------------------------------
--------------------------------------------------------------------------------
--------------------------------------------------------------------------------
--------------------------------------------------------------------------------
--------------------------------------------------------------------------------
--------------------------------------------------------------------------------
--------------------------------------------------------------------------------
--------------------------------------------------------------------------------
--------------------------------------------------------------------------------
--------------------------------------------------------------------------------
--------------------------------------------------------------------------------
--------------------------------------------------------------------------------
--------------------------------------------------------------------------------
--------------------------------------------------------------------------------
--------------------------------------------------------------------------------
--------------------------------------------------------------------------------
---------------------------------------------------------------------MRNCFLAGSLD
FSKCILCEEKFYNIQPCIQHPQNFLLSKGE-IKAFIELQEE---DYLTREQMRALIEEIIKISLYRIKKRLNDEHSMSDD
LKKKIKKLCLYSNFYDNYENARNHMQASVVEVEQHIRKIVKKFMNEKDNIEHMYDSLSNPALCLKDPGQWIRDRAGYKDI
-D-IPSAGIIPEKKLFKSYMLNSLNNSLYSSKYNCNRQFCNRFADTNECEHNIRVLNQGKCGNCWAFASSTVISAYRCRK
DLGFAEPSVKYVTLCKNKYNNN-GIDLFGHYNDNICKEGGHIVFFLNTVEKTGMLPTSHDVPYYAPLKSSECPKSKSSWS
NIWDQVNLFDKIYNGYMYHGFLKISFGDYVEQGKTTELINIIKDYIIDQGALFVSMTITEKLSFDHDGEKVMISCQHNET
PDHALALIGFGDYIMPSGKKSSYWLIRNSWGAHWGDKGNFKLDVYGSPNCNGHVLYNAFPLLLEMNGKKINAPLPNDTAS
TDVKTRYDFHGFGSHKENNFSPHNMNID--R-NRLYP---------------NPFGD-----------------------
----------------------------------------------------------------------------SYPF
RKPNH-NTYYDP--INPYAIPRDQN-YNPNK-DSSYGNN---DYAYP----------RDN------------SRDRSGII
YNR-DIRNLRRVFKSQIIAQIGDFIYKRSIYSKRKDEIKEPYSCLRTFSMDSLSDSTCRNNCHQFISECKYSSSIGECLM
KRSPNYKCIYCGM-
>PBANKA_0304700
M-------------------------------------------------------------------------------
--------------------------------------------------------------------------------
--------------------------------------------------------------------------------
--------------------------------------------------------------------------------
--------------------------------------------------------------------------------
--------------------------------------------------------------------------------
--------------------------------------------------------------------------------
--------------------------------------------------------------------------------
--------------------------------------------------------------------------------
--------------------------------------------------------------------------------
--------------------------------------------------------------------------------
--------------------------------------------------------------------------------
--------------------------------------------------------------------------------
--------------------------------------------------------------------------------
--------------------------------------------------------------------------------
--------------------------------------------------------------------------------
--------------------------------------------------------------------------------
--------------------------------------------------------------------------------
--------------------------------------------------------------------------------
--------------------------------------------------------------------------------
--------------------------------------------------------------------------------
--------------------------------------------------------------------------------
--------------------------------------------------------------------------------
--------------------------------------------------------------------------------
--------------------------------------------------------------------------------
--------------------------------------------------------------------------------
--------------------------------------------------------------------------------
--------------------------------------------------------------------------------
--------------------------------------------------------------------------------
--------------------------------------------------------------------------------
--------------------------------------------------------------------------------
--------------------------------------------------------------------------------
--------------------------------------------------------------------------------
--------------------------------------------------------------------------------
--------------------------------------------------------------------------------
--------------------------------------------------------------------------------
--------------------------------------------------------------------------------
--------------------------------------------------------------------------------
--------------------------------------------------------------------------------
--------------------------------------------------------------------------------
--------------------------------------------------------------------------------
--------------------------------------------------------------------------------
--------------------------------------------------------------------------------
--------------------------------------------------------------------------------
--------------------------------------------------------------------------------
--------------------------------------------------------------------------------
--------------------------------------------------------------------------------
--------------------------------------------------------------------------------
--------------------------------------------------------------------------------
--------------------------------------------------------------------------------
--------------------------------------------------------------------------------
--------------------------------------------------------------------------------
--------------------------------------------------------------------------------
--------------------------------------------------------------------------------
--------------------------------------------------------------------------------
--------------------------------------------------------------------------------
--------------------------------------------------------------------------------
--------------------------------------------------------------------------------
--------------------------------------------------------------------------------
--------------------------------------------------------------------------------
--------------------------------------------------------------------------------
--------------------------------------------------------------------------------
--------------------------------------------------------------------------------
--------------------------------------------------------------------------------
--------------------------------------------------------------------------------
--------------------------------------------------------------------------------
--------------------------------------------------------------------------------
--------------------------------------------------------------------------------
--------------------------------------------------------------------------------
--------------------------------------------------------------------------------
--------------------------------------------------------------------------------
--------------------------------------------------------------------------------
--------------------------------------------------------------------------------
--------------------------------------------------------------------------------
--------------------------------------------------------------------------------
--------------------------------------------------------------------------------
--------------------------------------------------------------------------------
--------------------------------------------------------------------------------
--------------------------------------------------------------------------------
--------------------------------------------------------------------------------
--------------------------------------------------------------------------------
--------------------------------------------------------------------------------
--------------------------------------------------------------------------------
--------------------------------------------------------------------------------
--------------------------------------------------------------------------------
--------------------------------------------------------------------------------
--------------------------------------------------------------------------------
--------------------------------------------------------------------------------
----------------------------------------------------KTYKIKYFL------LLSLF--------
------------------------------------------INLINQAKSKIIISCFGKQHCKICHIIIRNCFLSGTSN
LQKCIACEENYYNTRTCIKHEESFFNY-KG-TNALLELRDQSLQDNVSEESLSELISKILDVAIFRYENKKTDANSMDDD
YKSKISNLCLYLNFKDNYESAKNHKQTDVEHIESHIQHIVKTFIHANDNIEHMKNALRNPALCFQNPLEWVQDRLGYKEN
DE-IPSVGIIPEKKLFKPYTNKSLMSSLYNANSKCNRTYCNRFSDPNECEYNIRPLNQGTCGNCWAFASSTTISAYRCRK
GLGFAEPSIKYVTLCKNKYLDDEDSQTFGHYNDNICHEGGHISSYIEILDASKMLPTSFDVPYNEPIKGGECPTEVSTWG
NIWNGVSSLSKILNGYIYKGYFKISFLDYVQAGKTNELINILKDYIIEQGAIFVSMEISQKLNFDHDGEQVMLNCEYGEV
PDHALVLIGFGDYIKSSGEKSSYWLIRNSWGSRWGSNGNFKMDMYGPRNCNGRVLFNAFPLLLKMKENNISKPLPNDISS
TDVKIRYKHSDFTKNKKNQR-----DQN--R--KITP---------------NNYDD-----------------------
-------------------------------------PYNFKPKT----------VDPPNNNN-N-------------DY
VNPDY-NSIDANDRQN------NER-FYPPSRDPEY------DPSYPSMNNN-----RRF--------------DPSDI-
INY-RNK-LRKIFQTDLTVTIGNFVYKRNIYSKRKNEYMEQFSCLRTYSMDSNLDNICRENCEKHIDTCMHSEVIGDCLD
RNAPNYKCVYCGM-
>PCHAS_0306900
M-------------------------------------------------------------------------------
--------------------------------------------------------------------------------
--------------------------------------------------------------------------------
--------------------------------------------------------------------------------
--------------------------------------------------------------------------------
--------------------------------------------------------------------------------
--------------------------------------------------------------------------------
--------------------------------------------------------------------------------
--------------------------------------------------------------------------------
--------------------------------------------------------------------------------
--------------------------------------------------------------------------------
--------------------------------------------------------------------------------
--------------------------------------------------------------------------------
--------------------------------------------------------------------------------
--------------------------------------------------------------------------------
--------------------------------------------------------------------------------
--------------------------------------------------------------------------------
--------------------------------------------------------------------------------
--------------------------------------------------------------------------------
--------------------------------------------------------------------------------
--------------------------------------------------------------------------------
--------------------------------------------------------------------------------
--------------------------------------------------------------------------------
--------------------------------------------------------------------------------
--------------------------------------------------------------------------------
--------------------------------------------------------------------------------
--------------------------------------------------------------------------------
--------------------------------------------------------------------------------
--------------------------------------------------------------------------------
--------------------------------------------------------------------------------
--------------------------------------------------------------------------------
--------------------------------------------------------------------------------
--------------------------------------------------------------------------------
--------------------------------------------------------------------------------
--------------------------------------------------------------------------------
--------------------------------------------------------------------------------
--------------------------------------------------------------------------------
--------------------------------------------------------------------------------
--------------------------------------------------------------------------------
--------------------------------------------------------------------------------
--------------------------------------------------------------------------------
--------------------------------------------------------------------------------
--------------------------------------------------------------------------------
--------------------------------------------------------------------------------
--------------------------------------------------------------------------------
--------------------------------------------------------------------------------
--------------------------------------------------------------------------------
--------------------------------------------------------------------------------
--------------------------------------------------------------------------------
--------------------------------------------------------------------------------
--------------------------------------------------------------------------------
--------------------------------------------------------------------------------
--------------------------------------------------------------------------------
--------------------------------------------------------------------------------
--------------------------------------------------------------------------------
--------------------------------------------------------------------------------
--------------------------------------------------------------------------------
--------------------------------------------------------------------------------
--------------------------------------------------------------------------------
--------------------------------------------------------------------------------
--------------------------------------------------------------------------------
--------------------------------------------------------------------------------
--------------------------------------------------------------------------------
--------------------------------------------------------------------------------
--------------------------------------------------------------------------------
--------------------------------------------------------------------------------
--------------------------------------------------------------------------------
--------------------------------------------------------------------------------
--------------------------------------------------------------------------------
--------------------------------------------------------------------------------
--------------------------------------------------------------------------------
--------------------------------------------------------------------------------
--------------------------------------------------------------------------------
--------------------------------------------------------------------------------
--------------------------------------------------------------------------------
--------------------------------------------------------------------------------
--------------------------------------------------------------------------------
--------------------------------------------------------------------------------
--------------------------------------------------------------------------------
--------------------------------------------------------------------------------
--------------------------------------------------------------------------------
--------------------------------------------------------------------------------
--------------------------------------------------------------------------------
--------------------------------------------------------------------------------
--------------------------------------------------------------------------------
--------------------------------------------------------------------------------
--------------------------------------------------------------------------------
--------------------------------------------------------------------------------
----------------------------------------------------KTYKIKYFL------LISLF--------
------------------------------------------INLIKQAKSKIVISCFGKQHCKICHVIIRNCFLSGTSN
LQKCIACEESYYNTRQCIRQEGSLFNN-KE-NNALLELKDESLQDSISEDSLDGLVSSILDIAMLRYKNKTTDAGSMDDD
YKTKIDNLCLYLNFKDNYENAEKHDQTDAEHVETHIQHIIQMFIHANDNMEHMRNALKNPALCFQNPAEWVQDRLGYKEN
AE-IPSVGVIPEKKLFKPHKHSSLMNSLYNPNSKCNRKYCNRFADPNECEHNIRPLNQGTCGNCWAFASSTTISAFRCRK
GLGFAEPSIKYVTLCKNKYLVDEEPPVFGHYNDNICHEGGHLSSYIEILDLSKMLPTSFDVPYNEPIKGGDCPTEVSTWG
NLWNGVTALDKILNGYIYKGYFKISFLDYTQAGKTNELINILKDYIIEQGAIFVSMEISKKLSFDHDGEQVMMNCEYGEA
PDHALVLIGFGDYIKSSGEKSSYWLIRNSWGSRWGDNGNFKMDMYGPRNCNGRVLFNAFPLLLKMTENNISKPLPNDMSS
TDVKIRYNHSDFTKNKKNKT-SQR-DRN--R--KVTP---------------NSYDD-----------------------
-------------------------------------PYDINPRT----------VDPSNNNQ-NDY---------VNPY
YNPDY-NPIDNNDRQN------NDR-H-PPFRDSEY------DPAYPSMNNN-----RRF--------------DPNDI-
INH-RNR-LRRIFQTDLTVTIGNFVYKRNIYSKRKNEYMEEFSCLRTYSMDTNLDNICRENCEKHIDTCMHSTVIGECLS
RNAPNYKCIYCGM-
>PGSY75_0207300
M-------------------------------------------------------------------------------
--------------------------------------------------------------------------------
--------------------------------------------------------------------------------
--------------------------------------------------------------------------------
--------------------------------------------------------------------------------
--------------------------------------------------------------------------------
--------------------------------------------------------------------------------
--------------------------------------------------------------------------------
--------------------------------------------------------------------------------
--------------------------------------------------------------------------------
--------------------------------------------------------------------------------
--------------------------------------------------------------------------------
--------------------------------------------------------------------------------
--------------------------------------------------------------------------------
--------------------------------------------------------------------------------
--------------------------------------------------------------------------------
--------------------------------------------------------------------------------
--------------------------------------------------------------------------------
--------------------------------------------------------------------------------
--------------------------------------------------------------------------------
--------------------------------------------------------------------------------
--------------------------------------------------------------------------------
--------------------------------------------------------------------------------
--------------------------------------------------------------------------------
--------------------------------------------------------------------------------
--------------------------------------------------------------------------------
--------------------------------------------------------------------------------
--------------------------------------------------------------------------------
--------------------------------------------------------------------------------
--------------------------------------------------------------------------------
--------------------------------------------------------------------------------
--------------------------------------------------------------------------------
--------------------------------------------------------------------------------
--------------------------------------------------------------------------------
--------------------------------------------------------------------------------
--------------------------------------------------------------------------------
--------------------------------------------------------------------------------
--------------------------------------------------------------------------------
--------------------------------------------------------------------------------
--------------------------------------------------------------------------------
--------------------------------------------------------------------------------
--------------------------------------------------------------------------------
--------------------------------------------------------------------------------
--------------------------------------------------------------------------------
--------------------------------------------------------------------------------
--------------------------------------------------------------------------------
--------------------------------------------------------------------------------
--------------------------------------------------------------------------------
--------------------------------------------------------------------------------
--------------------------------------------------------------------------------
--------------------------------------------------------------------------------
--------------------------------------------------------------------------------
--------------------------------------------------------------------------------
--------------------------------------------------------------------------------
--------------------------------------------------------------------------------
--------------------------------------------------------------------------------
--------------------------------------------------------------------------------
--------------------------------------------------------------------------------
--------------------------------------------------------------------------------
--------------------------------------------------------------------------------
--------------------------------------------------------------------------------
--------------------------------------------------------------------------------
--------------------------------------------------------------------------------
--------------------------------------------------------------------------------
--------------------------------------------------------------------------------
--------------------------------------------------------------------------------
--------------------------------------------------------------------------------
--------------------------------------------------------------------------------
--------------------------------------------------------------------------------
--------------------------------------------------------------------------------
--------------------------------------------------------------------------------
--------------------------------------------------------------------------------
--------------------------------------------------------------------------------
--------------------------------------------------------------------------------
--------------------------------------------------------------------------------
--------------------------------------------------------------------------------
--------------------------------------------------------------------------------
--------------------------------------------------------------------------------
--------------------------------------------------------------------------------
--------------------------------------------------------------------------------
--------------------------------------------------------------------------------
--------------------------------------------------------------------------------
--------------------------------------------------------------------------------
--------------------------------------------------------------------------------
--------------------------------------------------------------------------------
--------------------------------------------------------------------------------
--------------------------------------------------------------------------------
--------------------------------------------------------------------------------
----------------------------------------------------FIYLLL-YK------NIHLII-Y-----
-----------------------------------------IFFPCVAVHSNILINCFGVLHCNICRTILRNCFLSGTAD
LEKCISCEEKYYKISPCTQNHESFLMSKSDMNNTFVELKDH---DELTDEKMKNVITEIIEIAIDRHTLGLHDFSSATDE
YKEKIKMLCMFSNYKDNYENANNHKQAKVEIVEEHINKIVETYINEENNMEHMKDLLKNPALCLKNPNHWIKDRAGFKDD
-D-KPSVGIIPERKLFRPYDVKVLKSSLYASSTNCDRQFCDRFSDSNECEHRIRVLNQGKCGNCWVFASSVVIEAYRCRK
GLGFAEPSIKYVTLCKNKYLMDIDNNPFGHYNDNICKEGGHLSYYLETLEKSNMLPTSYDVPYNEPIKGTECPDNKETWS
NIWKGVNLMDKIYGGYIYHGYFKVSFKDYVFSNRTNDLINIIKDYIIQQGSLFVSMEVTDKLTFDHDGTKVMMSCENNDS
PDHALVLIGYGDYIKTNGKKSSYWLLRNSWGSQWGDKGNFKLDMYGPNNCNGRVLYNAFPLLLNMSHNPIDAPLPKDLAS
TDTRVRYRQSDFNQNRNRNN-YPSYDKN--N-NDSYD-----------------RNE-----------------------
-------------------------------------------------------LDPYNKNDDNN----------YNPY
NKAHY-NDRTD------------D----------------------SYYDNN-----DDY--------------NNAHIR
RN--TRRFKKRIIKYFLYARIGNTVYKRTILSKRKDEYKEPYSCLRTFSFEKASDLKCRSNCEMHIDKCKHYSSIGECLI
RRSPNYKCVYCGM-
>PVVCY_0300570
M-------------------------------------------------------------------------------
--------------------------------------------------------------------------------
--------------------------------------------------------------------------------
--------------------------------------------------------------------------------
--------------------------------------------------------------------------------
--------------------------------------------------------------------------------
--------------------------------------------------------------------------------
--------------------------------------------------------------------------------
--------------------------------------------------------------------------------
--------------------------------------------------------------------------------
--------------------------------------------------------------------------------
--------------------------------------------------------------------------------
--------------------------------------------------------------------------------
--------------------------------------------------------------------------------
--------------------------------------------------------------------------------
--------------------------------------------------------------------------------
--------------------------------------------------------------------------------
--------------------------------------------------------------------------------
--------------------------------------------------------------------------------
--------------------------------------------------------------------------------
--------------------------------------------------------------------------------
--------------------------------------------------------------------------------
--------------------------------------------------------------------------------
--------------------------------------------------------------------------------
--------------------------------------------------------------------------------
--------------------------------------------------------------------------------
--------------------------------------------------------------------------------
--------------------------------------------------------------------------------
--------------------------------------------------------------------------------
--------------------------------------------------------------------------------
--------------------------------------------------------------------------------
--------------------------------------------------------------------------------
--------------------------------------------------------------------------------
--------------------------------------------------------------------------------
--------------------------------------------------------------------------------
--------------------------------------------------------------------------------
--------------------------------------------------------------------------------
--------------------------------------------------------------------------------
--------------------------------------------------------------------------------
--------------------------------------------------------------------------------
--------------------------------------------------------------------------------
--------------------------------------------------------------------------------
--------------------------------------------------------------------------------
--------------------------------------------------------------------------------
--------------------------------------------------------------------------------
--------------------------------------------------------------------------------
--------------------------------------------------------------------------------
--------------------------------------------------------------------------------
--------------------------------------------------------------------------------
--------------------------------------------------------------------------------
--------------------------------------------------------------------------------
--------------------------------------------------------------------------------
--------------------------------------------------------------------------------
--------------------------------------------------------------------------------
--------------------------------------------------------------------------------
--------------------------------------------------------------------------------
--------------------------------------------------------------------------------
--------------------------------------------------------------------------------
--------------------------------------------------------------------------------
--------------------------------------------------------------------------------
--------------------------------------------------------------------------------
--------------------------------------------------------------------------------
--------------------------------------------------------------------------------
--------------------------------------------------------------------------------
--------------------------------------------------------------------------------
--------------------------------------------------------------------------------
--------------------------------------------------------------------------------
--------------------------------------------------------------------------------
--------------------------------------------------------------------------------
--------------------------------------------------------------------------------
--------------------------------------------------------------------------------
--------------------------------------------------------------------------------
--------------------------------------------------------------------------------
--------------------------------------------------------------------------------
--------------------------------------------------------------------------------
--------------------------------------------------------------------------------
--------------------------------------------------------------------------------
--------------------------------------------------------------------------------
--------------------------------------------------------------------------------
--------------------------------------------------------------------------------
--------------------------------------------------------------------------------
--------------------------------------------------------------------------------
--------------------------------------------------------------------------------
--------------------------------------------------------------------------------
--------------------------------------------------------------------------------
--------------------------------------------------------------------------------
--------------------------------------------------------------------------------
--------------------------------------------------------------------------------
----------------------------------------------------KAYKIKYFL------LISLF--------
------------------------------------------INLIKQVKSKVVISCFGKRHCKICHIIIRNCFLSGTNN
LQKCIACEENYYNTRQCIQHEGSFFSY-QG-NNALLELKDESLQDSISEESLNELISKILDIAMLRHKNNTTDADSMDED
YKTNIANLCLYLNYEDNYENAEKHEQTDPEHVETHIQHIIQMFIHTTDNMEHMRNALKNPAVCFQNPAEWVQDRLGYKEI
ND-IPSVGVIPEKKLFKPHKHTALMNSLYNPNSKCNRKYCNRFSDPNECEHNIRPLNQGACGNCWAFASSTTISAFRCRK
GLGFAEPSIKYVTLCKNKYLVDEDVKVFGHYNDNICHEGGHLSSYIEILDLSKMLPTSFDVPYNEPIKGGDCPTEVSTWG
NIWDGVTSLDKIMNGYIYKGYFKISFLDYVEAGKTNELINILKDYIIEQGAIFVSMEISRKLNFDHDGEQVMMNCEYGDA
PDHALVLIGFGDYIKSTGEKSSYWLIRNSWGARWGDNGNFKMDMYGPRNCNGRVLFNAFPLLLKMTENNISKPLPNDMSS
TDDRIRYNHGDFTRNKKNRN-SQR-DKN--R--KVTP---------------NNYDD-----------------------
-------------------------------------PYNINPRP----------INPSTDNR-NDY---------VNPY
YNPDY-NSIDNNDRQN------SDR-YYPSYRDPEY------GPAYPSMNNN-----RRF--------------DPSDI-
INH-RNQ-LRRIFQTNLTVTIGNFVYKRNIYSKRKNEYMEQFSCLRTYSMDSNLDNICRENCEKHIDACMPSGAVGECLS
RNAPNYKCIYCGM-
>PVL_040013500
M-------------------------------------------------------------------------------
--------------------------------------------------------------------------------
--------------------------------------------------------------------------------
--------------------------------------------------------------------------------
--------------------------------------------------------------------------------
--------------------------------------------------------------------------------
--------------------------------------------------------------------------------
--------------------------------------------------------------------------------
--------------------------------------------------------------------------------
--------------------------------------------------------------------------------
--------------------------------------------------------------------------------
--------------------------------------------------------------------------------
--------------------------------------------------------------------------------
--------------------------------------------------------------------------------
--------------------------------------------------------------------------------
--------------------------------------------------------------------------------
--------------------------------------------------------------------------------
--------------------------------------------------------------------------------
--------------------------------------------------------------------------------
--------------------------------------------------------------------------------
--------------------------------------------------------------------------------
--------------------------------------------------------------------------------
--------------------------------------------------------------------------------
--------------------------------------------------------------------------------
--------------------------------------------------------------------------------
--------------------------------------------------------------------------------
--------------------------------------------------------------------------------
--------------------------------------------------------------------------------
--------------------------------------------------------------------------------
--------------------------------------------------------------------------------
--------------------------------------------------------------------------------
--------------------------------------------------------------------------------
--------------------------------------------------------------------------------
--------------------------------------------------------------------------------
--------------------------------------------------------------------------------
--------------------------------------------------------------------------------
--------------------------------------------------------------------------------
--------------------------------------------------------------------------------
--------------------------------------------------------------------------------
--------------------------------------------------------------------------------
--------------------------------------------------------------------------------
--------------------------------------------------------------------------------
--------------------------------------------------------------------------------
--------------------------------------------------------------------------------
--------------------------------------------------------------------------------
--------------------------------------------------------------------------------
--------------------------------------------------------------------------------
--------------------------------------------------------------------------------
--------------------------------------------------------------------------------
--------------------------------------------------------------------------------
--------------------------------------------------------------------------------
--------------------------------------------------------------------------------
--------------------------------------------------------------------------------
--------------------------------------------------------------------------------
--------------------------------------------------------------------------------
--------------------------------------------------------------------------------
--------------------------------------------------------------------------------
--------------------------------------------------------------------------------
--------------------------------------------------------------------------------
--------------------------------------------------------------------------------
--------------------------------------------------------------------------------
--------------------------------------------------------------------------------
--------------------------------------------------------------------------------
--------------------------------------------------------------------------------
--------------------------------------------------------------------------------
--------------------------------------------------------------------------------
--------------------------------------------------------------------------------
--------------------------------------------------------------------------------
--------------------------------------------------------------------------------
--------------------------------------------------------------------------------
--------------------------------------------------------------------------------
--------------------------------------------------------------------------------
--------------------------------------------------------------------------------
--------------------------------------------------------------------------------
--------------------------------------------------------------------------------
--------------------------------------------------------------------------------
--------------------------------------------------------------------------------
--------------------------------------------------------------------------------
--------------------------------------------------------------------------------
--------------------------------------------------------------------------------
--------------------------------------------------------------------------------
--------------------------------------------------------------------------------
--------------------------------------------------------------------------------
--------------------------------------------------------------------------------
--------------------------------------------------------------------------------
--------------------------------------------------------------------------------
--------------------------------------------------------------------------------
--------------------------------------------------------------------------------
----------------------------------------------------KINRVAQYV------LFALV--------
------------------------------------------AHLVKRVKTNILVNCFGTLHCKICHIAIRNCFLSGTSN
LTKCLQCEEKYYNIQPCTHQTENFLQTSRD-KGAFVEMKDH---DYLTDGKVDDLISEVVKISLERQKNAVPAAEDRNED
FHKKIMQLCLYSNFNDNYENAKKHTQASVEEVERHIHKIINMYMRESNNMEHIINSLKNPALCLKDPAEWTKDRAGYKDN
-D-VPSVGIIPERKLFKPYEVKSLMSSLYSYKSNCNRQFCDRFSDPNECEHSIRVLNQGTCGNCWAFASSQVISAYRCRK
GLGFAEPSVKYVTLCRNRHSDDYEENPFGHYNDNICREGGHLSYYLDTVDKTGMLPTSYDVPYNEPLRGADCPQSTARWA
NIWDKVNPLTRILNGYLYRGYFKISFHEYARSGKMQELISLIKDYIMDQGSLFVSMEVNEKLSFDHDGEKVMMNCEYKAS
PDHALTLIGYGDYIKPSGEKSSYWLIRNSWGSHWGDKGNFKVDMYGPPNCNGAVLCNAFPLLLQMNGKKITKPLPKDLAS
TDNKVRYDHSIFNRDNNRAQ-SRRYNQN--R-EQDRP---------------NGRAD-----------------------
----------------------------------------------------------------------------NNPF
DNPKY-NEIYDD----------DDR-DAPAF-DPFR--G---DYVYPHMDNA-----NGA------------ERGNEGMN
DNR-GGKIRRKVFKTSLVLTIGDTQFKRDIFMKRKEEYKEQHSCLRTYSLDSLADVSCRNNCEQYIDLCKHYTSIGRCLM
RFANNYKCVYCGM-
>PVP01_0418000
M-------------------------------------------------------------------------------
--------------------------------------------------------------------------------
--------------------------------------------------------------------------------
--------------------------------------------------------------------------------
--------------------------------------------------------------------------------
--------------------------------------------------------------------------------
--------------------------------------------------------------------------------
--------------------------------------------------------------------------------
--------------------------------------------------------------------------------
--------------------------------------------------------------------------------
--------------------------------------------------------------------------------
--------------------------------------------------------------------------------
--------------------------------------------------------------------------------
--------------------------------------------------------------------------------
--------------------------------------------------------------------------------
--------------------------------------------------------------------------------
--------------------------------------------------------------------------------
--------------------------------------------------------------------------------
--------------------------------------------------------------------------------
--------------------------------------------------------------------------------
--------------------------------------------------------------------------------
--------------------------------------------------------------------------------
--------------------------------------------------------------------------------
--------------------------------------------------------------------------------
--------------------------------------------------------------------------------
--------------------------------------------------------------------------------
--------------------------------------------------------------------------------
--------------------------------------------------------------------------------
--------------------------------------------------------------------------------
--------------------------------------------------------------------------------
--------------------------------------------------------------------------------
--------------------------------------------------------------------------------
--------------------------------------------------------------------------------
--------------------------------------------------------------------------------
--------------------------------------------------------------------------------
--------------------------------------------------------------------------------
--------------------------------------------------------------------------------
--------------------------------------------------------------------------------
--------------------------------------------------------------------------------
--------------------------------------------------------------------------------
--------------------------------------------------------------------------------
--------------------------------------------------------------------------------
--------------------------------------------------------------------------------
--------------------------------------------------------------------------------
--------------------------------------------------------------------------------
--------------------------------------------------------------------------------
--------------------------------------------------------------------------------
--------------------------------------------------------------------------------
--------------------------------------------------------------------------------
--------------------------------------------------------------------------------
--------------------------------------------------------------------------------
--------------------------------------------------------------------------------
--------------------------------------------------------------------------------
--------------------------------------------------------------------------------
--------------------------------------------------------------------------------
--------------------------------------------------------------------------------
--------------------------------------------------------------------------------
--------------------------------------------------------------------------------
--------------------------------------------------------------------------------
--------------------------------------------------------------------------------
--------------------------------------------------------------------------------
--------------------------------------------------------------------------------
--------------------------------------------------------------------------------
--------------------------------------------------------------------------------
--------------------------------------------------------------------------------
--------------------------------------------------------------------------------
--------------------------------------------------------------------------------
--------------------------------------------------------------------------------
--------------------------------------------------------------------------------
--------------------------------------------------------------------------------
--------------------------------------------------------------------------------
--------------------------------------------------------------------------------
--------------------------------------------------------------------------------
--------------------------------------------------------------------------------
--------------------------------------------------------------------------------
--------------------------------------------------------------------------------
--------------------------------------------------------------------------------
--------------------------------------------------------------------------------
--------------------------------------------------------------------------------
--------------------------------------------------------------------------------
--------------------------------------------------------------------------------
--------------------------------------------------------------------------------
--------------------------------------------------------------------------------
--------------------------------------------------------------------------------
--------------------------------------------------------------------------------
--------------------------------------------------------------------------------
--------------------------------------------------------------------------------
--------------------------------------------------------------------------------
----------------------------------------------------KINQVAQYV------LFALV--------
------------------------------------------AHLVKRVKTNILVNCFGMLHCKICHIAIRNCFLSGTSN
LTKCLQCEEKYYNIQPCTHQTENFLQTSRD-KGAFVEMKDH---DYLTDGKVDDLISEVVKISLERQKNAVPAAEDRNED
FHKKIMQLCLYSNFNDNYENAKKHTQASVEEVERHIHKIINMYMRESNNMEHIINSLKNPALCLKNPAEWTKDRAGYKDN
-D-VPSVGIIPERKLFKPYEVKSLMSSLYSYKSNCNRQFCDRFSDPNECEHSIRVLNQGTCGNCWAFASSQVISAYRCRK
GLGFAEPSVKYVTLCRNRHSDDYEENPFGHYNDNICREGGHLSYYLDTVDKTGMLPTSYDVPYNEPLRGADCPQSTAKWA
NIWEKVNPLTRILNGYLYRGYFKISFHEYARSGKTQELISLIKDYIMDQGSLFVSMEVNEKLSFDHDGEKVMMNCEYKAS
PDHALTLIGYGDYIKPSGEKSSYWLIRNSWGSHWGDKGNFKVDMYGPPNCNGAVLCNAFPLLLQMNGKKITKPLPKDLAS
TDNKVRYDHSIFNRDNNRAQ-SRRYNQN--R-EQDRP---------------NGRAD-----------------------
----------------------------------------------------------------------------NNPF
DNPKY-NEIYDD----------DDR-DAPAF-DPFR--G---DYVYPHMDNA-----NGA------------ERGNEGMN
GNR-GGKIRRKVFKTSLVVTIGDTQFKRDIFMKRKEEYKEQHSCLRTYSLDSLADVSCRNNCEQYIDLCKHYTSIGRCLM
RFANNYKCVYCGM-
>MKS88_001187
M-------------------------------------------------------------------------------
--------------------------------------------------------------------------------
--------------------------------------------------------------------------------
--------------------------------------------------------------------------------
--------------------------------------------------------------------------------
--------------------------------------------------------------------------------
--------------------------------------------------------------------------------
--------------------------------------------------------------------------------
--------------------------------------------------------------------------------
--------------------------------------------------------------------------------
--------------------------------------------------------------------------------
--------------------------------------------------------------------------------
--------------------------------------------------------------------------------
--------------------------------------------------------------------------------
--------------------------------------------------------------------------------
--------------------------------------------------------------------------------
--------------------------------------------------------------------------------
--------------------------------------------------------------------------------
--------------------------------------------------------------------------------
--------------------------------------------------------------------------------
--------------------------------------------------------------------------------
--------------------------------------------------------------------------------
--------------------------------------------------------------------------------
--------------------------------------------------------------------------------
--------------------------------------------------------------------------------
--------------------------------------------------------------------------------
--------------------------------------------------------------------------------
--------------------------------------------------------------------------------
--------------------------------------------------------------------------------
--------------------------------------------------------------------------------
--------------------------------------------------------------------------------
--------------------------------------------------------------------------------
--------------------------------------------------------------------------------
--------------------------------------------------------------------------------
--------------------------------------------------------------------------------
--------------------------------------------------------------------------------
--------------------------------------------------------------------------------
--------------------------------------------------------------------------------
--------------------------------------------------------------------------------
--------------------------------------------------------------------------------
--------------------------------------------------------------------------------
--------------------------------------------------------------------------------
--------------------------------------------------------------------------------
--------------------------------------------------------------------------------
--------------------------------------------------------------------------------
--------------------------------------------------------------------------------
--------------------------------------------------------------------------------
--------------------------------------------------------------------------------
--------------------------------------------------------------------------------
--------------------------------------------------------------------------------
--------------------------------------------------------------------------------
--------------------------------------------------------------------------------
--------------------------------------------------------------------------------
--------------------------------------------------------------------------------
--------------------------------------------------------------------------------
--------------------------------------------------------------------------------
--------------------------------------------------------------------------------
--------------------------------------------------------------------------------
--------------------------------------------------------------------------------
--------------------------------------------------------------------------------
--------------------------------------------------------------------------------
--------------------------------------------------------------------------------
--------------------------------------------------------------------------------
--------------------------------------------------------------------------------
--------------------------------------------------------------------------------
--------------------------------------------------------------------------------
--------------------------------------------------------------------------------
--------------------------------------------------------------------------------
--------------------------------------------------------------------------------
--------------------------------------------------------------------------------
--------------------------------------------------------------------------------
--------------------------------------------------------------------------------
--------------------------------------------------------------------------------
--------------------------------------------------------------------------------
--------------------------------------------------------------------------------
--------------------------------------------------------------------------------
--------------------------------------------------------------------------------
--------------------------------------------------------------------------------
--------------------------------------------------------------------------------
--------------------------------------------------------------------------------
--------------------------------------------------------------------------------
--------------------------------------------------------------------------------
--------------------------------------------------------------------------------
--------------------------------------------------------------------------------
--------------------------------------------------------------------------------
--------------------------------------------------------------------------------
--------------------------------------------------------------------------------
--------------------------------------------------------------------------------
----------------------------------------------------NIVCA-YFTGAHSFSTFAFVVITTATDA
TTTDAATTDAATTDAATTKAATSDSATSDSATSDTAIT---DTAYVAVFKSRVLVNCFGLLHCKICHTIIRNCFLSGTSD
LSKCIACEESYYSIKPCTHHTDEYLMDQKS-KGAFVELQDH---EYLSDEKMAILLSEIIKISIDRHKKGVAGGSTLDND
LKKKIMQLCLYSNFNDNYENAKSHTQATPEEVEEHIQKIIDIYIKETNNMEHILNSLKNPALCLKDPTQWVKDRAGYKDI
-D-SPSAGIISEKKLFKPYKIKSLMSSLYSSKSNCTMQFCNRFADSNECESKIRVLNQGTCGNCWAFASSTTISAFRCRK
GLGFAEPSAKYVTLCKNKHINTDDGYVSGHYNDNICREGGHLSYYLETLDNTKMLPTSHNVPYNEPIKGADCPDSKPSWS
NMWDEVNSVDRIFNGYIFSGYFKLSFGEYVRNGMTKDLIKIIKEYIIEQGALFVSMKVNGKLSFDHDGEKVMMNCEYEES
PDHALVLIGYGDYIKPSGEESSYWLIRNSWGSHWGDKGNFKIDMYGPSNCNGQVLCNAFPLLLQMRGKKIDNPLPNDLAS
TDTRMRYNHSSFDMSRRRKY-PEQRDNQIND-DRMNPNNPYDNDRYDKNRIDNDRND-----------------------
----------------------------------------------------------------------------NNPF
VNPRY-EDMYDE--HN------EDR-YGPNY-QPFN------DRNAENEYSP-----EEA------------GADYPGIG
DNR-KNSTFRRTFLTNLVVNIGNTQYKRTIYSRRKDEYKEKFSCLRTFSMDESSDVLCRDNCERHIDMCKYNASIGECLM
KFSSNYKCIYCGM-
>PRCDC_0206300
M-------------------------------------------------------------------------------
--------------------------------------------------------------------------------
--------------------------------------------------------------------------------
--------------------------------------------------------------------------------
--------------------------------------------------------------------------------
--------------------------------------------------------------------------------
--------------------------------------------------------------------------------
--------------------------------------------------------------------------------
--------------------------------------------------------------------------------
--------------------------------------------------------------------------------
--------------------------------------------------------------------------------
--------------------------------------------------------------------------------
--------------------------------------------------------------------------------
--------------------------------------------------------------------------------
--------------------------------------------------------------------------------
--------------------------------------------------------------------------------
--------------------------------------------------------------------------------
--------------------------------------------------------------------------------
--------------------------------------------------------------------------------
--------------------------------------------------------------------------------
--------------------------------------------------------------------------------
--------------------------------------------------------------------------------
--------------------------------------------------------------------------------
--------------------------------------------------------------------------------
--------------------------------------------------------------------------------
--------------------------------------------------------------------------------
--------------------------------------------------------------------------------
--------------------------------------------------------------------------------
--------------------------------------------------------------------------------
--------------------------------------------------------------------------------
--------------------------------------------------------------------------------
--------------------------------------------------------------------------------
--------------------------------------------------------------------------------
--------------------------------------------------------------------------------
--------------------------------------------------------------------------------
--------------------------------------------------------------------------------
--------------------------------------------------------------------------------
--------------------------------------------------------------------------------
--------------------------------------------------------------------------------
--------------------------------------------------------------------------------
--------------------------------------------------------------------------------
--------------------------------------------------------------------------------
--------------------------------------------------------------------------------
--------------------------------------------------------------------------------
--------------------------------------------------------------------------------
--------------------------------------------------------------------------------
--------------------------------------------------------------------------------
--------------------------------------------------------------------------------
--------------------------------------------------------------------------------
--------------------------------------------------------------------------------
--------------------------------------------------------------------------------
--------------------------------------------------------------------------------
--------------------------------------------------------------------------------
--------------------------------------------------------------------------------
--------------------------------------------------------------------------------
--------------------------------------------------------------------------------
--------------------------------------------------------------------------------
--------------------------------------------------------------------------------
--------------------------------------------------------------------------------
--------------------------------------------------------------------------------
--------------------------------------------------------------------------------
--------------------------------------------------------------------------------
--------------------------------------------------------------------------------
--------------------------------------------------------------------------------
--------------------------------------------------------------------------------
--------------------------------------------------------------------------------
--------------------------------------------------------------------------------
--------------------------------------------------------------------------------
--------------------------------------------------------------------------------
--------------------------------------------------------------------------------
--------------------------------------------------------------------------------
--------------------------------------------------------------------------------
--------------------------------------------------------------------------------
--------------------------------------------------------------------------------
--------------------------------------------------------------------------------
--------------------------------------------------------------------------------
--------------------------------------------------------------------------------
--------------------------------------------------------------------------------
--------------------------------------------------------------------------------
--------------------------------------------------------------------------------
--------------------------------------------------------------------------------
--------------------------------------------------------------------------------
--------------------------------------------------------------------------------
--------------------------------------------------------------------------------
--------------------------------------------------------------------------------
--------------------------------------------------------------------------------
--------------------------------------------------------------------------------
--------------------------------------------------------------------------------
--------------------------------------------------------------------------------
-------------------------------------------FSLCTVHSNILINCFGVLHCNICRTVLRNCFLSGTSD
LQKCISCGEKYYKISPCTQNHESFLMSKKDMNNTFVELKDH---EEVTDEKMKNLITEIIEIAIDRHTLGLHDFSSVNDE
YKEKIKMLCMFSNYKDNYENANNHRQAKVEIVEEHIRKIVETYINEENNMEHMKDLLKNPALCLKNPNHWIKDRAGFKDD
-D-KPSVGIIPERKLFKPYDIKVLKSSLYASSSNCDRQFCDRFSDSNECEHRIRVLNQGKCGNCWVFASSVVIAAYRCRK
GSGFAEPSIKYVTLCKNKHLMDIDNNPFGHYNDNICKEGGHLSYYLETLEKTRMLPTSHDVPYNEPIIGSDCPDNKETWS
NIWEGVNLMDRIYAGYIYHGYFKVSFKDYVVSNRTNDLINIIKDYIIQQGSVFVSMEVTDKLTFDHDGTKVMMSCENNDD
PDHALVLIGYGDYIKTNGKKSSYWLLRNSWGSHWGDKGNFKLDMYGPNNCNGAVLYNAFPLLLNMSHNPIDVPLPNDLAS
TDNRVRYRQSDFNQNRNRNN-YPQYDKN--S-ND-YD-----------------RNN-----------------------
-------------------------------------------------------INPYNKND-NN----------YNPY
NKARY-NDKGN------------D----------------------AYYDNH-----DDF--------------NNAHIR
RN--TIRFKKRIIKYSLYARIGNTVYKRTIFSKRKDEYKEPYSCLRTFSFEKDSDSKCRSNCEKYIDKCKHNSSIGECLI
QHSPNYKCIYCGM-
>PF3D7_0207300
M-------------------------------------------------------------------------------
--------------------------------------------------------------------------------
--------------------------------------------------------------------------------
--------------------------------------------------------------------------------
--------------------------------------------------------------------------------
--------------------------------------------------------------------------------
--------------------------------------------------------------------------------
--------------------------------------------------------------------------------
--------------------------------------------------------------------------------
--------------------------------------------------------------------------------
--------------------------------------------------------------------------------
--------------------------------------------------------------------------------
--------------------------------------------------------------------------------
--------------------------------------------------------------------------------
--------------------------------------------------------------------------------
--------------------------------------------------------------------------------
--------------------------------------------------------------------------------
--------------------------------------------------------------------------------
--------------------------------------------------------------------------------
--------------------------------------------------------------------------------
--------------------------------------------------------------------------------
--------------------------------------------------------------------------------
--------------------------------------------------------------------------------
--------------------------------------------------------------------------------
--------------------------------------------------------------------------------
--------------------------------------------------------------------------------
--------------------------------------------------------------------------------
--------------------------------------------------------------------------------
--------------------------------------------------------------------------------
--------------------------------------------------------------------------------
--------------------------------------------------------------------------------
--------------------------------------------------------------------------------
--------------------------------------------------------------------------------
--------------------------------------------------------------------------------
--------------------------------------------------------------------------------
--------------------------------------------------------------------------------
--------------------------------------------------------------------------------
--------------------------------------------------------------------------------
--------------------------------------------------------------------------------
--------------------------------------------------------------------------------
--------------------------------------------------------------------------------
--------------------------------------------------------------------------------
--------------------------------------------------------------------------------
--------------------------------------------------------------------------------
--------------------------------------------------------------------------------
--------------------------------------------------------------------------------
--------------------------------------------------------------------------------
--------------------------------------------------------------------------------
--------------------------------------------------------------------------------
--------------------------------------------------------------------------------
--------------------------------------------------------------------------------
--------------------------------------------------------------------------------
--------------------------------------------------------------------------------
--------------------------------------------------------------------------------
--------------------------------------------------------------------------------
--------------------------------------------------------------------------------
--------------------------------------------------------------------------------
--------------------------------------------------------------------------------
--------------------------------------------------------------------------------
--------------------------------------------------------------------------------
--------------------------------------------------------------------------------
--------------------------------------------------------------------------------
--------------------------------------------------------------------------------
--------------------------------------------------------------------------------
--------------------------------------------------------------------------------
--------------------------------------------------------------------------------
--------------------------------------------------------------------------------
--------------------------------------------------------------------------------
--------------------------------------------------------------------------------
--------------------------------------------------------------------------------
--------------------------------------------------------------------------------
--------------------------------------------------------------------------------
--------------------------------------------------------------------------------
--------------------------------------------------------------------------------
--------------------------------------------------------------------------------
--------------------------------------------------------------------------------
--------------------------------------------------------------------------------
--------------------------------------------------------------------------------
--------------------------------------------------------------------------------
--------------------------------------------------------------------------------
--------------------------------------------------------------------------------
--------------------------------------------------------------------------------
--------------------------------------------------------------------------------
--------------------------------------------------------------------------------
--------------------------------------------------------------------------------
--------------------------------------------------------------------------------
--------------------------------------------------------------------------------
--------------------------------------------------------------------------------
--------------------------------------------------------------------------------
-------------------------------------------FSLCTVHSNMLINCFGVLHCNICRTVLRNCFLSGTSD
LQKCISCGEKYYKISPCTQNHESFLMSKIDMNNTFVELKDH---EEVTDEKMKNLITKIIEIAIDRHTLGLHDFSSVSDE
YKEKIKMLCMFSNYKDNYENANNHRQAKVEIVEEHIHKIVESYINEENNMEHMKDLLKNPALCLKNPNQWVKDRAGFKDD
-D-KPSVGIIPERKIFKPYDIKTLKSSLYASSTNCDRQFCDRFSDSNECEHRIRVLNQGKCGNCWVFASSVVIAAYRCRK
GLGFAEPSIKYVTLCKNKHLMDIDNNPFGHYNDNICKEGGHLSYYLETLEKTRMLPTSHDVPYNEPITGSECPDNKETWS
NIWKGVNLMDRIYAGYIYHGYFKVSFKDYVVSNRTNDLINIIKDYIIQQGSVFVSMEVTDKLTFDHDGTKVMMSCEDNDS
PDHALVLIGYGDYIKTNGKKSSYWLLRNSWGSHWGDKGNFKLDMYGPNNCNGKVLYNAFPLLLNMAHNPIDVPLPNDLAS
TDIRVRYRQSDFNQNRNRNN-YPQYDKN--S-ND-ND-----------------RNY-----------------------
-------------------------------------------------------INPYNKND-NN----------YNPY
NKPHY-NDKEN------------D----------------------AYYEKN-----DDY--------------NNAHIR
RN--TIRFKKRIIKYSLYARIGNTVYKRTIFSKRKDEYKEPYSCLRTFSFEKDSDTKCRSNCEKYIDKCKHNSSIGECLI
QHSPNYKCVYCGM-
>PocGH01_04022700
--------------------------------------------------------------------------------
--------------------------------------------------------------------------------
--------------------------------------------------------------------------------
--------------------------------------------------------------------------------
--------------------------------------------------------------------------------
--------------------------------------------------------------------------------
--------------------------------------------------------------------------------
--------------------------------------------------------------------------------
--------------------------------------------------------------------------------
--------------------------------------------------------------------------------
--------------------------------------------------------------------------------
--------------------------------------------------------------------------------
--------------------------------------------------------------------------------
--------------------------------------------------------------------------------
--------------------------------------------------------------------------------
--------------------------------------------------------------------------------
--------------------------------------------------------------------------------
--------------------------------------------------------------------------------
--------------------------------------------------------------------------------
--------------------------------------------------------------------------------
--------------------------------------------------------------------------------
--------------------------------------------------------------------------------
--------------------------------------------------------------------------------
--------------------------------------------------------------------------------
--------------------------------------------------------------------------------
--------------------------------------------------------------------------------
--------------------------------------------------------------------------------
--------------------------------------------------------------------------------
--------------------------------------------------------------------------------
--------------------------------------------------------------------------------
--------------------------------------------------------------------------------
--------------------------------------------------------------------------------
--------------------------------------------------------------------------------
--------------------------------------------------------------------------------
--------------------------------------------------------------------------------
--------------------------------------------------------------------------------
--------------------------------------------------------------------------------
--------------------------------------------------------------------------------
--------------------------------------------------------------------------------
--------------------------------------------------------------------------------
--------------------------------------------------------------------------------
--------------------------------------------------------------------------------
--------------------------------------------------------------------------------
--------------------------------------------------------------------------------
--------------------------------------------------------------------------------
--------------------------------------------------------------------------------
--------------------------------------------------------------------------------
--------------------------------------------------------------------------------
--------------------------------------------------------------------------------
--------------------------------------------------------------------------------
--------------------------------------------------------------------------------
--------------------------------------------------------------------------------
--------------------------------------------------------------------------------
--------------------------------------------------------------------------------
--------------------------------------------------------------------------------
--------------------------------------------------------------------------------
--------------------------------------------------------------------------------
--------------------------------------------------------------------------------
--------------------------------------------------------------------------------
--------------------------------------------------------------------------------
--------------------------------------------------------------------------------
--------------------------------------------------------------------------------
--------------------------------------------------------------------------------
--------------------------------------------------------------------------------
--------------------------------------------------------------------------------
--------------------------------------------------------------------------------
--------------------------------------------------------------------------------
--------------------------------------------------------------------------------
--------------------------------------------------------------------------------
--------------------------------------------------------------------------------
--------------------------------------------------------------------------------
--------------------------------------------------------------------------------
--------------------------------------------------------------------------------
--------------------------------------------------------------------------------
--------------------------------------------------------------------------------
--------------------------------------------------------------------------------
--------------------------------------------------------------------------------
--------------------------------------------------------------------------------
--------------------------------------------------------------------------------
--------------------------------------------------------------------------------
--------------------------------------------------------------------------------
--------------------------------------------------------------------------------
--------------------------------------------------------------------------------
--------------------------------------------------------------------------------
--------------------------------------------------------------------------------
--------------------------------------------------------------------------------
--------------------------------------------------------------------------------
--------------------------------------------------------------------------------
--------------------------------------------------------------------------------
-----------------------------------------------------------MLHCMVCNTIMRNCFLSGTSN
LAKCIACEEKYYEARPCTHHTENFLNGKRE-KGAFVELNDH---DYLTEGKITHLISEVIEASVTRYKDGLTDEASMSEN
YKKKIMQLCLYANFNDNYENAKTHPQASIEEVDKHIQKIIKTYINESNNMERIQYSLKNPALCLKDPGLWVKDRAGYKDN
-D-VPSAGIISEKKLFKPYEIKSLMSSLYSSKSNCNRQFCDRFSDPNECEHNIRVLNQGTCGNCWAFASSTTIAAFRCRK
GLGFSEPSVKYVTLCKNKFSMEWENNIYGHYNDNICREGGHLSSYLETLSQSGVLPTSYDVPYNEPIRGANCPDSSSTWS
NIWDKVNLIEKILNGYLYRGYVKISFSDYAMSGRTQELIRLLKDYIMEQGSIFVSMEINEKLTFDHDGEKVMLNCEYGQA
PDHALVLIGYGDYITSSGSKSSYWLVRNSWGSHWGDRGNFKIDMYGPSNCNGNVLFNAFPLLLEMHGERIDKPLPKDMAS
TDNSIRYNDFNGNSDRRRNK-QQQYDNT--DNDKVKP---------------NNRYDYMDDDRVNPNNRYDYMDDDRINP
NNRYDYIPNGYDPNRFDPSRFDPSGYDPRRYDPDRYDPSNYDPRNYDPSSYDPRNYDPSNYDP-SNYNPHNFYPFHFDPF
YNPDH-GRMHDD--H-------DHR-VNPYY-SPFD--APREDRR--FSDMS-----D--------------DEAYPGLS
DNRKNNTILRKFFKTTFVVSIGEKQYKRNVYSRRKDEYKEPTSCLRTFSIDPQSDFACRKNCEEHIDVCKSSSSIGECLI
KHSPNYKCVYCGM-
>PPRFG01_0207300
M-------------------------------------------------------------------------------
--------------------------------------------------------------------------------
--------------------------------------------------------------------------------
--------------------------------------------------------------------------------
--------------------------------------------------------------------------------
--------------------------------------------------------------------------------
--------------------------------------------------------------------------------
--------------------------------------------------------------------------------
--------------------------------------------------------------------------------
--------------------------------------------------------------------------------
--------------------------------------------------------------------------------
--------------------------------------------------------------------------------
--------------------------------------------------------------------------------
--------------------------------------------------------------------------------
--------------------------------------------------------------------------------
--------------------------------------------------------------------------------
--------------------------------------------------------------------------------
--------------------------------------------------------------------------------
--------------------------------------------------------------------------------
--------------------------------------------------------------------------------
--------------------------------------------------------------------------------
--------------------------------------------------------------------------------
--------------------------------------------------------------------------------
--------------------------------------------------------------------------------
--------------------------------------------------------------------------------
--------------------------------------------------------------------------------
--------------------------------------------------------------------------------
--------------------------------------------------------------------------------
--------------------------------------------------------------------------------
--------------------------------------------------------------------------------
--------------------------------------------------------------------------------
--------------------------------------------------------------------------------
--------------------------------------------------------------------------------
--------------------------------------------------------------------------------
--------------------------------------------------------------------------------
--------------------------------------------------------------------------------
--------------------------------------------------------------------------------
--------------------------------------------------------------------------------
--------------------------------------------------------------------------------
--------------------------------------------------------------------------------
--------------------------------------------------------------------------------
--------------------------------------------------------------------------------
--------------------------------------------------------------------------------
--------------------------------------------------------------------------------
--------------------------------------------------------------------------------
--------------------------------------------------------------------------------
--------------------------------------------------------------------------------
--------------------------------------------------------------------------------
--------------------------------------------------------------------------------
--------------------------------------------------------------------------------
--------------------------------------------------------------------------------
--------------------------------------------------------------------------------
--------------------------------------------------------------------------------
--------------------------------------------------------------------------------
--------------------------------------------------------------------------------
--------------------------------------------------------------------------------
--------------------------------------------------------------------------------
--------------------------------------------------------------------------------
--------------------------------------------------------------------------------
--------------------------------------------------------------------------------
--------------------------------------------------------------------------------
--------------------------------------------------------------------------------
--------------------------------------------------------------------------------
--------------------------------------------------------------------------------
--------------------------------------------------------------------------------
--------------------------------------------------------------------------------
--------------------------------------------------------------------------------
--------------------------------------------------------------------------------
--------------------------------------------------------------------------------
--------------------------------------------------------------------------------
--------------------------------------------------------------------------------
--------------------------------------------------------------------------------
--------------------------------------------------------------------------------
--------------------------------------------------------------------------------
--------------------------------------------------------------------------------
--------------------------------------------------------------------------------
--------------------------------------------------------------------------------
--------------------------------------------------------------------------------
--------------------------------------------------------------------------------
--------------------------------------------------------------------------------
--------------------------------------------------------------------------------
--------------------------------------------------------------------------------
--------------------------------------------------------------------------------
--------------------------------------------------------------------------------
--------------------------------------------------------------------------------
--------------------------------------------------------------------------------
--------------------------------------------------------------------------------
--------------------------------------------------------------------------------
--------------------------------------------------------------------------------
-------------------------------------------FSLCTVHSNILINCFGVLHCNICRTVLRNCFLSGTSD
LQKCISCGEKYYKISPCTQNHESFLMSKKDMNNTFVELKDH---EEVTDEKMKNLITKIIEIAIDRHTLGLHDFSSVSDE
YKEKIKMLCMFSNYKDNYENANNHRQAKVEIVEEHIHKIVESYINEENNMEHMKDLLKNPALCLKNPNHWVKDRAGFKDD
-D-KPSVGIIPERKIFKPYDIKTLKSSLYASSTNCDRQFCDRFSDSNECEHRIRVLNQGKCGNCWVFASSVVIAAYRCRK
GSGFAEPSIKYVTLCKNKHLMDIDNNPFGHYNDNICKEGGHLSYYLETLEKTRMLPTSHDVPYNEPITGSECPDNKETWS
NIWKGVNLMDRIYAGYIYHGYFKVSFKDYVVSNRTNDLINIIKDYIIQQGSVFVSMEVTDKLTFDHDGTKVMMSCENNDS
PDHALVLIGYGDYIKTNGKKSSYWLLRNSWGSHWGDKGNFKLDMYGPNNCNGKVLYNAFPLLLNMAHNPIDVPLPNDLAS
TDIRVRYRQSDFNQNRNRNN-YPQYDKN--S-ND-YD-----------------RNY-----------------------
-------------------------------------------------------INPYNKND-NN----------YNPY
NKPHY-NDKEN------------D----------------------AYYDNN-----DDY--------------NNAHIR
RN--TIRFKKRIIKYSLYARIGNTVYKRTIFSKRKDEYKEPYSCLRTFSFEKDSDTKCRSNCEKYIDKCKHNSSIGECLI
QHSPNYKCVYCGM-
>C922_02826
M-------------------------------------------------------------------------------
--------------------------------------------------------------------------------
--------------------------------------------------------------------------------
--------------------------------------------------------------------------------
--------------------------------------------------------------------------------
--------------------------------------------------------------------------------
--------------------------------------------------------------------------------
--------------------------------------------------------------------------------
--------------------------------------------------------------------------------
--------------------------------------------------------------------------------
--------------------------------------------------------------------------------
--------------------------------------------------------------------------------
--------------------------------------------------------------------------------
--------------------------------------------------------------------------------
--------------------------------------------------------------------------------
--------------------------------------------------------------------------------
--------------------------------------------------------------------------------
--------------------------------------------------------------------------------
--------------------------------------------------------------------------------
--------------------------------------------------------------------------------
--------------------------------------------------------------------------------
--------------------------------------------------------------------------------
--------------------------------------------------------------------------------
--------------------------------------------------------------------------------
--------------------------------------------------------------------------------
--------------------------------------------------------------------------------
--------------------------------------------------------------------------------
--------------------------------------------------------------------------------
--------------------------------------------------------------------------------
--------------------------------------------------------------------------------
--------------------------------------------------------------------------------
--------------------------------------------------------------------------------
--------------------------------------------------------------------------------
--------------------------------------------------------------------------------
--------------------------------------------------------------------------------
--------------------------------------------------------------------------------
--------------------------------------------------------------------------------
--------------------------------------------------------------------------------
--------------------------------------------------------------------------------
--------------------------------------------------------------------------------
--------------------------------------------------------------------------------
--------------------------------------------------------------------------------
--------------------------------------------------------------------------------
--------------------------------------------------------------------------------
--------------------------------------------------------------------------------
--------------------------------------------------------------------------------
--------------------------------------------------------------------------------
--------------------------------------------------------------------------------
--------------------------------------------------------------------------------
--------------------------------------------------------------------------------
--------------------------------------------------------------------------------
--------------------------------------------------------------------------------
--------------------------------------------------------------------------------
--------------------------------------------------------------------------------
--------------------------------------------------------------------------------
--------------------------------------------------------------------------------
--------------------------------------------------------------------------------
--------------------------------------------------------------------------------
--------------------------------------------------------------------------------
--------------------------------------------------------------------------------
--------------------------------------------------------------------------------
--------------------------------------------------------------------------------
--------------------------------------------------------------------------------
--------------------------------------------------------------------------------
--------------------------------------------------------------------------------
--------------------------------------------------------------------------------
--------------------------------------------------------------------------------
--------------------------------------------------------------------------------
--------------------------------------------------------------------------------
--------------------------------------------------------------------------------
--------------------------------------------------------------------------------
--------------------------------------------------------------------------------
--------------------------------------------------------------------------------
--------------------------------------------------------------------------------
--------------------------------------------------------------------------------
--------------------------------------------------------------------------------
--------------------------------------------------------------------------------
--------------------------------------------------------------------------------
--------------------------------------------------------------------------------
--------------------------------------------------------------------------------
--------------------------------------------------------------------------------
--------------------------------------------------------------------------------
--------------------------------------------------------------------------------
--------------------------------------------------------------------------------
--------------------------------------------------------------------------------
--------------------------------------------------------------------------------
--------------------------------------------------------------------------------
--------------------------------------------------------------------------------
----------------------------------------------------KINQIAQCV------LFALV--------
------------------------------------------AHLVKRVKSNIVVNCFGIEHCKICHIALRNCFLSGTNN
LAKCVECEEKYYKIPPCIHHTENFLQTSRE-KGTFVEMKDH---DYLTEDKVDDLISEVVKLSLERQRNAVPGTEDTNED
FHKKIMQLCLYSNFNDNYENAKKHTQASAEEVEKSIHRIVSMYIHESNNMEHITNSLKNPALCLKDPGEWTKDRAGYKDN
-D-VPSVGIIPERKLFKPYQVKSLMSSLYSYKSNCNRQFCDRFSDPNECENSIRVLNQGTCGNCWAFASSQVFSAYRCRN
GLGFAEPSVKYVTLCKNRHSDDYQENAFHHYNDNICKEGGHLSYYLETLEKTRMLPTSYDVPYNEPLKGAECPQSSVDWA
NMWDQVNPLTKIMNGYIYRGYFKISFHDYSRSGKMEELISLIKDYIIEQGALFVSMEVNEKLSFDHDGVEVMMNCEYNQS
PDHALALIGYGDYLKPSGEKSSYWLIRNSWGSHWGDKGNFKVDMYGPANCNGAVLCNAFPLMLRMNGEKITKPLPDDLAS
TDNRTRYNHSDFTRDRNRRS-SRTYKSD--K-ERDQP---------------NGWAD-----------------------
----------------------------------------------------------------------------NNPF
DNPKN-NEIDDG----------DKR-DWPPF-NPFE--R---DYVDPYKDND-----NDAERS-DSE-RGDSERGDAGMN
DNR-GNMIRRKVFKTTLLLKIGDTHFRRDIYMRRKDEYKERNSCLRTYSLNSLADVSCRNNCHKYIDLCSHYTSVGRCLM
RYAENYKCVYCGME
>PBLACG01_0204000
M-------------------------------------------------------------------------------
--------------------------------------------------------------------------------
--------------------------------------------------------------------------------
--------------------------------------------------------------------------------
--------------------------------------------------------------------------------
--------------------------------------------------------------------------------
--------------------------------------------------------------------------------
--------------------------------------------------------------------------------
--------------------------------------------------------------------------------
--------------------------------------------------------------------------------
--------------------------------------------------------------------------------
--------------------------------------------------------------------------------
--------------------------------------------------------------------------------
--------------------------------------------------------------------------------
--------------------------------------------------------------------------------
--------------------------------------------------------------------------------
--------------------------------------------------------------------------------
--------------------------------------------------------------------------------
--------------------------------------------------------------------------------
--------------------------------------------------------------------------------
--------------------------------------------------------------------------------
--------------------------------------------------------------------------------
--------------------------------------------------------------------------------
--------------------------------------------------------------------------------
--------------------------------------------------------------------------------
--------------------------------------------------------------------------------
--------------------------------------------------------------------------------
--------------------------------------------------------------------------------
--------------------------------------------------------------------------------
--------------------------------------------------------------------------------
--------------------------------------------------------------------------------
--------------------------------------------------------------------------------
--------------------------------------------------------------------------------
--------------------------------------------------------------------------------
--------------------------------------------------------------------------------
--------------------------------------------------------------------------------
--------------------------------------------------------------------------------
--------------------------------------------------------------------------------
--------------------------------------------------------------------------------
--------------------------------------------------------------------------------
--------------------------------------------------------------------------------
--------------------------------------------------------------------------------
--------------------------------------------------------------------------------
--------------------------------------------------------------------------------
--------------------------------------------------------------------------------
--------------------------------------------------------------------------------
--------------------------------------------------------------------------------
--------------------------------------------------------------------------------
--------------------------------------------------------------------------------
--------------------------------------------------------------------------------
--------------------------------------------------------------------------------
--------------------------------------------------------------------------------
--------------------------------------------------------------------------------
--------------------------------------------------------------------------------
--------------------------------------------------------------------------------
--------------------------------------------------------------------------------
--------------------------------------------------------------------------------
--------------------------------------------------------------------------------
--------------------------------------------------------------------------------
--------------------------------------------------------------------------------
--------------------------------------------------------------------------------
--------------------------------------------------------------------------------
--------------------------------------------------------------------------------
--------------------------------------------------------------------------------
--------------------------------------------------------------------------------
--------------------------------------------------------------------------------
--------------------------------------------------------------------------------
--------------------------------------------------------------------------------
--------------------------------------------------------------------------------
--------------------------------------------------------------------------------
--------------------------------------------------------------------------------
--------------------------------------------------------------------------------
--------------------------------------------------------------------------------
--------------------------------------------------------------------------------
--------------------------------------------------------------------------------
--------------------------------------------------------------------------------
--------------------------------------------------------------------------------
--------------------------------------------------------------------------------
--------------------------------------------------------------------------------
--------------------------------------------------------------------------------
--------------------------------------------------------------------------------
--------------------------------------------------------------------------------
--------------------------------------------------------------------------------
--------------------------------------------------------------------------------
--------------------------------------------------------------------------------
--------------------------------------------------------------------------------
--------------------------------------------------------------------------------
--------------------------------------------------------------------------------
----------------------------------------------------YI--------------------------
-------------------------------------------FSLCTVHSNILINCFGVLHCNICRSILRNCFLSGTAD
LQKCILCEEKYYNVSPCTQNNESFLMSKTDMNNTFVELKDN---EEVTDEKMKNLITEIIEIAIDRHTLGLHDFSSVSDE
YKEKIKMLCMFSNYKDNYENANNHKQAKVETVEEHINKIVETYINEENNMEHMKDLLKNPALCLKNPNHWIKDRAGFKDD
-D-KPSVGIIPERKLFKPYNIKVLKSSLYDSSTNCDRQFCDRFSDSNECEHRIRVLNQGKCGNCWVFASSVVIAAYRCRK
GSGFAEPSIKYVTLCKNRYLMDIDNNPFGHYNDNICKEGGHLSYYLETLEKASMLPTSHDVPYNEPIKGSECPDNKKTWS
NIWKGVNLMDKIYGGYIYHGYFKVSFKDYVYSNRTNDLINIIKDYIIQQGSLFVSMEVTDKLTFDHDGTKVMMSCENNDS
PDHALVLIGYGDYIKTNGKKSSYWLLRNSWGSHWGDKGNFKLDMYGPNNCNGRVLYNAFPLLLNMSHNPIDVPLPNDLAS
TDTRVRYRQSDFNQNRNRNN-YPSHDKN--N-NN-YD-----------------QNY-----------------------
-------------------------------------------------------IDPYNKND-NN----------YNPY
NKPHY-NDRKN------------D----------------------PYYDNNENFNNDDY--------------NNAHIR
RN--TMRFKKRIIKYFLYARIGNTVYKRTILSKRKDEYKEPYSCLRTFSFEKASDFKCRSNCEKHIDKCKHYSSIGECLI
QRSPNYKCVYCGM-
>AK88_03806
M-------------------------------------------------------------------------------
--------------------------------------------------------------------------------
--------------------------------------------------------------------------------
--------------------------------------------------------------------------------
--------------------------------------------------------------------------------
--------------------------------------------------------------------------------
--------------------------------------------------------------------------------
--------------------------------------------------------------------------------
--------------------------------------------------------------------------------
--------------------------------------------------------------------------------
--------------------------------------------------------------------------------
--------------------------------------------------------------------------------
--------------------------------------------------------------------------------
--------------------------------------------------------------------------------
--------------------------------------------------------------------------------
--------------------------------------------------------------------------------
--------------------------------------------------------------------------------
--------------------------------------------------------------------------------
--------------------------------------------------------------------------------
--------------------------------------------------------------------------------
--------------------------------------------------------------------------------
--------------------------------------------------------------------------------
--------------------------------------------------------------------------------
--------------------------------------------------------------------------------
--------------------------------------------------------------------------------
--------------------------------------------------------------------------------
--------------------------------------------------------------------------------
--------------------------------------------------------------------------------
--------------------------------------------------------------------------------
--------------------------------------------------------------------------------
--------------------------------------------------------------------------------
--------------------------------------------------------------------------------
--------------------------------------------------------------------------------
--------------------------------------------------------------------------------
--------------------------------------------------------------------------------
--------------------------------------------------------------------------------
--------------------------------------------------------------------------------
--------------------------------------------------------------------------------
--------------------------------------------------------------------------------
--------------------------------------------------------------------------------
--------------------------------------------------------------------------------
--------------------------------------------------------------------------------
--------------------------------------------------------------------------------
--------------------------------------------------------------------------------
--------------------------------------------------------------------------------
--------------------------------------------------------------------------------
--------------------------------------------------------------------------------
--------------------------------------------------------------------------------
--------------------------------------------------------------------------------
--------------------------------------------------------------------------------
--------------------------------------------------------------------------------
--------------------------------------------------------------------------------
--------------------------------------------------------------------------------
--------------------------------------------------------------------------------
--------------------------------------------------------------------------------
--------------------------------------------------------------------------------
--------------------------------------------------------------------------------
--------------------------------------------------------------------------------
--------------------------------------------------------------------------------
--------------------------------------------------------------------------------
--------------------------------------------------------------------------------
--------------------------------------------------------------------------------
--------------------------------------------------------------------------------
--------------------------------------------------------------------------------
--------------------------------------------------------------------------------
--------------------------------------------------------------------------------
--------------------------------------------------------------------------------
--------------------------------------------------------------------------------
--------------------------------------------------------------------------------
--------------------------------------------------------------------------------
--------------------------------------------------------------------------------
--------------------------------------------------------------------------------
--------------------------------------------------------------------------------
--------------------------------------------------------------------------------
--------------------------------------------------------------------------------
--------------------------------------------------------------------------------
--------------------------------------------------------------------------------
--------------------------------------------------------------------------------
--------------------------------------------------------------------------------
--------------------------------------------------------------------------------
--------------------------------------------------------------------------------
--------------------------------------------------------------------------------
--------------------------------------------------------------------------------
--------------------------------------------------------------------------------
--------------------------------------------------------------------------------
--------------------------------------------------------------------------------
--------------------------------------------------------------------------------
--------------------------------------------------------------------------------
----------------------------------------------------KINQIVQYI------LFALV--------
------------------------------------------AHVVKRVKSNIIVNCFGTLHCKICHIAIRNCFLSGTSN
LTKCIQCEEKYYNIQPCTHHTENFLQASRD-KGAFVEMKDH---DYLTEDKVDDLISEIVKLTLERQKSAQAETEYTNEE
FQKKIMQLCLYSNFSDNYENAKKHTQANAEEVQKHINRIVLMYMKESNNMEHIINSLKNPALCLKDPAEWTKDRAGYKDN
-D-VPSVGIIPERKLFRPYEVKSLMSSLYSYKSNCNRTFCDRFSDPNECESSIRVLNQGTCGNCWAFASSQVISAFRCRK
GLGFAEPSIKYVTLCKNKQADNYEENPFTHYNDNICREGGHLSYYLDTLDKTGMLPTSYDVPYNEPIKGADCPQASDKWA
NMWEKVNPLTRILNGYLYRGYFKISFHEYARNGKTQELISLIKDYIMDQGSLFVSMEVNEKLSFDHDGEKVMMNCEYKAA
PDHALTLIGYGDYLKPSGEKSSYWLIRNSWGSHWGDKGNFKVDMYGPADCNGAVLCNAFPLVLQMNGKKINKPLPNDLAS
TDNKVRYDHSSFTRDQNRRQ-SRRYNSN--K-AQDLP---------------SDRAD-----------------------
----------------------------------------------------------------------------YYPF
DKPKNNNDIFDG----------EDREDWPAF-DRFK--G---DYVYPYMDNG-----KYA------------EGGKPGMS
DNR-SSKIRRTVFRTSLVVNIGDTQFKRDIYMKRKDEYKEQHSCLRTYSLDSLADVSCRSNCNQHIDRCKHYSSIGSCLM
RVAPNYKCVYCGM-
