# Supplementary material for: Phosphorylation in the Plasmodium falciparum Proteome: A Meta-Analysis of Publicly Available Data Sets
Source: J Proteome Res. 2024 Oct 30;23(12):5326–41. doi: 10.1021/acs.jproteome.4c00418 (PMC11629380; doi:10.1021/acs.jproteome.4c00418)
Supplement: Supplementary file 7 — pr4c00418_si_007.zip [file pr4c00418_si_007.zip › plasmodium_alignments/PF3D7_0207400_orthos.afa]

>PcyM_0417400
MV------------------------------------------------------------------------------
--------------------------------------------------------------------------------
--------------------------------------------------------------------------------
--------------------------------------------------------------------------------
--------------------------------------------------------------------------------
--------------------------------------------------------------------------------
--------------------------------------------------------------------------------
--------------------------------------------------------------------------------
--------------------------------------------------------------------------------
--------------------------------------------------------------------------------
--------------------------------------------------------------------------------
--------------------------------------------------------------------------------
--------------------------------------------------------------------------------
--------------------------------------------------------------------------------
--------------------------------------------------------------------------------
--------------------------------------------------------------------------------
--------------------------------------------------------------------------------
--------------------------------------------------------------------------------
--------------------------------------------------------------------------------
--------------------------------------------------------------------------------
--------------------------------------------------------------------------------
--------------------------------------------------------------------------------
--------------------------------------------------------------------------------
--------------------------------------------------------------------------------
--------------------------------------------------------------------------------
-------------------------------------------------------------------------------S
-R------------------------------------------------------------------------------
----------------L---------------------------------------------------------------
--------------------------------------------------------------------------------
--------------------------------------------------------------------------------
--------------------------------------------------------------------------------
--------------------------------------------------------------------------------
--------------------------------------------------------------------------------
---C----------------------------------------------------------------------------
--------------------------------------------------------------------------------
--------------------------------------------------------------------------------
--------------------------------------------------------------------------------
--------------------------------------------------------------------------------
--------------------------------------------------------------------------------
--------------------------------------------------------------------------------
--------------------------------------------------------------------------------
--------------------------------------------------------------------------------
--------------------------------------------------------------------------------
--------------------------------------------------------------------------------
--------------------------------------------------------------------------------
--------------------------------------------------------------------------------
--------------------------------------------------------------------------------
--------------------------------------------------------------------------------
--------------------------------------------------------------------------------
--------------------------------------------------------------------------------
--------------------------------------------------------------------------------
------------------FLL-----------T-----------------------------------------------
--------------------------------------------------------------------------------
--------------------------------------------------------------------------------
--------------------------------------------------------------------------------
--------------------------------------------------------------------------------
--------------------------------------------------------------------------------
--------------------------------------------------------------------------------
--------------------------------------------------------------------------------
--------------------------------------------------------------------------------
--------------------------------------------------------------------------------
--------------------------------------------------------------------------------
--------------------------------------------------------------------------------
--------------------------------------------------------------------------------
--------------------------------------------------------------------------------
--------------------------------------------------------------------------------
--------------------------------------------------------------------------------
--------------------------------------------------------------------------------
--------------------------------------------------------------------------------
-------------------------------------------------------------------------ICVALGT
HVTHCAGDGPPES-NVGD-QLHTG------------------SSPQGG--VP----DAG-AGNPSL-SV-----------
-PGQ---------------------------TS--QDTEPSSSSSENGI----GSSSS---NEETASPPTSAD-------
-----AKSNGIESESSDAAS-VQVEDTSEQNIQITSALLKHSNGIKITGSCKAHFRVFLSPHLWIYAVAAENKIQLRPNF
GPITSIDL---GNLINDCKKGANNNFKFVVHTSDDILTVKWKVTGE---GAAP-GN-QEDVKKYKLPPLDRPFTSVQV--
-HSANAKSKII-----------ESKFYDIGSSMPAQCSVVATNCFLSGSLDIEHCYHCTLLEKK-MAQNSECFKYVSKEA
KELIEK-----DTPIKAQEE------------QAHS---ADHKLIESIDVILKAVYKSDKD-----------DEKKELIT
LEEVDENLKKELANYCTLLKEVDTSGTLNNHKLANEIETY-RNLTRLLRM--HSEENV---VTLQDKLRNAAICIKDIDK
WIINKRGLSLPDG-TPY----YS-E--------------------------ENTKEYLA----EEFLKE-IE--------
------------------------------KEKNACDDDAFDK---DTNGVIDLNKI---PGEMKFKSPYFKKSKYCNNE
YCDRWKDKTSCISNIEVEEQGDCGLCWIFASKLHVETIRCMRGYGHFRSSALFVANCSKRS------------PEDRCNV
GSNPTEFLQIVKDTGFLPLESDLPYNYSQAGNSCPNKR-SKWTNLWGNTKLLYHK-RPNHLFQTFGY--VSYESKRFENN
IDLFIDILKREVQNKGSVIIYIKTENVIDYDFNGKVVHSLCGHN--DADHAANIIGYGNYINVHGEKRSYWLVRNSWGYY
WGDEGNFKVDMYGPDGCKRNFIHTAVVFKIDL--GIVEVPKKDD----R-PF----------------YNYFIEYVPNF-
LYNLFYSSYDK--------------GDDS---NT-LCENA-------------KG------------GE-AVG-GDSVV-
-----------DGQAVVTGQTETPT--------------PGAAQDGAQPG-AVGSEVNAAAGDNAGIVPPVGSQTGAVAQ
ESGAVTPETGAVAQESGVVAPQAGAIATQNGADTPQAGDIATQTGADTPQTGDIATQNGADTPQTGDIATQNGADTPQNG
VPAPQTT-AAASPPSVTPLNVTVEE-GQRVGGV-VSLIPVDNSGEKKIPVMHILK---------------YVKETKMTRA
FVRYDSLNEIESSHSCSRTYAKDEKGHEECIQFCLKNWASCRGHYSPGYCLTKMYA----G-SNCFFCS-----------
--------------------------------------------------------------------------------
--------------------------------------------------------------------------------
--------------------------------------------------------------------------------
--------------------------------------------------------------------------------
--------------------------------------------------------------------------------
--------------------------------------------------------------------------------
--------------------------------------------------------------------------------
--------------------------------------------------------------------------------
--------------------------------------------------------------------------------
--------------------------------------------------------------------------------
--------------------------------------------------------------------------------
--------------------------------------------------------------------------------
--------------------------------------------------------------------------------
--------------------------------------------------------------------------------
--------------------------------------------------------------------------------
--------------------------------------------------------------------------------
--------------------------------------------------------------------------------
--------------------------------------------------------------------------------
--------------------------------------------------------------------------------
--------------------------------------------------------------------------------
---------------------------------------------------------------------------V
>PADL01_0206100
MI------------------------------------------------------------------------------
--------------------------------------------------------------------------------
--------------------------------------------------------------------------------
--------------------------------------------------------------------------------
--------------------------------------------------------------------------------
--------------------------------------------------------------------------------
--------------------------------------------------------------------------------
--------------------------------------------------------------------------------
--------------------------------------------------------------------------------
--------------------------------------------------------------------------------
--------------------------------------------------------------------------------
--------------------------------------------------------------------------------
--------------------------------------------------------------------------------
--------------------------------------------------------------------------------
--------------------------------------------------------------------------------
--------------------------------------------------------------------------------
--------------------------------------------------------------------------------
--------------------------------------------------------------------------------
--------------------------------------------------------------------------------
--------------------------------------------------------------------------------
--------------------------------------------------------------------------------
--------------------------------------------------------------------------------
--------------------------------------------------------------------------------
--------------------------------------------------------------------------------
--------------------------------------------------------------------------------
-------------------------------------------------------------------------------Y
-R------------------------------------------------------------------------------
----------------L---------------------------------------------------------------
--------------------------------------------------------------------------------
--------------------------------------------------------------------------------
--------------------------------------------------------------------------------
--------------------------------------------------------------------------------
--------------------------------------------------------------------------------
---Y----------------------------------------------------------------------------
--------------------------------------------------------------------------------
--------------------------------------------------------------------------------
--------------------------------------------------------------------------------
--------------------------------------------------------------------------------
--------------------------------------------------------------------------------
--------------------------------------------------------------------------------
--------------------------------------------------------------------------------
--------------------------------------------------------------------------------
--------------------------------------------------------------------------------
--------------------------------------------------------------------------------
--------------------------------------------------------------------------------
--------------------------------------------------------------------------------
--------------------------------------------------------------------------------
--------------------------------------------------------------------------------
--------------------------------------------------------------------------------
--------------------------------------------------------------------------------
--------------------------------------------------------------------------------
------------------IIL-----------V-----------------------------------------------
--------------------------------------------------------------------------------
--------------------------------------------------------------------------------
--------------------------------------------------------------------------------
--------------------------------------------------------------------------------
--------------------------------------------------------------------------------
--------------------------------------------------------------------------------
--------------------------------------------------------------------------------
--------------------------------------------------------------------------------
--------------------------------------------------------------------------------
--------------------------------------------------------------------------------
--------------------------------------------------------------------------------
--------------------------------------------------------------------------------
--------------------------------------------------------------------------------
--------------------------------------------------------------------------------
--------------------------------------------------------------------------------
--------------------------------------------------------------------------------
--------------------------------------------------------------------------------
-------------------------------------------------------------------------LYVICCT
NVIVGQEKPTPDG-TSGV-TPGGEGASASIGNNPDGVSSAGERESHSTLDSP----ASG-EQGTAS-SP-----------
-TAH---------------------------QD--EAGG-TNSPVPQDP----TKESE---SPANPNPVPLIPGIGGAK-
--VTPIPLPNVLTE-------DSESSTSVTDIEIKSALLKNYDGVKITGPCRSYFRVFLVPHITVYVYATYDRIQLEPKF
GPSDLIDI---SDLTNKCNQNSNKHFKLVLYIKENVLTLKWKVQDK---GSQP-TNINVDVKKYRIPQLERPFTSIQV--
-HTVNTKYGII-----------ESKNYDINSDIPEQCEAISTNCFLSGSLDVENCYHCTLLAKK-VDSKNECFNYVSKEG
KELINKNVEEKNKELKGEDE------------DLDS---NEQKLEESIDNILSNIYKIYENKQDNEIKKSNYNNKKELLS
VEELNNDLKNELLNYCSLLKEVDTSGMLDHHEIGNEIDIF-NNLTRLLRA--HPGEST---YVLNEKLRNPALCFKNIKE
WLVNKKGLLLSKE-KM------K-K--------------------------LSTSEYNM----KDLEESE----------
------------------------------YER-SISDDMFEK---DMNGVIDLSLI---DSEKKLKSPYFRRNKYCNNE
YCDRWKDKTGCISKIEVEEQGNCGLCWIFASKLHFETIRCMRGYGHFRSSALYVANCSDRD------------SDEICYV
GSNPVEFLEIVEETGFLPLESDVPYYYTDAGNDCPEPE-KDWINLWGSTELLNHK-SPRQRTSTRGY--ISYESSNFSDN
MDLFIKIVKREIQNKGSVIAYIKTENVIDYDFNGKGVHNMCGDK--EPDHAANIIGYGNYIDEEGEKRSYWLIRNSWGYY
WGDEGNFRVDMYGPSYCKYNFIHTVVVFKVDL--GIIEVPKKEE----ESEY----------------FSYFLKYTPNF-
LYNLFFNNYTT--------------NEEH----K-LNNQP-------------KM------------NQ-HN---NKKN-
-----------KNELYISGQDETIN--------------GK---------------------------------------
--------------------------------------------------------------------------------
-------------------------------------VESQEENNKKTEIYHILK---------------HIKDAKIKRG
LVKYGSLLETKKEHTCSRTYSIDPERHDECNKFCIDNWKTCKDHYSPGYCLTKLYT----KDDNCFFCN-----------
--------------------------------------------------------------------------------
--------------------------------------------------------------------------------
--------------------------------------------------------------------------------
--------------------------------------------------------------------------------
--------------------------------------------------------------------------------
--------------------------------------------------------------------------------
--------------------------------------------------------------------------------
--------------------------------------------------------------------------------
--------------------------------------------------------------------------------
--------------------------------------------------------------------------------
--------------------------------------------------------------------------------
--------------------------------------------------------------------------------
--------------------------------------------------------------------------------
--------------------------------------------------------------------------------
--------------------------------------------------------------------------------
--------------------------------------------------------------------------------
--------------------------------------------------------------------------------
--------------------------------------------------------------------------------
--------------------------------------------------------------------------------
--------------------------------------------------------------------------------
---------------------------------------------------------------------------V
>PVVCY_0300580
MN------------------------------------------------------------------------------
--------------------------------------------------------------------------------
--------------------------------------------------------------------------------
--------------------------------------------------------------------------------
--------------------------------------------------------------------------------
--------------------------------------------------------------------------------
--------------------------------------------------------------------------------
--------------------------------------------------------------------------------
--------------------------------------------------------------------------------
--------------------------------------------------------------------------------
--------------------------------------------------------------------------------
--------------------------------------------------------------------------------
--------------------------------------------------------------------------------
--------------------------------------------------------------------------------
--------------------------------------------------------------------------------
--------------------------------------------------------------------------------
--------------------------------------------------------------------------------
--------------------------------------------------------------------------------
--------------------------------------------------------------------------------
--------------------------------------------------------------------------------
--------------------------------------------------------------------------------
--------------------------------------------------------------------------------
--------------------------------------------------------------------------------
--------------------------------------------------------------------------------
--------------------------------------------------------------------------------
-------------------------------------------------------------------------------S
-R------------------------------------------------------------------------------
----------------L---------------------------------------------------------------
--------------------------------------------------------------------------------
--------------------------------------------------------------------------------
--------------------------------------------------------------------------------
--------------------------------------------------------------------------------
--------------------------------------------------------------------------------
---C----------------------------------------------------------------------------
--------------------------------------------------------------------------------
--------------------------------------------------------------------------------
--------------------------------------------------------------------------------
--------------------------------------------------------------------------------
--------------------------------------------------------------------------------
--------------------------------------------------------------------------------
--------------------------------------------------------------------------------
--------------------------------------------------------------------------------
--------------------------------------------------------------------------------
--------------------------------------------------------------------------------
--------------------------------------------------------------------------------
--------------------------------------------------------------------------------
--------------------------------------------------------------------------------
--------------------------------------------------------------------------------
--------------------------------------------------------------------------------
--------------------------------------------------------------------------------
--------------------------------------------------------------------------------
------------------LLL-----------V-----------------------------------------------
--------------------------------------------------------------------------------
--------------------------------------------------------------------------------
--------------------------------------------------------------------------------
--------------------------------------------------------------------------------
--------------------------------------------------------------------------------
--------------------------------------------------------------------------------
--------------------------------------------------------------------------------
--------------------------------------------------------------------------------
--------------------------------------------------------------------------------
--------------------------------------------------------------------------------
--------------------------------------------------------------------------------
--------------------------------------------------------------------------------
--------------------------------------------------------------------------------
--------------------------------------------------------------------------------
--------------------------------------------------------------------------------
--------------------------------------------------------------------------------
--------------------------------------------------------------------------------
-------------------------------------------------------------------------ACGIFTI
NVQEIKTQTPNTP-NGII-NNGDPNIQ---------------NNSDESNQNP----HDGLENGINT-SS-----------
-GLS---------------------------EN------------------------------QSY--------------
---------NPNNE-------SSNNEVSDVKTLIKSSLSKDGKGIKVTGTCNEDFRIYFSPYVWIYVTFSESIIKIEPEN
GLTTSINL---NNLNNKCDNKKNDTFKFSAKIKEDILKIKWGTQTN---GTDQ-AT-KKDIKKFRLPDLAKDLTSIQI--
-FTTNAEEKII-----------ESKTYDIDKNIPEKCSTISANCFLGGSLNIESCYHCTLLAQK-YPSDDECFNYISNKS
KDKMNK-----DTIIKGENES-----------DENP---DEHMLKESIYKILKKMFTNDSDY-----CGGNRCNKGIITD
IKELDADLQGDLKNYCDILKKVDKSGTLEAHEVANEIETF-NNLVRLFNA--HINENM---YILYEKLKNPAICVKNVNE
WIIKKRGLVISKD-HD-----VN-PY-------------------------NNTQESNI----KNILNE-----------
-----------------------E------NTE-AVGNDIIENESDNENKIVNLKRS----SNKKLTSAYFNSSRYCNKD
YCDRWKDKTSCLSNIEVEEQGECGVCWVFASKLHLETIRCMRGYGHYRSSALYVANCSDRN------------KSEICDI
GSNPIEFLQILHDRKYLPLESNYPYAYYRVGGSCPSTK-NSWTNLWGKNKLLYFKSRSIDFTSSYGF--IALSSSNYQDD
LDTYIQIIKNEVRNKGSVIIYIKTENVIDYDFNGKIIHNLCGDDNDDADHAAAIIGYGNYISDKGEKRSYWLIRNSWGYY
WGDEGNFKVDMYGPRHCKYNFIHTVVFFKLDL--GEIETPQKDD----N-NV----------------YSYFSKHIPAF-
FSNLFYVNYDK--------------RWGE---LE-AQE---------------------------------E---QNNN-
-----------NKDISISGQTDNQVNSNDGVYSEGT---NDV--------------------------------------
--------------------------------------------------------------------------------
----------------------------------STPSSNNTSIQKKLDITHVLK---------------YVKNNQTQTS
FIKYDDILEIEKEHNCSRVQSIGLKNKNECKSFCLENWSTCKNHHSPGFCLTTLYS----G-EDCFFCN-----------
--------------------------------------------------------------------------------
--------------------------------------------------------------------------------
--------------------------------------------------------------------------------
--------------------------------------------------------------------------------
--------------------------------------------------------------------------------
--------------------------------------------------------------------------------
--------------------------------------------------------------------------------
--------------------------------------------------------------------------------
--------------------------------------------------------------------------------
--------------------------------------------------------------------------------
--------------------------------------------------------------------------------
--------------------------------------------------------------------------------
--------------------------------------------------------------------------------
--------------------------------------------------------------------------------
--------------------------------------------------------------------------------
--------------------------------------------------------------------------------
--------------------------------------------------------------------------------
--------------------------------------------------------------------------------
--------------------------------------------------------------------------------
--------------------------------------------------------------------------------
---------------------------------------------------------------------------I
>PCHAS_0307000
MN------------------------------------------------------------------------------
--------------------------------------------------------------------------------
--------------------------------------------------------------------------------
--------------------------------------------------------------------------------
--------------------------------------------------------------------------------
--------------------------------------------------------------------------------
--------------------------------------------------------------------------------
--------------------------------------------------------------------------------
--------------------------------------------------------------------------------
--------------------------------------------------------------------------------
--------------------------------------------------------------------------------
--------------------------------------------------------------------------------
--------------------------------------------------------------------------------
--------------------------------------------------------------------------------
--------------------------------------------------------------------------------
--------------------------------------------------------------------------------
--------------------------------------------------------------------------------
--------------------------------------------------------------------------------
--------------------------------------------------------------------------------
--------------------------------------------------------------------------------
--------------------------------------------------------------------------------
--------------------------------------------------------------------------------
--------------------------------------------------------------------------------
--------------------------------------------------------------------------------
--------------------------------------------------------------------------------
-------------------------------------------------------------------------------S
-R------------------------------------------------------------------------------
----------------L---------------------------------------------------------------
--------------------------------------------------------------------------------
--------------------------------------------------------------------------------
--------------------------------------------------------------------------------
--------------------------------------------------------------------------------
--------------------------------------------------------------------------------
---Y----------------------------------------------------------------------------
--------------------------------------------------------------------------------
--------------------------------------------------------------------------------
--------------------------------------------------------------------------------
--------------------------------------------------------------------------------
--------------------------------------------------------------------------------
--------------------------------------------------------------------------------
--------------------------------------------------------------------------------
--------------------------------------------------------------------------------
--------------------------------------------------------------------------------
--------------------------------------------------------------------------------
--------------------------------------------------------------------------------
--------------------------------------------------------------------------------
--------------------------------------------------------------------------------
--------------------------------------------------------------------------------
--------------------------------------------------------------------------------
--------------------------------------------------------------------------------
--------------------------------------------------------------------------------
------------------LLL-----------V-----------------------------------------------
--------------------------------------------------------------------------------
--------------------------------------------------------------------------------
--------------------------------------------------------------------------------
--------------------------------------------------------------------------------
--------------------------------------------------------------------------------
--------------------------------------------------------------------------------
--------------------------------------------------------------------------------
--------------------------------------------------------------------------------
--------------------------------------------------------------------------------
--------------------------------------------------------------------------------
--------------------------------------------------------------------------------
--------------------------------------------------------------------------------
--------------------------------------------------------------------------------
--------------------------------------------------------------------------------
--------------------------------------------------------------------------------
--------------------------------------------------------------------------------
--------------------------------------------------------------------------------
-------------------------------------------------------------------------SCAIFTI
NVHEIKTQPPNTP-NDII-NKGDPNVQ---------------NNNDISNKNS----HDGLENGIST-SS-----------
-DLS---------------------------EN------------------------------QSN--------------
--------NNTNSE-------SSNSETPDVKTSIKSSLSKDGKGIKVTGTCNEDFRIYFSPYVWIYVTFSEGIIKIESEN
GVTSSINL---NSLNNKCDNKKNDTFKFSAKIKDDILKIKWKTQTN---ETDQ-GH-KKDVKQFRLPDLSKEPTSIQI--
-FTANAEEKII-----------ESKTYDIDKNIPEKCSAISANCFLGGSLNIESCYHCTLLAQK-YPSDDECFNYISSES
KDKINK-----DTIIKGEDES-----------DENS---DEYMLKESIYKILKKMFTNDSDY-----CDGSRCNKEMITD
IKELDADLRIDLKNYCDILKKVDKSGTLEVHEIASEVEAF-NNLVRLLNT--HTNENI---YILYEKLKNPAICIKNVNE
WIIKKRGLVISKE-HD-----VN-PY-------------------------NNPDNPKI----KNILNEKYNE-------
-----------------------E------NTE-AVGNDIIENESDNENEIVNLKNS----SNKKLTSAYFNSSRYCNKD
YCDRWQDKTSCMSNIEVEEQGECGVCWVFASKLHLETIRCMRGYGHYRSSALYVANCSERD------------KEEICDV
GSNPVEFLQILHDKKHLPLESDYPYSYYRVGGSCPSPK-NSWTNLWGNNKLLYYKSRSVDFTSSYGF--IALSSSNYQDD
LDTYIQIIKNEVRNKGSVIIYIKTNNVIDYDFNGKIIHNLCGDDDDDADHAAAIIGYGNYISEKGQKRSYWLIRNSWGYY
WGDEGNFKVDMYGPRHCKYNFIHTVVIFKLDL--GEIEAPQKDN------QV----------------YNYFAKHIPAF-
FTNLFYSNYNK--------------RWDE---FY-AKE---------------------------------E---LNNY-
-----------NKDISISGQTDNQVNTNDDVYSEDT---NDV--------------------------------------
--------------------------------------------------------------------------------
----------------------------------STPSSKNTSIQKKLDVTHVLK---------------YVKNNQTQTS
FIKYDDILEIEQEHNCSRVQSIGLKNKNECKSFCLENWSTCKNHPSPGFCLTTLYS----A-EDCFFCN-----------
--------------------------------------------------------------------------------
--------------------------------------------------------------------------------
--------------------------------------------------------------------------------
--------------------------------------------------------------------------------
--------------------------------------------------------------------------------
--------------------------------------------------------------------------------
--------------------------------------------------------------------------------
--------------------------------------------------------------------------------
--------------------------------------------------------------------------------
--------------------------------------------------------------------------------
--------------------------------------------------------------------------------
--------------------------------------------------------------------------------
--------------------------------------------------------------------------------
--------------------------------------------------------------------------------
--------------------------------------------------------------------------------
--------------------------------------------------------------------------------
--------------------------------------------------------------------------------
--------------------------------------------------------------------------------
--------------------------------------------------------------------------------
--------------------------------------------------------------------------------
---------------------------------------------------------------------------I
>PVL_040013400
MV------------------------------------------------------------------------------
--------------------------------------------------------------------------------
--------------------------------------------------------------------------------
--------------------------------------------------------------------------------
--------------------------------------------------------------------------------
--------------------------------------------------------------------------------
--------------------------------------------------------------------------------
--------------------------------------------------------------------------------
--------------------------------------------------------------------------------
--------------------------------------------------------------------------------
--------------------------------------------------------------------------------
--------------------------------------------------------------------------------
--------------------------------------------------------------------------------
--------------------------------------------------------------------------------
--------------------------------------------------------------------------------
--------------------------------------------------------------------------------
--------------------------------------------------------------------------------
--------------------------------------------------------------------------------
--------------------------------------------------------------------------------
--------------------------------------------------------------------------------
--------------------------------------------------------------------------------
--------------------------------------------------------------------------------
--------------------------------------------------------------------------------
--------------------------------------------------------------------------------
--------------------------------------------------------------------------------
-------------------------------------------------------------------------------S
-R------------------------------------------------------------------------------
----------------L---------------------------------------------------------------
--------------------------------------------------------------------------------
--------------------------------------------------------------------------------
--------------------------------------------------------------------------------
--------------------------------------------------------------------------------
--------------------------------------------------------------------------------
---C----------------------------------------------------------------------------
--------------------------------------------------------------------------------
--------------------------------------------------------------------------------
--------------------------------------------------------------------------------
--------------------------------------------------------------------------------
--------------------------------------------------------------------------------
--------------------------------------------------------------------------------
--------------------------------------------------------------------------------
--------------------------------------------------------------------------------
--------------------------------------------------------------------------------
--------------------------------------------------------------------------------
--------------------------------------------------------------------------------
--------------------------------------------------------------------------------
--------------------------------------------------------------------------------
--------------------------------------------------------------------------------
--------------------------------------------------------------------------------
--------------------------------------------------------------------------------
--------------------------------------------------------------------------------
------------------FLL-----------T-----------------------------------------------
--------------------------------------------------------------------------------
--------------------------------------------------------------------------------
--------------------------------------------------------------------------------
--------------------------------------------------------------------------------
--------------------------------------------------------------------------------
--------------------------------------------------------------------------------
--------------------------------------------------------------------------------
--------------------------------------------------------------------------------
--------------------------------------------------------------------------------
--------------------------------------------------------------------------------
--------------------------------------------------------------------------------
--------------------------------------------------------------------------------
--------------------------------------------------------------------------------
--------------------------------------------------------------------------------
--------------------------------------------------------------------------------
--------------------------------------------------------------------------------
--------------------------------------------------------------------------------
-------------------------------------------------------------------------ICVALGT
HVTRCAGDGPPEP-PVGE-QPHTG------------------GPPQGG--GP----DAG-AGGPSL-PA-----------
-PGH---------------------------AS--QDAEPPSSSSANGI----ASPSA---DGDTALPPRSADTTDAADA
TEVTDSPSSATEPESAGAAS-TQAENDSEQGIQITSALLKHFNGIKITGSCKAPFRVFLSPHLWIYAVPPENKIQLRPNF
GPITSIEL---GNLSNDCKKGANNSFKLVVHTSDDILTLKWKVTGE---GAAP-GN-KADVKKYKLPTLERPFTSVQV--
-HSANAKTKII-----------ESKFYDIGSGMPAQCSAIATNCFLSGSLEIEHCYHCTLLEKK-LTQDSECFKYVSSEA
KELIEK-----DTPIKAQEE------------DANS---ADHKLIESIDVILKAVYKSDKD-----------EEKKELIT
LEEVDENLKKELANYCTLLKEVDTSGTLNNHQMANEEETF-RNLTRLLRM--HSEENV---VTLQDKLRNAAICIKHIDK
WILNKRGLTLPEE-HPSEGYPPK-E--------------------------HPPEEYPP----EELLKE-IE--------
------------------------------KEKSALNDEAFAK---DTNGVIHLDKP---PNEMKFKSPYFKKSKYCNNE
YCDRWKDKTSCMSNIEVEEQGDCGLCWIFASKLHLETIRCMRGYGHFRSSALFVANCSKRK------------PEDRCNV
GSNPTEFLQIVKDTGFLPLESDLPYSYSDAGNSCPNKR-NKWTNLWGDTKLLYHK-RPNQFAQTLGY--VSYESSRFEHS
IDLFIDILKREIQNKGSVIIYIKTNNVIDYDFNGRVVHSLCGHK--DADHAANLIGYGNYISAGGEKRSYWIVRNSWGYY
WGDEGNFKVDMYGPEGCKRNFIHTAVVFKIDL--GIVEVPKKDE----G-SI----------------YSYFVQYVPNF-
LHSLFYVSYGK--------------GADK---GA-AVGTGQ---TG-------GA------------GV-TGEAGGSVVT
GQTGGAVVTEQTGEAVVTGQTETPT--------------PEAAKNGDQPG-AEGSEAKVAAGGQAGNEAPGGLQQSAVSS
QTSEVTPQSSVAAPQIGAVAPQIGAA------------------------------------------------------
--APQTSSVAAHPPNVTPQNVTLGE-GQHAGGV-GSLIPADNSGEKNIPVMHLLK---------------YVKETKVTRA
FVAYDSLSEIEGSHSCSRIYAKDEEGHEECAQFCLKNWAACRGHYSPGYCLTKMYT----G-SNCLFCS-----------
--------------------------------------------------------------------------------
--------------------------------------------------------------------------------
--------------------------------------------------------------------------------
--------------------------------------------------------------------------------
--------------------------------------------------------------------------------
--------------------------------------------------------------------------------
--------------------------------------------------------------------------------
--------------------------------------------------------------------------------
--------------------------------------------------------------------------------
--------------------------------------------------------------------------------
--------------------------------------------------------------------------------
--------------------------------------------------------------------------------
--------------------------------------------------------------------------------
--------------------------------------------------------------------------------
--------------------------------------------------------------------------------
--------------------------------------------------------------------------------
--------------------------------------------------------------------------------
--------------------------------------------------------------------------------
--------------------------------------------------------------------------------
--------------------------------------------------------------------------------
---------------------------------------------------------------------------V
>MKS88_001186
MD------------------------------------------------------------------------------
--------------------------------------------------------------------------------
--------------------------------------------------------------------------------
--------------------------------------------------------------------------------
--------------------------------------------------------------------------------
--------------------------------------------------------------------------------
--------------------------------------------------------------------------------
--------------------------------------------------------------------------------
--------------------------------------------------------------------------------
--------------------------------------------------------------------------------
--------------------------------------------------------------------------------
--------------------------------------------------------------------------------
--------------------------------------------------------------------------------
--------------------------------------------------------------------------------
--------------------------------------------------------------------------------
--------------------------------------------------------------------------------
--------------------------------------------------------------------------------
--------------------------------------------------------------------------------
--------------------------------------------------------------------------------
--------------------------------------------------------------------------------
--------------------------------------------------------------------------------
--------------------------------------------------------------------------------
--------------------------------------------------------------------------------
--------------------------------------------------------------------------------
--------------------------------------------------------------------------------
-------------------------------------------------------------------------------T
-K------------------------------------------------------------------------------
----------------EQAISAISWLYEYKLHVGAIGCVSRHDHISSSVLCDDVSTNLDLEKANNLKNKKDKNEEAIIED
KVCSRANSVDPKKLEKCANFSQLTNFFKYKELRAWPMNCLIKPKHTLAKTCENKLENIEAFAAGVIFSKNIIKCGKDKLN
EPPQDSTGVGEVIKPVSSQNKENIPNDTSKKRDTPTKTISFTIPGNLENDNSNDENKNGYGVVGTSSSHAIVVTSLPQPE
GTTSTVTPPGPVSTGVSESSDNSGRTSLVTSESGDASANTASAVVLTETGQLGQLQQPQQPRSPVTPSQGLQQPGSTPVK
DNLEPGSPDKPIQVESSLLKNFDGVKIVGSCGAYFRVHLVPHILIYALTKYSIIQIESLFNENTKIDFEHADDIKNKCKT
GHTFKFIIYLTDNILTLKWKVYPPVSSTTTVKVDIRKYRVPKLDRPFTAIQVYTANVKAGLIESKNYAIGSDIPGKCSAI
ATEC----------------------------------------------------------------------------
--------------------------------------------------------------------------------
--------------------------------------------------------------------------------
--------------------------------------------------------------------------------
--------------------------------------------------------------------------------
--------------------------------------------------------------------------------
--------------------------------------------------------------------------------
--------------------------------------------------------------------------------
--------------------------------------------------------------------------------
--------------------------------------------------------------------------------
--------------------------------------------------------------------------------
--------------------------------------------------------------------------------
--------------------------------------------------------------------------------
--------------------------------------------------------------------------------
--------------------------------------------------------------------------------
--------------------------------------------------------------------------------
--------------------------------------------------------------------------------
--------------------------------------------------------------------------------
------------------FLNGNFNIESCYQCT-----------------------------------------------
--------------------------------------------------------------------------------
--------------------------------------------------------------------------------
--------------------------------------------------------------------------------
--------------------------------------------------------------------------------
--------------------------------------------------------------------------------
--------------------------------------------------------------------------------
--------------------------------------------------------------------------------
--------------------------------------------------------------------------------
---------------------------------------LLVQNKDLSDECFKYVSGDMKSKYNEIKVMGQDDQDSKEYQ
FNESIDIILKNIYKVDISKNSKVLITLDDFDDVLKIELMNYCKLLKEMDVKGTLENHQLGNEVDIFNNLIRLLSIHPNEN
IITLQDKLRNTAICLKDVDKWIENKRGLILPVLEDNTISGNSNSSSNIEEEEDDDDEYKNGNYLNEDIYRKDGDGVIDLV
KAGKELKLRSPYFKNSKYCNKEYCDRWKDKTSCISNIEVEEQGNCGLCWVFASKLHLETIRCMRGYGHFRSSALFIANCS
KRKPKHRCTVGSNPIEFLQIVDERKFLPLESDYPYSIINAGNACPKPKNNWTNLWGNSKLLFHKMYGHFMSYKGFISYES
NHFRDNMDLFIDLVKREIQNKGSVIIYIKTKDVIGYDFNGRGVHSMCGDRVPDHAANIIGYGNYINTDGKKRSYWIVRNS
WGYYWGTEGNFKVDILGPPHCKYNFIHTVVVFKLNLGIVNISNNKINDKAPYFSKHSSDFFHSLYFNNYNEYEHESPFDN
DDDMNVVNPGGNKYKGFSQKEPRKGIIRGQDDPSTGGSDATEGGGSSSSGSNGSNSSSNSNSSSSSSSSSSSSSSSSSSS
SSSSSSSSSSSSSSSSSSSSSSSSSSSSSSSSSSSSSGSGSGSSTSSSGSGSSTSSSGNNSGDSGTDVNSSVEKNIQILH
ILKHIENSKITRSFVKYDNINETKEDHTCSRSHSKDPAKHDECKQFCESNWNTCKGHYSPGYFGIGKFVQVKRESVIYSK
NITNCVAETTVNSDTGGP-NGSGIGEQ---------------GLSSSSSENVTGESHSPPGTSVGT-SSDNDQSSSSSVT
AGNT---------------------------GDVGQTSE-ASSKVPEVPSKPSPHLNT---NPQQP--------------
--------NREAPQ-----AVQSDGQNVEQGIQVTSTFLKNFDGIKVTGSCKAYFRVFFVPHIWIYVDPTKDSIELKQLF
EPVRTVNI---TQLRNKCINKSNSTFKFIAYVKDQILTLKWLVIGE---GADA-GN-KVDVKKYKIPVLDKTFSSVQV--
-HTANAEKNLI-----------ESKNYHISSVIPDQCSIITTNCFLSGSLDIEHCFHCTLLAQK-YESENECFKYVSKEA
KERIAM-----DIPTIAQDE------------E-YS---VEYRLIESIDIILKSIYKTDENG----------GKKEELIN
FEDLENDLKSELKNYCALLKEMDESGTLKNFELANEEETF-NNLSRLLKV--HPNENM---ATLRLKFRNPAICVKNVDE
WIVNKRGLTLHNE-TY-----SA-EKVSHDQANADSGAADKGRAESDTTTRGASDSGSA----DELMAENFE--------
------------------------------EEE-IVSDDIFEK---DSSGIIDLSKM---KTEMNFKSPYYQKSKYCNKD
YCDRWKDKTSCISNIEVEEQGDCGLCWIFASKLHVETIRCMRGYGHFRSSALFVANCSSRN------------PEEICIV
GSNPTEFLQIVNDNKFLPLESDLPYSYNDAGNACPTKR-NKWTNLWGNTKLLLHK-RDYSFLNTLGY--IAYESINFKDK
MELFINIIKQEIQNKGSVIVYVKTNNVIDYDFNGKVVHSICGDN--EADHAANIIGYGNYINIKGEKRSYWLVRNSWGYY
WGDEGNFKVDMYGHDECLYNFIHTAVVFKIDL--DMVEVPKKNNNNNNN-SV----------------YNYFHKYVPDF-
FYNLFYVNYDK--------------DKDK---DK-GESFL-------------YD----------NGNREEI---QQNY-
-----------SKDSIVSGQTEPES--------------AKV--------------------------------------
--------------------------------------------------------------------------------
----------------------------------IPAPQPTKSAEKIFKVLHILK---------------NIKDGKIKRG
FVKYENLKETENPYSCSRIYSKDPNKMDECKQFCFKEWSKCEKHYSPDPLEQQKGRKNILQ-YRGNFKN-----------
--------------------------------------------------------------------------------
--------------------------------------------------------------------------------
--------------------------------------------------------------------------------
--------------------------------------------------------------------------------
--------------------------------------------------------------------------------
--------------------------------------------------------------------------------
--------------------------------------------------------------------------------
--------------------------------------------------------------------------------
--------------------------------------------------------------------------------
--------------------------------------------------------------------------------
--------------------------------------------------------------------------------
--------------------------------------------------------------------------------
--------------------------------------------------------------------------------
--------------------------------------------------------------------------------
--------------------------------------------------------------------------------
--------------------------------------------------------------------------------
--------------------------------------------------------------------------------
--------------------------------------------------------------------------------
--------------------------------------------------------------------------------
--------------------------------------------------------------------------------
---------------------------------------------------------------------------S
>PVP01_0417900
MV------------------------------------------------------------------------------
--------------------------------------------------------------------------------
--------------------------------------------------------------------------------
--------------------------------------------------------------------------------
--------------------------------------------------------------------------------
--------------------------------------------------------------------------------
--------------------------------------------------------------------------------
--------------------------------------------------------------------------------
--------------------------------------------------------------------------------
--------------------------------------------------------------------------------
--------------------------------------------------------------------------------
--------------------------------------------------------------------------------
--------------------------------------------------------------------------------
--------------------------------------------------------------------------------
--------------------------------------------------------------------------------
--------------------------------------------------------------------------------
--------------------------------------------------------------------------------
--------------------------------------------------------------------------------
--------------------------------------------------------------------------------
--------------------------------------------------------------------------------
--------------------------------------------------------------------------------
--------------------------------------------------------------------------------
--------------------------------------------------------------------------------
--------------------------------------------------------------------------------
--------------------------------------------------------------------------------
-------------------------------------------------------------------------------S
-R------------------------------------------------------------------------------
----------------L---------------------------------------------------------------
--------------------------------------------------------------------------------
--------------------------------------------------------------------------------
--------------------------------------------------------------------------------
--------------------------------------------------------------------------------
--------------------------------------------------------------------------------
---C----------------------------------------------------------------------------
--------------------------------------------------------------------------------
--------------------------------------------------------------------------------
--------------------------------------------------------------------------------
--------------------------------------------------------------------------------
--------------------------------------------------------------------------------
--------------------------------------------------------------------------------
--------------------------------------------------------------------------------
--------------------------------------------------------------------------------
--------------------------------------------------------------------------------
--------------------------------------------------------------------------------
--------------------------------------------------------------------------------
--------------------------------------------------------------------------------
--------------------------------------------------------------------------------
--------------------------------------------------------------------------------
--------------------------------------------------------------------------------
--------------------------------------------------------------------------------
--------------------------------------------------------------------------------
------------------FLL-----------T-----------------------------------------------
--------------------------------------------------------------------------------
--------------------------------------------------------------------------------
--------------------------------------------------------------------------------
--------------------------------------------------------------------------------
--------------------------------------------------------------------------------
--------------------------------------------------------------------------------
--------------------------------------------------------------------------------
--------------------------------------------------------------------------------
--------------------------------------------------------------------------------
--------------------------------------------------------------------------------
--------------------------------------------------------------------------------
--------------------------------------------------------------------------------
--------------------------------------------------------------------------------
--------------------------------------------------------------------------------
--------------------------------------------------------------------------------
--------------------------------------------------------------------------------
--------------------------------------------------------------------------------
-------------------------------------------------------------------------ICVALGT
HVTRCAGDGPPET-PVGE-KPHTA------------------SPPQGG--GP----DAG-AGGPSL-PV-----------
-AGP---------------------------AS--QDADPPSSSSANGI----ASPPA---DGETALPPRSAETTDAAD-
--VTKSPSSATEPESAGAAS-TQAEDDAEQGIQITSALLKHFNGIKITGSCKEPFRVFLSPHLWIYAVPPENKIQLRPNF
GPITSIEL---GNLSNDCKKGANNSFKLIVHTSDDILTLKWKVTGE---GAAP-GN-KADVKKYKLPTLERPFTSVQV--
-HSANAKSKII-----------ESKFYDIGSGMPAQCSAIATNCFLSGSLEIEHCYHCTLLEKK-LAQDSECFKYVSSEA
KELIEK-----DTPIKAQEE------------DANS---ADHKLIESIDVILKAVYKSDKD-----------EEKKELIT
PEEVDENLKKELANYCTLLKEVDTSGTLNNHQMANEEETF-RNLTRLLRM--HSEENV---VTLQDKLRNAAICIKHIDK
WILNKRGLTLPEE-GYP----SE-G--------------------------YPPEEYPP----EELLKE-IE--------
------------------------------KEKSALNDEAFAK---DTNGVIHLDKP---PNEMKFKSPYFKKSKYCNNE
YCDRWKDKTSCMSNIEVEEQGDCGLCWIFASKLHLETIRCMRGYGHFRSSALFVANCSKRK------------PEDRCNV
GSNPTEFLQIVKDTGFLPLESDLPYSYSDAGNSCPNKR-NKWTNLWGDTKLLYHK-RPNQFAQTLGY--VSYESSRFEHS
IDLFIDILKREIQNKGSVIIYIKTNNVIDYDFNGRVVHSLCGHK--DADHAANLIGYGNYISAGGEKRSYWIVRNSWGYY
WGDEGNFKVDMYGPEGCKWNFIHTAVVFKIDL--GIVEVPKKDE----G-SI----------------YSYFVQYVPNF-
LHSLFYVSYGK--------------GADK---GA-AVVTG-------------QG------------G-------GAVV-
--------AGQTGGAVVTGQTETPT--------------PEAAKNGDQPG-AQGSEAEVAEGGQAGNEAPGGLQESAVSS
QTSEVTPQSSITAPQIGAVAPQIGAA-------APQIDVAAPQIDVAAPQIDVVA-------PQT-------------RS
VDAPQTSSVAAHPPNVTPQNVTLGE-GQHAGGV-GSLIPADNSGEKNIPVMHLLK---------------YVKETKMTRA
FVTYGSLSEIEGSHSCSRIYAKDEEGHEECAQFCLKNWPACRGHYSPGYCLTKMYT----G-SNCLFCS-----------
--------------------------------------------------------------------------------
--------------------------------------------------------------------------------
--------------------------------------------------------------------------------
--------------------------------------------------------------------------------
--------------------------------------------------------------------------------
--------------------------------------------------------------------------------
--------------------------------------------------------------------------------
--------------------------------------------------------------------------------
--------------------------------------------------------------------------------
--------------------------------------------------------------------------------
--------------------------------------------------------------------------------
--------------------------------------------------------------------------------
--------------------------------------------------------------------------------
--------------------------------------------------------------------------------
--------------------------------------------------------------------------------
--------------------------------------------------------------------------------
--------------------------------------------------------------------------------
--------------------------------------------------------------------------------
--------------------------------------------------------------------------------
--------------------------------------------------------------------------------
---------------------------------------------------------------------------V
>C922_02825
MV------------------------------------------------------------------------------
--------------------------------------------------------------------------------
--------------------------------------------------------------------------------
--------------------------------------------------------------------------------
--------------------------------------------------------------------------------
--------------------------------------------------------------------------------
--------------------------------------------------------------------------------
--------------------------------------------------------------------------------
--------------------------------------------------------------------------------
--------------------------------------------------------------------------------
--------------------------------------------------------------------------------
--------------------------------------------------------------------------------
--------------------------------------------------------------------------------
--------------------------------------------------------------------------------
--------------------------------------------------------------------------------
--------------------------------------------------------------------------------
--------------------------------------------------------------------------------
--------------------------------------------------------------------------------
--------------------------------------------------------------------------------
--------------------------------------------------------------------------------
--------------------------------------------------------------------------------
--------------------------------------------------------------------------------
--------------------------------------------------------------------------------
--------------------------------------------------------------------------------
--------------------------------------------------------------------------------
-------------------------------------------------------------------------------S
-C------------------------------------------------------------------------------
----------------L---------------------------------------------------------------
--------------------------------------------------------------------------------
--------------------------------------------------------------------------------
--------------------------------------------------------------------------------
--------------------------------------------------------------------------------
--------------------------------------------------------------------------------
---C----------------------------------------------------------------------------
--------------------------------------------------------------------------------
--------------------------------------------------------------------------------
--------------------------------------------------------------------------------
--------------------------------------------------------------------------------
--------------------------------------------------------------------------------
--------------------------------------------------------------------------------
--------------------------------------------------------------------------------
--------------------------------------------------------------------------------
--------------------------------------------------------------------------------
--------------------------------------------------------------------------------
--------------------------------------------------------------------------------
--------------------------------------------------------------------------------
--------------------------------------------------------------------------------
--------------------------------------------------------------------------------
--------------------------------------------------------------------------------
--------------------------------------------------------------------------------
--------------------------------------------------------------------------------
------------------FLL-----------T-----------------------------------------------
--------------------------------------------------------------------------------
--------------------------------------------------------------------------------
--------------------------------------------------------------------------------
--------------------------------------------------------------------------------
--------------------------------------------------------------------------------
--------------------------------------------------------------------------------
--------------------------------------------------------------------------------
--------------------------------------------------------------------------------
--------------------------------------------------------------------------------
--------------------------------------------------------------------------------
--------------------------------------------------------------------------------
--------------------------------------------------------------------------------
--------------------------------------------------------------------------------
--------------------------------------------------------------------------------
--------------------------------------------------------------------------------
--------------------------------------------------------------------------------
--------------------------------------------------------------------------------
-------------------------------------------------------------------------IWG----
---------------------------------------------------P----EES-AGDPSV-SV-----------
-PGK---------------------------AS--QDADPSSTSSANGI----DSSSS---VGGTALPPRSTD-------
-----VESNDIESKSAGAAS-IQAADPSEQDTQITSALLKHSNGIKITGSCKAHFRVFLSPHLWIYVVAAENKIQLRPNF
GPITSVDL---GNLMNDCKKGANSNFKLVVHTRDDILTLKWKVTGE-----VP-GN-KEDVKKYKLPSLDRPFTSVQV--
-HSVNTKSKII-----------ESKIYDIDRSIPAQCSAVATKCFLSGSLDIEHCYHCTLLENN-MAKDSDCFKYLSREA
KEFIEK-----DTPIKAQEE------------EAQS---ADHKLIESIDVILKAVYKSDSD-----------DERKELIT
LEEVDANLKKELANYCTLMKEVDTSGTLNNHKLANEVETY-KNLTRLLRM--HKEENV---VRLQDKLRNAAICMKHIDK
WILNKRGLTLPDS-IP-----YS-E--------------------------DNTEEYLP----EELLQE-IE--------
------------------------------KEKSLYDDDVFDK---DTNGIINLNKI---PSEMKFKSPYFKKSKYCNNE
YCDRWKDKTSCISNIEVEEQGDCGLCWIFASKLHVETIRCMRGYGHFRSSALFVANCSKRK------------SEDICTV
GSNPTEFLQIVKETGFLPLESDLPYRWSDAGNSCPYNRRSMWTNLWGNTRLLYHG-RPHHLIQTHGY--VAYESRRFQYN
IDLFIDILKREIQNKGSAIIYIKTENVIDYDLNGRFVHSICGHN--DADHAANIIGYGNYIGLGGKKRSYWIVRNSWGYY
WGDEGNFKVDMYGPEGCKRNFIHTAVVFKIDL--GIVEIPKKED----R-SF----------------YRYFVQYVPNF-
LHSLFYVSYDK--------------VVNG---KK-HSENRKGGIAGGGGLVDGKA------------GQ-AGG--GSLV-
-----------DLQAVVTGQTETPT--------------SEAAKNGAQPG-AEGSEANAAMGGKAGIVAPMGSQMSPVSP
QTS-------VISPQIGAVAPQIGA-------------------------------------------------------
---------VASPPNVTPLNVTAGE-GQRVGGV-VSLTPVDNSGEKKIPVMHILK---------------YVKETKMTKA
TVRYDSLREIEGSHSCSRSYARDGKGREECTQFCLKNWNSCRGHYSPGYCLTKMYT----G-SNCIFCS-----------
--------------------------------------------------------------------------------
--------------------------------------------------------------------------------
--------------------------------------------------------------------------------
--------------------------------------------------------------------------------
--------------------------------------------------------------------------------
--------------------------------------------------------------------------------
--------------------------------------------------------------------------------
--------------------------------------------------------------------------------
--------------------------------------------------------------------------------
--------------------------------------------------------------------------------
--------------------------------------------------------------------------------
--------------------------------------------------------------------------------
--------------------------------------------------------------------------------
--------------------------------------------------------------------------------
--------------------------------------------------------------------------------
--------------------------------------------------------------------------------
--------------------------------------------------------------------------------
--------------------------------------------------------------------------------
--------------------------------------------------------------------------------
--------------------------------------------------------------------------------
---------------------------------------------------------------------------V
>PBLACG01_0204100
MI------------------------------------------------------------------------------
--------------------------------------------------------------------------------
--------------------------------------------------------------------------------
--------------------------------------------------------------------------------
--------------------------------------------------------------------------------
--------------------------------------------------------------------------------
--------------------------------------------------------------------------------
--------------------------------------------------------------------------------
--------------------------------------------------------------------------------
--------------------------------------------------------------------------------
--------------------------------------------------------------------------------
--------------------------------------------------------------------------------
--------------------------------------------------------------------------------
--------------------------------------------------------------------------------
--------------------------------------------------------------------------------
--------------------------------------------------------------------------------
--------------------------------------------------------------------------------
--------------------------------------------------------------------------------
--------------------------------------------------------------------------------
--------------------------------------------------------------------------------
--------------------------------------------------------------------------------
--------------------------------------------------------------------------------
--------------------------------------------------------------------------------
--------------------------------------------------------------------------------
--------------------------------------------------------------------------------
-------------------------------------------------------------------------------Y
-R------------------------------------------------------------------------------
----------------L---------------------------------------------------------------
--------------------------------------------------------------------------------
--------------------------------------------------------------------------------
--------------------------------------------------------------------------------
--------------------------------------------------------------------------------
--------------------------------------------------------------------------------
---Y----------------------------------------------------------------------------
--------------------------------------------------------------------------------
--------------------------------------------------------------------------------
--------------------------------------------------------------------------------
--------------------------------------------------------------------------------
--------------------------------------------------------------------------------
--------------------------------------------------------------------------------
--------------------------------------------------------------------------------
--------------------------------------------------------------------------------
--------------------------------------------------------------------------------
--------------------------------------------------------------------------------
--------------------------------------------------------------------------------
--------------------------------------------------------------------------------
--------------------------------------------------------------------------------
--------------------------------------------------------------------------------
--------------------------------------------------------------------------------
--------------------------------------------------------------------------------
--------------------------------------------------------------------------------
------------------IIL-----------V-----------------------------------------------
--------------------------------------------------------------------------------
--------------------------------------------------------------------------------
--------------------------------------------------------------------------------
--------------------------------------------------------------------------------
--------------------------------------------------------------------------------
--------------------------------------------------------------------------------
--------------------------------------------------------------------------------
--------------------------------------------------------------------------------
--------------------------------------------------------------------------------
--------------------------------------------------------------------------------
--------------------------------------------------------------------------------
--------------------------------------------------------------------------------
--------------------------------------------------------------------------------
--------------------------------------------------------------------------------
--------------------------------------------------------------------------------
--------------------------------------------------------------------------------
--------------------------------------------------------------------------------
-------------------------------------------------------------------------LYVFYCT
NVIVGQEKPPAG--TTAV-SSGDK------------------GESASTVNSP----SSG-DQNPPS-SP-----------
-TVE---------------------------QD--QARG-SSSPVSQES----PTVPA---PPANPNPVAQTPGN-GAN-
--VTPIPLPKLDLE-------DSKSSASVADIEVKSALLKNYDGVRITGPCRSYFRVILVPYITVYVYATYDRIQLEPKF
GPSDLIDV---NDLKNKCDKDSNKNFKLILYIKDNLLTLKWKVQDK---DSKP-TNIDVDIKKYKIPKLERPFTAIQV--
-YTVNTKHGLI-----------ESKNYDINSDIPEQCEAISTNCFLSGSLDVENCYHCTLLAKK-VDSKNECFNYVSKES
KELINKGLEEKNKTFKGEDE------------DLDS---NEQKLEESIDNILSNIYKIYENKQNKERKEGHYSNKKELLT
IEELDNVLKIELLNYCSLLKEVDTSGILDHHEIGNEIDIF-NNLIRLLKA--HPGEST---YILNEKLRNPALCFKNIEE
WLVNKKGLLLSDE-KM------K-D--------------------------LSTTNHNI----TDTEESEYD--------
------------------------------YER-SISDDMFEK---DVNGVIDLSLI---NNEKKLKSPYFRRNKYCNNE
YCDRWKDKTGCISKIEVEEQGNCGLCWIFASKLHLETIRCMRGYGHFRSSALYVANCSDRD------------SDEICFV
GSNPVEFLEIVEETGFLPLESDVPYYYTEAGNECPDPE-KDWINLWGSTELLNHK-SPRQRMSTKGY--ISYESSNYSHN
MDLFIKIIKREIQNKGSVIAYIKTENVIDFDFNGKGVHNMCGDN--EPDHAANIIGYGNYIDEEGEKKSYWLIRNSWGYY
WGDEGNFRVDMYGPAHCKYNFIHTVVVFKIDL--GIIEVPKNEQ----ESEY----------------FSYFLKYTPNF-
LYNLFFNNYNT--------------NDEH----K-LNNQP-------------NA------------NQ-HN---NKKK-
-----------KKQRYISAQDEPST--------------EN---------------------------------------
--------------------------------------------------------------------------------
-------------------------------------VESQVQNTKKTEIYHILK---------------HIKDTKIKRG
LVKYGSLSETKKDHTCSRTYSIDQERHEECNKFCKDNWKTCKDHYSPGYCLTKLYT----KDDNCFFCN-----------
--------------------------------------------------------------------------------
--------------------------------------------------------------------------------
--------------------------------------------------------------------------------
--------------------------------------------------------------------------------
--------------------------------------------------------------------------------
--------------------------------------------------------------------------------
--------------------------------------------------------------------------------
--------------------------------------------------------------------------------
--------------------------------------------------------------------------------
--------------------------------------------------------------------------------
--------------------------------------------------------------------------------
--------------------------------------------------------------------------------
--------------------------------------------------------------------------------
--------------------------------------------------------------------------------
--------------------------------------------------------------------------------
--------------------------------------------------------------------------------
--------------------------------------------------------------------------------
--------------------------------------------------------------------------------
--------------------------------------------------------------------------------
--------------------------------------------------------------------------------
---------------------------------------------------------------------------V
>PCOAH_00008610
MINVGTLLGTNVGAKLAPGGLWTGTSSSQNASSNHADAKKLPLGGQSDRSVSPEYSSNIEADGEEPPQQVEHPLNRVTDV
AAAPANKRTEVEVRSALLKNHDGVKITGTCNAKFQLFLVPHVSISVEAESNTIQLGRKLENVTITKKQHKVISSESSPLL
QFEENVHSLVNQCTGRRTFKFVVIIKGKELILKWKVYEKMPSTTENNKVNVRTFLLKNTDQPITAIQVHTAKGNEDSFLL
ESKSYFLKDDMPAKCDLIARNCFLSGNLDIEGCYKCTLLSENTELSSPCFNYLPPDFKQNYEQIKRKTHDEIDPEAVQLE
EFIGRILQVVLKIGENDTPTEGETKVEYPNDDLKELLLSYCQVIKKVDKSGTLEVHQMGNQMDVLTNLKGLLKNHSKEEI
PALREKLKNPAICMKDASKWVVQKRGLALPPFEYKHLQRRVTTPVDSQEEHKATNKKNVIEDMHIPGYRAAIDLSQKGKV
SHSDLSGGMFCNEDYCDRWKDKNSCFSHIETEEQGNCNLSWLFASKLHLETIRCMKGYDHLSSSALYVANCSERGNKSKC
TSASNPYEFLTIVEENGFLPPALSVPYSYGKVGNSCPKQEDHWQNLWANVKLLEPSNDPNAVSTKGYTSYESDDFRGNIE
TFVNLIKREVRSKGSVMAYIKALGVLGYDFNGKEVQSLCGDKRPDHAVNIIGYGNYITAGGHKKSYWLIRNSWGKYWGDG
GNFRVDVYGPPECQHNFIHTAAVFNVDVLVAENPSQREAPLYNYYLKSSPDFWGNIYYKNIGRKDGAELKDRTGGNQNLT
VQGQEEQTKLLEDSDLTTTANPVKVPKGAQEDAPKRGDAGKRISEGPTIGEISEELISESPVTPIQQATLREGQVEANPA
SPLTVTASLPTERDVLLVRDGTDEEKTEAATMEVMHILKHIKHGKVKLGIVTYGSYSNIAGDHSCSRSFAQDPEKRDECI
QFCHDEWNNCKGEASPGYCAALLDDVIKCDEDVNIPDPPESQNENPGRKDNPPSNSNPSPHEDSGTVEPTVDGNESGGEH
KTVGEAIDKPADQPADQPAEQSAKQSTDKPTDGPLTQPTVEVSSKAAAAAVRNPNEIEAKCEQLKDQDGVKITGPCGAKF
QVFLVPHVTINVETETNTIYIGKKLNDVIITKKQHKVISSESSPLLQFEENVHSLVNQCTGRRTFKFVVIIKGKELILKW
KVYEKMPSTTENNKVDVRTFLLKNTDKPITAIQVHTAKGNEDSFLLESKSYFLKDDMPPKCDLIARNCFLSGNLDIEGCY
KCTLLYENTELNSPCFNYLSPDFKQNYEQIKRKTQQEKDPIEVQLATSINKVLQGMYKKGEMGLNELLSFDKADTTLKEE
LLNYCASMKKVDTSGVLENYELGSEEDVFSNLTNILKNHAGETKSTLQDKLKNPAICLKNANQWVGRKKGLVLPSLSHTH
GEGTLSAIATEKEGKKEDKLKGSKKVQTNGYDGVINFLSHEKTNMQSTSFIDSMYCNDEYCNRWKDDTSSCLAKIEPQDQ
GDCATSWLFASKLHLETIKCMKGYEHVPSSALYVANCSNKETPTDKCHAASNPLEFLHTLEETKFLPTESNLPYSYKAVN
NVCPEPKNHWQNLWANVKLLDPQYQPNAVSTKGYTAYQSANFNGNMDAFIKLVKSEIMNKGSVIAYVKAAGALSYDLNGK
KVQSLCGSEETPDLAVNIIGYGNYINGEGIKKSYWLLQNSWGKYWGDGGHFKVDMHGPPECQHNFIHTAAVFNVDLPLLE
NVEKKGPMLYNYYMKSSPDFYNHILYRGVQTEEDREIGISGQDKIISSVVSGQTSAEDTLDSEEQSSVVGEGKGNTTTEG
AESTEEAKSPPEAGTDESIETEEQDEQEEEEGDEFEEKGYGEQEEEGDDEFEEEGYDKFEEEGDDEQEVEEDNEPEEEGA
EYEEGYTETGKESVETEEPSRVAMSDESSGEMEEPHTMASPSGSVNSTPSSAAPASTRNISLIKVKQIMEVIHIMKHIKS
GKLRLGITTYKDDLDLANKHDCSRSYSQDPEKRDECIQFCHDEWNNCKGEASPGYCLTQRRRKNDCFFCYVRIGSKGRRI
-RRKDRYRLNNEKEHRGMEDNPAVGPKGDLELNRFLLSLLHQASLLFANGGARCADAGSGGTPGDNPAGPPQSTDNGGMN
SASSSGGHSSAGGSSAP---------------------------------------------------------------
--------------------------------------------------------------------------------
--------------------------------------------------------------------------------
--------------------------------------------------------------------------------
--------------------------------------------------------------------------------
--------------------------------------------------------------------------------
---AAQSPEAPNAGGSPPPQATSANIPAVSQAPSVSNTASADAQVAAAPSASFTYPIHVKASLLKNYKGVKVTGPCGSYF
QVYLVPYLYVNVNSGGSEIEMEPLFMKVDNKIKFEKEKHLLQNICAENKTFKLVLYVDKDVLTIKWKVYPAEGEASSDNT
VDIRKYKMKDIGQPITSMQVMMVAEQDGTMYVESKNFSIMNDIPEKCDAIAKECFMSGVLDIQKCYHCTLLLQEKKKAEE
CFTYVSPQIKDNFEKIQQTKAEDEEDPSEAELEKTIHNIFTKIYEEGGNLYKEVNQLAIMDYSLKYELLKYCSLMKEVDA
SGTLDNHELGNPEEVFAHITTILHNNSELDVFSLKNKLKNPALCLKKVGHWIGSKTGLTLPSLENSSVQNNADSFGESED
DISDSTTTEGADSYPLHFSDKLFCNNDYCDRTKDTSSCFAKIEPQDQGDCATSWLFASKLHLETIKCMKGYDHVPSSALY
VANCSNKETPTDKCHAPSNPLEFLHTLEETKFLPTESNLPYSYKAVNNVCPEPKTHWQNLWANVTLLPPQYQPNAVSTKG
YTAYQSANFNGNMDAFIKLVKSEIMNKGSVIAYVKAAGALSYDLNGKKVLSLCGSEETPDLAVNIIGYGNYINAEGIKKS
YWLLQNSWGKYWGDEGNFKVDMHGPPECQHNFIHTAAVFNLHIPVVIPTPNSDPEINSYYLKNSPDFFSNFYLNKLEAEK
ANGLSHQKGPIHNSVLYGQSGEGESEEQVSTSIESGTGVETASDGLVAGGTAATGGPNSPTVPVTSEAVTQPGGEAAPVS
TNLVNDAPGNSATSTEGVQVTPPSNEPVPPVTDTVTGPAPVQLSELTGSTGINVQGVTKVLHFLKNVKNGKVSSSFVTYD
DESAIGDKSCSRVQSSDVDKLEDCVKFCEENWNACKGSISPGYCLTKKKGNNDCFFCFVHAFNLCKNLKMGTYRFVVKLE
QFPGGAAKITQVLHILNHVKQRKVKTGLVTYSSYAAMSARHDRMKLLVALLFIPTYVLIQRMSLRCNMFVLLFTKTFNTG
ALLRRNAQGFVYAESTPGGVIWGTASDGYLLTQEDSEQKRIMTKDERADSRLGKYQTGNNRTTTTHGAFSKRREQDEGLG
QANHTKVKTQLLKEPIGGKINRMCEAEIAFPFIPPSYISVTTEDSKAGAFRMLTYNKDNALPLTWEVYFPVEPLTATKRN
ATEAKWYNRALAENNDGPSDDDHDFFPGGIHSEGDEALPPIGKDDLSEEHQLRNSIDHILNWVYRIDKDGRKVLITQEEL
NNSMKEDLMKYCQLMKQVDTSGTLEVHQMGNEIEVFNNLIELLRKHQDETVSTLRRKLRNPAVCMKNVGEWILKRRGLVL
PDSSSSNASEHDANLVADSRWIKCVKSNSIGASTDKYNREEDGMVDWEKLKMRSKHICGFNGGLHSGGERSNGDDPEGSN
GKDLCSPKDKEENKMKYSFLL-----------LLALCAAYGNHVAICTTTETSSDGGSNVSQPGPSGSGTGAENPGSPQA
GSHSVSSESEQGVGESTNLPSAVSEAQSSAEPNSPQEGQAANQDGNGTDSEDSSASTAQGGVSPAPPGSPSGQAGATQLQ
AIPKKAEVKSALLKNFTGVKVTGPCDTEVGLYLIPYIYISVKVAADTIELSTKFPNSDNIIVAFTDGGKTMVNKCEGDFQ
KTFKFIAYLEDNILTLKWIVYPQGTNENNKVADVRKYKLPNLERPITSIQVHSLMLQGDSVIYTSKDYSIKNDIPKTCQQ
VLSACFLSGNTDIENCYTCNLLINKEDTNDKCFDYVSADFKNEFQEVKAKGQDDEESNEYKLAQAIDAVLSGIYKTHING
NKELITSEELHANVMEQISNYCHVLKEVDTSGTLEVHQMGNEIEVFNNLVNFLQKHGEEKYSTLEWKLQNPALCLKNVND
WLVNKKGLVLPLLPNGGSHIYLGDNNHVQDEQKCCPSTYQEGDDGIIDLSVVHKNAHAPSTPFTNHMFCNYDYCDRTKDT
SSCLAKIETQDQGDCATSWLFASKIHLETIKCMKGYEHVPSSALYVANCSNNETPTDKCHAPSNPLEFLHTLEETKFLPT
ESNLPYSYKAVNNVCPQPKTHWQNLWENVTLLAPQYQPNAVSTKGYTAYQSANFNGNMDAFIKLVKSEIMNKGSVIAYVK
ATGALSYDLNGKKVQSLCGSEETPDLAVNIIGYGNYINGEGVKKSYWLLQNSWGKYWGDGGHFKVDMHGPEHCQHNFIHT
AAVFNLDVPHFQSPAKDTQLYSYHLKSSPDFYKNLYYNALGGECGSAPCQAVHGQDTPKPVVEVGVEYLESAAEGEQNIS
QVSPVGSAVSDTQVQVTQQQQQQLQQHPPPPPPEEEHQNGVEHQAGGPEVQTVPGGENPNAGMEIEKIVQIIHVLKHIKQ
TKMVTRVVTYEGLYDLGDPSCSRTEASSVEKLDECIKFCNENYFSLYQVNKPEGAVCWDCAMRCTSTDGNEGQGAEEQVN
ADLGMDTGDNSVKGQPVVPQNGALPAENSQGVQGGPVDTSSQNPNQNEEVEKVEAGMVEAPSEGAKQEIQVKSSLLKGYK
GVKVTGTCGASFLVFFAPYLFIDVDTDSSNIYLGTDLIDLEVTEQMGKEGDEKNKCKDGKTFKFVAFIGDDHLTIKWKVY
DSADQKPTQNDKAEMRKYVMKNLSGEFTSVQVHNVVQQNGSNVFESKNYALSNDMPEKCDAIAANCFLSGSVYIEKCYRC
TLKMENANSSDVCYNYLPKVEKPTKEGAQIYDYYVKNSPDLEGNIHHKNVDGQMNGSANNGAGVVQGQETAEKEVADAVK
EPAPLDNTGATEGKVDEPESTHVPPLPEQEEVAGVTDVDTTEGDQPEQVELPEQPEQQGPAGPEGQPSTSPEAAVLGTQL
SHVLKYIKKNKVKMNLITYKNPEVISTGHDCSRSYSINPDKYEECVKICEANWSKCENDAVPGFCLYEHAKENDSFLTST
NVTICETNKV-DNVTQGG-NKGTSGGKSNGS-----------PPSKNS--PP----SDG-SKKNET-PF-----------
-PTKTISFSMPPNLDGGESKNENASSTEKKGAP--TDGSPPSSTNATGG----SSTSSGKEAENKVIPPQKSEQTKPF-A
TEVTGQ-GHQTALEIFGGNT-TNSNGPLDGPMQVESALLKNYKGVKVTGPCGSYFRVYLVPHILIYALTKNSIIQIESLF
DDNTRIDFEYADDIVNKCEEG--KNFKLIVYLKENILTLKWNVFPSTEEDHSDVTT-KADVRRFKIPQLERPFTSIQV--
-YTADVKAGVI-----------ESKNYALGADIPDKCNSIATDCFLNGNINIDKCYQCSLLVQNSDQTSDECFNYVSKDL
QDQH-N-----NAKVKGQDD-------------VNP---KEYELTESIDIILKNIYKVDKI-----------KKKKVLIG
MDDLDDVLKVELLNYCKLLKEMDVKGTLENCELGDEIDIF-NNVIRLLSM--HPKENI---ITLQDKLRSTAICLKNVDE
WVEKKRGLVLPEG-EES----SSHE--------------------------GNPTK-VDKEDDDNEEEG-HV--------
------------------------------KESELLNQDMYRK---DEDGTIDLVKA---GKELKLRSPYFKSSKYCNYE
YCDRWKDKTSCISNIEVEEQGNCGLCWVFASKLHLETIRCMRGYGHFRSSALYVANCSRRN------------PKDICAV
GSNPIEFLQIVRDIGFLPLESDHPYLHTKAGNECPKIK-DNWINLWGNSKLLSHK-MYGHFMVYKGL--ISYQSRHFKDN
MHIFIDLVKREVQNKGSVIIYIKTKDVIGYDFNGKGVHNMCGDK--VPDHGANIVGYGNYINVDGEKRSYWLIRNSWGYY
WGNEGTFKVDMLGPKGCKYNFIHTAVVFKVNL--GAIDIPNKDV------DLN---------------HTYFPKHNSDF-
FHSLYFNNYDD--------------EAAN---QK-K--------------------------------------------
-----------------------I---------------IPK-------Y-R-NKDY-----SGSAYKWKKVAKRWQIAG
QDGD------------DHTGGASSGE------------------------------------------------------
---------ASGKNSNVPPK---------------S-AKPTASAEKKIQILHVLK---------------HIDKAKIMRG
LVKYENISETQNDHSCARAHSKNPDKMEECKLFCEENWNSCKNHYSPGYCLTKLYN----G-SNCYFCYVDNGREHSSEK
SNKNTEPQLGVNSLNSVQMCSSHIAREVKTSNKQAKRPTHTSYDSYKSNQVCVALGTHVTRCTGDGSAVPGGGDKPHTVN
PSQGGSPDAKSNDIESESEGAASMEVADASKEDVQITSALLKNYNGIKITGSCKAHFRVFLLPHLWIYAAAPENKIQLRP
NFGPITSIDLGNLINDCKKGTNNKFKFVVHTSDDILTLKWKVTGEGAAPDNKEDVKKYKLPPLERPFTSVQVHSANAKSK
IIESKFYDIDSSMPAQCDLIARNCFLTGSLDIEHCYHCTLLEKKMTEGNECFNYVSTEAKEMIKKDTPIKAQEEDANSAE
HKLIESIDVILKAMYKSDKDYEKKELITLEEVDAKLKKELANYCSLLKQVDTSGTLKNHQLANEEETYRNLTRLLQMHKG
ENVITLQDKLRNAAICMKDIDKWIVYKRGLTLPEGVPYSEDNTKEYLPEELLTEIEKEKSVYDDDVFDKDTNGVIDLNKV
PSEMKFKSPYFKKSKYCNNEYCDRWKDKTSCISNIEVEEQGDCGLCWIFASKLHLETIRCMRGYGHFRSSALFVANCSKR
DPEERCSVGSNPTEFLEIVKDTGFLPLESDLPYSYKHAGKSCPKNRNKWTNLWGDTKLLYHVRSNVFYKTLGYVSYESKL
FHTNMDLFIDILKKEIQNKGSVIIYIKTENTIDYDFNGRIVHSLCGHNDADHAANIIGYGNYINVDGEKRSYWLIRNSWG
YYWGDEGNFKVDMHGPAHCQHNFIHTAVVFKIDLGIVEVPKKKKRDQSLYNYFVKYVPNFLYNLFFVCFDARAYIDDDDN
VLGEKGKEGASGGENAVVDGQAAVAGQTENPSSVANKAGIISPVGSQMSTVTSLTPVDNSGEKKIPVMHILKYVKENKMT
KASVKYNSLSEIEGSHSCSRTYALDEEGHAECIQFCLKNWTSCKGHYNPGYCLTKIGKGPISRINLMSVCLILTLKTFPL
LNFADAHFCKIKMISQIAQYVVFALVAHLVKRVKSNILVNCFGTLHCKICHIAIRNCFLSGTSNLTKCIECEERYYNIQP
CTHHTENFLQTSRDKGAFVEMKDHDYLTEEKVDDLISEIVKLSLERQKKAVPATEQANEDFRKKIMQLCLYSNFSDHYEN
AKKHTQADAEEVEKHIIRIVNMYIKENNNMEHITNSLKNPALCLKDPAEWTKDRAGYKDNNVPSVGIIPERKLFKPYEVK
SLMSSLYSYSSNCNRQFCDRFSDPNECENSIRVLNQGTCGNCWAFASSQVISAYRCRKGLGFAEPSIKYVTLCKNKNADN
FEENPFGHYNDNICREGGHLSYYLDTLDKTKMLPTSYDVPYNEPIKGVDCPETSDKWTNMWENVNPLTRILNGYLYRGYF
KISFHEYANSGKTDELISVIKDYIIEQGSLFVSMEVNEKLSFDHDGEKVMMNCEYKASPDHALALIGYGDYIKPSGEKSS
YWLLRNSWGSHWGDRGNFKIDMYGPPDCNGAVLCNAFPLVLQMNGKKINKPLPDDFASTDNKTRYDHSYFTRDRNRRQSR
RYNSNKEQDQPNDQAHYDPFDNPKNNEIYDGEDRDWPAFDPFKDYVYPYMDNNKDAEGGNGGISDNRSSKIRRTVFKTSL
VVNIGDTQFKRNIYMKKKDEYKEQHSCLRTYSLDSQADVSCRDNCNQYIDLCKHYTSIGRCLMRFAPNYKCVYCGM
>PPRFG01_0207400
MV------------------------------------------------------------------------------
--------------------------------------------------------------------------------
--------------------------------------------------------------------------------
--------------------------------------------------------------------------------
--------------------------------------------------------------------------------
--------------------------------------------------------------------------------
--------------------------------------------------------------------------------
--------------------------------------------------------------------------------
--------------------------------------------------------------------------------
--------------------------------------------------------------------------------
--------------------------------------------------------------------------------
--------------------------------------------------------------------------------
--------------------------------------------------------------------------------
--------------------------------------------------------------------------------
--------------------------------------------------------------------------------
--------------------------------------------------------------------------------
--------------------------------------------------------------------------------
--------------------------------------------------------------------------------
--------------------------------------------------------------------------------
--------------------------------------------------------------------------------
--------------------------------------------------------------------------------
--------------------------------------------------------------------------------
--------------------------------------------------------------------------------
--------------------------------------------------------------------------------
--------------------------------------------------------------------------------
-------------------------------------------------------------------------------Y
-R------------------------------------------------------------------------------
----------------L---------------------------------------------------------------
--------------------------------------------------------------------------------
--------------------------------------------------------------------------------
--------------------------------------------------------------------------------
--------------------------------------------------------------------------------
--------------------------------------------------------------------------------
---F----------------------------------------------------------------------------
--------------------------------------------------------------------------------
--------------------------------------------------------------------------------
--------------------------------------------------------------------------------
--------------------------------------------------------------------------------
--------------------------------------------------------------------------------
--------------------------------------------------------------------------------
--------------------------------------------------------------------------------
--------------------------------------------------------------------------------
--------------------------------------------------------------------------------
--------------------------------------------------------------------------------
--------------------------------------------------------------------------------
--------------------------------------------------------------------------------
--------------------------------------------------------------------------------
--------------------------------------------------------------------------------
--------------------------------------------------------------------------------
--------------------------------------------------------------------------------
--------------------------------------------------------------------------------
------------------IIL-----------V-----------------------------------------------
--------------------------------------------------------------------------------
--------------------------------------------------------------------------------
--------------------------------------------------------------------------------
--------------------------------------------------------------------------------
--------------------------------------------------------------------------------
--------------------------------------------------------------------------------
--------------------------------------------------------------------------------
--------------------------------------------------------------------------------
--------------------------------------------------------------------------------
--------------------------------------------------------------------------------
--------------------------------------------------------------------------------
--------------------------------------------------------------------------------
--------------------------------------------------------------------------------
--------------------------------------------------------------------------------
--------------------------------------------------------------------------------
--------------------------------------------------------------------------------
--------------------------------------------------------------------------------
-------------------------------------------------------------------------LYVICCT
NVIVGQEKPPPDS-TVGV-NPGDK------------------RESSGRVNNP----ASG-EQGTTN-SP-----------
-TEQ---------------------------PD--QTRD-RSSSVPQGS----PREPV---SPENPNPVTQIPGNGGAL-
--VTPIPLPKLTLE-------DSESSKSVTDIEVKSALLKNYDGVKITGPCRSYFRVMLVPHITVYVYATYDRIQLEPKF
GPSDLIDI---NDLTNKCNKDSNKYFKLVLYIKNNILILKWKVQDK---DSKP-TNINVDVKKYKIPKLDRPFTSIQV--
-YTVNTEHGLI-----------ESKNYDINSEIPEQCEAISTNCFLNGSLDVENCYHCTLLAKK-VDSNNECFNYVSKEA
KELINKNLEEKNKTFKGEDE------------DLDS---NEQKLEESIDNILSNIYKIYESKQDKERKKSHYSNKKELVT
IEELNSVLKIELLNYCKLLKEVDRSGMLDHHEIGNEIDIF-NNLIRLLKA--HPGEST---YVLNEKLRNPALCFKNIEE
WLVNKKGLLLSNE-KI------Q-N--------------------------LSTTNYNV----TDLEESEYD--------
------------------------------YER-FISDDMFEK---DMNGVIDLSLF---DNEKKLKSPYFRRNKYCNNE
YCDRWKDKTGCISKIEVEEQGNCGLCWIFASKLHFETIRCMRGYGHFRSSALYVANCSDRD------------SDEICFV
GSNPVEFLEIVEETGFLPLESDVPYYYTDAGNDCPEPE-KNWINLWGSTELLNHK-RPRQRMTTKGY--ISYESSYFSDN
MDLFIKIIKREIQNKGSVIAYIKTENVIDFDFNGKGVHNMCGDK--EPDHAANIIGYGNYIDEEGEKKSYWLIRNSWGYY
WGDEGNFRVDMYGPSYCKYNFIHTVVVFKVDL--GIIEVPKKEK----ESEY----------------FSYFLKYTPNF-
LYNLFFNNYTT--------------NDEY----K-LNNRL-------------KT------------NQ-HN---NKKN-
-----------KKDRYISAQDEPPT--------------DN---------------------------------------
--------------------------------------------------------------------------------
-------------------------------------VESQAENNKKTEIYHILK---------------HIKDKKIKRG
LVKYESLLETKKDHSCSRTHSIDPEKHEECNQFCIDNWKACKDHYSPGYCLTKLYT----KDDNCFFCN-----------
--------------------------------------------------------------------------------
--------------------------------------------------------------------------------
--------------------------------------------------------------------------------
--------------------------------------------------------------------------------
--------------------------------------------------------------------------------
--------------------------------------------------------------------------------
--------------------------------------------------------------------------------
--------------------------------------------------------------------------------
--------------------------------------------------------------------------------
--------------------------------------------------------------------------------
--------------------------------------------------------------------------------
--------------------------------------------------------------------------------
--------------------------------------------------------------------------------
--------------------------------------------------------------------------------
--------------------------------------------------------------------------------
--------------------------------------------------------------------------------
--------------------------------------------------------------------------------
--------------------------------------------------------------------------------
--------------------------------------------------------------------------------
--------------------------------------------------------------------------------
---------------------------------------------------------------------------V
>PF3D7_0207400
MV------------------------------------------------------------------------------
--------------------------------------------------------------------------------
--------------------------------------------------------------------------------
--------------------------------------------------------------------------------
--------------------------------------------------------------------------------
--------------------------------------------------------------------------------
--------------------------------------------------------------------------------
--------------------------------------------------------------------------------
--------------------------------------------------------------------------------
--------------------------------------------------------------------------------
--------------------------------------------------------------------------------
--------------------------------------------------------------------------------
--------------------------------------------------------------------------------
--------------------------------------------------------------------------------
--------------------------------------------------------------------------------
--------------------------------------------------------------------------------
--------------------------------------------------------------------------------
--------------------------------------------------------------------------------
--------------------------------------------------------------------------------
--------------------------------------------------------------------------------
--------------------------------------------------------------------------------
--------------------------------------------------------------------------------
--------------------------------------------------------------------------------
--------------------------------------------------------------------------------
--------------------------------------------------------------------------------
-------------------------------------------------------------------------------Y
-R------------------------------------------------------------------------------
----------------L---------------------------------------------------------------
--------------------------------------------------------------------------------
--------------------------------------------------------------------------------
--------------------------------------------------------------------------------
--------------------------------------------------------------------------------
--------------------------------------------------------------------------------
---F----------------------------------------------------------------------------
--------------------------------------------------------------------------------
--------------------------------------------------------------------------------
--------------------------------------------------------------------------------
--------------------------------------------------------------------------------
--------------------------------------------------------------------------------
--------------------------------------------------------------------------------
--------------------------------------------------------------------------------
--------------------------------------------------------------------------------
--------------------------------------------------------------------------------
--------------------------------------------------------------------------------
--------------------------------------------------------------------------------
--------------------------------------------------------------------------------
--------------------------------------------------------------------------------
--------------------------------------------------------------------------------
--------------------------------------------------------------------------------
--------------------------------------------------------------------------------
--------------------------------------------------------------------------------
------------------IIL-----------V-----------------------------------------------
--------------------------------------------------------------------------------
--------------------------------------------------------------------------------
--------------------------------------------------------------------------------
--------------------------------------------------------------------------------
--------------------------------------------------------------------------------
--------------------------------------------------------------------------------
--------------------------------------------------------------------------------
--------------------------------------------------------------------------------
--------------------------------------------------------------------------------
--------------------------------------------------------------------------------
--------------------------------------------------------------------------------
--------------------------------------------------------------------------------
--------------------------------------------------------------------------------
--------------------------------------------------------------------------------
--------------------------------------------------------------------------------
--------------------------------------------------------------------------------
--------------------------------------------------------------------------------
-------------------------------------------------------------------------LYVICCT
NVIVGQEKPPPDS-TVGA-NPGDE------------------RESSGRVNNP----ASG-EQGTTN-SP-----------
-TEQ---------------------------PD--QTRD-RSSSVPQGS----PREPV---SPENPNPVTQIPGNGGAL-
--VTPIPLPKLTLE-------DSESSKSVIDIEVKSALLKNYDGVKITGPCRSYFRVMLVPHITVYVYATYDRIQLEPKF
GPSDLIDI---NDLTNKCNKDSNKYFKLVLYIKNNILILKWKVQDK---DSKP-TNIDVDVKKYKIPKLDRPFTSIQV--
-YTVNTEHGLI-----------ESKNYDINSEIPEQCEAISTNCFLNGSLDVENCYHCTLLAKK-VDSNNECFNYVSKEA
KELINKNLEEKNKTFKGEDE------------DLDS---NEQKLEESIDNILSNIYKIYESKQDKERKKSHYNNKKELVT
IEELNSVLKIELLNYCKLLKEVDRSGMLDHHEIGNEIDIF-NNLIRLLKA--HPGEST---YVLNEKLRNPALCFKNIEE
WLVNKKGLLLSNE-KI------Q-N--------------------------LSTTNYNV----TDLEESEYD--------
------------------------------YER-FISDDMFEK---DMNGVIDLSLF---DNEKKLKSPYFRRNKYCNNE
YCDRWKDKTGCISKIEVEEQGNCGLCWIFASKLHFETIRCMRGYGHFRSSALYVANCSDRD------------SDEICFV
GSNPVEFLEIVEETGFLPLESDVPYYYTDAGNDCPEPE-KNWINLWGSTELLNHK-RPRQRMTTKGY--ISYESSYFSDN
MDLFIKIIKREIQNKGSVIAYIKTENVIDFDFNGKGVHNMCGDK--EPDHAANIIGYGNYIDEEGEKKSYWLIRNSWGYY
WGDEGNFRVDMYGPSYCKYNFIHTVVVFKVDL--GIIEVPKKEK----ESEY----------------FSYFLKYTPNF-
LYNLFFNNYTT--------------NDEY----K-LNNRL-------------KT------------NQ-HN---NKKN-
-----------KKDRYISAQDEPPT--------------DN---------------------------------------
--------------------------------------------------------------------------------
-------------------------------------VESQAENNKKTEIYHILK---------------HIKDKKIKRG
LVKYESLLETKKDHSCSRTHSIDPEKHEECNQFCIDNWKACKDHYSPGYCLTKLYT----KDDNCFFCN-----------
--------------------------------------------------------------------------------
--------------------------------------------------------------------------------
--------------------------------------------------------------------------------
--------------------------------------------------------------------------------
--------------------------------------------------------------------------------
--------------------------------------------------------------------------------
--------------------------------------------------------------------------------
--------------------------------------------------------------------------------
--------------------------------------------------------------------------------
--------------------------------------------------------------------------------
--------------------------------------------------------------------------------
--------------------------------------------------------------------------------
--------------------------------------------------------------------------------
--------------------------------------------------------------------------------
--------------------------------------------------------------------------------
--------------------------------------------------------------------------------
--------------------------------------------------------------------------------
--------------------------------------------------------------------------------
--------------------------------------------------------------------------------
--------------------------------------------------------------------------------
---------------------------------------------------------------------------V
>PVL_040013300
MR------------------------------------------------------------------------------
--------------------------------------------------------------------------------
--------------------------------------------------------------------------------
--------------------------------------------------------------------------------
--------------------------------------------------------------------------------
--------------------------------------------------------------------------------
--------------------------------------------------------------------------------
--------------------------------------------------------------------------------
--------------------------------------------------------------------------------
--------------------------------------------------------------------------------
--------------------------------------------------------------------------------
--------------------------------------------------------------------------------
--------------------------------------------------------------------------------
--------------------------------------------------------------------------------
--------------------------------------------------------------------------------
--------------------------------------------------------------------------------
--------------------------------------------------------------------------------
--------------------------------------------------------------------------------
--------------------------------------------------------------------------------
--------------------------------------------------------------------------------
--------------------------------------------------------------------------------
--------------------------------------------------------------------------------
--------------------------------------------------------------------------------
--------------------------------------------------------------------------------
--------------------------------------------------------------------------------
-------------------------------------------------------------------------------I
-R------------------------------------------------------------------------------
----------------P---------------------------------------------------------------
--------------------------------------------------------------------------------
--------------------------------------------------------------------------------
--------------------------------------------------------------------------------
--------------------------------------------------------------------------------
--------------------------------------------------------------------------------
---A----------------------------------------------------------------------------
--------------------------------------------------------------------------------
--------------------------------------------------------------------------------
-----------------------------------------------------------------A--------------
--------------------------------------------------------------------------------
--------------------------------------------------------------------------------
--------------------------------------------------------------------------------
--------------------------------------------------------------------------------
--------------------------------------------------------------------------------
--------------------------------------------------------------------------------
--------------------------------------------------------------------------------
--------------------------------------------------------------------------------
--------------------------------------------------------------------------------
--------------------------------------------------------------------------------
--------------------------------------------------------------------------------
--------------------------------------------------------------------------------
--------------------------------------------------------------------------------
--------------------------------------------------------------------------------
------------------LIL-----------I-----------------------------------------------
--------------------------------------------------------------------------------
--------------------------------------------------------------------------------
--------------------------------------------------------------------------------
--------------------------------------------------------------------------------
--------------------------------------------------------------------------------
--------------------------------------------------------------------------------
--------------------------------------------------------------------------------
--------------------------------------------------------------------------------
--------------------------------------------------------------------------------
--------------------------------------------------------------------------------
--------------------------------------------------------------------------------
--------------------------------------------------------------------------------
--------------------------------------------------------------------------------
--------------------------------------------------------------------------------
--------------------------------------------------------------------------------
--------------------------------------------------------------------------------
--------------------------------------------------------------------------------
-------------------------------------------------------------------------LALLTST
NVTICEAHKVDDV-TQGG-NKGTSGGGSNSA-----------PPSKNK--PP----NDG-SNNDET-SF-----------
-PTKTISFSMPPTLEGGGSKNDSAGSADEVGAT--TSGSPPSSNNATGG----SSNSSGKKAGNTHIPSRGLQKTKSS-A
CGVTQK-GHQTAVDIFGGST-TKSNAPHEGPHHVESALLKNYKGVKVTGSCGSYFRVYLVPHILIYALTKNSIIQIESLF
DDNTRVDFEYADDIVNKCEEG--KNFKLIVYLKGNILTLKWKVLPS---DHSAAGT-KADVRKFKLPQLERPFSSIQV--
-YTADVKAGLI-----------ESKNYALGADIPDKCNAIATDCFLNGNVNIDKCFQCALLVQGGDATSNECFNYVSKDL
QEKH-S-----NAKVKGQDE-------------LSP---KEYELTESIDIILKNIYKVDTV-----------NKKKVLIS
MDDFDDVLKAELLNYCKLLKEMDVKGTLDNCELGNEVDIF-NNMVRLLSM--HPKENI---ITLQDKLRNTAICLKNVDQ
WVENKRGLVLPEG-GEK----AALE--------------------------GNPTE-VL----DDEEEE-HA--------
------------------------------GEGKLLDQDMYKK---DDDGTIDLVKA---GKELKLRSPYFKNSKYCNYE
YCDRWKDKTSCISNIEVEEQGNCGLCWVFASKLHLETIRCMRGYGHFRSSALYVANCSKRN------------PKDICTV
GSNPIEFLKIVQDTGFLPLEADHPYLHKNAGNECPAPK-ENWINLWGNSKLLFHK-MYGHFMSYKGF--ISYESSHFKDN
MHIFIDLIKREVQNKGSVIIYIKTKDVIGYDFNGRGVHNMCGDK--TPDHAANIVGYGNYINTKGVKRSYWIVRNSWGYY
WGNEGTFKVDMLGPKGCKYNFIHTAVVFKVNL--GAIDIPNKDV------DLN---------------RTYFPKHNSDF-
FHSLYFNNYDE--------------EADG---EE-K--------------------------------------------
-----------------------PV--------------FQGARSSEEGGSGRGSGSGSGSGGGSGTKSKKGSKKKQISG
QDAA------------GATAGATGGA------------------------------------------------------
---------SSIPRSGLPPK---------------S-PKPSPSAEKKIQILHVLK---------------HIENSKIVRG
LVKYENISETQNDHSCARAHSKNPDRLDECKLFCEENWNSCKNHYSPGYCLAKLYS----G-GNCYFCY-----------
--------------------------------------------------------------------------------
--------------------------------------------------------------------------------
--------------------------------------------------------------------------------
--------------------------------------------------------------------------------
--------------------------------------------------------------------------------
--------------------------------------------------------------------------------
--------------------------------------------------------------------------------
--------------------------------------------------------------------------------
--------------------------------------------------------------------------------
--------------------------------------------------------------------------------
--------------------------------------------------------------------------------
--------------------------------------------------------------------------------
--------------------------------------------------------------------------------
--------------------------------------------------------------------------------
--------------------------------------------------------------------------------
--------------------------------------------------------------------------------
--------------------------------------------------------------------------------
--------------------------------------------------------------------------------
--------------------------------------------------------------------------------
--------------------------------------------------------------------------------
---------------------------------------------------------------------------V
>AK88_03807
ME------------------------------------------------------------------------------
--------------------------------------------------------------------------------
--------------------------------------------------------------------------------
--------------------------------------------------------------------------------
--------------------------------------------------------------------------------
--------------------------------------------------------------------------------
--------------------------------------------------------------------------------
--------------------------------------------------------------------------------
--------------------------------------------------------------------------------
--------------------------------------------------------------------------------
--------------------------------------------------------------------------------
--------------------------------------------------------------------------------
--------------------------------------------------------------------------------
--------------------------------------------------------------------------------
--------------------------------------------------------------------------------
--------------------------------------------------------------------------------
--------------------------------------------------------------------------------
--------------------------------------------------------------------------------
--------------------------------------------------------------------------------
--------------------------------------------------------------------------------
--------------------------------------------------------------------------------
--------------------------------------------------------------------------------
--------------------------------------------------------------------------------
--------------------------------------------------------------------------------
--------------------------------------------------------------------------------
--------------------------------------------------------------------------------
--------------------------------------------------------------------------------
--------------------------------------------------------------------------------
--------------------------------------------------------------------------------
--------------------------------------------------------------------------------
--------------------------------------------------------------------------------
--------------------------------------------------------------------------------
--------------------------------------------------------------------------------
--------------------------------------------------------------------------------
--------------------------------------------------------------------------------
--------------------------------------------------------------------------------
--------------------------------------------------------------------------------
--------------------------------------------------------------------------------
--------------------------------------------------------------------------------
--------------------------------------------------------------------------------
--------------------------------------------------------------------------------
--------------------------------------------------------------------------------
--------------------------------------------------------------------------------
--------------------------------------------------------------------------------
--------------------------------------------------------------------------------
--------------------------------------------------------------------------------
--------------------------------------------------------------------------------
--------------------------------------------------------------------------------
--------------------------------------------------------------------------------
--------------------------------------------------------------------------------
--------------------------------------------------------------------------------
--------------------------------------------------------------------------------
--------------------------------------------------------------------------------
--------------------------------------------------------------------------------
--------------------------------------------------------------------------------
--------------------------------------------------------------------------------
--------------------------------------------------------------------------------
--------------------------------------------------------------------------------
--------------------------------------------------------------------------------
--------------------------------------------------------------------------------
--------------------------------------------------------------------------------
--------------------------------------------------------------------------------
--------------------------------------------------------------------------------
--------------------------------------------------------------------------------
--------------------------------------------------------------------------------
--------------------------------------------------------------------------------
--------------------------------------------------------------------------------
--------------------------------------------------------------------------------
--------------------------------------------------------------------------------
--------------------------------------------------------------------------------
--------------------------------------------------------------------------------
--------------------------------------------------------------------------------
-----------------------AVDTSEQDVQITSAILKKYNGIKITGSCKAHFRVFLSPHLWLYVEAAENKIQLKPNF
GQISSIDV---GNLMNDCKNGSNNNFKFVVYTDDNMLTLKWQVVGE---GAAP-GN-KEDVKKYKLPALDRPFTSVQV--
-HSANTKSKII-----------ESKFYDIGSSMPAQCSAIATNCFLTGSLDIEHCYHCTLLEKK-MAEDNECFEYVSKEA
KELIKK-----DTTIKAQEE------------DVNS---TEHKLIESIDVILKAMYKSDKD-----------YKKKEIIT
MEQVDENLKKELASYCQLLKEVDTSGTLKNHKLANEVETY-KNLTRLLQM--HKGENI---VTLQDKLRNPAICMKDIDK
WIINKRGLTLPDG-IP-----HS-E--------------------------ENTKEYLH----EELLKD-IE--------
------------------------------EEKNVFDDEAFEK---DKNGVIDLNKL---PSEMKFKSPYFKKSKYCNDY
YCDRWKDKTSCISNIEVEEQGDCGLCWIFASKLHLETIRCMRGYGHFRSSALFVANCSKRD------------PEEICTV
GSNPIEFLQIVNDTGFLPLESDLPYSYKDAANSCPSNR-NKWTNLWGHTKLLYHK-RPREFMQSLGY--VAYESGNFDGK
MDLFVDILKKEIQNKGSVIIYIKTEDTIDYDFNGKTVHLICGKL--DADHAANLIGYGDYITPYGEKRSYWLIRNSWGYY
WGDEGNFKVDMYSHQYCRRNFIHTAVVFKIDL--GMVEVPKKED----P-PF----------------YSYFAKYLPNF-
LYNLFYDNYDK--------------GAEV---YA-LSESG-------------NA------------GE-ATG-GNAVV-
-----------DGQAAVKGQTETPT--------------STDAKNGDKPG-AKGSEANVSVAGKAGIVAPVGSQTSA---
--------------------------------------------------------------------------------
---------SASPTNVTPLNVKVGE-SQVVEDA-VLLNPVENSGENKIPITHILK---------------YVKGNKVTKT
FVKYDSLSEIEGAHSCSRSYAKAGKGQEECTQFCLQNWASCKGHYYPGYCLTKMYT----G-TNCIFCS-----------
--------------------------------------------------------------------------------
--------------------------------------------------------------------------------
--------------------------------------------------------------------------------
--------------------------------------------------------------------------------
--------------------------------------------------------------------------------
--------------------------------------------------------------------------------
--------------------------------------------------------------------------------
--------------------------------------------------------------------------------
--------------------------------------------------------------------------------
--------------------------------------------------------------------------------
--------------------------------------------------------------------------------
--------------------------------------------------------------------------------
--------------------------------------------------------------------------------
--------------------------------------------------------------------------------
--------------------------------------------------------------------------------
--------------------------------------------------------------------------------
--------------------------------------------------------------------------------
--------------------------------------------------------------------------------
--------------------------------------------------------------------------------
--------------------------------------------------------------------------------
---------------------------------------------------------------------------V
>PGAL8A_00017100
--------------------------------------------------------------------------------
--------------------------------------------------------------------------------
--------------------------------------------------------------------------------
--------------------------------------------------------------------------------
--------------------------------------------------------------------------------
--------------------------------------------------------------------------------
--------------------------------------------------------------------------------
--------------------------------------------------------------------------------
--------------------------------------------------------------------------------
--------------------------------------------------------------------------------
--------------------------------------------------------------------------------
--------------------------------------------------------------------------------
--------------------------------------------------------------------------------
--------------------------------------------------------------------------------
--------------------------------------------------------------------------------
--------------------------------------------------------------------------------
--------------------------------------------------------------------------------
--------------------------------------------------------------------------------
--------------------------------------------------------------------------------
--------------------------------------------------------------------------------
--------------------------------------------------------------------------------
--------------------------------------------------------------------------------
--------------------------------------------------------------------------------
--------------------------------------------------------------------------------
--------------------------------------------------------------------------------
--------------------------------------------------------------------------------
--------------------------------------------------------------------------------
--------------------------------------------------------------------------------
--------------------------------------------------------------------------------
--------------------------------------------------------------------------------
--------------------------------------------------------------------------------
--------------------------------------------------------------------------------
--------------------------------------------------------------------------------
--------------------------------------------------------------------------------
--------------------------------------------------------------------------------
--------------------------------------------------------------------------------
--------------------------------------------------------------------------------
--------------------------------------------------------------------------------
--------------------------------------------------------------------------------
--------------------------------------------------------------------------------
--------------------------------------------------------------------------------
--------------------------------------------------------------------------------
--------------------------------------------------------------------------------
--------------------------------------------------------------------------------
--------------------------------------------------------------------------------
--------------------------------------------------------------------------------
--------------------------------------------------------------------------------
--------------------------------------------------------------------------------
--------------------------------------------------------------------------------
--------------------------------------------------------------------------------
--------------------------------------------------------------------------------
--------------------------------------------------------------------------------
--------------------------------------------------------------------------------
--------------------------------------------------------------------------------
--------------------------------------------------------------------------------
--------------------------------------------------------------------------------
--------------------------------------------------------------------------------
--------------------------------------------------------------------------------
--------------------------------------------------------------------------------
--------------------------------------------------------------------------------
--------------------------------------------------------------------------------
--------------------------------------------------------------------------------
--------------------------------------------------------------------------------
--------------------------------------------------------------------------------
--------------------------------------------------------------------------------
--------------------------------------------------------------------------------
--------------------------------------------------------------------------------
--------------------------------------------------------------------------------
--------------------------------------------------------------------------------
--------------------------------------------------------------------------------
--------------------------------------------------------------------------------
--------------------------------------------------------------------------------
--------------------------------------------------------------------------------
--------------------------------------------------------------------------------
----------------------------------------MRNCFLAGSLDFSKCILCEEK----FYNIQPCIQHPQNFL
LSKG---------EIKAFIE-------------LQE---EDYLTREQMRALIEEIIKISLY-----------RIKKRLND
EHSMSDDLKKKIKKLCLYSNFYDNYENARNHMQASVVEVE-QHIRKIVKKFMNEKDNI---EHMYDSLSNPALCLKDPGQ
WIRDRAGYKDID--------------------------------------------------------------------
------------------------------------------I---PSAGIIPEKKLFKSYMLNSLNNSLYSSKYNCNRQ
FCNRFADTNECEHNIRVLNQGKCGNCWAFASSTVISAYRCRKDLGFAEPSVKYVTLCKNKYNNN-GIDLFGHYNDNICKE
GGHIVFFLNTVEKTGMLPTSHDVPYYAPLKSSECPKSK-SSWSNIWDQVNLFDKI-YNGY-M-YHGFLKISFGDYVEQGK
TTELINIIKDYIIDQGALFVSMTITEKLSFDHDGEKVMISCQHN-ETPDHALALIGFGDYIMPSGKKSSYWLIRNSWGAH
WGDKGNFKLDVYGSPNCNGHVLYNAFPLLLEMNGKKINAPLPND----T-ASTDVKTRYDFHGFGSHKENNFSPHNMNID
RNRLYPNPFGDSYPFRKPNHNTYYDPINP---YA-I--------------------------------------------
-----------------------PR--------------DQN-------Y-N-PNKD-SSYG-------NNDYAY----P
RDN-----------------------------------------------------------------------------
----------SRDRSGII-------------------YNRDIRNLRRVFKSQIIA---------------QIGDFIYKRS
IY-SKRKDEIKEPYSCLRTFSMDSLSDSTCRNNCHQFISECKYSSSIGECLMKRSP----N-YKCIYCG-----------
--------------------------------------------------------------------------------
--------------------------------------------------------------------------------
--------------------------------------------------------------------------------
--------------------------------------------------------------------------------
--------------------------------------------------------------------------------
--------------------------------------------------------------------------------
--------------------------------------------------------------------------------
--------------------------------------------------------------------------------
--------------------------------------------------------------------------------
--------------------------------------------------------------------------------
--------------------------------------------------------------------------------
--------------------------------------------------------------------------------
--------------------------------------------------------------------------------
--------------------------------------------------------------------------------
--------------------------------------------------------------------------------
--------------------------------------------------------------------------------
--------------------------------------------------------------------------------
--------------------------------------------------------------------------------
--------------------------------------------------------------------------------
--------------------------------------------------------------------------------
---------------------------------------------------------------------------M
>PRCDC_0206400
MI------------------------------------------------------------------------------
--------------------------------------------------------------------------------
--------------------------------------------------------------------------------
--------------------------------------------------------------------------------
--------------------------------------------------------------------------------
--------------------------------------------------------------------------------
--------------------------------------------------------------------------------
--------------------------------------------------------------------------------
--------------------------------------------------------------------------------
--------------------------------------------------------------------------------
--------------------------------------------------------------------------------
--------------------------------------------------------------------------------
--------------------------------------------------------------------------------
--------------------------------------------------------------------------------
--------------------------------------------------------------------------------
--------------------------------------------------------------------------------
--------------------------------------------------------------------------------
--------------------------------------------------------------------------------
--------------------------------------------------------------------------------
--------------------------------------------------------------------------------
--------------------------------------------------------------------------------
--------------------------------------------------------------------------------
--------------------------------------------------------------------------------
--------------------------------------------------------------------------------
--------------------------------------------------------------------------------
-------------------------------------------------------------------------------Y
-R------------------------------------------------------------------------------
----------------L---------------------------------------------------------------
--------------------------------------------------------------------------------
--------------------------------------------------------------------------------
--------------------------------------------------------------------------------
--------------------------------------------------------------------------------
--------------------------------------------------------------------------------
---F----------------------------------------------------------------------------
--------------------------------------------------------------------------------
--------------------------------------------------------------------------------
--------------------------------------------------------------------------------
--------------------------------------------------------------------------------
--------------------------------------------------------------------------------
--------------------------------------------------------------------------------
--------------------------------------------------------------------------------
--------------------------------------------------------------------------------
--------------------------------------------------------------------------------
--------------------------------------------------------------------------------
--------------------------------------------------------------------------------
--------------------------------------------------------------------------------
--------------------------------------------------------------------------------
--------------------------------------------------------------------------------
--------------------------------------------------------------------------------
--------------------------------------------------------------------------------
--------------------------------------------------------------------------------
------------------IIL-----------V-----------------------------------------------
--------------------------------------------------------------------------------
--------------------------------------------------------------------------------
--------------------------------------------------------------------------------
--------------------------------------------------------------------------------
--------------------------------------------------------------------------------
--------------------------------------------------------------------------------
--------------------------------------------------------------------------------
--------------------------------------------------------------------------------
--------------------------------------------------------------------------------
--------------------------------------------------------------------------------
--------------------------------------------------------------------------------
--------------------------------------------------------------------------------
--------------------------------------------------------------------------------
--------------------------------------------------------------------------------
--------------------------------------------------------------------------------
--------------------------------------------------------------------------------
--------------------------------------------------------------------------------
-------------------------------------------------------------------------LYVICCT
NVIVGQEKPAPDS-TAGV-NPGDE------------------RESSGTVNSS----ASG-EHGTTN-LP-----------
-TAQ---------------------------PD--QTKD-RSSSVPQGS----PREPV---SPENPNSVAQTPGNGGAV-
--VTPIPLPKLALE-------DSESSKSVTGIEVKSALLKNYDGVKITGPCRSYFRVMLVPYITVYVYATYDRIQLEPKF
GPSDLIDI---NDLTNKCNKDSNQHFKLVLYIKNNILTLKWKVQDE---DSKP-TNIDVDVKKYKIPKLDRPFTSIQV--
-YTVNTEHGLI-----------ESKNYDINSEIPEQCEAISTNCFLNGSLDVENCYHCTLLAKK-VDSNNECFNYVSKEG
KELINKNWEEKNKTFKGEDE------------DLDS---NEQKLEESIDNILSNMYKIYESKQDKERKKSHYNNKKELVT
IEELNSVLKIELLNYCKLLKEVDTSGMLDHHEIGNEIDIF-NNLIRLLKA--HPGEST---YVLNEKLRNPALCFKNIEE
WLVNKKGLLLSSNEKM------K-N--------------------------LSTPNYNM----TELEESEYD--------
------------------------------YEK-LISDDMFEK---DMNGVIDLSLF---NNEKKLKSPYFRRNKYCNNE
YCDRWKDKTGCISKIEVEEQGNCGLCWIFASKLHFETIRCMRGYGHFRSSALYVANCSDRD------------SDEICFV
GSNPVEFLEIVEETGFLPLESDVPYYYTDAGNDCPEPE-KNWINLWGSTELLNHK-RPSQRMSTKGY--ISYESSYFSDN
MDLFIKIIKREIQNKGSVIAYIKTENVIDFDFNGKGVHNMCGDK--EPDHAANIIGYGNYIDEDGEKKSYWLIRNSWGYY
WGDEGNFRVDMYGPSYCKYNFIHTVVVFKVDL--GIIEVPKKEK----ESKY----------------FSYFLKYTPNF-
LYNLFFNNYTT--------------NDEY----K-LNNQL-------------KT------------NQ-HN---NKKN-
-----------KKERYIYAQDEPST--------------DN---------------------------------------
--------------------------------------------------------------------------------
-------------------------------------VESQVENNKKTEIYHILK---------------HIKDKKIKRG
LVKYESLLETKKDHSCSRTHSIDPEKHEECNQFCIDNWKACKDHYSPGYCLTKLYT----KDDNCFFCN-----------
--------------------------------------------------------------------------------
--------------------------------------------------------------------------------
--------------------------------------------------------------------------------
--------------------------------------------------------------------------------
--------------------------------------------------------------------------------
--------------------------------------------------------------------------------
--------------------------------------------------------------------------------
--------------------------------------------------------------------------------
--------------------------------------------------------------------------------
--------------------------------------------------------------------------------
--------------------------------------------------------------------------------
--------------------------------------------------------------------------------
--------------------------------------------------------------------------------
--------------------------------------------------------------------------------
--------------------------------------------------------------------------------
--------------------------------------------------------------------------------
--------------------------------------------------------------------------------
--------------------------------------------------------------------------------
--------------------------------------------------------------------------------
--------------------------------------------------------------------------------
---------------------------------------------------------------------------V
>PGSY75_0207400
--------------------------------------------------------------------------------
--------------------------------------------------------------------------------
--------------------------------------------------------------------------------
--------------------------------------------------------------------------------
--------------------------------------------------------------------------------
--------------------------------------------------------------------------------
--------------------------------------------------------------------------------
--------------------------------------------------------------------------------
--------------------------------------------------------------------------------
--------------------------------------------------------------------------------
--------------------------------------------------------------------------------
--------------------------------------------------------------------------------
--------------------------------------------------------------------------------
--------------------------------------------------------------------------------
--------------------------------------------------------------------------------
--------------------------------------------------------------------------------
--------------------------------------------------------------------------------
--------------------------------------------------------------------------------
--------------------------------------------------------------------------------
--------------------------------------------------------------------------------
--------------------------------------------------------------------------------
--------------------------------------------------------------------------------
--------------------------------------------------------------------------------
--------------------------------------------------------------------------------
--------------------------------------------------------------------------------
--------------------------------------------------------------------------------
--------------------------------------------------------------------------------
--------------------------------------------------------------------------------
--------------------------------------------------------------------------------
--------------------------------------------------------------------------------
--------------------------------------------------------------------------------
--------------------------------------------------------------------------------
--------------------------------------------------------------------------------
--------------------------------------------------------------------------------
--------------------------------------------------------------------------------
--------------------------------------------------------------------------------
--------------------------------------------------------------------------------
--------------------------------------------------------------------------------
--------------------------------------------------------------------------------
--------------------------------------------------------------------------------
--------------------------------------------------------------------------------
--------------------------------------------------------------------------------
--------------------------------------------------------------------------------
--------------------------------------------------------------------------------
--------------------------------------------------------------------------------
--------------------------------------------------------------------------------
--------------------------------------------------------------------------------
--------------------------------------------------------------------------------
--------------------------------------------------------------------------------
--------------------------------------------------------------------------------
--------------------------------------------------------------------------------
--------------------------------------------------------------------------------
--------------------------------------------------------------------------------
--------------------------------------------------------------------------------
--------------------------------------------------------------------------------
--------------------------------------------------------------------------------
--------------------------------------------------------------------------------
--------------------------------------------------------------------------------
--------------------------------------------------------------------------------
--------------------------------------------------------------------------------
--------------------------------------------------------------------------------
--------------------------------------------------------------------------------
--------------------------------------------------------------------------------
--------------------------------------------------------------------------------
--------------------------------------------------------------------------------
--------------------------------------------------------------------------------
--------------------------------------------------------------------------------
--------------------------------------------------------------------------------
--------------------------------------------------------------------------------
--------------------------------------------------------------------------DVICCT
NVIVGQDKPTSQI-TAGV-SSGDGSVSASTANSLAGGISGGEPQSHSTLDGS----ASG-EQRTTI-SP-----------
-TVQ---------------------------QD--QERG-STSTVSQDP----TKESE---SLAIPNPVPLTPGAAGDH-
--VARIPLPKLPSE-------DSESSTSVTDIEIKSALLKNYDGVKITGPCRSYFRVFLVPHITVYVYATYDRIQLEPKF
GPSDLIDI---SDLTNKCNKDSDKHFKLVLYIKENILTLKWKVQDK---DSQP-TNINVDVKKYRIPQLERPFTSIQV--
-HTVNTKYGII-----------ESKNYDINSDIPEQCEAISTNCFLSGSLDVENCYHCTLLAKK-VDSKNECFNYVSKEG
KELINKNVEEKNKTFKGEDE------------DLDS---NEQKLEESIDNILSNIYKIYENKQDKEINKSNYNNKKELLS
VEELNNGLKNELLNYCSLLKEVDTSGMLDHHEIGNEIDIF-NNLTRLLRA--HPGEST---YVLNEKLRNPALCFKNINE
WLVNKKGLLLSKE-KM------K-K--------------------------LSTSEYNM----KDLEESE----------
------------------------------YER-SISDDMFEK---DMNGVIDLSLI---DSEKKLKSPYFRRNKYCNNE
YCDRWKDKTGCISKIEVEEQGNCGLCWIFASKLHFETIRCMRGYGHFRSSALYVANCSDRD------------SDEICYV
GSNPVEFLEIVEETGFLPLESDVPYYYTDAGNDCPEPE-KNWINLWGSTELLNHK-SPRQRTSTRGY--ISYESSNFSDN
MDLFIKIIKREIQNKGSVIAYIKTENVIDYDFNGKGVHNMCGDK--EPDHAANIIGYGNYIDEEGEKKSYWLIRNSWGYY
WGDEGNFRVDMYGPSYCKYNFIHTVVVFKVDL--GIIEVPKKEE----ESEY----------------FSYFLKYTPNF-
LYNLFFNNYTT--------------NEEH----K-LNNQP-------------NM------------NQ-HN---NKKN-
-----------KKENYISGQDEPSN--------------GK---------------------------------------
--------------------------------------------------------------------------------
-------------------------------------VESQEQNNKKTEIYHILK---------------HIKDAKIKRG
LVKYGSLLETKKEHTCSRTYSIDPERHDECNKFCIDNWKTCKDHYSPGYCLTKLYT----KDDNCFFCN-----------
--------------------------------------------------------------------------------
--------------------------------------------------------------------------------
--------------------------------------------------------------------------------
--------------------------------------------------------------------------------
--------------------------------------------------------------------------------
--------------------------------------------------------------------------------
--------------------------------------------------------------------------------
--------------------------------------------------------------------------------
--------------------------------------------------------------------------------
--------------------------------------------------------------------------------
--------------------------------------------------------------------------------
--------------------------------------------------------------------------------
--------------------------------------------------------------------------------
--------------------------------------------------------------------------------
--------------------------------------------------------------------------------
--------------------------------------------------------------------------------
--------------------------------------------------------------------------------
--------------------------------------------------------------------------------
--------------------------------------------------------------------------------
--------------------------------------------------------------------------------
---------------------------------------------------------------------------V
>PmUG01_04025200
MI------------------------------------------------------------------------------
--------------------------------------------------------------------------------
--------------------------------------------------------------------------------
--------------------------------------------------------------------------------
--------------------------------------------------------------------------------
--------------------------------------------------------------------------------
--------------------------------------------------------------------------------
--------------------------------------------------------------------------------
--------------------------------------------------------------------------------
--------------------------------------------------------------------------------
--------------------------------------------------------------------------------
--------------------------------------------------------------------------------
--------------------------------------------------------------------------------
--------------------------------------------------------------------------------
--------------------------------------------------------------------------------
--------------------------------------------------------------------------------
--------------------------------------------------------------------------------
--------------------------------------------------------------------------------
--------------------------------------------------------------------------------
--------------------------------------------------------------------------------
--------------------------------------------------------------------------------
--------------------------------------------------------------------------------
--------------------------------------------------------------------------------
--------------------------------------------------------------------------------
--------------------------------------------------------------------------------
-------------------------------------------------------------------------------F
-R------------------------------------------------------------------------------
----------------S---------------------------------------------------------------
--------------------------------------------------------------------------------
--------------------------------------------------------------------------------
--------------------------------------------------------------------------------
--------------------------------------------------------------------------------
--------------------------------------------------------------------------------
---C----------------------------------------------------------------------------
--------------------------------------------------------------------------------
--------------------------------------------------------------------------------
--------------------------------------------------------------------------------
--------------------------------------------------------------------------------
--------------------------------------------------------------------------------
--------------------------------------------------------------------------------
--------------------------------------------------------------------------------
--------------------------------------------------------------------------------
--------------------------------------------------------------------------------
--------------------------------------------------------------------------------
--------------------------------------------------------------------------------
--------------------------------------------------------------------------------
--------------------------------------------------------------------------------
--------------------------------------------------------------------------------
--------------------------------------------------------------------------------
--------------------------------------------------------------------------------
--------------------------------------------------------------------------------
------------------FLL-----------I-----------------------------------------------
--------------------------------------------------------------------------------
--------------------------------------------------------------------------------
--------------------------------------------------------------------------------
--------------------------------------------------------------------------------
--------------------------------------------------------------------------------
--------------------------------------------------------------------------------
--------------------------------------------------------------------------------
--------------------------------------------------------------------------------
--------------------------------------------------------------------------------
--------------------------------------------------------------------------------
--------------------------------------------------------------------------------
--------------------------------------------------------------------------------
--------------------------------------------------------------------------------
--------------------------------------------------------------------------------
--------------------------------------------------------------------------------
--------------------------------------------------------------------------------
--------------------------------------------------------------------------------
-------------------------------------------------------------------------ICVIYSK
NITNCVAETTVNSDTGGP-NGSGIGEQ---------------GLSSSSSENVTGESHSPPGTSVGT-SSDNDQSSSSSVT
AGNT---------------------------GDVGQTSE-ASSKVPEVPSKPSPHLNT---NPQQP--------------
--------NREAPQ-----AVQSDGQNVEQGIQVTSTFLKNFDGIKVTGSCKAYFRVFFVPHIWIYVDPTKDSIELKQLF
EPVRTVNI---TQLRNKCINKSNSTFKFIAYVKDQILTLKWLVIGE---GADA-GN-KVDVKKYKIPVLDKTFSSVQV--
-HTANAEKNLI-----------ESKNYHISSVIPDQCSIITTNCFLSGSLDIEHCFHCTLLAQK-YESENECFKYVSKEA
KERIAM-----DIPTIAQDE------------E-YS---VEYRLIESIDIILKSIYKTDENG----------GKKEELIN
FEDLENDLKSELKNYCALLKEMDESGTLKNFELANEEETF-NNLSRLLKV--HPNENM---ATLRLKFRNPAICVKNVDE
WIVNKRGLTLHNE-TY-----SA-EKVSHDQANADSGAADKGRAESDTTTRGASDSGSA----DELMAENFE--------
------------------------------EEE-IVSDDIFEK---DSSGIIDLSKM---KTEMNFKSPYYQKSKYCNKD
YCDRWKDKTSCISNIEVEEQGDCGLCWIFASKLHVETIRCMRGYGHFRSSALFVANCSSRN------------PEEICIV
GSNPTEFLQIVNDNKFLPLESDLPYSYNDAGNACPTKR-NKWTNLWGNTKLLLHK-RDYSFLNTLGY--IAYESINFKDK
MELFINIIKQEIQNKGSVIVYVKTNNVIDYDFNGKVVHSICGDN--EADHAANIIGYGNYINIKGEKRSYWLVRNSWGYY
WGDEGNFKVDMYGHDECLYNFIHTAVVFKIDL--DMVEVPKKNNNNNNN-SV----------------YNYFHKYVPDF-
FYNLFYVNYDK--------------DKDK---DK-GESFL-------------YD----------NGNREEI---QQNY-
-----------SKDSIVSGQTEPES--------------AKV--------------------------------------
--------------------------------------------------------------------------------
----------------------------------IPAPQPTKSAEKIFKVLHILK---------------NIKDGKIKRG
FVKYENLKETENPYSCSRIYSKDPNKMDECKQFCFKEWSKCEKHYSPGYCLTKLYS----G-DNCFFCN-----------
--------------------------------------------------------------------------------
--------------------------------------------------------------------------------
--------------------------------------------------------------------------------
--------------------------------------------------------------------------------
--------------------------------------------------------------------------------
--------------------------------------------------------------------------------
--------------------------------------------------------------------------------
--------------------------------------------------------------------------------
--------------------------------------------------------------------------------
--------------------------------------------------------------------------------
--------------------------------------------------------------------------------
--------------------------------------------------------------------------------
--------------------------------------------------------------------------------
--------------------------------------------------------------------------------
--------------------------------------------------------------------------------
--------------------------------------------------------------------------------
--------------------------------------------------------------------------------
--------------------------------------------------------------------------------
--------------------------------------------------------------------------------
--------------------------------------------------------------------------------
---------------------------------------------------------------------------I
>PBILCG01_0210000
MI------------------------------------------------------------------------------
--------------------------------------------------------------------------------
--------------------------------------------------------------------------------
--------------------------------------------------------------------------------
--------------------------------------------------------------------------------
--------------------------------------------------------------------------------
--------------------------------------------------------------------------------
--------------------------------------------------------------------------------
--------------------------------------------------------------------------------
--------------------------------------------------------------------------------
--------------------------------------------------------------------------------
--------------------------------------------------------------------------------
--------------------------------------------------------------------------------
--------------------------------------------------------------------------------
--------------------------------------------------------------------------------
--------------------------------------------------------------------------------
--------------------------------------------------------------------------------
--------------------------------------------------------------------------------
--------------------------------------------------------------------------------
--------------------------------------------------------------------------------
--------------------------------------------------------------------------------
--------------------------------------------------------------------------------
--------------------------------------------------------------------------------
--------------------------------------------------------------------------------
--------------------------------------------------------------------------------
-------------------------------------------------------------------------------Y
-R------------------------------------------------------------------------------
----------------L---------------------------------------------------------------
--------------------------------------------------------------------------------
--------------------------------------------------------------------------------
--------------------------------------------------------------------------------
--------------------------------------------------------------------------------
--------------------------------------------------------------------------------
---F----------------------------------------------------------------------------
--------------------------------------------------------------------------------
--------------------------------------------------------------------------------
--------------------------------------------------------------------------------
--------------------------------------------------------------------------------
--------------------------------------------------------------------------------
--------------------------------------------------------------------------------
--------------------------------------------------------------------------------
--------------------------------------------------------------------------------
--------------------------------------------------------------------------------
--------------------------------------------------------------------------------
--------------------------------------------------------------------------------
--------------------------------------------------------------------------------
--------------------------------------------------------------------------------
--------------------------------------------------------------------------------
--------------------------------------------------------------------------------
--------------------------------------------------------------------------------
--------------------------------------------------------------------------------
------------------VIL-----------V-----------------------------------------------
--------------------------------------------------------------------------------
--------------------------------------------------------------------------------
--------------------------------------------------------------------------------
--------------------------------------------------------------------------------
--------------------------------------------------------------------------------
--------------------------------------------------------------------------------
--------------------------------------------------------------------------------
--------------------------------------------------------------------------------
--------------------------------------------------------------------------------
--------------------------------------------------------------------------------
--------------------------------------------------------------------------------
--------------------------------------------------------------------------------
--------------------------------------------------------------------------------
--------------------------------------------------------------------------------
--------------------------------------------------------------------------------
--------------------------------------------------------------------------------
--------------------------------------------------------------------------------
-------------------------------------------------------------------------LYVICCT
NIIVGQEKPALDS-TVGV-SPGNE------------------RESSSRVNSP----ASG-EQSTTV-SP-----------
-TVQ---------------------------PD--QTRG-SSSSVP-----------V---FPENTNPVEQTAGNGGAN-
--ITSIPLPNIALE-------DSESSKSVTDIEVKSALLKNYDGVKITGPCRSYFRVILVPYITVYVYATYDRIQLEPKF
GPSDLIDV---NDLTNKCNKDSNKYFKLVLYIKNNLLTLKWKVQDK---DSKP-TNIDVDVKKYKIPKLDRPFTSIQV--
-YTVNTEHGLI-----------ESKNYDINSEIPEQCEAISTNCFLSGSLDIENCYHCTLLAKK-VDSNNECFNYVSKEA
KELINKNLEEKNKTFKGEDE------------DLDS---NENKLEESIDNILRNIYKIYGNKQDKERKESHYNNQKELVT
IEELNSVLKIELLNYCSLLKEVDTSGMLDHHEIGNEIDIF-NNLTRLLKA--HPGEST---YVLNEKLRNPALCFKNIEE
WLVNKKGLLLSNE-KM------H-N--------------------------LSTPNYNM----TDLEESEYD--------
------------------------------YER-FISDDIFEK---DINGVIDLSLI---DSEKKLKSPYFRRNKYCNNE
YCDRWKDKTGCISKIEVEEQGNCGLCWIFASKLHLETIRCMRGYGHFRSSALYVANCSDRG------------SDEICFV
GSNPVEFLEIVEETGFLPLESDVPYYYTDAGNECPEPE-KNWINLWGNTELLNHK-SPRQRMSTKGY--ISYESSYFSDN
MDLFIKIIKREIQNKGSVIAYIKTENVIDFDFNGKGVHNICGHK--EPDHAANIIGYGNYIDEDGEKKSYWLIRNSWGYY
WGDEGNFRVDMYGPSYCKYNFIHTVVVFKVDL--GIIEVPKKEQ----QSEY----------------FSYFLKYTPNF-
LYNLFFNNYTT--------------SDEY----K-LNNQL-------------TA------------NQ-YK---NKKN-
-----------KKERYISAQDEPST--------------EN---------------------------------------
--------------------------------------------------------------------------------
-------------------------------------VESQAENNKKTQIYHILK---------------HIKDTKIKRG
LVKYESLLETKKDHSCSRTYSIDPEKHEECNQFCTDNWKACKDHYSPGYCLTKLYT----KDDNCFFCN-----------
--------------------------------------------------------------------------------
--------------------------------------------------------------------------------
--------------------------------------------------------------------------------
--------------------------------------------------------------------------------
--------------------------------------------------------------------------------
--------------------------------------------------------------------------------
--------------------------------------------------------------------------------
--------------------------------------------------------------------------------
--------------------------------------------------------------------------------
--------------------------------------------------------------------------------
--------------------------------------------------------------------------------
--------------------------------------------------------------------------------
--------------------------------------------------------------------------------
--------------------------------------------------------------------------------
--------------------------------------------------------------------------------
--------------------------------------------------------------------------------
--------------------------------------------------------------------------------
--------------------------------------------------------------------------------
--------------------------------------------------------------------------------
--------------------------------------------------------------------------------
---------------------------------------------------------------------------V
>PRELSG_0414700
--------------------------------------------------------------------------------
--------------------------------------------------------------------------------
--------------------------------------------------------------------------------
--------------------------------------------------------------------------------
--------------------------------------------------------------------------------
--------------------------------------------------------------------------------
--------------------------------------------------------------------------------
--------------------------------------------------------------------------------
--------------------------------------------------------------------------------
--------------------------------------------------------------------------------
--------------------------------------------------------------------------------
--------------------------------------------------------------------------------
--------------------------------------------------------------------------------
--------------------------------------------------------------------------------
--------------------------------------------------------------------------------
--------------------------------------------------------------------------------
--------------------------------------------------------------------------------
--------------------------------------------------------------------------------
--------------------------------------------------------------------------------
--------------------------------------------------------------------------------
--------------------------------------------------------------------------------
--------------------------------------------------------------------------------
--------------------------------------------------------------------------------
--------------------------------------------------------------------------------
--------------------------------------------------------------------------------
--------------------------------------------------------------------------------
--------------------------------------------------------------------------------
--------------------------------------------------------------------------------
--------------------------------------------------------------------------------
--------------------------------------------------------------------------------
--------------------------------------------------------------------------------
--------------------------------------------------------------------------------
--------------------------------------------------------------------------------
--------------------------------------------------------------------------------
--------------------------------------------------------------------------------
--------------------------------------------------------------------------------
--------------------------------------------------------------------------------
--------------------------------------------------------------------------------
--------------------------------------------------------------------------------
--------------------------------------------------------------------------------
--------------------------------------------------------------------------------
--------------------------------------------------------------------------------
--------------------------------------------------------------------------------
--------------------------------------------------------------------------------
--------------------------------------------------------------------------------
--------------------------------------------------------------------------------
--------------------------------------------------------------------------------
--------------------------------------------------------------------------------
--------------------------------------------------------------------------------
--------------------------------------------------------------------------------
--------------------------------------------------------------------------------
--------------------------------------------------------------------------------
--------------------------------------------------------------------------------
--------------------------------------------------------------------------------
--------------------------------------------------------------------------------
--------------------------------------------------------------------------------
--------------------------------------------------------------------------------
--------------------------------------------------------------------------------
--------------------------------------------------------------------------------
--------------------------------------------------------------------------------
--------------------------------------------------------------------------------
--------------------------------------------------------------------------------
--------------------------------------------------------------------------------
--------------------------------------------------------------------------------
--------------------------------------------------------------------------------
--------------------------------------------------------------------------------
--------------------------------------------------------------------------------
--------------------------------------------------------------------------------
--------------------------------------------------------------------------------
--------------------------------------------------------------------------------
--------------------------------------------------------------------------------
--------------------------------------------------------------------------------
--------------------------------------------------------------------------------
--------------------------------------------------------------------------------
----------------------------------------MRNCFLSGSLDFSKCISCEEK----YYGIHPCIQHPENFL
MSRR---------EIKAFIE-------------LHE---EDYLTEEKMRVLISEIIEISLN-----------RLKNGLND
DYLKNEDLKRKINKLCLYSNFHDNYENAKSHKQASVAEVE-EHIQNIVKKFINEKRNI---EHIQDALSNPALCLKDPRQ
WIRDRTGYKDVD--------------------------------------------------------------------
------------------------------------------I---PSAGILPEKKLFKSYVLNSLNSSLYNLKSNCNRQ
FCDRFSDTNECEHNIRVLNQGKCWNCWAFASSTVISAYRCRKGLGFAEPSVKYVTLCKNKYNVS-EINPFGHYNDGVCNE
GGHLTFFLDTVEKSGILPTSHDVPYNAPLKSSECPKSN-TSWNNIWDKVKLLDKI-YNGY-M-YHGFLKISFGDYVKQKK
TKELINIIKDYVIDQGALFVSMEVNNKLSFDHDGEQVTMSCEYN-DSPDHALVLIGFGDYIMPSGKKSSYWLLRNSWGSH
WGDKGNFKLDMYGPGNCNGNVLFNAFPLLLEMKGSKINVPLPKD----T-ASTDVRIRYDPNRFSTNRRNNIAPHNIDIN
KNKLFPNKFNKFDPFVKPQHNDYYDPIYP---YI-N--------------------------------------------
-----------------------PR--------------DSK-------Y-E-PKND-SYDD------------------
--------------------------------------------------------------------------------
-----------NNNYVNPDIFDRNE-S----GII---HNRDYKNLRRIFKSHLIA---------------QIGDIIYKRS
IY-SKRKEEFKEPYSCLRTFSMDASSDSICRNNCERYINECKYSSSIGGCLMKYSP----N-YKCIYCG-----------
--------------------------------------------------------------------------------
--------------------------------------------------------------------------------
--------------------------------------------------------------------------------
--------------------------------------------------------------------------------
--------------------------------------------------------------------------------
--------------------------------------------------------------------------------
--------------------------------------------------------------------------------
--------------------------------------------------------------------------------
--------------------------------------------------------------------------------
--------------------------------------------------------------------------------
--------------------------------------------------------------------------------
--------------------------------------------------------------------------------
--------------------------------------------------------------------------------
--------------------------------------------------------------------------------
--------------------------------------------------------------------------------
--------------------------------------------------------------------------------
--------------------------------------------------------------------------------
--------------------------------------------------------------------------------
--------------------------------------------------------------------------------
--------------------------------------------------------------------------------
---------------------------------------------------------------------------M
>PKNH_0413700
MV------------------------------------------------------------------------------
--------------------------------------------------------------------------------
--------------------------------------------------------------------------------
--------------------------------------------------------------------------------
--------------------------------------------------------------------------------
--------------------------------------------------------------------------------
--------------------------------------------------------------------------------
--------------------------------------------------------------------------------
--------------------------------------------------------------------------------
--------------------------------------------------------------------------------
--------------------------------------------------------------------------------
--------------------------------------------------------------------------------
--------------------------------------------------------------------------------
--------------------------------------------------------------------------------
--------------------------------------------------------------------------------
--------------------------------------------------------------------------------
--------------------------------------------------------------------------------
--------------------------------------------------------------------------------
--------------------------------------------------------------------------------
--------------------------------------------------------------------------------
--------------------------------------------------------------------------------
--------------------------------------------------------------------------------
--------------------------------------------------------------------------------
--------------------------------------------------------------------------------
--------------------------------------------------------------------------------
-------------------------------------------------------------------------------S
-R------------------------------------------------------------------------------
----------------F---------------------------------------------------------------
--------------------------------------------------------------------------------
--------------------------------------------------------------------------------
--------------------------------------------------------------------------------
--------------------------------------------------------------------------------
--------------------------------------------------------------------------------
---S----------------------------------------------------------------------------
--------------------------------------------------------------------------------
--------------------------------------------------------------------------------
--------------------------------------------------------------------------------
--------------------------------------------------------------------------------
--------------------------------------------------------------------------------
--------------------------------------------------------------------------------
--------------------------------------------------------------------------------
--------------------------------------------------------------------------------
--------------------------------------------------------------------------------
--------------------------------------------------------------------------------
--------------------------------------------------------------------------------
--------------------------------------------------------------------------------
--------------------------------------------------------------------------------
--------------------------------------------------------------------------------
--------------------------------------------------------------------------------
--------------------------------------------------------------------------------
--------------------------------------------------------------------------------
------------------VLL-----------I-----------------------------------------------
--------------------------------------------------------------------------------
--------------------------------------------------------------------------------
--------------------------------------------------------------------------------
--------------------------------------------------------------------------------
--------------------------------------------------------------------------------
--------------------------------------------------------------------------------
--------------------------------------------------------------------------------
--------------------------------------------------------------------------------
--------------------------------------------------------------------------------
--------------------------------------------------------------------------------
--------------------------------------------------------------------------------
--------------------------------------------------------------------------------
--------------------------------------------------------------------------------
--------------------------------------------------------------------------------
--------------------------------------------------------------------------------
--------------------------------------------------------------------------------
--------------------------------------------------------------------------------
-------------------------------------------------------------------------ICVTLGT
YVTRCGGDGPAVT-DGGE-KFHTV------------------SPSQGG--SP----DSG-AGDLSL-SV-----------
-PGQ---------------------------AS--QNAN-----------------------------------------
-----SKSNAMETASEGAVS-MQVADPSEEDIQVTSALLKNYNGIKITGSCKAHFRVFLAPHLWIYAAAPENKIQLRPNF
GPITSIDL---GNLINDCKKGANSNFKFVVHTRDNILTLKWKVTGK---GESP-GN-EEDVKKYKLPSLERPFTSIQV--
-HSANAKSKII-----------ESKFYDLGSSMPAKCDLIAMNCFLKGSLDIEQCYHCTLLEKK-MNEDSECFKYVSIEA
KEFIKK-----DTPIKAQEE------------DANS---AEHKLIESIEVILKAMYKSDKD-----------YEKKELIS
LDQVDTNLKKELSNYCQLMKQVDTSGTLKNYKLANEVETY-RNLKKMLQM--HKEENI---ITLQDKLRNAAICMKDIDK
WIINKRGLTLPDG-VT-----YS-E--------------------------DNTKEYLS----EELLKE-LE--------
------------------------------KEKSVFDDDVFDK---DKNGVIDLNKV---PSEMKFKSPYFKKSKYCNNE
YCDRWKDKTSCISNIEVEEQGDCGLCWIFASKLHLETIRCMRGYGHFRSSALFVANCSNRD------------PGERCSV
GSNPTEFLQIVKDTGFLPLESDLPYKYTDAKNSCPMNR-NKWTNLWGNTKLLYHV-RPNLFLKTLGY--VSYESKFFRKN
IDLFIDMLKREIQNKGSVIIYIKTEDNIDYDFNGKIVHSLCGHK--DADHAANIVGYGNYINVNGEKSSYWLIRNSWGYY
WGDEGNFKVDMYGPPGCKYNFIHTAVVFKIDL--GIVEVPKKAE----K-PP----------------HNYFAKYVPNF-
LYNLFFVCFDG--------------GAADDDDIE-LGQNG-------------KV------------GA-AGGEENAVV-
-----------DGQAVVAGQTENTL--------------SVASKNGAQPE-TNGSEVNAASVGKPNIASPMGSQMNAIA-
--------------------PQVGS-------------------------------------------------------
---------VASTTNVAPLNVTVRE-GQHVGGA-VTLTPVDNSGEKKIPVTHILK---------------YVKETKMTKT
LVNYDSLSEIEDSHSCARTYAKDEVGQEECIQFCLKNWSSCKGHYNPGYCLTKMYT----G-NNCIFCS-----------
--------------------------------------------------------------------------------
--------------------------------------------------------------------------------
--------------------------------------------------------------------------------
--------------------------------------------------------------------------------
--------------------------------------------------------------------------------
--------------------------------------------------------------------------------
--------------------------------------------------------------------------------
--------------------------------------------------------------------------------
--------------------------------------------------------------------------------
--------------------------------------------------------------------------------
--------------------------------------------------------------------------------
--------------------------------------------------------------------------------
--------------------------------------------------------------------------------
--------------------------------------------------------------------------------
--------------------------------------------------------------------------------
--------------------------------------------------------------------------------
--------------------------------------------------------------------------------
--------------------------------------------------------------------------------
--------------------------------------------------------------------------------
--------------------------------------------------------------------------------
---------------------------------------------------------------------------V
>PBANKA_0304800
MK------------------------------------------------------------------------------
--------------------------------------------------------------------------------
--------------------------------------------------------------------------------
--------------------------------------------------------------------------------
--------------------------------------------------------------------------------
--------------------------------------------------------------------------------
--------------------------------------------------------------------------------
--------------------------------------------------------------------------------
--------------------------------------------------------------------------------
--------------------------------------------------------------------------------
--------------------------------------------------------------------------------
--------------------------------------------------------------------------------
--------------------------------------------------------------------------------
--------------------------------------------------------------------------------
--------------------------------------------------------------------------------
--------------------------------------------------------------------------------
--------------------------------------------------------------------------------
--------------------------------------------------------------------------------
--------------------------------------------------------------------------------
--------------------------------------------------------------------------------
--------------------------------------------------------------------------------
--------------------------------------------------------------------------------
--------------------------------------------------------------------------------
--------------------------------------------------------------------------------
--------------------------------------------------------------------------------
-------------------------------------------------------------------------------P
-R------------------------------------------------------------------------------
----------------I---------------------------------------------------------------
--------------------------------------------------------------------------------
--------------------------------------------------------------------------------
--------------------------------------------------------------------------------
--------------------------------------------------------------------------------
--------------------------------------------------------------------------------
---Y----------------------------------------------------------------------------
--------------------------------------------------------------------------------
--------------------------------------------------------------------------------
--------------------------------------------------------------------------------
--------------------------------------------------------------------------------
--------------------------------------------------------------------------------
--------------------------------------------------------------------------------
--------------------------------------------------------------------------------
--------------------------------------------------------------------------------
--------------------------------------------------------------------------------
--------------------------------------------------------------------------------
--------------------------------------------------------------------------------
--------------------------------------------------------------------------------
--------------------------------------------------------------------------------
--------------------------------------------------------------------------------
--------------------------------------------------------------------------------
--------------------------------------------------------------------------------
--------------------------------------------------------------------------------
------------------LLL-----------V-----------------------------------------------
--------------------------------------------------------------------------------
--------------------------------------------------------------------------------
--------------------------------------------------------------------------------
--------------------------------------------------------------------------------
--------------------------------------------------------------------------------
--------------------------------------------------------------------------------
--------------------------------------------------------------------------------
--------------------------------------------------------------------------------
--------------------------------------------------------------------------------
--------------------------------------------------------------------------------
--------------------------------------------------------------------------------
--------------------------------------------------------------------------------
--------------------------------------------------------------------------------
--------------------------------------------------------------------------------
--------------------------------------------------------------------------------
--------------------------------------------------------------------------------
--------------------------------------------------------------------------------
-------------------------------------------------------------------------SCAIFTI
NIHEINTQTSNPP-NDII-DDVYTNVQ---------------NDNDKSNQDL----DDEFQNGLNT-SS-----------
-GLS---------------------------TNIGQTN-------------------V---EKESD--------------
--------NNEKNE-------SLNNETSYMKTLIKSSLSKNGKGIKVIGICDEDFRIYFAPYIWIYVTLSENIIKIEPEN
GVSTSINL---NNLNNKCNDKKNDTFKLTAKIEEDILKIKWETHTN---ETDQ-NP-KRDIKKFRLPDLSKGLTSIQI--
-FTANAKENII-----------ESKTYDIDNNIPEKCSVISANCFLGGSLNIESCYHCTLLAQK-YPNDDECFNYISSEL
KNKINN-----DTIIKGEDD---------------L---DENILRENIYKILKKMYNKDSDY-----CDNNRCNKKMITN
IKELDTDLQIYLKNYCDILKKVDKSGTLDAHEIANEVEAF-NNLIRLLNS--HTNEKI---YILYEKLRNPAICVKNINE
WIIKKRGLVISNE-YD-----IN-LH-------------------------NVTQESNI----TNILNETYNE-------
-----------------------E------DTE-EIGNDIQNNEIDNENEIMDLKSL----SNKKLASAYYTSSRYCNKD
YCDRWKDKTSCISNIEVEEQGECGVCWVFASKLHLETIRCMRGYGHYRSSALYVANCSQRK------------KSEICDI
GSNPIEFLQILHDAKYLPLESNYPYSYYRVGGSCPRPK-SDWTNLWGNNKLLYFKSRSIGFMSSYGF--IAITSSNHIYD
FDTYIQIIKNEVRNKGSVIAYIKTNGVIDYDFNGKIIHSLCGDDNDYADHAATIIGYGNYISESGEKRSYWLIRNSWGYY
WGDEGNFKVDIYGPQHCKYNFIQTVVFFKLDL--GVIEVPKKKN----N-QV----------------YKYFSNNIPAF-
FTNIFYSNYNK--------------RWDQ---FR-SSE---------------------------------E---LNNY-
-----------NNNISISGQTDNQINANNDFYNEDIDHINEI--------------------------------------
--------------------------------------------------------------------------------
----------------------------------ST-SSKNISIQKKIDITHVLK---------------YVKNNKTQTS
FIKYDDILEIEYEHNCSRVQSIGLKNKNECKSFCLENWIKCKNYTSPGYCLATLYS----G-EDCFFCS-----------
--------------------------------------------------------------------------------
--------------------------------------------------------------------------------
--------------------------------------------------------------------------------
--------------------------------------------------------------------------------
--------------------------------------------------------------------------------
--------------------------------------------------------------------------------
--------------------------------------------------------------------------------
--------------------------------------------------------------------------------
--------------------------------------------------------------------------------
--------------------------------------------------------------------------------
--------------------------------------------------------------------------------
--------------------------------------------------------------------------------
--------------------------------------------------------------------------------
--------------------------------------------------------------------------------
--------------------------------------------------------------------------------
--------------------------------------------------------------------------------
--------------------------------------------------------------------------------
--------------------------------------------------------------------------------
--------------------------------------------------------------------------------
--------------------------------------------------------------------------------
---------------------------------------------------------------------------I
>PY17X_0305300
MK------------------------------------------------------------------------------
--------------------------------------------------------------------------------
--------------------------------------------------------------------------------
--------------------------------------------------------------------------------
--------------------------------------------------------------------------------
--------------------------------------------------------------------------------
--------------------------------------------------------------------------------
--------------------------------------------------------------------------------
--------------------------------------------------------------------------------
--------------------------------------------------------------------------------
--------------------------------------------------------------------------------
--------------------------------------------------------------------------------
--------------------------------------------------------------------------------
--------------------------------------------------------------------------------
--------------------------------------------------------------------------------
--------------------------------------------------------------------------------
--------------------------------------------------------------------------------
--------------------------------------------------------------------------------
--------------------------------------------------------------------------------
--------------------------------------------------------------------------------
--------------------------------------------------------------------------------
--------------------------------------------------------------------------------
--------------------------------------------------------------------------------
--------------------------------------------------------------------------------
--------------------------------------------------------------------------------
-------------------------------------------------------------------------------T
YK------------------------------------------------------------------------------
----------------I---------------------------------------------------------------
--------------------------------------------------------------------------------
--------------------------------------------------------------------------------
--------------------------------------------------------------------------------
--------------------------------------------------------------------------------
--------------------------------------------------------------------------------
---K----------------------------------------------------------------------------
--------------------------------------------------------------------------------
--------------------------------------------------------------------------------
-----------------------------------------------------------------Y--------------
--------------------------------------------------------------------------------
--------------------------------------------------------------------------------
--------------------------------------------------------------------------------
--------------------------------------------------------------------------------
--------------------------------------------------------------------------------
--------------------------------------------------------------------------------
--------------------------------------------------------------------------------
--------------------------------------------------------------------------------
--------------------------------------------------------------------------------
--------------------------------------------------------------------------------
--------------------------------------------------------------------------------
--------------------------------------------------------------------------------
--------------------------------------------------------------------------------
--------------------------------------------------------------------------------
------------------FLL-----------I-----------------------------------------------
--------------------------------------------------------------------------------
--------------------------------------------------------------------------------
--------------------------------------------------------------------------------
--------------------------------------------------------------------------------
--------------------------------------------------------------------------------
--------------------------------------------------------------------------------
--------------------------------------------------------------------------------
--------------------------------------------------------------------------------
--------------------------------------------------------------------------------
--------------------------------------------------------------------------------
--------------------------------------------------------------------------------
--------------------------------------------------------------------------------
--------------------------------------------------------------------------------
--------------------------------------------------------------------------------
--------------------------------------------------------------------------------
--------------------------------------------------------------------------------
--------------------------------------------------------------------------------
--------------------------------------------------------------------------------
--------------------------------------------------------------------------------
--------------------------------------------------------------------------------
--------------------------------------------------------------------------------
-----------------------------SFFINLI--------------------------------------------
---KQAKSKII-----------ISC---FGKQHCKICHIIIRNCFLSGTSNLEKCIACEEN----YYETRKCIKQEESFF
SYQG----------NNALLE-------------LRDQSLQDSVSEESMNELISNILDVAIS-----------RYENQKTD
VNSMDDDYKSKIANLCLYLNFKDNYESAEKHKQTDVEHIE-PHIQHIVKTFIHTNDNI---EHMKNALKNPALCFQNPSE
WVQDRLGYKENNE-------------------------------------------------------------------
------------------------------------------I---PSVGIIPEKKLFKPFKNKSLMSSLYNANSKCNRT
HCNRFADPNECEYNIRPLNQGTCGNCWAFASSTTVSAFRCRKGLGFAEPSIKYVTLCKNKYLVDDDSHIFGHYNDNVCHE
GGHLSSYIEILDASKMLPTSFDVPYNDPIKGGECPAEA-STWGNIWDGVSSLSKI-LNGY-I-YKGYFKISFLDYVQAGK
THELINILKDYIIEQGAIFVSMEISQKLNFDHDGEQVMLNCEYG-EAPDHALVLIGFGDYIKSSGEKSSYWLIRNSWGSR
WGDNGNFKMDMYGPGNCNGRVLFNAFPLLLKMTENKISKPLPND----M-ASTDIKMRYN--------HSEFSKNKKNK-
NRKITPNNYDD--------------PFNV---NP-K--------------------------------------------
-----------------------IV--------------DPP-------N-NNHNDH------------------NSIDN
NDE--EN-----------NE------------------------------------------------------------
---------RFYPPYIDPEY--------------GP-SYPSMNNNRRFDPSDIINHRNRLRRVFQINLTVTIGNFVYKRN
IY-SKRKNEYMEEFSCLRTYSMDAGLDNICRENCEKHIDTCMRSAVIGECLERNAP----N-YKCVYCG-----------
--------------------------------------------------------------------------------
--------------------------------------------------------------------------------
--------------------------------------------------------------------------------
--------------------------------------------------------------------------------
--------------------------------------------------------------------------------
--------------------------------------------------------------------------------
--------------------------------------------------------------------------------
--------------------------------------------------------------------------------
--------------------------------------------------------------------------------
--------------------------------------------------------------------------------
--------------------------------------------------------------------------------
--------------------------------------------------------------------------------
--------------------------------------------------------------------------------
--------------------------------------------------------------------------------
--------------------------------------------------------------------------------
--------------------------------------------------------------------------------
--------------------------------------------------------------------------------
--------------------------------------------------------------------------------
--------------------------------------------------------------------------------
--------------------------------------------------------------------------------
---------------------------------------------------------------------------M
>PocGH01_04022600
MP------------------------------------------------------------------------------
--------------------------------------------------------------------------------
--------------------------------------------------------------------------------
--------------------------------------------------------------------------------
--------------------------------------------------------------------------------
--------------------------------------------------------------------------------
--------------------------------------------------------------------------------
--------------------------------------------------------------------------------
--------------------------------------------------------------------------------
--------------------------------------------------------------------------------
--------------------------------------------------------------------------------
--------------------------------------------------------------------------------
--------------------------------------------------------------------------------
--------------------------------------------------------------------------------
--------------------------------------------------------------------------------
--------------------------------------------------------------------------------
--------------------------------------------------------------------------------
--------------------------------------------------------------------------------
--------------------------------------------------------------------------------
--------------------------------------------------------------------------------
--------------------------------------------------------------------------------
--------------------------------------------------------------------------------
--------------------------------------------------------------------------------
--------------------------------------------------------------------------------
--------------------------------------------------------------------------------
-------------------------------------------------------------------------------T
LR------------------------------------------------------------------------------
---------------KS---------------------------------------------------------------
--------------------------------------------------------------------------------
--------------------------------------------------------------------------------
--------------------------------------------------------------------------------
--------------------------------------------------------------------------------
--------------------------------------------------------------------------------
---R----------------------------------------------------------------------------
--------------------------------------------------------------------------------
--------------------------------------------------------------------------------
--------------------------------------------------------------------------------
--------------------------------------------------------------------------------
--------------------------------------------------------------------------------
--------------------------------------------------------------------------------
--------------------------------------------------------------------------------
--------------------------------------------------------------------------------
--------------------------------------------------------------------------------
--------------------------------------------------------------------------------
--------------------------------------------------------------------------------
--------------------------------------------------------------------------------
--------------------------------------------------------------------------------
--------------------------------------------------------------------------------
--------------------------------------------------------------------------------
--------------------------------------------------------------------------------
--------------------------------------------------------------------------------
------------------SNL-----------I-----------------------------------------------
--------------------------------------------------------------------------------
--------------------------------------------------------------------------------
--------------------------------------------------------------------------------
--------------------------------------------------------------------------------
--------------------------------------------------------------------------------
--------------------------------------------------------------------------------
--------------------------------------------------------------------------------
--------------------------------------------------------------------------------
--------------------------------------------------------------------------------
--------------------------------------------------------------------------------
--------------------------------------------------------------------------------
--------------------------------------------------------------------------------
--------------------------------------------------------------------------------
--------------------------------------------------------------------------------
--------------------------------------------------------------------------------
--------------------------------------------------------------------------------
--------------------------------------------------------------------------------
-------------------------------------------------------------------------SSFVRSK
KVTDSLSDTP-IS-FDGIRVKGIEGTK---HPNDDLFHNHS-EETLKNIVTS----SSG-GKGQQDLSK-----------
-ILS---------------------------LG--EQLN-ISSSVNSY--------------------------------
---------NIRNDTILEE--KVYVKNLDKGIHVTSTLLKNFEGIKVTGLCKAHFRVFFVPYIWIYVLTTEDKIHLKPSF
ELNKSVNV---SALNNKCSNEGSTTFNFVVYIEGDVLTLKWRVNSD---RLIE-GE-NGKR---K---LGKSYPSVYGKC
EGQTNREQKLRHKKPNAWLISKGQKERDQNGGSPNQCNQIVANCFLRGSLDIEHCYHCTLLANK-YSNDSECFNYVTKEG
KKNISK-----DIQTRGDDDAEETEDVEKQQVKEET---ADHKLTESIETILKKIFKNDKMD--SAHYDADEV-DRAHYD
VNEVDR------A-------HYDVDEVDDTHYDADEVDSAHYDADEVDRA--HYDVNEVDRAYSTRKLRNAAICVKNINE
WVINKRGLLLPDE-MH--------N--------------------------LENTHYDV----DEVDDTHYDADEVDSAH
YDADEVDRAHYDVNEVEDAHYDVENARSIDAGD-DITDGAFER---DENGIINLRKF---PRKMKLKSPYFKNSKYCNNE
YCDRWKDKTSCISNIEVEEQGECGLCWIFASKLHLETIRCMRGYGHFRSSALFIANCSKRK------------HEDICNV
GSNPIEFLQIVHETKFLPLESDYPYSYSNASNSCPKKR-NKWTNLWGNTKLLYHK-KHHYFMNTLGY--VSYESLHFKHN
LPLYIELLKREIQSKGSIIVYIRTNNVIDYDFNGRIVHNLCGDD--EADHAANVVGYGNYINNQGEKRSYWIIRNSWGYY
WGDEGNFKVDMYGPEECKYNFIHTAVVFKMDL--GIVEVPKKNN------NV----------------INDFLKYVPNF-
FYSLFYYNYDK--------------KLGD---YTTLGWDS-------------KDGKDGKDGKDGKDSK-DD---KDGE-
-----------KKGNTLLGQSEEGE--------------E----------------AEIEAVRKVESVA-----------
--------------------------------------------------------------------------------
-------------------------ESGGVAGR-V-DVPTAKGARKKIDVLHILK---------------YVKDKKVRTG
FVKYDDIEETERGYSCSRIYSKNSEKHNLCKEFCLKNWNVCKNHNSPGYCLTELYP----D-DSCFFCN-----------
--------------------------------------------------------------------------------
--------------------------------------------------------------------------------
--------------------------------------------------------------------------------
--------------------------------------------------------------------------------
--------------------------------------------------------------------------------
--------------------------------------------------------------------------------
--------------------------------------------------------------------------------
--------------------------------------------------------------------------------
--------------------------------------------------------------------------------
--------------------------------------------------------------------------------
--------------------------------------------------------------------------------
--------------------------------------------------------------------------------
--------------------------------------------------------------------------------
--------------------------------------------------------------------------------
--------------------------------------------------------------------------------
--------------------------------------------------------------------------------
--------------------------------------------------------------------------------
--------------------------------------------------------------------------------
--------------------------------------------------------------------------------
--------------------------------------------------------------------------------
---------------------------------------------------------------------------I
