# Supplementary material for: Phosphorylation in the Plasmodium falciparum Proteome: A Meta-Analysis of Publicly Available Data Sets
Source: J Proteome Res. 2024 Oct 30;23(12):5326–41. doi: 10.1021/acs.jproteome.4c00418 (PMC11629380; doi:10.1021/acs.jproteome.4c00418)
Supplement: Supplementary file 7 — pr4c00418_si_007.zip [file pr4c00418_si_007.zip › plasmodium_alignments/PF3D7_0207500_orthos.afa]

>AK88_03808
M----------SACFL----------------------------------------------------------------
--------------------------------------------------------------------------------
--------------------------------------------------------------------------------
--------------------------------------------------------------------------------
--------------------------------------------------------------------------------
--------------------------------------------------------------------------------
--------------------------------------------------------------------------------
--------------------------------------------------------------------------------
--------------------------------------------------------------------------------
--------------------------------------------------------------------------------
--------------------------------------------------------------------------------
--------------------------------------------------------------------------------
--------------------------------------------------------------------------------
--------------------------------------------------------------------------------
--------------------------------------------------------------------------------
--------------------------------------------------------------------------------
--------------------------------------------------------------------------------
--------------------------------------------------------------------------------
--------------------------------------------------------------------------------
--------------------------------------------------------------------------------
--------------------------------------------------------------------------------
--------------------------------------------------------------------------------
--------------------------------------------------------------------------------
--------------------------------------------------------------------------------
--------------------------------------------------------------------------------
--------------------------------------------------------------------------------
--------------------------------------------------------------------------------
--------------------------------------------------------------------------------
--------------------------------------------------------------------------------
--------------------------------------------------------------------------------
--------------------------------------------------------------------------------
--------------------------------------------------------------------------------
--------------------------------------------------------------------------------
--------------------------------------------------------------------------------
--------------------------------------------------------------------------------
--------------------------------------------------------------------------------
--------------------------------------------------------------------------------
--------------------------------------------------------------------------------
--------------------------------------------------------------------------------
-----------------------------------------------------------------------S--------
--------------------------------------------------------------------------------
--------------------------------------------------------------------------------
--------------------------------------------------------------------------------
--------------------------------------------------------------------------------
--------------------------------------------------------------------------------
-----------------------------------------GH-I-----------------------------------
--------------------------------------------------------------------------------
--------------------------------------------------------------------------------
--------------------------------------------------------------------------------
------------------------DIENCYTCNLLVHQQDTNDECFGYVSADFKNQFKEVKVHGQDDEDSNEYKLAQAID
GVLNSVYKIDTNGNQQLITAQEVDANVKEQLSYYCHVLKEVDTTGTLDVHTIGCV--------------------MEVFN
NLVNLLQKHGEESYSTLELKLQNPAICLKNVNDWVLNKKGLVLPQLQNAGGHVYFGENIQAQNEQNCCHSTYEEGADGII
DLSIVQTNPHASSTPFTNHMFCNYDYCDKTKDTSSCMSKIEAEDQGVCATSWLFASKLHLETIKCMKGYEH----IP---
--------------------------------------------------------------------------------
--------------------------------------------------------------------------------
--------------------------------------------------------------------------------
--------------------------------------------------------------------------------
--------------------------------------------------------------------------------
--------------------------------------------------------------------------------
--------------------------------------------------------------------------------
--------------------------------------------------------------------------------
--------------------------------------------------------------------------------
--------------------------------------------------------------------------------
--------------------------------------------------------------------------------
-------------------------------TFLTNINVTICGTNNVDNVTQG----------SDKGTSGG-NS------
---D-SSPPSKNNCPSD-----GSKNDVTDF------------------PTTTI-SFYMPL--NLE--------------
-GG-----GS-----------------KNESASSS---------------------------------------------
------HKVE-----EA-------------------------------TDA----SPPP----------S----------
-SNNDTEED-SSSS--D---KKEE----HTDIT---S-------------------------------------P-----
------------------ELQ-------------P-TTPP----A------S-EV--I-A----QSN-------------
---QTAVQIFE-------GN----------TTQSNDLI--------NGPMQVESALLKNYNGIKVTGPCGSYFRVYLVPH
ILIYALTKNTIIQVESLFDD--N--TRVD-FEYA-DDIVNKCE--E--G--K--NFKLILYLKDNILTLKWNVLPSSEED
-----------------DS-----ATN--TKADVRKFKIPQLERPFTSIQ-----------VY-TADA--KA--GIIE--
SKNYALGADIPD---------------KCNAIATDCFLNGNINIDKCYQCTLLVQSADQTSGECFKYVSKDLQDQH-N-N
-AKVKGQ-DDV-------------NPKEYELIEAIDIILKNIYKVDRI--KKKKVLISMDDLDDVLK--AELLNYCKLLK
EMDVKGTLDNFELGNEVD-IFNNMIRLLSMHPKEN---IITLQDKLRNTAICLKNVDEWVENKRGLVLPEGGEEK-----
------SS-LEEKSA---QVDE----DG-------------------------------------D--------EK--HV
KQS---ELF-NQDMYRKDEDGTIDLVKAG--KELK-LRSPYFKNSKYCNYEYCDRWKDKTSCISNIEVEEQGNCGVCWVF
SSKLHLETIRCMRGYGHFRSSALFVANCSKRNR--KDVCEVGSNPIEFLQIVRDTGFLPLESDHPYLHKHVIN-QCPKIK
ENWVNLWGNTKLLSNKLYGHFMMYKGLISYETRHFKDNMHVFIDLVKREVQNKGSVIIYIKTKDEIGYDFNGKGVHNMCG
HR-VPDHAANIIGYGNYISVTGEKRSYWLIRNSWGYYWGNEGTFKVDMLGPKGCKYNFIHTAIVFKVNLGAIDLP-----
----NKD-VNINRTYFPKHSSDFFHSLYFNNYDD-EADKPRKI-------------------------------------
------------FHKHRNKD-NKRH------V--------------HG--------------------------WYKWKK
--GP---------------------------------N----GWRI-SGQD----------------------------G
DDAIEGASW-GE-Y-----------------------------------------------------Y------------
----------------------------------EGGLPG----------------------------------------
-------I--PPQ-S-----------------------------------------------------------------
--------------PK----LSSSAEKKIQILHILKHIDNSKIMRGMVKYDNISETQNDHSCARVHSKNPDRMEECKTFC
EENWNSCKNHYSPGYCLSK-------------------------------------------------------------
--------------------------------------------------------------------------------
--------------------------------------------------------------------------------
--------------------------------------------------------------------------------
--------------------------------------------------------------------------------
--------------------------------------------------------------------------------
--------------------------------------------------------------------------------
------------------LYNGGNC-------------------------------------------------------
--------------------------------------------------------------------------------
--------------------------------------------------------------------------------
--------------------------------------------------------------------------------
--------------------------------------------------------------------------------
-------------------------------YFCYV--------------------------------------------
--------------------------------------------------------------------------------
--------------------------------------------------------------------------------
--------------------------------------------------------------------------------
--------------------------------------------------------------------------------
--------------------------------------------------------------------------------
--------------------------------------------------------------------------------
--------------------------------------------------------------------------------
--------------------------------------------------------------------------------
--------------------------------------------------------------------------------
--------------------------------------------------------------------------------
--------------------------------------------------------------------------------
--------------------------------------------------------------------------------
--------------------------------------------------------------------------------
--------------------------------------------------------------------------------
--------------------------------------------------------------------------------
--------------------------------------------------------------------------------
--------------------------------------------------------------------------------
--------------------------------------------------------------------------------
--------------------------------------------------------------------------------
--------------------------------------------------------------------------------
------------------------------------------
>PKNH_0413400
M----------KS-SF----------------------------------------------------------------
--------------------------------------------------------------------------------
--------------------------------------------------------------------------------
--------------------------------------------------------------------------------
--------------------------------------------------------------------------------
--------------------------------------------------------------------------------
--------------------------------------------------------------------------------
--------------------------------------------------------------------------------
--------------------------------------------------------------------------------
--------------------------------------------------------------------------------
--------------------------------------------------------------------------------
--------------------------------------------------------------------------------
--------------------------------------------------------------------------------
--------------------------------------------------------------------------------
--------------------------------------------------------------------------------
--------------------------------------------------------------------------------
--------------------------------------------------------------------------------
--------------------------------------------------------------------------------
--------------------------------------------------------------------------------
--------------------------------------------------------------------------------
--------------------------------------------------------------------------------
--------------------------------------------------------------------------------
--------------------------------------------------------------------------------
--------------------------------------------------------------------------------
--------------------------------------------------------------------------------
--------------------------------------------------------------------------------
--------------------------------------------------------------------------------
--------------------------------------------------------------------------------
--------------------------------------------------------------------------------
--------------------------------------------------------------------------------
--------------------------------------------------------------------------------
--------------------------------------------------------------------------------
--------------------------------------------------------------------------------
--------------------------------------------------------------------------------
--------------------------------------------------------------------------------
--------------------------------------------------------------------------------
--------------------------------------------------------------------------------
--------------------------------------------------------------------------------
--------------------------------------------------------------------------------
-----------------------------------------------------------------------L--------
--------------------------------------------------------------------------------
--------------------------------------------------------------------------------
--------------------------------------------------------------------------------
--------------------------------------------------------------------------------
--------------------------------------------------------------------------------
-----------------------------------------LL-LAL---------------------------------
--------------------------------------------------------------------------------
--------------------------------------------------------------------------------
--------------------------------------------------------------------------------
--------------------------------------------------------------------------------
--------------------------------------------------------------------------------
--------------------------------------------------------------------------------
--------------------------------------------------------------------------------
--------------------------------------------------------------------------------
--------------------------------------------------------------------------------
--------------------------------------------------------------------------------
--------------------------------------------------------------------------------
--------------------------------------------------------------------------------
--------------------------------------------------------------------------------
--------------------------------------------------------------------------------
--------------------------------------------------------------------------------
--------------------------------------------------------------------------------
--------------------------------------------------------------------------------
--------------------------------------------------------------------------------
-------------------------------CATYGNNLAICTTEGTAQ----------------SGVSSD-SQ------
---H-SLS---------------------------------------------S-SETETG--SHG--------------
-AP-----GA---EA------------QSVSPEGG---------------------------------------------
------QDAV-----HS-------------------------------TNE-----S-A----------E----------
-SDAESPTEPNPPQEDG---TSNE----DGNGG---H-------------------------------------S-----
-------------------ES-------------S-APSV----P------G-GS--A-S----PSS-------------
---VENSNEQ--------AA----------GTQL-QVA--------PQKAQVKSALLKNFTGVKVTGPCDTEVGLFLIPY
IYISVKVAEDNIELSTNFPNSEN--IIVK-FSNEGQEMNNKCRGDP--K--K--TYKFIAYLDDNILTLKWVVYPPNG--
------------------D-----GEK--KVPDVKKYKLPNLERPITSIQ-----------VH-SLML--QGENIIYT--
SKDYSIKNDIPE---------------TCEQVLSACFLSGNTDIENCYTCNLLLHKEN-TDDKCFDYVSADFKKEF-E-D
-IKLKGQ-DDE-------------DSGEYKLAQAINAILNGVYKTGAN---GKKELITSEELDANFM--EQIGNYCQIMK
KVDKSGTLEEHQMGTEVD-VFNNLVKFLQKHQEEE---YSTLEWKLQNPVLCLKNVNDWVMNKKGLLLPLLQND------
------DSHIHLG----------------------------------------------------E--------YD--KE
GDE---QKC-CSSTYQEGDDGIIDLSVVH--KNAH-ASSTPFTNHMFCNYDYCDRTKDTSSCLSKIEVQDQGNCATSWLF
ASKLHLETIKCMKGYKHIPSSALYVANCSNKETLNKDKCHTPSNPLEFLHTLEETKFLPSESDLPYCYKKVGNDICPEPK
SHWKNLWTNIKLVDAQYQPNSISTKGYTEYQSKYFKGNMDAFIKLVKSEIINKGSVIAYVKAAGALSFDLNGKKVQNLCG
EEGTPDLAVNIIGYGNYINEEGIKKSYWLLQNSWGYYWGNEGTFKVDMHGPDDCEHNFIHTAAVFNLDMPEFQSP-----
----IKD-TE-LHSYYLKNSPDFYKNLYYNALDG-ECGNAPCN-------------------------------------
-----------TVEGQDAPG-EKATDQVGASG--------------AGVATVTT-TGTGAAP-GT--GAE-AKAGAEAGA
--GAETEAT----------K---------ATEVLEPKE----QQAQ-SQVT----------------------------V
VEN-SV-SK-DQ-P-------------QPQPQP-----------QPQPQPQLQQEQQQEQQQEQQQEQQQEQQQQQEQQQ
QQP--QPPQP---A--LQDLTNEHSPHIGET------EVK----------------------------------------
-------V--EPE-G-----------------------------------------------------------------
--------------ENSN--AELQKAKMVQIIHVLKHIKQTKMVTRVVTYQGNYEL-GEHSCSRTEASSVEKLDECIKFC
DEHYSECKLSISPGYCLTK-------------------------------------------------------------
--------------------------------------------------------------------------------
--------------------------------------------------------------------------------
--------------------------------------------------------------------------------
--------------------------------------------------------------------------------
--------------------------------------------------------------------------------
--------------------------------------------------------------------------------
------------------KRNANDC-------------------------------------------------------
--------------------------------------------------------------------------------
--------------------------------------------------------------------------------
--------------------------------------------------------------------------------
--------------------------------------------------------------------------------
-------------------------------NFCFV--------------------------------------------
--------------------------------------------------------------------------------
--------------------------------------------------------------------------------
--------------------------------------------------------------------------------
--------------------------------------------------------------------------------
--------------------------------------------------------------------------------
--------------------------------------------------------------------------------
--------------------------------------------------------------------------------
--------------------------------------------------------------------------------
--------------------------------------------------------------------------------
--------------------------------------------------------------------------------
--------------------------------------------------------------------------------
--------------------------------------------------------------------------------
--------------------------------------------------------------------------------
--------------------------------------------------------------------------------
--------------------------------------------------------------------------------
--------------------------------------------------------------------------------
--------------------------------------------------------------------------------
--------------------------------------------------------------------------------
--------------------------------------------------------------------------------
--------------------------------------------------------------------------------
------------------------------------------
>PBANKA_0304900
M----------AR-LS----------------------------------------------------------------
--------------------------------------------------------------------------------
--------------------------------------------------------------------------------
--------------------------------------------------------------------------------
--------------------------------------------------------------------------------
--------------------------------------------------------------------------------
--------------------------------------------------------------------------------
--------------------------------------------------------------------------------
--------------------------------------------------------------------------------
--------------------------------------------------------------------------------
--------------------------------------------------------------------------------
--------------------------------------------------------------------------------
--------------------------------------------------------------------------------
--------------------------------------------------------------------------------
--------------------------------------------------------------------------------
--------------------------------------------------------------------------------
--------------------------------------------------------------------------------
--------------------------------------------------------------------------------
--------------------------------------------------------------------------------
--------------------------------------------------------------------------------
--------------------------------------------------------------------------------
--------------------------------------------------------------------------------
--------------------------------------------------------------------------------
--------------------------------------------------------------------------------
--------------------------------------------------------------------------------
--------------------------------------------------------------------------------
--------------------------------------------------------------------------------
--------------------------------------------------------------------------------
--------------------------------------------------------------------------------
--------------------------------------------------------------------------------
--------------------------------------------------------------------------------
--------------------------------------------------------------------------------
--------------------------------------------------------------------------------
--------------------------------------------------------------------------------
--------------------------------------------------------------------------------
--------------------------------------------------------------------------------
--------------------------------------------------------------------------------
--------------------------------------------------------------------------------
--------------------------------------------------------------------------------
-----------------------------------------------------------------------S--------
--------------------------------------------------------------------------------
--------------------------------------------------------------------------------
--------------------------------------------------------------------------------
--------------------------------------------------------------------------------
--------------------------------------------------------------------------------
-----------------------------------------IV-FII---------------------------------
--------------------------------------------------------------------------------
--------------------------------------------------------------------------------
--------------------------------------------------------------------------------
--------------------------------------------------------------------------------
--------------------------------------------------------------------------------
--------------------------------------------------------------------------------
--------------------------------------------------------------------------------
--------------------------------------------------------------------------------
--------------------------------------------------------------------------------
--------------------------------------------------------------------------------
--------------------------------------------------------------------------------
--------------------------------------------------------------------------------
--------------------------------------------------------------------------------
--------------------------------------------------------------------------------
--------------------------------------------------------------------------------
--------------------------------------------------------------------------------
--------------------------------------------------------------------------------
--------------------------------------------------------------------------------
-------------------------------CLLLCNNAISDEVIE----------------------------------
-----SPSSGG-TLSGGG-----SGTD--TVTGTQDGKGKSEGKGNEGGQTDQK-GKENPE--NGQ--------------
-NS-----D--------------------STGDSS---------LG----------------------------------
------STGS-----NG-S--------QPA--------PTTPKEPEPTTPKEPESATPK----------A----------
-SEPVTPQK-TAET--A---SGKQ----VSPTPSENP-----------------------------------------PS
KDTP--K-----------PESSSEKKV-------N-SALA----T------P-PAP-----------EVSKAQEGAGLAT
QKEQTPS-----------KR----------AKRS-PPPQ------VNNITDMESYLMKNYDGVKVIGLCGVYFRVQFSPH
LLLYGLTTFSIIQIEPFFE---G--VRID-FEHQ-HPIRNKCA--P--G--K--AFAFISYVKDNILILKWKVFAPPSDL
FANDEVSKQILSAVSVTSD-----AES--SVVDVRKYRLPQLDRPFTSIQ-----------VY-KANP--KQ--GLLE--
TKNYILKNAIPE---------------KCSKISMNCFLNGNVNIENCFKCTLLVQNAK-PTDECFQYLPSDMKNNL-N-E
-IKVTAQ-SDE-------------DSKENDLIESIEILLNSFYKADKK--AKKLSLITMDDFDDVLR--AELFNYCKLLK
ELDTKKTLENAELGNEID-IFNNLLRLLKTNEEES---KHNLYKKLRNTAICLKDVNKWAEKKRGLILPEEVTQD-----
------QM--AIGQN---EEPYDEDPDD-------------------------------------RVDLLE---------
---LFD--D-NQNENIVDKDGIIDMSIAI--KYAK-LKSPYFNSSKYCNYEYCDRWQDKTSCISNIDVEEQGNCSLCWLF
ASKLHLETIRCMRGYGHNRSSALYVANCSKRTA--EEICNDGSNPLEFLKILEKNKFLPLESNYPYLWKNVSG-KCPNPQ
NDWTNLWGNTKLLYNNMFGQFIKHRGYIVYSSRFFAKNMNVFIDIIKREIRNKGSVIAYIKTQGVIDYDFNGRYISNICG
HN-HPDHAVNIIGYGNYISESGEKRSYWLIRNSWGYYWGHEGNFKVDVLGPDNCVHNVIHTAIVFKIDMEPDSDSNNNNA
IKNRDQLIDEDNKSYFPQLSSNFYHSLYYNNYEGYEAKNDDEN-----------------------DQNYG---------
---------NLDVSGQSENH-QNDP------K-------------------------------------------NP---
--------------------------------------------QP-QANSTVTQLGVCPAENQRTADSNPNAQSTPSPN
TTVTDTVNS-NT-A------------------------------------------------------------------
----------------------------------NSNTAN----------------------------------------
-------S--N-T-A-----------------------------------------------------------------
--------------SA----NAASIEKKIQILHVLKHIEKYKMTRGFVKYDNLNDTKNDYTCARSYSYDPKNHNECKQFC
EENWERCKNHYSPGYCLTT-------------------------------------------------------------
--------------------------------------------------------------------------------
--------------------------------------------------------------------------------
--------------------------------------------------------------------------------
--------------------------------------------------------------------------------
--------------------------------------------------------------------------------
--------------------------------------------------------------------------------
------------------LSGKNKC-------------------------------------------------------
--------------------------------------------------------------------------------
--------------------------------------------------------------------------------
--------------------------------------------------------------------------------
--------------------------------------------------------------------------------
-------------------------------LFCYV--------------------------------------------
--------------------------------------------------------------------------------
--------------------------------------------------------------------------------
--------------------------------------------------------------------------------
--------------------------------------------------------------------------------
--------------------------------------------------------------------------------
--------------------------------------------------------------------------------
--------------------------------------------------------------------------------
--------------------------------------------------------------------------------
--------------------------------------------------------------------------------
--------------------------------------------------------------------------------
--------------------------------------------------------------------------------
--------------------------------------------------------------------------------
--------------------------------------------------------------------------------
--------------------------------------------------------------------------------
--------------------------------------------------------------------------------
--------------------------------------------------------------------------------
--------------------------------------------------------------------------------
--------------------------------------------------------------------------------
--------------------------------------------------------------------------------
--------------------------------------------------------------------------------
------------------------------------------
>PVL_040013200
M----------KA-RL----------------------------------------------------------------
--------------------------------------------------------------------------------
--------------------------------------------------------------------------------
--------------------------------------------------------------------------------
--------------------------------------------------------------------------------
--------------------------------------------------------------------------------
--------------------------------------------------------------------------------
--------------------------------------------------------------------------------
--------------------------------------------------------------------------------
--------------------------------------------------------------------------------
--------------------------------------------------------------------------------
--------------------------------------------------------------------------------
--------------------------------------------------------------------------------
--------------------------------------------------------------------------------
--------------------------------------------------------------------------------
--------------------------------------------------------------------------------
--------------------------------------------------------------------------------
--------------------------------------------------------------------------------
--------------------------------------------------------------------------------
--------------------------------------------------------------------------------
--------------------------------------------------------------------------------
--------------------------------------------------------------------------------
--------------------------------------------------------------------------------
--------------------------------------------------------------------------------
--------------------------------------------------------------------------------
--------------------------------------------------------------------------------
--------------------------------------------------------------------------------
--------------------------------------------------------------------------------
--------------------------------------------------------------------------------
--------------------------------------------------------------------------------
--------------------------------------------------------------------------------
--------------------------------------------------------------------------------
--------------------------------------------------------------------------------
--------------------------------------------------------------------------------
--------------------------------------------------------------------------------
--------------------------------------------------------------------------------
--------------------------------------------------------------------------------
--------------------------------------------------------------------------------
--------------------------------------------------------------------------------
-----------------------------------------------------------------------S--------
--------------------------------------------------------------------------------
--------------------------------------------------------------------------------
--------------------------------------------------------------------------------
--------------------------------------------------------------------------------
--------------------------------------------------------------------------------
-----------------------------------------LI-LIL---------------------------------
--------------------------------------------------------------------------------
--------------------------------------------------------------------------------
--------------------------------------------------------------------------------
--------------------------------------------------------------------------------
--------------------------------------------------------------------------------
--------------------------------------------------------------------------------
--------------------------------------------------------------------------------
--------------------------------------------------------------------------------
--------------------------------------------------------------------------------
--------------------------------------------------------------------------------
--------------------------------------------------------------------------------
--------------------------------------------------------------------------------
--------------------------------------------------------------------------------
--------------------------------------------------------------------------------
--------------------------------------------------------------------------------
--------------------------------------------------------------------------------
--------------------------------------------------------------------------------
--------------------------------------------------------------------------------
-------------------------------CVVCRDCAVRCTVTAETQGAVE----------GT-------GP------
---R-E-E-------------------------------------------AGE-ER--AG--EAR--------------
-SGAGGAGGLGADGGPGAAGGTEAGARAEEGAGTE---------------------------------------------
------AGAR-----AE-------------------------------EGA----EPDP----------E----------
AKAEEGEGVVQPGAEGE---RPGT----NLQVP---P-------------------------------------R-----
------------------DTG-------------E-PSSDAADSS------S-PD--P-N----PLP-------------
--GADNTKVG--------NA----------ATPL-EGA--------KEETQVKSSLLKGHNGVKVTGPCGASFLVFFAPY
LFIDVDTDSSNVYLGTDLSD--L--EVTEKMGTG-ENEKNKCE--D--K--K--TFKFVALIGEDHLTIKWKVYDPSVKT
------------------P-----TPN--EKVEMRKYVMKNLSGEFTAVQ-----------VH-TVIQ--QNGSNVFE--
SKNYALSSGIPE---------------KCDAVATNCFLSGSVYIEKCYRCTLKMKKVD-PSDVCYNYIPKVESAAS-Q-E
AISAQAS--DE-------------ESSQEELTASIGKILQGVYKKGET---TLNELLTFDEVGADLK--AELLNYCSLMK
KVDASGVLENYQLGSEED-VHANLINMLQTNSDHV---LSSLQNKLKNPAICLKNADEWVGSKTGLLLPNLFYN------
------HL--EGSHE--------------------------------------------------S--------TP--EV
VHV---DDS-SEDVQSGGYDGVIDFATAG--KA-N-FSTSQYADKMHCNAEYCDRAKDAGSCVAKMEVQDQGDCATSWLF
ASKAHLETIKCMKGYDHVGASALYVANCSGKEA--NDKCHSPSNPLEFLNTLEETKFLPAESDLPYSYKQVGN-ACPEPK
SHWQNLWANVKLLGPTNEPNSVSTKGYTAYQSDHFKGNMDTFIKLVKSEVMKKGSVIAYVKAAGALSYDLNGKKVLSLCG
SE-TPDLAVNIVGYGNYISAEGVKKPYWLLQNSWGKHWGDKGTFKVDMYGPPGCQHNFIHTAAVFNLDMPVAENP-----
----PKE-DAQIYNYYLKSSPDFWGNIYYKNVGS-QESASEKNA----------------------TGVAH---------
---------ESVLHGQEAAE-AGVN------G--------------DVGGSDP-AKGAAEK--GD--GQP-SGQGAKVVP
-PLP---------------------------------E----KQEV-TGSP----------------------------N
QVTTEGGPV-NP-SEEAQPGPPGPLVKQGQTGPSAGPPGPVGPQESDGPPGPSIAQGPSGPAGQPAELPVEPSAGPTEES
PAG--Q---PGQPG------------------SSGTHG--------------------------------PESQP-VTPG
PEPSP--S--TPG-P-----------------------------------------------------------------
--------------ADPPSAELKAAAPSTEVMHVLKYIKKNKVKLNLVTYKNHEALSSGHDCWRSYSANPYKYEECVKLC
EANWSKCENDAAPGFCLYE-------------------------------------------------------------
--------------------------------------------------------------------------------
--------------------------------------------------------------------------------
--------------------------------------------------------------------------------
--------------------------------------------------------------------------------
--------------------------------------------------------------------------------
--------------------------------------------------------------------------------
------------------HAKEADC-------------------------------------------------------
--------------------------------------------------------------------------------
--------------------------------------------------------------------------------
--------------------------------------------------------------------------------
--------------------------------------------------------------------------------
-------------------------------FFCYV--------------------------------------------
--------------------------------------------------------------------------------
--------------------------------------------------------------------------------
--------------------------------------------------------------------------------
--------------------------------------------------------------------------------
--------------------------------------------------------------------------------
--------------------------------------------------------------------------------
--------------------------------------------------------------------------------
--------------------------------------------------------------------------------
--------------------------------------------------------------------------------
--------------------------------------------------------------------------------
--------------------------------------------------------------------------------
--------------------------------------------------------------------------------
--------------------------------------------------------------------------------
--------------------------------------------------------------------------------
--------------------------------------------------------------------------------
--------------------------------------------------------------------------------
--------------------------------------------------------------------------------
--------------------------------------------------------------------------------
--------------------------------------------------------------------------------
--------------------------------------------------------------------------------
------------------------------------------
>PVP01_0417700
M----------KA-RL----------------------------------------------------------------
--------------------------------------------------------------------------------
--------------------------------------------------------------------------------
--------------------------------------------------------------------------------
--------------------------------------------------------------------------------
--------------------------------------------------------------------------------
--------------------------------------------------------------------------------
--------------------------------------------------------------------------------
--------------------------------------------------------------------------------
--------------------------------------------------------------------------------
--------------------------------------------------------------------------------
--------------------------------------------------------------------------------
--------------------------------------------------------------------------------
--------------------------------------------------------------------------------
--------------------------------------------------------------------------------
--------------------------------------------------------------------------------
--------------------------------------------------------------------------------
--------------------------------------------------------------------------------
--------------------------------------------------------------------------------
--------------------------------------------------------------------------------
--------------------------------------------------------------------------------
--------------------------------------------------------------------------------
--------------------------------------------------------------------------------
--------------------------------------------------------------------------------
--------------------------------------------------------------------------------
--------------------------------------------------------------------------------
--------------------------------------------------------------------------------
--------------------------------------------------------------------------------
--------------------------------------------------------------------------------
--------------------------------------------------------------------------------
--------------------------------------------------------------------------------
--------------------------------------------------------------------------------
--------------------------------------------------------------------------------
--------------------------------------------------------------------------------
--------------------------------------------------------------------------------
--------------------------------------------------------------------------------
--------------------------------------------------------------------------------
--------------------------------------------------------------------------------
--------------------------------------------------------------------------------
-----------------------------------------------------------------------S--------
--------------------------------------------------------------------------------
--------------------------------------------------------------------------------
--------------------------------------------------------------------------------
--------------------------------------------------------------------------------
--------------------------------------------------------------------------------
-----------------------------------------LI-LIL---------------------------------
--------------------------------------------------------------------------------
--------------------------------------------------------------------------------
--------------------------------------------------------------------------------
--------------------------------------------------------------------------------
--------------------------------------------------------------------------------
--------------------------------------------------------------------------------
--------------------------------------------------------------------------------
--------------------------------------------------------------------------------
--------------------------------------------------------------------------------
--------------------------------------------------------------------------------
--------------------------------------------------------------------------------
--------------------------------------------------------------------------------
--------------------------------------------------------------------------------
--------------------------------------------------------------------------------
--------------------------------------------------------------------------------
--------------------------------------------------------------------------------
--------------------------------------------------------------------------------
--------------------------------------------------------------------------------
-------------------------------CVVCRDCAVRCTGTTEAQGAVE----------GAK------GP------
---K-P-E-------------------------------------------AEE-AG--AG--KEE--------------
-GAN---VGEAGTGGPGADGGTEAGARAEEGEG-----------------------------------------------
------AGTE-----AE-------------------------------PAR----GPEP----------EAGG-EGINRD
AAGNQREGQLEAPSDSA---RPGA----IPQVA---P-------------------------------------R-----
------------------DTV-------------E-TSSDAADSS------S-PD--Q-N----PLP-------------
--GADNTKVG--------NA----------ATPP-EGA--------KEETQVKSSLLKGHKGVKVTGPCGASFLVFFAPY
LFIDVDTDSSNVYLGTDLSD--L--EVTEKMGIQ-DNGKNKCE--D--K--K--TFKFVALIGEDHLTIKWKVYDPSVKT
------------------P-----TPN--EKVEMRKYVMKNLSGEFTAVQ-----------VH-TVIQ--QNGSNVFE--
SKNYALSSGIPE---------------KCDAVATNCFLSGSVYIEKCYRCTLKMKKVD-PSDVCYNYIPKVESAAS-Q-E
AIPAKAS--DE-------------ESSQEELTASIGKILQGVYKKGEN---GLNEVLTFNEADAALK--AELLNYCSLMK
KVDASGVLGHYQLGSEED-VHANLTNMLQTNSDHV---LSSLQNKLKNPAICLKNADEWVGSKTGLLLPNLFYN------
------HL--EGSTP--------------------------------------------------S--------TS--NV
THV---DDS-SEDVQSGGYDGVIDFATAG--KT-N-FSTSQYADKMHCNAEYCDRAKDAGSCVAKMEVQDQGDCSNSWLF
ASKAHLETIKCMKGHDHVGASALYVANCSGKEV--NDKCHSPSNPLEFLNTLEETKFLPAESDLPYSYKAVNN-VCPEPK
SNWQNLWADVKLLDKQDEPNAVSTKGYTAYQSDHFKGNMDAFIKLVKSEVMKKGSVIAYVKAAGTLSYDLNGKKVLSLCG
SE-TPDLAVNIVGYGNYISAEGVKKPYWLLQNSWGKHWGDKGTFKVDMHGPPGCHHNFIHTASVFNLDMPVEENP-----
----QKE-DAQIYNYYLKSSPDFWGNIYYKNVGG-QESASVKNA----------------------TGGAH---------
---------ESVLHGQATE--EGVK------G--------------AGGEPAP-SHSGAVQ--GERGGTA-NGQGDNDVT
-SLP---------------------------------A----QQEV-NGVP----------------------------G
VGTTGGETL-NR-SGANQPGQ----------EGSPGPAGPVGAAGEAGLQ-----------AEQPAESPVDPPAESKAES
TAG--G---PGQPG------------------PSSTPRSEVP-----------PGQPSTLVPEAPPVIPEPDSPPSKAPV
PEPSP--S--TPG-P-----------------------------------------------------------------
--------------ADPPSAELKAAAPSTEVTHVLKYIKKNKVKLNLVTYKNHEALSSGHDCWRSYSANPDKYEECVKLC
EANWSKCENDAAPGFCLYE-------------------------------------------------------------
--------------------------------------------------------------------------------
--------------------------------------------------------------------------------
--------------------------------------------------------------------------------
--------------------------------------------------------------------------------
--------------------------------------------------------------------------------
--------------------------------------------------------------------------------
------------------HAKEEDC-------------------------------------------------------
--------------------------------------------------------------------------------
--------------------------------------------------------------------------------
--------------------------------------------------------------------------------
--------------------------------------------------------------------------------
-------------------------------FFCYV--------------------------------------------
--------------------------------------------------------------------------------
--------------------------------------------------------------------------------
--------------------------------------------------------------------------------
--------------------------------------------------------------------------------
--------------------------------------------------------------------------------
--------------------------------------------------------------------------------
--------------------------------------------------------------------------------
--------------------------------------------------------------------------------
--------------------------------------------------------------------------------
--------------------------------------------------------------------------------
--------------------------------------------------------------------------------
--------------------------------------------------------------------------------
--------------------------------------------------------------------------------
--------------------------------------------------------------------------------
--------------------------------------------------------------------------------
--------------------------------------------------------------------------------
--------------------------------------------------------------------------------
--------------------------------------------------------------------------------
--------------------------------------------------------------------------------
--------------------------------------------------------------------------------
------------------------------------------
>PVL_040013100
M----------KS-SV----------------------------------------------------------------
--------------------------------------------------------------------------------
--------------------------------------------------------------------------------
--------------------------------------------------------------------------------
--------------------------------------------------------------------------------
--------------------------------------------------------------------------------
--------------------------------------------------------------------------------
--------------------------------------------------------------------------------
--------------------------------------------------------------------------------
--------------------------------------------------------------------------------
--------------------------------------------------------------------------------
--------------------------------------------------------------------------------
--------------------------------------------------------------------------------
--------------------------------------------------------------------------------
--------------------------------------------------------------------------------
--------------------------------------------------------------------------------
--------------------------------------------------------------------------------
--------------------------------------------------------------------------------
--------------------------------------------------------------------------------
--------------------------------------------------------------------------------
--------------------------------------------------------------------------------
--------------------------------------------------------------------------------
--------------------------------------------------------------------------------
--------------------------------------------------------------------------------
--------------------------------------------------------------------------------
--------------------------------------------------------------------------------
--------------------------------------------------------------------------------
--------------------------------------------------------------------------------
--------------------------------------------------------------------------------
--------------------------------------------------------------------------------
--------------------------------------------------------------------------------
--------------------------------------------------------------------------------
--------------------------------------------------------------------------------
--------------------------------------------------------------------------------
--------------------------------------------------------------------------------
--------------------------------------------------------------------------------
--------------------------------------------------------------------------------
--------------------------------------------------------------------------------
--------------------------------------------------------------------------------
-----------------------------------------------------------------------L--------
--------------------------------------------------------------------------------
--------------------------------------------------------------------------------
--------------------------------------------------------------------------------
--------------------------------------------------------------------------------
--------------------------------------------------------------------------------
-----------------------------------------LL-LAL---------------------------------
--------------------------------------------------------------------------------
--------------------------------------------------------------------------------
--------------------------------------------------------------------------------
--------------------------------------------------------------------------------
--------------------------------------------------------------------------------
--------------------------------------------------------------------------------
--------------------------------------------------------------------------------
--------------------------------------------------------------------------------
--------------------------------------------------------------------------------
--------------------------------------------------------------------------------
--------------------------------------------------------------------------------
--------------------------------------------------------------------------------
--------------------------------------------------------------------------------
--------------------------------------------------------------------------------
--------------------------------------------------------------------------------
--------------------------------------------------------------------------------
--------------------------------------------------------------------------------
--------------------------------------------------------------------------------
-------------------------------GAAYGNNVAMCTNVPASP----------------PEEPSE-SP------
---P-DNS---------------------------------------------G-HGAGEQ--NQG--------------
-QS-----QA---GQ------------QLPSSGGE---------------------------------------------
------RGDA-----PP-------------------------------TPS----PS-P----------G----------
-QVLPNPAPSDPSQGVQ---TLSQ----QGDGG---P-------------------------------------G-----
-------------------AS-------------P-TTHT----A------G-GN--A-S----PSS-------------
---QVNSGEQ--------SG----------APQL-QAT--------PKKAELQSSLLKNFTGVKVTGPCDTEVGLYLIPY
IYISVNAKTDTIELSTKFPNSDN--VLVQ-FKKEGETLTNLCGGSS--E--K--TFKFIVHLEDSILTLKWIVNPQSV--
------------------A-----ANK--NKADVKKYKVPELERPITSIQ-----------VH-SVLI--QEETAIYK--
SKDYSVKTDIPE---------------KCEQVASACFLSGNTDIESCYTCNLLIHNED-TSDKCFDYVSSEFKKQF-N-E
-IKVKGQ-DDE-------------ESSEYKLAQAIDAVLSGLYKKEEN---GKKELLTWGEVDPNVK--EQISSYCHLLK
DVDASGSLEVHQMGGQQH-IFNNLITLLQKHSEEQ---KATLEWKLQNPALCLKDANSWVVNKKGLLLPLLQNG------
------GSAINFG----------------------------------------------------E--------SN--HV
EDV---IKD-NLSTYQEGPDGVIDLSVVH--KNAH-ASSTPFTNHMFCNSDYCDRTKDSSSCMAKIEVQDQGDCSTSWLF
ASKVHLEAIKCMKGHDHVGASALYVANCSGEEA--NDKCHAASNPLEFLNTLEQTNFLPAESDLPYSYKSVNN-TCPEPK
SHWKNLWADVKLLDPQNEPNSVSVKGYTAYQSDHFKGNMDAFIKLVKSQVMSKGSVIAYVKAAGALSYDLNGKKVLSLCG
SE-EPDLAVNIVGYGNYISADGQKKPYWLLQNSWGKHWGDKGTFKVDMHGPAHCQHNFIHTAAVFNLDVPLFQSA-----
----AKD-TE-LYSYHLKSSPDFYKNLYYNAVGG-EKGSVLSN-------------------------------------
-----------AVQGQDTPPGEEALPGAKVDG--------------GGTPGPTGPEG-QPQP-HA-SPEG-DQNPQEPRE
--GEERQSQ--------------------SEVVAEEPQ----QEVV-AGQP----------------------------S
SEPLQTTPS-SQ-Q-----------------------------------------------------L---------PQS
LPS--QPPQP---SGPLQPLQNSPPPQPAQHGAALTPPAQ----------------------------------------
-------G--TTG-Q-----------------------------------------------------------------
--------------ANSN--GGGENAKISQIIHVLKHIKKTKMVTRIVTYEGEYDL-GDHSCSRTQASSLEKLDECIKFC
KDNLSMCERTVSTGYCLTK-------------------------------------------------------------
--------------------------------------------------------------------------------
--------------------------------------------------------------------------------
--------------------------------------------------------------------------------
--------------------------------------------------------------------------------
--------------------------------------------------------------------------------
--------------------------------------------------------------------------------
------------------LRKANDC-------------------------------------------------------
--------------------------------------------------------------------------------
--------------------------------------------------------------------------------
--------------------------------------------------------------------------------
--------------------------------------------------------------------------------
-------------------------------IFCFV--------------------------------------------
--------------------------------------------------------------------------------
--------------------------------------------------------------------------------
--------------------------------------------------------------------------------
--------------------------------------------------------------------------------
--------------------------------------------------------------------------------
--------------------------------------------------------------------------------
--------------------------------------------------------------------------------
--------------------------------------------------------------------------------
--------------------------------------------------------------------------------
--------------------------------------------------------------------------------
--------------------------------------------------------------------------------
--------------------------------------------------------------------------------
--------------------------------------------------------------------------------
--------------------------------------------------------------------------------
--------------------------------------------------------------------------------
--------------------------------------------------------------------------------
--------------------------------------------------------------------------------
--------------------------------------------------------------------------------
--------------------------------------------------------------------------------
--------------------------------------------------------------------------------
------------------------------------------
>PCOAH_00008610
M----------INVGTLLGTNVGAKLAPGGLWTGTSSSQNASSNHADAKKLPLGGQSDRSVSPEYSSNIEADGEEPPQQV
EHPLNRVTDVAAAPANKRTEVEVRSALLKNHDGVKITGTCNAKFQLFLVPHVSISVEAESNTIQLGRKLENVTITKKQHK
VISSESSPLLQFEENVHSLVNQCTGRRTFKFVVIIKGKELILKWKVYEKMPSTTENNKVNVRTFLLKNTDQPITAIQVHT
AKGNEDSFLLESKSYFLKDDMPAKCDLIARNCFLSGNLDIEGCYKCTLLSENTELSSPCFNYLPPDFKQNYEQIKRKTHD
EIDPEAVQLEEFIGRILQVVLKIGENDTPTEGETKVEYPNDDLKELLLSYCQVIKKVDKSGTLEVHQMGNQMDVLTNLKG
LLKNHSKEEIPALREKLKNPAICMKDASKWVVQKRGLALPPFEYKHLQRRVTTPVDSQEEHKATNKKNVIEDMHIPGYRA
AIDLSQKGKVSHSDLSGGMFCNEDYCDRWKDKNSCFSHIETEEQGNCNLSWLFASKLHLETIRCMKGYDHLSSSALYVAN
CSERGNKSKCTSASNPYEFLTIVEENGFLPPALSVPYSYGKVGNSCPKQEDHWQNLWANVKLLEPSNDPNAVSTKGYTSY
ESDDFRGNIETFVNLIKREVRSKGSVMAYIKALGVLGYDFNGKEVQSLCGDKRPDHAVNIIGYGNYITAGGHKKSYWLIR
NSWGKYWGDGGNFRVDVYGPPECQHNFIHTAAVFNVDVLVAENPSQREAPLYNYYLKSSPDFWGNIYYKNIGRKDGAELK
DRTGGNQNLTVQGQEEQTKLLEDSDLTTTANPVKVPKGAQEDAPKRGDAGKRISEGPTIGEISEELISESPVTPIQQATL
REGQVEANPASPLTVTASLPTERDVLLVRDGTDEEKTEAATMEVMHILKHIKHGKVKLGIVTYGSYSNIAGDHSCSRSFA
QDPEKRDECIQFCHDEWNNCKGEASPGYCAALLDDVIKCDEDVNIPDPPESQNENPGRKDNPPSNSNPSPHEDSGTVEPT
VDGNESGGEHKTVGEAIDKPADQPADQPAEQSAKQSTDKPTDGPLTQPTVEVSSKAAAAAVRNPNEIEAKCEQLKDQDGV
KITGPCGAKFQVFLVPHVTINVETETNTIYIGKKLNDVIITKKQHKVISSESSPLLQFEENVHSLVNQCTGRRTFKFVVI
IKGKELILKWKVYEKMPSTTENNKVDVRTFLLKNTDKPITAIQVHTAKGNEDSFLLESKSYFLKDDMPPKCDLIARNCFL
SGNLDIEGCYKCTLLYENTELNSPCFNYLSPDFKQNYEQIKRKTQQEKDPIEVQLATSINKVLQGMYKKGEMGLNELLSF
DKADTTLKEELLNYCASMKKVDTSGVLENYELGSEEDVFSNLTNILKNHAGETKSTLQDKLKNPAICLKNANQWVGRKKG
LVLPSLSHTHGEGTLSAIATEKEGKKEDKLKGSKKVQTNGYDGVINFLSHEKTNMQSTSFIDSMYCNDEYCNRWKDDTSS
CLAKIEPQDQGDCATSWLFASKLHLETIKCMKGYEHVPSSALYVANCSNKETPTDKCHAASNPLEFLHTLEETKFLPTES
NLPYSYKAVNNVCPEPKNHWQNLWANVKLLDPQYQPNAVSTKGYTAYQSANFNGNMDAFIKLVKSEIMNKGSVIAYVKAA
GALSYDLNGKKVQSLCGSEETPDLAVNIIGYGNYINGEGIKKSYWLLQNSWGKYWGDGGHFKVDMHGPPECQHNFIHTAA
VFNVDLPLLENVEKKGPMLYNYYMKSSPDFYNHILYRGVQTEEDREIGISGQDKIISSVVSGQTSAEDTLDSEEQSSVVG
EGKGNTTTEGAESTEEAKSPPEAGTDESIETEEQDEQEEEEGDEFEEKGYGEQEEEGDDEFEEEGYDKFEEEGDDEQEVE
EDNEPEEEGAEYEEGYTETGKESVETEEPSRVAMSDESSGEMEEPHTMASPSGSVNSTPSSAAPASTRNISLIKVKQIME
VIHIMKHIKSGKLRLGITTYKDDLDLANKHDCSRSYSQDPEKRDECIQFCHDEWNNCKGEASPGYCLTQRRRKNDCFFCY
VRIGSKGRRIRRKDRYRLNNEKEHRGMEDNPAVGPKGDLELNRFLLSLLHQASLLFANGGARCADAGSGGTPGDNPAGPP
QSTDNGGMNSASSSGGHSSAGGSSAPAAQSPEAPNAGGSPPPQATSANIPAVSQAPSVSNTASADAQVAAAPSASFTYPI
HVKASLLKNYKGVKVTGPCGSYFQVYLVPYLYVNVNSGGSEIEMEPLFMKVDNKIKFEKEKHLLQNICAENKTFKLVLYV
DKDVLTIKWKVYPAEGEASSDNTVDIRKYKMKDIGQPITSMQVMMVAEQDGTMYVESKNFSIMNDIPEKCDAIAKECFMS
GVLDIQKCYHCTLLLQEKKKAEECFTYVSPQIKDNFEKIQQTKAEDEEDPSEAELEKTIHNIFTKIYEEGGNLYKEVNQL
AIMDYSLKYELLKYCSLMKEVDASGTLDNHELGNPEEVFAHITTILHNNSELDVFSLKNKLKNPALCLKKVGHWIGSKTG
LTLPSLENSSVQNNADSFGESEDDISDSTTTEGADSYPLHFSDKLFCNNDYCDRTKDTSSCFAKIEPQDQGDCATSWLFA
SKLHLETIKCMKGYDHVPSSALYVANCSNKETPTDKCHAPSNPLEFLHTLEETKFLPTESNLPYSYKAVNNVCPEPKTHW
QNLWANVTLLPPQYQPNAVSTKGYTAYQSANFNGNMDAFIKLVKSEIMNKGSVIAYVKAAGALSYDLNGKKVLSLCGSEE
TPDLAVNIIGYGNYINAEGIKKSYWLLQNSWGKYWGDEGNFKVDMHGPPECQHNFIHTAAVFNLHIPVVIPTPNSDPEIN
SYYLKNSPDFFSNFYLNKLEAEKANGLSHQKGPIHNSVLYGQSGEGESEEQVSTSIESGTGVETASDGLVAGGTAATGGP
NSPTVPVTSEAVTQPGGEAAPVSTNLVNDAPGNSATSTEGVQVTPPSNEPVPPVTDTVTGPAPVQLSELTGSTGINVQGV
TKVLHFLKNVKNGKVSSSFVTYDDESAIGDKSCSRVQSSDVDKLEDCVKFCEENWNACKGSISPGYCLTKKKGNNDCFFC
FVHAFNLCKNLKMGTYRFVVKLEQFPGGAAKITQVLHILNHVKQRKVKTGLVTYSSYAAMSARHDRMKLLVALLFIPTYV
LIQRMSLRCNMFVLLFTKTFNTGALLRRNAQGFVYAESTPGGVIWGTASDGYLLTQEDSEQKRIMTKDERADSRLGKYQT
GNNRTTTTHGAFSKRREQDEGLGQANHTKVKTQLLKEPIGGKINRMCEAEIAFPFIPPSYISVTTEDSKAGAFRMLTYNK
DNALPLTWEVYFPVEPLTATKRNATEAKWYNRALAENNDGPSDDDHDFFPGGIHSEGDEALPPIGKDDLSEEHQLRNSID
HILNWVYRIDKDGRKVLITQEELNNSMKEDLMKYCQLMKQVDTSGTLEVHQMGNEIEVFNNLIELLRKHQDETVSTLRRK
LRNPAVCMKNVGEWILKRRGLVLPDSSSSNASEHDANLVADSRWIKCVKSNSIGASTDKYNREEDGMVDWEKLKMRSKHI
CGFNGGLHSGGERSNGDDPEGSNGKDLCSPKDKEENKMKYSFL-LLLALCAAYGNHVAICTTTETSSDGGSNVSQPGPSG
SGTGAENPGSPQAGSHSVSSESEQGVGESTNLPSAVSEAQSSAEPNSPQEGQAANQDGNGTDSEDSSASTAQGGVSPAPP
GSPSGQAGATQLQAIPKKAEVKSALLKNFTGVKVTGPCDTEVGLYLIPYIYISVKVAADTIELSTKFPNSDNIIVAFTDG
GKTMVNKCEGDFQKTFKFIAYLEDNILTLKWIVYPQGTNENNKVADVRKYKLPNLERPITSIQVHSLMLQGDSVIYTSKD
YSIKNDIPKTCQQVLSACFLSGNTDIENCYTCNLLINKEDTNDKCFDYVSADFKNEFQEVKAKGQDDEESNEYKLAQAID
AVLSGIYKTHINGNKELITSEELHANVMEQISNYCHVLKEVDTSGTLEVHQMGNE--------------------IEVFN
NLVNFLQKHGEEKYSTLEWKLQNPALCLKNVNDWLVNKKGLVLPLLPNGGSHIYLGDNNHVQDEQKCCPSTYQEGDDGII
DLSVVHKNAHAPSTPFTNHMFCNYDYCDRTKDTSSCLAKIETQDQGDCATSWLFASKIHLETIKCMKGYEH----VPSSA
LYVANCSNNETPTDKCHAPSNPLEFLHTLEETKFLPTESNLPYSYKAVNNVCPQPKTHWQNLWENVTLLAPQYQPNAVST
KGYTAYQSANFNGNMDAFIKLVKSEIMNKGSVIAYVKATGALSYDLNGKKVQSLCGSEETPDLAVNIIGYGNYINGEGVK
KSYWLLQNSWGKYWGDGGHFKVDMHGPEHCQHNFIHTAAVFNLDVPHFQSPAKDTQLYSYHLKSSPDFYKNLYYNALGGE
CGSAPCQAVHGQDTPKPVVEVGVEYLESAAEGEQNISQVSPVGSAVSDTQVQVTQQQQQQLQQHPPPPPPEEEHQNGVEH
QAGGPEVQTVPGGENPNAGMEIEKIVQIIHVLKHIKQTKMVTRVVTYEGLYDLGDPSCSRTEASSVEKLDECIKFCNENY
FSLYQVNKPEGAVCWDCAMRCTSTDGNEGQGAEEQVNADLGMDTGDNSVKGQPVVPQNGALPAENSQGVQGGPVDTSSQN
PNQNEEVEKVEAGMVEAPSEGAKQEIQVKSSLLKGYKGVKVTGTCGASFLVFFAPYLFIDVDTDSSNIYLGTDLIDLEVT
EQMGKEGDEKNKCKDGKTFKFVAFIGDDHLTIKWKVYDSADQKPTQNDKAEMRKYVMKNLSGEFTSVQVHNVVQQNGSNV
FESKNYALSNDMPEKCDAIAANCFLSGSVYIEKCYRCTLKMENANSSDVCYNYLPKVEKPTKEGAQIYDYYVKNSPDLEG
NIHHKNVDGQMNGSANNGAGVVQGQETAEKEVADAVKEPAPLDNTGATEGKVDEPESTHVPPLPEQEEVAGVTDVDTTEG
DQPEQVELPEQPEQQGPAGPEGQPSTSPEAAVLGTQLSHVLKYIKKNKVKMNLITYKNPEVISTGHDCSRSYSINPDKYE
ECVKICEANWSKCENDAVPGFCLYEHAKENDSFLTSTNVTICETNKVDNVTQG----------GNKGTSGG-KS------
---N-GSPPSKNSPPSD-----GSKKNETPF------------------PTKTI-SFSMPP--NLD--------------
-GG-----ES-----------------KNENASST---------------------------------------------
------EKKG-----AP-------------------------------TDG----SP-P----------S----------
-STNATGGS-STSS--G---KEAE----NKVIP---P-------------------------------------Q-----
------------------KSE-------------Q-TKPF----A------T-EV--T-G----QGH-------------
---QTALEIFG-------GN----------TTNSNGPL--------DGPMQVESALLKNYKGVKVTGPCGSYFRVYLVPH
ILIYALTKNSIIQIESLFDD--N--TRID-FEYA-DDIVNKCE--E--G--K--NFKLIVYLKENILTLKWNVFPSTEED
-----------------HS-----DVT--TKADVRRFKIPQLERPFTSIQ-----------VY-TADV--KA--GVIE--
SKNYALGADIPD---------------KCNSIATDCFLNGNINIDKCYQCSLLVQNSDQTSDECFNYVSKDLQDQH-N-N
-AKVKGQ-DDV-------------NPKEYELTESIDIILKNIYKVDKI--KKKKVLIGMDDLDDVLK--VELLNYCKLLK
EMDVKGTLENCELGDEID-IFNNVIRLLSMHPKEN---IITLQDKLRSTAICLKNVDEWVEKKRGLVLPEGEES------
------SS-HEGNPT---KVDKEDDDNE-------------------------------------E--------EG--HV
KES---ELL-NQDMYRKDEDGTIDLVKAG--KELK-LRSPYFKSSKYCNYEYCDRWKDKTSCISNIEVEEQGNCGLCWVF
ASKLHLETIRCMRGYGHFRSSALYVANCSRRNP--KDICAVGSNPIEFLQIVRDIGFLPLESDHPYLHTKAGN-ECPKIK
DNWINLWGNSKLLSHKMYGHFMVYKGLISYQSRHFKDNMHIFIDLVKREVQNKGSVIIYIKTKDVIGYDFNGKGVHNMCG
DK-VPDHGANIVGYGNYINVDGEKRSYWLIRNSWGYYWGNEGTFKVDMLGPKGCKYNFIHTAVVFKVNLGAIDIP-----
----NKD-VDLNHTYFPKHNSDFFHSLYFNNYDD-EAANQKKI-------------------------------------
------------IPKYRNKD-YSGS-------------------------------------------------AYKWKK
--VA---------------------------------K----RWQI-AGQD----------------------------G
DDHTGGASS-GE-A------------------------------------------------------------------
----------------------------------SGKNSN----------------------------------------
-------V--PPK-S-----------------------------------------------------------------
--------------AK----PTASAEKKIQILHVLKHIDKAKIMRGLVKYENISETQNDHSCARAHSKNPDKMEECKLFC
EENWNSCKNHYSPGYCLTK-------------------------------------------------------------
--------------------------------------------------------------------------------
--------------------------------------------------------------------------------
--------------------------------------------------------------------------------
--------------------------------------------------------------------------------
--------------------------------------------------------------------------------
--------------------------------------------------------------------------------
------------------LYNGSNC-------------------------------------------------------
--------------------------------------------------------------------------------
--------------------------------------------------------------------------------
--------------------------------------------------------------------------------
--------------------------------------------------------------------------------
-------------------------------YFCYVDNGREHSSEKSNKNTEPQLGVNSLNSVQMCSSHIAREVKTSNKQ
AKRPTHTSYDSYKSNQVCVALGTHVTRCTGDGSAVPGGGDKPHTVNPSQGGSPDAKSNDIESESEGAASMEVADASKEDV
QITSALLKNYNGIKITGSCKAHFRVFLLPHLWIYAAAPENKIQLRPNFGPITSIDLGNLINDCKKGTNNKFKFVVHTSDD
ILTLKWKVTGEGAAPDNKEDVKKYKLPPLERPFTSVQVHSANAKSKIIESKFYDIDSSMPAQCDLIARNCFLTGSLDIEH
CYHCTLLEKKMTEGNECFNYVSTEAKEMIKKDTPIKAQEEDANSAEHKLIESIDVILKAMYKSDKDYEKKELITLEEVDA
KLKKELANYCSLLKQVDTSGTLKNHQLANEEETYRNLTRLLQMHKGENVITLQDKLRNAAICMKDIDKWIVYKRGLTLPE
GVPYSEDNTKEYLPEELLTEIEKEKSVYDDDVFDKDTNGVIDLNKVPSEMKFKSPYFKKSKYCNNEYCDRWKDKTSCISN
IEVEEQGDCGLCWIFASKLHLETIRCMRGYGHFRSSALFVANCSKRDPEERCSVGSNPTEFLEIVKDTGFLPLESDLPYS
YKHAGKSCPKNRNKWTNLWGDTKLLYHVRSNVFYKTLGYVSYESKLFHTNMDLFIDILKKEIQNKGSVIIYIKTENTIDY
DFNGRIVHSLCGHNDADHAANIIGYGNYINVDGEKRSYWLIRNSWGYYWGDEGNFKVDMHGPAHCQHNFIHTAVVFKIDL
GIVEVPKKKKRDQSLYNYFVKYVPNFLYNLFFVCFDARAYIDDDDNVLGEKGKEGASGGENAVVDGQAAVAGQTENPSSV
ANKAGIISPVGSQMSTVTSLTPVDNSGEKKIPVMHILKYVKENKMTKASVKYNSLSEIEGSHSCSRTYALDEEGHAECIQ
FCLKNWTSCKGHYNPGYCLTKIGKGPISRINLMSVCLILTLKTFPLLNFADAHFCKIKMISQIAQYVVFALVAHLVKRVK
SNILVNCFGTLHCKICHIAIRNCFLSGTSNLTKCIECEERYYNIQPCTHHTENFLQTSRDKGAFVEMKDHDYLTEEKVDD
LISEIVKLSLERQKKAVPATEQANEDFRKKIMQLCLYSNFSDHYENAKKHTQADAEEVEKHIIRIVNMYIKENNNMEHIT
NSLKNPALCLKDPAEWTKDRAGYKDNNVPSVGIIPERKLFKPYEVKSLMSSLYSYSSNCNRQFCDRFSDPNECENSIRVL
NQGTCGNCWAFASSQVISAYRCRKGLGFAEPSIKYVTLCKNKNADNFEENPFGHYNDNICREGGHLSYYLDTLDKTKMLP
TSYDVPYNEPIKGVDCPETSDKWTNMWENVNPLTRILNGYLYRGYFKISFHEYANSGKTDELISVIKDYIIEQGSLFVSM
EVNEKLSFDHDGEKVMMNCEYKASPDHALALIGYGDYIKPSGEKSSYWLLRNSWGSHWGDRGNFKIDMYGPPDCNGAVLC
NAFPLVLQMNGKKINKPLPDDFASTDNKTRYDHSYFTRDRNRRQSRRYNSNKEQDQPNDQAHYDPFDNPKNNEIYDGEDR
DWPAFDPFKDYVYPYMDNNKDAEGGNGGISDNRSSKIRRTVFKTSLVVNIGDTQFKRNIYMKKKDEYKEQHSCLRTYSLD
SQADVSCRDNCNQYIDLCKHYTSIGRCLMRFAPNYKCVYCGM
>PcyM_0417300
M----------IKRPV----------------------------------------------------------------
--------------------------------------------------------------------------------
--------------------------------------------------------------------------------
--------------------------------------------------------------------------------
--------------------------------------------------------------------------------
--------------------------------------------------------------------------------
--------------------------------------------------------------------------------
--------------------------------------------------------------------------------
--------------------------------------------------------------------------------
--------------------------------------------------------------------------------
--------------------------------------------------------------------------------
--------------------------------------------------------------------------------
--------------------------------------------------------------------------------
--------------------------------------------------------------------------------
--------------------------------------------------------------------------------
--------------------------------------------------------------------------------
--------------------------------------------------------------------------------
--------------------------------------------------------------------------------
--------------------------------------------------------------------------------
--------------------------------------------------------------------------------
--------------------------------------------------------------------------------
--------------------------------------------------------------------------------
--------------------------------------------------------------------------------
--------------------------------------------------------------------------------
--------------------------------------------------------------------------------
--------------------------------------------------------------------------------
--------------------------------------------------------------------------------
--------------------------------------------------------------------------------
--------------------------------------------------------------------------------
--------------------------------------------------------------------------------
--------------------------------------------------------------------------------
--------------------------------------------------------------------------------
--------------------------------------------------------------------------------
--------------------------------------------------------------------------------
--------------------------------------------------------------------------------
--------------------------------------------------------------------------------
--------------------------------------------------------------------------------
--------------------------------------------------------------------------------
--------------------------------------------------------------------------------
-----------------------------------------------------------------------A--------
--------------------------------------------------------------------------------
--------------------------------------------------------------------------------
--------------------------------------------------------------------------------
--------------------------------------------------------------------------------
--------------------------------------------------------------------------------
-----------------------------------------LI-LII---------------------------------
--------------------------------------------------------------------------------
--------------------------------------------------------------------------------
--------------------------------------------------------------------------------
--------------------------------------------------------------------------------
--------------------------------------------------------------------------------
--------------------------------------------------------------------------------
--------------------------------------------------------------------------------
--------------------------------------------------------------------------------
--------------------------------------------------------------------------------
--------------------------------------------------------------------------------
--------------------------------------------------------------------------------
--------------------------------------------------------------------------------
--------------------------------------------------------------------------------
--------------------------------------------------------------------------------
--------------------------------------------------------------------------------
--------------------------------------------------------------------------------
--------------------------------------------------------------------------------
--------------------------------------------------------------------------------
-------------------------------AILTSTNLTICETNKVDNVTQE----------GNKGTSGG-SS------
---N-LSPPSNNNPPSD-----GSNNDETAF------------------PTKTI-SFSMPP--NLE--------------
-GG-----GS----S------------QNESAGST---------------------------------------------
------DQVG-----TT-------------------------------TGD----SP-A----------S----------
-SNNAPGGS-NSSS--D---KKAE----HTLIP---S-------------------------------------Q-----
------------------GLQ-------------Q-TKSS----S------P-GV--T-P----QDH-------------
---QTAVDFFG-------GN----------TAKSNDPL--------EGPQQVESALLKNYNGVKVTGSCGSYFRVYLVPH
ILIYALTKSSIIQIESLFDD--N--TRID-FEYS-DDMVNKCE--E--G--K--NFKLILYLKDNILTLKWKVLPSSAED
-----------------HS-----EDT--TKADVRKFKIPQLERPFTSIQ-----------VY-TADV--KA--GLIE--
SKNYALGADIPE---------------KCNSIATDCFLNGNINIDKCYQCTLLVQNGDPTSNECFNYISKDLQDKH-N-N
-AKVKGQ-DEL-------------SPKEYELTEAIDIILKNIYKVDAQ--NKKKVLISMEDFDDVLK--AELLNYCKLLK
EMDDKGTLENCDLGNEVD-IFNNMIRLLSMHPNEN---IITLQDKLRNTAICLKNVDEWINNKRGLLLPEGEEM------
------SS-FEGTPT--TQVDK----DE-------------------------------------E--------EK--QV
EEN---ILL-DQDMYRKDDDGTIDLVKAG--KELK-LRSPYFKNSKYCNYEYCDRWKDKTSCFSNIEVEDQGNCGLCWIF
ASKLHLETIRCMRGYGHFRSSAMYVANCSKRNP--KEICTVGSTPLEFLKIVQDTGFLPLEADHPYLHKNVMN-QCPKPK
ENWINLWGNSKLLFHKLYGHLMSYKGFISYVSLHFRDNMHIFIDLIKREVQNKGSVIIYIKTKGVIGYDFNGTGVQNMCG
HK-IPDHAANIVGYGNYINRKGEKRSYWIIRNSWGYYWGNEGTFKVDMLGPKECKYNFIHSAVVFKVNLGAIDIP-----
----NKD-VDLNRTYFPKHNSDFFHSLYFNNYDD-EADGEKKI-------------------------------------
-----------VFQKDRSND-DGGS------G--------------SGSGSGS--------------GKG-KGKGSKSKK
--GS---------------------------------K----RKQI-SGQD----------------------------E
GGATGGASS-GA-A------------------------------------------------------------------
----------------------------------SGARSS----------------------------------------
-------L--PPQ-S-----------------------------------------------------------------
--------------AK----PSPSAEKKIQILHVLKHIDKSKIVRGLVKYENISETQNDHSCARAHSKNPDRKDECKLFC
EENWNSCKNHYSPGYCLAK-------------------------------------------------------------
--------------------------------------------------------------------------------
--------------------------------------------------------------------------------
--------------------------------------------------------------------------------
--------------------------------------------------------------------------------
--------------------------------------------------------------------------------
--------------------------------------------------------------------------------
------------------LYSGGNC-------------------------------------------------------
--------------------------------------------------------------------------------
--------------------------------------------------------------------------------
--------------------------------------------------------------------------------
--------------------------------------------------------------------------------
-------------------------------YFCYV--------------------------------------------
--------------------------------------------------------------------------------
--------------------------------------------------------------------------------
--------------------------------------------------------------------------------
--------------------------------------------------------------------------------
--------------------------------------------------------------------------------
--------------------------------------------------------------------------------
--------------------------------------------------------------------------------
--------------------------------------------------------------------------------
--------------------------------------------------------------------------------
--------------------------------------------------------------------------------
--------------------------------------------------------------------------------
--------------------------------------------------------------------------------
--------------------------------------------------------------------------------
--------------------------------------------------------------------------------
--------------------------------------------------------------------------------
--------------------------------------------------------------------------------
--------------------------------------------------------------------------------
--------------------------------------------------------------------------------
--------------------------------------------------------------------------------
--------------------------------------------------------------------------------
------------------------------------------
>PBLACG01_0204200
M----------IC-PI----------------------------------------------------------------
--------------------------------------------------------------------------------
--------------------------------------------------------------------------------
--------------------------------------------------------------------------------
--------------------------------------------------------------------------------
--------------------------------------------------------------------------------
--------------------------------------------------------------------------------
--------------------------------------------------------------------------------
--------------------------------------------------------------------------------
--------------------------------------------------------------------------------
--------------------------------------------------------------------------------
--------------------------------------------------------------------------------
--------------------------------------------------------------------------------
--------------------------------------------------------------------------------
--------------------------------------------------------------------------------
--------------------------------------------------------------------------------
--------------------------------------------------------------------------------
--------------------------------------------------------------------------------
--------------------------------------------------------------------------------
--------------------------------------------------------------------------------
--------------------------------------------------------------------------------
--------------------------------------------------------------------------------
--------------------------------------------------------------------------------
--------------------------------------------------------------------------------
--------------------------------------------------------------------------------
--------------------------------------------------------------------------------
--------------------------------------------------------------------------------
--------------------------------------------------------------------------------
--------------------------------------------------------------------------------
--------------------------------------------------------------------------------
--------------------------------------------------------------------------------
--------------------------------------------------------------------------------
--------------------------------------------------------------------------------
--------------------------------------------------------------------------------
--------------------------------------------------------------------------------
--------------------------------------------------------------------------------
--------------------------------------------------------------------------------
--------------------------------------------------------------------------------
--------------------------------------------------------------------------------
-----------------------------------------------------------------------F--------
--------------------------------------------------------------------------------
--------------------------------------------------------------------------------
--------------------------------------------------------------------------------
--------------------------------------------------------------------------------
--------------------------------------------------------------------------------
-----------------------------------------FL-FII---------------------------------
--------------------------------------------------------------------------------
--------------------------------------------------------------------------------
--------------------------------------------------------------------------------
--------------------------------------------------------------------------------
--------------------------------------------------------------------------------
--------------------------------------------------------------------------------
--------------------------------------------------------------------------------
--------------------------------------------------------------------------------
--------------------------------------------------------------------------------
--------------------------------------------------------------------------------
--------------------------------------------------------------------------------
--------------------------------------------------------------------------------
--------------------------------------------------------------------------------
--------------------------------------------------------------------------------
--------------------------------------------------------------------------------
--------------------------------------------------------------------------------
--------------------------------------------------------------------------------
--------------------------------------------------------------------------------
-------------------------------NVLFTQYFIKCEGNKVTVISHNNGHNDNLDVDKNGVISQE-NV------
---Y-DSSEKL-NLPSNK----NVGSD--DL------------------HTTTI-SFNAPD--NVE--------------
-NE-----VK-----------------VVSSSESG---------KD----------------------------------
------VTVS-----QT-D--------VST---------------QDSSQTNSNLNPALSASQNRSQNES----------
-SSTHTSGS-SSST--V---STGQ----HNNAS---P-----------------------------------------PS
RDTE--Q-----------SLR-------------G-TEPS----SRGTVQSSGAPE-Q-P----SRT-------------
--TASSS-----------QS----------LNKA-VVP--------EIPIQINSGLLKNYNGVKVTGPCGSYFRVYFVPH
ILIYALTKYSVIQLESLFND--N--ARID-VEHT-NALQNKCA--E--G--K--HFKLVVYITHNVLTLRWKTYNPNEE-
------------------------SNS--EVADVRKYRMPTLERPFTSIQ-----------VY-TANT--KA--GLIE--
TKNYNIRTDIPD---------------TCDAIATDCFLNGNVNIEKCFQCTLLVQKKD-KSHECFKYVSNEMKTKM-N-E
-IKVKAE-DDF-------------DSNEYKLIESIDNVLSKIYKKANKPFENNKELIKLEDLDYEFK--NELLEYCKLLK
KVDTSGTLENYELGNAED-IYNNLTRLLKSHSDES---IVILQGKLRNAAICIKYVDEWILNKRGLTLPSESDN------
------YL--NSFN----TNDETKDKYGLSKNLKGDFKNDDEKNSDEENNNDSNKKYDENNINDGNTNYVYDFDDD--DY
DNNNYETDM-YESSLREDKNGVIDLEKYG--NKIK-LKSPYFKNSKYCNLEYCNRWRDKTSCISQIEVEEQGNCGLCWVF
ASKLHLETIRCMRGYGHYRSSALFVANCSKRKP--IDRCEEGSNPLEFLRILDEQKFLPLESNYPYSYTNAGN-SCPKLQ
NGWTNLWGDTKLIFNKKIHHYVGNKGFISHESSYFKENMDLFIDMVKREVQNKGSVIIYIKTQDVIGYDFNGKGVHSMCG
DR-SPDHAANIIGYGNYINKKGEKRSYWLIRNSWSYYWGDEGNFRVDMLGPKNCLYNFIHTVVFFKLDLGAIYAP-----
----KKK-SWKKNVYFLRHNPDFMYSLYYNNYEP-EMSQSFTR-----------------------ENDYD---------
---------NTLLHGQSDEP-NETN------I------------------------------------------------
--------------------------------------------------------------------------------
--------------------------------------------------------------------------------
--------------------------------------------------------------------------------
------------K-E-----------------------------------------------------------------
--------------QN----VQNSVEKKIQILHILKHIKDSQIKRGLVKYDNINETKDEHTCSRVNSEYPEKYEECKKFC
LTKWNECKNHYSPGYCLTD-------------------------------------------------------------
--------------------------------------------------------------------------------
--------------------------------------------------------------------------------
--------------------------------------------------------------------------------
--------------------------------------------------------------------------------
--------------------------------------------------------------------------------
--------------------------------------------------------------------------------
------------------LYKEKHC-------------------------------------------------------
--------------------------------------------------------------------------------
--------------------------------------------------------------------------------
--------------------------------------------------------------------------------
--------------------------------------------------------------------------------
-------------------------------NFCYV--------------------------------------------
--------------------------------------------------------------------------------
--------------------------------------------------------------------------------
--------------------------------------------------------------------------------
--------------------------------------------------------------------------------
--------------------------------------------------------------------------------
--------------------------------------------------------------------------------
--------------------------------------------------------------------------------
--------------------------------------------------------------------------------
--------------------------------------------------------------------------------
--------------------------------------------------------------------------------
--------------------------------------------------------------------------------
--------------------------------------------------------------------------------
--------------------------------------------------------------------------------
--------------------------------------------------------------------------------
--------------------------------------------------------------------------------
--------------------------------------------------------------------------------
--------------------------------------------------------------------------------
--------------------------------------------------------------------------------
--------------------------------------------------------------------------------
--------------------------------------------------------------------------------
------------------------------------------
>C922_02824
M----------IKLPV----------------------------------------------------------------
--------------------------------------------------------------------------------
--------------------------------------------------------------------------------
--------------------------------------------------------------------------------
--------------------------------------------------------------------------------
--------------------------------------------------------------------------------
--------------------------------------------------------------------------------
--------------------------------------------------------------------------------
--------------------------------------------------------------------------------
--------------------------------------------------------------------------------
--------------------------------------------------------------------------------
--------------------------------------------------------------------------------
--------------------------------------------------------------------------------
--------------------------------------------------------------------------------
--------------------------------------------------------------------------------
--------------------------------------------------------------------------------
--------------------------------------------------------------------------------
--------------------------------------------------------------------------------
--------------------------------------------------------------------------------
--------------------------------------------------------------------------------
--------------------------------------------------------------------------------
--------------------------------------------------------------------------------
--------------------------------------------------------------------------------
--------------------------------------------------------------------------------
--------------------------------------------------------------------------------
--------------------------------------------------------------------------------
--------------------------------------------------------------------------------
--------------------------------------------------------------------------------
--------------------------------------------------------------------------------
--------------------------------------------------------------------------------
--------------------------------------------------------------------------------
--------------------------------------------------------------------------------
--------------------------------------------------------------------------------
--------------------------------------------------------------------------------
--------------------------------------------------------------------------------
--------------------------------------------------------------------------------
--------------------------------------------------------------------------------
--------------------------------------------------------------------------------
--------------------------------------------------------------------------------
-----------------------------------------------------------------------A--------
--------------------------------------------------------------------------------
--------------------------------------------------------------------------------
--------------------------------------------------------------------------------
--------------------------------------------------------------------------------
--------------------------------------------------------------------------------
-----------------------------------------LL-LII---------------------------------
--------------------------------------------------------------------------------
--------------------------------------------------------------------------------
--------------------------------------------------------------------------------
--------------------------------------------------------------------------------
--------------------------------------------------------------------------------
--------------------------------------------------------------------------------
--------------------------------------------------------------------------------
--------------------------------------------------------------------------------
--------------------------------------------------------------------------------
--------------------------------------------------------------------------------
--------------------------------------------------------------------------------
--------------------------------------------------------------------------------
--------------------------------------------------------------------------------
--------------------------------------------------------------------------------
--------------------------------------------------------------------------------
--------------------------------------------------------------------------------
--------------------------------------------------------------------------------
--------------------------------------------------------------------------------
-------------------------------ALLTSTNVTICETNKVHNVTQE----------GNTGTSGG-RN------
---N-SSPPSEGKPPSD-----GSNNDETAF------------------PTKTI-SFSIPP--NLE--------------
-GE-----GS-----------------KNESAGSK---------------------------------------------
------DQVG-----AT-------------------------------TAG----SP-P----------S----------
-SNNTTGGS-STSS--G---KKEE----HTVIP---L-------------------------------------G-----
------------------GDS-------------Q-TKPS----A------P-GV--T-P----KGH-------------
---QRAVDMFR-------GN----------TTKWIGPL--------KGPQQVESALLKNHKGVKVTGLCGSYFRVYLVPH
ILIYALTKNSTIQIESLFDD--N--TRVD-FEYA-DDVVNKCE--E--G--K--NFKLILYLKDNVLTIKWKVLPSSATN
-----------------AS-----AAS--TKADVRKFKIPQLERPFTSIQ-----------VY-TADV--KA--GFIE--
SKNYALEADIPD---------------KCNSIATECFLNGNVNIDQCYQCTLLIQGVDSPSKECFNYISKDLQEKH-E-N
-AKVKGQ-EDM-------------NPKEYEITESIDIILKNIYKVDTV--NKKKVLITMDDFDDVLK--AELLNYCKLLK
EMDDKGTLENYDLGNEVD-IFNNMIRLLSMHPKEN---IITLQDKLRNTAICLKNVDEWVKNKRGLLLPEGKEM------
------SS-LEGSPT---EVDE----DE-------------------------------------E--------QE--LL
GQN---KLL-DQEMYRKDEDGTVDLVKAG--KELK-LRSPYFKNSKYCNYEYCDRWKDKTSCISSIEVEDQGNCGLCWVF
ASKLHLETIRCMRGYGHFRISALYVANCSKRNR--KQICDVGSNPIEFLQIVQDTGFLPLESDHPYLHKNAEN-ECPQPK
ENWINLWGNSKLLFHKIYGHLMSYKGFISYRSPHFRDNMHVFIDLIKREVQNKGSVIIYIKTKDVIGYDFNGRGVHNICG
DK-IPDHAANIVGYGNYINTDGVKRSYWIIRNSWGYYWGNEGTFKVDMLGPEGCRYNFIHTAIVFKLNLGPIDIP-----
----NKD-VDLNHTYFPKHSSDFFHSLYFNNYDD-EADDEEKN-------------------------------------
-----------VFQKDRSND-HGGS------G--------------NHSGSEK-ANGKRSGGKGT--DSS-SGNGSRWRK
--GQ---------------------------------N----KKKI-SGQD----------------------------A
GAATEGISS-GE-A------------------------------------------------------------------
----------------------------------SGVHSS----------------------------------------
-------V--PPQ-S-----------------------------------------------------------------
--------------AK----PSSSAEKKIQILHVLKHIDKSKVVRGLVKYDNISDTQNDHSCARAHSKNPDKMDECKVFC
EENWNSCKNHYSPGYCLTK-------------------------------------------------------------
--------------------------------------------------------------------------------
--------------------------------------------------------------------------------
--------------------------------------------------------------------------------
--------------------------------------------------------------------------------
--------------------------------------------------------------------------------
--------------------------------------------------------------------------------
------------------LYSGGNC-------------------------------------------------------
--------------------------------------------------------------------------------
--------------------------------------------------------------------------------
--------------------------------------------------------------------------------
--------------------------------------------------------------------------------
-------------------------------YFCYV--------------------------------------------
--------------------------------------------------------------------------------
--------------------------------------------------------------------------------
--------------------------------------------------------------------------------
--------------------------------------------------------------------------------
--------------------------------------------------------------------------------
--------------------------------------------------------------------------------
--------------------------------------------------------------------------------
--------------------------------------------------------------------------------
--------------------------------------------------------------------------------
--------------------------------------------------------------------------------
--------------------------------------------------------------------------------
--------------------------------------------------------------------------------
--------------------------------------------------------------------------------
--------------------------------------------------------------------------------
--------------------------------------------------------------------------------
--------------------------------------------------------------------------------
--------------------------------------------------------------------------------
--------------------------------------------------------------------------------
--------------------------------------------------------------------------------
--------------------------------------------------------------------------------
------------------------------------------
>PCHAS_0307100
M----------AR-LS----------------------------------------------------------------
--------------------------------------------------------------------------------
--------------------------------------------------------------------------------
--------------------------------------------------------------------------------
--------------------------------------------------------------------------------
--------------------------------------------------------------------------------
--------------------------------------------------------------------------------
--------------------------------------------------------------------------------
--------------------------------------------------------------------------------
--------------------------------------------------------------------------------
--------------------------------------------------------------------------------
--------------------------------------------------------------------------------
--------------------------------------------------------------------------------
--------------------------------------------------------------------------------
--------------------------------------------------------------------------------
--------------------------------------------------------------------------------
--------------------------------------------------------------------------------
--------------------------------------------------------------------------------
--------------------------------------------------------------------------------
--------------------------------------------------------------------------------
--------------------------------------------------------------------------------
--------------------------------------------------------------------------------
--------------------------------------------------------------------------------
--------------------------------------------------------------------------------
--------------------------------------------------------------------------------
--------------------------------------------------------------------------------
--------------------------------------------------------------------------------
--------------------------------------------------------------------------------
--------------------------------------------------------------------------------
--------------------------------------------------------------------------------
--------------------------------------------------------------------------------
--------------------------------------------------------------------------------
--------------------------------------------------------------------------------
--------------------------------------------------------------------------------
--------------------------------------------------------------------------------
--------------------------------------------------------------------------------
--------------------------------------------------------------------------------
--------------------------------------------------------------------------------
--------------------------------------------------------------------------------
-----------------------------------------------------------------------S--------
--------------------------------------------------------------------------------
--------------------------------------------------------------------------------
--------------------------------------------------------------------------------
--------------------------------------------------------------------------------
--------------------------------------------------------------------------------
-----------------------------------------IV-FII---------------------------------
--------------------------------------------------------------------------------
--------------------------------------------------------------------------------
--------------------------------------------------------------------------------
--------------------------------------------------------------------------------
--------------------------------------------------------------------------------
--------------------------------------------------------------------------------
--------------------------------------------------------------------------------
--------------------------------------------------------------------------------
--------------------------------------------------------------------------------
--------------------------------------------------------------------------------
--------------------------------------------------------------------------------
--------------------------------------------------------------------------------
--------------------------------------------------------------------------------
--------------------------------------------------------------------------------
--------------------------------------------------------------------------------
--------------------------------------------------------------------------------
--------------------------------------------------------------------------------
--------------------------------------------------------------------------------
-------------------------------CLLLCNNVISDDVVD----------------------------------
-----LPSSGG-DVSDGGVTVGDGGSG--G--------GGSDGETLPGGSGDIKTGDGQTG--KGE--------------
-QG-----S--------------------SNTDQV---------PG----------------------------------
------STDSQDSDQPP-KESAPTTPKEPAPTTPKEPAPTTPKEPEPTTPKEPEPTTPK----------E----------
-SEPTTPKE-PAPT--TQKDSGSQSVEKSGITTNDGPAVITGPDSSTGDASLPSAGDQKGEKKENQDPASLPSEDTTDEQ
TKKETEQESLPTSKGE--PESLSEKPSGDPAPKPA-EDPA----S------P-PAK-E-P----ESETPKVSQDATDLNT
QKQGEPN-----------KR----------SRRS-PQPQVPETKKVNDITDMESYLMKNYDGVKVIGLCGVYFRVQFSPH
LLLYGLTKFSIIQIEPFFE---R--VRID-FEHQ-HPIRNKCV--P--G--K--AFAFISYVKDNILTLKWKVFVPPADL
FANDVVSKQILSSVS-EEP-----SSP--QVVDVRKYRLPQLDRPFTSIQ-----------VY-KANT--KE--GILE--
TKNYVLKNAIPE---------------KCSKISMDCFLNGNVNIENCFKCKLLVQNAK-PSDECFKYLPSDMKENL-N-D
-IKITAQ-SDE-------------DNKEIDLIESIDILLSKFYKVDLK--TKKLGLITIDDFDDVIK--VELYNYCKLLK
GLDTQKTLENVEMGDEMD-VFNNLLRFLKTNEGET---KLNLYKKLRNTAMCLKDVNTWAEKKRGLILPEETTE------
------QF--ASAQS---EGFYEEDPDD-------------------------------------KVNLLD---------
---LFD--N-DQDEDVVDKDGIIDMSLAI--KHAK-LKSPYFNSSKYCNYDYCDRWQDKTSCISNIDVEEQGNCSLCWLF
ASKLHLETIRCMRGFGHNRGSALYVANCSERKG--EQVCNEGSNPLEFLKILEKNRFLPLESNYPYLWKNVSD-TCPRPE
EHWTNIWGNTKLLYNNMYGQFIKHRGYIVYNSRYFAKNMDVFIDIVKREIRNKGSVIAYIKTKDVIDYDFNGRYISNICG
DS-HPDHAVNIIGYGNYISDKGEKRTYWLIRNSWGYYWGHEGNFKVDVLGPDDCVHNFIHTAIVFKIDMEPDNHG----G
IKNKDQSIDENKKSYFPQLSSNFYHSLYYNNYEGHEAKSDDEN-----------------------DRDYD---------
---------NADVSGESETS-DDSS------G-------------------------------------------DSSEN
--GS---------------------------------E----ESQP-QSGGS----------------------------
---ENPVSS-PEAA------------------------------------------------------------------
----------------------------------TSIPAP----------------------------------------
-------V--D-S-P-----------------------------------------------------------------
--------------TP----NIATIEKTIQILHILKHIENYKMTRGLVKYDNLNDTKHDYACARSSSNDPKKVNECKQFC
EENWERCKKHYSPGYCLTA-------------------------------------------------------------
--------------------------------------------------------------------------------
--------------------------------------------------------------------------------
--------------------------------------------------------------------------------
--------------------------------------------------------------------------------
--------------------------------------------------------------------------------
--------------------------------------------------------------------------------
------------------LAGKSSC-------------------------------------------------------
--------------------------------------------------------------------------------
--------------------------------------------------------------------------------
--------------------------------------------------------------------------------
--------------------------------------------------------------------------------
-------------------------------LFCYV--------------------------------------------
--------------------------------------------------------------------------------
--------------------------------------------------------------------------------
--------------------------------------------------------------------------------
--------------------------------------------------------------------------------
--------------------------------------------------------------------------------
--------------------------------------------------------------------------------
--------------------------------------------------------------------------------
--------------------------------------------------------------------------------
--------------------------------------------------------------------------------
--------------------------------------------------------------------------------
--------------------------------------------------------------------------------
--------------------------------------------------------------------------------
--------------------------------------------------------------------------------
--------------------------------------------------------------------------------
--------------------------------------------------------------------------------
--------------------------------------------------------------------------------
--------------------------------------------------------------------------------
--------------------------------------------------------------------------------
--------------------------------------------------------------------------------
--------------------------------------------------------------------------------
------------------------------------------
>PVP01_0417900
M----------VS-RL----------------------------------------------------------------
--------------------------------------------------------------------------------
--------------------------------------------------------------------------------
--------------------------------------------------------------------------------
--------------------------------------------------------------------------------
--------------------------------------------------------------------------------
--------------------------------------------------------------------------------
--------------------------------------------------------------------------------
--------------------------------------------------------------------------------
--------------------------------------------------------------------------------
--------------------------------------------------------------------------------
--------------------------------------------------------------------------------
--------------------------------------------------------------------------------
--------------------------------------------------------------------------------
--------------------------------------------------------------------------------
--------------------------------------------------------------------------------
--------------------------------------------------------------------------------
--------------------------------------------------------------------------------
--------------------------------------------------------------------------------
--------------------------------------------------------------------------------
--------------------------------------------------------------------------------
--------------------------------------------------------------------------------
--------------------------------------------------------------------------------
--------------------------------------------------------------------------------
--------------------------------------------------------------------------------
--------------------------------------------------------------------------------
--------------------------------------------------------------------------------
--------------------------------------------------------------------------------
--------------------------------------------------------------------------------
--------------------------------------------------------------------------------
--------------------------------------------------------------------------------
--------------------------------------------------------------------------------
--------------------------------------------------------------------------------
--------------------------------------------------------------------------------
--------------------------------------------------------------------------------
--------------------------------------------------------------------------------
--------------------------------------------------------------------------------
--------------------------------------------------------------------------------
--------------------------------------------------------------------------------
-----------------------------------------------------------------------C--------
--------------------------------------------------------------------------------
--------------------------------------------------------------------------------
--------------------------------------------------------------------------------
--------------------------------------------------------------------------------
--------------------------------------------------------------------------------
-----------------------------------------FL-LTI---------------------------------
--------------------------------------------------------------------------------
--------------------------------------------------------------------------------
--------------------------------------------------------------------------------
--------------------------------------------------------------------------------
--------------------------------------------------------------------------------
--------------------------------------------------------------------------------
--------------------------------------------------------------------------------
--------------------------------------------------------------------------------
--------------------------------------------------------------------------------
--------------------------------------------------------------------------------
--------------------------------------------------------------------------------
--------------------------------------------------------------------------------
--------------------------------------------------------------------------------
--------------------------------------------------------------------------------
--------------------------------------------------------------------------------
--------------------------------------------------------------------------------
--------------------------------------------------------------------------------
--------------------------------------------------------------------------------
-------------------------------CVALGTHVTRCAGDGPPETPVG----------E--------KP------
---H-TAS-----PP----------------------------------------QGGGPD--AG---------------
--------------------------------------------------------------------------------
------AGGP-----SL-P--------VAG---------------PASQDA----DP-P----------S----------
-SSSANGIA-SPPA--D------G----ETALP---P-------------------------------------R-----
------------------SA--------------E-TTDA----A------D-VT--K-SPSSATEP-------------
--ESAGA-----------AS----------TQAE-DDA--------EQGIQITSALLKHFNGIKITGSCKEPFRVFLSPH
LWIYAVPPENKIQLRPNFGP--I--TSIE-L----GNLSNDCK--K--GANN--SFKLIVHTSDDILTLKWKVTGEGA--
------------------------APG--NKADVKKYKLPTLERPFTSVQ-----------VH-SANA--KS--KIIE--
SKFYDIGSGMPA---------------QCSAIATNCFLSGSLEIEHCYHCTLLEKKLA-QDSECFKYVSSEAKELI-EKD
-TPIKAQEEDA-------------NSADHKLIESIDVILKAVYKSDKD--EEKKELITPEEVDENLK--KELANYCTLLK
EVDTSGTLNNHQMANEEE-TFRNLTRLLRMHSEEN---VVTLQDKLRNAAICIKHIDKWILNKRGLTLPEEGYP------
------SE--GYPPE---EYPP----EE-------------------------------------LL-------KE--IE
KEK---SAL-NDEAFAKDTNGVIHLDKPP--NEMK-FKSPYFKKSKYCNNEYCDRWKDKTSCMSNIEVEEQGDCGLCWIF
ASKLHLETIRCMRGYGHFRSSALFVANCSKRKP--EDRCNVGSNPTEFLQIVKDTGFLPLESDLPYSYSDAGN-SCPNKR
NKWTNLWGDTKLLYHKRPNQFAQTLGYVSYESSRFEHSIDLFIDILKREIQNKGSVIIYIKTNNVIDYDFNGRVVHSLCG
HK-DADHAANLIGYGNYISAGGEKRSYWIVRNSWGYYWGDEGNFKVDMYGPEGCKWNFIHTAVVFKIDLGIVEVP-----
----KKD-EGSIYSYFVQYVPNFLHSLFYVSYGK-GADKGAAVV----------------------TGQGG---------
---------GAVVAGQTGGA-V-VT------G--------------QTETPTP-E--AAKN--G-------DQ---PGAQ
--GS---------------------------------E----AEVAEGGQA----------------------------G
NEAPGGLQE-SA-V------------------------------------------------------------------
----------------------------------SSQTSE----------------------------------------
-------V--TPQ-SSITAPQIGAVAPQIGAAAPQIDVAAPQIDVAAPQIDVVAPQTRSVDAPQTSSVAAHPPNVTPQNV
TLGEGQHAGGVGSLIP----ADNSGEKNIPVMHLLKYVKETKMTRAFVTYGSLSEIEGSHSCSRIYAKDEEGHEECAQFC
LKNWPACRGHYSPGYCLTK-------------------------------------------------------------
--------------------------------------------------------------------------------
--------------------------------------------------------------------------------
--------------------------------------------------------------------------------
--------------------------------------------------------------------------------
--------------------------------------------------------------------------------
--------------------------------------------------------------------------------
------------------MYTGSNC-------------------------------------------------------
--------------------------------------------------------------------------------
--------------------------------------------------------------------------------
--------------------------------------------------------------------------------
--------------------------------------------------------------------------------
-------------------------------LFCSV--------------------------------------------
--------------------------------------------------------------------------------
--------------------------------------------------------------------------------
--------------------------------------------------------------------------------
--------------------------------------------------------------------------------
--------------------------------------------------------------------------------
--------------------------------------------------------------------------------
--------------------------------------------------------------------------------
--------------------------------------------------------------------------------
--------------------------------------------------------------------------------
--------------------------------------------------------------------------------
--------------------------------------------------------------------------------
--------------------------------------------------------------------------------
--------------------------------------------------------------------------------
--------------------------------------------------------------------------------
--------------------------------------------------------------------------------
--------------------------------------------------------------------------------
--------------------------------------------------------------------------------
--------------------------------------------------------------------------------
--------------------------------------------------------------------------------
--------------------------------------------------------------------------------
------------------------------------------
>PGSY75_0207900
M----------KF-HI----------------------------------------------------------------
--------------------------------------------------------------------------------
--------------------------------------------------------------------------------
--------------------------------------------------------------------------------
--------------------------------------------------------------------------------
--------------------------------------------------------------------------------
--------------------------------------------------------------------------------
--------------------------------------------------------------------------------
--------------------------------------------------------------------------------
--------------------------------------------------------------------------------
--------------------------------------------------------------------------------
--------------------------------------------------------------------------------
--------------------------------------------------------------------------------
--------------------------------------------------------------------------------
--------------------------------------------------------------------------------
--------------------------------------------------------------------------------
--------------------------------------------------------------------------------
--------------------------------------------------------------------------------
--------------------------------------------------------------------------------
--------------------------------------------------------------------------------
--------------------------------------------------------------------------------
--------------------------------------------------------------------------------
--------------------------------------------------------------------------------
--------------------------------------------------------------------------------
--------------------------------------------------------------------------------
--------------------------------------------------------------------------------
--------------------------------------------------------------------------------
--------------------------------------------------------------------------------
--------------------------------------------------------------------------------
--------------------------------------------------------------------------------
--------------------------------------------------------------------------------
--------------------------------------------------------------------------------
--------------------------------------------------------------------------------
--------------------------------------------------------------------------------
--------------------------------------------------------------------------------
--------------------------------------------------------------------------------
--------------------------------------------------------------------------------
--------------------------------------------------------------------------------
--------------------------------------------------------------------------------
-----------------------------------------------------------------------S--------
--------------------------------------------------------------------------------
--------------------------------------------------------------------------------
--------------------------------------------------------------------------------
--------------------------------------------------------------------------------
--------------------------------------------------------------------------------
-----------------------------------------FF-LIL---------------------------------
--------------------------------------------------------------------------------
--------------------------------------------------------------------------------
--------------------------------------------------------------------------------
--------------------------------------------------------------------------------
--------------------------------------------------------------------------------
--------------------------------------------------------------------------------
--------------------------------------------------------------------------------
--------------------------------------------------------------------------------
--------------------------------------------------------------------------------
--------------------------------------------------------------------------------
--------------------------------------------------------------------------------
--------------------------------------------------------------------------------
--------------------------------------------------------------------------------
--------------------------------------------------------------------------------
--------------------------------------------------------------------------------
--------------------------------------------------------------------------------
--------------------------------------------------------------------------------
--------------------------------------------------------------------------------
-------------------------------YIVFFKNTIKSESETVSLSPG---GSDVTTQGKNGESTQQ-PE------
---S-QTPE-------G-----QTKTQ--PL------------------ETVRT-GTQQEQ--RVE--------------
-PA-----GQ-----------------GEEKSQSGGEGAGRSEGRG----------------------------------
------ASVG-----TEIA--------HGS---------------QGQENVEGQQLP-Q----------S----------
-SEQSRNGD-SEEQ--S---RNKQ----LPSVA-----------------------------------------------
-------------------P--------------E-TNPT----S------PTNVE-S-P-KP-VLP-------------
--PAHSF-----------SN----------LNKS-TI---------PQTIPVKSYFLKHYKGVKVTGSCGVQFQLVIVPH
LFINVETKENNIQLEPQFMK-LS--ERID-FEKDKTNLKNKCE--D--N--KNQSFKFILYLQDDMITIKWKVDEDKPTT
-----------------TTTTPPGQVD--LNVDVKRYKLPKLDQPVTSIQ-----------IH-SLAKDGEK--YLME--
SKDYDLGDKIPE---------------KCEAIANDCFLSGNVDIEKCFQCTLLVKNSE-KNDECLKYVSKNIKDRF-E-E
-IKTKGE-DDE-------------DSDEYEFIASANYILKNMYKKNDT--NEKKELLDFKEVDNDLK--VELLNYCNLLK
DNDVNGILANEELGNEQD-IFNNLTKLLEEHKEEN---DNVLYNKMKNEALCLKNVNDWMKNKTGLVLPQLKYS------
------LN--NVNEN--------------------------------------------------N--------------
--E---NYI-KENVFEEDENGIVDLTKFT--VDTN-YSSYNHADSLYCNQDYCNRLKDHNNCVSKINVEDQKNCALSWAF
ASKYHLETIK----------------------------------------------------------------------
--------------------------------------------------------------------------------
--------------------------------------------------------------------------------
--------------------------------------------------------------------------------
--------------------------------------------------------------------------------
--------------------------------------------------------------------------------
--------------------------------------------------------------------------------
--------------------------------------------------------------------------------
--------------------------------------------------------------------------------
--------------------------------------------------------------------------------
--------------------------------------------------------------------------------
--------------------------------------------------------------------------------
--------------------------------------------------------------------------------
--------------------------------------------------------------------------------
--------------------------------------------------------------------------------
--------------------------------------------------------------------------------
--------------------------------------------------------------------------------
--------------------------------------------------------------------------------
--------------------------------------------------------------------------------
--------------------------------------------------------------------------------
--------------------------------------------------------------------------------
--------------------------------------------------------------------------------
--------------------------------------------------------------------------------
--------------------------------------------------------------------------------
--------------------------------------------------------------------------------
--------------------------------------------------------------------------------
--------------------------------------------------------------------------------
--------------------------------------------------------------------------------
--------------------------------------------------------------------------------
--------------------------------------------------------------------------------
--------------------------------------------------------------------------------
--------------------------------------------------------------------------------
--------------------------------------------------------------------------------
--------------------------------------------------------------------------------
--------------------------------------------------------------------------------
--------------------------------------------------------------------------------
--------------------------------------------------------------------------------
--------------------------------------------------------------------------------
--------------------------------------------------------------------------------
--------------------------------------------------------------------------------
--------------------------------------------------------------------------------
--------------------------------------------------------------------------------
--------------------------------------------------------------------------------
------------------------------------------
>PBILCG01_0210100
M----------IC-PI----------------------------------------------------------------
--------------------------------------------------------------------------------
--------------------------------------------------------------------------------
--------------------------------------------------------------------------------
--------------------------------------------------------------------------------
--------------------------------------------------------------------------------
--------------------------------------------------------------------------------
--------------------------------------------------------------------------------
--------------------------------------------------------------------------------
--------------------------------------------------------------------------------
--------------------------------------------------------------------------------
--------------------------------------------------------------------------------
--------------------------------------------------------------------------------
--------------------------------------------------------------------------------
--------------------------------------------------------------------------------
--------------------------------------------------------------------------------
--------------------------------------------------------------------------------
--------------------------------------------------------------------------------
--------------------------------------------------------------------------------
--------------------------------------------------------------------------------
--------------------------------------------------------------------------------
--------------------------------------------------------------------------------
--------------------------------------------------------------------------------
--------------------------------------------------------------------------------
--------------------------------------------------------------------------------
--------------------------------------------------------------------------------
--------------------------------------------------------------------------------
--------------------------------------------------------------------------------
--------------------------------------------------------------------------------
--------------------------------------------------------------------------------
--------------------------------------------------------------------------------
--------------------------------------------------------------------------------
--------------------------------------------------------------------------------
--------------------------------------------------------------------------------
--------------------------------------------------------------------------------
--------------------------------------------------------------------------------
--------------------------------------------------------------------------------
--------------------------------------------------------------------------------
--------------------------------------------------------------------------------
-----------------------------------------------------------------------F--------
--------------------------------------------------------------------------------
--------------------------------------------------------------------------------
--------------------------------------------------------------------------------
--------------------------------------------------------------------------------
--------------------------------------------------------------------------------
-----------------------------------------FL-FII---------------------------------
--------------------------------------------------------------------------------
--------------------------------------------------------------------------------
--------------------------------------------------------------------------------
--------------------------------------------------------------------------------
--------------------------------------------------------------------------------
--------------------------------------------------------------------------------
--------------------------------------------------------------------------------
--------------------------------------------------------------------------------
--------------------------------------------------------------------------------
--------------------------------------------------------------------------------
--------------------------------------------------------------------------------
--------------------------------------------------------------------------------
--------------------------------------------------------------------------------
--------------------------------------------------------------------------------
--------------------------------------------------------------------------------
--------------------------------------------------------------------------------
--------------------------------------------------------------------------------
--------------------------------------------------------------------------------
-------------------------------NVLFTQYFIKCEGNKVTVISHNNGHNDNLDVDKNGVISEE-NV------
---Y-DSSESL-NLASNK----KVGSD--DL------------------HTTTI-SFTAPD--NLE--------------
-NE-----VK-----------------VVLSSESG---------KD----------------------------------
------TIVS-----HT-E--------VSS---------------EGSSHAQPNITPSLSASQITSQKES----------
-SSTHTPGS-PPST--V---STEH----PSSES-----------------------------------------------
---------------------------------------------------------H-P----LSP-------------
--ITSSS-----------QT----------LNKA-AVS--------EIPIQINSALLKNYNGVKVTGPCGSYFRVYLVPH
ILIYALTKYSVIQLEALFND--N--ARID-VEHT-GALQNKCT--E--G--N--HFKLVVYITHNVLTLKWKTYKPNEE-
------------------------SKS--EVHDVRKYKIPTLERPFTSIQ-----------VY-TANS--KA--GVIE--
TKNYNIKTDIPA---------------ICDAIATDCFLNGNVNIEKCFQCTLLVQKKD-KSHECFKYVSNDMKKKM-N-E
-IKVKAE-DDF-------------SSNEYKLIESIDNILSKIYKKTNIPFENTKDLINLEDLDYQFK--NELLEYCKLLK
KVDTSGTMENYELGNAED-IFNNLTRLLKSHSDEN---IVTLQGKLRNTAICIKNVDEWILNKRGLTLPSESDS------
------YL--NTFN----DNDKTEDKDSMSKNSKEDFKNDDKKNPEDQNNNDSNKKVDDNNINDGDTNYVYDFDDD--DY
DKNNYETDM-YESSIREGKNGVIDLEKYG--NQIK-LKSPYFKNSKYCNYEYCNRWRDKTSCISQIEVEEQGNCGLCWVF
ASKLHLETIRCMRGYGHYRSSALFVANCSRRKP--IDRCEEGSNPLEFLRILDEKKFLPLESNYPYSYTNAGN-SCPKLQ
NSWTNLWGDTKLLYNKKVHRYIGKKGFISHETSYFKNNMDLFIDMVKREVQNKGSVIIYIKTQDVIGYDFNGKGVHSMCG
DR-SPDHAANIIGYGNYINKKGEKRSYWLIRNSWSYYWGDEGNFRVDMLGPKNCLYNFIHTVVFFKLDLGAIYVP-----
----KKK-SWKKNVYFLRHNPDFMYSLYYNNYEP-EISQGFLS-----------------------ENDYD---------
---------NTFVHGQSNES-DETN------I------------------------------------------------
--------------------------------------------------------------------------------
--------------------------------------------------------------------------------
--------------------------------------------------------------------------------
------------K-R-----------------------------------------------------------------
--------------QN----VQNSVEKKIQILHILKHIKDSQIKRGLVKYDNINETIDEHTCSRVNSESAEKYEECKKFC
LTKWNECKDHYSPGYCLAD-------------------------------------------------------------
--------------------------------------------------------------------------------
--------------------------------------------------------------------------------
--------------------------------------------------------------------------------
--------------------------------------------------------------------------------
--------------------------------------------------------------------------------
--------------------------------------------------------------------------------
------------------LYKGDHC-------------------------------------------------------
--------------------------------------------------------------------------------
--------------------------------------------------------------------------------
--------------------------------------------------------------------------------
--------------------------------------------------------------------------------
-------------------------------NFCYV--------------------------------------------
--------------------------------------------------------------------------------
--------------------------------------------------------------------------------
--------------------------------------------------------------------------------
--------------------------------------------------------------------------------
--------------------------------------------------------------------------------
--------------------------------------------------------------------------------
--------------------------------------------------------------------------------
--------------------------------------------------------------------------------
--------------------------------------------------------------------------------
--------------------------------------------------------------------------------
--------------------------------------------------------------------------------
--------------------------------------------------------------------------------
--------------------------------------------------------------------------------
--------------------------------------------------------------------------------
--------------------------------------------------------------------------------
--------------------------------------------------------------------------------
--------------------------------------------------------------------------------
--------------------------------------------------------------------------------
--------------------------------------------------------------------------------
--------------------------------------------------------------------------------
------------------------------------------
>PmUG01_04025100
M----------M--------------------------------------------------------------------
--------------------------------------------------------------------------------
--------------------------------------------------------------------------------
--------------------------------------------------------------------------------
--------------------------------------------------------------------------------
--------------------------------------------------------------------------------
--------------------------------------------------------------------------------
--------------------------------------------------------------------------------
--------------------------------------------------------------------------------
--------------------------------------------------------------------------------
--------------------------------------------------------------------------------
--------------------------------------------------------------------------------
--------------------------------------------------------------------------------
--------------------------------------------------------------------------------
--------------------------------------------------------------------------------
--------------------------------------------------------------------------------
--------------------------------------------------------------------------------
--------------------------------------------------------------------------------
--------------------------------------------------------------------------------
--------------------------------------------------------------------------------
--------------------------------------------------------------------------------
--------------------------------------------------------------------------------
--------------------------------------------------------------------------------
--------------------------------------------------------------------------------
--------------------------------------------------------------------------------
--------------------------------------------------------------------------------
--------------------------------------------------------------------------------
--------------------------------------------------------------------------------
--------------------------------------------------------------------------------
--------------------------------------------------------------------------------
--------------------------------------------------------------------------------
--------------------------------------------------------------------------------
--------------------------------------------------------------------------------
--------------------------------------------------------------------------------
--------------------------------------------------------------------------------
--------------------------------------------------------------------------------
--------------------------------------------------------------------------------
--------------------------------------------------------------------------------
--------------------------------------------------------------------------------
--------------------------------------------------------------------------------
--------------------------------------------------------------------------------
--------------------------------------------------------------------------------
--------------------------------------------------------------------------------
--------------------------------------------------------------------------------
--------------------------------------------------------------------------------
--------------------------------------------------------------------------------
--------------------------------------------------------------------------------
--------------------------------------------------------------------------------
--------------------------------------------------------------------------------
--------------------------------------------------------------------------------
--------------------------------------------------------------------------------
--------------------------------------------------------------------------------
--------------------------------------------------------------------------------
--------------------------------------------------------------------------------
--------------------------------------------------------------------------------
--------------------------------------------------------------------------------
--------------------------------------------------------------------------------
--------------------------------------------------------------------------------
--------------------------------------------------------------------------------
--------------------------------------------------------------------------------
--------------------------------------------------------------------------------
--------------------------------------------------------------------------------
--------------------------------------------------------------------------------
--------------------------------------------------------------------------------
-------------------------------SVKFCKNIIKCGKDKLNEPPQD----------ST-GVGEV-IK------
---P-VSSQNKENIPND-----TSKKR--DT------------------PTKTI-SFTIPG--NLE--------------
-ND-----NS-----------------NDENKNGY---------------------------------------------
------GVVG-----TS----------SSH-----AIVVTSLPQPEGTTST---VTP-P----------G----------
--PVSTGVS-ESS---D---NSGR----TSLVT---S-------------------------------------ESGDAS
ANTA--SAVVLTETGQLGQLQ-------------QPQQPR----S------P-VT--P-S----QGL-------------
---QQPGSTPV-------KD----------NLEP-GSP--------DKPIQVESSLLKNFDGVKIVGSCGAYFRVHLVPH
ILIYALTKYSIIQIESLFNE--N--TKID-FEHA-DDIKNKS--------------------------------------
-----------------------------VKVDIRKYRVPKLDRPFTAIQ-----------VY-TANV--KA--GLIE--
SKNYAIGSDIPG---------------KCSAIATECFLNGNFNIESCYQCTLLVQNKD-LSDECFKYVSGDMKSKY-N-E
-IKVMGQ-DDQ-------------DSKEYQFNESIDIILKNIYKVDIS--KNSKVLITLDDFDDVLK--IELMNYCKLLK
EMDVKGTLENHQLGNEVD-IFNNLIRLLSIHPNEN---IITLQDKLRNTAICLKDVDKWIENKRGLILPVLEDN------
------TI--SGNSNSSSNIEEE---ED-------------------------------------D--------DD--EY
KNG---NYL-NEDIYRKDGDGVIDLVKAG--KELK-LRSPYFKNSKYCNKEYCDRWKDKTSCISNIEVEEQGNCGLCWVF
ASKLHLETIRCMRGYGHFRSSALFIANCSKRKP--KHRCTVGSNPIEFLQIVDERKFLPLESDYPYSIINAGN-ACPKPK
NNWTNLWGNSKLLFHKMYGHFMSYKGFISYESNHFRDNMDLFIDLVKREIQNKGSVIIYIKTKDVIGYDFNGRGVHSMCG
DR-VPDHAANIIGYGNYINTDGKKRSYWIVRNSWGYYWGTEGNFKVDILGPPHCKYNFIHTVVVFKLNLGIVNIS-----
----NNK-INDKAPYFSKHSSDFFHSLYFNNYNE-YEDESPFDN----------------------DDDMNVVNPGGNKY
KGFSQKEPRKGIIRGQDDPS-TGGSDAT--EG--------------GGSSSSG-SNGSNSSS-NS--NSS-SSSSSSSSS
--SSSSSSS--SSSSSSSSS---------SSSSSSSSSSSSSSSSS-SGSG----------------------------S
GSSTSSSGS-GS-S------------------------------------------------------------------
---------------------------------TSSSGNN----------------------------------------
-------S--GDS-G-----------------------------------------------------------------
--------------TD----VNSSVEKNIQILHILKHIENSKITRSFVKYDNINETKEDHTCSRSHSKDPAKHDECKQFC
ESNWNTCKGHYSPGYCLTK-------------------------------------------------------------
--------------------------------------------------------------------------------
--------------------------------------------------------------------------------
--------------------------------------------------------------------------------
--------------------------------------------------------------------------------
--------------------------------------------------------------------------------
--------------------------------------------------------------------------------
------------------LYNGGNC-------------------------------------------------------
--------------------------------------------------------------------------------
--------------------------------------------------------------------------------
--------------------------------------------------------------------------------
--------------------------------------------------------------------------------
-------------------------------YFCYV--------------------------------------------
--------------------------------------------------------------------------------
--------------------------------------------------------------------------------
--------------------------------------------------------------------------------
--------------------------------------------------------------------------------
--------------------------------------------------------------------------------
--------------------------------------------------------------------------------
--------------------------------------------------------------------------------
--------------------------------------------------------------------------------
--------------------------------------------------------------------------------
--------------------------------------------------------------------------------
--------------------------------------------------------------------------------
--------------------------------------------------------------------------------
--------------------------------------------------------------------------------
--------------------------------------------------------------------------------
--------------------------------------------------------------------------------
--------------------------------------------------------------------------------
--------------------------------------------------------------------------------
--------------------------------------------------------------------------------
--------------------------------------------------------------------------------
--------------------------------------------------------------------------------
------------------------------------------
>PF3D7_0207500
M----------IC-PI----------------------------------------------------------------
--------------------------------------------------------------------------------
--------------------------------------------------------------------------------
--------------------------------------------------------------------------------
--------------------------------------------------------------------------------
--------------------------------------------------------------------------------
--------------------------------------------------------------------------------
--------------------------------------------------------------------------------
--------------------------------------------------------------------------------
--------------------------------------------------------------------------------
--------------------------------------------------------------------------------
--------------------------------------------------------------------------------
--------------------------------------------------------------------------------
--------------------------------------------------------------------------------
--------------------------------------------------------------------------------
--------------------------------------------------------------------------------
--------------------------------------------------------------------------------
--------------------------------------------------------------------------------
--------------------------------------------------------------------------------
--------------------------------------------------------------------------------
--------------------------------------------------------------------------------
--------------------------------------------------------------------------------
--------------------------------------------------------------------------------
--------------------------------------------------------------------------------
--------------------------------------------------------------------------------
--------------------------------------------------------------------------------
--------------------------------------------------------------------------------
--------------------------------------------------------------------------------
--------------------------------------------------------------------------------
--------------------------------------------------------------------------------
--------------------------------------------------------------------------------
--------------------------------------------------------------------------------
--------------------------------------------------------------------------------
--------------------------------------------------------------------------------
--------------------------------------------------------------------------------
--------------------------------------------------------------------------------
--------------------------------------------------------------------------------
--------------------------------------------------------------------------------
--------------------------------------------------------------------------------
-----------------------------------------------------------------------F--------
--------------------------------------------------------------------------------
--------------------------------------------------------------------------------
--------------------------------------------------------------------------------
--------------------------------------------------------------------------------
--------------------------------------------------------------------------------
-----------------------------------------FL-YII---------------------------------
--------------------------------------------------------------------------------
--------------------------------------------------------------------------------
--------------------------------------------------------------------------------
--------------------------------------------------------------------------------
--------------------------------------------------------------------------------
--------------------------------------------------------------------------------
--------------------------------------------------------------------------------
--------------------------------------------------------------------------------
--------------------------------------------------------------------------------
--------------------------------------------------------------------------------
--------------------------------------------------------------------------------
--------------------------------------------------------------------------------
--------------------------------------------------------------------------------
--------------------------------------------------------------------------------
--------------------------------------------------------------------------------
--------------------------------------------------------------------------------
--------------------------------------------------------------------------------
--------------------------------------------------------------------------------
-------------------------------NVLFTQYFIKCEGNKVTVISHNNGHNDNLDVNKNGVISQE-NV------
---F-DTSESL-NLPSNK----KVGSD--DL------------------NTTTI-SFTVPD--NLE--------------
-NE-----VK-----------------VVSSSESG---------KG----------------------------------
------ATVS-----HT-K--------VTS---------------EGLSDTQPNVTQSV----------S----------
-SSTHTPGS-LDST--M---STEQ----HSSVS-----------------------------------------------
---------------------------------------------------------Q-S----SLP-------------
--TESSS-----------ET----------LNKA-TVP--------EIPIQINSGLLKNYNGVKVTGSCGSYFRVYLVPH
ILIYALTKYSVIQLESLFND--N--ARID-VEHK-GELQNKCS--E--G--Y--HFKLVVYITHNVLNLKWKTYKPNEE-
------------------------SKS--EDSDVRKYRIPKLERPFTSIQ-----------VY-TANS--KA--GVIE--
TKNYNIRTDIPD---------------TCDAIATDCFLNGNVNIEKCFQCTLLVQKKD-KSHECFKYVSSEMKKKM-N-E
-IKVKAQ-DDF-------------NPNEYKLIESIDNILSKIYKKANKPFEISKDLINLEDLDYQFK--NELLEYCKLLK
KVDTSGTLEEYELGNAED-IYNNLTRLLKSHSDEN---IVTLQGKLRNTAICIKNVDEWILNKRGLTLPSESPSESSS--
--KSDSYL--NTFN----DKDKNEDKDDMSKNSKEEFKNDDKENSDDQNNNDSNKKDDENNINNGDTNYVYDFDDD--DY
DNNSYEKDM-YESPIKENKNGVIDLEKYG--NQIK-LKSPYFKNSKYCNYEYCNRWRDKTSCISQIEVEEQGNCGLCWIF
ASKLHFETIRCMRGYGHFRSSALYVANCSKRKP--IDRCEEGSNPLEFLRILDEKKFLPLESNYPYSYTSAGN-SCPKLP
NSWTNLWGDTKLLFNKKVHRYIGNKGFISHETSYFKNNMDLFIDMVKREVQNKGSVIIYIKTQDVIGYDFNGKGVHSMCG
DR-TPDHAANIIGYGNYINKKGEKRSYWLIRNSWSYYWGDEGNFRVDMLGPKNCLYNFIHTVVFFKLDLGTIHVP-----
----KKK-SWKKNVYFLRHNPDFMYSLYYNNYEP-ETSQDFES-----------------------ENDYD---------
---------NAFVHGQSNES-DETN------K------------------------------------------------
--------------------------------------------------------------------------------
--------------------------------------------------------------------------------
--------------------------------------------------------------------------------
------------E-G-----------------------------------------------------------------
--------------KN----VHNSVEKKIQILHILKHIKDSQIKRGLVKYDNINETKDEHTCSRVNSQDAEKYEECKKFC
LTKWNECKDHYSPGYCLTD-------------------------------------------------------------
--------------------------------------------------------------------------------
--------------------------------------------------------------------------------
--------------------------------------------------------------------------------
--------------------------------------------------------------------------------
--------------------------------------------------------------------------------
--------------------------------------------------------------------------------
------------------LYKGEDC-------------------------------------------------------
--------------------------------------------------------------------------------
--------------------------------------------------------------------------------
--------------------------------------------------------------------------------
--------------------------------------------------------------------------------
-------------------------------NFCYV--------------------------------------------
--------------------------------------------------------------------------------
--------------------------------------------------------------------------------
--------------------------------------------------------------------------------
--------------------------------------------------------------------------------
--------------------------------------------------------------------------------
--------------------------------------------------------------------------------
--------------------------------------------------------------------------------
--------------------------------------------------------------------------------
--------------------------------------------------------------------------------
--------------------------------------------------------------------------------
--------------------------------------------------------------------------------
--------------------------------------------------------------------------------
--------------------------------------------------------------------------------
--------------------------------------------------------------------------------
--------------------------------------------------------------------------------
--------------------------------------------------------------------------------
--------------------------------------------------------------------------------
--------------------------------------------------------------------------------
--------------------------------------------------------------------------------
--------------------------------------------------------------------------------
------------------------------------------
>PGSY75_0207500
Q-------------------------------------------------------------------------------
--------------------------------------------------------------------------------
--------------------------------------------------------------------------------
--------------------------------------------------------------------------------
--------------------------------------------------------------------------------
--------------------------------------------------------------------------------
--------------------------------------------------------------------------------
--------------------------------------------------------------------------------
--------------------------------------------------------------------------------
--------------------------------------------------------------------------------
--------------------------------------------------------------------------------
--------------------------------------------------------------------------------
--------------------------------------------------------------------------------
--------------------------------------------------------------------------------
--------------------------------------------------------------------------------
--------------------------------------------------------------------------------
--------------------------------------------------------------------------------
--------------------------------------------------------------------------------
--------------------------------------------------------------------------------
--------------------------------------------------------------------------------
--------------------------------------------------------------------------------
--------------------------------------------------------------------------------
--------------------------------------------------------------------------------
--------------------------------------------------------------------------------
--------------------------------------------------------------------------------
--------------------------------------------------------------------------------
--------------------------------------------------------------------------------
--------------------------------------------------------------------------------
--------------------------------------------------------------------------------
--------------------------------------------------------------------------------
--------------------------------------------------------------------------------
--------------------------------------------------------------------------------
--------------------------------------------------------------------------------
--------------------------------------------------------------------------------
--------------------------------------------------------------------------------
--------------------------------------------------------------------------------
--------------------------------------------------------------------------------
--------------------------------------------------------------------------------
--------------------------------------------------------------------------------
--------------------------------------------------------------------------------
--------------------------------------------------------------------------------
--------------------------------------------------------------------------------
--------------------------------------------------------------------------------
--------------------------------------------------------------------------------
--------------------------------------------------------------------------------
--------------------------------------------------------------------------------
--------------------------------------------------------------------------------
--------------------------------------------------------------------------------
--------------------------------------------------------------------------------
--------------------------------------------------------------------------------
--------------------------------------------------------------------------------
--------------------------------------------------------------------------------
--------------------------------------------------------------------------------
--------------------------------------------------------------------------------
--------------------------------------------------------------------------------
--------------------------------------------------------------------------------
--------------------------------------------------------------------------------
--------------------------------------------------------------------------------
--------------------------------------------------------------------------------
--------------------------------------------------------------------------------
--------------------------------------------------------------------------------
--------------------------------------------------------------------------------
--------------------------------------------------------------------------------
--------------------------------------------------------------------------------
--------------------------------------------------------------------------------
--------------------------------------------------------------------------------
------------------------------SSHPG---------PG----------------------------------
--------------------------------------------------------------------------------
--------------------------------------------------------------------------------
---P------------------------------N-EQPS----S------PSPTE-R-P----SGE-------------
--TPSSP-----------QT----------LNKA-AVP--------EIPIQITSALLKNYNGVKVTGPCGAYFRVYLVPH
ILIYALTKYSVIQLESLFND--N--PRID-VEHT-GALQNKCS--E--G--K--HFKLVVYITHNTLTLKWKTHNPKEE-
------------------------TKS--DVVDIRKYRIPTLERPFTSIQ-----------VY-TANP--KA--GLIE--
TKNYNIRTDIPD---------------TCDTIATDCFLNGNVNIEKCFQCTLLVQKKD-ISHECFKYVSKEMKKKM-N-E
-IKVKAE-DDS-------------NSDEYKLIESIDNILSKIYKKSNEPFENSKELISLEDLDYQFK--NELLEYCNLLK
KVDTSGTLESYELSNEED-IYNNLTRLLRSHSDEN---VVTLQGKLRNTAICIKNVDEWILNKRGLTLPSESDD------
------YF--NNYN----DNDKKEDQDSVNNNMNEDFK------------------DDNSNKNDDDTNYVYDFDDD--DY
DNNNYETDM-YEDSIKADKDGVIDLEKIG--NKIK-LRSPYFKNSKYCNYEYCNRWRDKTSCISQIEVEEQGNCGLCWVF
ASKLHVETIRCMRGYGHYRSSALYVANCSKRKP--IDRCEEGSNPLEFLRILDEKKFLPLESNYPYSYTNAGN-SCPKIQ
NSWTNLWGDTKLLFNKRIHRYIGNKGFISHETSYFKDNMDLFIDMVKREVQNKGSVIVYIKTQDVIGYDFNGKGVHSMCG
DR-TPDHAANIIGYGNYINKKGEKRSYWLIRNSWSYYWGDEGNFRVDMLGPKNCLYNFIHTVVFFKLDLGAINVP-----
----KKT-FWRRNVYFLRHNPDFMYTLYYNNYEP-ETSQNYIS-----------------------DDNYE---------
---------NTFVHGQSDET-EETD------I------------------------------------------------
--------------------------------------------------------------------------------
--------------------------------------------------------------------------------
--------------------------------------------------------------------------------
------------K-R-----------------------------------------------------------------
--------------QG----VQNSVEKKIQILHILKHINNSQVKRGLVKYDNLNETKDEHSCSRVNSEDPDKYEECKKFC
LTKWNECKDHYSPGYCLTD-------------------------------------------------------------
--------------------------------------------------------------------------------
--------------------------------------------------------------------------------
--------------------------------------------------------------------------------
--------------------------------------------------------------------------------
--------------------------------------------------------------------------------
--------------------------------------------------------------------------------
------------------LYKEKHC-------------------------------------------------------
--------------------------------------------------------------------------------
--------------------------------------------------------------------------------
--------------------------------------------------------------------------------
--------------------------------------------------------------------------------
-------------------------------NFCYV--------------------------------------------
--------------------------------------------------------------------------------
--------------------------------------------------------------------------------
--------------------------------------------------------------------------------
--------------------------------------------------------------------------------
--------------------------------------------------------------------------------
--------------------------------------------------------------------------------
--------------------------------------------------------------------------------
--------------------------------------------------------------------------------
--------------------------------------------------------------------------------
--------------------------------------------------------------------------------
--------------------------------------------------------------------------------
--------------------------------------------------------------------------------
--------------------------------------------------------------------------------
--------------------------------------------------------------------------------
--------------------------------------------------------------------------------
--------------------------------------------------------------------------------
--------------------------------------------------------------------------------
--------------------------------------------------------------------------------
--------------------------------------------------------------------------------
--------------------------------------------------------------------------------
------------------------------------------
>PPRFG01_0207500
M----------IC-PI----------------------------------------------------------------
--------------------------------------------------------------------------------
--------------------------------------------------------------------------------
--------------------------------------------------------------------------------
--------------------------------------------------------------------------------
--------------------------------------------------------------------------------
--------------------------------------------------------------------------------
--------------------------------------------------------------------------------
--------------------------------------------------------------------------------
--------------------------------------------------------------------------------
--------------------------------------------------------------------------------
--------------------------------------------------------------------------------
--------------------------------------------------------------------------------
--------------------------------------------------------------------------------
--------------------------------------------------------------------------------
--------------------------------------------------------------------------------
--------------------------------------------------------------------------------
--------------------------------------------------------------------------------
--------------------------------------------------------------------------------
--------------------------------------------------------------------------------
--------------------------------------------------------------------------------
--------------------------------------------------------------------------------
--------------------------------------------------------------------------------
--------------------------------------------------------------------------------
--------------------------------------------------------------------------------
--------------------------------------------------------------------------------
--------------------------------------------------------------------------------
--------------------------------------------------------------------------------
--------------------------------------------------------------------------------
--------------------------------------------------------------------------------
--------------------------------------------------------------------------------
--------------------------------------------------------------------------------
--------------------------------------------------------------------------------
--------------------------------------------------------------------------------
--------------------------------------------------------------------------------
--------------------------------------------------------------------------------
--------------------------------------------------------------------------------
--------------------------------------------------------------------------------
--------------------------------------------------------------------------------
-----------------------------------------------------------------------F--------
--------------------------------------------------------------------------------
--------------------------------------------------------------------------------
--------------------------------------------------------------------------------
--------------------------------------------------------------------------------
--------------------------------------------------------------------------------
-----------------------------------------FL-YII---------------------------------
--------------------------------------------------------------------------------
--------------------------------------------------------------------------------
--------------------------------------------------------------------------------
--------------------------------------------------------------------------------
--------------------------------------------------------------------------------
--------------------------------------------------------------------------------
--------------------------------------------------------------------------------
--------------------------------------------------------------------------------
--------------------------------------------------------------------------------
--------------------------------------------------------------------------------
--------------------------------------------------------------------------------
--------------------------------------------------------------------------------
--------------------------------------------------------------------------------
--------------------------------------------------------------------------------
--------------------------------------------------------------------------------
--------------------------------------------------------------------------------
--------------------------------------------------------------------------------
--------------------------------------------------------------------------------
-------------------------------NVLFTQYFIKCEGNKVTVISHNNGHNDNLDVNKNGVISQE-NV------
---F-DTSESL-NLPSNK----KVGSD--DL------------------NTTTI-SFTVPD--NLE--------------
-NE-----VK-----------------VVSSSESG---------NG----------------------------------
------ATVS-----HT-K--------VPS---------------EGSSDTQPNVTPSV----------S----------
-SSTHTPGS-LDST--V---STEQ----HSSVS-----------------------------------------------
---------------------------------------------------------Q-S----SLP-------------
--TESSS-----------ET----------LNKA-TAP--------EIPIQINSGLLKNYNGVKVTGSCGSYFRVYLVPH
ILIYALTKYSVIQLESLFND--N--ARID-VEHK-GELQNKCS--E--G--Y--HFKLVVYITHNVLNLKWKTYKPNEE-
------------------------SKS--EDSDVRKYRIPKLERPFTSIQ-----------VY-TANS--KA--GVIE--
TKNYNIRTDIPD---------------TCDAIATDCFLNGNVNIEKCFQCTLLVQKKD-KSHECFKYVSSEMKKKM-N-E
-IKVKAQ-DDF-------------NPNEYKLIESIDNILSKIYKKANKPFEISKDLINLEDLDYQFK--NELLEYCKLLK
KVDTSGTLEEYELGNAED-IYNNLTRLLKSHSDEN---IVTLQGKLRNTAICIKNVDEWILNKRGLTLPSESPNESPSES
SSKSDSYL--NTFN----DKDKNEDKDDMSKNSKDDFKNDDKENSDDPNNNDSNKKDDENNINNGDTNYVYDFDDD--DY
DNNSYEKDM-YESPIKENKNGVIDLEKYG--NQIK-LKSPYFKNSKYCNYEYCNRWRDKTSCISQIEVEEQGNCGLCWIF
ASKLHFETIRCMRGYGHFRSSALYVANCSKRKP--IDRCEEGSNPLEFLRILDEKKFLPLESNYPYSYTSAGN-SCPKLP
NSWTNLWGDTKLLFNKKVHRYIGNKGFISHETSYFKNNMDLFIDMVKREVQNKGSVIIYIKTQDVIGYDFNGKGVHSICG
DR-TPDHAANIIGYGNYINKKGEKRSYWLIRNSWSYYWGDEGNFRVDMLGPKNCLYNFIHTVVFFKLDLGTIHVP-----
----KKK-SWKKNVYFLRHNPDFMYSLYYNNYEP-ETSQDFVS-----------------------ENDYD---------
---------NTFVHGQSDES-DETN------K------------------------------------------------
--------------------------------------------------------------------------------
--------------------------------------------------------------------------------
--------------------------------------------------------------------------------
------------E-G-----------------------------------------------------------------
--------------KN----VHNSVEKKIQILHILKHIKDSQIKRGLVKYDNINETKDEHTCSRVNSQDAEKYEECKKFC
LTKWNECKDHYSPGYCLTD-------------------------------------------------------------
--------------------------------------------------------------------------------
--------------------------------------------------------------------------------
--------------------------------------------------------------------------------
--------------------------------------------------------------------------------
--------------------------------------------------------------------------------
--------------------------------------------------------------------------------
------------------LYKGEDC-------------------------------------------------------
--------------------------------------------------------------------------------
--------------------------------------------------------------------------------
--------------------------------------------------------------------------------
--------------------------------------------------------------------------------
-------------------------------NFCYV--------------------------------------------
--------------------------------------------------------------------------------
--------------------------------------------------------------------------------
--------------------------------------------------------------------------------
--------------------------------------------------------------------------------
--------------------------------------------------------------------------------
--------------------------------------------------------------------------------
--------------------------------------------------------------------------------
--------------------------------------------------------------------------------
--------------------------------------------------------------------------------
--------------------------------------------------------------------------------
--------------------------------------------------------------------------------
--------------------------------------------------------------------------------
--------------------------------------------------------------------------------
--------------------------------------------------------------------------------
--------------------------------------------------------------------------------
--------------------------------------------------------------------------------
--------------------------------------------------------------------------------
--------------------------------------------------------------------------------
--------------------------------------------------------------------------------
--------------------------------------------------------------------------------
------------------------------------------
>PcyM_0417200
M----------KA-RL----------------------------------------------------------------
--------------------------------------------------------------------------------
--------------------------------------------------------------------------------
--------------------------------------------------------------------------------
--------------------------------------------------------------------------------
--------------------------------------------------------------------------------
--------------------------------------------------------------------------------
--------------------------------------------------------------------------------
--------------------------------------------------------------------------------
--------------------------------------------------------------------------------
--------------------------------------------------------------------------------
--------------------------------------------------------------------------------
--------------------------------------------------------------------------------
--------------------------------------------------------------------------------
--------------------------------------------------------------------------------
--------------------------------------------------------------------------------
--------------------------------------------------------------------------------
--------------------------------------------------------------------------------
--------------------------------------------------------------------------------
--------------------------------------------------------------------------------
--------------------------------------------------------------------------------
--------------------------------------------------------------------------------
--------------------------------------------------------------------------------
--------------------------------------------------------------------------------
--------------------------------------------------------------------------------
--------------------------------------------------------------------------------
--------------------------------------------------------------------------------
--------------------------------------------------------------------------------
--------------------------------------------------------------------------------
--------------------------------------------------------------------------------
--------------------------------------------------------------------------------
--------------------------------------------------------------------------------
--------------------------------------------------------------------------------
--------------------------------------------------------------------------------
--------------------------------------------------------------------------------
--------------------------------------------------------------------------------
--------------------------------------------------------------------------------
--------------------------------------------------------------------------------
--------------------------------------------------------------------------------
-----------------------------------------------------------------------S--------
--------------------------------------------------------------------------------
--------------------------------------------------------------------------------
--------------------------------------------------------------------------------
--------------------------------------------------------------------------------
--------------------------------------------------------------------------------
-----------------------------------------LI-LIL---------------------------------
--------------------------------------------------------------------------------
--------------------------------------------------------------------------------
--------------------------------------------------------------------------------
--------------------------------------------------------------------------------
--------------------------------------------------------------------------------
--------------------------------------------------------------------------------
--------------------------------------------------------------------------------
--------------------------------------------------------------------------------
--------------------------------------------------------------------------------
--------------------------------------------------------------------------------
--------------------------------------------------------------------------------
--------------------------------------------------------------------------------
--------------------------------------------------------------------------------
--------------------------------------------------------------------------------
--------------------------------------------------------------------------------
--------------------------------------------------------------------------------
--------------------------------------------------------------------------------
--------------------------------------------------------------------------------
-------------------------------CVVCRDCAVRCTGTNDNPGAET----------GK-------QA------
---E-E---------------------------------------------RTE-AGGGPG--GVE--------------
-GT-----GAGAQGVVGAAGGGVAGTGAVPGQG-----------------------------------------------
-------------------------------------------------GA----VPGP----------GSGEAVSLSQD
AGDTPREGQPVASQDGA---LPAE----NSEDA---Q-------------------------------------G-----
------------------RTD-------------E-TSSNSVDSP------S-PD--S-N----PNP-------------
--VVDNAEAV--------TV----------TAPS-EGP--------KEEIPVKSSLLKGYKGVKVTGPCSASFLVFFAPY
LFIDVDAESSNIYLGTDLSD--L--EVTEKMGVG-ENNTNKCD--D--G--K--TFKFVALIGDDHLTIKWKVYDPKVQT
------------------P-----PQD--DTAEMRKYVMKSLNGEFTSVQ-----------VH-TVIQ--QNGSNVFE--
SKNYALSNDMPE---------------QCDAIATNCFLSGSVYIEKCYRCTLKMKKLN-PSDVCYNYIPKVENAPS-Q-E
SISAQAS--DE-------------ESMQEKLAASIGMILQGMYKKGET---GLNELLIFDEADAALK--EELLNYCALMK
EVDTSGVLENYELGSEEN-VFANITNMLQKNSDYS---VSSLQNKLKNPAMCLKNADEWVGSKMGLVLPNLPYN------
------HL--EVPHP--------------------------------------------------S--------TP--EV
ANV---EDT-SEDTQSGGYDGVIDFSTAS--KT-N-FSTSQYVDKMHCNGEYCDRTKDTSSCIAKIKAGDQGDCATSWLF
ASKVHLETIKCMKGHDHVASSALYVANCSGKEA--KDKCQTPSNPLDFLNTLEETKFLPAESDLPYSYKEVNN-VCPEPK
SHWQNLWENVKLLDKQYQPNSVSTKGYTAYQSDHFKGNMDAFNKLVKSEVMNKGSVIAYVKAQGVMTYDLNGKKVLSLCG
GE-TPDLAVNIVGYGNYINGEGVKKSYWLLQNSWGKHWGDKGKFKVDMDGPPGCQHNFIHTAAVFNVDIPVVEKP-----
----TKE-DAQIYNYYLKSSPDFWGNIYYKNVGG-QTNTSAKNA----------------------TGVAN---------
---------ESVLHGQADTE-VEVK------V--------------AGEDPAT-PLSTQAT--G---GAT-AGQVSTVVP
-SLP---------------------------------V----QVEV-TVAR----------------------------N
VGAPGDQ------------------------AGSPGPAGPTGPAGSPGSP-----------------------GQEGQEG
PAG---P--PGTPG------------------PEGPEGSAGP-------------------------TGPEGPEGSAGPT
GPPGP-SG--TPG-T-----------------------------------------------------------------
--------------EGQPGTAPEAAVLDTQVSHVLKYIKKNKVKMNVVSYKNHEAITTGHDCWRSYSVNPDKYEECVKIC
EANWSKCENDVAPGFCLFE-------------------------------------------------------------
--------------------------------------------------------------------------------
--------------------------------------------------------------------------------
--------------------------------------------------------------------------------
--------------------------------------------------------------------------------
--------------------------------------------------------------------------------
--------------------------------------------------------------------------------
------------------HGKDNDC-------------------------------------------------------
--------------------------------------------------------------------------------
--------------------------------------------------------------------------------
--------------------------------------------------------------------------------
--------------------------------------------------------------------------------
-------------------------------FFCYV--------------------------------------------
--------------------------------------------------------------------------------
--------------------------------------------------------------------------------
--------------------------------------------------------------------------------
--------------------------------------------------------------------------------
--------------------------------------------------------------------------------
--------------------------------------------------------------------------------
--------------------------------------------------------------------------------
--------------------------------------------------------------------------------
--------------------------------------------------------------------------------
--------------------------------------------------------------------------------
--------------------------------------------------------------------------------
--------------------------------------------------------------------------------
--------------------------------------------------------------------------------
--------------------------------------------------------------------------------
--------------------------------------------------------------------------------
--------------------------------------------------------------------------------
--------------------------------------------------------------------------------
--------------------------------------------------------------------------------
--------------------------------------------------------------------------------
--------------------------------------------------------------------------------
------------------------------------------
>PY17X_0305600
M----------KT-YI----------------------------------------------------------------
--------------------------------------------------------------------------------
--------------------------------------------------------------------------------
--------------------------------------------------------------------------------
--------------------------------------------------------------------------------
--------------------------------------------------------------------------------
--------------------------------------------------------------------------------
--------------------------------------------------------------------------------
--------------------------------------------------------------------------------
--------------------------------------------------------------------------------
--------------------------------------------------------------------------------
--------------------------------------------------------------------------------
--------------------------------------------------------------------------------
--------------------------------------------------------------------------------
--------------------------------------------------------------------------------
--------------------------------------------------------------------------------
--------------------------------------------------------------------------------
--------------------------------------------------------------------------------
--------------------------------------------------------------------------------
--------------------------------------------------------------------------------
--------------------------------------------------------------------------------
--------------------------------------------------------------------------------
--------------------------------------------------------------------------------
--------------------------------------------------------------------------------
--------------------------------------------------------------------------------
--------------------------------------------------------------------------------
--------------------------------------------------------------------------------
--------------------------------------------------------------------------------
--------------------------------------------------------------------------------
--------------------------------------------------------------------------------
--------------------------------------------------------------------------------
--------------------------------------------------------------------------------
--------------------------------------------------------------------------------
--------------------------------------------------------------------------------
--------------------------------------------------------------------------------
--------------------------------------------------------------------------------
--------------------------------------------------------------------------------
--------------------------------------------------------------------------------
--------------------------------------------------------------------------------
-----------------------------------------------------------------------P--------
--------------------------------------------------------------------------------
--------------------------------------------------------------------------------
--------------------------------------------------------------------------------
--------------------------------------------------------------------------------
--------------------------------------------------------------------------------
-----------------------------------------LI-FLL---------------------------------
--------------------------------------------------------------------------------
--------------------------------------------------------------------------------
--------------------------------------------------------------------------------
--------------------------------------------------------------------------------
--------------------------------------------------------------------------------
--------------------------------------------------------------------------------
--------------------------------------------------------------------------------
--------------------------------------------------------------------------------
--------------------------------------------------------------------------------
--------------------------------------------------------------------------------
--------------------------------------------------------------------------------
--------------------------------------------------------------------------------
--------------------------------------------------------------------------------
--------------------------------------------------------------------------------
--------------------------------------------------------------------------------
--------------------------------------------------------------------------------
--------------------------------------------------------------------------------
--------------------------------------------------------------------------------
-------------------------------YAMLGNDIINCRPVPQHFPYPS-----TLTGGNNGTTPGG-AQKAEKGT
TDKNASELESEKDKNSQ-----KSTDP--SA------------------PSSSN-IATLPG--SPD--------------
-SAKQ---GS-----------------GSDSSDSS---------------------------------------------
------DSSD-----SS-------------------------------DSS-D--SS------------D----------
-SS-DSSDS-SDSS--D----SSD----SSDVT---R-------------------------------------T-----
-------------------KE---------------VTPG----T------PVGTNTSDQ----QQS-------------
---QDALQKAAGGPSSDPASISSSEVIVMDISKIKRRS--------EHRGTVESALLKNYKGVKVTGSCGDEVGIFLEPY
IYISVDSKNNVMDLSATFPN--VLGQHITIFSKE-SPMKNLCY--D--DDHL--YYKMLVYLDQDVLTIKWTVFPIDPGM
GKC---------ELC-ANH-----NSE--NNVDVKKFRIPKLETPFTTIQ-----------VH-SLLT--KENQVVIK--
SKDYSLINDMPK---------------KCDKIATKCFLDGKTDIEPCYTCSLLTENFP-RTDECYNYSSPLVK-EY-N-Q
-VLAVGQ-SDEDN----------VDDKNLSLVDSINNILNDIYKTDEQ---NNKVLIDVEDLSTNLK--KELTYYCQILN
EIDTSGTLDIYKIGNSVE-IFNNLIRLLKNHQDEN---KSYMINKLKNPAICMKHVEQWVVNRKGLKLPIILDD------
------SE--TENK----------------------------------------------------------------NS
EES---KNTNISIIYEEGPDGIIDLTKTIDGNTVSGLGVLANKLDAFCNNDFCDRLKDNNSCISNIDVEEQGNCATSWIF
ASKFHLETAICMKGHDNFTTSALYVANCSKKDP--KDKCLTGSNPLEFLDILQANAYLPNESNYPYNYKNVGD-SCPETN
ESWVNLFDKVKLENSNDDTKSI-IKGYTSYESKDYKSNMNEFVDIIKNKIKKLGSVIAYVKFSDFMGYDFNGNKVHKLSG
SG-TPDMIVNIIGYGKYINENNQVKPYWLVRNSWGKHWADEGNFKVDMETPENSEHNFIHTVLVFDLDLPVAQKI-----
----NND-AP-IYNYYLKNSPNFYKNLYYNHVSR-KNAKAQAD--------------------------A----------
---------DAAISGQAEEG-P-TK------VEGVSNDKGQTLQSGGGSSQDG-TANNVPGS-QS--GSGITGNGATVKD
--GA---------------------------------T----VQAA-QGQV----------------------------A
NGQTGPGSAVTP-S------------------------------------------------------------QTVQPS
PGG------SGLPP------------------TGSDAGSRSPPTGTPSGSRFPPKGSPTVTVLTSSGGNGAQTQTNLNPA
SGSVQSNSATTAV-N-----------------------------------------------------------------
--------------TE----SQANSTKNTEVFHVLKVVRNKKVQTSLIKYNKYNEM-GEHSCSRAMSRDPLNKEKCIQFC
SDNWDHCYFDLYPGYCLNK-------------------------------------------------------------
--------------------------------------------------------------------------------
--------------------------------------------------------------------------------
--------------------------------------------------------------------------------
--------------------------------------------------------------------------------
--------------------------------------------------------------------------------
--------------------------------------------------------------------------------
------------------LKRDNEC-------------------------------------------------------
--------------------------------------------------------------------------------
--------------------------------------------------------------------------------
--------------------------------------------------------------------------------
--------------------------------------------------------------------------------
-------------------------------NFCAV--------------------------------------------
--------------------------------------------------------------------------------
--------------------------------------------------------------------------------
--------------------------------------------------------------------------------
--------------------------------------------------------------------------------
--------------------------------------------------------------------------------
--------------------------------------------------------------------------------
--------------------------------------------------------------------------------
--------------------------------------------------------------------------------
--------------------------------------------------------------------------------
--------------------------------------------------------------------------------
--------------------------------------------------------------------------------
--------------------------------------------------------------------------------
--------------------------------------------------------------------------------
--------------------------------------------------------------------------------
--------------------------------------------------------------------------------
--------------------------------------------------------------------------------
--------------------------------------------------------------------------------
--------------------------------------------------------------------------------
--------------------------------------------------------------------------------
--------------------------------------------------------------------------------
------------------------------------------
>PcyM_0417100
M----------KS-SF----------------------------------------------------------------
--------------------------------------------------------------------------------
--------------------------------------------------------------------------------
--------------------------------------------------------------------------------
--------------------------------------------------------------------------------
--------------------------------------------------------------------------------
--------------------------------------------------------------------------------
--------------------------------------------------------------------------------
--------------------------------------------------------------------------------
--------------------------------------------------------------------------------
--------------------------------------------------------------------------------
--------------------------------------------------------------------------------
--------------------------------------------------------------------------------
--------------------------------------------------------------------------------
--------------------------------------------------------------------------------
--------------------------------------------------------------------------------
--------------------------------------------------------------------------------
--------------------------------------------------------------------------------
--------------------------------------------------------------------------------
--------------------------------------------------------------------------------
--------------------------------------------------------------------------------
--------------------------------------------------------------------------------
--------------------------------------------------------------------------------
--------------------------------------------------------------------------------
--------------------------------------------------------------------------------
--------------------------------------------------------------------------------
--------------------------------------------------------------------------------
--------------------------------------------------------------------------------
--------------------------------------------------------------------------------
--------------------------------------------------------------------------------
--------------------------------------------------------------------------------
--------------------------------------------------------------------------------
--------------------------------------------------------------------------------
--------------------------------------------------------------------------------
--------------------------------------------------------------------------------
--------------------------------------------------------------------------------
--------------------------------------------------------------------------------
--------------------------------------------------------------------------------
--------------------------------------------------------------------------------
-----------------------------------------------------------------------L--------
--------------------------------------------------------------------------------
--------------------------------------------------------------------------------
--------------------------------------------------------------------------------
--------------------------------------------------------------------------------
--------------------------------------------------------------------------------
-----------------------------------------LL-LAL---------------------------------
--------------------------------------------------------------------------------
--------------------------------------------------------------------------------
--------------------------------------------------------------------------------
--------------------------------------------------------------------------------
--------------------------------------------------------------------------------
--------------------------------------------------------------------------------
--------------------------------------------------------------------------------
--------------------------------------------------------------------------------
--------------------------------------------------------------------------------
--------------------------------------------------------------------------------
--------------------------------------------------------------------------------
--------------------------------------------------------------------------------
--------------------------------------------------------------------------------
--------------------------------------------------------------------------------
--------------------------------------------------------------------------------
--------------------------------------------------------------------------------
--------------------------------------------------------------------------------
--------------------------------------------------------------------------------
-------------------------------GAAYGSNVAMCTTVPESS----------------SGGSGG-SQ------
---S-TSS---------------------------------------------A-SGTVTE--NGG--------------
-SS-----GA---GL------------QSASSGNE---------------------------------------------
------QGVT-----QP-------------------------------TNP----SP-P----------V----------
-SQAPNSAESNPSQPVQ---TPDQ----HADVP---P-------------------------------------S-----
-------------------QS-------------S-TTPT----A------Q-GI--A-S----ASS-------------
---SGNTNGQ--------GG----------ATQL-QTS--------TKKAELQSALLKNFTGVKVTGPCDTEVGLFLIPH
MYISVKAAKDIIELSTKFPNSDN--TIIQ-FTKGGETLINKCEGNP--E--K--TFMFIVYLEDNILTLKWIVYPQSE--
-------------------------DK--NKADVRKYRLPNLERPITSIQ-----------VH-SVMV--QEDTVIYT--
SKDYSIKNDIPGESRELGPTDGCSPEQNCQQTMSACFLSGNTDIESCYTCNLLIHNND-TNDKCFDYVSADFKKEF-L-D
-IKVKGQ-DDE-------------ESSEYKLAQVINEVLNGIYKTDPE---GNKELITSEELDENVK--KHIGNYCQVLK
EMDISGTMEVHQMGNEMD-VFKNLVQLLQKHGEEK---NSTLEWKLQNPALCLKNVNDWVVNKKGLVLPLLQNG------
------GSDIYFG----------------------------------------------------E--------SN--LV
EGG---QKS-GLSTYQVGDDGIIDLSIEQ--KNSH-TSSTPFTNHMFCNADYCDWTKDSSSCMAKIEAGDQGDCATSWLF
ASKVHLETIKCMKGYDHIASSALYVANCSSKEA--KDKCQAPSNPLEFLNILEGTKFLPAESDLPYSYKEVNN-VCPEPK
SHWKNLWENVKLLDKQYQPNSVSTKGYIAYQSDHFKGNMDAFIKLVKSEVMNKGSVIAYVKADELMGYDLNGKKVLSLCG
GE-TPDLAVNIIGYGNYIHGEGVKKSYWLLQNSWGKHWGDKGKFKVDMDGLPGCQHNFIHTAAVFNLDVPPFQSP-----
----AKD-TE-LYSYQLKSSPDFYKNLYYNAVGE-AKGSAPSQ-------------------------------------
-----------AVHGQDAPE-ETAV------G--------------GGENSVSTVQGQQPQP-QV--PSG-VSTDTKAPE
--GADNTV-----------S---------TSEISVGPS----QQAQ-APQS----------------------------P
GEG-QV-VS-TQ-Q-----------------------------------------------------------------Q
PGGSTPAPEP---S----------APQPAQQVDASTPVAT----------------------------------------
-------V--TPG-G-----------------------------------------------------------------
--------------ANPN--GGAENAKMSHIIHVLKHIKQTKMVTRMVTYEGEYEL-GDHSCSRTQASTVEKLDECIRFC
NENLYLCERTVSAGYCLTK-------------------------------------------------------------
--------------------------------------------------------------------------------
--------------------------------------------------------------------------------
--------------------------------------------------------------------------------
--------------------------------------------------------------------------------
--------------------------------------------------------------------------------
--------------------------------------------------------------------------------
------------------LRNANDC-------------------------------------------------------
--------------------------------------------------------------------------------
--------------------------------------------------------------------------------
--------------------------------------------------------------------------------
--------------------------------------------------------------------------------
-------------------------------IFCFV--------------------------------------------
--------------------------------------------------------------------------------
--------------------------------------------------------------------------------
--------------------------------------------------------------------------------
--------------------------------------------------------------------------------
--------------------------------------------------------------------------------
--------------------------------------------------------------------------------
--------------------------------------------------------------------------------
--------------------------------------------------------------------------------
--------------------------------------------------------------------------------
--------------------------------------------------------------------------------
--------------------------------------------------------------------------------
--------------------------------------------------------------------------------
--------------------------------------------------------------------------------
--------------------------------------------------------------------------------
--------------------------------------------------------------------------------
--------------------------------------------------------------------------------
--------------------------------------------------------------------------------
--------------------------------------------------------------------------------
--------------------------------------------------------------------------------
--------------------------------------------------------------------------------
------------------------------------------
>PVP01_0417800
M----------RIRPA----------------------------------------------------------------
--------------------------------------------------------------------------------
--------------------------------------------------------------------------------
--------------------------------------------------------------------------------
--------------------------------------------------------------------------------
--------------------------------------------------------------------------------
--------------------------------------------------------------------------------
--------------------------------------------------------------------------------
--------------------------------------------------------------------------------
--------------------------------------------------------------------------------
--------------------------------------------------------------------------------
--------------------------------------------------------------------------------
--------------------------------------------------------------------------------
--------------------------------------------------------------------------------
--------------------------------------------------------------------------------
--------------------------------------------------------------------------------
--------------------------------------------------------------------------------
--------------------------------------------------------------------------------
--------------------------------------------------------------------------------
--------------------------------------------------------------------------------
--------------------------------------------------------------------------------
--------------------------------------------------------------------------------
--------------------------------------------------------------------------------
--------------------------------------------------------------------------------
--------------------------------------------------------------------------------
--------------------------------------------------------------------------------
--------------------------------------------------------------------------------
--------------------------------------------------------------------------------
--------------------------------------------------------------------------------
--------------------------------------------------------------------------------
--------------------------------------------------------------------------------
--------------------------------------------------------------------------------
--------------------------------------------------------------------------------
--------------------------------------------------------------------------------
--------------------------------------------------------------------------------
--------------------------------------------------------------------------------
--------------------------------------------------------------------------------
--------------------------------------------------------------------------------
--------------------------------------------------------------------------------
-----------------------------------------------------------------------A--------
--------------------------------------------------------------------------------
--------------------------------------------------------------------------------
--------------------------------------------------------------------------------
--------------------------------------------------------------------------------
--------------------------------------------------------------------------------
-----------------------------------------LI-LIL---------------------------------
--------------------------------------------------------------------------------
--------------------------------------------------------------------------------
--------------------------------------------------------------------------------
--------------------------------------------------------------------------------
--------------------------------------------------------------------------------
--------------------------------------------------------------------------------
--------------------------------------------------------------------------------
--------------------------------------------------------------------------------
--------------------------------------------------------------------------------
--------------------------------------------------------------------------------
--------------------------------------------------------------------------------
--------------------------------------------------------------------------------
--------------------------------------------------------------------------------
--------------------------------------------------------------------------------
--------------------------------------------------------------------------------
--------------------------------------------------------------------------------
--------------------------------------------------------------------------------
--------------------------------------------------------------------------------
-------------------------------ALLTSTNVTICEAHKIDDVTQG----------GNKGTSGG-GS------
---N-SAPPSKNKPPND-----GSNNDEISF------------------PTKTI-SFSMPP--TLE--------------
-GG-----GS-----------------KNDSAGSA---------------------------------------------
------DQVG-----GT-------------------------------TGG----SP-P----------S----------
-SNNATGGS-SNSS--G---KKAG----NTHIP---S-------------------------------------R-----
------------------GLQ-------------K-TKSS----A------R-GV--T-Q----KGH-------------
---QTAVDIFG-------GS----------TTKSNAPH--------EGPHHVESALLKNYKGVKVTGSCGSYFRVYLVPH
ILIYALTKNSIIQIESLFDD--N--TRVD-FEYA-DDIVNKCE--E--G--K--NFKLIVYLKGNILTLKWKVLPSSD--
-----------------HS-----AAG--TKADVRKFKLPQLERPFSSIQ-----------VY-TADV--KA--GLIE--
SKNYALGADIPD---------------KCNAIATDCFLNGNVNIDKCFQCALLVQGGDATSNECFNYVSKDLQDKH-S-N
-AKVKGQ-DEL-------------SPKEYELTESIDIILKNIYKVDTI--NKKKVLISMDDFDDVLK--AELLNYCKLLK
EMDVKGTLDNCELGNEVD-IFNNMVRLLSMHPKEN---IITLQDKLRNTAICLKNVDEWVENKRGLVLPEGGEK------
------AA-LEGNPT---EVVD----DE-------------------------------------E--------EE--HA
GEG---KLL-DQDMYKKDEDGTIDLVKAG--KELK-LRSPYFKNSKYCNYEYCDRWKDKTSCISNIEVEEQGNCGLCWVF
ASKLHLETIRCMRGYGHFRSSALYVANCSKRNP--KDICTVGSNPIEFLKIVQDTGFLPLEADHPYLHKNAGN-ECPAPK
ENWINLWGNSKLLFHKMYGHFMSYKGFISYESSHFKDNMHIFIDLIKREVQNKGSVIIYIKTKDVIGYDFNGRGVHNMCG
DK-TPDHAANIVGYGNYINTKGVKRSYWIVRNSWGYYWGNEGTFKVDMLGPKGCKYNFIHTAVVFKVNLGAIDIP-----
----NKD-VDLNRTYFPKHNSDFFHSLYFNNYDE-EADGEEKP-------------------------------------
-----------VFQGARSSE-EGGS------G--------------SGSGSGG----------GS--GSG-GGSGTKSKK
--GS---------------------------------K----KKQI-SGQD----------------------------A
AAATAGATG-GA-S------------------------------------------------------------------
----------------------------------SIARSG----------------------------------------
-------L--PPK-S-----------------------------------------------------------------
--------------PK----PSPSAEKKIQILHVLKHIENSKIVRGLVKYENISETQNDHSCARAHSKNPDRLDECKLFC
EENWNSCKNHYSPGYCLAK-------------------------------------------------------------
--------------------------------------------------------------------------------
--------------------------------------------------------------------------------
--------------------------------------------------------------------------------
--------------------------------------------------------------------------------
--------------------------------------------------------------------------------
--------------------------------------------------------------------------------
------------------LYSGGNC-------------------------------------------------------
--------------------------------------------------------------------------------
--------------------------------------------------------------------------------
--------------------------------------------------------------------------------
--------------------------------------------------------------------------------
-------------------------------YFCYV--------------------------------------------
--------------------------------------------------------------------------------
--------------------------------------------------------------------------------
--------------------------------------------------------------------------------
--------------------------------------------------------------------------------
--------------------------------------------------------------------------------
--------------------------------------------------------------------------------
--------------------------------------------------------------------------------
--------------------------------------------------------------------------------
--------------------------------------------------------------------------------
--------------------------------------------------------------------------------
--------------------------------------------------------------------------------
--------------------------------------------------------------------------------
--------------------------------------------------------------------------------
--------------------------------------------------------------------------------
--------------------------------------------------------------------------------
--------------------------------------------------------------------------------
--------------------------------------------------------------------------------
--------------------------------------------------------------------------------
--------------------------------------------------------------------------------
--------------------------------------------------------------------------------
------------------------------------------
>PocGH01_04022500
M----------KM-KS----------------------------------------------------------------
--------------------------------------------------------------------------------
--------------------------------------------------------------------------------
--------------------------------------------------------------------------------
--------------------------------------------------------------------------------
--------------------------------------------------------------------------------
--------------------------------------------------------------------------------
--------------------------------------------------------------------------------
--------------------------------------------------------------------------------
--------------------------------------------------------------------------------
--------------------------------------------------------------------------------
--------------------------------------------------------------------------------
--------------------------------------------------------------------------------
--------------------------------------------------------------------------------
--------------------------------------------------------------------------------
--------------------------------------------------------------------------------
--------------------------------------------------------------------------------
--------------------------------------------------------------------------------
--------------------------------------------------------------------------------
--------------------------------------------------------------------------------
--------------------------------------------------------------------------------
--------------------------------------------------------------------------------
--------------------------------------------------------------------------------
--------------------------------------------------------------------------------
--------------------------------------------------------------------------------
--------------------------------------------------------------------------------
--------------------------------------------------------------------------------
--------------------------------------------------------------------------------
--------------------------------------------------------------------------------
--------------------------------------------------------------------------------
--------------------------------------------------------------------------------
--------------------------------------------------------------------------------
--------------------------------------------------------------------------------
--------------------------------------------------------------------------------
--------------------------------------------------------------------------------
--------------------------------------------------------------------------------
--------------------------------------------------------------------------------
--------------------------------------------------------------------------------
--------------------------------------------------------------------------------
-----------------------------------------------------------------------S--------
--------------------------------------------------------------------------------
--------------------------------------------------------------------------------
--------------------------------------------------------------------------------
--------------------------------------------------------------------------------
--------------------------------------------------------------------------------
-----------------------------------------PF-L-----------------------------------
--------------------------------------------------------------------------------
--------------------------------------------------------------------------------
--------------------------------------------------------------------------------
--------------------------------------------------------------------------------
--------------------------------------------------------------------------------
--------------------------------------------------------------------------------
--------------------------------------------------------------------------------
--------------------------------------------------------------------------------
--------------------------------------------------------------------------------
--------------------------------------------------------------------------------
--------------------------------------------------------------------------------
--------------------------------------------------------------------------------
--------------------------------------------------------------------------------
--------------------------------------------------------------------------------
--------------------------------------------------------------------------------
--------------------------------------------------------------------------------
--------------------------------------------------------------------------------
--------------------------------------------------------------------------------
-------------------------------RVVFSKHVIIRAEDKPNEVPFY----------KP-GEGNVDPP------
---P-ASSENKKNTPSD-----TSSNE--NF------------------PTKTI-SFTMPD--TPG--------------
-SE-----HP-----------------KEEPKEES---------KKEPKEESKKEPKEESKKEPKEEPKGDPKVVPPLAQ
TVEGTPAQGG-----SK-------------------------------ESG----ME-P----------T----------
-SEAAKEVV-SISK--G---ELPP----VSEIA---P-------------------------------------P-----
------------------QTQ-------------Q---PP----S------N-VV--M------PLT-------------
---KGGSAGLG-------SN----------TSKS-GLS--------EKSTEVESFLLKNYKGVKVSGLCGAYFRVYFVPH
ILIYALTKHSILQIESLFDD--N--TRID-FEYA-EDIVHKCA--E--G--K--TFKLVAYIKDDMLMLKWKVSPPPPDT
------------------------PAN--MKADVRKFRIPQLDRPFTSIQ-----------VY-KANV--KE--GIIE--
SKNYVIASEIPE---------------KCSAIATNCFLNGNLNIENCYQCTLLVQNSD-TSSECFNYVSSDMKAKF-N-D
-IKTKAQ-DEE-------------NSKENELTESIDIILKNIYKMDEK--KKKKVLITIDDFDDVLK--AELTNYCKLLK
EMDSKGTLESYELGNEID-IFNNVIRMLSMHPKES---IITLQDKLRNTAICIKNVDEWVQNKRGLVLPESTHA------
------SK-LENPSN--ISIMD----EN-------------------------------------E--------DE--EY
QDD---KHL-NDDIYRNDEDGVVDLAKAG--KEIK-LRSPYFKSSKYCNYEYCDRWKDKTSCISNIEVEEQGNCGLCWVF
ASKLHLETIRCMRGYGHFRSSALYVANCSKRKP--KDRCAIGSNPIEFLQILDEQKFLPLESELPYFYKNAVN-ECPKPK
DKWTNLWGNTKLLFDKMYGHFMSYKGFISYETLQFRDNMNLFVDIVKREVQNKGSVIIYIKTKDVIGYDFNGRIIHNMCG
DS-LPDHGANIVGYGNYINTAGEKRSYWLIRNSWGYYWGNEGTFKVDMLGPKHCKYNFIHTAVVFKMNLGAVNVS-----
----NKK-DV-TNAYFPKHNADFFHSLYFNNYND-MHEALPFD-------------------------------------
--------------NYYSE--GSGT------G--------------KSKYSRK----------------K-RSYGSKWGT
TWEH---------------------------------K----KGSV-YGQD----------------------------E
P--TDGN-------------------------------------------------------------------------
--------------------------------------------------------------------------------
------------Q-N-----------------------------------------------------------------
--------------GA----KNYSVEKNIQIMHILKHIEKAKITKGLVKYDNINETKNDHTCVRSNSKDPDRYEECKLFC
EENWNACKKHYSPGYCLTK-------------------------------------------------------------
--------------------------------------------------------------------------------
--------------------------------------------------------------------------------
--------------------------------------------------------------------------------
--------------------------------------------------------------------------------
--------------------------------------------------------------------------------
--------------------------------------------------------------------------------
------------------LYNGANC-------------------------------------------------------
--------------------------------------------------------------------------------
--------------------------------------------------------------------------------
--------------------------------------------------------------------------------
--------------------------------------------------------------------------------
-------------------------------FFCYV--------------------------------------------
--------------------------------------------------------------------------------
--------------------------------------------------------------------------------
--------------------------------------------------------------------------------
--------------------------------------------------------------------------------
--------------------------------------------------------------------------------
--------------------------------------------------------------------------------
--------------------------------------------------------------------------------
--------------------------------------------------------------------------------
--------------------------------------------------------------------------------
--------------------------------------------------------------------------------
--------------------------------------------------------------------------------
--------------------------------------------------------------------------------
--------------------------------------------------------------------------------
--------------------------------------------------------------------------------
--------------------------------------------------------------------------------
--------------------------------------------------------------------------------
--------------------------------------------------------------------------------
--------------------------------------------------------------------------------
--------------------------------------------------------------------------------
--------------------------------------------------------------------------------
------------------------------------------
>PKNH_0413600
M----------IKRPV----------------------------------------------------------------
--------------------------------------------------------------------------------
--------------------------------------------------------------------------------
--------------------------------------------------------------------------------
--------------------------------------------------------------------------------
--------------------------------------------------------------------------------
--------------------------------------------------------------------------------
--------------------------------------------------------------------------------
--------------------------------------------------------------------------------
--------------------------------------------------------------------------------
--------------------------------------------------------------------------------
--------------------------------------------------------------------------------
--------------------------------------------------------------------------------
--------------------------------------------------------------------------------
--------------------------------------------------------------------------------
--------------------------------------------------------------------------------
--------------------------------------------------------------------------------
--------------------------------------------------------------------------------
--------------------------------------------------------------------------------
--------------------------------------------------------------------------------
--------------------------------------------------------------------------------
--------------------------------------------------------------------------------
--------------------------------------------------------------------------------
--------------------------------------------------------------------------------
--------------------------------------------------------------------------------
--------------------------------------------------------------------------------
--------------------------------------------------------------------------------
--------------------------------------------------------------------------------
--------------------------------------------------------------------------------
--------------------------------------------------------------------------------
--------------------------------------------------------------------------------
--------------------------------------------------------------------------------
--------------------------------------------------------------------------------
--------------------------------------------------------------------------------
--------------------------------------------------------------------------------
--------------------------------------------------------------------------------
--------------------------------------------------------------------------------
--------------------------------------------------------------------------------
--------------------------------------------------------------------------------
-----------------------------------------------------------------------A--------
--------------------------------------------------------------------------------
--------------------------------------------------------------------------------
--------------------------------------------------------------------------------
--------------------------------------------------------------------------------
--------------------------------------------------------------------------------
-----------------------------------------LI-LIL---------------------------------
--------------------------------------------------------------------------------
--------------------------------------------------------------------------------
--------------------------------------------------------------------------------
--------------------------------------------------------------------------------
--------------------------------------------------------------------------------
--------------------------------------------------------------------------------
--------------------------------------------------------------------------------
--------------------------------------------------------------------------------
--------------------------------------------------------------------------------
--------------------------------------------------------------------------------
--------------------------------------------------------------------------------
--------------------------------------------------------------------------------
--------------------------------------------------------------------------------
--------------------------------------------------------------------------------
--------------------------------------------------------------------------------
--------------------------------------------------------------------------------
--------------------------------------------------------------------------------
--------------------------------------------------------------------------------
-------------------------------AFLTSANVTICETNKVDNVTQG----------GNGGISGG-DS------
---N-SSPPSKNNPPND-----GSKNNETAF------------------PTKTI-SFNMPS--NLE--------------
-GA-----GS-----------------KNDSAKST---------------------------------------------
------DEAG-----AR-------------------------------TDG----SL-P----------S----------
-STNATEKS-NTSS--G---KEAE----HTDIS---S-------------------------------------G-----
------------------ERE-------------K-TEPS----T------N-EV--A-G----EGH-------------
---QTAVAMFE-------GN----------KTKSNGSL--------DGSMQVESALLKNYKGIKVTGPCGSYFRVYLVPH
ILIYALTKNSIIQIESLFDD--N--TRID-FEYA-DNMVNKCE--E--G--K--NFKLILYLKDNILTLKWNVLPSLSAD
-----------------DS-----DST--TKADVRKYKLPSLERPFTSIQ-----------VY-TADA--KE--GIIE--
TKNYALGADIPD---------------KCNAIATDCFLNGNINIDKCYQCTLLVQNSEQNSEECFNYVSKDLQNQH-N-N
-AKVKGQ-DDL-------------NPKEYELTESIDIILKNIYKVDKV--KKKKVLIGMDDLDDVLK--VELLNYCKLLK
EMDVKGTLDNLDLGDEID-IFNNMIRLLSMHPKEN---IITLQDKLRNTAICLKNVDDWIENKRGLLLPDEDES------
------SS-LAKNPT---QVDKEDESDE-------------------------------------E--------ED--HV
KES---ELL-NQDMYRKDKDGTIDLVKAG--KELK-LRSPYFKNSKYCNYEYCDRWKDKTSCISNIEVEEQGNCGLCWIF
ASKLHLETIRCMRGYGHFRSSALYVANCSRRNR--KDICEVGSSPTEFLQIVRDTGFLPLESDHPYLHKNAGN-ECPKIK
ENWINLWGNSKLLSHKMYGHFMVYKGLISYQSRHFKDNMHIFIDLVKREVQNKGSVIIYIKTKDVIGYDFNGNGVQSLCG
DK-TPDHGANIVGYGNYINVNGEKRSYWLIRNSWGYYWGNEGTFKVDMHGPPGCKYNFIHTAVVFKVNLGAVDIP-----
----NKD-VDLNHTYFPKHNADFFHSLYFNNYDD-EADNQKKI-------------------------------------
------------FPKYRNMD-YSGS-------------------------------------------------GYKWKK
--VS---------------------------------K----KWQI-SGQD----------------------------E
D-ITEGASS-EE-T------------------------------------------------------------------
----------------------------------SSNDSS----------------------------------------
-------V--APK-T-----------------------------------------------------------------
--------------AK----PSPSAEKKIQILHVLKHIDKAKIMRGLVKYENISETQNDHSCARAHSKNPEKIEECKLFC
EENWNNCKNHYSPGYCLSK-------------------------------------------------------------
--------------------------------------------------------------------------------
--------------------------------------------------------------------------------
--------------------------------------------------------------------------------
--------------------------------------------------------------------------------
--------------------------------------------------------------------------------
--------------------------------------------------------------------------------
------------------LYSGSNC-------------------------------------------------------
--------------------------------------------------------------------------------
--------------------------------------------------------------------------------
--------------------------------------------------------------------------------
--------------------------------------------------------------------------------
-------------------------------YFCYV--------------------------------------------
--------------------------------------------------------------------------------
--------------------------------------------------------------------------------
--------------------------------------------------------------------------------
--------------------------------------------------------------------------------
--------------------------------------------------------------------------------
--------------------------------------------------------------------------------
--------------------------------------------------------------------------------
--------------------------------------------------------------------------------
--------------------------------------------------------------------------------
--------------------------------------------------------------------------------
--------------------------------------------------------------------------------
--------------------------------------------------------------------------------
--------------------------------------------------------------------------------
--------------------------------------------------------------------------------
--------------------------------------------------------------------------------
--------------------------------------------------------------------------------
--------------------------------------------------------------------------------
--------------------------------------------------------------------------------
--------------------------------------------------------------------------------
--------------------------------------------------------------------------------
------------------------------------------
>MKS88_001186
M----------DT-KE----------------------------------------------------------------
--------------------------------------------------------------------------------
--------------------------------------------------------------------------------
--------------------------------------------------------------------------------
--------------------------------------------------------------------------------
--------------------------------------------------------------------------------
--------------------------------------------------------------------------------
--------------------------------------------------------------------------------
--------------------------------------------------------------------------------
--------------------------------------------------------------------------------
--------------------------------------------------------------------------------
--------------------------------------------------------------------------------
--------------------------------------------------------------------------------
--------------------------------------------------------------------------------
--------------------------------------------------------------------------------
--------------------------------------------------------------------------------
--------------------------------------------------------------------------------
--------------------------------------------------------------------------------
--------------------------------------------------------------------------------
--------------------------------------------------------------------------------
--------------------------------------------------------------------------------
--------------------------------------------------------------------------------
--------------------------------------------------------------------------------
--------------------------------------------------------------------------------
--------------------------------------------------------------------------------
--------------------------------------------------------------------------------
--------------------------------------------------------------------------------
--------------------------------------------------------------------------------
--------------------------------------------------------------------------------
--------------------------------------------------------------------------------
--------------------------------------------------------------------------------
--------------------------------------------------------------------------------
--------------------------------------------------------------------------------
--------------------------------------------------------------------------------
--------------------------------------------------------------------------------
--------------------------------------------------------------------------------
--------------------------------------------------------------------------------
--------------------------------------------------------------------------------
--------------------------------------------------------------------------------
-----------------------------------------------------------------------Q--------
--------------------------------------------------------------------------------
--------------------------------------------------------------------------------
--------------------------------------------------------------------------------
--------------------------------------------------------------------------------
--------------------------------------------------------------------------------
-----------------------------------------AI-SAI---------------------------------
--------------------------------------------------------------------------------
--------------------------------------------------------------------------------
--------------------------------------------------------------------------------
-------------------------------------------------SWLY------------------EYK------
----------------------------------------------LHVGAIGCVSRHDHISSSVLCDDVSTNLDLEKAN
NLKNKKDKNEEA---IIE--------------DKVCSRANSVDPKK-----------------LEKC-------------
----------ANFSQLTN----FFKYKELRAWPMNCLIK----------------P-KHTLAKTCENKLENIEAFAA---
--------------------------------------------------------------------------------
--------------------------------------------------------------------------------
--------------------------------------------------------------------------------
--------------------------------------------------------------------------------
--------------------------------------------------------------------------------
--------------------------------------------------------------------------------
--------------------------------------------------------------------------------
--------------------------------------------------------------------------------
--------------------------------------------------------------------------------
--------------------------------------------------------------------------------
--------------------------------------------------------------------------------
-------------------------------GVIFSKNIIKCGKDKLNEPPQD----------ST-GVGEV-IK------
---P-VSSQNKENIPND-----TSKKR--DT------------------PTKTI-SFTIPG--NLE--------------
-ND-----NS-----------------NDENKNGY---------------------------------------------
------GVVG-----TS----------SSH-----AIVVTSLPQPEGTTST---VTP-P----------G----------
--PVSTGVS-ESS---D---NSGR----TSLVT---S-------------------------------------ESGDAS
ANTA--SAVVLTETGQLGQLQ-------------QPQQPR----S------P-VT--P-S----QGL-------------
---QQPGSTPV-------KD----------NLEP-GSP--------DKPIQVESSLLKNFDGVKIVGSCGAYFRVHLVPH
ILIYALTKYSIIQIESLFNE--N--TKID-FEHA-DDIKNKCK--T--G--H--TFKFIIYLTDNILTLKWKVYPPVSS-
------------------------TTT--VKVDIRKYRVPKLDRPFTAIQ-----------VY-TANV--KA--GLIE--
SKNYAIGSDIPG---------------KCSAIATECFLNGNFNIESCYQCTLLVQNKD-LSDECFKYVSGDMKSKY-N-E
-IKVMGQ-DDQ-------------DSKEYQFNESIDIILKNIYKVDIS--KNSKVLITLDDFDDVLK--IELMNYCKLLK
EMDVKGTLENHQLGNEVD-IFNNLIRLLSIHPNEN---IITLQDKLRNTAICLKDVDKWIENKRGLILPVLEDN------
------TI--SGNSNSSSNIEEE---ED-------------------------------------D--------DD--EY
KNG---NYL-NEDIYRKDGDGVIDLVKAG--KELK-LRSPYFKNSKYCNKEYCDRWKDKTSCISNIEVEEQGNCGLCWVF
ASKLHLETIRCMRGYGHFRSSALFIANCSKRKP--KHRCTVGSNPIEFLQIVDERKFLPLESDYPYSIINAGN-ACPKPK
NNWTNLWGNSKLLFHKMYGHFMSYKGFISYESNHFRDNMDLFIDLVKREIQNKGSVIIYIKTKDVIGYDFNGRGVHSMCG
DR-VPDHAANIIGYGNYINTDGKKRSYWIVRNSWGYYWGTEGNFKVDILGPPHCKYNFIHTVVVFKLNLGIVNIS-----
----NNK-INDKAPYFSKHSSDFFHSLYFNNYNE-YEHESPFDN----------------------DDDMNVVNPGGNKY
KGFSQKEPRKGIIRGQDDPS-TGGSDAT--EG--------------GGSSSSG-SNGSNSSS-NS--NSS-SSSSSSSSS
--SSSSSSSSSSSSSSSSSSSSSSSSSSSSSSSSSSSSSSSSSSSS-SGSG----------------------------S
GSSTSSSGS-GS-S------------------------------------------------------------------
---------------------------------TSSSGNN----------------------------------------
-------S--GDS-G-----------------------------------------------------------------
--------------TD----VNSSVEKNIQILHILKHIENSKITRSFVKYDNINETKEDHTCSRSHSKDPAKHDECKQFC
ESNWNTCKGHYSPGYFGIGKFVQVKRESVIYSKNITNCVAETTVNSDTGGPNGSGIGEQGLSSSSSENVTGESHSPPGTS
VGTSSDNDQSSSSSVTAGNTGDVGQTSEASSKVPEVPSKPSPHLNTNPQQPNREAPQAVQSDGQNVEQGIQVTSTFLKNF
DGIKVTGSCKAYFRVFFVPHIWIYVDPTKDSIELKQLFEPVRTVNITQLRNKCINKSNSTFKFIAYVKDQILTLKWLVIG
EGADAGNKVDVKKYKIPVLDKTFSSVQVHTANAEKNLIESKNYHISSVIPDQCSIITTNCFLSGSLDIEHCFHCTLLAQK
YESENECFKYVSKEAKERIAMDIPTIAQDEEYSVEYRLIESIDIILKSIYKTDENGGKKEELINFEDLENDLKSELKNYC
ALLKEMDESGTLKNFELANEEETFNNLSRLLKVHPNENMATLRLKFRNPAICVKNVDEWIVNKRGLTLHNETYSAEKVSH
DQANADSGAADKGRAESDTTTRGASDSGSADELMAENFEEEEIVSDDIFEKDSSGIIDLSKMKTEMNFKSPYYQKSKYCN
KDYCDRWKDKTSCISNIEVEEQGDCGLCWIFASKLHVETIRCMRGYGHFRSSALFVANCSSRNPEEICIVGSNPTEFLQI
VNDNKFLPLESDLPYSYNDAGNACPTKRNKWTNLWGNTKLLLHKRDYSFLNTLGYIAYESINFKDKMELFINIIKQEIQN
KGSVIVYVKTNNVIDYDFNGKVVHSICGDNEADHAANIIGYGNYINIKGEKRSYWLVRNSWGYYWGDEGNFKVDMYGHDE
CLYNFIHTAVVFKIDLDMVEVPKKNNNNNNNSVYNYFHKYVPDFFYNLFYVNYDKDKDKDKGESFLYDNGNREEIQQNYS
KDSIVSGQTEPESAKVIPAPQPTKSAEKIFKVLHILKNIKDGKIKRGFVKYENLKETENPYSCSRIYSKDPNKMDECKQF
CFKEWSKCEKHYSPDPLEQQKGRKNILQYRGNFKNS--------------------------------------------
--------------------------------------------------------------------------------
--------------------------------------------------------------------------------
--------------------------------------------------------------------------------
--------------------------------------------------------------------------------
--------------------------------------------------------------------------------
--------------------------------------------------------------------------------
--------------------------------------------------------------------------------
--------------------------------------------------------------------------------
--------------------------------------------------------------------------------
--------------------------------------------------------------------------------
--------------------------------------------------------------------------------
--------------------------------------------------------------------------------
--------------------------------------------------------------------------------
--------------------------------------------------------------------------------
--------------------------------------------------------------------------------
--------------------------------------------------------------------------------
--------------------------------------------------------------------------------
--------------------------------------------------------------------------------
--------------------------------------------------------------------------------
--------------------------------------------------------------------------------
------------------------------------------
>PRCDC_0206500
M----------IC-PI----------------------------------------------------------------
--------------------------------------------------------------------------------
--------------------------------------------------------------------------------
--------------------------------------------------------------------------------
--------------------------------------------------------------------------------
--------------------------------------------------------------------------------
--------------------------------------------------------------------------------
--------------------------------------------------------------------------------
--------------------------------------------------------------------------------
--------------------------------------------------------------------------------
--------------------------------------------------------------------------------
--------------------------------------------------------------------------------
--------------------------------------------------------------------------------
--------------------------------------------------------------------------------
--------------------------------------------------------------------------------
--------------------------------------------------------------------------------
--------------------------------------------------------------------------------
--------------------------------------------------------------------------------
--------------------------------------------------------------------------------
--------------------------------------------------------------------------------
--------------------------------------------------------------------------------
--------------------------------------------------------------------------------
--------------------------------------------------------------------------------
--------------------------------------------------------------------------------
--------------------------------------------------------------------------------
--------------------------------------------------------------------------------
--------------------------------------------------------------------------------
--------------------------------------------------------------------------------
--------------------------------------------------------------------------------
--------------------------------------------------------------------------------
--------------------------------------------------------------------------------
--------------------------------------------------------------------------------
--------------------------------------------------------------------------------
--------------------------------------------------------------------------------
--------------------------------------------------------------------------------
--------------------------------------------------------------------------------
--------------------------------------------------------------------------------
--------------------------------------------------------------------------------
--------------------------------------------------------------------------------
-----------------------------------------------------------------------F--------
--------------------------------------------------------------------------------
--------------------------------------------------------------------------------
--------------------------------------------------------------------------------
--------------------------------------------------------------------------------
--------------------------------------------------------------------------------
-----------------------------------------FL-FII---------------------------------
--------------------------------------------------------------------------------
--------------------------------------------------------------------------------
--------------------------------------------------------------------------------
--------------------------------------------------------------------------------
--------------------------------------------------------------------------------
--------------------------------------------------------------------------------
--------------------------------------------------------------------------------
--------------------------------------------------------------------------------
--------------------------------------------------------------------------------
--------------------------------------------------------------------------------
--------------------------------------------------------------------------------
--------------------------------------------------------------------------------
--------------------------------------------------------------------------------
--------------------------------------------------------------------------------
--------------------------------------------------------------------------------
--------------------------------------------------------------------------------
--------------------------------------------------------------------------------
--------------------------------------------------------------------------------
-------------------------------NVLFTQYFISCEGNKVTVISQNNGHNDNLDVDKNGVISQE-NV------
---F-DSSESL-NLPSNK----KVGSD--DL------------------NTTTI-SFTVPD--NLE--------------
-NE-----VK-----------------VVSSSESG---------NG----------------------------------
------ATVS-----HT-K--------VPS---------------EGSSDTQPNITPSV----------S----------
-SSTHTPGS-LDST--V---STEQ----HSSVS-----------------------------------------------
---------------------------------------------------------Q-S----SLPT--------EHPS
NTTESSS-----------ET----------LNKA-TVA--------EMPIQINSGLLKNYKGVKVTGPCGSYFRVYLVPH
ILIYALTKYSVIQLESLFND--N--ARID-VEHT-GALQNKCS--E--G--Y--HFKLVVYITHNVLTLKWKTYKPNEE-
------------------------SKS--KVSDVRKYRIPTLERPFTSIQ-----------VY-TANS--KA--GVIE--
TKNYNIGTDIPD---------------TCDTIATDCFLNGNVNIEKCFQCTLLVQKKD-KSHECFKYVSSEMKKKM-N-E
-IKIKAQ-DDF-------------NPNEYKLIESIDNILSKIYKKANKPFEISKDLINLEDLDYQFK--NELLEYCKLLK
KVDTSGTLEEYELGNAED-IYNNLTRLLKSHSDEN---IITLQGKLRNTAICIKNVDEWILNKRGLTLPSESSSE-----
---SDSYL--NIFN----DKDKKEDKDDMSKNSKEDFKNDDKEYSDDQNNNDSNKKDDENNINNGDTNYVYDFDDD--DY
DNNNYEKDM-YESVIKENKNGVIDLEKYG--NQIK-LKSPYFKNSKYCNYEYCNRWRDKTSCISQIEVEEQGNCGLCWIF
ASKLHLETIRCMRGYGHYRSSALFIANCSKRKP--IDRCEEGSNPLEFLRILDEKKFLPLESNYPYSYTNAGN-SCPKLQ
NSWTNLWGDTKLLFNKKVQRYVGNKGFISHETSYFKNNMDLFIDMVKREVQNKGSVIIYIKTQDVIGYDFNGKGVHSMCG
DR-SPDHAANIIGYGNYINKKGEKRSYWLIRNSWSYYWGDEGNFRVDMLGPKNCLYNFIHTVVFFKLDLGTIHVP-----
----KKK-SWKKNVYFLRHNPDFMYSLYYNNYEP-ERSQDYLS-----------------------ENDYD---------
---------NTFVHGQSNES-DETN------T------------------------------------------------
--------------------------------------------------------------------------------
--------------------------------------------------------------------------------
--------------------------------------------------------------------------------
------------E-G-----------------------------------------------------------------
--------------KN----VQNSVEKKIQILHILKHIKDSQIKRGLVKYDNINETKDEHTCSRVNSEDSEKYEECKKFC
LTKWNECKDHYSPGYCLTD-------------------------------------------------------------
--------------------------------------------------------------------------------
--------------------------------------------------------------------------------
--------------------------------------------------------------------------------
--------------------------------------------------------------------------------
--------------------------------------------------------------------------------
--------------------------------------------------------------------------------
------------------LYKGEDC-------------------------------------------------------
--------------------------------------------------------------------------------
--------------------------------------------------------------------------------
--------------------------------------------------------------------------------
--------------------------------------------------------------------------------
-------------------------------NFCYV--------------------------------------------
--------------------------------------------------------------------------------
--------------------------------------------------------------------------------
--------------------------------------------------------------------------------
--------------------------------------------------------------------------------
--------------------------------------------------------------------------------
--------------------------------------------------------------------------------
--------------------------------------------------------------------------------
--------------------------------------------------------------------------------
--------------------------------------------------------------------------------
--------------------------------------------------------------------------------
--------------------------------------------------------------------------------
--------------------------------------------------------------------------------
--------------------------------------------------------------------------------
--------------------------------------------------------------------------------
--------------------------------------------------------------------------------
--------------------------------------------------------------------------------
--------------------------------------------------------------------------------
--------------------------------------------------------------------------------
--------------------------------------------------------------------------------
--------------------------------------------------------------------------------
------------------------------------------
>PVVCY_0300590
M----------AR-LS----------------------------------------------------------------
--------------------------------------------------------------------------------
--------------------------------------------------------------------------------
--------------------------------------------------------------------------------
--------------------------------------------------------------------------------
--------------------------------------------------------------------------------
--------------------------------------------------------------------------------
--------------------------------------------------------------------------------
--------------------------------------------------------------------------------
--------------------------------------------------------------------------------
--------------------------------------------------------------------------------
--------------------------------------------------------------------------------
--------------------------------------------------------------------------------
--------------------------------------------------------------------------------
--------------------------------------------------------------------------------
--------------------------------------------------------------------------------
--------------------------------------------------------------------------------
--------------------------------------------------------------------------------
--------------------------------------------------------------------------------
--------------------------------------------------------------------------------
--------------------------------------------------------------------------------
--------------------------------------------------------------------------------
--------------------------------------------------------------------------------
--------------------------------------------------------------------------------
--------------------------------------------------------------------------------
--------------------------------------------------------------------------------
--------------------------------------------------------------------------------
--------------------------------------------------------------------------------
--------------------------------------------------------------------------------
--------------------------------------------------------------------------------
--------------------------------------------------------------------------------
--------------------------------------------------------------------------------
--------------------------------------------------------------------------------
--------------------------------------------------------------------------------
--------------------------------------------------------------------------------
--------------------------------------------------------------------------------
--------------------------------------------------------------------------------
--------------------------------------------------------------------------------
--------------------------------------------------------------------------------
-----------------------------------------------------------------------S--------
--------------------------------------------------------------------------------
--------------------------------------------------------------------------------
--------------------------------------------------------------------------------
--------------------------------------------------------------------------------
--------------------------------------------------------------------------------
-----------------------------------------IV-FII---------------------------------
--------------------------------------------------------------------------------
--------------------------------------------------------------------------------
--------------------------------------------------------------------------------
--------------------------------------------------------------------------------
--------------------------------------------------------------------------------
--------------------------------------------------------------------------------
--------------------------------------------------------------------------------
--------------------------------------------------------------------------------
--------------------------------------------------------------------------------
--------------------------------------------------------------------------------
--------------------------------------------------------------------------------
--------------------------------------------------------------------------------
--------------------------------------------------------------------------------
--------------------------------------------------------------------------------
--------------------------------------------------------------------------------
--------------------------------------------------------------------------------
--------------------------------------------------------------------------------
--------------------------------------------------------------------------------
-------------------------------CLLLCNNVISDDVID----------------------------------
-----GSPSEV-DLPTGG----EDGEG--I------------------------NGDSDST--DHV--------------
-QE-----N--------------------LTNDQG---------SG----------------------------------
------STDGQVSDTNP-KEPAPTTPKEPA--------PTTPKEPEPTTPKEPEPTTPK----------E----------
-PEPTTPKE-PTQ-------------------NEDVPTVITE--------------------------------EDSGPS
AEEPTEQESLTASSKD----------------------------L------P-PASSE-D----LPPTSTVSQETTDLNT
QTQEKSN-----------QR----------SKRS-TPTEVPAVKKVNDITDMESYLMKNYDGVKVIGLCGVYFRVQFSPH
LLLYGLTKYSIIQIEPFFE---R--GRID-FEHQ-HPIKNKCA--P--G--K--AFAFISYVKDNILTLKWKVFTPPSDL
FANDAVSKQILSSVS-DEP-----SSPQGVVVDVRKYRLPQLDRPFTSIQ-----------VY-KANT--KQ--GILE--
TKNYVLRNAIPE---------------KCSKISMDCFLNGNVNIENCYKCQLLVQNAR-PSNECFKYLPSDMKNKL-N-D
-IKVTAQ-SDE-------------DNKENDLIESIEILLNSFYKVDLK--TKKLGLITMDDFDDVLK--VELFNYCKLLK
GLDTQKTLDNVQMGDEMD-VFNNMLRFLKTNEGET---KINLYKKLRNTAICLKDVNSWSEKKRGLVLPEETNE------
------PI--ASAQS---EESYEEDPDD-------------------------------------RVNLLD---------
---LFD--N-DQDEVVVDKDGIIDMSLAI--KHAQ-LKSPYFNSSRYCNYDYCNRWQDKTSCISNIDVEEQGNCSLCWLF
ASKLHLETIRCMRGFGHNRGSALYVANCSERTA--DNVCDVGSNPIEFLKILEKNKFLPLESNFPYVWKNVSD-TCPKPA
NNWTNIWGNTKLLYNNMYGEFIQHRGFIAYNSRYFAKNMDVFIDIIKREIRNKGSVIAYIKTRDVIEYDFNGRYISNICG
HS-HPDHAVNIIGYGNYISDKGEKRTYWLIRNSWGYYWGHEGNFKVDALGPDNCFHNFIHTVMVFKIDMEPDHDG----D
FTVNGQSIEENNKSYFPQLSSNFYHSLYYNNYEGPERKSDDEN-----------------------DKDYD---------
---------NADVSGQSETS-ENDS-------------------------------------------------------
--------------------------------------------QP-QSGST----------------------------
--------------------------------------------------------------------------------
--------------------------------------------------------------------------------
------------A-T-----------------------------------------------------------------
--------------TS----NPATIEKTIQILHVLKHIENYKISKGFVKYDNLNDTKSDYACARSSSNDPKKINECKQFC
EENWERCRNHYSPGYCLTT-------------------------------------------------------------
--------------------------------------------------------------------------------
--------------------------------------------------------------------------------
--------------------------------------------------------------------------------
--------------------------------------------------------------------------------
--------------------------------------------------------------------------------
--------------------------------------------------------------------------------
------------------LSGKSNC-------------------------------------------------------
--------------------------------------------------------------------------------
--------------------------------------------------------------------------------
--------------------------------------------------------------------------------
--------------------------------------------------------------------------------
-------------------------------LFCYV--------------------------------------------
--------------------------------------------------------------------------------
--------------------------------------------------------------------------------
--------------------------------------------------------------------------------
--------------------------------------------------------------------------------
--------------------------------------------------------------------------------
--------------------------------------------------------------------------------
--------------------------------------------------------------------------------
--------------------------------------------------------------------------------
--------------------------------------------------------------------------------
--------------------------------------------------------------------------------
--------------------------------------------------------------------------------
--------------------------------------------------------------------------------
--------------------------------------------------------------------------------
--------------------------------------------------------------------------------
--------------------------------------------------------------------------------
--------------------------------------------------------------------------------
--------------------------------------------------------------------------------
--------------------------------------------------------------------------------
--------------------------------------------------------------------------------
--------------------------------------------------------------------------------
------------------------------------------
>PKNH_0413500
M----------KA-RL----------------------------------------------------------------
--------------------------------------------------------------------------------
--------------------------------------------------------------------------------
--------------------------------------------------------------------------------
--------------------------------------------------------------------------------
--------------------------------------------------------------------------------
--------------------------------------------------------------------------------
--------------------------------------------------------------------------------
--------------------------------------------------------------------------------
--------------------------------------------------------------------------------
--------------------------------------------------------------------------------
--------------------------------------------------------------------------------
--------------------------------------------------------------------------------
--------------------------------------------------------------------------------
--------------------------------------------------------------------------------
--------------------------------------------------------------------------------
--------------------------------------------------------------------------------
--------------------------------------------------------------------------------
--------------------------------------------------------------------------------
--------------------------------------------------------------------------------
--------------------------------------------------------------------------------
--------------------------------------------------------------------------------
--------------------------------------------------------------------------------
--------------------------------------------------------------------------------
--------------------------------------------------------------------------------
--------------------------------------------------------------------------------
--------------------------------------------------------------------------------
--------------------------------------------------------------------------------
--------------------------------------------------------------------------------
--------------------------------------------------------------------------------
--------------------------------------------------------------------------------
--------------------------------------------------------------------------------
--------------------------------------------------------------------------------
--------------------------------------------------------------------------------
--------------------------------------------------------------------------------
--------------------------------------------------------------------------------
--------------------------------------------------------------------------------
--------------------------------------------------------------------------------
--------------------------------------------------------------------------------
-----------------------------------------------------------------------S--------
--------------------------------------------------------------------------------
--------------------------------------------------------------------------------
--------------------------------------------------------------------------------
--------------------------------------------------------------------------------
--------------------------------------------------------------------------------
-----------------------------------------LI-LIL---------------------------------
--------------------------------------------------------------------------------
--------------------------------------------------------------------------------
--------------------------------------------------------------------------------
--------------------------------------------------------------------------------
--------------------------------------------------------------------------------
--------------------------------------------------------------------------------
--------------------------------------------------------------------------------
--------------------------------------------------------------------------------
--------------------------------------------------------------------------------
--------------------------------------------------------------------------------
--------------------------------------------------------------------------------
--------------------------------------------------------------------------------
--------------------------------------------------------------------------------
--------------------------------------------------------------------------------
--------------------------------------------------------------------------------
--------------------------------------------------------------------------------
--------------------------------------------------------------------------------
--------------------------------------------------------------------------------
-------------------------------CAVCRECTVRCTDTAINQGQDA----------VQ-------QP------
---E-E--------------------------------------------------------------------------
--------------------------------------------------------------------------------
---------------------------------------------------------------------------SLSQD
ASDNSLPGQPVASPNGA---DQAE----VSQLQ---E-------------------------------------G-----
-------------------AV-------------E-SSSNSADAS------N-PN--A-N----AD--------------
---VTDVEGE--------KA----------ATPS-EGS--------KEGMQVKSSLLKGYKGVKVTGPCSASFLVFFAPY
LFIDVDADSSNIYLGTDLND--L--EITEKMGKG-KDEKNKCQ--E--G--K--TFKFVAFVVNDHLTIKWKVYDSEDQT
------------------P-----TPN--SNVEMKKYKVKNLSGEFTSVQ-----------VH-STIQ--QNGSNVFE--
SKNYALSNDMPE---------------KCDAIAANCFLSGSVYIEKCYRCTLKMEKVN-SSDVCYNYIPKVDTP------
--------------------------------------------------------------------------------
--------------------------------------------------------------------------------
--------------------------------------------------------------------------------
--------------------------------------------------------------------------------
--------------------------------------------------------------------------------
--------------------------------------------------------------------------------
--------------------------------------------------------------------------------
----TKE-EAPIYDHYLKNSPNLGGSTSNKNIAD-QEGASTINA----------------------AGGVH---------
---------ESVLQGQEAEE-KEVK------D--------------VAVKAAP-EGNPVVT--E---EKA-DGQVSTEVP
-SLP---------------------------------E-----AKV-TEVQ----------------------------S
AGTTGGE--------------------------QPVPAVPEG--------------------------------------
QAG---A--P----------------------------------------------------------------------
-------S--TTG-P-----------------------------------------------------------------
--------------DSTSGTSPQPPVVSTQLSHVLKYIKKNKVKMNLITYKNNEAVSSGHDCSRSYSVNPDKYEECVKIC
EANWSKCENDAVPGFCLYQ-------------------------------------------------------------
--------------------------------------------------------------------------------
--------------------------------------------------------------------------------
--------------------------------------------------------------------------------
--------------------------------------------------------------------------------
--------------------------------------------------------------------------------
--------------------------------------------------------------------------------
------------------YAKENEC-------------------------------------------------------
--------------------------------------------------------------------------------
--------------------------------------------------------------------------------
--------------------------------------------------------------------------------
--------------------------------------------------------------------------------
-------------------------------FFCYV--------------------------------------------
--------------------------------------------------------------------------------
--------------------------------------------------------------------------------
--------------------------------------------------------------------------------
--------------------------------------------------------------------------------
--------------------------------------------------------------------------------
--------------------------------------------------------------------------------
--------------------------------------------------------------------------------
--------------------------------------------------------------------------------
--------------------------------------------------------------------------------
--------------------------------------------------------------------------------
--------------------------------------------------------------------------------
--------------------------------------------------------------------------------
--------------------------------------------------------------------------------
--------------------------------------------------------------------------------
--------------------------------------------------------------------------------
--------------------------------------------------------------------------------
--------------------------------------------------------------------------------
--------------------------------------------------------------------------------
--------------------------------------------------------------------------------
--------------------------------------------------------------------------------
------------------------------------------
>PocGH01_04022600
M----------PT-LR----------------------------------------------------------------
--------------------------------------------------------------------------------
--------------------------------------------------------------------------------
--------------------------------------------------------------------------------
--------------------------------------------------------------------------------
--------------K-----------------------------------------------------------------
--------------------------------------------------------------------------------
--------------------------------------------------------------------------------
--------------------------------------------------------------------------------
--------------------------------------------------------------------------------
--------------------------------------------------------------------------------
--------------------------------------------------------------------------------
--------------------------------------------------------------------------------
--------------------------------------------------------------------------------
--------------------------------------------------------------------------------
--------------------------------------------------------------------------------
--------------------------------------------------------------------------------
--------------------------------------------------------------------------------
--------------------------------------------------------------------------------
--------------------------------------------------------------------------------
--------------------------------------------------------------------------------
--------------------------------------------------------------------------------
--------------------------------------------------------------------------------
--------------------------------------------------------------------------------
--------------------------------------------------------------------------------
--------------------------------------------------------------------------------
--------------------------------------------------------------------------------
--------------------------------------------------------------------------------
--------------------------------------------------------------------------------
--------------------------------------------------------------------------------
--------------------------------------------------------------------------------
--------------------------------------------------------------------------------
--------------------------------------------------------------------------------
--------------------------------------------------------------------------------
--------------------------------------------------------------------------------
--------------------------------------------------------------------------------
--------------------------------------------------------------------------------
--------------------------------------------------------------------------------
--------------------------------------------------------------------------------
-----------------------------------------------------------------------S--------
--------------------------------------------------------------------------------
--------------------------------------------------------------------------------
--------------------------------------------------------------------------------
--------------------------------------------------------------------------------
--------------------------------------------------------------------------------
-----------------------------------------RSNLIS---------------------------------
--------------------------------------------------------------------------------
--------------------------------------------------------------------------------
--------------------------------------------------------------------------------
--------------------------------------------------------------------------------
--------------------------------------------------------------------------------
--------------------------------------------------------------------------------
--------------------------------------------------------------------------------
--------------------------------------------------------------------------------
--------------------------------------------------------------------------------
--------------------------------------------------------------------------------
--------------------------------------------------------------------------------
--------------------------------------------------------------------------------
--------------------------------------------------------------------------------
--------------------------------------------------------------------------------
--------------------------------------------------------------------------------
--------------------------------------------------------------------------------
--------------------------------------------------------------------------------
--------------------------------------------------------------------------------
-------------------------------SFVRSKKVTD---------------------------------------
-----------------------------SL------------------SDTPI-SFDGIRVKGIEGTKHPNDDLFHNHS
EET-----LK---N-------------IVTSSSGG---------KG----------------------------------
------Q-QD-----LS-K--------ILS---------------LG---EQLNISSSV---------------------
--------------------------------------------------------------------------------
-----------------------------------------------------N----------SYN-------------
--IRNDT-IL--------EE----------KVYV-KNL--------DKGIHVTSTLLKNFEGIKVTGLCKAHFRVFFVPY
IWIYVLTTEDKIHLKPSFEL--N--KSVN-V----SALNNKCS--NEGS--T--TFNFVVYIEGDVLTLKWRVNSDRLIE
------------------------GEN--GKR--------KLGKSYPSVYGKCEGQTNREQKLRHKKP--NA--WLISKG
QKERDQNGGSPN---------------QCNQIVANCFLRGSLDIEHCYHCTLLANKYS-NDSECFNYVTKEGKKNISK-D
-IQTRGD-DDAEETEDVEKQQVKEETADHKLTESIETILKKIFKNDKM--DSAH--YDADEVDRAHYDVNEVDRAHYDVD
EVD-----DTHYDADEVDSAHYDADEVDRAHYDVNEVDRAYSTRKLRNAAICVKNINEWVINKRGLLLPDEMHN------
------LE--NTHY----DVDEVDDTHYDAD-----------------EVDSAHYDADEVDRAHYDVNEVEDAHYDVENA
RSIDAGDDI-TDGAFERDENGIINLRKFP--RKMK-LKSPYFKNSKYCNNEYCDRWKDKTSCISNIEVEEQGECGLCWIF
ASKLHLETIRCMRGYGHFRSSALFIANCSKRKH--EDICNVGSNPIEFLQIVHETKFLPLESDYPYSYSNASN-SCPKKR
NKWTNLWGNTKLLYHKKHHYFMNTLGYVSYESLHFKHNLPLYIELLKREIQSKGSIIVYIRTNNVIDYDFNGRIVHNLCG
DD-EADHAANVVGYGNYINNQGEKRSYWIIRNSWGYYWGDEGNFKVDMYGPEECKYNFIHTAVVFKMDLGIVEVP-----
----KKN-NN-VINDFLKYVPNFFYSLFYYNYDK-KLGDYTTLGWDSKDGKDGKDGKDGKDSKDDKDGEKK---------
---------GNTLLGQSEEG-EEAE------I------------------------------------------------
--------------------------------------------------------------------------------
----EAVRK-VE-S------------------------------------------------------------------
----------------------------------VAESGG----------------------------------------
-------V--AGRVD-----------------------------------------------------------------
--------------VP----TAKGARKKIDVLHILKYVKDKKVRTGFVKYDDIEETERGYSCSRIYSKNSEKHNLCKEFC
LKNWNVCKNHNSPGYCLTE-------------------------------------------------------------
--------------------------------------------------------------------------------
--------------------------------------------------------------------------------
--------------------------------------------------------------------------------
--------------------------------------------------------------------------------
--------------------------------------------------------------------------------
--------------------------------------------------------------------------------
------------------LYPDDSC-------------------------------------------------------
--------------------------------------------------------------------------------
--------------------------------------------------------------------------------
--------------------------------------------------------------------------------
--------------------------------------------------------------------------------
-------------------------------FFCNI--------------------------------------------
--------------------------------------------------------------------------------
--------------------------------------------------------------------------------
--------------------------------------------------------------------------------
--------------------------------------------------------------------------------
--------------------------------------------------------------------------------
--------------------------------------------------------------------------------
--------------------------------------------------------------------------------
--------------------------------------------------------------------------------
--------------------------------------------------------------------------------
--------------------------------------------------------------------------------
--------------------------------------------------------------------------------
--------------------------------------------------------------------------------
--------------------------------------------------------------------------------
--------------------------------------------------------------------------------
--------------------------------------------------------------------------------
--------------------------------------------------------------------------------
--------------------------------------------------------------------------------
--------------------------------------------------------------------------------
--------------------------------------------------------------------------------
--------------------------------------------------------------------------------
------------------------------------------
>PADL01_0206200
MIFFNFKLNRMIC-PI----------------------------------------------------------------
--------------------------------------------------------------------------------
--------------------------------------------------------------------------------
--------------------------------------------------------------------------------
--------------------------------------------------------------------------------
--------------------------------------------------------------------------------
--------------------------------------------------------------------------------
--------------------------------------------------------------------------------
--------------------------------------------------------------------------------
--------------------------------------------------------------------------------
--------------------------------------------------------------------------------
--------------------------------------------------------------------------------
--------------------------------------------------------------------------------
--------------------------------------------------------------------------------
--------------------------------------------------------------------------------
--------------------------------------------------------------------------------
--------------------------------------------------------------------------------
--------------------------------------------------------------------------------
--------------------------------------------------------------------------------
--------------------------------------------------------------------------------
--------------------------------------------------------------------------------
--------------------------------------------------------------------------------
--------------------------------------------------------------------------------
--------------------------------------------------------------------------------
--------------------------------------------------------------------------------
--------------------------------------------------------------------------------
--------------------------------------------------------------------------------
--------------------------------------------------------------------------------
--------------------------------------------------------------------------------
--------------------------------------------------------------------------------
--------------------------------------------------------------------------------
--------------------------------------------------------------------------------
--------------------------------------------------------------------------------
--------------------------------------------------------------------------------
--------------------------------------------------------------------------------
--------------------------------------------------------------------------------
--------------------------------------------------------------------------------
--------------------------------------------------------------------------------
--------------------------------------------------------------------------------
-----------------------------------------------------------------------F--------
--------------------------------------------------------------------------------
--------------------------------------------------------------------------------
--------------------------------------------------------------------------------
--------------------------------------------------------------------------------
--------------------------------------------------------------------------------
-----------------------------------------YL-FII---------------------------------
--------------------------------------------------------------------------------
--------------------------------------------------------------------------------
--------------------------------------------------------------------------------
--------------------------------------------------------------------------------
--------------------------------------------------------------------------------
--------------------------------------------------------------------------------
--------------------------------------------------------------------------------
--------------------------------------------------------------------------------
--------------------------------------------------------------------------------
--------------------------------------------------------------------------------
--------------------------------------------------------------------------------
--------------------------------------------------------------------------------
--------------------------------------------------------------------------------
--------------------------------------------------------------------------------
--------------------------------------------------------------------------------
--------------------------------------------------------------------------------
--------------------------------------------------------------------------------
--------------------------------------------------------------------------------
-------------------------------NVLFKQHLIICEGNKVTGISHNNGHKDNLNVHKNGVISQE-NV------
---Y-DSSENL-NLPSKK----KVGSD--DF------------------HTTTI-SFTEPD--NVE--------------
-NE-----VK-----------------VVSSSESG---------SG----------------------------------
------ETVP-----ET-K--------VST---------------EDSSAKQQNVDPSSSASQITTQKES----------
-PSKPTSGA-PSST--V---TGEQ----NSSVS---Q-----------------------------------------PS
RSNP------------------------------N-EPPS----S------PIPTE-R-P----SGE-------------
--TSSSP-----------QP----------LNKT-AVP--------EIPIQITSALLKNYNGVKVTGPCGAYFRVYLVPH
ILIYALTKYSVIQLESLFND--N--PRID-VEHT-GALQNKCS--E--G--K--HFKLVVYITHDTLTLKWKTHNPKEE-
------------------------TKS--DVVDIRKYRIPTLERPFTSIQ-----------VY-TANP--KA--GLIE--
TKNYNIRTDIPD---------------TCDTIATDCFLNGNVNIEKCFQCTLLVQKKD-KSHECFKYVSKEMKKKM-N-E
-IKVKAE-DDS-------------NSDEYRLIESIDNILNKIYKKSNEPFENIKELISFEDLDYRFK--NELLEYCNLLK
KVDTSGTLESYELGNEED-IYNNLTRLLRSHSDEN---VVTLQGKLRNTAICIKNVDEWILNKRGLTLPSESDD------
------YL--NNYN----DNDKKEDQDNVDNNMNEDFNY------DDQNNNDSNKKDDESNKNDDDSNYVYDFDDD--DY
DNNNYETDM-YEDSIKADKDGVIDLEKFG--NQIK-LRSPYFKNSKYCNYEYCNRWRDKTSCISQIEVEEQGNCGLCWVF
ASKLHIETIRCMRGYGHYRSSALYVANCSKRKP--IDRCEEGSNPLEFLRILDEKKFLPLESNYPYSYTNAGN-SCPKIQ
NSWTNLWGDTKLLFNKKIHRYIGNKGFISHETSYFKDNMDLFIDMVKREVQNKGSVIVYIKTQDVIGYDFNGKGVHSMCG
DR-TPDHAANIIGYGNYINKKGEKRSYWLIRNSWSYYWGDEGNFRVDMLGPKHCLYNFIHTVVFFKLDLGAINVP-----
----KKK-FWRRNIYFLRHNPDFMYTLYYNNYEP-ESSQNYIS-----------------------DDNYE---------
---------NAFVHGQNDET-EETD------L------------------------------------------------
--------------------------------------------------------------------------------
--------------------------------------------------------------------------------
--------------------------------------------------------------------------------
------------K-G-----------------------------------------------------------------
--------------ED----VKKSVEKKIQILHILKHINNSQVKRGLVKYDNLNETKDEHSCSRVNSEDPDKYEECKQFC
LTKWNECKDHYSPGYCLTD-------------------------------------------------------------
--------------------------------------------------------------------------------
--------------------------------------------------------------------------------
--------------------------------------------------------------------------------
--------------------------------------------------------------------------------
--------------------------------------------------------------------------------
--------------------------------------------------------------------------------
------------------LYKEKHC-------------------------------------------------------
--------------------------------------------------------------------------------
--------------------------------------------------------------------------------
--------------------------------------------------------------------------------
--------------------------------------------------------------------------------
-------------------------------NFCYV--------------------------------------------
--------------------------------------------------------------------------------
--------------------------------------------------------------------------------
--------------------------------------------------------------------------------
--------------------------------------------------------------------------------
--------------------------------------------------------------------------------
--------------------------------------------------------------------------------
--------------------------------------------------------------------------------
--------------------------------------------------------------------------------
--------------------------------------------------------------------------------
--------------------------------------------------------------------------------
--------------------------------------------------------------------------------
--------------------------------------------------------------------------------
--------------------------------------------------------------------------------
--------------------------------------------------------------------------------
--------------------------------------------------------------------------------
--------------------------------------------------------------------------------
--------------------------------------------------------------------------------
--------------------------------------------------------------------------------
--------------------------------------------------------------------------------
--------------------------------------------------------------------------------
------------------------------------------
