# Supplementary material for: Phosphorylation in the Plasmodium falciparum Proteome: A Meta-Analysis of Publicly Available Data Sets
Source: J Proteome Res. 2024 Oct 30;23(12):5326–41. doi: 10.1021/acs.jproteome.4c00418 (PMC11629380; doi:10.1021/acs.jproteome.4c00418)
Supplement: Supplementary file 7 — pr4c00418_si_007.zip [file pr4c00418_si_007.zip › plasmodium_alignments/PF3D7_0207600_orthos.afa]

>PcyM_0416600
--M-----------------------------------------------------------------------------
--------------------------------------------------------------------------------
--------------------------------------------------------------------------------
--------------------------------------------------------------------------------
--------------------------------------------------------------------------------
--------------------------------------------------------------------------------
--------------------------------------------------------------------------------
--------------------------------------------------------------------------------
--------------------------------------------------------------------------------
--------------------------------------------------------------------------------
--------------------------------------------------------------------------------
--------------------------------------------------------------------------------
--------------------------------------------------------------------------------
--------------------------------------------------------------------------------
--------------------------------------------------------------------------------
--------------------------------------------------------------------------------
--------------------------------------------------------------------------------
--------------------------------------------------------------------------------
--------------------------------------------------------------------------------
--------------------------------------------------------------------------------
--------------------------------------------------------------------------------
--------------------------------------------------------------------------------
--------------------------------------------------------------------------------
--------------------------------------------------------------------------------
--------------------------------------------------------------------------------
--------------------------------------------------------------------------------
--------------------------------------------------------------------------------
--------------------------------------------------------------------------------
--------------------------------------------------------------------------------
--------------------------------------------------------------------------------
--------------------------------------------------------------------------------
--------------------------------------------------------------------------------
--------------------------------------------------------------------------------
--------------------------------------------------------------------------------
--------------------------------------------------------------------------------
--------------------------------------------------------------------------------
--------------------------------------------------------------------------------
--------------------------------------------------------------------------------
--------------------------------------------------------------------------------
--------------------------------------------------------------------------------
--------------------------------------------------------------------------------
--------------------------------------------------------------------------------
--------------------------------------------------------------------------------
--------------------------------------------------------------------------------
--------------------------------------------------------------------------------
--------------------------------------------------------------------------------
--------------------------------------------------------------------------------
--------------------------------------------------------------------------------
--------------------------------------------------------------------------------
------KSRW-CAL------------------------------------------------------------------
------------------------------------------------------LI--L---------------------
--------------------------------------------------------------------------------
--------------------------------------------------------------------------------
--------------------------------------------------------------------------------
--------------------------------------------------------------------------------
--------------------------------------------------------------------------------
--------------------------------------------------------------------------------
--------------------------------------------------------------------------------
--------------------------------------------------------------------------------
--------------------------------------------------------------------------------
--------------------------------------------------------------------------------
--------------------------------------------------------------------------------
--------------------------------------------------------------------------------
--------------------------------------------------------------------------------
--------------------------------------------------------------------------------
---------------------------------------LK----CTPGEISESSS--------GLGS-GP---------
-----------------DG---------------VQ-SSGPT---------------SGVS-------D-D---------
----------------SSKSP-----------------QQ-NAEQTIP-GN-GS-----STGT-TV-----------S-S
PSGQP--------SGGGG------T--DP--QA-GSGS-AGE--------------T-HN-ATQVPGT----Q-------
IPAIPE-----NAQDQSI-EE-------TITSNG-G---------QNGDNV--------------VSTVQN-P------E
Q-----------A----------------------------------------NPQA-D-----------S--ATQ--V-
---------AAPPP------AIT--------------------TNPIEVKSSLLKDQKGLKITGPCKSFFQVYLVPYLYM
NVNAERSEIEMEPLFMKVDN----------------RIKFEK--------------------------------------
--------------------------------------------------------------------------------
----------------------EKHLLQNICA--EN----KSFKLVLYIYE-GELTIKWKVYPPKGE-------------
--------STNDKT-VDIRKYKMKDIGQPITSMQVMVMTEKHKTIYVESKNFSVMNDIPEKCDAIANECFMSGVLDIQKC
YHCTLLLQKKD-SAQECFNFVSPEIRSRFDDIQAKGEDE--EN---PNEVELEGAIDKIFIKIYKKGENHY-KEVDQLAI
MDSSFKSELLKYCSLMKETDSSGALDNHELGNAEEVF-AHITTMLQSNSDLNVYSLKNKLKNPAICLKKVGHWIGSKTGL
VLPILEH-SSVHD-S--------------------------------ANTYVE-TEGSTSNSATTQSADVHLLH---VSD
KLFCNADYCDWTKDTSSCIAKIEAQDQGDCATSWLFASKVHLETIKCVKGYEHVPSSALYVANCSSKE--AKDKCQAASN
PLEFLNILEETKFLPAESDLPYSYKAVN-NVCPEPKSHWQNLWENVKLLDKQYQPNSVSTKGYTAYQSDHFKGNMDAFNK
LVKSEVMNKGSAIAYVKAQGVMSYDLNGKKVLSLCGGE-TPDLAVNIVGYGNYINGEGVKKSYWLLQNSWGKHWGDKGKF
KVDMHGPAHCQQNFIHTAAVFNVDIPVIVPAP----------NSD-PEI-NNYYLKKSPDFFSNFYFNKLEAESDGNSG-
-GA-KN---------ASNNLTV---QGQEEPPVVPT---------------------------------EAQASHSGGSG
SGQSAGG-SA-----NGQVQPG-P---GTPVPEGS--AV---GSSP---------L--QTVPSTSLP-TNPDASAAPVQ-
--------QN-GGA---DQQVSPTLPGTPNSLATTGTTGQ----------------APEQP-----TVQPTPQ-------
------------------T-VQVPSA------------------QP----------------------------------
------------A-RAP---------LS-----------------------------------------------TLT-G
-S--TG-----------VIVTEVKEALHFL--------------KNVKNGKVKSNFVSYDNADALGDEKVCSRAFSTDVD
KQAECIEFCEKNWDACKDKVSPGYCL------------------------------------------------------
--------------------------------------------------------------------------------
---------------------------------------------------------------TK---------------
--------------------------------------------------------------------------------
--------------------------------------------------------------------------------
--------------------------------------------------------------------------------
--------------------------------------------------------------------------------
---------------------------KRG-SND----------------------------------------------
--------------------------------------------------------------------------------
--------------------------------------------------------------------------------
--------------------------------------------------------------------------------
--------------------------------------------------------------------------------
----------------------------------------CFFCF-----------------------------------
--------------------------------------------------------------------------------
--------------------------------------------------------------------------------
--------------------------------------------------------------------------------
--------------------------------------------------------------------------------
--------------------------------------------------------------------------------
--------------------------------------------------------------------------------
--------------------------------------------------------------------------------
--------------------------------------------------------------------------------
--------------------------------------------------------------------------------
--------------------------------------------------------------------------------
--------------------------------------------------------------------------------
--------------------------------------------------------------------------------
--------------------------------------------------------------------------------
--------------------------------------------------------------------------------
--------------------------------------------------------------------------------
--------------------------------------------------------------------------------
--------------------------------------------------------------------------------
--------------------------------------------------------------------------------
--------------------------------------------------------------------------------
--------------------------------------------------------------------------------
---------------------------------------------------V
>AK88_03809
--M-----------------------------------------------------------------------------
--------------------------------------------------------------------------------
--------------------------------------------------------------------------------
--------------------------------------------------------------------------------
--------------------------------------------------------------------------------
--------------------------------------------------------------------------------
--------------------------------------------------------------------------------
--------------------------------------------------------------------------------
--------------------------------------------------------------------------------
--------------------------------------------------------------------------------
--------------------------------------------------------------------------------
--------------------------------------------------------------------------------
--------------------------------------------------------------------------------
--------------------------------------------------------------------------------
--------------------------------------------------------------------------------
--------------------------------------------------------------------------------
--------------------------------------------------------------------------------
--------------------------------------------------------------------------------
--------------------------------------------------------------------------------
--------------------------------------------------------------------------------
--------------------------------------------------------------------------------
--------------------------------------------------------------------------------
--------------------------------------------------------------------------------
--------------------------------------------------------------------------------
--------------------------------------------------------------------------------
--------------------------------------------------------------------------------
--------------------------------------------------------------------------------
--------------------------------------------------------------------------------
--------------------------------------------------------------------------------
--------------------------------------------------------------------------------
--------------------------------------------------------------------------------
--------------------------------------------------------------------------------
--------------------------------------------------------------------------------
--------------------------------------------------------------------------------
--------------------------------------------------------------------------------
--------------------------------------------------------------------------------
--------------------------------------------------------------------------------
--------------------------------------------------------------------------------
--------------------------------------------------------------------------------
--------------------------------------------------------------------------------
--------------------------------------------------------------------------------
--------------------------------------------------------------------------------
--------------------------------------------------------------------------------
--------------------------------------------------------------------------------
--------------------------------------------------------------------------------
--------------------------------------------------------------------------------
--------------------------------------------------------------------------------
--------------------------------------------------------------------------------
--------------------------------------------------------------------------------
--------------------------------------------------------------------------------
--------------------------------------------------------------------------------
--------------------------------------------------------------------------------
--------------------------------------------------------------------------------
--------------------------------------------------------------------------------
--------------------------------------------------------------------------------
--------------------------------------------------------------------------------
--------------------------------------------------------------------------------
--------------------------------------------------------------------------------
--------------------------------------------------------------------------------
--------------------------------------------------------------------------------
--------------------------------------------------------------------------------
--------------------------------------------------------------------------------
--------------------------------------------------------------------------------
--------------------------------------------------------------------------------
--------------------------------------------------------------------------------
--------------------------------------------------------------------------------
--------------------------------------------------------------------------------
--------------------------------------------------------------------------------
--------------------------------------------------------------------------------
--------------------------------------------------------------------------------
--------------------------------------------------------------------------------
--------------------------------------------------------------------------------
--------------------------------------------------------------------------------
--------------------------------------------------------------------------------
--------------------------------------------------------------------------------
-----------------------KNLSGEFTSVQVHSVIQQNGSNVFESKNYALSNDMPEKCDAIASNCFLNGSVYIEKC
YVCTLKMKNVN-SSDVCYNYVPSV--------------------------------------------------------
-ETPIQEEAQIYNHLKSSADVGDNIDYKNAGGENSGSTNNATGVVHE---------------------------------
--------------------------------------------------------------------------------
--------------------------------------------------------SVLQGQAAAEEG--GKDAVQETAP
PSS-TAAVEGTTAGQVSTNAPPLPSQG---------E-------------------------------------------
--ETG---------------VLNMGTTGGEAVNLSGGD-QPDQQGTA---------------------------------
--------------------------------------------------------------------------------
--------------------------------------------------------------------------------
--------------------------------------------------------------------------------
--------------------------------------GP--------------------D-----G-------------
--------------------------------------------------------------------------------
---------------------------------------------------------------------------SS--S
-T--AP-----------GAPLLGTQVLHLL--------------KYIKKNKVKMNLITYKNHESISTGHDCSRSYSLNPD
KYEECVKICEANWSKCEHDAVPGLCL------------------------------------------------------
--------------------------------------------------------------------------------
---------------------------------------------------------------YE---------------
--------------------------------------------------------------------------------
--------------------------------------------------------------------------------
--------------------------------------------------------------------------------
--------------------------------------------------------------------------------
---------------------------HAK-END----------------------------------------------
--------------------------------------------------------------------------------
--------------------------------------------------------------------------------
--------------------------------------------------------------------------------
--------------------------------------------------------------------------------
----------------------------------------CFFCY-----------------------------------
--------------------------------------------------------------------------------
--------------------------------------------------------------------------------
--------------------------------------------------------------------------------
--------------------------------------------------------------------------------
--------------------------------------------------------------------------------
--------------------------------------------------------------------------------
--------------------------------------------------------------------------------
--------------------------------------------------------------------------------
--------------------------------------------------------------------------------
--------------------------------------------------------------------------------
--------------------------------------------------------------------------------
--------------------------------------------------------------------------------
--------------------------------------------------------------------------------
--------------------------------------------------------------------------------
--------------------------------------------------------------------------------
--------------------------------------------------------------------------------
--------------------------------------------------------------------------------
--------------------------------------------------------------------------------
--------------------------------------------------------------------------------
--------------------------------------------------------------------------------
---------------------------------------------------V
>PPRFG01_0207600
--M-----------------------------------------------------------------------------
--------------------------------------------------------------------------------
--------------------------------------------------------------------------------
--------------------------------------------------------------------------------
--------------------------------------------------------------------------------
--------------------------------------------------------------------------------
--------------------------------------------------------------------------------
--------------------------------------------------------------------------------
--------------------------------------------------------------------------------
--------------------------------------------------------------------------------
--------------------------------------------------------------------------------
--------------------------------------------------------------------------------
--------------------------------------------------------------------------------
--------------------------------------------------------------------------------
--------------------------------------------------------------------------------
--------------------------------------------------------------------------------
--------------------------------------------------------------------------------
--------------------------------------------------------------------------------
--------------------------------------------------------------------------------
--------------------------------------------------------------------------------
--------------------------------------------------------------------------------
--------------------------------------------------------------------------------
--------------------------------------------------------------------------------
--------------------------------------------------------------------------------
--------------------------------------------------------------------------------
--------------------------------------------------------------------------------
--------------------------------------------------------------------------------
--------------------------------------------------------------------------------
--------------------------------------------------------------------------------
--------------------------------------------------------------------------------
--------------------------------------------------------------------------------
--------------------------------------------------------------------------------
--------------------------------------------------------------------------------
--------------------------------------------------------------------------------
--------------------------------------------------------------------------------
--------------------------------------------------------------------------------
--------------------------------------------------------------------------------
--------------------------------------------------------------------------------
--------------------------------------------------------------------------------
--------------------------------------------------------------------------------
--------------------------------------------------------------------------------
--------------------------------------------------------------------------------
--------------------------------------------------------------------------------
--------------------------------------------------------------------------------
--------------------------------------------------------------------------------
--------------------------------------------------------------------------------
--------------------------------------------------------------------------------
--------------------------------------------------------------------------------
--------------------------------------------------------------------------------
------KSYI-SLF------------------------------------------------------------------
------------------------------------------------------FI--L---------------------
--------------------------------------------------------------------------------
--------------------------------------------------------------------------------
--------------------------------------------------------------------------------
--------------------------------------------------------------------------------
--------------------------------------------------------------------------------
--------------------------------------------------------------------------------
--------------------------------------------------------------------------------
--------------------------------------------------------------------------------
--------------------------------------------------------------------------------
--------------------------------------------------------------------------------
--------------------------------------------------------------------------------
--------------------------------------------------------------------------------
--------------------------------------------------------------------------------
--------------------------------------------------------------------------------
---------------------------------------CV----IFNKNVIKC-T--------GGST-PG--SPVG---
--------------SQ-AG---------------NS---------------------GPS--------------------
--------------------------------------------------------------------------------
--------------------------------------------------------------------------------
----------------------------------------------------------------------N-P------G
S-----------S----------------------------------------GPPA-N-----------P---SA-VS-
---------QPSTS------SEK--------------------EDTIQVKSALLKDYMGLKVTGPCNENFIMFLVPHIYI
DVDTEDTNIELRTTLKKTKN----------------AISFESNSGSLEKKKYVKLPSNGTTSEQGSSTGIVKGDEESSLD
S------------------SSSSSSSS----------------------------------------------------S
SSSSSGPGSSPGPG--NSTPDAKKKNLQNICE--TG----KNFKFVVYIKE-NTLILKWKVYGEKPD-------------
--------TTENNK-VDVRKYLINEKETPFTSILIHAYKEHNGTNLIESKNYALGSDIPEKCDALASNCFLSGNFNIEKC
FQCALLVKEEN-KSDVCYKYLSEDIVSKFKEIKAETEDDDEDD---YTEYKLTESIDNILVKMFKTNENNDKSELIKLEE
VDDSLKLELMNYCSLLKDVDTTGTLDNYEMGNEMDIF-NNLKRLLIYHSEENINTLKNKFRNAAVCLKNVDDWIVNKRGL
VLPELNY-DLEYF-N-E------------------HLYNDKN--S-PEAN-DNKGKGVVHVDTTLEKEDTLSYD---NSD
NMFCNKEYCNRLKDENNCISNLQVEDQGNCDTSWIFASKYHLETIRCMKGYEPTKISALYVANCYKGE--HKDRCDEGSS
PMEFLQIIEDYGFLPAESNYPYNYVKVG-EQCPKVEDHWMNLWDNGKILHNKNEPNSLDGKGYTAYESERFHDNMDAFVK
IIKTEVMNKGSVIAYIKAENVMGYEFSGKKVQNLCGDD-TADHAVNIVGYGNYVNSEGEKKSYWIVRNSWGPYWGDEGYF
KVDMYGPTHCHFNFIHSVVIFNVDLPMNNKTT----------KKE-SKI-YDYYLKASPEFYHNLYFKNFNVGKKNLFS-
-EKEDN-E---NNKKLGNNYII---FGQDTAGPGQT--------------GK-E--SDTQL--Q----------------
--------------------------------------------------------------------------------
--------------------------------------------------------------------------------
--------------------------------------------------------------------------------
-----------------------------------------------------------------------------S-P
-G--TS-----------NEVSESVHVYHIL--------------KHIKDGKIRMGMRKYIDTQDVNKKHSCTRSYAFNPD
NYEECVNLCNDNWKTCEEKTSPGLCL------------------------------------------------------
--------------------------------------------------------------------------------
---------------------------------------------------------------SK---------------
--------------------------------------------------------------------------------
--------------------------------------------------------------------------------
--------------------------------------------------------------------------------
--------------------------------------------------------------------------------
---------------------------LDK-EKK----------------------------------------------
--------------------------------------------------------------------------------
--------------------------------------------------------------------------------
--------------------------------------------------------------------------------
--------------------------------------------------------------------------------
----------------------------------------CYFCY-----------------------------------
--------------------------------------------------------------------------------
--------------------------------------------------------------------------------
--------------------------------------------------------------------------------
--------------------------------------------------------------------------------
--------------------------------------------------------------------------------
--------------------------------------------------------------------------------
--------------------------------------------------------------------------------
--------------------------------------------------------------------------------
--------------------------------------------------------------------------------
--------------------------------------------------------------------------------
--------------------------------------------------------------------------------
--------------------------------------------------------------------------------
--------------------------------------------------------------------------------
--------------------------------------------------------------------------------
--------------------------------------------------------------------------------
--------------------------------------------------------------------------------
--------------------------------------------------------------------------------
--------------------------------------------------------------------------------
--------------------------------------------------------------------------------
--------------------------------------------------------------------------------
---------------------------------------------------V
>PRELSG_0414600
--M-----------------------------------------------------------------------------
--------------------------------------------------------------------------------
--------------------------------------------------------------------------------
--------------------------------------------------------------------------------
--------------------------------------------------------------------------------
--------------------------------------------------------------------------------
--------------------------------------------------------------------------------
--------------------------------------------------------------------------------
--------------------------------------------------------------------------------
--------------------------------------------------------------------------------
--------------------------------------------------------------------------------
--------------------------------------------------------------------------------
--------------------------------------------------------------------------------
--------------------------------------------------------------------------------
--------------------------------------------------------------------------------
--------------------------------------------------------------------------------
--------------------------------------------------------------------------------
--------------------------------------------------------------------------------
--------------------------------------------------------------------------------
--------------------------------------------------------------------------------
--------------------------------------------------------------------------------
--------------------------------------------------------------------------------
--------------------------------------------------------------------------------
--------------------------------------------------------------------------------
--------------------------------------------------------------------------------
--------------------------------------------------------------------------------
--------------------------------------------------------------------------------
--------------------------------------------------------------------------------
--------------------------------------------------------------------------------
--------------------------------------------------------------------------------
--------------------------------------------------------------------------------
--------------------------------------------------------------------------------
--------------------------------------------------------------------------------
--------------------------------------------------------------------------------
--------------------------------------------------------------------------------
--------------------------------------------------------------------------------
--------------------------------------------------------------------------------
--------------------------------------------------------------------------------
--------------------------------------------------------------------------------
--------------------------------------------------------------------------------
--------------------------------------------------------------------------------
--------------------------------------------------------------------------------
--------------------------------------------------------------------------------
--------------------------------------------------------------------------------
--------------------------------------------------------------------------------
--------------------------------------------------------------------------------
--------------------------------------------------------------------------------
--------------------------------------------------------------------------------
--------------------------------------------------------------------------------
------VSPF-FFF------------------------------------------------------------------
------------------------------------------------------LT--L---------------------
--------------------------------------------------------------------------------
--------------------------------------------------------------------------------
--------------------------------------------------------------------------------
--------------------------------------------------------------------------------
--------------------------------------------------------------------------------
--------------------------------------------------------------------------------
--------------------------------------------------------------------------------
--------------------------------------------------------------------------------
--------------------------------------------------------------------------------
--------------------------------------------------------------------------------
--------------------------------------------------------------------------------
--------------------------------------------------------------------------------
--------------------------------------------------------------------------------
--------------------------------------------------------------------------------
---------------------------------------YI----ILSNNIREC-T--------TNSD-PQ---------
-----------------GS------------LSTEV---------------------GGVQ-------AQSTDL------
-------QGTAAS-TDANVV---------------------------S-GADGS-----QHGS-PV-----------S-P
QVTGV--------TGQGD--------------------------------------A-TA-AATVTG-----SGGGGGNQ
VQAQPQ----AQAPTQSD-QAGTTQ---TNSPNT-H---------QSG-------------------SGSS-E------T
N-----------G--------------------STSVVT----------AESGGSGT-TSTIGVDGSNQGGNSSAPV-A-
---------KPSPK------SIP--------------------KLSFPVKSSLLKKNLGIKVTGQCGVFFRVVFSPHLTL
AFETDDGKIELVQELKPLYK-----------------L------------------------------------------
--------------------------------------------------------------------------------
-----------------------EIKFADKCE--KT----KNFKFLAIIKE-SILTLRWEVPENE---------------
----------SGTK-KETKKFKLPKFDIPITSILVHSGDE--QLSAIESKSYTVKDVLPEKCSKIASECFLSGSIDVQKC
YHCSLLVNKTA-EGDECLNFVNSEDKSRIESSIVAAASD--EE---SSENKLGESIDNILRRIYKTDEINMKRELLTLDN
LDDELKEEIKNYCNLLKEVDVSGTLDNHELGNETEVF-NNLTRLLKMHAEEKNISLSNKLRNAAICIKNVDEWIINKRGL
VLPEETN-DYFEK-V-KDMP----D--APKEEE--EYEDEIK--I-TEDMFEKDEDGIVDLTKSDKDMKLLSPY---FIN
NKYCNDDYCDRWKDKTSCVSKIEVEEQGYCGVCWVFASKLHLETIRCMRGYGHFRSSPLYVANCSKRK--PEYRCSVGSN
PIEFLQIIEERGFLPLESDHPYSYTQVD-KKCPTPKRNWVNLWGDTELLQYINYSKRKYSKGYITYESAAYRDNMDLFIK
IVKREIQNKGSVIVYIKTKDVFSYDFNGGGVHNLCGDA-IPDHAANIIGYGKYINKKGEKRSYWLIRNSWGYYWGDEGNF
KLDMYGPSNCDYHFIHTVLVFKVNLGMVELPS----------QHESYNP-FNFFLKNSPQYYHELYYKNYNPEESKELP-
-KNYEN---------IDVPDQV-----QDN-----------------------NFKDNTEN-DNDVNN------------
--------------------RK----------------------------------------------------------
--------------------------ESDENFVMYGTDSD--------------------N-------------------
--------------------------------------------------------------------------------
----------------------------------------------------------------------------GD-S
-S--SS-----------PPAEKKNSILHYL--------------KDIKKNKVKTNLVTYLDEKDLGNEHSCSRVYSNDPT
KNETCRKFCVDNFSKCKDHYSPGYCL------------------------------------------------------
--------------------------------------------------------------------------------
---------------------------------------------------------------TK---------------
--------------------------------------------------------------------------------
--------------------------------------------------------------------------------
--------------------------------------------------------------------------------
--------------------------------------------------------------------------------
---------------------------LSENTNG----------------------------------------------
--------------------------------------------------------------------------------
--------------------------------------------------------------------------------
--------------------------------------------------------------------------------
--------------------------------------------------------------------------------
----------------------------------------CSFCF-----------------------------------
--------------------------------------------------------------------------------
--------------------------------------------------------------------------------
--------------------------------------------------------------------------------
--------------------------------------------------------------------------------
--------------------------------------------------------------------------------
--------------------------------------------------------------------------------
--------------------------------------------------------------------------------
--------------------------------------------------------------------------------
--------------------------------------------------------------------------------
--------------------------------------------------------------------------------
--------------------------------------------------------------------------------
--------------------------------------------------------------------------------
--------------------------------------------------------------------------------
--------------------------------------------------------------------------------
--------------------------------------------------------------------------------
--------------------------------------------------------------------------------
--------------------------------------------------------------------------------
--------------------------------------------------------------------------------
--------------------------------------------------------------------------------
--------------------------------------------------------------------------------
---------------------------------------------------V
>PKNH_0413200
--M-----------------------------------------------------------------------------
--------------------------------------------------------------------------------
--------------------------------------------------------------------------------
--------------------------------------------------------------------------------
--------------------------------------------------------------------------------
--------------------------------------------------------------------------------
--------------------------------------------------------------------------------
--------------------------------------------------------------------------------
--------------------------------------------------------------------------------
--------------------------------------------------------------------------------
--------------------------------------------------------------------------------
--------------------------------------------------------------------------------
--------------------------------------------------------------------------------
--------------------------------------------------------------------------------
--------------------------------------------------------------------------------
--------------------------------------------------------------------------------
--------------------------------------------------------------------------------
--------------------------------------------------------------------------------
--------------------------------------------------------------------------------
--------------------------------------------------------------------------------
--------------------------------------------------------------------------------
--------------------------------------------------------------------------------
--------------------------------------------------------------------------------
--------------------------------------------------------------------------------
--------------------------------------------------------------------------------
--------------------------------------------------------------------------------
--------------------------------------------------------------------------------
--------------------------------------------------------------------------------
--------------------------------------------------------------------------------
--------------------------------------------------------------------------------
--------------------------------------------------------------------------------
--------------------------------------------------------------------------------
--------------------------------------------------------------------------------
--------------------------------------------------------------------------------
--------------------------------------------------------------------------------
--------------------------------------------------------------------------------
--------------------------------------------------------------------------------
--------------------------------------------------------------------------------
--------------------------------------------------------------------------------
--------------------------------------------------------------------------------
--------------------------------------------------------------------------------
--------------------------------------------------------------------------------
--------------------------------------------------------------------------------
--------------------------------------------------------------------------------
--------------------------------------------------------------------------------
--------------------------------------------------------------------------------
--------------------------------------------------------------------------------
--------------------------------------------------------------------------------
--------------------------------------------------------------------------------
------KLRI-CAL------------------------------------------------------------------
------------------------------------------------------LL--I---------------------
--------------------------------------------------------------------------------
--------------------------------------------------------------------------------
--------------------------------------------------------------------------------
--------------------------------------------------------------------------------
--------------------------------------------------------------------------------
--------------------------------------------------------------------------------
--------------------------------------------------------------------------------
--------------------------------------------------------------------------------
--------------------------------------------------------------------------------
--------------------------------------------------------------------------------
--------------------------------------------------------------------------------
--------------------------------------------------------------------------------
--------------------------------------------------------------------------------
--------------------------------------------------------------------------------
---------------------------------------GL----AFASGGARC-A--------PGES-DS--SSES---
--------------HS-AG---------------QS---------------------GGSS-------A-G-PS------
-------QGDSTS---SSQNAAASPSQGGPASPPTDNPES-SVGD-NP-AS-----------------------------
-LSQG--------TGNGE--------------------------------------V-SS-ADSTSG-----T-------
PGAEGD-------NAA---------------------------------------------------TVQS-P------E
V-----------T-NTEVS-----------P--QPEANSPDTPPVSQ--PSSVPTSS-S-----------G--DSP--V-
---------PATSS------ASF--------------------TNPIQVKASLLKNYKGVKVTGPCGSYFQVYLVPYLYM
NVNSSNSEIEMEPLFMKVDN----------------KIKFEK--------------------------------------
--------------------------------------------------------------------------------
----------------------EKHLLHNICA--NN----KTFKLVLYVYE-GVLTIKWKVYPAEGG-------------
--------EGSDKK-VDIRKYKMKDIGQPITSIQVMMVTERDGTIYVESKNFSIMNDIPEKCDAIANQCFMSGVLDIQKC
YHCTLLLQEKE-KAEECFKFVSTEVKNRFEEIQTKGEDE--KN---PNEAELEETIDNIFTKIYGGEENLH-KEVNQLAI
LDYSLKYELLKYCLLMKEVDASGTLDNQELPNPEDVF-AHITTLLQNNNELNVFSLKNKMKNPALCLKEVDQWIGSKTGL
TLPALEH-STVQN-N--------------------------------EETFDESEDDI-SGSTTTEGADLYPLH---FSD
KLFCNYDYCDRTKDTSSCLSKMEVHDQGNCATSWLFASKLHLETIKCMKGYKHIPSSALYVANCSNKETHNKDKCHTPSN
PLEFLHTLEETKFLPAESDLPYCYKKVGNDICPEPKSHWQNLWTNIKLVDAQYQPNSISTKGYTEYQSKYFKGNMDAFIK
LVKSEIMNKGSVIAYVKATGALSFDLNGKKVQNLCGEEGTPDLAVNIIGYGNYINEEGIKKSYWLLQNSWGYYWGNEGTF
KVDMHGPDDCEHNFIHTAAVFNLDIPVVIPAP----------NGD-PEI-NSYYLKNSPDFYKNLYYNALDGECGSTPC-
-HS------------------V---EGQDTTVEQTT----------------------GQEASREDTE-EKATEQVGASG
AGVATVA-TT-----GTGAAPG-T-GAKAGAEAGAG-AE---TEATKATELQEPKLQQEQEQQTQSP------QQPPQQG
LTNENAQQADGEVVQGAPGQA--VATHPVPSGEGNGTGGE--------TV------PGNTN-----SVQSTPQ-------
------------------N-S--GSS------------------AEIGQT----------N-------------------
------------A-STNGAEPPVSDPVE-------------T----------------------P-S---PVELSKLT-G
-T--TG-----------INVDGVTRVLHFL--------------KNVKNGKVTSSFVTYDNESAI-GDKSCSRVQSSDLD
KLDDCVKFCEENWDACKGSVSPGYCL------------------------------------------------------
--------------------------------------------------------------------------------
---------------------------------------------------------------TK---------------
--------------------------------------------------------------------------------
--------------------------------------------------------------------------------
--------------------------------------------------------------------------------
--------------------------------------------------------------------------------
---------------------------KRG-NNE----------------------------------------------
--------------------------------------------------------------------------------
--------------------------------------------------------------------------------
--------------------------------------------------------------------------------
--------------------------------------------------------------------------------
----------------------------------------CFFCF-----------------------------------
--------------------------------------------------------------------------------
--------------------------------------------------------------------------------
--------------------------------------------------------------------------------
--------------------------------------------------------------------------------
--------------------------------------------------------------------------------
--------------------------------------------------------------------------------
--------------------------------------------------------------------------------
--------------------------------------------------------------------------------
--------------------------------------------------------------------------------
--------------------------------------------------------------------------------
--------------------------------------------------------------------------------
--------------------------------------------------------------------------------
--------------------------------------------------------------------------------
--------------------------------------------------------------------------------
--------------------------------------------------------------------------------
--------------------------------------------------------------------------------
--------------------------------------------------------------------------------
--------------------------------------------------------------------------------
--------------------------------------------------------------------------------
--------------------------------------------------------------------------------
---------------------------------------------------V
>AK88_03808
--M-----------------------------------------------------------------------------
--------------------------------------------------------------------------------
--------------------------------------------------------------------------------
--------------------------------------------------------------------------------
--------------------------------------------------------------------------------
--------------------------------------------------------------------------------
--------------------------------------------------------------------------------
--------------------------------------------------------------------------------
--------------------------------------------------------------------------------
--------------------------------------------------------------------------------
--------------------------------------------------------------------------------
--------------------------------------------------------------------------------
--------------------------------------------------------------------------------
--------------------------------------------------------------------------------
--------------------------------------------------------------------------------
--------------------------------------------------------------------------------
--------------------------------------------------------------------------------
--------------------------------------------------------------------------------
--------------------------------------------------------------------------------
--------------------------------------------------------------------------------
--------------------------------------------------------------------------------
--------------------------------------------------------------------------------
--------------------------------------------------------------------------------
--------------------------------------------------------------------------------
--------------------------------------------------------------------------------
--------------------------------------------------------------------------------
--------------------------------------------------------------------------------
--------------------------------------------------------------------------------
--------------------------------------------------------------------------------
--------------------------------------------------------------------------------
--------------------------------------------------------------------------------
--------------------------------------------------------------------------------
--------------------------------------------------------------------------------
--------------------------------------------------------------------------------
--------------------------------------------------------------------------------
--------------------------------------------------------------------------------
--------------------------------------------------------------------------------
--------------------------------------------------------------------------------
--------------------------------------------------------------------------------
--------------------------------------------------------------------------------
--------------------------------------------------------------------------------
--------------------------------------------------------------------------------
--------------------------------------------------------------------------------
--------------------------------------------------------------------------------
--------------------------------------------------------------------------------
--------------------------------------------------------------------------------
--------------------------------------------------------------------------------
--------------------------------------------------------------------------------
--------------------------------------------------------------------------------
------SACF-LSG------------------------------------------------------------------
------------------------------------------------------HIDIENCYTCNLLVHQQDTNDECFGY
VSADFKNQFKEVKVHGQDDEDSNEYKLAQAIDGVLNSVYKIDTNGNQQLITAQEVDANVKEQLSYYCHVLKEVDTTGTLD
VHTIGCVMEVFNNLVNLLQKHGEESYSTLELKLQNPAICLKNVNDWVLNKKGLVLPQLQNAGGHVYFGENIQAQNEQNCC
HSTYEEGADGIIDLSIVQTNPHASSTPFTNHMFCNYDYCDKTKDTSSCMSKIEAEDQGVCATSWLFASKLHLETIKCMKG
YEHIP---------------------------------------------------------------------------
--------------------------------------------------------------------------------
--------------------------------------------------------------------------------
--------------------------------------------------------------------------------
--------------------------------------------------------------------------------
--------------------------------------------------------------------------------
--------------------------------------------------------------------------------
--------------------------------------------------------------------------------
--------------------------------------------------------------------------------
--------------------------------------------------------------------------------
--------------------------------------------------------------------------------
---------------------------------------TF----LTNINVTIC-GTNNVDNVTQG-S-DK---------
------------------G---------------TS---------------------GGNS-------D-S---------
----------------SPPSKNNCPSDGSK-NDVTDFPTT-TISFYMP-LN-LEGGGSKNESASSS-----------H-K
VEEAT------------D------A--S----------------------------------------------------
PPPS--------SNND---------------------------------------------------TEED-S------S
S-----------SDKKEE---------------HTDIT---------------SPEL-Q-----------P---TT--P-
---------PASEV------IAQSNQTAVQIFEGNTTQSNDLINGPMQVESALLKNYNGIKVTGPCGSYFRVYLVPHILI
YALTKNTIIQVESLFDDNT-----------------RVDFEY--------------------------------------
--------------------------------------------------------------------------------
-----------------------ADDIVNKCE--EG----KNFKLILYLKD-NILTLKWNVLPSSEE-D-----------
-------DSATNTK-ADVRKFKIPQLERPFTSIQVYTADA--KAGIIESKNYALGADIPDKCNAIATDCFLNGNINIDKC
YQCTLLVQSADQTSGECFKYVSKDLQDQHNNAKVKGQDD--VN---PKEYELIEAIDIILKNIYKVDRIKKKKVLISMDD
LDDVLKAELLNYCKLLKEMDVKGTLDNFELGNEVDIF-NNMIRLLSMHPKENIITLQDKLRNTAICLKNVDEWVENKRGL
VLPEGGE-EKSSLEE-KSAQ---VD--ED-GDE-KHVKQSEL--F-NQDMYRKDEDGTIDLVKAGKELKLRSPY---FKN
SKYCNYEYCDRWKDKTSCISNIEVEEQGNCGVCWVFSSKLHLETIRCMRGYGHFRSSALFVANCSKRN--RKDVCEVGSN
PIEFLQIVRDTGFLPLESDHPYLHKHVI-NQCPKIKENWVNLWGNTKLLSNKLYGHFMMYKGLISYETRHFKDNMHVFID
LVKREVQNKGSVIIYIKTKDEIGYDFNGKGVHNMCGHR-VPDHAANIIGYGNYISVTGEKRSYWLIRNSWGYYWGNEGTF
KVDMLGPKGCKYNFIHTAIVFKVNLGAIDLPN-----------KD-VNINRTYFPKHSSDFFHSLYFNNYDDEADKPRKI
FHKHRN---------KDNKRHV---HGWYK--------------------------------------------------
--------------------WK----------------------------------------------------------
--------------------------KGPNGWRISGQDGD--------------------D-----AIE-----------
------------------------------------------------GA------------------------------
------------S-WGE---------YYEGGLP--------G------------------------I---PP---QS--P
-K--LS-----------SSAEKKIQILHIL--------------KHIDNSKIMRGMVKYDNISETQNDHSCARVHSKNPD
RMEECKTFCEENWNSCKNHYSPGYCL------------------------------------------------------
--------------------------------------------------------------------------------
---------------------------------------------------------------SK---------------
--------------------------------------------------------------------------------
--------------------------------------------------------------------------------
--------------------------------------------------------------------------------
--------------------------------------------------------------------------------
---------------------------LYN-GGN----------------------------------------------
--------------------------------------------------------------------------------
--------------------------------------------------------------------------------
--------------------------------------------------------------------------------
--------------------------------------------------------------------------------
----------------------------------------CYFCY-----------------------------------
--------------------------------------------------------------------------------
--------------------------------------------------------------------------------
--------------------------------------------------------------------------------
--------------------------------------------------------------------------------
--------------------------------------------------------------------------------
--------------------------------------------------------------------------------
--------------------------------------------------------------------------------
--------------------------------------------------------------------------------
--------------------------------------------------------------------------------
--------------------------------------------------------------------------------
--------------------------------------------------------------------------------
--------------------------------------------------------------------------------
--------------------------------------------------------------------------------
--------------------------------------------------------------------------------
--------------------------------------------------------------------------------
--------------------------------------------------------------------------------
--------------------------------------------------------------------------------
--------------------------------------------------------------------------------
--------------------------------------------------------------------------------
--------------------------------------------------------------------------------
---------------------------------------------------V
>PVP01_0417700
--M-----------------------------------------------------------------------------
--------------------------------------------------------------------------------
--------------------------------------------------------------------------------
--------------------------------------------------------------------------------
--------------------------------------------------------------------------------
--------------------------------------------------------------------------------
--------------------------------------------------------------------------------
--------------------------------------------------------------------------------
--------------------------------------------------------------------------------
--------------------------------------------------------------------------------
--------------------------------------------------------------------------------
--------------------------------------------------------------------------------
--------------------------------------------------------------------------------
--------------------------------------------------------------------------------
--------------------------------------------------------------------------------
--------------------------------------------------------------------------------
--------------------------------------------------------------------------------
--------------------------------------------------------------------------------
--------------------------------------------------------------------------------
--------------------------------------------------------------------------------
--------------------------------------------------------------------------------
--------------------------------------------------------------------------------
--------------------------------------------------------------------------------
--------------------------------------------------------------------------------
--------------------------------------------------------------------------------
--------------------------------------------------------------------------------
--------------------------------------------------------------------------------
--------------------------------------------------------------------------------
--------------------------------------------------------------------------------
--------------------------------------------------------------------------------
--------------------------------------------------------------------------------
--------------------------------------------------------------------------------
--------------------------------------------------------------------------------
--------------------------------------------------------------------------------
--------------------------------------------------------------------------------
--------------------------------------------------------------------------------
--------------------------------------------------------------------------------
--------------------------------------------------------------------------------
--------------------------------------------------------------------------------
--------------------------------------------------------------------------------
--------------------------------------------------------------------------------
--------------------------------------------------------------------------------
--------------------------------------------------------------------------------
--------------------------------------------------------------------------------
--------------------------------------------------------------------------------
--------------------------------------------------------------------------------
--------------------------------------------------------------------------------
--------------------------------------------------------------------------------
--------------------------------------------------------------------------------
------KARL-SLI------------------------------------------------------------------
------------------------------------------------------LI--L---------------------
--------------------------------------------------------------------------------
--------------------------------------------------------------------------------
--------------------------------------------------------------------------------
--------------------------------------------------------------------------------
--------------------------------------------------------------------------------
--------------------------------------------------------------------------------
--------------------------------------------------------------------------------
--------------------------------------------------------------------------------
--------------------------------------------------------------------------------
--------------------------------------------------------------------------------
--------------------------------------------------------------------------------
--------------------------------------------------------------------------------
--------------------------------------------------------------------------------
--------------------------------------------------------------------------------
---------------------------------------CV----VCRDCAVRC-T--------GTTE-AQ---------
-----------------GA---------------VEGAKGPKPEAEEAGAGKEEGANVGEA-------G-T---------
----------------GGPG---------------------------------------ADGGTEA-----------G-A
RAEEGEGAGTEAEPARGP---------EP--EAGGEGI-NRD---AA---GNQREGQLE--APSDSA-----R-------
PGAIPQ-----VAPRDTV-ET-------SSDAAD-S-----------------------------SSPDQN-P------L
P-----------G----------------------------------------AD-N-T-----------K---VG--N-
---------AATPP------EGA--------------------KEETQVKSSLLKGHKGVKVTGPCGASFLVFFAPYLFI
DVDTDSSNVYLGTDLSDLEV----------------TEKMGI--------------------------------------
--------------------------------------------------------------------------------
-----------------------QDNGKNKCE--DK----KTFKFVALIGE-DHLTIKWKVYDPSVK-T-----------
--------PTPNEK-VEMRKYVMKNLSGEFTAVQVHTVIQQNGSNVFESKNYALSSGIPEKCDAVATNCFLSGSVYIEKC
YRCTLKMKKVD-PSDVCYNYIPKVESAASQEAIPAKASD--EE---SSQEELTASIGKILQGVYKKGENGL-NEVLTFNE
ADAALKAELLNYCSLMKKVDASGVLGHYQLGSEEDVH-ANLTNMLQTNSDHVLSSLQNKLKNPAICLKNADEWVGSKTGL
LLPNLFY-NHLEGST-------------P-STS--NVTHVDD--S-SEDVQSGGYDGVIDFATAGKT-NFSTSQ---YAD
KMHCNAEYCDRAKDAGSCVAKMEVQDQGDCSNSWLFASKAHLETIKCMKGHDHVGASALYVANCSGKE--VNDKCHSPSN
PLEFLNTLEETKFLPAESDLPYSYKAVN-NVCPEPKSNWQNLWADVKLLDKQDEPNAVSTKGYTAYQSDHFKGNMDAFIK
LVKSEVMKKGSVIAYVKAAGTLSYDLNGKKVLSLCGSE-TPDLAVNIVGYGNYISAEGVKKPYWLLQNSWGKHWGDKGTF
KVDMHGPPGCHHNFIHTASVFNLDMPVEENPQ----------KED-AQI-YNYYLKSSPDFWGNIYYKNVGGQESASVK-
-NA-TG---------GAHESVL---HGQATEEGVKGAGGEPAPSHSGAVQGERGGTANGQG-DNDVTSLPAQQEVNGVPG
VGTTGGE-TL---NRSGANQPGQE---GSPGPAGPVGAA---GEAG---------L--QAEQPAESP------VDPPAE-
--------SKAESTAGGPGQP--GPSSTPRSEVPPGQPSTL---------------VPEAP-----PVIPEPD-------
------------------S-P--PSK------------------APVPEP----------S-------------------
------------P-STP------------------------G----------------------------PA---DPP-S
-A--EL-----------KAAAPSTEVTHVL--------------KYIKKNKVKLNLVTYKNHEALSSGHDCWRSYSANPD
KYEECVKLCEANWSKCENDAAPGFCL------------------------------------------------------
--------------------------------------------------------------------------------
---------------------------------------------------------------YE---------------
--------------------------------------------------------------------------------
--------------------------------------------------------------------------------
--------------------------------------------------------------------------------
--------------------------------------------------------------------------------
---------------------------HAK-EED----------------------------------------------
--------------------------------------------------------------------------------
--------------------------------------------------------------------------------
--------------------------------------------------------------------------------
--------------------------------------------------------------------------------
----------------------------------------CFFCY-----------------------------------
--------------------------------------------------------------------------------
--------------------------------------------------------------------------------
--------------------------------------------------------------------------------
--------------------------------------------------------------------------------
--------------------------------------------------------------------------------
--------------------------------------------------------------------------------
--------------------------------------------------------------------------------
--------------------------------------------------------------------------------
--------------------------------------------------------------------------------
--------------------------------------------------------------------------------
--------------------------------------------------------------------------------
--------------------------------------------------------------------------------
--------------------------------------------------------------------------------
--------------------------------------------------------------------------------
--------------------------------------------------------------------------------
--------------------------------------------------------------------------------
--------------------------------------------------------------------------------
--------------------------------------------------------------------------------
--------------------------------------------------------------------------------
--------------------------------------------------------------------------------
---------------------------------------------------V
>PKNH_0413100
--M-----------------------------------------------------------------------------
--------------------------------------------------------------------------------
--------------------------------------------------------------------------------
--------------------------------------------------------------------------------
--------------------------------------------------------------------------------
--------------------------------------------------------------------------------
--------------------------------------------------------------------------------
--------------------------------------------------------------------------------
--------------------------------------------------------------------------------
--------------------------------------------------------------------------------
--------------------------------------------------------------------------------
--------------------------------------------------------------------------------
--------------------------------------------------------------------------------
--------------------------------------------------------------------------------
--------------------------------------------------------------------------------
--------------------------------------------------------------------------------
--------------------------------------------------------------------------------
--------------------------------------------------------------------------------
--------------------------------------------------------------------------------
--------------------------------------------------------------------------------
--------------------------------------------------------------------------------
--------------------------------------------------------------------------------
--------------------------------------------------------------------------------
--------------------------------------------------------------------------------
--------------------------------------------------------------------------------
--------------------------------------------------------------------------------
--------------------------------------------------------------------------------
--------------------------------------------------------------------------------
--------------------------------------------------------------------------------
--------------------------------------------------------------------------------
--------------------------------------------------------------------------------
--------------------------------------------------------------------------------
--------------------------------------------------------------------------------
--------------------------------------------------------------------------------
--------------------------------------------------------------------------------
--------------------------------------------------------------------------------
--------------------------------------------------------------------------------
--------------------------------------------------------------------------------
--------------------------------------------------------------------------------
--------------------------------------------------------------------------------
--------------------------------------------------------------------------------
--------------------------------------------------------------------------------
--------------------------------------------------------------------------------
--------------------------------------------------------------------------------
--------------------------------------------------------------------------------
--------------------------------------------------------------------------------
--------------------------------------------------------------------------------
--------------------------------------------------------------------------------
--------------------------------------------------------------------------------
------NPRI-SFT------------------------------------------------------------------
------------------------------------------------------WA--I---------------------
--------------------------------------------------------------------------------
--------------------------------------------------------------------------------
--------------------------------------------------------------------------------
--------------------------------------------------------------------------------
--------------------------------------------------------------------------------
--------------------------------------------------------------------------------
--------------------------------------------------------------------------------
--------------------------------------------------------------------------------
--------------------------------------------------------------------------------
--------------------------------------------------------------------------------
--------------------------------------------------------------------------------
--------------------------------------------------------------------------------
--------------------------------------------------------------------------------
--------------------------------------------------------------------------------
---------------------------------------CA----LFGTYVAAQ-------------L-AS---------
-----------------GG---------------LW---------------------NGSS-------F-P---------
----------------TSAY---------------------------------------SNHTDEN-----------K-L
SIDQE--------NGRGD------A--SP--EY-YSGI-EVD--------------G-T--IAHTPLN----V-------
PPPNAD------NPAG---------------------------------------------------QGQS-P------Q
Q-----------V----------------------------------------DQAT-S-----------N---TT--G-
---------IADAP------ASK--------------------RIEIEVRSALLKDHDGVKITGTCNANFQVFLVPHISI
SVEAESNTIQISRMIENVTTTKEWDKGDG---NSSQPLQFEE--------------------------------------
--------------------------------------------------------------------------------
----------------------NIDSLLNQCT--EG----RTFKFIVIIKG-KELILKWKVYEEIPS-------------
--------ATENNK-VDVRKYALKNLGLPITAIQVHSGKEDSNLFLLKSKAYFLRKNIPRTCERIVTSCYLSGNVDIHKC
FQFTLLMENHD-MTNECSKYVSSEVTDKFKGIKIEAQDN--VD---PEEIQLRKTIDRILNWIYRIDEDGK-KVLIMQDE
LDLSMKEDLITYCQIMKKVDKSGTLEEHQIGSEMDVL-TNLKGLLKNHSHEELPTLEGKLKIPAICMKDASKWVVNKRGL
VLPPFEY-KHLQR-R-VITS---VD--SQ-EEN--KLADKED--V-IKDMHMPGYRAVIDLSQKG---GVNHSD---HSG
EMFCNEDYCNRWKDRNSCFARIETEEQGNCNLSWLFASKLHLETIKCMKGYDHVATSALYVANCSSRG--NKSKCISGSN
PYEFLTIVEENGFLPPALLLPYSYGKVG-NTCPKQEDHWQNLWSNVKLLEPSYEPNSISTKGYTSYESDDFRGNIERFVN
LVKREVKNRGSIMAYVKAMGVLGYDFNGKEVQSLCGDR-RPDHAVNIIGYGNYINVNGEKSSYWLIRNSWGYYWGDEGNF
RVDVYAPPGCQHNFIHTAAAFN-----------------------------NYYLKSSPDSFGSIYYNNIGPKDDSALK-
-NR-TG---------ANQNLA-----------------------------------------------------------
--------------------------------------------------------------------------------
---------------------------------VQG--------------------------------------------
-------------------------------------------------K------------------------------
------------GKHSE---------LYKDSD---------P-----------------------SVTTNPV---RE--P
-K--GSQEDAPEMGYTGKSIFENAEIEEIKGEFISKSPLTSFGEIALRGGKIGKKLHMAMGS-NITGYHSSSRSLAHNPG
KRTECIQFCHNEWNNCKDDISPGYCL------------------------------------------------------
--------------------------------------------------------------------------------
---------------------------------------------------------------AK---------------
--------------------------------------------------------------------------------
--------------------------------------------------------------------------------
--------------------------------------------------------------------------------
--------------------------------------------------------------------------------
---------------------------RRK-TGD----------------------------------------------
--------------------------------------------------------------------------------
--------------------------------------------------------------------------------
--------------------------------------------------------------------------------
--------------------------------------------------------------------------------
----------------------------------------CFFCY-----------------------------------
--------------------------------------------------------------------------------
--------------------------------------------------------------------------------
--------------------------------------------------------------------------------
--------------------------------------------------------------------------------
--------------------------------------------------------------------------------
--------------------------------------------------------------------------------
--------------------------------------------------------------------------------
--------------------------------------------------------------------------------
--------------------------------------------------------------------------------
--------------------------------------------------------------------------------
--------------------------------------------------------------------------------
--------------------------------------------------------------------------------
--------------------------------------------------------------------------------
--------------------------------------------------------------------------------
--------------------------------------------------------------------------------
--------------------------------------------------------------------------------
--------------------------------------------------------------------------------
--------------------------------------------------------------------------------
--------------------------------------------------------------------------------
--------------------------------------------------------------------------------
---------------------------------------------------V
>PBLACG01_0204300
--M-----------------------------------------------------------------------------
--------------------------------------------------------------------------------
--------------------------------------------------------------------------------
--------------------------------------------------------------------------------
--------------------------------------------------------------------------------
--------------------------------------------------------------------------------
--------------------------------------------------------------------------------
--------------------------------------------------------------------------------
--------------------------------------------------------------------------------
--------------------------------------------------------------------------------
--------------------------------------------------------------------------------
--------------------------------------------------------------------------------
--------------------------------------------------------------------------------
--------------------------------------------------------------------------------
--------------------------------------------------------------------------------
--------------------------------------------------------------------------------
--------------------------------------------------------------------------------
--------------------------------------------------------------------------------
--------------------------------------------------------------------------------
--------------------------------------------------------------------------------
--------------------------------------------------------------------------------
--------------------------------------------------------------------------------
--------------------------------------------------------------------------------
--------------------------------------------------------------------------------
--------------------------------------------------------------------------------
--------------------------------------------------------------------------------
--------------------------------------------------------------------------------
--------------------------------------------------------------------------------
--------------------------------------------------------------------------------
--------------------------------------------------------------------------------
--------------------------------------------------------------------------------
--------------------------------------------------------------------------------
--------------------------------------------------------------------------------
--------------------------------------------------------------------------------
--------------------------------------------------------------------------------
--------------------------------------------------------------------------------
--------------------------------------------------------------------------------
--------------------------------------------------------------------------------
--------------------------------------------------------------------------------
--------------------------------------------------------------------------------
--------------------------------------------------------------------------------
--------------------------------------------------------------------------------
--------------------------------------------------------------------------------
--------------------------------------------------------------------------------
--------------------------------------------------------------------------------
--------------------------------------------------------------------------------
--------------------------------------------------------------------------------
--------------------------------------------------------------------------------
--------------------------------------------------------------------------------
------KSYI-SLF------------------------------------------------------------------
------------------------------------------------------FI--L---------------------
--------------------------------------------------------------------------------
--------------------------------------------------------------------------------
--------------------------------------------------------------------------------
--------------------------------------------------------------------------------
--------------------------------------------------------------------------------
--------------------------------------------------------------------------------
--------------------------------------------------------------------------------
--------------------------------------------------------------------------------
--------------------------------------------------------------------------------
--------------------------------------------------------------------------------
--------------------------------------------------------------------------------
--------------------------------------------------------------------------------
--------------------------------------------------------------------------------
--------------------------------------------------------------------------------
---------------------------------------CV----IFNKSIIKC-T--------GGTT-AE--SPAR---
--------------SPEPS---------------HV---------------------GGSG-------QSD---------
----------------AAKSE-----------------QG-VTESPRPSGI-ST--S--GQSDAAGSVQNGAAGSVQN-G
AAGSV------------Q---------NG--AA-GSVQ---N--------------G-AA-GSV----------------
---Q-N------GAAGS--------------------------------------------------VQNG-A------A
G-----------S----------------------------------------GQNT-V-----------T---ASVTN-
---------SPTPS------SEN--------------------QNTIQVKSALLKDYMGLKVTGPCNENFIMFLVPHIYI
DIDTEDTNIELRTQLKETDN----------------ALSFESNSGSLERRKYGKPQSNATTSQQNSGSVTVTGQAETSPT
EGVVSSSTQDSHSSSTQDSHSSSSSSS------SSSSSSSSSSSSSSSSSSSSSSGGNSNSGGSSSSGGNSNSGEGSNSG
GGSNPGNSKTNQVT-SSSNSNQTNRNLHNICA--TG----KTFKFVVYIKE-NTLILKWKVYGGP---------------
---------QESNK-VDVRKYLINEKESPITSILIHAYKEHNETNLIESKNYVLRSDVPEKCDALASNCFLSGNFNIEKC
FQCTLLVEQEN-ANNECYKYLSEDIRNKFTEIKAETEDDDDDD---YTEYKLTESIDNILIKMFKTNENSEKSELIKLEE
VDDSLKLELMNYCGLLKDVDTSGTLDNYEMGNEMDIF-NNLKRLLIYHSEENINTLKNKFRNAAVCLKNVDDWIVNKRGL
VLPELNY-DLEYF-N-E------------------YLYSDKT--S-QEDK-NHKEKGVINVNTNLEKESSSSYD---HSD
NMFCNKEYCNRLNDENNCISKLEVEDQGNCDTSWIFASKYHLETIRCMKGYEPTKISALYVANCYKGE--HKDRCDEGSS
PIEFLQIIEDYGFLPTESNYPYNYVKVG-EQCPNVQDYWVNLWDNGKILNYKNEPNSLDSKGYTAYESEHFKNKMDTFIK
LIKDEIMNKGSVIAYVKAENVLGYEFSGKKVQNLCGDD-TADHAVNIVGYGNYMSSEGEKKSYWIVRNSWGKYWGDDGYF
KVDMYGPTHCHFNFIHSVVIFNVDLPMNNKTT----------KKE-SKI-YDYYLKASPDFYNNLYFKNFNVDNKKLFS-
-KKEDN-E---NNKKLGNNYII---FGQNTEGTGEN--------------GQ-A--RDTQP--Q----------------
--------------------------------------------------------------------------------
--------------------------------------------------------------------------------
--------------------------------------------------------------------------------
-----------------------------------------------------------------------------S-G
GS--GS-----------NEVAERVHVYHIL--------------KHIKDSKVKMGIRKYIDTNDVSKRHSCTRSYAFDQD
NYDKCVKLCNDNWSKCEEKTSPGLCL------------------------------------------------------
--------------------------------------------------------------------------------
---------------------------------------------------------------SK---------------
--------------------------------------------------------------------------------
--------------------------------------------------------------------------------
--------------------------------------------------------------------------------
--------------------------------------------------------------------------------
---------------------------LDT-QKE----------------------------------------------
--------------------------------------------------------------------------------
--------------------------------------------------------------------------------
--------------------------------------------------------------------------------
--------------------------------------------------------------------------------
----------------------------------------CYFCY-----------------------------------
--------------------------------------------------------------------------------
--------------------------------------------------------------------------------
--------------------------------------------------------------------------------
--------------------------------------------------------------------------------
--------------------------------------------------------------------------------
--------------------------------------------------------------------------------
--------------------------------------------------------------------------------
--------------------------------------------------------------------------------
--------------------------------------------------------------------------------
--------------------------------------------------------------------------------
--------------------------------------------------------------------------------
--------------------------------------------------------------------------------
--------------------------------------------------------------------------------
--------------------------------------------------------------------------------
--------------------------------------------------------------------------------
--------------------------------------------------------------------------------
--------------------------------------------------------------------------------
--------------------------------------------------------------------------------
--------------------------------------------------------------------------------
--------------------------------------------------------------------------------
---------------------------------------------------V
>PcyM_0416800
--M-----------------------------------------------------------------------------
--------------------------------------------------------------------------------
--------------------------------------------------------------------------------
--------------------------------------------------------------------------------
--------------------------------------------------------------------------------
--------------------------------------------------------------------------------
--------------------------------------------------------------------------------
--------------------------------------------------------------------------------
--------------------------------------------------------------------------------
--------------------------------------------------------------------------------
--------------------------------------------------------------------------------
--------------------------------------------------------------------------------
--------------------------------------------------------------------------------
--------------------------------------------------------------------------------
--------------------------------------------------------------------------------
--------------------------------------------------------------------------------
--------------------------------------------------------------------------------
--------------------------------------------------------------------------------
--------------------------------------------------------------------------------
--------------------------------------------------------------------------------
--------------------------------------------------------------------------------
--------------------------------------------------------------------------------
--------------------------------------------------------------------------------
--------------------------------------------------------------------------------
--------------------------------------------------------------------------------
--------------------------------------------------------------------------------
--------------------------------------------------------------------------------
--------------------------------------------------------------------------------
--------------------------------------------------------------------------------
--------------------------------------------------------------------------------
--------------------------------------------------------------------------------
--------------------------------------------------------------------------------
--------------------------------------------------------------------------------
--------------------------------------------------------------------------------
--------------------------------------------------------------------------------
--------------------------------------------------------------------------------
--------------------------------------------------------------------------------
--------------------------------------------------------------------------------
--------------------------------------------------------------------------------
--------------------------------------------------------------------------------
--------------------------------------------------------------------------------
--------------------------------------------------------------------------------
--------------------------------------------------------------------------------
--------------------------------------------------------------------------------
--------------------------------------------------------------------------------
--------------------------------------------------------------------------------
--------------------------------------------------------------------------------
--------------------------------------------------------------------------------
--------------------------------------------------------------------------------
------LFLLFTKM------------------------------------------------------------------
------------------------------------------------------FN--T---------------------
--------------------------------------------------------------------------------
--------------------------------------------------------------------------------
--------------------------------------------------------------------------------
--------------------------------------------------------------------------------
--------------------------------------------------------------------------------
--------------------------------------------------------------------------------
--------------------------------------------------------------------------------
--------------------------------------------------------------------------------
--------------------------------------------------------------------------------
--------------------------------------------------------------------------------
--------------------------------------------------------------------------------
--------------------------------------------------------------------------------
--------------------------------------------------------------------------------
--------------------------------------------------------------------------------
---------------------------------------GA----LLRRNTEGF-V--------NAES-TP---------
-----------------GA---------------VT---------------------LGKA-------S-D---------
----------------GYLL---------------------------------------TQGTSEQ-----------K-R
IITKD------------E---------R----------------------------------------------------
PDNR-P------GKCQ---------------------------------------------------TRHD-P------T
P-----------T----------------------------------------THRT-S-----------S---NP--R-
---------RQSVG------VSQ--------------------SNYAKVKAQVLKKTTEVKINRTCGSEMGFLFIPHSYI
YVTTKDS-------------------------------------------------------------------------
--------------------------------------------------------------------------------
----------------------------------KA----GAFKMLPHIED-NVLPLSWKAYLPEDP-F-----------
--------TATKRKETETKWYR---------------------------RTLAESNDGP--CDE-DHDLFSSGI-DSEED
-EAIFPMEKDD-QSEGCSE------------GYSEGCSE--DA---SEEHQLRNSIDRVLKGVYKAAEDGR-KVLITKEE
LDSSMKEELIKYCQLLKKVDTSGTLEEHQMGSEMDVF-DNLVRLLLKHRDETVFTLRRKLRNPAVCMKNVGEWVLKRRGL
ALPD----------------------------------------------------------------------------
--------------------------------------------------------------------------------
--------------------------------------------------------------------------------
--------------------------------------------------------------------------------
--------------------------------------------------------------------------------
--------------------------------------------------------------------------------
--------------------------------------------------------------------------------
--------------------------------------------------------------------------------
--------------------------------------------------------------------------------
--------------------------------------------------------------------------------
--------------------------------------------------------------------------------
--------------------------------------------------------------------------------
--------------------------------------------------------------------------------
--------------------------------------------------------------------------------
--------------------------------------------------------------------------------
--------------------------------------------------------------------------------
--------------------------------------------------------------------------------
--------------------------------------------------------------------------------
--------------------------------------------------------------------------------
--------------------------------------------------------------------------------
--------------------------------------------------------------------------------
--------------------------------------------------------------------------------
--------------------------------------------------------------------------------
--------------------------------------------------------------------------------
--------------------------------------------------------------------------------
--------------------------------------------------------------------------------
--------------------------------------------------------------------------------
--------------------------------------------------------------------------------
--------------------------------------------------------------------------------
--------------------------------------------------------------------------------
--------------------------------------------------------------------------------
--------------------------------------------------------------------------------
--------------------------------------------------------------------------------
--------------------------------------------------------------------------------
--------------------------------------------------------------------------------
--------------------------------------------------------------------------------
--------------------------------------------------------------------------------
--------------------------------------------------------------------------------
--------------------------------------------------------------------------------
--------------------------------------------------------------------------------
--------------------------------------------------------------------------------
--------------------------------------------------------------------------------
--------------------------------------------------------------------------------
--------------------------------------------------------------------------------
---------------------------------------------------S
>PRCDC_0206600
--M-----------------------------------------------------------------------------
--------------------------------------------------------------------------------
--------------------------------------------------------------------------------
--------------------------------------------------------------------------------
--------------------------------------------------------------------------------
--------------------------------------------------------------------------------
--------------------------------------------------------------------------------
--------------------------------------------------------------------------------
--------------------------------------------------------------------------------
--------------------------------------------------------------------------------
--------------------------------------------------------------------------------
--------------------------------------------------------------------------------
--------------------------------------------------------------------------------
--------------------------------------------------------------------------------
--------------------------------------------------------------------------------
--------------------------------------------------------------------------------
--------------------------------------------------------------------------------
--------------------------------------------------------------------------------
--------------------------------------------------------------------------------
--------------------------------------------------------------------------------
--------------------------------------------------------------------------------
--------------------------------------------------------------------------------
--------------------------------------------------------------------------------
--------------------------------------------------------------------------------
--------------------------------------------------------------------------------
--------------------------------------------------------------------------------
--------------------------------------------------------------------------------
--------------------------------------------------------------------------------
--------------------------------------------------------------------------------
--------------------------------------------------------------------------------
--------------------------------------------------------------------------------
--------------------------------------------------------------------------------
--------------------------------------------------------------------------------
--------------------------------------------------------------------------------
--------------------------------------------------------------------------------
--------------------------------------------------------------------------------
--------------------------------------------------------------------------------
--------------------------------------------------------------------------------
--------------------------------------------------------------------------------
--------------------------------------------------------------------------------
--------------------------------------------------------------------------------
--------------------------------------------------------------------------------
--------------------------------------------------------------------------------
--------------------------------------------------------------------------------
--------------------------------------------------------------------------------
--------------------------------------------------------------------------------
--------------------------------------------------------------------------------
--------------------------------------------------------------------------------
--------------------------------------------------------------------------------
------KSYI-SLF------------------------------------------------------------------
------------------------------------------------------FI--L---------------------
--------------------------------------------------------------------------------
--------------------------------------------------------------------------------
--------------------------------------------------------------------------------
--------------------------------------------------------------------------------
--------------------------------------------------------------------------------
--------------------------------------------------------------------------------
--------------------------------------------------------------------------------
--------------------------------------------------------------------------------
--------------------------------------------------------------------------------
--------------------------------------------------------------------------------
--------------------------------------------------------------------------------
--------------------------------------------------------------------------------
--------------------------------------------------------------------------------
--------------------------------------------------------------------------------
---------------------------------------CV----IFNKNVIKC-T--------GGST-ST--SPEQ---
--------------SN-PG---------------ST---------------------RGST-------PSS---------
----------------SV-------------------------------ES-NS--V--STGGSTS------SSSVQS-N
SVSTG------------E---------NS--PS-SSVE-SNS--------------G-ST-GES----------------
---S-P--------PSS--------------------------------------------------VESN-S------G
S-----------T----------------------------------------GQTA-S-----------T---PL-VT-
---------QSSTS------SAN--------------------QSTIQVKSALLKDYMGLKVTGPCNENFIMFLVPHIYI
DVDTEDTYIELRTTLKETSN----------------ALSFEANSGSLEKKKYVKLQSNGTTSEQNSGTGTVQGNEESSSD
S------------------SSSSSSSSEPSSDSSSSSSSS------------------------------SSSSSSSSSS
SSSSSGSVNTPANG-ASSNPDAKKRNLNNICA--PG----KTFKFVVYIKE-NTLILKWKVYEGPND-------------
--------TSENNK-VDVRKYLINEKETPFTSILVHAYKEHNGTNLIESKNYALGSDIPEKCDALASNCFLSGNFNIEKC
FQCALLVKPKN-ENDVCYKYLSEDIINKFTEIKAETEEDDEDD---YTEYKLTESIDNILIKMFKTNENNDKSELIKLEE
VDDSLKLELMNYCSLLKDVDTTGTLDNYEMGNEMDIF-NNLKRLLIYHSEENINTLKNKFRNAAVCLKNVDDWIVNKRGL
VLPEINY-DLEYF-N-E------------------YLYNDKN--S-PEDN-DNKGKGVVHVDTTLEKEDSSSYD---NSD
NMFCNKEYCNRLKDENNCISNLQVEDQGNCDTSWIFASKYHLETIRCMKGYEPTKISALYVANCYKGE--HKDRCDEGSS
PMEFLQIIEDYGFLPTESNYPYNYVKVG-EQCPKVQDHWMNLWDNGKILYNKNEPNSLDGKGYTAYESERFHDNMDAFVK
IIKTEVMNKGSVIAYIKAENVMGYEFSGKKVQNLCGDD-TADHAVNIVGYGNYVNSEGEKKSYWIVRNSWGPYWGDEGYF
KVDMYGPSHCHFNFIHSVVIFSVDLPMNNKTT----------KKE-SKI-YDYYLKASPEFYHNLYFKNFNVGKNNLFS-
-EKQDN-E---NNKKLGNNYII---FGQDTTAPGQT--------------EQ-G--SNTQL--A----------------
--------------------------------------------------------------------------------
--------------------------------------------------------------------------------
--------------------------------------------------------------------------------
-----------------------------------------------------------------------------S-G
-E--AP-----------KEVSERVHVYHIL--------------KHIKDGKIRMGIRKYMDTQDVKKKHSCTRSYAFNPD
NYEKCVNLCNENWQKCEEKTSPGLCL------------------------------------------------------
--------------------------------------------------------------------------------
---------------------------------------------------------------SK---------------
--------------------------------------------------------------------------------
--------------------------------------------------------------------------------
--------------------------------------------------------------------------------
--------------------------------------------------------------------------------
---------------------------LDT-NNE----------------------------------------------
--------------------------------------------------------------------------------
--------------------------------------------------------------------------------
--------------------------------------------------------------------------------
--------------------------------------------------------------------------------
----------------------------------------CYFCY-----------------------------------
--------------------------------------------------------------------------------
--------------------------------------------------------------------------------
--------------------------------------------------------------------------------
--------------------------------------------------------------------------------
--------------------------------------------------------------------------------
--------------------------------------------------------------------------------
--------------------------------------------------------------------------------
--------------------------------------------------------------------------------
--------------------------------------------------------------------------------
--------------------------------------------------------------------------------
--------------------------------------------------------------------------------
--------------------------------------------------------------------------------
--------------------------------------------------------------------------------
--------------------------------------------------------------------------------
--------------------------------------------------------------------------------
--------------------------------------------------------------------------------
--------------------------------------------------------------------------------
--------------------------------------------------------------------------------
--------------------------------------------------------------------------------
--------------------------------------------------------------------------------
---------------------------------------------------V
>PVVCY_0300590
--M-----------------------------------------------------------------------------
--------------------------------------------------------------------------------
--------------------------------------------------------------------------------
--------------------------------------------------------------------------------
--------------------------------------------------------------------------------
--------------------------------------------------------------------------------
--------------------------------------------------------------------------------
--------------------------------------------------------------------------------
--------------------------------------------------------------------------------
--------------------------------------------------------------------------------
--------------------------------------------------------------------------------
--------------------------------------------------------------------------------
--------------------------------------------------------------------------------
--------------------------------------------------------------------------------
--------------------------------------------------------------------------------
--------------------------------------------------------------------------------
--------------------------------------------------------------------------------
--------------------------------------------------------------------------------
--------------------------------------------------------------------------------
--------------------------------------------------------------------------------
--------------------------------------------------------------------------------
--------------------------------------------------------------------------------
--------------------------------------------------------------------------------
--------------------------------------------------------------------------------
--------------------------------------------------------------------------------
--------------------------------------------------------------------------------
--------------------------------------------------------------------------------
--------------------------------------------------------------------------------
--------------------------------------------------------------------------------
--------------------------------------------------------------------------------
--------------------------------------------------------------------------------
--------------------------------------------------------------------------------
--------------------------------------------------------------------------------
--------------------------------------------------------------------------------
--------------------------------------------------------------------------------
--------------------------------------------------------------------------------
--------------------------------------------------------------------------------
--------------------------------------------------------------------------------
--------------------------------------------------------------------------------
--------------------------------------------------------------------------------
--------------------------------------------------------------------------------
--------------------------------------------------------------------------------
--------------------------------------------------------------------------------
--------------------------------------------------------------------------------
--------------------------------------------------------------------------------
--------------------------------------------------------------------------------
--------------------------------------------------------------------------------
--------------------------------------------------------------------------------
--------------------------------------------------------------------------------
------ARLS-SIV------------------------------------------------------------------
------------------------------------------------------FI--I---------------------
--------------------------------------------------------------------------------
--------------------------------------------------------------------------------
--------------------------------------------------------------------------------
--------------------------------------------------------------------------------
--------------------------------------------------------------------------------
--------------------------------------------------------------------------------
--------------------------------------------------------------------------------
--------------------------------------------------------------------------------
--------------------------------------------------------------------------------
--------------------------------------------------------------------------------
--------------------------------------------------------------------------------
--------------------------------------------------------------------------------
--------------------------------------------------------------------------------
--------------------------------------------------------------------------------
---------------------------------------CL----LLCNNVISD-D--------VIDG-SPSEVDLP---
---------------T-GG---------------ED---------------------GEGIN--------GDSDSTDHVQ
ENLTNDQGSGSTDGQVSDTN------------------PK-EPAPTTP-KE-PA-----PTTP-K------------E-P
EPTTP------------K---------EP--EP-TTPK-EPE-PT-T---PKEPTQ--NE-DVP----------------
TVIT-----EEDSGP----------------------------------------------------------------S
AEEPTEQESLTAS-SKDLP-----------P--ASSEDLPP---------TSTVSQE-T-----------T---DL-NTQ
TQEKSNQRSKRSTPTEVPAVKKV--------------------NDITDMESYLMKNYDGVKVIGLCGVYFRVQFSPHLLL
YGLTKYSIIQIEPFFER--G----------------RIDFEH--------------------------------------
--------------------------------------------------------------------------------
-----------------------QHPIKNKCA--PG----KAFAFISYVKD-NILTLKWKVFTPPSD-LFANDAVSKQIL
SSVSDEPSSPQGVV-VDVRKYRLPQLDRPFTSIQVYKANT--KQGILETKNYVLRNAIPEKCSKISMDCFLNGNVNIENC
YKCQLLVQNAR-PSNECFKYLPSDMKNKLNDIKVTAQSD--ED---NKENDLIESIEILLNSFYKVDLKTKKLGLITMDD
FDDVLKVELFNYCKLLKGLDTQKTLDNVQMGDEMDVF-NNMLRFLKTNEGETKINLYKKLRNTAICLKDVNSWSEKKRGL
VLPEETN-EPIAS-A-QSEE--SYE--ED-PDD--RVNLLDLFDN-DQDEVVVDKDGIIDMSLAIKHAQLKSPY---FNS
SRYCNYDYCNRWQDKTSCISNIDVEEQGNCSLCWLFASKLHLETIRCMRGFGHNRGSALYVANCSERT--ADNVCDVGSN
PIEFLKILEKNKFLPLESNFPYVWKNVS-DTCPKPANNWTNIWGNTKLLYNNMYGEFIQHRGFIAYNSRYFAKNMDVFID
IIKREIRNKGSVIAYIKTRDVIEYDFNGRYISNICGHS-HPDHAVNIIGYGNYISDKGEKRTYWLIRNSWGYYWGHEGNF
KVDALGPDNCFHNFIHTVMVFKIDMEPDHDGD----FTVNGQSIE-ENN-KSYFPQLSSNFYHSLYYNNYEGPERKSDD-
-E---------NDKDYD-NADV---SGQSETSEN----------------------------------------------
--------------------------------------------------------------------------------
------------------------------------DS--------------------------------QPQ-------
------------------S-G--STA------------------------------------------------------
-----------------------------------------------------------------------------T-T
-S--NP-----------ATIEKTIQILHVL--------------KHIENYKISKGFVKYDNLNDTKSDYACARSSSNDPK
KINECKQFCEENWERCRNHYSPGYCL------------------------------------------------------
--------------------------------------------------------------------------------
---------------------------------------------------------------TT---------------
--------------------------------------------------------------------------------
--------------------------------------------------------------------------------
--------------------------------------------------------------------------------
--------------------------------------------------------------------------------
---------------------------LSG-KSN----------------------------------------------
--------------------------------------------------------------------------------
--------------------------------------------------------------------------------
--------------------------------------------------------------------------------
--------------------------------------------------------------------------------
----------------------------------------CLFCY-----------------------------------
--------------------------------------------------------------------------------
--------------------------------------------------------------------------------
--------------------------------------------------------------------------------
--------------------------------------------------------------------------------
--------------------------------------------------------------------------------
--------------------------------------------------------------------------------
--------------------------------------------------------------------------------
--------------------------------------------------------------------------------
--------------------------------------------------------------------------------
--------------------------------------------------------------------------------
--------------------------------------------------------------------------------
--------------------------------------------------------------------------------
--------------------------------------------------------------------------------
--------------------------------------------------------------------------------
--------------------------------------------------------------------------------
--------------------------------------------------------------------------------
--------------------------------------------------------------------------------
--------------------------------------------------------------------------------
--------------------------------------------------------------------------------
--------------------------------------------------------------------------------
---------------------------------------------------V
>MKS88_001186
--M-----------------------------------------------------------------------------
--------------------------------------------------------------------------------
--------------------------------------------------------------------------------
--------------------------------------------------------------------------------
--------------------------------------------------------------------------------
--------------------------------------------------------------------------------
--------------------------------------------------------------------------------
--------------------------------------------------------------------------------
--------------------------------------------------------------------------------
--------------------------------------------------------------------------------
--------------------------------------------------------------------------------
--------------------------------------------------------------------------------
--------------------------------------------------------------------------------
--------------------------------------------------------------------------------
--------------------------------------------------------------------------------
--------------------------------------------------------------------------------
--------------------------------------------------------------------------------
--------------------------------------------------------------------------------
--------------------------------------------------------------------------------
--------------------------------------------------------------------------------
--------------------------------------------------------------------------------
--------------------------------------------------------------------------------
--------------------------------------------------------------------------------
--------------------------------------------------------------------------------
--------------------------------------------------------------------------------
--------------------------------------------------------------------------------
--------------------------------------------------------------------------------
--------------------------------------------------------------------------------
--------------------------------------------------------------------------------
--------------------------------------------------------------------------------
--------------------------------------------------------------------------------
--------------------------------------------------------------------------------
--------------------------------------------------------------------------------
--------------------------------------------------------------------------------
--------------------------------------------------------------------------------
--------------------------------------------------------------------------------
--------------------------------------------------------------------------------
--------------------------------------------------------------------------------
--------------------------------------------------------------------------------
--------------------------------------------------------------------------------
--------------------------------------------------------------------------------
--------------------------------------------------------------------------------
--------------------------------------------------------------------------------
--------------------------------------------------------------------------------
--------------------------------------------------------------------------------
--------------------------------------------------------------------------------
--------------------------------------------------------------------------------
--------------------------------------------------------------------------------
--------------------------------------------------------------------------------
------DTKE-QAISAISWLYEYKLHVGAIGCVSRHDHISSSVLCDDVSTNLDLEKANNLKNKKDKNEEAIIEDKVCSRA
NSVDPKKLEKCANFSQLTNFFKYKELRAWPMNCLIKPKHTLAKTCENKLENIEAFA--A---------------------
--------------------------------------------------------------------------------
--------------------------------------------------------------------------------
--------------------------------------------------------------------------------
--------------------------------------------------------------------------------
--------------------------------------------------------------------------------
--------------------------------------------------------------------------------
--------------------------------------------------------------------------------
--------------------------------------------------------------------------------
--------------------------------------------------------------------------------
--------------------------------------------------------------------------------
--------------------------------------------------------------------------------
--------------------------------------------------------------------------------
--------------------------------------------------------------------------------
--------------------------------------------------------------------------------
---------------------------------------GV----IFSKNIIKC-G--------K--D-KLNEPPQD---
--------------------------------------------------------------------STGVGEVIK-PV
SSQNKENIPNDTS-KKRDTP------------------TK-TISFTIP-GN-LE-----NDNS-N------------DEN
KNGYG------------V---------VG--TS-SSHA--------IVVTSLPQPEG-TT-STV----------------
TPPGPVSTGVSESSDNSGRTS-------LVTSES-G-----------------------------------DA------S
AN--TASAVVLTE-TGQLG----------------QLQQPQQPRSPV-TPSQGLQQPGS-----------T---PV-KD-
---------NL-EP------GSP--------------------DKPIQVESSLLKNFDGVKIVGSCGAYFRVHLVPHILI
YALTKYSIIQIESLFNEN-T----------------KIDFEH--------------------------------------
--------------------------------------------------------------------------------
-----------------------ADDIKNKCK--TG----HTFKFIIYLTD-NILTLKWKVYPPVSS-------------
---------TTTVK-VDIRKYRVPKLDRPFTAIQVYTANV--KAGLIESKNYAIGSDIPGKCSAIATECFLNGNFNIESC
YQCTLLVQNKD-LSDECFKYVSGDMKSKYNEIKVMGQDD--QD---SKEYQFNESIDIILKNIYKVDISKNSKVLITLDD
FDDVLKIELMNYCKLLKEMDVKGTLENHQLGNEVDIF-NNLIRLLSIHPNENIITLQDKLRNTAICLKDVDKWIENKRGL
ILPVLED-NTISG-NSNSSS--NIEEEED-DDD--EYKNGNY--L-NEDIYRKDGDGVIDLVKAGKELKLRSPY---FKN
SKYCNKEYCDRWKDKTSCISNIEVEEQGNCGLCWVFASKLHLETIRCMRGYGHFRSSALFIANCSKRK--PKHRCTVGSN
PIEFLQIVDERKFLPLESDYPYSIINAG-NACPKPKNNWTNLWGNSKLLFHKMYGHFMSYKGFISYESNHFRDNMDLFID
LVKREIQNKGSVIIYIKTKDVIGYDFNGRGVHSMCGDR-VPDHAANIIGYGNYINTDGKKRSYWIVRNSWGYYWGTEGNF
KVDILGPPHCKYNFIHTVVVFKLNLGIVNISN----------NKI-NDK-APYFSKHSSDFFHSLYFNNYNEYEHESPF-
-D---------NDDDMN-V-VN---PGGNKYKG-----------------------------------------------
------F-S------------Q----------------------------------------------------------
--------------------------KEPRKGIIRGQD--------------------------------DPSTGGSDAT
EGGGSSSSGSNGSNSSSNS-N--SSSSSSSSSSSSSSSSSSSSSSSSSSSSSSSSSSSSSSSSSSSSSSSSSSSSSSSSG
SGSGSSTSSSGSG-SST---------SS----S--------G------------------------N---NS--GDSG-T
-D--VN-----------SSVEKNIQILHIL--------------KHIENSKITRSFVKYDNINETKEDHTCSRSHSKDPA
KHDECKQFCESNWNTCKGHYSPGYFGIGKFVQVKRESVIYSKNITNCVAETTVNSDTGGPNGSGIGEQGLSSSSSENVTG
ESHSPPGTSVGTSSDNDQSSSSSVTAGNTGDVGQTSEASSKVPEVPSKPSPHLNTNPQQPNREAPQAVQSDGQNVEQGIQ
VTSTFLKNFDGIKVTGSCKAYFRVFFVPHIWIYVDPTKDSIELKQLFEPVRTVNITQLRNKCINKSNSTFKFIAYVKDQI
LTLKWLVIGEGADAGNKVDVKKYKIPVLDKTFSSVQVHTANAEKNLIESKNYHISSVIPDQCSIITTNCFLSGSLDIEHC
FHCTLLAQKYESENECFKYVSKEAKERIAMDIPTIAQDEEYSVEYRLIESIDIILKSIYKTDENGGKKEELINFEDLEND
LKSELKNYCALLKEMDESGTLKNFELANEEETFNNLSRLLKVHPNENMATLRLKFRNPAICVKNVDEWIVNKRGLTLHNE
TYSAEKVSHDQANADSGAADKGRAESDTTTRGASDSGSADELMAENFEEEEIVSDDIFEKDSSGIIDLSKMKTEMNFKSP
YYQKSKYCNKDYCDRWKDKTSCISNIEVEE-QGDCGLCWIFASKLHVETIRCMRGYGHFRSSALFVANCSSRNPEEICIV
GSNPTEFLQIVNDNKFLPLESDLPYSYNDAGNACPTKRNKWTNLWGNTKLLLHKRDYSFLNTLGYIAYESINFKDKMELF
INIIKQEIQNKGSVIVYVKTNNVIDYDFNGKVVHSICGDNEADHAANIIGYGNYINIKGEKRSYWLVRNSWGYYWGDEGN
FKVDMYGHDECLYNFIHTAVVFKIDLDMVEVPKKNNNNNNNSVYNYFHKYVPDFFYNLFYVNYDKDKDKDKGESFLYDNG
NREEIQQNYSKDSIVSGQTEPESAKVIPAPQPTKSAEKIFKVLHILKNIKDGKIKRGFVKYENLKETENPYSCSRIYSKD
PNKMDECKQFCFKEWSKCEKHYSPDPLEQQKGRKNILQYRGNFKN-----------------------------------
--------------------------------------------------------------------------------
--------------------------------------------------------------------------------
--------------------------------------------------------------------------------
--------------------------------------------------------------------------------
--------------------------------------------------------------------------------
--------------------------------------------------------------------------------
--------------------------------------------------------------------------------
--------------------------------------------------------------------------------
--------------------------------------------------------------------------------
--------------------------------------------------------------------------------
--------------------------------------------------------------------------------
--------------------------------------------------------------------------------
--------------------------------------------------------------------------------
--------------------------------------------------------------------------------
--------------------------------------------------------------------------------
--------------------------------------------------------------------------------
--------------------------------------------------------------------------------
--------------------------------------------------------------------------------
--------------------------------------------------------------------------------
--------------------------------------------------------------------------------
---------------------------------------------------S
>PcyM_0416700
--M-----------------------------------------------------------------------------
--------------------------------------------------------------------------------
--------------------------------------------------------------------------------
--------------------------------------------------------------------------------
--------------------------------------------------------------------------------
--------------------------------------------------------------------------------
--------------------------------------------------------------------------------
--------------------------------------------------------------------------------
--------------------------------------------------------------------------------
--------------------------------------------------------------------------------
--------------------------------------------------------------------------------
--------------------------------------------------------------------------------
--------------------------------------------------------------------------------
--------------------------------------------------------------------------------
--------------------------------------------------------------------------------
--------------------------------------------------------------------------------
--------------------------------------------------------------------------------
--------------------------------------------------------------------------------
--------------------------------------------------------------------------------
--------------------------------------------------------------------------------
--------------------------------------------------------------------------------
--------------------------------------------------------------------------------
--------------------------------------------------------------------------------
--------------------------------------------------------------------------------
--------------------------------------------------------------------------------
--------------------------------------------------------------------------------
--------------------------------------------------------------------------------
--------------------------------------------------------------------------------
--------------------------------------------------------------------------------
--------------------------------------------------------------------------------
--------------------------------------------------------------------------------
--------------------------------------------------------------------------------
--------------------------------------------------------------------------------
--------------------------------------------------------------------------------
--------------------------------------------------------------------------------
--------------------------------------------------------------------------------
--------------------------------------------------------------------------------
--------------------------------------------------------------------------------
--------------------------------------------------------------------------------
--------------------------------------------------------------------------------
--------------------------------------------------------------------------------
--------------------------------------------------------------------------------
--------------------------------------------------------------------------------
--------------------------------------------------------------------------------
--------------------------------------------------------------------------------
--------------------------------------------------------------------------------
--------------------------------------------------------------------------------
--------------------------------------------------------------------------------
--------------------------------------------------------------------------------
------RSCM-SVL------------------------------------------------------------------
------------------------------------------------------LL--T---------------------
--------------------------------------------------------------------------------
--------------------------------------------------------------------------------
--------------------------------------------------------------------------------
--------------------------------------------------------------------------------
--------------------------------------------------------------------------------
--------------------------------------------------------------------------------
--------------------------------------------------------------------------------
--------------------------------------------------------------------------------
--------------------------------------------------------------------------------
--------------------------------------------------------------------------------
--------------------------------------------------------------------------------
--------------------------------------------------------------------------------
--------------------------------------------------------------------------------
--------------------------------------------------------------------------------
---------------------------------------YA----VLNGGILLK-A--------EENDNKE--TSPV---
---------------S-PS---------------QE---------------------DTSS-------PTV---------
--------TSPN----PENP------------------SAQETQDLSS-NL-TV------QNGSLD------AAAPGP-P
SAPQG------------A---------TD--PV-VSVESASQ--------------G-AN-AD--PQ-----Q-------
PAPVAD-------VSG---------------------------------------------------VPPN-P------T
E-----------T-NS-----------------QASIAE---A-----EKTAAENPPAA-----------T--LTS-SG-
---------APETS------SSN--------------------DSTIQVKTALLKDANGVKVTGPCGSHFELYLVPHISI
SAETKTNSIKLRPKLHKLIDSKEATAGKV---KFDNAVQFEE--------------------------------------
--------------------------------------------------------------------------------
----------------------DQKKLKNKCQ--PGKENEQTFKFLVLIHEGGELTLKWKVYDKSAP-------------
--------ADASNE-VDVRKYILKNLDQPITTIQVHSSKVNDERLLVESKSYYVKRDIPEKCDTIATACYLNGNVDIEKC
FQCTLLMDNND-TTNECFKYVSSEVTDKFKEIKVNAQDE--ED---PTEVELATSIGKILQGVYKKGENDI-NELLTFDE
ADAALKEELLNYCASMKEVDSSGVLENYELGSEEEVF-ANLTNILKNHAGETKSTLQTKLKNPAICLKNADEWVESKKGL
LLPSLSH-THVEA-T-FP------A--T----T--KAEHMNE--T-NGGKENVPYDAVINLVSAEEK-NNNSSL---IED
SMYCTEEYCNRWKDDTSCVSKIEAEDQGVCATSWLFASKVHLETIKCMKGHDHVASSALYVANCSNKE--AKDKCQVPSN
PLEFLNILEETKFLPAESNLPYSYKAVN-NVCPEPKSHWQNLWENVKLLDKQYQPNSVSTKGYTAYQSDHFKGNMDAFIK
LVKSEVMSKGSVIAYVKADELMGYDFNGKKVHSLCSSE-TPNHAVNIIGYGNYITEEGQKKSYWLLRNSWGKYWGDDGNF
KVDMHGPAHCQQNFIHTAAVFNLDIPLAQSAA----------KKD-NQL-YSYYLKGSPDLYQNLYYKGFGSQGGNAKE-
-----------GEKGKVGSPVV---SGQEQGEEEA------------------G--GSVQV---------------E--V
KNQ---------------VEV-PEVTVDVQADGGSVP-PGEV-----------------SVQ-AGQG------DVKDGV-
--------AQ-NGGPPG---------------AG----AV--------ETLTEQPAGTVVPNNSPGGVQVPPS-------
------------------D-P--AVS------------------------------------------------------
------------M-SGP---------GA----AQSGPEVAQS----------GPEVTQSETVVTLAP---PA-ESPAL-S
-T--PP-----------SNAAKITQVLHLL--------------KHVKHGKVKTRLVTYDSDAAISAGHVCSRAVATDPE
KQDECVKFCDDHWNECKDKILPSYCL------------------------------------------------------
--------------------------------------------------------------------------------
---------------------------------------------------------------TT---------------
--------------------------------------------------------------------------------
--------------------------------------------------------------------------------
--------------------------------------------------------------------------------
--------------------------------------------------------------------------------
---------------------------KRG-NND----------------------------------------------
--------------------------------------------------------------------------------
--------------------------------------------------------------------------------
--------------------------------------------------------------------------------
--------------------------------------------------------------------------------
----------------------------------------CFFCY-----------------------------------
--------------------------------------------------------------------------------
--------------------------------------------------------------------------------
--------------------------------------------------------------------------------
--------------------------------------------------------------------------------
--------------------------------------------------------------------------------
--------------------------------------------------------------------------------
--------------------------------------------------------------------------------
--------------------------------------------------------------------------------
--------------------------------------------------------------------------------
--------------------------------------------------------------------------------
--------------------------------------------------------------------------------
--------------------------------------------------------------------------------
--------------------------------------------------------------------------------
--------------------------------------------------------------------------------
--------------------------------------------------------------------------------
--------------------------------------------------------------------------------
--------------------------------------------------------------------------------
--------------------------------------------------------------------------------
--------------------------------------------------------------------------------
--------------------------------------------------------------------------------
---------------------------------------------------I
>PBANKA_0305000
--M-----------------------------------------------------------------------------
--------------------------------------------------------------------------------
--------------------------------------------------------------------------------
--------------------------------------------------------------------------------
--------------------------------------------------------------------------------
--------------------------------------------------------------------------------
--------------------------------------------------------------------------------
--------------------------------------------------------------------------------
--------------------------------------------------------------------------------
--------------------------------------------------------------------------------
--------------------------------------------------------------------------------
--------------------------------------------------------------------------------
--------------------------------------------------------------------------------
--------------------------------------------------------------------------------
--------------------------------------------------------------------------------
--------------------------------------------------------------------------------
--------------------------------------------------------------------------------
--------------------------------------------------------------------------------
--------------------------------------------------------------------------------
--------------------------------------------------------------------------------
--------------------------------------------------------------------------------
--------------------------------------------------------------------------------
--------------------------------------------------------------------------------
--------------------------------------------------------------------------------
--------------------------------------------------------------------------------
--------------------------------------------------------------------------------
--------------------------------------------------------------------------------
--------------------------------------------------------------------------------
--------------------------------------------------------------------------------
--------------------------------------------------------------------------------
--------------------------------------------------------------------------------
--------------------------------------------------------------------------------
--------------------------------------------------------------------------------
--------------------------------------------------------------------------------
--------------------------------------------------------------------------------
--------------------------------------------------------------------------------
--------------------------------------------------------------------------------
--------------------------------------------------------------------------------
--------------------------------------------------------------------------------
--------------------------------------------------------------------------------
--------------------------------------------------------------------------------
--------------------------------------------------------------------------------
--------------------------------------------------------------------------------
--------------------------------------------------------------------------------
--------------------------------------------------------------------------------
--------------------------------------------------------------------------------
--------------------------------------------------------------------------------
--------------------------------------------------------------------------------
--------------------------------------------------------------------------------
------KTYI-PLI------------------------------------------------------------------
------------------------------------------------------FL--L---------------------
--------------------------------------------------------------------------------
--------------------------------------------------------------------------------
--------------------------------------------------------------------------------
--------------------------------------------------------------------------------
--------------------------------------------------------------------------------
--------------------------------------------------------------------------------
--------------------------------------------------------------------------------
--------------------------------------------------------------------------------
--------------------------------------------------------------------------------
--------------------------------------------------------------------------------
--------------------------------------------------------------------------------
--------------------------------------------------------------------------------
--------------------------------------------------------------------------------
--------------------------------------------------------------------------------
---------------------------------------YA----MLGNDIINC-R--------PVPE-PF--GSEV---
--------------TT-SG---------------TT---------------------GGSQ-------KETTSTTGKNTS
ELESKKDNPSEKS-QDPSTP------------------SS--NTATLP-GS-PG-----TSGT-PN-------PS-DS-S
DSSDS--------SDSSDSSDSSDSS-DS--S--DSSD-SSD-SS-D---SS-------GTTSETPG-----TPTGTERS
LSPQPQ----NSQPQNSQ-TQ-DSQTQDSQTQQQ-S---------QRSEAT--------TGSDSSKNATEE-P------Q
S-----------D-----------------------------------DASISSNET-N-----------V----V--N-
---------NSVIK------PRI--------------------VHKGTVESALLKNYKGVKVTGLCGDEVGIFLEPHIYI
NVESKINNIELSAKFPSIHGQ---------------YITIFS--------------------------------------
--------------------------------------------------------------------------------
----------------------EESPLKNKCH--END-DHLYYKILVYLEG-DILTIKWTTFSINPE-TNKCELC-----
----T-NRNNENTN-VDVKKFRIPKLETPFTTIQIHSLLTKENKIVVKTKDYSLIDDIPKKCDIIATKCFLSGKTDIEPC
YTCNLLTENIP-RNDECYNYSSPLVK-EYNQILTIGQSD--EDNIENQNLSLVDSINNILNDIYIIDEQNN-KILIDVED
LNTNLKKELTYYCQILSEVDTSGTLDIYKIGNSVEIF-NNLIRLLKNHQNENRLYIINKLKNPAICMKHVEQWVANRKGL
KLPIILD-DAETE-N-K------------------NLEELNN--TNSTINYEEGLDGIIDLTKTIDDEPVSPLGLLANKL
DAFCNNEFCDRLKDKTSCVSKIDVEEQGNCATSWIFASKYHLETAICMKGHDNFNTSALYVANCSKKD--PKDKCLSGSN
PLEFLDILQANNYLPTESNYPYNYKHVG-DSCPETNQTWVNLFDKLKLENSNDG-NNSIIKGYTSYESKDYKSNMNEFVG
IIKNKIKKLGSVIAYAKFNDFMGYDFNGNKVHKLCGSG-TPDMIVNIIGYGKYINENNEVKSYWIVRNSWGKHWADEGNF
KVDIETPENCEHNFIHTALVFDFDLPPAQKNN-----------ND-ASI-YNYYLKNSPNFYKNLYYNHVSKTNAET---
--------------------AI---FGQDETV--------------QL-SNA-AGGGSNQV--ATTIN-----TVTSQLA
SG----A-TTQINQ-PSTTTQG-Q---APQS------------QT------------------CPSS------AVTPSQ-
--------TP-SGSSSG---------------SG----PT--------PS---GGNNTSHQ--------NNPG-------
------------------Q-S--GAS------------------V---QP------------------------------
------------N-PST---------TV----E--------T------------------------P---EN--GGGS-T
-E--RQ-----------TNSTQNTEIFHVL--------------KVIRKKKVQTSLIKYNTYDEV-EEHSCSRAMSTDSS
KKEKCVTFCSNNWDSCSFNLYPGYCL------------------------------------------------------
--------------------------------------------------------------------------------
---------------------------------------------------------------NK---------------
--------------------------------------------------------------------------------
--------------------------------------------------------------------------------
--------------------------------------------------------------------------------
--------------------------------------------------------------------------------
---------------------------LKG-DNE----------------------------------------------
--------------------------------------------------------------------------------
--------------------------------------------------------------------------------
--------------------------------------------------------------------------------
--------------------------------------------------------------------------------
----------------------------------------CNFCA-----------------------------------
--------------------------------------------------------------------------------
--------------------------------------------------------------------------------
--------------------------------------------------------------------------------
--------------------------------------------------------------------------------
--------------------------------------------------------------------------------
--------------------------------------------------------------------------------
--------------------------------------------------------------------------------
--------------------------------------------------------------------------------
--------------------------------------------------------------------------------
--------------------------------------------------------------------------------
--------------------------------------------------------------------------------
--------------------------------------------------------------------------------
--------------------------------------------------------------------------------
--------------------------------------------------------------------------------
--------------------------------------------------------------------------------
--------------------------------------------------------------------------------
--------------------------------------------------------------------------------
--------------------------------------------------------------------------------
--------------------------------------------------------------------------------
--------------------------------------------------------------------------------
---------------------------------------------------V
>PADL01_0206300
MKM-----------------------------------------------------------------------------
--------------------------------------------------------------------------------
--------------------------------------------------------------------------------
--------------------------------------------------------------------------------
--------------------------------------------------------------------------------
--------------------------------------------------------------------------------
--------------------------------------------------------------------------------
--------------------------------------------------------------------------------
--------------------------------------------------------------------------------
--------------------------------------------------------------------------------
--------------------------------------------------------------------------------
--------------------------------------------------------------------------------
--------------------------------------------------------------------------------
--------------------------------------------------------------------------------
--------------------------------------------------------------------------------
--------------------------------------------------------------------------------
--------------------------------------------------------------------------------
--------------------------------------------------------------------------------
--------------------------------------------------------------------------------
--------------------------------------------------------------------------------
--------------------------------------------------------------------------------
--------------------------------------------------------------------------------
--------------------------------------------------------------------------------
--------------------------------------------------------------------------------
--------------------------------------------------------------------------------
--------------------------------------------------------------------------------
--------------------------------------------------------------------------------
--------------------------------------------------------------------------------
--------------------------------------------------------------------------------
--------------------------------------------------------------------------------
--------------------------------------------------------------------------------
--------------------------------------------------------------------------------
--------------------------------------------------------------------------------
--------------------------------------------------------------------------------
--------------------------------------------------------------------------------
--------------------------------------------------------------------------------
--------------------------------------------------------------------------------
--------------------------------------------------------------------------------
--------------------------------------------------------------------------------
--------------------------------------------------------------------------------
--------------------------------------------------------------------------------
--------------------------------------------------------------------------------
--------------------------------------------------------------------------------
--------------------------------------------------------------------------------
--------------------------------------------------------------------------------
--------------------------------------------------------------------------------
--------------------------------------------------------------------------------
--------------------------------------------------------------------------------
--------------------------------------------------------------------------------
------KSYI-SLL------------------------------------------------------------------
------------------------------------------------------FI--L---------------------
--------------------------------------------------------------------------------
--------------------------------------------------------------------------------
--------------------------------------------------------------------------------
--------------------------------------------------------------------------------
--------------------------------------------------------------------------------
--------------------------------------------------------------------------------
--------------------------------------------------------------------------------
--------------------------------------------------------------------------------
--------------------------------------------------------------------------------
--------------------------------------------------------------------------------
--------------------------------------------------------------------------------
--------------------------------------------------------------------------------
--------------------------------------------------------------------------------
--------------------------------------------------------------------------------
---------------------------------------CV----IFNKNIIKC-T--------GGSE-EG--SPAE---
--------------SQ-PG---------------SS---------------------DGSQ-------TGS---------
----------------SA-------------------------------GI-PG--G--SESDSAG------QISVPS-P
EPRAE------------Q---------SS--PG-GSVQ-GPE--------------E-SA-GQS----------------
----------------S--------------------------------------------------NEVS-G------G
A-----------S----------------------------------------VQKT-V-----------T---PPVTP-
---------SPTTS------SEN--------------------KNSILVKSALLKDYMGVKVTGPCNENFVMFLVPHIYI
EVDTEDTYIELRTSLRETDN----------------FLLFESNSGSLEKKKYVKEEPKETS-KENPTNGSVTGQDETPLS
E------------------VQAGASSS----------------------------------------------------Q
SIGDAGASSTPSAGSANPATEEKKRNLHNICK--EG----KKFKFVVYIKE-NTLILKWKVYGEP---------------
----------NDNQ-VDVRKYMINEKESPITSILIHSYKEHNETNLIESKNYVLRSDVPEKCDALASNCFLSGNFNIEKC
FQCALLVEPEK-NKDECFKYLSEDIRNKFTEIKAETEDDDEDD---YTEYKLTESIDNILIKMFKTNEKNEKSELIKLEE
VDDSLKLELMNYCSLLKDVDTSGTLDNYEMGNEMDIF-NNLKRLLIYHSEENINTLKNKFRNAAVCLKNVDDWIVNKRGL
VLPEFNY-DLEYF-N-E------------------DLYNEKN--S-EEDNNNNKEKGVINVNKNVEKENSSSHD---STN
NMFCNKEYCNRLKDENNCISKLEVEDQGNCDTAWIFASKYHLETIRCMKGYEPTKISALYVANCYKGE--HKDRCDEGSS
PMEFLQIIEDYGFLPKESNYPYNYVKVG-EQCPTVQDYWVNLWDNTKVLTSKNEPNSLDGKGYTAYESEKFQDNMEAFIN
IIKTEVMNKGSVIAYIKAENVMGYEFSGKKVQNLCGDD-TADHAVNIVGYGNYMNNEGEKKSYWIVRNSWGPYWGDEGYF
KVDMYGPTHCHFNFIHSVVIFNLDLPMNNKTT----------KKE-SKI-YDYYLKASPDFYHNLYFKNFHVDNKKLFS-
-EKEDN-E---NNKKLSNNYFI---FGQDTEEQGEG--------------GQ-G--NSDAL--GSAQN------VTSQ-A
SG-----------------ETG---------------------------------K--EKSDPKASD------VTVPNQ-
--------ATGD-----SG---------------------------------------QVN-----SVSSVPT-------
------------------E-K--GSK------------------EVLGEN----------G-------------------
------------Q-AK-------------------------S------------------------V---PS---VTE-Q
-E--GS-----------NQASERVHVYHVL--------------KHIKDSKIRMALRKYMDTLEVGNRHSCTRAYAFDQD
NYEKCVQFCNKNWSTCENKASPGHCL------------------------------------------------------
--------------------------------------------------------------------------------
---------------------------------------------------------------SK---------------
--------------------------------------------------------------------------------
--------------------------------------------------------------------------------
--------------------------------------------------------------------------------
--------------------------------------------------------------------------------
---------------------------LET-NKE----------------------------------------------
--------------------------------------------------------------------------------
--------------------------------------------------------------------------------
--------------------------------------------------------------------------------
--------------------------------------------------------------------------------
----------------------------------------CYFCY-----------------------------------
--------------------------------------------------------------------------------
--------------------------------------------------------------------------------
--------------------------------------------------------------------------------
--------------------------------------------------------------------------------
--------------------------------------------------------------------------------
--------------------------------------------------------------------------------
--------------------------------------------------------------------------------
--------------------------------------------------------------------------------
--------------------------------------------------------------------------------
--------------------------------------------------------------------------------
--------------------------------------------------------------------------------
--------------------------------------------------------------------------------
--------------------------------------------------------------------------------
--------------------------------------------------------------------------------
--------------------------------------------------------------------------------
--------------------------------------------------------------------------------
--------------------------------------------------------------------------------
--------------------------------------------------------------------------------
--------------------------------------------------------------------------------
--------------------------------------------------------------------------------
---------------------------------------------------V
>PVL_040012900
--M-----------------------------------------------------------------------------
--------------------------------------------------------------------------------
--------------------------------------------------------------------------------
--------------------------------------------------------------------------------
--------------------------------------------------------------------------------
--------------------------------------------------------------------------------
--------------------------------------------------------------------------------
--------------------------------------------------------------------------------
--------------------------------------------------------------------------------
--------------------------------------------------------------------------------
--------------------------------------------------------------------------------
--------------------------------------------------------------------------------
--------------------------------------------------------------------------------
--------------------------------------------------------------------------------
--------------------------------------------------------------------------------
--------------------------------------------------------------------------------
--------------------------------------------------------------------------------
--------------------------------------------------------------------------------
--------------------------------------------------------------------------------
--------------------------------------------------------------------------------
--------------------------------------------------------------------------------
--------------------------------------------------------------------------------
--------------------------------------------------------------------------------
--------------------------------------------------------------------------------
--------------------------------------------------------------------------------
--------------------------------------------------------------------------------
--------------------------------------------------------------------------------
--------------------------------------------------------------------------------
--------------------------------------------------------------------------------
--------------------------------------------------------------------------------
--------------------------------------------------------------------------------
--------------------------------------------------------------------------------
--------------------------------------------------------------------------------
--------------------------------------------------------------------------------
--------------------------------------------------------------------------------
--------------------------------------------------------------------------------
--------------------------------------------------------------------------------
--------------------------------------------------------------------------------
--------------------------------------------------------------------------------
--------------------------------------------------------------------------------
--------------------------------------------------------------------------------
--------------------------------------------------------------------------------
--------------------------------------------------------------------------------
--------------------------------------------------------------------------------
--------------------------------------------------------------------------------
--------------------------------------------------------------------------------
--------------------------------------------------------------------------------
--------------------------------------------------------------------------------
--------------------------------------------------------------------------------
------RSRI-SFF------------------------------------------------------------------
------------------------------------------------------LV--T---------------------
--------------------------------------------------------------------------------
--------------------------------------------------------------------------------
--------------------------------------------------------------------------------
--------------------------------------------------------------------------------
--------------------------------------------------------------------------------
--------------------------------------------------------------------------------
--------------------------------------------------------------------------------
--------------------------------------------------------------------------------
--------------------------------------------------------------------------------
--------------------------------------------------------------------------------
--------------------------------------------------------------------------------
--------------------------------------------------------------------------------
--------------------------------------------------------------------------------
--------------------------------------------------------------------------------
---------------------------------------CA----IFSRFAIDC-V--------EGTD-PP--PGP----
---------------G-PV---------------ST---------------------SPTD-------PNQ---------
--------AGPS----PSGP------------------DQRNTDQTVP-NA-PG------QGTSLP------AASSES-N
VVPGG------------Q---------PREGG-TPQVETEID--------------L-IN-LP--ES-----D-------
DVPNLD-------IPV---------------------------------------------------VS-----------
------------------------------------LP--D-E-----DDEAEAKGP-----------------SG-TH-
---------EPTQG------ADK--------------------PLEISITSALLKDHNGVKITGPCSADFQLFLVPHIII
HVESAKDKIELRSKWEDVDNKQS-KGAKVPVEELKSGILFKQ--------------------------------------
--------------------------------------------------------------------------------
----------------------PNETLENNCA--EG----KNFKFVLYVHE-DQLIVKWKVYNKTPA-------------
--------ATDNKK-VDVRKYLVKNLKRPITTIHVHSSSVNQTTFLLESKSYALKKDIPDQCDAMVTNCFLSGILDVEKC
YHCSLLVSSKD-TSNVCFNYASPDIKEKFNEIKVEGQDD--EE---SSEYKLAQAIDAVLSGLYKKEENGK-KELHTWGE
VDPNVKEQISSYCHLLKDVDTSGTLDVHQMGSQEHIF-NNLVTLLQKHSEEKQESLQNKLKNAAICLKRAHNWVANKVGL
ALAQLAY-NPGKG-V-EQVG----E--TP-PNG--ESANGES--A-HDHTHEQGFDGVIDLPPFGTS-GAQASV---YSD
SMYCNDDYCDRAKDSSSCMAKIEAGDQGDCSNSWLFASKVHLEAIKCMKGYDHVGASALYVANCSSKE--ANDKCHSPSN
PLEFLNTLEETKFLPSQSDLPYSYKAVN-NVCPQPKSHWKNLWADVKLLEKQYEPNAVSTKGYTAYQSDHFKGNMDAFIK
LVKYEVMKKGSVIAYVKAAGTLSYDLNGKKVLSLCGGE-TPDLAVNIVGYGNYISADGQKKSYWLLQNNWGKHWGEKGTF
KVDMHGPPGCQHNFIHTAAVFNLDMPQASPPP-----------VE-FQL-SNYYLKSSPDFYTNLYYKNVNAPTGGAKVY
GSEAEPMATVEGAKNGVAQPAA---GGGRDAAQEA------------------A--QPTEG---------------G--G
NGQ---------------SEAAPE-VAEPPAAPGP--VD---GEASS-------------RT-TVES------PVTPQQ-
--------AE-EGTPSA---------------SL----TT--------DQSSPQAQGPQSPGGEGQGIAPTPT-------
------------------H-Q--QVS------------------------------------------------------
------------S-PTP---------QH----A----------------------------------------STPALVK
-APPAQ-----------SADAESKEVLHIL--------------KHVKDNKVKTNLVTYSTTKSITDDHSCSRSHAQDPE
KQSECIDFCEKNWNACADKISPGYCL------------------------------------------------------
--------------------------------------------------------------------------------
---------------------------------------------------------------MQ---------------
--------------------------------------------------------------------------------
--------------------------------------------------------------------------------
--------------------------------------------------------------------------------
--------------------------------------------------------------------------------
---------------------------KRG-KND----------------------------------------------
--------------------------------------------------------------------------------
--------------------------------------------------------------------------------
--------------------------------------------------------------------------------
--------------------------------------------------------------------------------
----------------------------------------CIYCY-----------------------------------
--------------------------------------------------------------------------------
--------------------------------------------------------------------------------
--------------------------------------------------------------------------------
--------------------------------------------------------------------------------
--------------------------------------------------------------------------------
--------------------------------------------------------------------------------
--------------------------------------------------------------------------------
--------------------------------------------------------------------------------
--------------------------------------------------------------------------------
--------------------------------------------------------------------------------
--------------------------------------------------------------------------------
--------------------------------------------------------------------------------
--------------------------------------------------------------------------------
--------------------------------------------------------------------------------
--------------------------------------------------------------------------------
--------------------------------------------------------------------------------
--------------------------------------------------------------------------------
--------------------------------------------------------------------------------
--------------------------------------------------------------------------------
--------------------------------------------------------------------------------
---------------------------------------------------V
>PF3D7_0207600
--M-----------------------------------------------------------------------------
--------------------------------------------------------------------------------
--------------------------------------------------------------------------------
--------------------------------------------------------------------------------
--------------------------------------------------------------------------------
--------------------------------------------------------------------------------
--------------------------------------------------------------------------------
--------------------------------------------------------------------------------
--------------------------------------------------------------------------------
--------------------------------------------------------------------------------
--------------------------------------------------------------------------------
--------------------------------------------------------------------------------
--------------------------------------------------------------------------------
--------------------------------------------------------------------------------
--------------------------------------------------------------------------------
--------------------------------------------------------------------------------
--------------------------------------------------------------------------------
--------------------------------------------------------------------------------
--------------------------------------------------------------------------------
--------------------------------------------------------------------------------
--------------------------------------------------------------------------------
--------------------------------------------------------------------------------
--------------------------------------------------------------------------------
--------------------------------------------------------------------------------
--------------------------------------------------------------------------------
--------------------------------------------------------------------------------
--------------------------------------------------------------------------------
--------------------------------------------------------------------------------
--------------------------------------------------------------------------------
--------------------------------------------------------------------------------
--------------------------------------------------------------------------------
--------------------------------------------------------------------------------
--------------------------------------------------------------------------------
--------------------------------------------------------------------------------
--------------------------------------------------------------------------------
--------------------------------------------------------------------------------
--------------------------------------------------------------------------------
--------------------------------------------------------------------------------
--------------------------------------------------------------------------------
--------------------------------------------------------------------------------
--------------------------------------------------------------------------------
--------------------------------------------------------------------------------
--------------------------------------------------------------------------------
--------------------------------------------------------------------------------
--------------------------------------------------------------------------------
--------------------------------------------------------------------------------
--------------------------------------------------------------------------------
--------------------------------------------------------------------------------
--------------------------------------------------------------------------------
------KSYI-SLF------------------------------------------------------------------
------------------------------------------------------FI--L---------------------
--------------------------------------------------------------------------------
--------------------------------------------------------------------------------
--------------------------------------------------------------------------------
--------------------------------------------------------------------------------
--------------------------------------------------------------------------------
--------------------------------------------------------------------------------
--------------------------------------------------------------------------------
--------------------------------------------------------------------------------
--------------------------------------------------------------------------------
--------------------------------------------------------------------------------
--------------------------------------------------------------------------------
--------------------------------------------------------------------------------
--------------------------------------------------------------------------------
--------------------------------------------------------------------------------
---------------------------------------CV----IFNKNVIKC-T--------GESQ-TG--NTGG---
--------------GQ-AG---------------NT---------------------GGDQ-------AGS---------
----------------T--------------------------------------------GGSPQ--------------
-GSTG------------A---------SP--QG-STGA-SPQ--------------G-ST-GAS----------------
---Q-P--------GSS--------------------------------------------------EPSN-P------V
S-----------S----------------------------------------GHSV-S-----------T---VS-VS-
---------QTSTS------SEK--------------------QDTIQVKSALLKDYMGLKVTGPCNENFIMFLVPHIYI
DVDTEDTNIELRTTLKKTNN----------------AISFESNSGSLEKKKYVKLPSNGTTGEQGSSTGTVRGDTEPISD
S------------------SSSSSSSS------SSSSS------------------------------------SSSSSS
SSSSSSSESLPANG-PDSPTVKPPRNLQNICE--TG----KNFKLVVYIKE-NTLILKWKVYGETKD-------------
--------TTENNK-VDVRKYLINEKETPFTNILIHAYKEHNGTNLIESKNYAIGSDIPEKCDTLASNCFLSGNFNIEKC
FQCALLVEKEN-KNDVCYKYLSEDIVSKFKEIKAETEDDDEDD---YTEYKLTESIDNILVKMFKTNENNDKSELIKLEE
VDDSLKLELMNYCSLLKDVDTTGTLDNYGMGNEMDIF-NNLKRLLIYHSEENINTLKNKFRNAAVCLKNVDDWIVNKRGL
VLPELNY-DLEYF-N-E------------------HLYNDKN--S-PEDK-DNKGKGVVHVDTTLEKEDTLSYD---NSD
NMFCNKEYCNRLKDENNCISNLQVEDQGNCDTSWIFASKYHLETIRCMKGYEPTKISALYVANCYKGE--HKDRCDEGSS
PMEFLQIIEDYGFLPAESNYPYNYVKVG-EQCPKVEDHWMNLWDNGKILHNKNEPNSLDGKGYTAYESERFHDNMDAFVK
IIKTEVMNKGSVIAYIKAENVMGYEFSGKKVQNLCGDD-TADHAVNIVGYGNYVNSEGEKKSYWIVRNSWGPYWGDEGYF
KVDMYGPTHCHFNFIHSVVIFNVDLPMNNKTT----------KKE-SKI-YDYYLKASPEFYHNLYFKNFNVGKKNLFS-
-EKEDN-E---NNKKLGNNYII---FGQDTAGSGQS--------------GK-E--SNTAL--E----------------
--------------------------------------------------------------------------------
--------------------------------------------------------------------------------
--------------------------------------------------------------------------------
-----------------------------------------------------------------------------S-A
-G--TS-----------NEVSERVHVYHIL--------------KHIKDGKIRMGMRKYIDTQDVNKKHSCTRSYAFNPE
NYEKCVNLCNVNWKTCEEKTSPGLCL------------------------------------------------------
--------------------------------------------------------------------------------
---------------------------------------------------------------SK---------------
--------------------------------------------------------------------------------
--------------------------------------------------------------------------------
--------------------------------------------------------------------------------
--------------------------------------------------------------------------------
---------------------------LDT-NNE----------------------------------------------
--------------------------------------------------------------------------------
--------------------------------------------------------------------------------
--------------------------------------------------------------------------------
--------------------------------------------------------------------------------
----------------------------------------CYFCY-----------------------------------
--------------------------------------------------------------------------------
--------------------------------------------------------------------------------
--------------------------------------------------------------------------------
--------------------------------------------------------------------------------
--------------------------------------------------------------------------------
--------------------------------------------------------------------------------
--------------------------------------------------------------------------------
--------------------------------------------------------------------------------
--------------------------------------------------------------------------------
--------------------------------------------------------------------------------
--------------------------------------------------------------------------------
--------------------------------------------------------------------------------
--------------------------------------------------------------------------------
--------------------------------------------------------------------------------
--------------------------------------------------------------------------------
--------------------------------------------------------------------------------
--------------------------------------------------------------------------------
--------------------------------------------------------------------------------
--------------------------------------------------------------------------------
--------------------------------------------------------------------------------
---------------------------------------------------V
>PGAL8A_00017000
--M-----------------------------------------------------------------------------
--------------------------------------------------------------------------------
--------------------------------------------------------------------------------
--------------------------------------------------------------------------------
--------------------------------------------------------------------------------
--------------------------------------------------------------------------------
--------------------------------------------------------------------------------
--------------------------------------------------------------------------------
--------------------------------------------------------------------------------
--------------------------------------------------------------------------------
--------------------------------------------------------------------------------
--------------------------------------------------------------------------------
--------------------------------------------------------------------------------
--------------------------------------------------------------------------------
--------------------------------------------------------------------------------
--------------------------------------------------------------------------------
--------------------------------------------------------------------------------
--------------------------------------------------------------------------------
--------------------------------------------------------------------------------
--------------------------------------------------------------------------------
--------------------------------------------------------------------------------
--------------------------------------------------------------------------------
--------------------------------------------------------------------------------
--------------------------------------------------------------------------------
--------------------------------------------------------------------------------
--------------------------------------------------------------------------------
--------------------------------------------------------------------------------
--------------------------------------------------------------------------------
--------------------------------------------------------------------------------
--------------------------------------------------------------------------------
--------------------------------------------------------------------------------
--------------------------------------------------------------------------------
--------------------------------------------------------------------------------
--------------------------------------------------------------------------------
--------------------------------------------------------------------------------
--------------------------------------------------------------------------------
--------------------------------------------------------------------------------
--------------------------------------------------------------------------------
--------------------------------------------------------------------------------
--------------------------------------------------------------------------------
--------------------------------------------------------------------------------
--------------------------------------------------------------------------------
--------------------------------------------------------------------------------
--------------------------------------------------------------------------------
--------------------------------------------------------------------------------
--------------------------------------------------------------------------------
--------------------------------------------------------------------------------
--------------------------------------------------------------------------------
--------------------------------------------------------------------------------
------MSPF-FFF------------------------------------------------------------------
------------------------------------------------------LI--I---------------------
--------------------------------------------------------------------------------
--------------------------------------------------------------------------------
--------------------------------------------------------------------------------
--------------------------------------------------------------------------------
--------------------------------------------------------------------------------
--------------------------------------------------------------------------------
--------------------------------------------------------------------------------
--------------------------------------------------------------------------------
--------------------------------------------------------------------------------
--------------------------------------------------------------------------------
--------------------------------------------------------------------------------
--------------------------------------------------------------------------------
--------------------------------------------------------------------------------
--------------------------------------------------------------------------------
---------------------------------------YV----IFSKNIIEC-T--------NDEV-PQ---------
-----------------TN---------------DL---------------------GEKE-------AAKAEL------
-------QNEPTP-ANGQTL---------------------------E-QEVQS-----ATQR-EV-----------T-A
EPEGK--------SENGV--------------------------------------T-TS-AVA----------------
SPAAPQ-----DAPLDSR-EA-------NPNQAD-H---------QNG-------------------GADL-P------E
E-----------A--------------------LNVTVR----------GANGDAGT-S-----------G--D----S-
---------AAALK------NAT--------------------SVNMPIKSALLKKNTGVKVTGKCGNYFQLSFVPHMTL
NFETDDGKIELEQKFAASEI-----------------I------------------------------------------
--------------------------------------------------------------------------------
-----------------------NINFTKKCQ--NE----QTFKFIAVIKD-DILTLKWEVTDST---------------
-----------EPK-KEMKKYRIPKFEKPITSIQVHTGNS--TANIIESKNYAIKNAIPEKCDAITTECFLSGNLDIAKC
FHCTLLARNTD-TSNECFNYVSPDNKAKFEQSIITESSD--ED---SNEFKLEETIDNIMKKIYKTDPISKKKELITLED
FNDELREEIRNYCDLLKEVDVSGTLENHELGNETEVF-NNLTRLLRAHDEQRDTTLPNKLKNAAICIKNVDEWIINKRGL
VLPEVTN-EYFNN-V-KDMP----E--VE-NEE--EYEKIIN--V-TEDMYEKDENDIIDLTKKDKEVKLLSPY---FIP
NKYCNDEYCDRWKDNTSCISKIEVEEQGHCGVCWVFASKLHLETIRCMRGYGHFRSSALYVANCSKRK--AKYRCIVGSS
PIEFLQIIDETKFLPLESDHPYSYTDVG-KDCPQPKKKWVNLWGSTKLLEYVNYSQFTYSKGYIAYESAKY-TNIDTFIG
IVKREIQNKGSVIAYIKAENVFGYDLNGKGVHSLCGYK-HPDHAATIIGYGKYINIKGEKRSYWLVRNSWGYYWGDEGNF
KIDMHGPSTCKYNFIHTALVFKVNLGMVELPD----------EKSAPNP-FNYFLKNGPEFYHRLYYKNFSPLKSKNLS-
-KKNEN---------NEE-DQ--------T-----------------------NFTNNEDN-GN---D------------
--------------------KT----------------------------------------------------------
--------------------------DLGENPQIYGTDND--------------------V-----L-------------
--------------------------------------------------------------------------------
---------------------------------------------------------------------------TAE-A
-A--AV-----------AAVSQKETIRHIL--------------KDIKNKRIKSSLISYADEDDIGKEHSCSRTYSSDPA
KDAECKQFCVQNFDKCKSQYSPGYCL------------------------------------------------------
--------------------------------------------------------------------------------
---------------------------------------------------------------TK---------------
--------------------------------------------------------------------------------
--------------------------------------------------------------------------------
--------------------------------------------------------------------------------
--------------------------------------------------------------------------------
---------------------------LKK-TDE----------------------------------------------
--------------------------------------------------------------------------------
--------------------------------------------------------------------------------
--------------------------------------------------------------------------------
--------------------------------------------------------------------------------
----------------------------------------CFFCA-----------------------------------
--------------------------------------------------------------------------------
--------------------------------------------------------------------------------
--------------------------------------------------------------------------------
--------------------------------------------------------------------------------
--------------------------------------------------------------------------------
--------------------------------------------------------------------------------
--------------------------------------------------------------------------------
--------------------------------------------------------------------------------
--------------------------------------------------------------------------------
--------------------------------------------------------------------------------
--------------------------------------------------------------------------------
--------------------------------------------------------------------------------
--------------------------------------------------------------------------------
--------------------------------------------------------------------------------
--------------------------------------------------------------------------------
--------------------------------------------------------------------------------
--------------------------------------------------------------------------------
--------------------------------------------------------------------------------
--------------------------------------------------------------------------------
--------------------------------------------------------------------------------
---------------------------------------------------V
>PBANKA_0304900
--M-----------------------------------------------------------------------------
--------------------------------------------------------------------------------
--------------------------------------------------------------------------------
--------------------------------------------------------------------------------
--------------------------------------------------------------------------------
--------------------------------------------------------------------------------
--------------------------------------------------------------------------------
--------------------------------------------------------------------------------
--------------------------------------------------------------------------------
--------------------------------------------------------------------------------
--------------------------------------------------------------------------------
--------------------------------------------------------------------------------
--------------------------------------------------------------------------------
--------------------------------------------------------------------------------
--------------------------------------------------------------------------------
--------------------------------------------------------------------------------
--------------------------------------------------------------------------------
--------------------------------------------------------------------------------
--------------------------------------------------------------------------------
--------------------------------------------------------------------------------
--------------------------------------------------------------------------------
--------------------------------------------------------------------------------
--------------------------------------------------------------------------------
--------------------------------------------------------------------------------
--------------------------------------------------------------------------------
--------------------------------------------------------------------------------
--------------------------------------------------------------------------------
--------------------------------------------------------------------------------
--------------------------------------------------------------------------------
--------------------------------------------------------------------------------
--------------------------------------------------------------------------------
--------------------------------------------------------------------------------
--------------------------------------------------------------------------------
--------------------------------------------------------------------------------
--------------------------------------------------------------------------------
--------------------------------------------------------------------------------
--------------------------------------------------------------------------------
--------------------------------------------------------------------------------
--------------------------------------------------------------------------------
--------------------------------------------------------------------------------
--------------------------------------------------------------------------------
--------------------------------------------------------------------------------
--------------------------------------------------------------------------------
--------------------------------------------------------------------------------
--------------------------------------------------------------------------------
--------------------------------------------------------------------------------
--------------------------------------------------------------------------------
--------------------------------------------------------------------------------
--------------------------------------------------------------------------------
------ARLS-SIV------------------------------------------------------------------
------------------------------------------------------FI--I---------------------
--------------------------------------------------------------------------------
--------------------------------------------------------------------------------
--------------------------------------------------------------------------------
--------------------------------------------------------------------------------
--------------------------------------------------------------------------------
--------------------------------------------------------------------------------
--------------------------------------------------------------------------------
--------------------------------------------------------------------------------
--------------------------------------------------------------------------------
--------------------------------------------------------------------------------
--------------------------------------------------------------------------------
--------------------------------------------------------------------------------
--------------------------------------------------------------------------------
--------------------------------------------------------------------------------
---------------------------------------CL----LLCNNAISD-E--------VIES-PSSGGTLS---
---------------G-GGSGTDTVTGTQDGKGKSE---------------------GKGNEGGQTDQK-GKENPENGQN
SDSTGDSSLGSTG-S-------------------------------NG-SQ-PA-----PTTP-K------------E-P
EPTTP------------K---------EP--ES-ATPK-ASE-PV-T---PQKTAE------------------------
--T--------ASGKQV-----------------------------------------------SPTPSENPP------S
KD--TPKPESS-SEKKV----------------NSALATPPAP-------EVSKAQE-G-----------A---GL-ATQ
KEQTPSKRAKRSPPP------QV--------------------NNITDMESYLMKNYDGVKVIGLCGVYFRVQFSPHLLL
YGLTTFSIIQIEPFFEG--V----------------RIDFEH--------------------------------------
--------------------------------------------------------------------------------
-----------------------QHPIRNKCA--PG----KAFAFISYVKD-NILILKWKVFAPPSD-LFANDEVSKQIL
SAVSV-TSDAESSV-VDVRKYRLPQLDRPFTSIQVYKANP--KQGLLETKNYILKNAIPEKCSKISMNCFLNGNVNIENC
FKCTLLVQNAK-PTDECFQYLPSDMKNNLNEIKVTAQSD--ED---SKENDLIESIEILLNSFYKADKKAKKLSLITMDD
FDDVLRAELFNYCKLLKELDTKKTLENAELGNEIDIF-NNLLRLLKTNEEESKHNLYKKLRNTAICLKDVNKWAEKKRGL
ILPEEVTQDQMAI-G-QNEE--PYD--ED-PDD--RVDLLELFDD-NQNENIVDKDGIIDMSIAIKYAKLKSPY---FNS
SKYCNYEYCDRWQDKTSCISNIDVEEQGNCSLCWLFASKLHLETIRCMRGYGHNRSSALYVANCSKRT--AEEICNDGSN
PLEFLKILEKNKFLPLESNYPYLWKNVS-GKCPNPQNDWTNLWGNTKLLYNNMFGQFIKHRGYIVYSSRFFAKNMNVFID
IIKREIRNKGSVIAYIKTQGVIDYDFNGRYISNICGHN-HPDHAVNIIGYGNYISESGEKRSYWLIRNSWGYYWGHEGNF
KVDVLGPDNCVHNVIHTAIVFKIDMEPDSDSNNNNAIKNRDQLID-EDN-KSYFPQLSSNFYHSLYYNNYEGYEAKNDD-
-E---------NDQNYG-NLDV---SGQSENHQNDP-----------------------------------------K--
--------------------------------------------------------------------------------
------------------------------------NP--------------------------------QPQ-------
------------------A-N--STVTQLGVCPAENQRTADSNPNAQSTPSPNTTVTDTVN-------------------
--------------SNT---------AN----S--------N------------------------T---AN--SNTA-S
-A--NA-----------ASIEKKIQILHVL--------------KHIEKYKMTRGFVKYDNLNDTKNDYTCARSYSYDPK
NHNECKQFCEENWERCKNHYSPGYCL------------------------------------------------------
--------------------------------------------------------------------------------
---------------------------------------------------------------TT---------------
--------------------------------------------------------------------------------
--------------------------------------------------------------------------------
--------------------------------------------------------------------------------
--------------------------------------------------------------------------------
---------------------------LSG-KNK----------------------------------------------
--------------------------------------------------------------------------------
--------------------------------------------------------------------------------
--------------------------------------------------------------------------------
--------------------------------------------------------------------------------
----------------------------------------CLFCY-----------------------------------
--------------------------------------------------------------------------------
--------------------------------------------------------------------------------
--------------------------------------------------------------------------------
--------------------------------------------------------------------------------
--------------------------------------------------------------------------------
--------------------------------------------------------------------------------
--------------------------------------------------------------------------------
--------------------------------------------------------------------------------
--------------------------------------------------------------------------------
--------------------------------------------------------------------------------
--------------------------------------------------------------------------------
--------------------------------------------------------------------------------
--------------------------------------------------------------------------------
--------------------------------------------------------------------------------
--------------------------------------------------------------------------------
--------------------------------------------------------------------------------
--------------------------------------------------------------------------------
--------------------------------------------------------------------------------
--------------------------------------------------------------------------------
--------------------------------------------------------------------------------
---------------------------------------------------V
>PCOAH_00008610
--MINVGTLLGTNVGAKLAPGGLWTGTSSSQNASSNHADAKKLPLGGQSDRSVSPEYSSNIEADGEEPPQQVEHPLNRVT
DVAAAPANKRTEVEVRSALLKNHDGVKITGTCNAKFQLFLVPHVSISVEAESNTIQLGRKLENVTITKKQHKVISSESSP
LLQFEENVHSLVNQCTGRRTFKFVVIIKGKELILKWKVYEKMPSTTENNKVNVRTFLLKNTDQPITAIQVHTAKGNEDSF
LLESKSYFLKDDMPAKCDLIARNCFLSGNLDIEGCYKCTLLSENTELSSPCFNYLPPDFKQNYEQIKRKTHDEIDPEAVQ
LEEFIGRILQVVLKIGENDTPTEGETKVEYPNDDLKELLLSYCQVIKKVDKSGTLEVHQMGNQMDVLTNLKGLLKNHSKE
EIPALREKLKNPAICMKDASKWVVQKRGLALPPFEYKHLQRRVTTPVDSQEEHKATNKKNVIEDMHIPGYRAAIDLSQKG
KVSHSDLSGGMFCNEDYCDRWKDKNSCFSHIETEEQGNCNLSWLFASKLHLETIRCMKGYDHLSSSALYVANCSERGNKS
KCTSASNPYEFLTIVEENGFLPPALSVPYSYGKVGNSCPKQEDHWQNLWANVKLLEPSNDPNAVSTKGYTSYESDDFRGN
IETFVNLIKREVRSKGSVMAYIKALGVLGYDFNGKEVQSLCGDKRPDHAVNIIGYGNYITAGGHKKSYWLIRNSWGKYWG
DGGNFRVDVYGPPECQHNFIHTAAVFNVDVLVAENPSQREAPLYNYYLKSSPDFWGNIYYKNIGRKDGAELKDRTGGNQN
LTVQGQEEQTKLLEDSDLTTTANPVKVPKGAQEDAPKRGDAGKRISEGPTIGEISEELISESPVTPIQQATLREGQVEAN
PASPLTVTASLPTERDVLLVRDGTDEEKTEAATMEVMHILKHIKHGKVKLGIVTYGSYSNIAGDHSCSRSFAQDPEKRDE
CIQFCHDEWNNCKGEASPGYCAALLDDVIKCDEDVNIPDPPESQNENPGRKDNPPSNSNPSPHEDSGTVEPTVDGNESGG
EHKTVGEAIDKPADQPADQPAEQSAKQSTDKPTDGPLTQPTVEVSSKAAAAAVRNPNEIEAKCEQLKDQDGVKITGPCGA
KFQVFLVPHVTINVETETNTIYIGKKLNDVIITKKQHKVISSESSPLLQFEENVHSLVNQCTGRRTFKFVVIIKGKELIL
KWKVYEKMPSTTENNKVDVRTFLLKNTDKPITAIQVHTAKGNEDSFLLESKSYFLKDDMPPKCDLIARNCFLSGNLDIEG
CYKCTLLYENTELNSPCFNYLSPDFKQNYEQIKRKTQQEKDPIEVQLATSINKVLQGMYKKGEMGLNELLSFDKADTTLK
EELLNYCASMKKVDTSGVLENYELGSEEDVFSNLTNILKNHAGETKSTLQDKLKNPAICLKNANQWVGRKKGLVLPSLSH
THGEGTLSAIATEKEGKKEDKLKGSKKVQTNGYDGVINFLSHEKTNMQSTSFIDSMYCNDEYCNRWKDDTSSCLAKIEPQ
DQGDCATSWLFASKLHLETIKCMKGYEHVPSSALYVANCSNKETPTDKCHAASNPLEFLHTLEETKFLPTESNLPYSYKA
VNNVCPEPKNHWQNLWANVKLLDPQYQPNAVSTKGYTAYQSANFNGNMDAFIKLVKSEIMNKGSVIAYVKAAGALSYDLN
GKKVQSLCGSEETPDLAVNIIGYGNYINGEGIKKSYWLLQNSWGKYWGDGGHFKVDMHGPPECQHNFIHTAAVFNVDLPL
LENVEKKGPMLYNYYMKSSPDFYNHILYRGVQTEEDREIGISGQDKIISSVVSGQTSAEDTLDSEEQSSVVGEGKGNTTT
EGAESTEEAKSPPEAGTDESIETEEQDEQEEEEGDEFEEKGYGEQEEEGDDEFEEEGYDKFEEEGDDEQEVEEDNEPEEE
GAEYEEGYTETGKESVETEEPSRVAMSDESSGEMEEPHTMASPSGSVNSTPSSAAPASTRNISLIKVKQIMEVIHIMKHI
KSGKLRLGITTYKDDLDLANKHDCSRSYSQDPEKRDECIQFCHDEWNNCKGEASPGYCLTQRRRKNDCFFCYVRIGSKGR
RIRRKDRYRLNNEKEHRGMEDNPAVGPKGDLELNRFLLSLLHQASLLFANGGARCADAGSGGTPGDNPAGPPQSTDNGGM
NSASSSGGHSSAGGSSAPAAQSPEAPNAGGSPPPQATSANIPAVSQAPSVSNTASADAQVAAAPSASFTYPIHVKASLLK
NYKGVKVTGPCGSYFQVYLVPYLYVNVNSGGSEIEMEPLFMKVDNKIKFEKEKHLLQNICAENKTFKLVLYVDKDVLTIK
WKVYPAEGEASSDNTVDIRKYKMKDIGQPITSMQVMMVAEQDGTMYVESKNFSIMNDIPEKCDAIAKECFMSGVLDIQKC
YHCTLLLQEKKKAEECFTYVSPQIKDNFEKIQQTKAEDEEDPSEAELEKTIHNIFTKIYEEGGNLYKEVNQLAIMDYSLK
YELLKYCSLMKEVDASGTLDNHELGNPEEVFAHITTILHNNSELDVFSLKNKLKNPALCLKKVGHWIGSKTGLTLPSLEN
SSVQNNADSFGESEDDISDSTTTEGADSYPLHFSDKLFCNNDYCDRTKDTSSCFAKIEPQDQGDCATSWLFASKLHLETI
KCMKGYDHVPSSALYVANCSNKETPTDKCHAPSNPLEFLHTLEETKFLPTESNLPYSYKAVNNVCPEPKTHWQNLWANVT
LLPPQYQPNAVSTKGYTAYQSANFNGNMDAFIKLVKSEIMNKGSVIAYVKAAGALSYDLNGKKVLSLCGSEETPDLAVNI
IGYGNYINAEGIKKSYWLLQNSWGKYWGDEGNFKVDMHGPPECQHNFIHTAAVFNLHIPVVIPTPNSDPEINSYYLKNSP
DFFSNFYLNKLEAEKANGLSHQKGPIHNSVLYGQSGEGESEEQVSTSIESGTGVETASDGLVAGGTAATGGPNSPTVPVT
SEAVTQPGGEAAPVSTNLVNDAPGNSATSTEGVQVTPPSNEPVPPVTDTVTGPAPVQLSELTGSTGINVQGVTKVLHFLK
NVKNGKVSSSFVTYDDESAIGDKSCSRVQSSDVDKLEDCVKFCEENWNACKGSISPGYCLTKKKGNNDCFFCFVHAFNLC
KNLKMGTYRFVVKLEQFPGGAAKITQVLHILNHVKQRKVKTGLVTYSSYAAMSARHDRMKLLVALLFIPTYVLIQRMSLR
CNMFVLLFTKTFNTGALLRRNAQGFVYAESTPGGVIWGTASDGYLLTQEDSEQKRIMTKDERADSRLGKYQTGNNRTTTT
HGAFSKRREQDEGLGQANHTKVKTQLLKEPIGGKINRMCEAEIAFPFIPPSYISVTTEDSKAGAFRMLTYNKDNALPLTW
EVYFPVEPLTATKRNATEAKWYNRALAENNDGPSDDDHDFFPGGIHSEGDEALPPIGKDDLSEEHQLRNSIDHILNWVYR
IDKDGRKVLITQEELNNSMKEDLMKYCQLMKQVDTSGTLEVHQMGNEIEVFNNLIELLRKHQDETVSTLRRKLRNPAVCM
KNVGEWILKRRGLVLPDSSSSNASEHDANLVADSRWIKCVKSNSIGASTDKYNREEDGMVDWEKLKMRSKHICGFNGGLH
SGGERSNGDDPEGSNGKDLCSPKDKEENKMKYSFLLLLALCAAYGNHVAICTTTETSSDGGSNVSQPGPSGSGTGAENPG
SPQAGSHSVSSESEQGVGESTNLPSAVSEAQSSAEPNSPQEGQAANQDGNGTDSEDSSASTAQGGVSPAPPGSPSGQAGA
TQLQAIPKKAEVKSALLKNFTGVKVTGPCDTEVGLYLIPYIYISVKVAADTIELSTKFPNSDNIIVAFTDGGKTMVNKCE
GDFQKTFKFIAYLEDNILTLKWIVYPQGTNENNKVADVRKYKLPNLERPITSIQVHSLMLQGDSVIYTSKDYSIKNDIPK
TCQQVLSACF-LSG------------------------------------------------------------------
------------------------------------------------------NTDIENCYTCNLLINKEDTNDKCFDY
VSADFKNEFQEVKAKGQDDEESNEYKLAQAIDAVLSGIYKTHINGNKELITSEELHANVMEQISNYCHVLKEVDTSGTLE
VHQMGNEIEVFNNLVNFLQKHGEEKYSTLEWKLQNPALCLKNVNDWLVNKKGLVLPLLPNGGSHIYLGDNNHVQDEQKCC
PSTYQEGDDGIIDLSVVHKNAHAPSTPFTNHMFCNYDYCDRTKDTSSCLAKIETQDQGDCATSWLFASKIHLETIKCMKG
YEHVPSSALYVANCSNNETPTDKCHAPSNPLEFLHTLEETKFLPTESNLPYSYKAVNNVCPQPKTHWQNLWENVTLLAPQ
YQPNAVSTKGYTAYQSANFNGNMDAFIKLVKSEIMNKGSVIAYVKATGALSYDLNGKKVQSLCGSEETPDLAVNIIGYGN
YINGEGVKKSYWLLQNSWGKYWGDGGHFKVDMHGPEHCQHNFIHTAAVFNLDVPHFQSPAKDTQLYSYHLKSSPDFYKNL
YYNALGGECGSAPCQAVHGQDTPKPVVEVGVEYLESAAEGEQNISQVSPVGSAVSDTQVQVTQQQQQQLQQHPPPPPPEE
EHQNGVEHQAGGPEVQTVPGGENPNAGMEIEKIVQIIHVLKHIKQTKMVTRVVTYEGLYDLGDPSCSRTEASSVEKLDEC
IKFCNENYFSLYQVNKPEGAVCWDCAMRCTSTDGNEGQGAEEQVNADLGMDTGDNSVKGQPVVPQNGALPAENSQGVQGG
PVDTSSQNPNQNEEVEKVEAGMVEAPSEGAKQEIQVKSSLLKGYKGVKVTGTCGASFLVFFAPYLFIDVDTDSSNIYLGT
DLIDLEVTEQMGKEGDEKNKCKDGKTFKFVAFIGDDHLTIKWKVYDSADQKPTQNDKAEMRKYVMKNLSGEFTSVQVHNV
VQQNGSNVFESKNYALSNDMPEKCDAIAANCFLSGSVYIEKCYRCTLKMENANSSDVCYNYLPKVEKPTKEGAQIYDYYV
KNSPDLEGNIHHKNVDGQMNGSANNGAGVVQGQETAEKEVADAVKEPAPLDNTGATEGKVDEPESTHVPPLPEQEEVAGV
TDVDTTEGDQPEQVELPEQPEQQGPAGPEGQPSTSPEAAVLGTQLSHVLKYIKKNKVKMNLITYKNPEVISTGHDCSRSY
SINPDKYEECVKICEANWSKCENDAVPGFCLYEHAKENDSF----LTSTNVTIC-ETNKVDNVTQG-G-NK---------
------------------G---------------TS---------------------GGKS-------N-G---------
----------------SPPSKNSPPSDGSK-KNETPFPTK-TISFSMP-PN-LDGGESKNENASST-----------E-K
KGAPT------------D------G--S----------------------------------------------------
PP-S--------STNA---------------------------------------------------TGGS-S------T
S-----------SGKEAE---------------NKVIP---------------PQKS-E-----------Q---TK--P-
---------FATEV------TGQGHQTALEIFGGNTTNSNGPLDGPMQVESALLKNYKGVKVTGPCGSYFRVYLVPHILI
YALTKNSIIQIESLFDDNT-----------------RIDFEY--------------------------------------
--------------------------------------------------------------------------------
-----------------------ADDIVNKCE--EG----KNFKLIVYLKE-NILTLKWNVFPSTEEDH-----------
--------SDVTTK-ADVRRFKIPQLERPFTSIQVYTADV--KAGVIESKNYALGADIPDKCNSIATDCFLNGNINIDKC
YQCSLLVQNSDQTSDECFNYVSKDLQDQHNNAKVKGQDD--VN---PKEYELTESIDIILKNIYKVDKIKKKKVLIGMDD
LDDVLKVELLNYCKLLKEMDVKGTLENCELGDEIDIF-NNVIRLLSMHPKENIITLQDKLRSTAICLKNVDEWVEKKRGL
VLPEGEE-S-SSHEG-NPTKVDKED--DD-NEEEGHVKESEL--L-NQDMYRKDEDGTIDLVKAGKELKLRSPY---FKS
SKYCNYEYCDRWKDKTSCISNIEVEEQGNCGLCWVFASKLHLETIRCMRGYGHFRSSALYVANCSRRN--PKDICAVGSN
PIEFLQIVRDIGFLPLESDHPYLHTKAG-NECPKIKDNWINLWGNSKLLSHKMYGHFMVYKGLISYQSRHFKDNMHIFID
LVKREVQNKGSVIIYIKTKDVIGYDFNGKGVHNMCGDK-VPDHGANIVGYGNYINVDGEKRSYWLIRNSWGYYWGNEGTF
KVDMLGPKGCKYNFIHTAVVFKVNLGAIDIPN-----------KD-VDLNHTYFPKHNSDFFHSLYFNNYDDEAANQKKI
IPKYRN---------KDYSG------SAYK--------------------------------------------------
--------------------WK----------------------------------------------------------
--------------------------KVAKRWQIAGQDGD--------------------D-----HTG-----------
------------------------------------------------GA------------------------------
------------S-SGE---------A-SGKNS--------N------------------------V---PP---KS--A
-K--PT-----------ASAEKKIQILHVL--------------KHIDKAKIMRGLVKYENISETQNDHSCARAHSKNPD
KMEECKLFCEENWNSCKNHYSPGYCL------------------------------------------------------
--------------------------------------------------------------------------------
---------------------------------------------------------------TK---------------
--------------------------------------------------------------------------------
--------------------------------------------------------------------------------
--------------------------------------------------------------------------------
--------------------------------------------------------------------------------
---------------------------LYN-GSN----------------------------------------------
--------------------------------------------------------------------------------
--------------------------------------------------------------------------------
--------------------------------------------------------------------------------
--------------------------------------------------------------------------------
----------------------------------------CYFCYVDNGREHSSEKSNKNTEPQLGVNSLNSVQMCSSHI
AREVKTSNKQAKRPTHTSYDSYKSNQVCVALGTHVTRCTGDGSAVPGGGDKPHTVNPSQGGSPDAKSNDIESESEGAASM
EVADASKEDVQITSALLKNYNGIKITGSCKAHFRVFLLPHLWIYAAAPENKIQLRPNFGPITSIDLGNLINDCKKGTNNK
FKFVVHTSDDILTLKWKVTGEGAAPDNKEDVKKYKLPPLERPFTSVQVHSANAKSKIIESKFYDIDSSMPAQCDLIARNC
FLTGSLDIEHCYHCTLLEKKMTEGNECFNYVSTEAKEMIKKDTPIKAQEEDANSAEHKLIESIDVILKAMYKSDKDYEKK
ELITLEEVDAKLKKELANYCSLLKQVDTSGTLKNHQLANEEETYRNLTRLLQMHKGENVITLQDKLRNAAICMKDIDKWI
VYKRGLTLPEGVPYSEDNTKEYLPEELLTEIEKEKSVYDDDVFDKDTNGVIDLNKVPSEMKFKSPYFKKSKYCNNEYCDR
WKDKTSCISNIEVEEQGDCGLCWIFASKLHLETIRCMRGYGHFRSSALFVANCSKRDPEERCSVGSNPTEFLEIVKDTGF
LPLESDLPYSYKHAGKSCPKNRNKWTNLWGDTKLLYHVRSNVFYKTLGYVSYESKLFHTNMDLFIDILKKEIQNKGSVII
YIKTENTIDYDFNGRIVHSLCGHNDADHAANIIGYGNYINVDGEKRSYWLIRNSWGYYWGDEGNFKVDMHGPAHCQHNFI
HTAVVFKIDLGIVEVPKKKKRDQSLYNYFVKYVPNFLYNLFFVCFDARAYIDDDDNVLGEKGKEGASGGENAVVDGQAAV
AGQTENPSSVANKAGIISPVGSQMSTVTSLTPVDNSGEKKIPVMHILKYVKENKMTKASVKYNSLSEIEGSHSCSRTYAL
DEEGHAECIQFCLKNWTSCKGHYNPGYCLTKIGKGPISRINLMSVCLILTLKTFPLLNFADAHFCKIKMISQIAQYVVFA
LVAHLVKRVKSNILVNCFGTLHCKICHIAIRNCFLSGTSNLTKCIECEERYYNIQPCTHHTENFLQTSRDKGAFVEMKDH
DYLTEEKVDDLISEIVKLSLERQKKAVPATEQANEDFRKKIMQLCLYSNFSDHYENAKKHTQADAEEVEKHIIRIVNMYI
KENNNMEHITNSLKNPALCLKDPAEWTKDRAGYKDNNVPSVGIIPERKLFKPYEVKSLMSSLYSYSSNCNRQFCDRFSDP
NECENSIRVLNQGTCGNCWAFASSQVISAYRCRKGLGFAEPSIKYVTLCKNKNADNFEENPFGHYNDNICREGGHLSYYL
DTLDKTKMLPTSYDVPYNEPIKGVDCPETSDKWTNMWENVNPLTRILNGYLYRGYFKISFHEYANSGKTDELISVIKDYI
IEQGSLFVSMEVNEKLSFDHDGEKVMMNCEYKASPDHALALIGYGDYIKPSGEKSSYWLLRNSWGSHWGDRGNFKIDMYG
PPDCNGAVLCNAFPLVLQMNGKKINKPLPDDFASTDNKTRYDHSYFTRDRNRRQSRRYNSNKEQDQPNDQAHYDPFDNPK
NNEIYDGEDRDWPAFDPFKDYVYPYMDNNKDAEGGNGGISDNRSSKIRRTVFKTSLVVNIGDTQFKRNIYMKKKDEYKEQ
HSCLRTYSLDSQADVSCRDNCNQYIDLCKHYTSIGRCLMRFAPNYKCVYCGM
>PVL_040013000
--M-----------------------------------------------------------------------------
--------------------------------------------------------------------------------
--------------------------------------------------------------------------------
--------------------------------------------------------------------------------
--------------------------------------------------------------------------------
--------------------------------------------------------------------------------
--------------------------------------------------------------------------------
--------------------------------------------------------------------------------
--------------------------------------------------------------------------------
--------------------------------------------------------------------------------
--------------------------------------------------------------------------------
--------------------------------------------------------------------------------
--------------------------------------------------------------------------------
--------------------------------------------------------------------------------
--------------------------------------------------------------------------------
--------------------------------------------------------------------------------
--------------------------------------------------------------------------------
--------------------------------------------------------------------------------
--------------------------------------------------------------------------------
--------------------------------------------------------------------------------
--------------------------------------------------------------------------------
--------------------------------------------------------------------------------
--------------------------------------------------------------------------------
--------------------------------------------------------------------------------
--------------------------------------------------------------------------------
--------------------------------------------------------------------------------
--------------------------------------------------------------------------------
--------------------------------------------------------------------------------
--------------------------------------------------------------------------------
--------------------------------------------------------------------------------
--------------------------------------------------------------------------------
--------------------------------------------------------------------------------
--------------------------------------------------------------------------------
--------------------------------------------------------------------------------
--------------------------------------------------------------------------------
--------------------------------------------------------------------------------
--------------------------------------------------------------------------------
--------------------------------------------------------------------------------
--------------------------------------------------------------------------------
--------------------------------------------------------------------------------
--------------------------------------------------------------------------------
--------------------------------------------------------------------------------
--------------------------------------------------------------------------------
--------------------------------------------------------------------------------
--------------------------------------------------------------------------------
--------------------------------------------------------------------------------
--------------------------------------------------------------------------------
--------------------------------------------------------------------------------
--------------------------------------------------------------------------------
------KSLV-ALL------------------------------------------------------------------
------------------------------------------------------FI--P---------------------
--------------------------------------------------------------------------------
--------------------------------------------------------------------------------
--------------------------------------------------------------------------------
--------------------------------------------------------------------------------
--------------------------------------------------------------------------------
--------------------------------------------------------------------------------
--------------------------------------------------------------------------------
--------------------------------------------------------------------------------
--------------------------------------------------------------------------------
--------------------------------------------------------------------------------
--------------------------------------------------------------------------------
--------------------------------------------------------------------------------
--------------------------------------------------------------------------------
--------------------------------------------------------------------------------
---------------------------------------SA----LLGSNAEGL-A--------GAES-PP---------
-----------------GG---------------VL---------------------GGEA-------S-D---------
----------------GDPL---------------------------------------TEGASEQ-----------K-R
IMTKG------------D---------R----------------------------------------------------
PANR-L------GKCQ---------------------------------------------------TGQD-P------T
P-----------T----------------------------------------MHKA-S-----------P---KL--R-
---------RQSEG------VGQ--------------------ANYVKVKALPFKRTIEVKINRTCGAEMGFLFTPHSSI
YLTTEEF-------------------------------------------------------------------------
--------------------------------------------------------------------------------
----------------------------------KA----GAFKMITYMEH-NTSPLKWKVYLPREP-H-----------
--------TAAKRD-ATETK--------------------------WHGRSLAGSNDGP--CD-----------------
---------------EGHDFFSGGIDSGEDGAIPPMEKG--DQ---SEEQQLRISIERVLSGVYKVAADGR-KVLITREE
LDDSLKEELKKYCQLLKKVDSSGTLEEHQMGSEMEVF-DNLVNLLQKHGDETVFTLRRKLRNPAVCMKDVSEWVLKRRGL
ALPDSPS-SNASEKD-ANLG---VD--PK-WME-CVRSNSRE--E-GAEGHNGEEDGMVNLAK----L------------
--------------------------------------------------------------------------------
--------------------------------------------------------------------------------
--------------------------------------------------------------------------------
--------------------------------------------------------------------------------
--------------------------------------------------------------------------------
--------------------------------------------------------------------------------
--------------------------------------------------------------------------------
--------------------------------------------------------------------------------
--------------------------------------------------------------------------------
---------------------------------------------------------------KMRSKHFCCFSGGGNQD
K-----------------SNGKGPCA------------------------------------------------------
--------------------------------------------------------------------------------
---------------------------------------------------------------PK---------------
--------------------------------------------------------------------------------
--------------------------------------------------------------------------------
--------------------------------------------------------------------------------
--------------------------------------------------------------------------------
---------------------------AEE-E------------------------------------------------
--------------------------------------------------------------------------------
--------------------------------------------------------------------------------
--------------------------------------------------------------------------------
--------------------------------------------------------------------------------
--------------------------------------------V-----------------------------------
--------------------------------------------------------------------------------
--------------------------------------------------------------------------------
--------------------------------------------------------------------------------
--------------------------------------------------------------------------------
--------------------------------------------------------------------------------
--------------------------------------------------------------------------------
--------------------------------------------------------------------------------
--------------------------------------------------------------------------------
--------------------------------------------------------------------------------
--------------------------------------------------------------------------------
--------------------------------------------------------------------------------
--------------------------------------------------------------------------------
--------------------------------------------------------------------------------
--------------------------------------------------------------------------------
--------------------------------------------------------------------------------
--------------------------------------------------------------------------------
--------------------------------------------------------------------------------
--------------------------------------------------------------------------------
--------------------------------------------------------------------------------
--------------------------------------------------------------------------------
---------------------------------------------------E
>PY17X_0305600
--M-----------------------------------------------------------------------------
--------------------------------------------------------------------------------
--------------------------------------------------------------------------------
--------------------------------------------------------------------------------
--------------------------------------------------------------------------------
--------------------------------------------------------------------------------
--------------------------------------------------------------------------------
--------------------------------------------------------------------------------
--------------------------------------------------------------------------------
--------------------------------------------------------------------------------
--------------------------------------------------------------------------------
--------------------------------------------------------------------------------
--------------------------------------------------------------------------------
--------------------------------------------------------------------------------
--------------------------------------------------------------------------------
--------------------------------------------------------------------------------
--------------------------------------------------------------------------------
--------------------------------------------------------------------------------
--------------------------------------------------------------------------------
--------------------------------------------------------------------------------
--------------------------------------------------------------------------------
--------------------------------------------------------------------------------
--------------------------------------------------------------------------------
--------------------------------------------------------------------------------
--------------------------------------------------------------------------------
--------------------------------------------------------------------------------
--------------------------------------------------------------------------------
--------------------------------------------------------------------------------
--------------------------------------------------------------------------------
--------------------------------------------------------------------------------
--------------------------------------------------------------------------------
--------------------------------------------------------------------------------
--------------------------------------------------------------------------------
--------------------------------------------------------------------------------
--------------------------------------------------------------------------------
--------------------------------------------------------------------------------
--------------------------------------------------------------------------------
--------------------------------------------------------------------------------
--------------------------------------------------------------------------------
--------------------------------------------------------------------------------
--------------------------------------------------------------------------------
--------------------------------------------------------------------------------
--------------------------------------------------------------------------------
--------------------------------------------------------------------------------
--------------------------------------------------------------------------------
--------------------------------------------------------------------------------
--------------------------------------------------------------------------------
--------------------------------------------------------------------------------
--------------------------------------------------------------------------------
------KTYI-PLI------------------------------------------------------------------
------------------------------------------------------FL--L---------------------
--------------------------------------------------------------------------------
--------------------------------------------------------------------------------
--------------------------------------------------------------------------------
--------------------------------------------------------------------------------
--------------------------------------------------------------------------------
--------------------------------------------------------------------------------
--------------------------------------------------------------------------------
--------------------------------------------------------------------------------
--------------------------------------------------------------------------------
--------------------------------------------------------------------------------
--------------------------------------------------------------------------------
--------------------------------------------------------------------------------
--------------------------------------------------------------------------------
--------------------------------------------------------------------------------
---------------------------------------YA----MLGNDIINC-R--------PVPQ-HF--PYPS---
--------------TL-TG----------GNNGTTP---------------------GGAQ-------KAEKGTTDKNAS
ELESEKDKNSQKS-TDPSAP------------------SS-SNIATLP-GS-PD-----SAKQ-GS-------GS-DS-S
DSSDS--------SDSSDSSDSSDSS-DS--S--DSSD-SSD-SS-D---SSD---V-TRTKEVTPG-----TPVGTNTS
D------------------------------QQQ-S---------Q--DAL--------------QKAAGG-P------S
S-----------D-----------------------------------PASISSSEV-I-----------V----M--D-
---------ISKIK------RRS--------------------EHRGTVESALLKNYKGVKVTGSCGDEVGIFLEPYIYI
SVDSKNNVMDLSATFPNVLGQ---------------HITIFS--------------------------------------
--------------------------------------------------------------------------------
----------------------KESPMKNLCY--DDD--HLYYKMLVYLDQ-DVLTIKWTVFPIDPG-MGKCELC-----
----A-N-HNSENN-VDVKKFRIPKLETPFTTIQVHSLLTKENQVVIKSKDYSLINDMPKKCDKIATKCFLDGKTDIEPC
YTCSLLTENFP-RTDECYNYSSPLVK-EYNQVLAVGQSD--EDNVDDKNLSLVDSINNILNDIYKTDEQNN-KVLIDVED
LSTNLKKELTYYCQILNEIDTSGTLDIYKIGNSVEIF-NNLIRLLKNHQDENKSYMINKLKNPAICMKHVEQWVVNRKGL
KLPIILD-DSETE-N-K------------------NSEESKN--TNISIIYEEGPDGIIDLTKTIDGNTVSGLGVLANKL
DAFCNNDFCDRLKDNNSCISNIDVEEQGNCATSWIFASKFHLETAICMKGHDNFTTSALYVANCSKKD--PKDKCLTGSN
PLEFLDILQANAYLPNESNYPYNYKNVG-DSCPETNESWVNLFDKVKLENSNDD-TKSIIKGYTSYESKDYKSNMNEFVD
IIKNKIKKLGSVIAYVKFSDFMGYDFNGNKVHKLSGSG-TPDMIVNIIGYGKYINENNQVKPYWLVRNSWGKHWADEGNF
KVDMETPENSEHNFIHTVLVFDLDLPVAQKIN-----------ND-API-YNYYLKNSPNFYKNLYYNHVSRKNAKAQA-
-DA---------------DAAI---SGQAEEGP--TKVEGVSND-KGQ-TLQ-SGGGSSQD--GTANN-----VPGSQSG
SGITGNGATVKDGA-TVQAAQG-Q---VANG------------QT------------------GPGS------AVTPSQ-
--------TV-QPSPGG---------------SG----LP--------PT---GSDAGSRS--------PPTG-------
------------------TPS--GSR------------------F----P----------P-------------------
----------KGS-PTV---------TV----L--------TSSGGNGAQTQTNLNPASGSVQSN-S---AT--TAVN-T
-E--SQ-----------ANSTKNTEVFHVL--------------KVVRNKKVQTSLIKYNKYNEM-GEHSCSRAMSRDPL
NKEKCIQFCSDNWDHCYFDLYPGYCL------------------------------------------------------
--------------------------------------------------------------------------------
---------------------------------------------------------------NK---------------
--------------------------------------------------------------------------------
--------------------------------------------------------------------------------
--------------------------------------------------------------------------------
--------------------------------------------------------------------------------
---------------------------LKR-DNE----------------------------------------------
--------------------------------------------------------------------------------
--------------------------------------------------------------------------------
--------------------------------------------------------------------------------
--------------------------------------------------------------------------------
----------------------------------------CNFCA-----------------------------------
--------------------------------------------------------------------------------
--------------------------------------------------------------------------------
--------------------------------------------------------------------------------
--------------------------------------------------------------------------------
--------------------------------------------------------------------------------
--------------------------------------------------------------------------------
--------------------------------------------------------------------------------
--------------------------------------------------------------------------------
--------------------------------------------------------------------------------
--------------------------------------------------------------------------------
--------------------------------------------------------------------------------
--------------------------------------------------------------------------------
--------------------------------------------------------------------------------
--------------------------------------------------------------------------------
--------------------------------------------------------------------------------
--------------------------------------------------------------------------------
--------------------------------------------------------------------------------
--------------------------------------------------------------------------------
--------------------------------------------------------------------------------
--------------------------------------------------------------------------------
---------------------------------------------------V
>PVP01_0417600
--M-----------------------------------------------------------------------------
--------------------------------------------------------------------------------
--------------------------------------------------------------------------------
--------------------------------------------------------------------------------
--------------------------------------------------------------------------------
--------------------------------------------------------------------------------
--------------------------------------------------------------------------------
--------------------------------------------------------------------------------
--------------------------------------------------------------------------------
--------------------------------------------------------------------------------
--------------------------------------------------------------------------------
--------------------------------------------------------------------------------
--------------------------------------------------------------------------------
--------------------------------------------------------------------------------
--------------------------------------------------------------------------------
--------------------------------------------------------------------------------
--------------------------------------------------------------------------------
--------------------------------------------------------------------------------
--------------------------------------------------------------------------------
--------------------------------------------------------------------------------
--------------------------------------------------------------------------------
--------------------------------------------------------------------------------
--------------------------------------------------------------------------------
--------------------------------------------------------------------------------
--------------------------------------------------------------------------------
--------------------------------------------------------------------------------
--------------------------------------------------------------------------------
--------------------------------------------------------------------------------
--------------------------------------------------------------------------------
--------------------------------------------------------------------------------
--------------------------------------------------------------------------------
--------------------------------------------------------------------------------
--------------------------------------------------------------------------------
--------------------------------------------------------------------------------
--------------------------------------------------------------------------------
--------------------------------------------------------------------------------
--------------------------------------------------------------------------------
--------------------------------------------------------------------------------
--------------------------------------------------------------------------------
--------------------------------------------------------------------------------
--------------------------------------------------------------------------------
--------------------------------------------------------------------------------
--------------------------------------------------------------------------------
--------------------------------------------------------------------------------
--------------------------------------------------------------------------------
--------------------------------------------------------------------------------
--------------------------------------------------------------------------------
--------------------------------------------------------------------------------
--------------------------------------------------------------------------------
------KFSV-LLL------------------------------------------------------------------
------------------------------------------------------LA--L---------------------
--------------------------------------------------------------------------------
--------------------------------------------------------------------------------
--------------------------------------------------------------------------------
--------------------------------------------------------------------------------
--------------------------------------------------------------------------------
--------------------------------------------------------------------------------
--------------------------------------------------------------------------------
--------------------------------------------------------------------------------
--------------------------------------------------------------------------------
--------------------------------------------------------------------------------
--------------------------------------------------------------------------------
--------------------------------------------------------------------------------
--------------------------------------------------------------------------------
--------------------------------------------------------------------------------
---------------------------------------GA----AYGNNVAIC-T--------GT-P-PP---------
------------------G---------------ES---------------------GGSI-------S-N---------
----------------PSGHG-------TG-A------------------------E--NLGQSEA-----------G-S
QLPSG------------S---------E------------PG--------------A-A--SPRNPS-----S-------
PGPLPP------NPAQ---------------------------------------------------PNSL-P------A
V----------------------------------------------------ET-L-S-----------Q---QG--G-
---------GATQL------QAT--------------------PKKAELQSSLLKNFTGVKVTGPCDTEVGLYLIPYIYI
SVNAKTDTIELSTRFPNSDNV---------------LVQFKK--------------------------------------
--------------------------------------------------------------------------------
----------------------ENETLTNVCGGSSD----KTFKFIMHLED-SILTLKWIVNPQST--------------
--------TANKNK-ADVRKYKVPELERPITSIQVHSVLIQEDTVIYKSKDYSVKTDIPEKCEQVASACFLSGNTDIESC
YTCNLLIHNED-TSDKCFDYVSSEFKNQFQDIKVKGQDD--EE---SSEYKLVQAIDAVLSGIYKKDQNGK-KELLTWGE
VDPNVKEQISSYCHLLKDVDASGSLEVHQMGSEMDIF-NNLITLLQKHSEEQKATLEWKLQNPALCLKDANNWVVNKKGL
LLPLLQN-GGSAINF-------------G-ESN--HVEDVKK--D-NLSTYQEGPDGVIDLSVVHQNAHASSTP---FTN
HMFCNSDYCDRAKDTSSCMAKIEVQDQGDCSTSWLFASKVHLEAIKCMKGHDHVGASALYVANCSNKE--AKDKCHSPSN
PLEFLNTLEETKFLPAESDLPYSYKAVN-NVCPEPKSHWKNLWENVKLLDPTNEPNSVSVKGYTAYLSDHFKGNMDAFIK
SVKSQVMSKGSVIAYVKADDQMSYDLNGKKILSLCGSE-TPDLAVNIVGYGNYITAEGQKKSYWLLQNSWGKHWGDKGTF
KVDMHGPAHCQHNFIHTAVVFNLDVPLSQSPA-----------KD-TEL-YSYHLKSSPDFYKNLYYNAVGAEKGSALS-
-QAVHG---------QENPQAGGTLPGATA--------------------------------------------------
--------------------EG-G---GTPGPTGP---E---GQPQ-------PHASPEGDQNPQEPREGEERQSQSEV-
--------VA----------------EEPQQEVVAGQSSS--------------------E-----PLQTTPS-------
------------------S-Q--QST------------------QPGVEG----------A-------------------
------------A-STP---------LS----Q--------G------------------------T---PE---QAN-S
-N--GG-----------AENANISQIIHVL--------------KHIKKTKMVTRIVTYEGEYDL-GDHSCSRTQASSLE
KLDDCIKFCNDNLSMCERTVSPGYCL------------------------------------------------------
--------------------------------------------------------------------------------
---------------------------------------------------------------TK---------------
--------------------------------------------------------------------------------
--------------------------------------------------------------------------------
--------------------------------------------------------------------------------
--------------------------------------------------------------------------------
---------------------------LRK-AND----------------------------------------------
--------------------------------------------------------------------------------
--------------------------------------------------------------------------------
--------------------------------------------------------------------------------
--------------------------------------------------------------------------------
----------------------------------------CIFCF-----------------------------------
--------------------------------------------------------------------------------
--------------------------------------------------------------------------------
--------------------------------------------------------------------------------
--------------------------------------------------------------------------------
--------------------------------------------------------------------------------
--------------------------------------------------------------------------------
--------------------------------------------------------------------------------
--------------------------------------------------------------------------------
--------------------------------------------------------------------------------
--------------------------------------------------------------------------------
--------------------------------------------------------------------------------
--------------------------------------------------------------------------------
--------------------------------------------------------------------------------
--------------------------------------------------------------------------------
--------------------------------------------------------------------------------
--------------------------------------------------------------------------------
--------------------------------------------------------------------------------
--------------------------------------------------------------------------------
--------------------------------------------------------------------------------
--------------------------------------------------------------------------------
---------------------------------------------------V
>PVVCY_0300600
--M-----------------------------------------------------------------------------
--------------------------------------------------------------------------------
--------------------------------------------------------------------------------
--------------------------------------------------------------------------------
--------------------------------------------------------------------------------
--------------------------------------------------------------------------------
--------------------------------------------------------------------------------
--------------------------------------------------------------------------------
--------------------------------------------------------------------------------
--------------------------------------------------------------------------------
--------------------------------------------------------------------------------
--------------------------------------------------------------------------------
--------------------------------------------------------------------------------
--------------------------------------------------------------------------------
--------------------------------------------------------------------------------
--------------------------------------------------------------------------------
--------------------------------------------------------------------------------
--------------------------------------------------------------------------------
--------------------------------------------------------------------------------
--------------------------------------------------------------------------------
--------------------------------------------------------------------------------
--------------------------------------------------------------------------------
--------------------------------------------------------------------------------
--------------------------------------------------------------------------------
--------------------------------------------------------------------------------
--------------------------------------------------------------------------------
--------------------------------------------------------------------------------
--------------------------------------------------------------------------------
--------------------------------------------------------------------------------
--------------------------------------------------------------------------------
--------------------------------------------------------------------------------
--------------------------------------------------------------------------------
--------------------------------------------------------------------------------
--------------------------------------------------------------------------------
--------------------------------------------------------------------------------
--------------------------------------------------------------------------------
--------------------------------------------------------------------------------
--------------------------------------------------------------------------------
--------------------------------------------------------------------------------
--------------------------------------------------------------------------------
--------------------------------------------------------------------------------
--------------------------------------------------------------------------------
--------------------------------------------------------------------------------
--------------------------------------------------------------------------------
--------------------------------------------------------------------------------
--------------------------------------------------------------------------------
--------------------------------------------------------------------------------
--------------------------------------------------------------------------------
--------------------------------------------------------------------------------
------KKCI-PLI------------------------------------------------------------------
------------------------------------------------------VL--L---------------------
--------------------------------------------------------------------------------
--------------------------------------------------------------------------------
--------------------------------------------------------------------------------
--------------------------------------------------------------------------------
--------------------------------------------------------------------------------
--------------------------------------------------------------------------------
--------------------------------------------------------------------------------
--------------------------------------------------------------------------------
--------------------------------------------------------------------------------
--------------------------------------------------------------------------------
--------------------------------------------------------------------------------
--------------------------------------------------------------------------------
--------------------------------------------------------------------------------
--------------------------------------------------------------------------------
---------------------------------------YA----MLGNDIINC-R--------PVPD-IV--FSTYTPP
PKDEKGTGANGTTATT-TG----------GNTGTTT---------------------GGTK-------EEGKGTTVDKSA
QPESDKEKTSGNS-SDSSTL------------------SS-SDTGKSS-GS-PG-----------------------S-S
DSSDS--------SDSSDSSDSSDST-DP--S--GKSK-TPD-GT-G---QKD---T-QQTQQ-----------------
VQNQPQ----AD----------------DASQNQ-G---------QQANSI--------T-----TDTNQL-P------S
A-----------S-----------------------------------GPTVTDTTP-T-----------VQ-TPP--T-
---------TQVIA------PKN--------------------VQTGSVESALLKNFNGVKITGACGDEVAIFLEPYIYI
NVDSKNTNIEMSANFSSLVGQ---------------HITVFS--------------------------------------
--------------------------------------------------------------------------------
----------------------GRPPMGNECH--EED-TSLRYKMLVYLQG-DILTIKWSVFPSSTS-LYKCEHC-----
----N-GHTNENEN-VDVKKYKLPKLPTPLTTIQVHSLLTKEDKVILRSKNYALKNDMPKKCDAFASKCFLNGQTDIESC
YTCSLLTENVP-TTDDCYNYSSPLFK-EYNQLLTTGQSE--EDEVEKNNSALVDSINNLLNGVYKIDENNN-KVLIDEEE
LTNDLKKELTYYCHLLSEIDTSGTLENYKVGNSVEVF-NNLAKLLKNHEYESKLYLINKLKNPAICMKNVEQWVVNRKGL
KLPVTLD-NEEKK-T-E-----------------------------NTITFEEGPDGIIDLTKTTDGSPVTTSAVLANKI
DAFCNNEFCDRLHDKTSCLSKINVEEQGNCATSWVFASKLHLESSICMNGYDHTSSSALYVANCSQKD--SKDKCLAGSN
PLEFLDILQTTNYLPTESNYPYSYKNVG-DSCPETNESWVNLFDKVKLENSNND-NKSIIKGHTSYESKNYKTNMNEFVD
IVKNKIKKLGSVIAYVKFNDSMGYDFNGNKVHKLCGSA-TPDMAVNIIGYGKYLNENNEVKSYWLVRNSWGKHWGHDGNF
KVDIETPEDCEGNFIHTALVFDLDLPVVQKNT-----------NE-API-YNYYLKTSPNFYKNLYYNHVNKTNGEVSD-
------------------DAGI---YGQAESEQQPTSGGSDANN-KGE-TGQ-NGAENTQG--KTKTD-----QPSSESG
SDRT----ETKTQN-QG-GATG-E---TTPGTPGA--G----GAA------------------S--S------PGTTGQ-
--------TP-QAASGAPGSS--SPSGTGSV-TV----ET--------PS---APVSPQGP--------PTQ--------
------------------D-S--GAT------------------Q---EQ----------P-------------------
------------A-PAP---------VS----D--------G------------------------E---QS--DAPS-T
-E--DT-----------DDATQNTEVFHVL--------------KVVRDKKVQTSLMKYDGFTEM-GQHSCSRAMSADPT
KKEECITFCHNRWDDCYFDTYPGYCL------------------------------------------------------
--------------------------------------------------------------------------------
---------------------------------------------------------------NK---------------
--------------------------------------------------------------------------------
--------------------------------------------------------------------------------
--------------------------------------------------------------------------------
--------------------------------------------------------------------------------
---------------------------LKG-DNV----------------------------------------------
--------------------------------------------------------------------------------
--------------------------------------------------------------------------------
--------------------------------------------------------------------------------
--------------------------------------------------------------------------------
----------------------------------------CNFCA-----------------------------------
--------------------------------------------------------------------------------
--------------------------------------------------------------------------------
--------------------------------------------------------------------------------
--------------------------------------------------------------------------------
--------------------------------------------------------------------------------
--------------------------------------------------------------------------------
--------------------------------------------------------------------------------
--------------------------------------------------------------------------------
--------------------------------------------------------------------------------
--------------------------------------------------------------------------------
--------------------------------------------------------------------------------
--------------------------------------------------------------------------------
--------------------------------------------------------------------------------
--------------------------------------------------------------------------------
--------------------------------------------------------------------------------
--------------------------------------------------------------------------------
--------------------------------------------------------------------------------
--------------------------------------------------------------------------------
--------------------------------------------------------------------------------
--------------------------------------------------------------------------------
---------------------------------------------------V
>PGSY75_0001100
--------------------------------------------------------------------------------
--------------------------------------------------------------------------------
--------------------------------------------------------------------------------
--------------------------------------------------------------------------------
--------------------------------------------------------------------------------
--------------------------------------------------------------------------------
--------------------------------------------------------------------------------
--------------------------------------------------------------------------------
--------------------------------------------------------------------------------
--------------------------------------------------------------------------------
--------------------------------------------------------------------------------
--------------------------------------------------------------------------------
--------------------------------------------------------------------------------
--------------------------------------------------------------------------------
--------------------------------------------------------------------------------
--------------------------------------------------------------------------------
--------------------------------------------------------------------------------
--------------------------------------------------------------------------------
--------------------------------------------------------------------------------
--------------------------------------------------------------------------------
--------------------------------------------------------------------------------
--------------------------------------------------------------------------------
--------------------------------------------------------------------------------
--------------------------------------------------------------------------------
--------------------------------------------------------------------------------
--------------------------------------------------------------------------------
--------------------------------------------------------------------------------
--------------------------------------------------------------------------------
--------------------------------------------------------------------------------
--------------------------------------------------------------------------------
--------------------------------------------------------------------------------
--------------------------------------------------------------------------------
--------------------------------------------------------------------------------
--------------------------------------------------------------------------------
--------------------------------------------------------------------------------
--------------------------------------------------------------------------------
--------------------------------------------------------------------------------
--------------------------------------------------------------------------------
--------------------------------------------------------------------------------
--------------------------------------------------------------------------------
--------------------------------------------------------------------------------
--------------------------------------------------------------------------------
--------------------------------------------------------------------------------
--------------------------------------------------------------------------------
--------------------------------------------------------------------------------
--------------------------------------------------------------------------------
--------------------------------------------------------------------------------
--------------------------------------------------------------------------------
--------------------------------------------------------------------------------
--------------------------------------------------------------------------------
--------------------------------------------------------------------------------
--------------------------------------------------------------------------------
--------------------------------------------------------------------------------
--------------------------------------------------------------------------------
--------------------------------------------------------------------------------
--------------------------------------------------------------------------------
--------------------------------------------------------------------------------
--------------------------------------------------------------------------------
--------------------------------------------------------------------------------
--------------------------------------------------------------------------------
--------------------------------------------------------------------------------
--------------------------------------------------------------------------------
--------------------------------------------------------------------------------
--------------------------------------------------------------------------------
--------------------------------------------------------------------------------
--------------------------------------------------------------------------------
--------------------------------------------------------------------------------
--------------------------------------------------------------------------------
--------------------------------------------------------------------------------
--------------------------------------------------------------------------------
--------------------------------------------------------------------------------
-----------------------------------------------------------VKVTGPCNENFVMFLVPHIYI
EVDTEDTYIELRTSLRETDN----------------FLLFESNSGSLEKEKYVKEESKDTTSEK-----TVQAQDEPTEV
T------------------ASESSGSS------SSGTVQS------------------------------RNSSQGTVSG
GSSSSGNANNSQVS-SNSDSTKKSRNLHNICE--KG----KTFKFVVYIKE-NTLILKWKVYGEP---------------
----------KDNQ-VDVRKYMINEKESPITSILIHAYKEHNETNLIESKNYVLRSDVPEKCDALASNCFLSGNFNIEKC
FQCALLVEPEK-NKDECFKYLSEDIRNKFTEIKAETEDDDEDD---YTEYKLTESIDNILIKMFKTNEKNEKSELIKLEE
VDDSLKLELMNYCSLLKDVDTSGTLDNYEMGNEMDIF-NNLKRLLIYHSEENINTLKNKFRNAAVCLKNVDDWIVNKRGL
VLPEFNY-DLEYF-N-E------------------DLYNDKN--S-EEDN-NNKEKGVINVNKNVEKENSLSYD---NTN
NMFCNKEYCNRLKDENNCISKLEVEDQGNCDTSWIFASKYHLETIRCMKGYEPTKISALYVANCYKGE--HKDRCDEGSS
PIEFLQIIEDYGFLPKESNYPYNYVKVG-EQCPNVQDYWVNLWDNTKVLTSKNEPNSLDGKGYTAYESEKFQDNMEAFIN
IIKTEVMNKGSVIAYIKAENVMGYEFSGKKVQNLCGDD-TADHAVNIVGYGNYMNNEGEKKSYWIVRNSWGPYWGDEGYF
KVDMHGPTHCHFNFIHSVVIFNLDLPMNNKTT----------KKE-SKI-YDYYLKASPDFYHNLYFKNFNVDNKKLFS-
-EKEDN-E---NNKKLSNNYII---FGQDTERSEET--------------SD-G--KSDPS--GSAQN------VSSQ-A
SG-----------------E------------------------------------------------------------
-----------------SG---------------------------------------QAN-----SVSSGSE-------
------------------Q-S--GSS------------------KASVES----------E-------------------
------------Q-GS-------------------------S------------------------L---PS---VSE-Q
-E--GS-----------NPASERVHVYHVL--------------KHIKDSKIRMALRKYMDTLEVGKRHSCTRAYAFDQD
NYEKCVQFCNDNWKTCENKASPGHCL------------------------------------------------------
--------------------------------------------------------------------------------
---------------------------------------------------------------SK---------------
--------------------------------------------------------------------------------
--------------------------------------------------------------------------------
--------------------------------------------------------------------------------
--------------------------------------------------------------------------------
---------------------------LET-NKE----------------------------------------------
--------------------------------------------------------------------------------
--------------------------------------------------------------------------------
--------------------------------------------------------------------------------
--------------------------------------------------------------------------------
----------------------------------------CYFCY-----------------------------------
--------------------------------------------------------------------------------
--------------------------------------------------------------------------------
--------------------------------------------------------------------------------
--------------------------------------------------------------------------------
--------------------------------------------------------------------------------
--------------------------------------------------------------------------------
--------------------------------------------------------------------------------
--------------------------------------------------------------------------------
--------------------------------------------------------------------------------
--------------------------------------------------------------------------------
--------------------------------------------------------------------------------
--------------------------------------------------------------------------------
--------------------------------------------------------------------------------
--------------------------------------------------------------------------------
--------------------------------------------------------------------------------
--------------------------------------------------------------------------------
--------------------------------------------------------------------------------
--------------------------------------------------------------------------------
--------------------------------------------------------------------------------
--------------------------------------------------------------------------------
---------------------------------------------------V
>PCHAS_0307200
--M-----------------------------------------------------------------------------
--------------------------------------------------------------------------------
--------------------------------------------------------------------------------
--------------------------------------------------------------------------------
--------------------------------------------------------------------------------
--------------------------------------------------------------------------------
--------------------------------------------------------------------------------
--------------------------------------------------------------------------------
--------------------------------------------------------------------------------
--------------------------------------------------------------------------------
--------------------------------------------------------------------------------
--------------------------------------------------------------------------------
--------------------------------------------------------------------------------
--------------------------------------------------------------------------------
--------------------------------------------------------------------------------
--------------------------------------------------------------------------------
--------------------------------------------------------------------------------
--------------------------------------------------------------------------------
--------------------------------------------------------------------------------
--------------------------------------------------------------------------------
--------------------------------------------------------------------------------
--------------------------------------------------------------------------------
--------------------------------------------------------------------------------
--------------------------------------------------------------------------------
--------------------------------------------------------------------------------
--------------------------------------------------------------------------------
--------------------------------------------------------------------------------
--------------------------------------------------------------------------------
--------------------------------------------------------------------------------
--------------------------------------------------------------------------------
--------------------------------------------------------------------------------
--------------------------------------------------------------------------------
--------------------------------------------------------------------------------
--------------------------------------------------------------------------------
--------------------------------------------------------------------------------
--------------------------------------------------------------------------------
--------------------------------------------------------------------------------
--------------------------------------------------------------------------------
--------------------------------------------------------------------------------
--------------------------------------------------------------------------------
--------------------------------------------------------------------------------
--------------------------------------------------------------------------------
--------------------------------------------------------------------------------
--------------------------------------------------------------------------------
--------------------------------------------------------------------------------
--------------------------------------------------------------------------------
--------------------------------------------------------------------------------
--------------------------------------------------------------------------------
--------------------------------------------------------------------------------
------KKCI-PLI------------------------------------------------------------------
------------------------------------------------------FL--L---------------------
--------------------------------------------------------------------------------
--------------------------------------------------------------------------------
--------------------------------------------------------------------------------
--------------------------------------------------------------------------------
--------------------------------------------------------------------------------
--------------------------------------------------------------------------------
--------------------------------------------------------------------------------
--------------------------------------------------------------------------------
--------------------------------------------------------------------------------
--------------------------------------------------------------------------------
--------------------------------------------------------------------------------
--------------------------------------------------------------------------------
--------------------------------------------------------------------------------
--------------------------------------------------------------------------------
---------------------------------------YA----MLGNDIINC-R--------PVPE-PM--FSTHEY-
-----DKHINGA------G----------KGTGGSN---------------------GVTP-------ETGKGTTNEKIS
QPESEKDKAPESS-PDSSTL------------------PS-PGSGPSP-SS-PE-----------------------S-S
DSSNS--------SDSSDPSASSDKSKNP--S--GTGT-DSSSSS-Q---GQD---A-K--NQ-----------------
TQPQPQ----PQ----------------PQPQPQ-P---------QTDDNP--------S-----SKTNTD-N------V
D-----------A-----------------------------------SQTLSVTEP-A-----------A----N--S-
---------TQVVA------PKN--------------------VQTGSVESALLKNFNGVKVTGACGDEAAIFLEPYIYI
NIDSKNTNINLSANFSNLFGQ---------------HITVFA--------------------------------------
--------------------------------------------------------------------------------
----------------------GQTPMGNVCH--EED-DSLRYKMLVYLQD-DILTIKWSVFPSNPE-SNSCKYC-----
----T-GHTNENEH-VDVKKFRLPRLPTPLTTIQVHSLLNKEDKVIIRSKDYALKNEMPKKCDQVASKCFLNGQTDIEQC
YTCSLLTEKIP-TTDECYNYSSPLVR-EYTQVLTTAQSD--EDNVEKNNTALVESINNLLNGVYKVDEHNN-KVLIDEEE
LSNDLKKELTYYCQVLSEIDTSGTLENYKVGNSVEIF-NNLAKLLKNHENENKLYLINKLKNPAICMKDVEQWVVNRKGL
KLPVALD-DAEKK-T-D-----------------------------NAIKFEEGPDGIVDLTKTVDGNPITTTAVLANKL
DAFCNNEFCDRLNDKTSCISNINVEEQGNCATSWVFASKLHLESSICMKGYDHTSASALYVANCSKKD--SKDKCLAGSN
PLEFIDILQTNNYLPTESNYPYNYKNVG-DACPETNESWVNLFDKVKLEDSNKD-NKSIIKGYKSYESKNYKTNMNEFVD
IVKNNIKKLGSVIAYVKFNDSMGYDFNGSKVHKLCGSA-TPDMAVNIIGYGKYINENNEVKSYWLVRNSWGKHWADEGNF
KVDIETPEDCEDNFIHTALVFDLDLPVVAKNT-----------NE-API-YNYYLKTSPSFYKNLYYNHVNKTHGEVSD-
------------------DAAI---YGQAEPEAPG------------K-NNQ-SG--STTD--TTKVT-----TANSESG
SDAG--G-KTKTGE-SGTSATG-K---ETPAVAGT---D---GQT------------------NKVT------DSSAGQ-
--------SP-SVPTGA---------------SG----PT--------PQ---APAGPQSP--------SNP--------
------------------A-S--GVT------------------Q---DP----------S-------------------
------------N-PTP---------GS----N--------G------------------------E---QA--DQAV-T
-E--TE-----------ADATQNTEVFHVL--------------KVVRNKKVQTSLLKYGTYTEM-GQHSCARAMSTDPT
KKEECVAFCNNNWDDCYFDLYPGYCL------------------------------------------------------
--------------------------------------------------------------------------------
---------------------------------------------------------------NK---------------
--------------------------------------------------------------------------------
--------------------------------------------------------------------------------
--------------------------------------------------------------------------------
--------------------------------------------------------------------------------
---------------------------LKG-DNV----------------------------------------------
--------------------------------------------------------------------------------
--------------------------------------------------------------------------------
--------------------------------------------------------------------------------
--------------------------------------------------------------------------------
----------------------------------------CNFCA-----------------------------------
--------------------------------------------------------------------------------
--------------------------------------------------------------------------------
--------------------------------------------------------------------------------
--------------------------------------------------------------------------------
--------------------------------------------------------------------------------
--------------------------------------------------------------------------------
--------------------------------------------------------------------------------
--------------------------------------------------------------------------------
--------------------------------------------------------------------------------
--------------------------------------------------------------------------------
--------------------------------------------------------------------------------
--------------------------------------------------------------------------------
--------------------------------------------------------------------------------
--------------------------------------------------------------------------------
--------------------------------------------------------------------------------
--------------------------------------------------------------------------------
--------------------------------------------------------------------------------
--------------------------------------------------------------------------------
--------------------------------------------------------------------------------
--------------------------------------------------------------------------------
---------------------------------------------------V
>PcyM_0416400
--M-----------------------------------------------------------------------------
--------------------------------------------------------------------------------
--------------------------------------------------------------------------------
--------------------------------------------------------------------------------
--------------------------------------------------------------------------------
--------------------------------------------------------------------------------
--------------------------------------------------------------------------------
--------------------------------------------------------------------------------
--------------------------------------------------------------------------------
--------------------------------------------------------------------------------
--------------------------------------------------------------------------------
--------------------------------------------------------------------------------
--------------------------------------------------------------------------------
--------------------------------------------------------------------------------
--------------------------------------------------------------------------------
--------------------------------------------------------------------------------
--------------------------------------------------------------------------------
--------------------------------------------------------------------------------
--------------------------------------------------------------------------------
--------------------------------------------------------------------------------
--------------------------------------------------------------------------------
--------------------------------------------------------------------------------
--------------------------------------------------------------------------------
--------------------------------------------------------------------------------
--------------------------------------------------------------------------------
--------------------------------------------------------------------------------
--------------------------------------------------------------------------------
--------------------------------------------------------------------------------
--------------------------------------------------------------------------------
--------------------------------------------------------------------------------
--------------------------------------------------------------------------------
--------------------------------------------------------------------------------
--------------------------------------------------------------------------------
--------------------------------------------------------------------------------
--------------------------------------------------------------------------------
--------------------------------------------------------------------------------
--------------------------------------------------------------------------------
--------------------------------------------------------------------------------
--------------------------------------------------------------------------------
--------------------------------------------------------------------------------
--------------------------------------------------------------------------------
--------------------------------------------------------------------------------
--------------------------------------------------------------------------------
--------------------------------------------------------------------------------
--------------------------------------------------------------------------------
--------------------------------------------------------------------------------
--------------------------------------------------------------------------------
--------------------------------------------------------------------------------
--------------------------------------------------------------------------------
------FIPV-YIF------------------------------------------------------------------
------------------------------------------------------PS--L---------------------
--------------------------------------------------------------------------------
--------------------------------------------------------------------------------
--------------------------------------------------------------------------------
--------------------------------------------------------------------------------
--------------------------------------------------------------------------------
--------------------------------------------------------------------------------
--------------------------------------------------------------------------------
--------------------------------------------------------------------------------
--------------------------------------------------------------------------------
--------------------------------------------------------------------------------
--------------------------------------------------------------------------------
--------------------------------------------------------------------------------
--------------------------------------------------------------------------------
--------------------------------------------------------------------------------
---------------------------------------NLNADWLCTEGVVKC-E--------SQ----E---------
-----------------GS---------------TS----------------H----TGDS-------T-D---------
----------------GDSQ-----------------------------------------KNSEG-----------G-D
----------------AP---------SP--P--NSGG-EEG--------------E-S--QDRSPAQEEPQDPQE----
LPPQPESPPQPESPPQQD---GVTH---SVSQDQAH---------NPG-------------------TSEV-P------P
---------------------------------STESNLIDTGISTNGSPPLAASAP-G-----------G--DNP----
---------IQDEA------QAS--------------------LKPIQVKSALLKDQKGIKITGPCDATFQVFLVPYLYI
DVNAKNTDIEMDPMFTKVDD----------------KIKFEQ--------------------------------------
--------------------------------------------------------------------------------
----------------------DKYRLLNICG--EG----KTFKLVVFMHE-DVLTIKWKVYPPKGV-------------
--------TASDKT-LDVRKYKMRDIGRPITSIQVLVTSKNDKTLLVESKNYSVMEEIPEKCDAIANDCFMSGVLDIQKC
YHCTLLLQKKK-NAEECFKFVSPEIKNRFDDIQVKGEDE--QD---PNEVELEQSIHNILDKMYNKVEGGK-HEVNHLAI
LDATFKEELLKYCDLMKEMDISGVLENYEMGNTDDVF-AHIANMLEKNGNYAVTLLPNKMKNVAICLKNPDEWVDGKTGL
LLPKLAF-PHLVHKN---VQ----D-----GSN--SVE-TTV--D-GTPAFKEDEDGIIDLTTL-DCVDVHPSV---LAD
KLHCNDEYCDRWKDSSSCMAKIEAGDQGDCATSWLFASKVHLETIKCVKGYEHVPSSALYVANCSSKE--AKDKCQAASN
PLEFLNTLEETKFLPAESDLPYSYKAVN-NVCPEPKSHWQNLWENVKLLDKQYQPNSVSTKGYTAYQSDHFKGNMDAFIK
LVKSEVMNKGSAIAYVKAQGVMKYDLNGLDVHSLCGGE-KPDLAVNIVGYGNYITEEGQKKSYWLLRNSWGKYWGDDGNF
KVDMHGPPGCQQNFIHTAAVFNLDIPLATHPI----------NKD-PEI-NDYYLKNSPDYYDNLYYKKFQENGATGGV-
-SK-EC---------VQGASTV---YGQEDDQKE-----------------------ITEE-ERKVAD-SKDTQPTGEVA
AGSLSSG-STQ-----TRADSG--------QEAGT--E----IG---------------TADGGSTP------VVNPNE-
--------QTGGLTAGTGALP--QTPAPNVETVLPTPPPPIGPPAAPAAP---APNGPHTP-----SESPAPT-------
------------------V-QNEPTV----------------------QT----------A-------------------
------------E-PVP------------------------G------------------------A--------PTN-S
-T--SA-----------TVESEVKEVLQIL--------------KHIKNGKVKVGLVTYDTEKRIGAEKVCSRAYAVDHE
KQEECVEFCEANWDACKSTVSPGYCL------------------------------------------------------
--------------------------------------------------------------------------------
---------------------------------------------------------------TK---------------
--------------------------------------------------------------------------------
--------------------------------------------------------------------------------
--------------------------------------------------------------------------------
--------------------------------------------------------------------------------
---------------------------KRG-SND----------------------------------------------
--------------------------------------------------------------------------------
--------------------------------------------------------------------------------
--------------------------------------------------------------------------------
--------------------------------------------------------------------------------
----------------------------------------CFFCF-----------------------------------
--------------------------------------------------------------------------------
--------------------------------------------------------------------------------
--------------------------------------------------------------------------------
--------------------------------------------------------------------------------
--------------------------------------------------------------------------------
--------------------------------------------------------------------------------
--------------------------------------------------------------------------------
--------------------------------------------------------------------------------
--------------------------------------------------------------------------------
--------------------------------------------------------------------------------
--------------------------------------------------------------------------------
--------------------------------------------------------------------------------
--------------------------------------------------------------------------------
--------------------------------------------------------------------------------
--------------------------------------------------------------------------------
--------------------------------------------------------------------------------
--------------------------------------------------------------------------------
--------------------------------------------------------------------------------
--------------------------------------------------------------------------------
--------------------------------------------------------------------------------
---------------------------------------------------V
>PCHAS_0307100
--M-----------------------------------------------------------------------------
--------------------------------------------------------------------------------
--------------------------------------------------------------------------------
--------------------------------------------------------------------------------
--------------------------------------------------------------------------------
--------------------------------------------------------------------------------
--------------------------------------------------------------------------------
--------------------------------------------------------------------------------
--------------------------------------------------------------------------------
--------------------------------------------------------------------------------
--------------------------------------------------------------------------------
--------------------------------------------------------------------------------
--------------------------------------------------------------------------------
--------------------------------------------------------------------------------
--------------------------------------------------------------------------------
--------------------------------------------------------------------------------
--------------------------------------------------------------------------------
--------------------------------------------------------------------------------
--------------------------------------------------------------------------------
--------------------------------------------------------------------------------
--------------------------------------------------------------------------------
--------------------------------------------------------------------------------
--------------------------------------------------------------------------------
--------------------------------------------------------------------------------
--------------------------------------------------------------------------------
--------------------------------------------------------------------------------
--------------------------------------------------------------------------------
--------------------------------------------------------------------------------
--------------------------------------------------------------------------------
--------------------------------------------------------------------------------
--------------------------------------------------------------------------------
--------------------------------------------------------------------------------
--------------------------------------------------------------------------------
--------------------------------------------------------------------------------
--------------------------------------------------------------------------------
--------------------------------------------------------------------------------
--------------------------------------------------------------------------------
--------------------------------------------------------------------------------
--------------------------------------------------------------------------------
--------------------------------------------------------------------------------
--------------------------------------------------------------------------------
--------------------------------------------------------------------------------
--------------------------------------------------------------------------------
--------------------------------------------------------------------------------
--------------------------------------------------------------------------------
--------------------------------------------------------------------------------
--------------------------------------------------------------------------------
--------------------------------------------------------------------------------
--------------------------------------------------------------------------------
------ARLS-SIV------------------------------------------------------------------
------------------------------------------------------FI--I---------------------
--------------------------------------------------------------------------------
--------------------------------------------------------------------------------
--------------------------------------------------------------------------------
--------------------------------------------------------------------------------
--------------------------------------------------------------------------------
--------------------------------------------------------------------------------
--------------------------------------------------------------------------------
--------------------------------------------------------------------------------
--------------------------------------------------------------------------------
--------------------------------------------------------------------------------
--------------------------------------------------------------------------------
--------------------------------------------------------------------------------
--------------------------------------------------------------------------------
--------------------------------------------------------------------------------
---------------------------------------CL----LLCNNVISD-D--------VVDL-PSSGGDVS---
---------------D-GGV---TVGDGGSGGGGSD---------------------GETLPGGSGDIKTGDGQTGKGEQ
GSSNTDQVPGSTDSQDSDQP------------------PK-ESAPTTP-KE-PA-----PTTP-K------------E-P
APTTP------------K---------EP--EP-TTPK-EPE-PT-T---PKESEPT-TP-KEP----------------
APTT-----QKDSGSQSVEKS-------GITTND-GPAVITGPDSSTGDASLPSAGDQKGEKKENQDPASLPSEDTTDEQ
TKKETEQESLPTS-KGEPESLSEKPSGDPAPKPAEDPASPPAKEPES-E-TPKVSQD-A-----------T---DL-NTQ
KQGEPNKRSRRSPQPQVPETKKV--------------------NDITDMESYLMKNYDGVKVIGLCGVYFRVQFSPHLLL
YGLTKFSIIQIEPFFER--V----------------RIDFEH--------------------------------------
--------------------------------------------------------------------------------
-----------------------QHPIRNKCV--PG----KAFAFISYVKD-NILTLKWKVFVPPAD-LFANDVVSKQIL
SSVSEEPSSP--QV-VDVRKYRLPQLDRPFTSIQVYKANT--KEGILETKNYVLKNAIPEKCSKISMDCFLNGNVNIENC
FKCKLLVQNAK-PSDECFKYLPSDMKENLNDIKITAQSD--ED---NKEIDLIESIDILLSKFYKVDLKTKKLGLITIDD
FDDVIKVELYNYCKLLKGLDTQKTLENVEMGDEMDVF-NNLLRFLKTNEGETKLNLYKKLRNTAMCLKDVNTWAEKKRGL
ILPEETT-EQFAS-A-QSEG--FYE--ED-PDD--KVNLLDLFDN-DQDEDVVDKDGIIDMSLAIKHAKLKSPY---FNS
SKYCNYDYCDRWQDKTSCISNIDVEEQGNCSLCWLFASKLHLETIRCMRGFGHNRGSALYVANCSERK--GEQVCNEGSN
PLEFLKILEKNRFLPLESNYPYLWKNVS-DTCPRPEEHWTNIWGNTKLLYNNMYGQFIKHRGYIVYNSRYFAKNMDVFID
IVKREIRNKGSVIAYIKTKDVIDYDFNGRYISNICGDS-HPDHAVNIIGYGNYISDKGEKRTYWLIRNSWGYYWGHEGNF
KVDVLGPDDCVHNFIHTAIVFKIDMEPDNHGG----IKNKDQSID-ENK-KSYFPQLSSNFYHSLYYNNYEGHEAKSDD-
-E---------NDRDYD-NADV---SGESETSDDSS-----------------------------------------GDS
SEN---G-S-----------------------------------------------------------------------
-----------------------------------EES--------------------------------QPQ-------
------------------S-G--GSE------------------NPVSSP------------------------------
---------------EA---------AT-------------S----------------------I-P---AP--VDSP-T
-P--NI-----------ATIEKTIQILHIL--------------KHIENYKMTRGLVKYDNLNDTKHDYACARSSSNDPK
KVNECKQFCEENWERCKKHYSPGYCL------------------------------------------------------
--------------------------------------------------------------------------------
---------------------------------------------------------------TA---------------
--------------------------------------------------------------------------------
--------------------------------------------------------------------------------
--------------------------------------------------------------------------------
--------------------------------------------------------------------------------
---------------------------LAG-KSS----------------------------------------------
--------------------------------------------------------------------------------
--------------------------------------------------------------------------------
--------------------------------------------------------------------------------
--------------------------------------------------------------------------------
----------------------------------------CLFCY-----------------------------------
--------------------------------------------------------------------------------
--------------------------------------------------------------------------------
--------------------------------------------------------------------------------
--------------------------------------------------------------------------------
--------------------------------------------------------------------------------
--------------------------------------------------------------------------------
--------------------------------------------------------------------------------
--------------------------------------------------------------------------------
--------------------------------------------------------------------------------
--------------------------------------------------------------------------------
--------------------------------------------------------------------------------
--------------------------------------------------------------------------------
--------------------------------------------------------------------------------
--------------------------------------------------------------------------------
--------------------------------------------------------------------------------
--------------------------------------------------------------------------------
--------------------------------------------------------------------------------
--------------------------------------------------------------------------------
--------------------------------------------------------------------------------
--------------------------------------------------------------------------------
---------------------------------------------------V
>PocGH01_04022500
--M-----------------------------------------------------------------------------
--------------------------------------------------------------------------------
--------------------------------------------------------------------------------
--------------------------------------------------------------------------------
--------------------------------------------------------------------------------
--------------------------------------------------------------------------------
--------------------------------------------------------------------------------
--------------------------------------------------------------------------------
--------------------------------------------------------------------------------
--------------------------------------------------------------------------------
--------------------------------------------------------------------------------
--------------------------------------------------------------------------------
--------------------------------------------------------------------------------
--------------------------------------------------------------------------------
--------------------------------------------------------------------------------
--------------------------------------------------------------------------------
--------------------------------------------------------------------------------
--------------------------------------------------------------------------------
--------------------------------------------------------------------------------
--------------------------------------------------------------------------------
--------------------------------------------------------------------------------
--------------------------------------------------------------------------------
--------------------------------------------------------------------------------
--------------------------------------------------------------------------------
--------------------------------------------------------------------------------
--------------------------------------------------------------------------------
--------------------------------------------------------------------------------
--------------------------------------------------------------------------------
--------------------------------------------------------------------------------
--------------------------------------------------------------------------------
--------------------------------------------------------------------------------
--------------------------------------------------------------------------------
--------------------------------------------------------------------------------
--------------------------------------------------------------------------------
--------------------------------------------------------------------------------
--------------------------------------------------------------------------------
--------------------------------------------------------------------------------
--------------------------------------------------------------------------------
--------------------------------------------------------------------------------
--------------------------------------------------------------------------------
--------------------------------------------------------------------------------
--------------------------------------------------------------------------------
--------------------------------------------------------------------------------
--------------------------------------------------------------------------------
--------------------------------------------------------------------------------
--------------------------------------------------------------------------------
--------------------------------------------------------------------------------
--------------------------------------------------------------------------------
--------------------------------------------------------------------------------
------KMKS-SPF------------------------------------------------------------------
----------------------------------------------------------L---------------------
--------------------------------------------------------------------------------
--------------------------------------------------------------------------------
--------------------------------------------------------------------------------
--------------------------------------------------------------------------------
--------------------------------------------------------------------------------
--------------------------------------------------------------------------------
--------------------------------------------------------------------------------
--------------------------------------------------------------------------------
--------------------------------------------------------------------------------
--------------------------------------------------------------------------------
--------------------------------------------------------------------------------
--------------------------------------------------------------------------------
--------------------------------------------------------------------------------
--------------------------------------------------------------------------------
---------------------------------------RV----VFSKHVIIR-A--------E--D-KPNEVPFY---
--------------------------------------------------------------------KPGEGNVDPPPA
SSENKKNTPSDTS-SNENFP------------------TK-TISFTMP-DT-PG-----SEHP-K------------EEP
KEESK------------K---------EP--KE-ESKK-EPK-EE-SKKEPKEEPKG-DP-KVV----------------
PPLAQTVEGTP----AQGG-----------SKES-G-----------------------------M-----EP------T
S--EAAKEVVSIS-KGELP-----------P--VSEIAPPQTQQPPS-NVVMPLTKGGS-----------A---GL-GS-
---------NTSKS------GLS--------------------EKSTEVESFLLKNYKGVKVSGLCGAYFRVYFVPHILI
YALTKHSILQIESLFDDN-T----------------RIDFEY--------------------------------------
--------------------------------------------------------------------------------
-----------------------AEDIVHKCA--EG----KTFKLVAYIKD-DMLMLKWKVSPPPPD-T-----------
---------PANMK-ADVRKFRIPQLDRPFTSIQVYKANV--KEGIIESKNYVIASEIPEKCSAIATNCFLNGNLNIENC
YQCTLLVQNSD-TSSECFNYVSSDMKAKFNDIKTKAQDE--EN---SKENELTESIDIILKNIYKMDEKKKKKVLITIDD
FDDVLKAELTNYCKLLKEMDSKGTLESYELGNEIDIF-NNVIRMLSMHPKESIITLQDKLRNTAICIKNVDEWVQNKRGL
VLPESTH-ASKLE-NPSNIS--IMD--EN-EDE--EYQDDKH--L-NDDIYRNDEDGVVDLAKAGKEIKLRSPY---FKS
SKYCNYEYCDRWKDKTSCISNIEVEEQGNCGLCWVFASKLHLETIRCMRGYGHFRSSALYVANCSKRK--PKDRCAIGSN
PIEFLQILDEQKFLPLESELPYFYKNAV-NECPKPKDKWTNLWGNTKLLFDKMYGHFMSYKGFISYETLQFRDNMNLFVD
IVKREVQNKGSVIIYIKTKDVIGYDFNGRIIHNMCGDS-LPDHGANIVGYGNYINTAGEKRSYWLIRNSWGYYWGNEGTF
KVDMLGPKHCKYNFIHTAVVFKMNLGAVNVSN----------KKD--VT-NAYFPKHNADFFHSLYFNNYNDMHEALPF-
-D---------NYYSEG---SG---TGKSKYSRKKR-----------------------------------------SYG
SKW---G-T------------T----------------------------------------------------------
--------------------------WEHKKGSVYGQD--------------------------------EPT-------
--------------------------------------------------------------------------------
-----------------------------------------------------------------------D--GNQN-G
-A--KN-----------YSVEKNIQIMHIL--------------KHIEKAKITKGLVKYDNINETKNDHTCVRSNSKDPD
RYEECKLFCEENWNACKKHYSPGYCL------------------------------------------------------
--------------------------------------------------------------------------------
---------------------------------------------------------------TK---------------
--------------------------------------------------------------------------------
--------------------------------------------------------------------------------
--------------------------------------------------------------------------------
--------------------------------------------------------------------------------
---------------------------LYN-GAN----------------------------------------------
--------------------------------------------------------------------------------
--------------------------------------------------------------------------------
--------------------------------------------------------------------------------
--------------------------------------------------------------------------------
----------------------------------------CFFCY-----------------------------------
--------------------------------------------------------------------------------
--------------------------------------------------------------------------------
--------------------------------------------------------------------------------
--------------------------------------------------------------------------------
--------------------------------------------------------------------------------
--------------------------------------------------------------------------------
--------------------------------------------------------------------------------
--------------------------------------------------------------------------------
--------------------------------------------------------------------------------
--------------------------------------------------------------------------------
--------------------------------------------------------------------------------
--------------------------------------------------------------------------------
--------------------------------------------------------------------------------
--------------------------------------------------------------------------------
--------------------------------------------------------------------------------
--------------------------------------------------------------------------------
--------------------------------------------------------------------------------
--------------------------------------------------------------------------------
--------------------------------------------------------------------------------
--------------------------------------------------------------------------------
---------------------------------------------------V
