# Supplementary material for: Phosphorylation in the Plasmodium falciparum Proteome: A Meta-Analysis of Publicly Available Data Sets
Source: J Proteome Res. 2024 Oct 30;23(12):5326–41. doi: 10.1021/acs.jproteome.4c00418 (PMC11629380; doi:10.1021/acs.jproteome.4c00418)
Supplement: Supplementary file 7 — pr4c00418_si_007.zip [file pr4c00418_si_007.zip › plasmodium_alignments/PF3D7_0207700_orthos.afa]

>PBILCG01_0210300
MKIH----------------------------------------------------------------------------
-----------------------------------IFLFTTIYV------------------------------------
--------------------------------------------------------------------------------
--------------------------------------------------------------------------------
--------------------------------------------------------------------------------
--------------------------------------------------------------------------------
--------------------------------------------------------------------------------
--------------------------------------------------------------------------------
--------------------------------------------------------------------------------
--------------------------------------------------------------------------------
--------------------------------------------------------------------------------
--------------------------------------------------------------------------------
--------------------LFSEKLIKCTTTSN------------------------TQG-------------------
-VN--TDT-GSN--------------------------------------------------------------------
--------------------------------------------------------------------------------
--------------------------------------------------------------------------------
--------------------------------------------------------------------------------
--------------------------------------------------------------------------------
--------------------------------------------------------------------------------
--------------------------------------------------------------------------------
--------------------------------------------------------------------------------
--------------------------------------------------------------------------------
--------------------------------------------------------------------------------
---------------------------AHT--------------NN-QVTP-----------------------------
--------------------------------------------------------------------------------
--------------------------------------------------------------------------------
--------------------------------------------------------------------------------
----------------------------------------------------VVA--------G--S-------------
--------------------------------------------------------------------------------
-----HT----S-----------SHA------------------------------------------------------
--------------------------------------------------------------------------------
--------------------------------------------------------------------------------
--------------------------------------------------------------------------------
--------------------------------------------------------------------------------
--------------------------------------------------------------------------------
--------------------------------------------------------------------------------
--------------------------------------------------------------------------------
--------------------------------------------------------------------------------
--------------------------------------------------------------------------------
--------------------------------------------------------------------------------
--------------------------------------------------------------------------------
--------------------------------------------------------------------------------
--------------------------------------------------------------------------------
--------------------------------------------------------------------------------
--------------------------------------------------------------------------------
--------------------------------------------------------------------------------
--------------------------------------------------------------------------------
--------------------------------------------------------------------------------
----------------------------------TQS---SDTA-----SPNPRANDTK---------------------
----EN-------------S-------SLGDA----------------G-SSSSQ-------IQ-I--------------
PP-L-V--KP--E--NPKTIVSAMLKNYKGVKVTGTCGADFGLFLVPYIYVHVKSQDTEIELSSELAPPE----------
------MQTKF--DKTQLKNYCEN-N--------VTKKFKFIAYIYKDILVFTWNVYTE-GS-------------STE-Q
NVDEMKYLLPNLKQPITSIQVHSWTGTKESYILESKDYVLGEGMAEKCDAIATDCFLSGFTDIGKCFQCKLLMKEKNTNS
SCFKYISDNQKELIKNQLKVSAQDDEE---S---SEYQLTESVKTILKNIYKKNN-YNKKKELLLFENVNNDLKSELLNY
CNLLKDNNVSGILANEELGNVQDVFNNLTKLLEEHKEENHNVLYHKMKNEAMCLKNVNDWMKNKTGLVLPQLSYDVTDDN
N--------------------------------DFTEVTQNKS-YTSQ-NI-VD--K--LYCNHEYCNRLKDHNNCISKL
NVEDQKNCALSWAFASKYHFETIKCMKGYEPINTSALYVANCVKNEN-KDVCTEGSNPLVFLQTVEEKGFLPAESNYPYD
QSKVGDVCPQVQNEWDNVFENAKVLNYNNEPSSLGTKGYTAYESEHFKDKMDTFIKLIKDEIMNKGSVIAYVKSENVLGY
ELNGKKVQNLCGD-KTPDHAVNIVGYGNYIDDEDEKKSYWIVRNSWGKYWGDEGYFKVDMYGPSDCENNFIHSVVIFNID
LPVNENFDKKE-HDIYNYYLKNSPEFYHNLYYKAFNSNKEEKS----------------------------MN-------
----KKLYVYGQDKPSES--------------------------------------------------------------
--------------------------------------------------------------------------------
--------------------------------------------------------------------------------
--------------------------------------------------------------------------------
----------------------------------------------GAE-HQT---------------------------
--------------------------------------------------------------------------------
--------------------------------------------------------------------------------
------------------------------------------------VSLPSES---QTG-------------------
--------------------------------------------------------------------------------
-------------------------------------------------------------SSV-S-GGSQV-------T
SSSLT---------------------------------------------------------EGTSSSRG-----QQESG
S-------------------------------------------------------------------------------
--------------------------------------------------------------------------------
--------------------------------------------------------------------------------
--------------------------------------------------------------------------------
----------------------------------------------LST-------------------------------
--------------------------------------------------------------------------------
--------------------------------------------------------------------------------
--------------------------------------------------------------------------------
--------------------------------------------------------------------------------
-------------------------------------------------------------------------AEG----
---------SSG-A--------LLPAKEDTTKEKIQIIHV--------------LKHIKNSKIKRGLVKYNHEFEV-G-D
-NSCSRSTSKNVEMYEECVNICEKNWSDCRGTAVPGYCLSTFD-KKNE--------------------------------
--------------------------------------------------------------------------------
--------------------------------------------------------------------------------
--------------------------------------------------------------------------------
--------------------------------------------------------------------------------
--------------------------------------------------------------------------------
--------------------------------------------------------------------------------
--------------------------------------------------------------------------------
--------------------------------------------------------------------------------
--------------------------------------------------------------------------------
--------------------------------------------------------------------------------
--------------------------------------------------------------------------------
--------------------------------------------------------------------------------
--------------------------------------------------------------------------------
--------------------------------------------------------------------------------
--------------------------------------------------------------------------------
--------------------------------------------------------------------------------
--------------------------------------------------------------------------------
--------------------------------------------------------------------------------
--------------------------------------------------------------------------------
--------------------------------------------------------------------------------
------------------------------------------------------CDFCYV
>PcyM_0416200
MKLT----------------------------------------------------------------------------
-----------------------------------LPFLFILSV------------------------------------
--------------------------------------------------------------------------------
--------------------------------------------------------------------------------
--------------------------------------------------------------------------------
--------------------------------------------------------------------------------
--------------------------------------------------------------------------------
--------------------------------------------------------------------------------
--------------------------------------------------------------------------------
--------------------------------------------------------------------------------
--------------------------------------------------------------------------------
--------------------------------------------------------------------------------
--------------------TLLDNVIKCDEEVT------------------------IPDPPQSQDENPES----KDNP
PGN--SDP-PPH--------------------------------------------------------------------
--------------------------------------------------------------------------------
--------------------------------------------------------------------------------
--------------------------------------------------------------------------------
--------------------------------------------------------------------------------
--------------------------------------------------------------------------------
--------------------------------------------------------------------------------
--------------------------------------------------------------------------------
--------------------------------------------------------------------------------
--------------------------------------------------------------------------------
-----------------------------K--------------GA-GAVE-----------------------------
--------------------------------------------------------------------------------
--------------------------------------------------------------------------------
--------------------------------------------------------------------------------
-----------------------------------------------QA---VDKSADKPVDKP--ADKPADKPADKPAD
KPADKPADKPADKPADKPADKPADEPADKPADKPADEPADQPTDEPTDEPAD-KPADKPADEPADKPADKPADQPTDQPT
DKPADKPADQPTDQPTDQALTQPADQP---ADQ-----------------------------------------------
--------------------------------------------------------------------------------
--------------------------------------------------------------------------------
--------------------------------------------------------------------------------
--------------------------------------------------------------------------------
----------------------PTE-------------------------------------------------------
--------------------------------------------------------------------------------
--------------------------------------------------------------------------------
--------------------------------------------------------------------------------
--------------------------------------------------------------------------------
---------------------------QPTEQPT------E-QP-ADQPTDQ----------------------------
--------------------------------------------------------------------------------
--------------------------------------------------------------------------------
--------------------------------------------------------------------------------
--------------------------------------------------------------------------------
--------------------------------------------------------------------------------
--------------------------------------------------------------------------------
--------------------------------------------------------------------------------
--------------------------------------------------------------------------------
----------------------------PTEQPAEQP---TEQP-----ADQPTDQPTE---------------------
----QP-------------LTQPNV--EASDR----------------A-TA----------------------------
AA-L----KN--P--NEIEAQCAQLKDQDGVKITGLCRAKFQVFLVPHVTINVETETNTIYIGKKLDDVVITKKQNKVVS
SKSSPLLQFEE--NADSLLNQCAE-----------GKTFKFVVIVKGEELILKWKVYEK-EP-SA----------TDN-N
KVDVRTFLLKNTDRPITAIQVHTAKGNEESFLLESKSYFLIDDMPAKCGLIATNCFLSGSLDIEGCYKCTILSENTELDS
PCFSYLPPDVKHNYEQ-IKSKAH-QVD---Q---KEVQFAVSIGKILQGVYKKGE--TNLNQLLTFDEADAALKAELLNY
CASMKEVDSSGVLENYELGSEEEVFANLTNILKNHAGETKSTLQTKLKNPAICLKNADEWVKSKKGLLLPSLSYTHVEAT
LPATAP-ENEEKKEDTPKG-SEKIQTNGYDGVIDFVS-REETN-MQST-SF-ID--N--MYCNVEYCNRWKDPSSCMAKI
EAGDQGDCATSWLFASKVHLETIKCMKGHDHIASSALYVANCSSKEA-KDKCQAPSNPLDFLNTLEETKFLPAESDLPYS
YKAVNNVCPEPKNHWQNLWADVKLLDKQYQPNSVSTKGYTAYQSDHFKGNMDAFIKLVKSEVMNKGSVIAYVKAAGALSY
DLNGKKVLSLCGG-ETPDLAVNIVGYGNYINGEGVKKSYWLLRNSWGKHWGEDGNFKVDMDSPPGCQHNFIHTAAVFNVD
LPLLENSEKKR-PMLYNYYMKSSPDFYNHILYRGVQTEEREIG----------------------------ISG------
EDKTSSFVVSGQNSGGDTLDGAEQSSV-----------------------------------------------------
--------------------------------------------------------------------------------
---------------------------------------------V--V-------------------------------
------------------E-------------------------------------------------------------
----------------------------------------------GKE-KPAEG-------------------------
--------------------------------------------------------------------------------
-------------G-DES-----TQE------------------------------------------------------
------------------------------------------------VESPPKA---GTD-------------------
--------------------------------------------------------------------------------
-------------------------------------------------------------ESK-E-ADEQD-------E
EVEEEEPEEEGDGEQEEERDDESEEEEEDEEQEEGVAEQEVGGADAEVGVAEQEVGGAEAEEGGAEAEEG-----EAEVG
E-------------------------------------------------------------------------------
--------------------------------------------------------------------------------
--------------------------------------------------------------------------------
--------------------------------------------------------------------------------
----------------------------------------------AEV-GGAEA-EVGRAEPEEGDSEAAKK-------
--------------------------------------------------------------------------------
--------------------------------------------------------------------------------
--------------------------------------------------------------------------------
--------------------------------------------------------------------------------
--------------------------------------------------------------GVEEPQTVASPSAS----
---------VNS-TPPSTEPAPKHNTSLIKVKQIMEVVHI--------------IKHIKNGKVRFGITTYEDDMGI-ANK
-HDCSRSYSQDPEKLAECIQFCHDEWNNCKGEPSPGRENDSIY-CVDT--------------------------------
--------------------------------------------------------------------------------
--------------------------------------------------------------------------------
--------------------------------------------------------------------------------
--------------------------------------------------------------------------------
--------------------------------------------------------------------------------
--------------------------------------------------------------------------------
--------------------------------------------------------------------------------
--------------------------------------------------------------------------------
--------------------------------------------------------------------------------
--------------------------------------------------------------------------------
--------------------------------------------------------------------------------
--------------------------------------------------------------------------------
--------------------------------------------------------------------------------
--------------------------------------------------------------------------------
--------------------------------------------------------------------------------
--------------------------------------------------------------------------------
--------------------------------------------------------------------------------
--------------------------------------------------------------------------------
--------------------------------------------------------------------------------
------------------------------------------------------------------------AFTLAYQW
ERVPNVYLTLQARRGSFSLLFAQLAKGVVLLYLSFFWIFLIFFDFFDFFNFLIFLIFLIF
>PBLACG01_0204400
MKIH----------------------------------------------------------------------------
-----------------------------------IFLFATIYV------------------------------------
--------------------------------------------------------------------------------
--------------------------------------------------------------------------------
--------------------------------------------------------------------------------
--------------------------------------------------------------------------------
--------------------------------------------------------------------------------
--------------------------------------------------------------------------------
--------------------------------------------------------------------------------
--------------------------------------------------------------------------------
--------------------------------------------------------------------------------
--------------------------------------------------------------------------------
--------------------LFSEKLIKCTTASN------------------------NEG-------------------
-GG--RNS-GTR--------------------------------------------------------------------
--------------------------------------------------------------------------------
--------------------------------------------------------------------------------
--------------------------------------------------------------------------------
--------------------------------------------------------------------------------
--------------------------------------------------------------------------------
--------------------------------------------------------------------------------
--------------------------------------------------------------------------------
--------------------------------------------------------------------------------
--------------------------------------------------------------------------------
---------------------------EST--------------NL-GTTT-----------------------------
--------------------------------------------------------------------------------
--------------------------------------------------------------------------------
--------------------------------------------------------------------------------
--------------------------------------------V-RD----SNQ--------G--A-------------
--------------------------------------------------------------------------------
-----VG----NRNPGSSSHAN-SDQR---SNT-----------------------------------------------
--------------------------------------------------------------------------------
--------------------------------------------------------------------------------
--------------------------------------------------------------------------------
--------------------------------------------------------------------------------
----------------------DPI-------------------------------------------------------
--------------------------------------------------------------------------------
--------------------------------------------------------------------------------
--------------------------------------------------------------------------------
--------------------------------------------------------------------------------
--------------------------------------------------------------------------------
--------------------------------------------------------------------------------
--------------------------------------------------------------------------------
--------------------------------------------------------------------------------
--------------------------------------------------------------------------------
--------------------------------------------------------------------------------
--------------------------------------------------------------------------------
--------------------------------------------------------------------------------
--------------------------------------------------------------------------------
-------------------------------SPEAQK---SDNA-----PVRAPAGVTE---------------------
----SS-------------T-------PKADA----------------G-SS----------------------------
SS-L-V--KP--Q--NDKTIVSAMLKNYNGVKVTGICGADFSIFLVPHIYVHVKSQDTEIELSSELATQE----------
------MQTKF--DKTQLKNFCEG-N--------DTKKFKFITYIYRDILVFKWVVYPD-GS-------------TTE-P
NVDVMKYLLPNLKQPITSIQVHSWAGTNNSYVLESKDYVLGEGMPEKCDAIATDCFLSGFTDIGKCFQCKLLMQEKNTND
SCFKYVSHNQKELIEDQLKVKAQDDEE---S---SEYQLSESVKSILKNIYKKND-DNKKKELLHFENVNNDLKSELLNY
CNLFKEVDMNGVLKNHELGNVQDVFNNLTKLLEEHKEENDNVLHHKMKNEALCLKNVNHWMKNKTGLVLPQLSYDVTDEK
N--------------------------------DFTEVTQNKN-YTSQ-NI-VD--K--LHCNNEYCNRLKDHNNCLSKI
NVEDQKNCALSWAFASKYHLETIKCMKGYEPINTSALYVANCGKNEN-KDVCTEGSNPLVFLQTVEEKGFLPTESNYPYD
QSKVGGVCPEVQNDWDNAFENTKVLDYNKEPFSVGTKGYTAYESEHFKNKMDTFIKLIKDEIMNKGSVIAYVKAENVLGY
ELNGKKVQNLCGD-KTPDHAVNIVGYGNYINDEGEKKSYWIVRNSWGKYWGDDGYFKVDMYGPSNCENNFIHSVVIFNVE
VPVKENFDKKE-HDIYNYYLKNSPEFYHNLYYKTFNSNKEEKS----------------------------MN-------
----NNSYVYGQDASSGR--------------------------------------------------------------
--------------------------------------------------------------------------------
--------------------------------------------------------------------------------
--------------------------------------------------------------------------------
----------------------------------------------GVQ-QPTEP-------------------------
--------------------------------------------------------------------------------
-------------S-SAG-----SQTLSS---------------------------------------------------
-----------------------------------VNG-----AVP-GRTESST--------------------------
--------------------------------------------------------------------------------
--------------------------------------------------------------------------------
--------------------------------------------------------------QGTSLSEG-----QQRSG
P-------------------------------------------------------------------------------
--------------------------------------------------------------------------------
--------------------------------------------------------------------------------
--------------------------------------------------------------------------------
----------------------------------------------APA-NVLSS-ERGVSS--------SQT-------
--------------------------------------------------------------------------------
--------------------------------------------------------------------------------
--------------------------------------------------------------------------------
--------------------------------------------------------------------------------
--------------------------------------------------------------G-----V-SQPATG----
---------GTP-QA-------QIPTTQVPTEENIQIMHV--------------LKHIKNSKVKRGLVKYNHEFEV-G-D
-NSCSRSTSKNGEKYEECVKICETNWDDCRRTAVPGYCLSTFD-KKNE--------------------------------
--------------------------------------------------------------------------------
--------------------------------------------------------------------------------
--------------------------------------------------------------------------------
--------------------------------------------------------------------------------
--------------------------------------------------------------------------------
--------------------------------------------------------------------------------
--------------------------------------------------------------------------------
--------------------------------------------------------------------------------
--------------------------------------------------------------------------------
--------------------------------------------------------------------------------
--------------------------------------------------------------------------------
--------------------------------------------------------------------------------
--------------------------------------------------------------------------------
--------------------------------------------------------------------------------
--------------------------------------------------------------------------------
--------------------------------------------------------------------------------
--------------------------------------------------------------------------------
--------------------------------------------------------------------------------
--------------------------------------------------------------------------------
--------------------------------------------------------------------------------
------------------------------------------------------CDFCYV
>PmUG01_04024800
MKYG----------------------------------------------------------------------------
-----------------------------------ILYIFMICI------------------------------------
--------------------------------------------------------------------------------
--------------------------------------------------------------------------------
--------------------------------------------------------------------------------
--------------------------------------------------------------------------------
--------------------------------------------------------------------------------
--------------------------------------------------------------------------------
--------------------------------------------------------------------------------
--------------------------------------------------------------------------------
--------------------------------------------------------------------------------
--------------------------------------------------------------------------------
--------------------SFGSNTIKCTTVSV------------------------SDN-------------------
-RGNEASE-QPL--------------------------------------------------------------------
--------------------------------------------------------------------------------
--------------------------------------------------------------------------------
--------------------------------------------------------------------------------
--------------------------------------------------------------------------------
--------------------------------------------------------------------------------
--------------------------------------------------------------------------------
--------------------------------------------------------------------------------
--------------------------------------------------------------------------------
--------------------------------------------------------------------------------
---------------------------QPA--------------QP-GPQT-----------------------------
--------------------------------------------------------------------------------
--------------------------------------------------------------------------------
--------------------------------------------------------------------------------
--------------------------------------------H-EP----SNS--------Q--V-------------
--------------------------------------------------------------------------------
-----QN----SSNPNI------SDLT-----------------------------------------------------
--------------------------------------------------------------------------------
--------------------------------------------------------------------------------
--------------------------------------------------------------------------------
--------------------------------------------------------------------------------
----------------------VTT-------------------------------------------------------
--------------------------------------------------------------------------------
--------------------------------------------------------------------------------
--------------------------------------------------------------------------------
--------------------------------------------------------------------------------
-------------PPVAQNLSHE----TPKNGSS------Q-SPPQNGPLLS----------------------------
--------------------------------------------------------------------------------
--------------------------------------------------------------------------------
--------------------------------------------------------------------------------
--------------------------------------------------------------------------------
--------------------------------------------------------------------------------
--------------------------------------------------------------------------------
--------------------------------------------------------------------------------
--------------------------------------------------------------------------------
-------------------------------SPSAVNNGQPNVSSGGAVSPNLSSAGNS---------------------
----NG-------------A-------TQLSA----------------E-SQNG--------AV-S--------------
PK-V-P--NY--H--NMAKIESALLKNHTGVRITGPCNEEVGVFLIPYIYITVKSKTDNIELSSKFPQSDN---------
----EVLEFKK--EKEELQNKCGQ-D--------SKKTFKFIIYIQQDVLTLKWKVYPS-EP-SS---------DASN-V
KADVRKYKIPKLETPITSIQVHTAAVEEGKAFLKSKDYSIKNDIPVKCEQIASACFLSGNTDIEKCYTCNLLIQNTPTSD
KCFNYVSSDIKENLND-IEIIAQDDEG---S---NEYKLTESISNIMKSIYKTDK--GNKKELKKFEDLDDISKAELMNY
CMLLKEVDTNGTLEMNELGKETDVFNNISRLLKNHIQENNTALVKKLKNAAMCMKYIDNWVVNKTGLILPELSYKKLENT
NDVYL--NENGELQIHKNG-YGHIDKEGDNNKGDLTNVDKDSK-VLSI-PV-TN--G--MFCNEEYCDRWKDKNSCVSKI
EAQDQGSCATSWIFASKLHLETIRCMKGYEHASSSALYVANCANKEA-KDKCHVGSNPLEFLKIIDENKFLPLEVNLPYS
YANVGNECPNPQNHWTNLWANVELLDSKDEPNSLGAKGYTAYESDKFRGNMETFIKKIKHEVMHKGSVIAYVKVENVMGY
DLNGKKVLSVCGD-KNADHAVNIIGWGNYINDEGKKKSYWIVRNSWGMYWGEEGNFKVDIYGPEKCEHNFIHSVVKFNID
IPLSKVNTKKE-AELYNYYLKTSPDFYSNLYFNSLSAEKANDL----------------------------STN------
KVL-DQMTVHGQAVEESS--------------------------------------------------------------
--------------------------------------------------------------------------------
--------------------------------------------------------------------------------
--------------------------------------------------------------------------------
--------------------------------------------------------------------------------
--------------------------------------------------------------------------------
--------------------------------------------------------------------------------
--------------------------------------------------------------------------------
--------------------------------------------------------------------------------
--------------------------------------------------------------------------------
--------------------------------------------------------------EGTSGQHG-----QHGQ-
--------------------------------------------------------------------------------
--------------------------------------------------------------------------------
--------------------------------------------------------------------------------
--------------------------------------------------------------------------------
---------------------------------------------------------HGQPE---------ST-------
--------------------------------------------------------------------------------
--------------------------------------------------------------------------------
--------------------------------------------------------------------------------
--------------------------------------------------------------------------------
--------------------------------------------------------------S-----SSETVAES----
---------SAQ-GL-------DSAASDVPDVQKFEVVHI--------------LKHIKNSKSKTTLVKYDYYYDF-G-D
-HACSRTQASNPEKLGDCISFCNNNWDTCRRSVSPGYCLTKLK-KTNE--------------------------------
--------------------------------------------------------------------------------
--------------------------------------------------------------------------------
--------------------------------------------------------------------------------
--------------------------------------------------------------------------------
--------------------------------------------------------------------------------
--------------------------------------------------------------------------------
--------------------------------------------------------------------------------
--------------------------------------------------------------------------------
--------------------------------------------------------------------------------
--------------------------------------------------------------------------------
--------------------------------------------------------------------------------
--------------------------------------------------------------------------------
--------------------------------------------------------------------------------
--------------------------------------------------------------------------------
--------------------------------------------------------------------------------
--------------------------------------------------------------------------------
--------------------------------------------------------------------------------
--------------------------------------------------------------------------------
--------------------------------------------------------------------------------
--------------------------------------------------------------------------------
------------------------------------------------------CLFCFV
>C922_02822
MKSS----------------------------------------------------------------------------
-----------------------------------FLLLLALGA------------------------------------
--------------------------------------------------------------------------------
--------------------------------------------------------------------------------
--------------------------------------------------------------------------------
--------------------------------------------------------------------------------
--------------------------------------------------------------------------------
--------------------------------------------------------------------------------
--------------------------------------------------------------------------------
--------------------------------------------------------------------------------
--------------------------------------------------------------------------------
--------------------------------------------------------------------------------
--------------------LYGNNEAMCTTGQT------------------------LSS-------------------
-EGSGHSS-SSS--------------------------------------------------------------------
--------------------------------------------------------------------------------
--------------------------------------------------------------------------------
--------------------------------------------------------------------------------
--------------------------------------------------------------------------------
--------------------------------------------------------------------------------
--------------------------------------------------------------------------------
--------------------------------------------------------------------------------
--------------------------------------------------------------------------------
--------------------------------------------------------------------------------
-----------------------------S--------------VS-ATAG-----------------------------
--------------------------------------------------------------------------------
--------------------------------------------------------------------------------
--------------------------------------------------------------------------------
--------------------------------------------G-NPGS--SES--------G--T-------------
--------------------------------------------------------------------------------
-----------QNSPGSDS-------------------------------------------------------------
--------------------------------------------------------------------------------
--------------------------------------------------------------------------------
--------------------------------------------------------------------------------
--------------------------------------------------------------------------------
--------------------------------------------------------------------------------
--------------------------------------------------------------------------------
--------------------------------------------------------------------------------
--------------------------------------------------------------------------------
--------------------------------------------------------------------------------
----------------------------PQNGQT------S-NQHGDGTHNT----------------------------
--------------------------------------------------------------------------------
--------------------------------------------------------------------------------
--------------------------------------------------------------------------------
--------------------------------------------------------------------------------
--------------------------------------------------------------------------------
--------------------------------------------------------------------------------
--------------------------------------------------------------------------------
--------------------------------------------------------------------------------
-------------------------------SP------------------TLPTSQES---------------------
----VS-------------G-------S--SS----------------G-NSSGQ-------DA-A--------------
AQ-L-Q--AI--P--QKAQLQSALLKNFKGVKVTGPCDTEVGLFLIPHIYIFVNAAADTIELSTKFPNSDN---------
----FPVEFKK--EGEELINKCEK-SSGDSSINSPQKTFKFIVHLEDNILTLKWIVYPT-SD-G-----------ENK-N
KADVRKYRLPKLETPVTSIQVHQGIVHEGTTVYTSKDYSLKNDIPEMCQAYISSCFLSGNTDIESCYTCNLLIHNENTND
KCFDYVSADFKKEFLD-IKVKGQDDEE---S---SEYKVAQAIDAVLNGVYKTDP--NGKKELITSEELDANVKEQIGKY
CHVLKEVDTTGTLEVHQMGNEIDVFNNLVKLLQKHGEEKKSTLEWKLQNPALCLKNVNDWVVNKMGLVFPHLQNGDNDIY
----F--GDSNDVEDEQKC-KLSTYEEGADGIIDLSVVHKNAH-ASST-PF-SN--N--MFCNGHYCDRTKDTNSCMAKI
EVGDQGMCTTSWVFASKVHLETIKCMKGYEH-------------------------------------------------
--------------------------------------------------------------------------------
-----KVLSLCGD-ETPDIAVNIIGYGNYINGDGVKKSYWLLRNSWGKHWGDKGNFKVDMHGPDHCHHNFIHTAAVFNLD
VSPFQSP-AKE-AKLYNYYLKSSPDFYKNLYYNALGEQKGKAP-------------------------------------
-----SHAVQGQDATQVT------PAP-----------------------------------------------------
--------------------------------------------------------------------------------
---------------------------------------------V--G-------------------------------
------------------G-------------------------------------------------------------
----------------------------------------------GD--------------------------------
--------------------------------------------------------------------------------
--------------------------------------------------------------------------------
-----------------------------------------------SVSAAQGG---QQP-------------------
--------------------------------------------------------------------------------
-------------------------------------------------------------QSQ-V---PPV-------A
NTGLN---------------------------------------------------------GSSEQVPA-----QQQQV
D-------------------------------------------------------------------------------
--------------------------------------------------------------------------------
--------------------------------------------------------------------------------
--------------------------------------------------------------------------------
----------------------------------------------VAG-QPLPA-QQAAPG----------E-------
--------------------------------------------------------------------------------
--------------------------------------------------------------------------------
--------------------------------------------------------------------------------
--------------------------------------------------------------------------------
--------------------------------------------------------------D-----S-TTPAAD----
---------STE-E--------TESSAEEENPKMSQIVHV--------------LKHIKQTKMVTRIVTYEGDYEF-G-D
-HTCSRTEATTLDKLDECIRFCNENLSMCERTVSPGYCLTKLR-KAND--------------------------------
--------------------------------------------------------------------------------
--------------------------------------------------------------------------------
--------------------------------------------------------------------------------
--------------------------------------------------------------------------------
--------------------------------------------------------------------------------
--------------------------------------------------------------------------------
--------------------------------------------------------------------------------
--------------------------------------------------------------------------------
--------------------------------------------------------------------------------
--------------------------------------------------------------------------------
--------------------------------------------------------------------------------
--------------------------------------------------------------------------------
--------------------------------------------------------------------------------
--------------------------------------------------------------------------------
--------------------------------------------------------------------------------
--------------------------------------------------------------------------------
--------------------------------------------------------------------------------
--------------------------------------------------------------------------------
--------------------------------------------------------------------------------
--------------------------------------------------------------------------------
------------------------------------------------------CIFCAV
>PGAL8A_00017000
MMSP----------------------------------------------------------------------------
-----------------------------------FFFFLIIYV------------------------------------
--------------------------------------------------------------------------------
--------------------------------------------------------------------------------
--------------------------------------------------------------------------------
--------------------------------------------------------------------------------
--------------------------------------------------------------------------------
--------------------------------------------------------------------------------
--------------------------------------------------------------------------------
--------------------------------------------------------------------------------
--------------------------------------------------------------------------------
--------------------------------------------------------------------------------
--------------------IFSKNIIECTNDEV------------------------PQT-------------------
-ND--LGE-KEA--------------------------------------------------------------------
--------------------------------------------------------------------------------
--------------------------------------------------------------------------------
--------------------------------------------------------------------------------
--------------------------------------------------------------------------------
--------------------------------------------------------------------------------
--------------------------------------------------------------------------------
--------------------------------------------------------------------------------
--------------------------------------------------------------------------------
--------------------------------------------------------------------------------
---------------------------AKA----ELQN------EP-TPAN-----------------------------
--------------------------------------------------------------------------------
--------------------------------------------------------------------------------
--------------------------------------------------------------------------------
--------------------------------------------G-QT----LEQ--------E--V-------------
--------------------------------------------------------------------------------
-----QS----ATQR-----------E-----------------------------------------------------
--------------------------------------------------------------------------------
--------------------------------------------------------------------------------
--------------------------------------------------------------------------------
--------------------------------------------------------------------------------
----------------------VTA-------------------------------------------------------
--------------------------------------------------------------------------------
--------------------------------------------------------------------------------
--------------------------------------------------------------------------------
--------------------------------------------------------------------------------
-------------EPEGKSENGV----TTSAVAS------P-AAPQDAPLDS----------------------------
--------------------------------------------------------------------------------
--------------------------------------------------------------------------------
--------------------------------------------------------------------------------
--------------------------------------------------------------------------------
--------------------------------------------------------------------------------
--------------------------------------------------------------------------------
--------------------------------------------------------------------------------
--------------------------------------------------------------------------------
-------------------------------RE-A-NPNQADHQNGGADLPEEALNVTV---------------------
-----R-------------G-------ANGDA----------------G-TSGDS-------A-----------------
AA-L-K-NAT--S--VNMPIKSALLKKNTGVKVTGKCGNYFQLSFVPHMTLNFETDDGKIELEQKFAASE----------
------IIN------INFTKKCQN-----------EQTFKFIAVIKDDILTLKWEVTDS-----------------TE-P
KKEMKKYRIPKFEKPITSIQVHT--GNSTANIIESKNYAIKNAIPEKCDAITTECFLSGNLDIAKCFHCTLLARNTDTSN
ECFNYVSPDNKAKFEQ-SIITESSDED---S---NEFKLEETIDNIMKKIYKTDP-ISKKKELITLEDFNDELREEIRNY
CDLLKEVDVSGTLENHELGNETEVFNNLTRLLRAHDEQRDTTLPNKLKNAAICIKNVDEWIINKRGLVLPEVTNEYFNNV
KDMPEV-ENEEEYEKIINV-TEDMYEKDENDIIDLTKKDKEVK-LLSP-YF-IP--N--KYCNDEYCDRWKDNTSCISKI
EVEEQGHCGVCWVFASKLHLETIRCMRGYGHFRSSALYVANCSKRKA-KYRCIVGSSPIEFLQIIDETKFLPLESDHPYS
YTDVGKDCPQPKKKWVNLWGSTKLLEYVNYSQFTYSKGYIAYESAKYT-NIDTFIGIVKREIQNKGSVIAYIKAENVFGY
DLNGKGVHSLCGY-KHPDHAATIIGYGKYINIKGEKRSYWLVRNSWGYYWGDEGNFKIDMHGPSTCKYNFIHTALVFKVN
LGMVELPDEKSAPNPFNYFLKNGPEFYHRLYYKNFSPLKSKNL----------------------------SK-------
-----KNENNEEDQTNFT--------------------------------------------------------------
--------------------------------------------------------------------------------
------------------------------------------------NNEDN---------------------------
------------------GN------------------------------------------------------------
--------------------------------------------------------------------------------
--------------------------------------------------------------------------------
--------------------------------------------------------------------------------
--------------------------------------------------------------------------------
--------------------------------------------------------------------------------
--------------------------------------------------------------------------------
--------------------------------------------------------------DKTD----------LGE-
--------------------------------------------------------------------------------
--------------------------------------------------------------------------------
--------------------------------------------------------------------------------
--------------------------------------------------------------------------------
---------------------------------------------------------NPQIY---------GT-------
--------------------------------------------------------------------------------
--------------------------------------------------------------------------------
--------------------------------------------------------------------------------
--------------------------------------------------------------------------------
--------------------------------------------------------------D-----NDVLTA------
-----------------------EAAAVAAVSQKETIRHI--------------LKDIKNKRIKSSLISYADEDDI-GKE
-HSCSRTYSSDPAKDAECKQFCVQNFDKCKSQYSPGYCLTKLK-KTDE--------------------------------
--------------------------------------------------------------------------------
--------------------------------------------------------------------------------
--------------------------------------------------------------------------------
--------------------------------------------------------------------------------
--------------------------------------------------------------------------------
--------------------------------------------------------------------------------
--------------------------------------------------------------------------------
--------------------------------------------------------------------------------
--------------------------------------------------------------------------------
--------------------------------------------------------------------------------
--------------------------------------------------------------------------------
--------------------------------------------------------------------------------
--------------------------------------------------------------------------------
--------------------------------------------------------------------------------
--------------------------------------------------------------------------------
--------------------------------------------------------------------------------
--------------------------------------------------------------------------------
--------------------------------------------------------------------------------
--------------------------------------------------------------------------------
--------------------------------------------------------------------------------
------------------------------------------------------CFFCAV
>PKNH_0413100
MNPR----------------------------------------------------------------------------
-----------------------------------ISFTWAICA------------------------------------
--------------------------------------------------------------------------------
--------------------------------------------------------------------------------
--------------------------------------------------------------------------------
--------------------------------------------------------------------------------
--------------------------------------------------------------------------------
--------------------------------------------------------------------------------
--------------------------------------------------------------------------------
--------------------------------------------------------------------------------
--------------------------------------------------------------------------------
--------------------------------------------------------------------------------
--------------------LFGTYVAAQLASGG------------------------LWN-------------------
-GS--SFP-TSA--------------------------------------------------------------------
--------------------------------------------------------------------------------
--------------------------------------------------------------------------------
--------------------------------------------------------------------------------
--------------------------------------------------------------------------------
--------------------------------------------------------------------------------
--------------------------------------------------------------------------------
--------------------------------------------------------------------------------
--------------------------------------------------------------------------------
--------------------------------------------------------------------------------
---------------------------------------------Y-SNHT-----------------------------
--------------------------------------------------------------------------------
--------------------------------------------------------------------------------
--------------------------------------------------------------------------------
-----------------------------------------------D----ENK------LSI--D-------------
---------------------------------------------------Q-ENG------------------------
-----RG----DASPEYYSGIE-VDGT-----------------------------------------------------
--------------------------------------------------------------------------------
--------------------------------------------------------------------------------
--------------------------------------------------------------------------------
--------------------------------------------------------------------------------
----------------------IAH-------------------------------------------------------
--------------------------------------------------------------------------------
--------------------------------------------------------------------------------
--------------------------------------------------------------------------------
--------------------------------------------------------------------------------
--------------------------------------------------------------------------------
--------------------------------------------------------------------------------
--------------------------------------------------------------------------------
--------------------------------------------------------------------------------
--------------------------------------------------------------------------------
--------------------------------------------------------------------------------
--------------------------------------------------------------------------------
--------------------------------------------------------------------------------
--------------------------------------------------------------------------------
-------------------------------TPLNVPPPNADN----------PAGQGQ---------------------
----SP-------------Q-------QVDQA----------------T-SNTTG-------IA----------------
DA-P-A--SK--R--IEIEVRSALLKDHDGVKITGTCNANFQVFLVPHISISVEAESNTIQISRMIENVTTTKEWDKGDG
N-SSQPLQFEE--NIDSLLNQCTE-----------GRTFKFIVIIKGKELILKWKVYEE-IP-SA----------TEN-N
KVDVRKYALKNLGLPITAIQVHSGKEDSNLFLLKSKAYFLRKNIPRTCERIVTSCYLSGNVDIHKCFQFTLLMENHDMTN
ECSKYVSSEVTDKFKG-IKIEAQDNVD---P---EEIQLRKTIDRILNWIYRIDE--DGKKVLIMQDELDLSMKEDLITY
CQIMKKVDKSGTLEEHQIGSEMDVLTNLKGLLKNHSHEELPTLEGKLKIPAICMKDASKWVVNKRGLVLPPFEYKHLQRR
VITSVDSQEENKLADKEDV-IKDMHMPGYRAVIDLS---QKGG-VNHS-DH-SG--E--MFCNEDYCNRWKDRNSCFARI
ETEEQGNCNLSWLFASKLHLETIKCMKGYDHVATSALYVANCSSRGN-KSKCISGSNPYEFLTIVEENGFLPPALLLPYS
YGKVGNTCPKQEDHWQNLWSNVKLLEPSYEPNSISTKGYTSYESDDFRGNIERFVNLVKREVKNRGSIMAYVKAMGVLGY
DFNGKEVQSLCGD-RRPDHAVNIIGYGNYINVNGEKSSYWLIRNSWGYYWGDEGNFRVDVYAPPGCQHNFIHTAAAFN--
----------------NYYLKSSPDSFGSIYYNNIGPKDDSAL----------------------------KNR------
TGANQNLAVQGKGKHSEL--------------------------------------------------------------
--------------------------------------------------------------------------------
--------------------------------------------------------------------------------
--------------------------------------------------------------------------------
------------------------------------------------Y-KDSDP-------------------------
--------------------------------------------------------------------------------
-------------S----------VT------------------------------------------------------
--------------------------------------------TN-PVREPKGS---QED-------------------
--------------------------------------------------------------------------------
-------------------------------------------------------------AP-----------------
--------------------------------------------------------------------------------
--------------------------------------------------------------------------------
--------------------------------------------------------------------------------
--------------------------------------------------------------------------------
--------------------------------------------------------------------------------
--------------------------------------------------------------------------------
--------------------------------------------------------------------------------
--------------------------------------------------------------------------------
--------------------------------------------------------------------------------
--------------------------------------------------------------------------------
-------------------------------------------------------------------------EMG----
---------YTG----------------KSIFENAEIEEIKGEFISKSPLTSFGEIALRGGKIGKKLHMAMGSNIT-G-Y
-HSSSRSLAHNPGKRTECIQFCHNEWNNCKDDISPGYCLAKRR-KTGD--------------------------------
--------------------------------------------------------------------------------
--------------------------------------------------------------------------------
--------------------------------------------------------------------------------
--------------------------------------------------------------------------------
--------------------------------------------------------------------------------
--------------------------------------------------------------------------------
--------------------------------------------------------------------------------
--------------------------------------------------------------------------------
--------------------------------------------------------------------------------
--------------------------------------------------------------------------------
--------------------------------------------------------------------------------
--------------------------------------------------------------------------------
--------------------------------------------------------------------------------
--------------------------------------------------------------------------------
--------------------------------------------------------------------------------
--------------------------------------------------------------------------------
--------------------------------------------------------------------------------
--------------------------------------------------------------------------------
--------------------------------------------------------------------------------
--------------------------------------------------------------------------------
------------------------------------------------------CFFCYV
>PVP01_0417600
MKFS----------------------------------------------------------------------------
-----------------------------------VLLLLALGA------------------------------------
--------------------------------------------------------------------------------
--------------------------------------------------------------------------------
--------------------------------------------------------------------------------
--------------------------------------------------------------------------------
--------------------------------------------------------------------------------
--------------------------------------------------------------------------------
--------------------------------------------------------------------------------
--------------------------------------------------------------------------------
--------------------------------------------------------------------------------
--------------------------------------------------------------------------------
--------------------AYGNNVAICTGTPP------------------------PGE------------------S
-GG--SIS-NPS--------------------------------------------------------------------
--------------------------------------------------------------------------------
--------------------------------------------------------------------------------
--------------------------------------------------------------------------------
--------------------------------------------------------------------------------
--------------------------------------------------------------------------------
--------------------------------------------------------------------------------
--------------------------------------------------------------------------------
--------------------------------------------------------------------------------
--------------------------------------------------------------------------------
-----------------------------G---------------H-GTGA-----------------------------
--------------------------------------------------------------------------------
--------------------------------------------------------------------------------
--------------------------------------------------------------------------------
--------------------------------------------E-NLGQ--SEA--------G--S-------------
---------------------------------------------------Q----------------------L-----
-----PS----GSEPGAAS-----PR------------------------------------------------------
--------------------------------------------------------------------------------
--------------------------------------------------------------------------------
--------------------------------------------------------------------------------
--------------------------------------------------------------------------------
----------------------NPS-------------------------------------------------------
--------------------------------------------------------------------------------
--------------------------------------------------------------------------------
--------------------------------------------------------------------------------
--------------------------------------------------------------------------------
--------------------------------------------------------------------------------
--------------------------------------------------------------------------------
--------------------------------------------------------------------------------
--------------------------------------------------------------------------------
--------------------------------------------------------------------------------
--------------------------------------------------------------------------------
--------------------------------------------------------------------------------
--------------------------------------------------------------------------------
--------------------------------------------------------------------------------
-------------------------------SPGPLP---PN-------PA-QPNSLPA--------V------------
----ET-------------L-------SQQG-----------------G-GA----------------------------
TQ-L-Q--AT--P--KKAELQSSLLKNFTGVKVTGPCDTEVGLYLIPYIYISVNAKTDTIELSTRFPNSDN---------
----VLVQFKK--ENETLTNVCGG-S--------SDKTFKFIMHLEDSILTLKWIVNPQ-ST-T-----------ANK-N
KADVRKYKVPELERPITSIQVHSVLIQEDTVIYKSKDYSVKTDIPEKCEQVASACFLSGNTDIESCYTCNLLIHNEDTSD
KCFDYVSSEFKNQFQD-IKVKGQDDEE---S---SEYKLVQAIDAVLSGIYKKDQ--NGKKELLTWGEVDPNVKEQISSY
CHLLKDVDASGSLEVHQMGSEMDIFNNLITLLQKHSEEQKATLEWKLQNPALCLKDANNWVVNKKGLLLPLLQNGGSAIN
----F--GESNHVEDVKKD-NLSTYQEGPDGVIDLSVVHQNAH-ASST-PF-TN--H--MFCNSDYCDRAKDTSSCMAKI
EVQDQGDCSTSWLFASKVHLEAIKCMKGHDHVGASALYVANCSNKEA-KDKCHSPSNPLEFLNTLEETKFLPAESDLPYS
YKAVNNVCPEPKSHWKNLWENVKLLDPTNEPNSVSVKGYTAYLSDHFKGNMDAFIKSVKSQVMSKGSVIAYVKADDQMSY
DLNGKKILSLCGS-ETPDLAVNIVGYGNYITAEGQKKSYWLLQNSWGKHWGDKGTFKVDMHGPAHCQHNFIHTAVVFNLD
VPLSQSP-AKD-TELYSYHLKSSPDFYKNLYYNAVGAEKGSAL-------------------------------------
-----SQAVHGQENPQAG------GTL-----------------------------------------------------
--------------------------------------------------------------------------------
---------------------------------------------P-GATAEG---------------------------
------------------GGTPGPTGPE----------------------------------------------------
------------------------------------GQPQPHASPEGDQ-NPQEP-------------------------
--------------------------------------------------------------------------------
-------------REGEE-----RQSQSE--------VVAE------EP-------------------------------
--------------------------Q-----------------------------------------------------
--------------------------------------------------------------------------------
--------------------------------------------------------------------------------
----------------------------------------------------------------QEVVAG-----QSSSE
P-------------------------------------------------------------------------------
--------------------------------------------------------------------------------
--------------------------------------------------------------------------------
--------------------------------------------------------------------------------
----------------------------------------------LQT-TPSSQ-QSTQPG---------VE-------
--------------------------------------------------------------------------------
--------------------------------------------------------------------------------
--------------------------------------------------------------------------------
--------------------------------------------------------------------------------
--------------------------------------------------------------G-----AASTPLSQ----
---------GTP-EQ-------ANSNGGAENANISQIIHV--------------LKHIKKTKMVTRIVTYEGEYDL-G-D
-HSCSRTQASSLEKLDDCIKFCNDNLSMCERTVSPGYCLTKLR-KAND--------------------------------
--------------------------------------------------------------------------------
--------------------------------------------------------------------------------
--------------------------------------------------------------------------------
--------------------------------------------------------------------------------
--------------------------------------------------------------------------------
--------------------------------------------------------------------------------
--------------------------------------------------------------------------------
--------------------------------------------------------------------------------
--------------------------------------------------------------------------------
--------------------------------------------------------------------------------
--------------------------------------------------------------------------------
--------------------------------------------------------------------------------
--------------------------------------------------------------------------------
--------------------------------------------------------------------------------
--------------------------------------------------------------------------------
--------------------------------------------------------------------------------
--------------------------------------------------------------------------------
--------------------------------------------------------------------------------
--------------------------------------------------------------------------------
--------------------------------------------------------------------------------
------------------------------------------------------CIFCFV
>PADL01_0206400
MKLN----------------------------------------------------------------------------
-----------------------------------IFLFATIYV------------------------------------
--------------------------------------------------------------------------------
--------------------------------------------------------------------------------
--------------------------------------------------------------------------------
--------------------------------------------------------------------------------
--------------------------------------------------------------------------------
--------------------------------------------------------------------------------
--------------------------------------------------------------------------------
--------------------------------------------------------------------------------
--------------------------------------------------------------------------------
--------------------------------------------------------------------------------
--------------------LFNEKLIKCATTST------------------------TSV-------------------
-GG--ANP-GGS--------------------------------------------------------------------
--------------------------------------------------------------------------------
--------------------------------------------------------------------------------
--------------------------------------------------------------------------------
--------------------------------------------------------------------------------
--------------------------------------------------------------------------------
--------------------------------------------------------------------------------
--------------------------------------------------------------------------------
--------------------------------------------------------------------------------
--------------------------------------------------------------------------------
---------------------------EGP--------------NP-GAS------------------------------
--------------------------------------------------------------------------------
--------------------------------------------------------------------------------
--------------------------------------------------------------------------------
----------------------------------------------------SNQ--------G--K-------------
---------------------------------------------------D----------------------T-----
-----VA----NPNPGQR-----SDNT-----------------------------------------------------
--------------------------------------------------------------------------------
--------------------------------------------------------------------------------
--------------------------------------------------------------------------------
--------------------------------------------------------------------------------
----------------------VSS-------------------------------------------------------
--------------------------------------------------------------------------------
--------------------------------------------------------------------------------
--------------------------------------------------------------------------------
--------------------------------------------------------------------------------
--------------------------------------------------------------------------------
--------------------------------------------------------------------------------
--------------------------------------------------------------------------------
--------------------------------------------------------------------------------
--------------------------------------------------------------------------------
--------------------------------------------------------------------------------
--------------------------------------------------------------------------------
--------------------------------------------------------------------------------
--------------------------------------------------------------------------------
-------------------------------SPGKQT---PDAI-----SGGALADNKE---------------------
-------------------N-------PGSIS----------------N-TQ----------------------------
SS-L-E--KP--E--NNKPIVSAMLKNYNGVKVTGTCGADFGLFLVPHIYVHVKSKDTEIELSTELAPPE----------
------MPTKF--DKTKLKNDCEK-D--------VTKKFKFVAYINKDVLVFKWKVYTE-GT-TK---------EQMV-K
DVDVMKYILPNLKQPITSIQVHSWTGNKDSYILESKDYVLGDGMPEKCDAIATDCFLSGFTDIGKCFQCKLLMQEKNTND
SCFKYVSENQKELINHQLEVKGEDDEE---S---SEYQLSESVRNILKNMYKEND-DNKKKELLNFENVNNDLKSELLNY
CNLLKEVDMNNLLKDHELGNEEDIFNNLTKLLEEHKEENDNVLYHKMKNEALCLKNVNDWMKNKTGLILPQLTYDLTDEN
N--------------------------------DFTELTQNKN-YTSE-NI-VD--K--LYCNNEYCNRLKDHNNCVSKI
NVEDQKNCALSWAFASKYHLETIKCMKGYEPVNTSALYVANCGKNEN-KNVCTEGSNPLVFLQTVEEKGFLPTELNYPYD
QSKVGDVCPEVQNDWDNAFENTKVLDYNNEQFSLGTKGYTAYESEHYEDNMDLFIDMVKREVQNKGSVIAYVKAENVLGY
ELNGKKVQNLCGD-KTPDHVVNIVGYGNYLNDEGEKKSYWLVRNSWGKYWGDDGYFKVDMYGPSNCENNFIHSVVVFNVD
LPVNENFDKKE-HDIYNYYLKNSPEFYQNLYYKTFNSNKEEKS----------------------------MN-------
----NNSYVYGQDAPTQE------NQP-----------------------------------------------------
--------------------------------------------------------------------------------
---------------------------------------------L-VS-------------------------------
--------------------------------------------------------------------------------
----------------------------------------------GIQ-QPAES-------------------------
--------------------------------------------------------------------------------
-------------S-GSG-----TQQQKE--------SAGS------AT-------------------------------
--------------------------QQHTT-SS-GNG-----GQS-TESSSTRS---QTG-------------------
--------------------------------------------------------------------------------
-------------------------------------------------------------LPG-N-GGSQV--------
--------------------------------------------------------------RGSPSQER-----QQESG
S-------------------------------------------------------------------------------
--------------------------------------------------------------------------------
--------------------------------------------------------------------------------
--------------------------------------------------------------------------------
----------------------------------------------LST-DG----------------------------
--------------------------------------------------------------------------------
--------------------------------------------------------------------------------
--------------------------------------------------------------------------------
--------------------------------------------------------------------------------
--------------------------------------------------------------------S--TSAAG----
---------VTQ-ET-------PLSTAEVKSGEKIQIMHV--------------LKHIKNSIVKRGLVKYDHEFEV-G-D
-NSCSRTTSKNAENYEECVEICKDNWYSCRGTPVPGYCLSAFD-KKNE--------------------------------
--------------------------------------------------------------------------------
--------------------------------------------------------------------------------
--------------------------------------------------------------------------------
--------------------------------------------------------------------------------
--------------------------------------------------------------------------------
--------------------------------------------------------------------------------
--------------------------------------------------------------------------------
--------------------------------------------------------------------------------
--------------------------------------------------------------------------------
--------------------------------------------------------------------------------
--------------------------------------------------------------------------------
--------------------------------------------------------------------------------
--------------------------------------------------------------------------------
--------------------------------------------------------------------------------
--------------------------------------------------------------------------------
--------------------------------------------------------------------------------
--------------------------------------------------------------------------------
--------------------------------------------------------------------------------
--------------------------------------------------------------------------------
--------------------------------------------------------------------------------
------------------------------------------------------CDFCYV
>PF3D7_0207700
MKIH----------------------------------------------------------------------------
-----------------------------------IFLIATIYV------------------------------------
--------------------------------------------------------------------------------
--------------------------------------------------------------------------------
--------------------------------------------------------------------------------
--------------------------------------------------------------------------------
--------------------------------------------------------------------------------
--------------------------------------------------------------------------------
--------------------------------------------------------------------------------
--------------------------------------------------------------------------------
--------------------------------------------------------------------------------
--------------------------------------------------------------------------------
--------------------LFSEKLIKWTTAST------------------------TQG-------------------
-GD--TDT-HPG--------------------------------------------------------------------
--------------------------------------------------------------------------------
--------------------------------------------------------------------------------
--------------------------------------------------------------------------------
--------------------------------------------------------------------------------
--------------------------------------------------------------------------------
--------------------------------------------------------------------------------
--------------------------------------------------------------------------------
--------------------------------------------------------------------------------
--------------------------------------------------------------------------------
---------------------------TP----------------P-GEGS-----------------------------
--------------------------------------------------------------------------------
--------------------------------------------------------------------------------
--------------------------------------------------------------------------------
-----------------------------------------------D----VSQ--------G--A-------------
--------------------------------------------------------------------------------
-----GQ----DASQGAGQ-----D-----ANP-----------------------------------------------
--------------------------------------------------------------------------------
--------------------------------------------------------------------------------
--------------------------------------------------------------------------------
--------------------------------------------------------------------------------
----------------------DPT-------------------------------------------------------
--------------------------------------------------------------------------------
--------------------------------------------------------------------------------
--------------------------------------------------------------------------------
--------------------------------------------------------------------------------
--------------------------------------------------------------------------------
--------------------------------------------------------------------------------
--------------------------------------------------------------------------------
--------------------------------------------------------------------------------
--------------------------------------------------------------------------------
--------------------------------------------------------------------------------
--------------------------------------------------------------------------------
--------------------------------------------------------------------------------
--------------------------------------------------------------------------------
-------------------------------LPK---------------PPSPPADDTK---------------------
----DT-------------G-------SQGDA----------------D-SSSSK-------IE-I--------------
PP-L-V--KP--E--NHKTIVSAMLKNYKGVKVTGTCGADFGLFLVPHIYVHVKSEDTEIELSSELAPPE----------
------MQTKF--DKTQLKKFCVK-D--------DTKKFDFIAYIYKDILVFKWKVYEE-GL-------------SKE-Q
DVDEMKYLLPNLKQPITSIQVHSWTGTKESYILESKDYVLGEGMPEKCDAIATDCFLSGFTDIGKCFQCKLLMQEKNIND
SCFKYVSSNQKELIKKQLKITAQDDEE---S---SEYHLSESIKNLLKNIYKKNNDDNKKKELLHFENVNSALKSELLNY
CNLLKEVNMNGVLKDHQLGNVQDVFNNLTKLLEEHKEENDNVLYHKMKNEALCLKNVNDWMKNKTGLLLPQLSYDLTYKN
N--------------------------------NFTEFTQNKS-YTSQ-NI-VD--K--LYCNHEYCNRLKDHNNCISKI
NVEDQKNCALSWAFASKYHLETIKCMKGYEPLNASVLYVTNCLKNKN-KDVCTEGSNPLVFLETIEEKGFLPTESNYPYD
QSKVGDICPQLQNDWDNVFENTKVLDYNNGPFSVGTKGYIAYESEAFQKDMHSFVKLVKDEIMNKGSVIAYVKAENVLGY
ELNGKKVQNLCGD-KTPDHVVNIVGYGNYINNKGEKKSYWIVRNSWGKYWGDDGYFKVDMYGPSTCEDNFIHTVVVFNVQ
VPINEKFDKKE-HDIYNYYLKTSPEFYHNLYYKTFNSNKEEKS----------------------------MN-------
----KNSYVYGQDTTPVE------NEA-----------------------------------------------------
--------------------------------------------------------------------------------
---------------------------------------------P-RS-------------------------------
--------------------------------------------------------------------------------
----------------------------------------------GVQ-KPTEL-------------------------
--------------------------------------------------------------------------------
-------------S-ST---------------------------------------------------------------
-------------------------------------------ESQ-TVSPPNES---QTE-------------------
--------------------------------------------------------------------------------
-------------------------------------------------------------SLL-S-GGSQV-------T
NPTLT---------------------------------------------------------QSTSSSSG-----QQETG
P-------------------------------------------------------------------------------
--------------------------------------------------------------------------------
--------------------------------------------------------------------------------
--------------------------------------------------------------------------------
----------------------------------------------LST-QGLSP-ATGDPK---------GK-------
--------------------------------------------------------------------------------
--------------------------------------------------------------------------------
--------------------------------------------------------------------------------
--------------------------------------------------------------------------------
--------------------------------------------------------------E-----QEASPAEG----
---------LSG-V--------LNPTKEVTSEEKIQIIHL--------------LKHIKNSKIRRGLVKYNHEFEV-G-D
-NSCSRSTSKNAEMHDECVNICEKYWPECRGTAVPGYCLSTHD-DKNE--------------------------------
--------------------------------------------------------------------------------
--------------------------------------------------------------------------------
--------------------------------------------------------------------------------
--------------------------------------------------------------------------------
--------------------------------------------------------------------------------
--------------------------------------------------------------------------------
--------------------------------------------------------------------------------
--------------------------------------------------------------------------------
--------------------------------------------------------------------------------
--------------------------------------------------------------------------------
--------------------------------------------------------------------------------
--------------------------------------------------------------------------------
--------------------------------------------------------------------------------
--------------------------------------------------------------------------------
--------------------------------------------------------------------------------
--------------------------------------------------------------------------------
--------------------------------------------------------------------------------
--------------------------------------------------------------------------------
--------------------------------------------------------------------------------
--------------------------------------------------------------------------------
------------------------------------------------------CDFCYV
>PVP01_0417500
MLVL----------------------------------------------------------------------------
-----------------------------------FTETFNAGA------------------------------------
--------------------------------------------------------------------------------
--------------------------------------------------------------------------------
--------------------------------------------------------------------------------
--------------------------------------------------------------------------------
--------------------------------------------------------------------------------
--------------------------------------------------------------------------------
--------------------------------------------------------------------------------
--------------------------------------------------------------------------------
--------------------------------------------------------------------------------
--------------------------------------------------------------------------------
--------------------LLGSNAEGLAGAES------------------------PPG-------------------
-GV--LGG-E----------------------------------------------------------------------
--------------------------------------------------------------------------------
--------------------------------------------------------------------------------
--------------------------------------------------------------------------------
--------------------------------------------------------------------------------
--------------------------------------------------------------------------------
--------------------------------------------------------------------------------
--------------------------------------------------------------------------------
--------------------------------------------------------------------------------
--------------------------------------------------------------------------------
-----------------------------A--------------SD-GDP------------------------------
--------------------------------------------------------------------------------
--------------------------------------------------------------------------------
--------------------------------------------------------------------------------
----------------------------------------------------LTE--------G--A-------------
--------------------------------------------------------------------------------
-----SE----QK----------RMM------T-----------------------------------------------
--------------------------------------------------------------------------------
--------------------------------------------------------------------------------
--------------------------------------------------------------------------------
--------------------------------------------------------------------------------
----------------------KGG-------------------------------------------------------
--------------------------------------------------------------------------------
--------------------------------------------------------------------------------
--------------------------------------------------------------------------------
--------------------------------------------------------------------------------
--------------------------------------------------------------------------------
--------------------------------------------------------------------------------
--------------------------------------------------------------------------------
--------------------------------------------------------------------------------
--------------------------------------------------------------------------------
--------------------------------------------------------------------------------
--------------------------------------------------------------------------------
--------------------------------------------------------------------------------
--------------------------------------------------------------------------------
-------------------------------RPANRL---GKCQTGQ--DPTPTIR-RA---------------------
----------------------------------------------------SPK-------LRRQ--------------
SE-G-V--GQ--A--NYVKVKALPFKRTIGVKINRTCGAEMGFLFIPHSSMYLTTEESK---------------------
-----------------------------------AGAFKMMTHIEDNAFPLNWRVYLPREP-HT----------AAK-R
DATETKW------------HGRSLAGSN----------------DGPCDE--GHDFFSGGIDSGEDGAIP-PMEKGDQPE
GCSEEASEEESEDASE-GCSEDASEEA---S---EEQQLRISIERVLSGVYKVAA--DGRKVLITREEIDDSLKEELKKY
CQLLKKVDSSGTLEEHQMGSEMEVFDNLVNLLQKHGDETVLTLRRKLRNPAVCMKDVSEWVLKRRGLALPDSPSSNASEK
D-----------------------------------------------------------------------ANLG----
-V------DPKW---------------------------MECVRSNS-RE------------------------------
---------------------------------EGAEGYNG--------EEDGMVNLAKLKMRSK---------------
------------------HFCCFSGGGNQDKSN-----------------------------------------------
--------------------------------------------------------------------------------
--------------------------------------------------------------------------------
--------------------------------------------------------------------------------
--------------------------------------------------------------------------------
--------------------------------------------------------------------------------
--------------------------------------------------------------------------------
--------------------------------------------------------------------------------
--------------------------------------------------------------------------------
--------------------------------------------------------------------------------
--------------------------------------------------------------------------------
--------------------------------------------------------------------------------
--------------------------------------------------------------------------------
--------------------------------------------------------------------------------
--------------------------------------------------------------------------------
--------------------------------------------------------------------------------
--------------------------------------------------------------------------------
--------------------------------------------------------------------------------
--------------------------------------------------------------------------------
--------------------------------------------------------------------------------
--------------------------------------------------------------------------------
--------------------------------------------------------------------------------
--------------------------------------------------------------------------------
--------------------------------------------------------------------------------
---------------------------------GKGPCAPKAE-EE----------------------------------
--------------------------------------------------------------------------------
--------------------------------------------------------------------------------
--------------------------------------------------------------------------------
--------------------------------------------------------------------------------
--------------------------------------------------------------------------------
--------------------------------------------------------------------------------
--------------------------------------------------------------------------------
--------------------------------------------------------------------------------
--------------------------------------------------------------------------------
--------------------------------------------------------------------------------
--------------------------------------------------------------------------------
--------------------------------------------------------------------------------
--------------------------------------------------------------------------------
--------------------------------------------------------------------------------
--------------------------------------------------------------------------------
--------------------------------------------------------------------------------
--------------------------------------------------------------------------------
--------------------------------------------------------------------------------
--------------------------------------------------------------------------------
--------------------------------------------------------------------------------
----------------------------------------------------------VE
>PVVCY_0300600
MKKC----------------------------------------------------------------------------
-----------------------------------IPLIVLLYA------------------------------------
--------------------------------------------------------------------------------
--------------------------------------------------------------------------------
--------------------------------------------------------------------------------
--------------------------------------------------------------------------------
--------------------------------------------------------------------------------
--------------------------------------------------------------------------------
--------------------------------------------------------------------------------
--------------------------------------------------------------------------------
--------------------------------------------------------------------------------
--------------------------------------------------------------------------------
--------------------MLGNDIINCRPVPDIVFSTYTPPPKDEKGTGANGTTATTTG-------------------
-GN--TGT-TTG--------------------------------------------------------------------
--------------------------------------------------------------------------------
--------------------------------------------------------------------------------
--------------------------------------------------------------------------------
--------------------------------------------------------------------------------
--------------------------------------------------------------------------------
--------------------------------------------------------------------------------
--------------------------------------------------------------------------------
--------------------------------------------------------------------------------
--------------------------------------------------------------------------------
-------------------------GTKEE--------------GK-GTTVDKSAQPESDKEKT----------------
--------------------------------------------------------------------------SGN---
--------------------------------------------------------------------------------
--------------------------------------------------------------------------------
--------------------------------------------S-SD----SST------LSS--S-------------
---------------------------------------------------DTGK-------------------------
------S----SGSPGS------SDSS---DSS-----------------------------------------------
--------------------------------------------------------------------------------
--------------------------------------------------------------------------------
--------------------------------------------------------------------------------
--------------------------------------------------------------------------------
--------DSS-----DSSDSSDST-------------------------------------------------------
--------------------------------------------------------------------------------
--------------------------------------------------------------------------------
--------------------------------------------------------------------------------
--------------------------------------------------------------------------------
-------------DPSGKSKTPD---GTGQKDTQ------QTQQVQN---------------------------------
--------------------------------------------------------------------------------
--------------------------------------------------------------------------------
--------------------------------------------------------------------------------
--------------------------------------------------------------------------------
--------------------------------------------------------------------------------
--------------------------------------------------------------------------------
--------------------------------------------------------------------------------
--------------------------------------------------------------------------------
-------------------------------QP--------------------QADDAS---------------------
----QNQ------------G-------QQANSITTDTNQLPSASGPTVT-DTTPT-------VQ-T-----------PPT
TQ-V-I--APKNV--QTGSVESALLKNFNGVKITGACGDEVAIFLEPYIYINVDSKNTNIEMSANFSSLVG---------
----QHITVFS--GRPPMGNECHE-E-------DTSLRYKMLVYLQGDILTIKWSVFPS-ST-SLYKCEHCNGHTNEN-E
NVDVKKYKLPKLPTPLTTIQVHSLLTKEDKVILRSKNYALKNDMPKKCDAFASKCFLNGQTDIESCYTCSLLTENVPTTD
DCYNYSSPLFKEY-NQ-LLTTGQSEEDEVEK---NNSALVDSINNLLNGVYKIDE--NNNKVLIDEEELTNDLKKELTYY
CHLLSEIDTSGTLENYKVGNSVEVFNNLAKLLKNHEYESKLYLINKLKNPAICMKNVEQWVVNRKGLKLPVTLDNEEKKT
E-------------------NTITFEEGPDGIIDLTKTTDGSP-VTTSAVL-ANKID--AFCNNEFCDRLHDKTSCLSKI
NVEEQGNCATSWVFASKLHLESSICMNGYDHTSSSALYVANCSQKDS-KDKCLAGSNPLEFLDILQTTNYLPTESNYPYS
YKNVGDSCPETNESWVNLFDKVKLENSNNDNKSI-IKGHTSYESKNYKTNMNEFVDIVKNKIKKLGSVIAYVKFNDSMGY
DFNGNKVHKLCGS-ATPDMAVNIIGYGKYLNENNEVKSYWLVRNSWGKHWGHDGNFKVDIETPEDCEGNFIHTALVFDLD
LPVVQKN-TNE-APIYNYYLKTSPNFYKNLYYNHVNKTNGEVS-------------------------------------
----DDAGIYGQAESEQQ------PTS-----------------------------------------------------
--------------------------------------------------------------------------------
---------------------------------------------G-GSDANN---------------------------
------------------KGETGQNGAE----------------------------------------------------
----------------------------------------------NTQ-GKTKT-------------------------
--------------------------------------------------------------------------------
-------------D-QPS-----SESGSDRTE-TKTQNQGG------AT-------------------------------
--------------------------GETTP-GTPGAG-----GA--ASSPGTTG---QTP-------------------
--------------------------------------------------------------------------------
-------------------------------------------------------------QAA-S-GAPGS-------S
SP------------------------------------------------------------SGTGSVTV-----ETPSA
P-------------------------------------------------------------------------------
--------------------------------------------------------------------------------
--------------------------------------------------------------------------------
--------------------------------------------------------------------------------
----------------------------------------------VSP-QGPPTQDSGATQ---------EQ-------
--------------------------------------------------------------------------------
--------------------------------------------------------------------------------
--------------------------------------------------------------------------------
--------------------------------------------------------------------------------
--------------------------------------------------------------P-----APAPVSDG----
---------EQS-DA-------PSTEDTDDATQNTEVFHV--------------LKVVRDKKVQTSLMKYDGFTEM-G-Q
-HSCSRAMSADPTKKEECITFCHNRWDDCYFDTYPGYCLNKLK-GDNV--------------------------------
--------------------------------------------------------------------------------
--------------------------------------------------------------------------------
--------------------------------------------------------------------------------
--------------------------------------------------------------------------------
--------------------------------------------------------------------------------
--------------------------------------------------------------------------------
--------------------------------------------------------------------------------
--------------------------------------------------------------------------------
--------------------------------------------------------------------------------
--------------------------------------------------------------------------------
--------------------------------------------------------------------------------
--------------------------------------------------------------------------------
--------------------------------------------------------------------------------
--------------------------------------------------------------------------------
--------------------------------------------------------------------------------
--------------------------------------------------------------------------------
--------------------------------------------------------------------------------
--------------------------------------------------------------------------------
--------------------------------------------------------------------------------
--------------------------------------------------------------------------------
------------------------------------------------------CNFCAV
>MKS88_001184
MQQN----------------------------------------------------------------------------
-----------------------------------EVLYFLTID------------------------------------
--------------------------------------------------------------------------------
--------------------------------------------------------------------------------
--------------------------------------------------------------------------------
--------------------------------------------------------------------------------
--------------------------------------------------------------------------------
--------------------------------------------------------------------------------
--------------------------------------------------------------------------------
--------------------------------------------------------------------------------
--------------------------------------------------------------------------------
--------------------------------------------------------------------------------
---------------------NIANIIECASDSN------------------------NGA-------------------
-PG--S-T-GNS--------------------------------------------------------------------
--------------------------------------------------------------------------------
--------------------------------------------------------------------------------
--------------------------------------------------------------------------------
--------------------------------------------------------------------------------
--------------------------------------------------------------------------------
--------------------------------------------------------------------------------
--------------------------------------------------------------------------------
--------------------------------------------------------------------------------
--------------------------------------------------------------------------------
---------------------------STT--------------IS-SSNS-----------------------------
--------------------------------------------------------------------------------
--------------------------------------------------------------------------------
--------------------------------------------------------------------------------
-----------------------------------------------------ER--------SASP-------------
--------------------------------------------------------------------------------
-----SE----SPSSGGQA--T-SNGGSNLVGS-----------------------------------------------
--------------------------------------------------------------------------------
--------------------------------------------------------------------------------
--------------------------------------------------------------------------------
--------------------------------------------------------------------------------
----------------------STA-------------------------------------------------------
--------------------------------------------------------------------------------
--------------------------------------------------------------------------------
--------------------------------------------------------------------------------
--------------------------------------------------------------------------------
--------------------------------------------------------------------------------
--------------------------------------------------------------------------------
--------------------------------------------------------------------------------
--------------------------------------------------------------------------------
--------------------------------------------------------------------------------
--------------------------------------------------------------------------------
--------------------------------------------------------------------------------
--------------------------------------------------------------------------------
--------------------------------------------------------------------------------
-------------------------------VPS---------------NP-----------------------------
-------------------Q-------PSQD-------------------------------------------------
-V-S-T--SI--A--NKAKIQSALLTDSNGVMVTGPCNEIFQVFFVPNIFINVQTDKNTVEMGNKFKSLSN---------
----S-ITL-K--TFEYSKNECAG-----------GKTFKFVALIQENKLTLKWKVYDA-PN-QN---------KTTD-D
MADIKRYIIRNVLSPFTAIQVHTVLKHNDEVIMESKNYSISKAVPEKCNFIASECFLHGSIFIEKCYKCTLKAKNIDAND
ECYNYVQKLTSVSTEG-NAVTQAADDN---T---NEVELTESINNILDLIYKVDV--NNNKELVKMEEMDNTLIGELMKY
CKLLKQEDVSGTLENHELANHVETCSNLTKLLEKHNEEKKSSLLYKLKNPAICMKYAENWITNKTGLVLPNLSYKNNENK
IQLQTT-KVSETSSVNQNN-IKDTFNDGIDGVIDLEAVEQD-N-KQSY-YF-TD--S--MFCNDEYCDRWKDKNTCISKI
EAQD----------------------------------------------------------------------------
--------------------------------------------------------------------------------
--------------------------------------------------------------------------------
--------------------------------------------------------------------------------
--------------------------------------------------------------------------------
--------------------------------------------------------------------------------
--------------------------------------------------------------------------------
--------------------------------------------------------------------------------
--------------------------------------------------------------------------------
--------------------------------------------------------------------------------
--------------------------------------------------------------------------------
--------------------------------------------------------------------------------
--------------------------------------------------------------------------------
--------------------------------------------------------------------------------
--------------------------------------------------------------------------------
--------------------------------------------------------------------------------
--------------------------------------------------------------------------------
--------------------------------------------------------------------------------
--------------------------------------------------------------------------------
--------------------------------------------------------------------------------
--------------------------------------------------------------------------------
--------------------------------------------------------------------------------
--------------------------------------------------------------------------------
--------------------------------------------------------------------------------
--------------------------------------------------------------------------------
--------------------------------------------------------------------------------
--------------------------------------------------------------------------------
--------------------------------------------------------------------------------
--------------------------------------------------------------------------------
--------------------------------------------------------------------------------
--------------------------------------------------------------------------------
--------------------------------------------------------------------------------
--------------------------------------------------------------------------------
--------------------------------------------------------------------------------
--------------------------------------------------------------------------------
--------------------------------------------------------------------------------
--------------------------------------------------------------------------------
--------------------------------------------------------------------------------
--------------------------------------------------------------------------------
--------------------------------------------------------------------------------
--------------------------------------------------------------------------------
--------------------------------------------------------------------------------
--------------------------------------------------------------------------------
--------------------------------------------------------------------------------
--------------------------------------------------------------------------------
--------------------------------------------------------------------------------
--------------------------------------------------------------------------------
------------------------------------------------------------
>PmUG01_04024700
MKNA----------------------------------------------------------------------------
-----------------------------------KMT-ISEYT------------------------------------
--------------------------------------------------------------------------------
--------------------------------------------------------------------------------
--------------------------------------------------------------------------------
--------------------------------------------------------------------------------
--------------------------------------------------------------------------------
--------------------------------------------------------------------------------
--------------------------------------------------------------------------------
--------------------------------------------------------------------------------
--------------------------------------------------------------------------------
--------------------------------------------------------------------------------
--------------------VVSKNVVICANDTV------------------------TSV-------------------
-TP--PKE------------------------------------------------------------------------
--------------------------------------------------------------------------------
--------------------------------------------------------------------------------
--------------------------------------------------------------------------------
--------------------------------------------------------------------------------
--------------------------------------------------------------------------------
--------------------------------------------------------------------------------
--------------------------------------------------------------------------------
--------------------------------------------------------------------------------
--------------------------------------------------------------------------------
--------------------------------------------VL-NT-------------------------------
--------------------------------------------------------------------------------
--------------------------------------------------------------------------------
--------------------------------------------------------------------------------
--------------------------------------------------------------------------------
--------------------------------------------------------------------------------
-----------------------SNSL-----------------------------------------------------
--------------------------------------------------------------------------------
--------------------------------------------------------------------------------
--------------------------------------------------------------------------------
--------------------------------------------------------------------------------
----------------------KTT-------------------------------------------------------
--------------------------------------------------------------------------------
--------------------------------------------------------------------------------
--------------------------------------------------------------------------------
--------------------------------------------------------------------------------
--------------------------------------------------------------------------------
--------------------------------------------------------------------------------
--------------------------------------------------------------------------------
--------------------------------------------------------------------------------
--------------------------------------------------------------------------------
--------------------------------------------------------------------------------
--------------------------------------------------------------------------------
--------------------------------------------------------------------------------
--------------------------------------------------------------------------------
-------------------------------LPAAQP---DA-----------KNG-NE---------------------
-----D-------------T-------GRVDT----------------N-VT----------------------------
TI-M-T--NP--E--NSDKVKSAFLKNETGVKLNGVCGAEVGIFLVPHIYIYLQTKDTNIQLQSELIPID----------
------KTIIL--DK--------------------------------------------------------------D-N
IMDVRKFRIPTLDVPISSIQVHTWIGSNRSYILESKNYAIKKGIPEKCETIATNCFLSGFTDIEKCYKCTLRVRGEQHSD
VCYKFISKVEDTQKDA-DILTAGSSED---S---DEYKLKESIDNILNLIYKTDV--NNNKELIKLEELDNTLKMELINY
CNLLKQVDMSGTLENHELANDIETYNNLTKLLIKHDNEKKTSLHDKLKNPAICMKNVHEWIKNRRGLVLPQMTYKNVADI
NNVHL--NQNEELQDSNNT-SRNIYKEGNNEIIDLTD-NKNKN-VDAS-HF-TD--S--MFCNDEYCDRLKDKNSCVSKI
EVQDQGNCSISWIFASKLHLESIKCMKGYEHGSISALYVANCANKEA-MDKYHVGSNPLEFLKIIDDKKFLPLEYNLPYA
YAKVGNDCPNPQKHWTNLWTGAKLVDSKNEPNSLGAKGYTAYESDKFRGNMDTFIKKIKHEVMHKGSVIAYVKVENVMGY
DLNGKKVLSVCGD-KNADHAVNIIGWGNYINDEGKKKSYWIVRNSWGKYWGDDGNFKVDIHGPEECEHNFIHTVAMFNID
MPVAQVVKNKD-AEIFNYYGKTSPDFFSNLYYKSLESVKNSNS----------------------------SGG------
TFLGQNSMVHGNSGSDT---------------------------------------------------------------
--------------------------------------------------------------------------------
--------------------------------------------------------------------------------
--------------------------------------------------------------------------------
----------------------------------------------KAQ-EVSAS-------------------------
--------------------------------------------------------------------------------
-------------S-SSS-----STTTTT-------GEEGT------NH-------------------------------
--------------------------HQTSP-VV---G-----GAA-GGTEDTT--------------------------
--------------------------------------------------------------------------------
--------------------------------------------------------------------------------
--------------------------------------------------------------GKQTLPTEESATVEKQDG
A-------------------------------------------------------------------------------
--------------------------------------------------------------------------------
--------------------------------------------------------------------------------
--------------------------------------------------------------------------------
-------------TEKEVSPPATGTVKGTTSGEPSAALSKGGDT--VPT-VNDPS-KEEVAG--------NGK-------
--------------------------------------------------------------------------------
--------------------------------------------------------------------------------
--------------------------------------------------------------------------------
--------------------------------------------------------------------------------
--------------------------------------------------------------G-----T---QGSQ----
---------ANKGA---------NSVENAASSESIEIIHI--------------LKHIKNSNVKMGLVKYDHEYEV-G-E
-HSCMRTSSTNPEKHSDCVKFCKEKFEECEKEPIPGICLANLY-KSDD--------------------------------
--------------------------------------------------------------------------------
--------------------------------------------------------------------------------
--------------------------------------------------------------------------------
--------------------------------------------------------------------------------
--------------------------------------------------------------------------------
--------------------------------------------------------------------------------
--------------------------------------------------------------------------------
--------------------------------------------------------------------------------
--------------------------------------------------------------------------------
--------------------------------------------------------------------------------
--------------------------------------------------------------------------------
--------------------------------------------------------------------------------
--------------------------------------------------------------------------------
--------------------------------------------------------------------------------
--------------------------------------------------------------------------------
--------------------------------------------------------------------------------
--------------------------------------------------------------------------------
--------------------------------------------------------------------------------
--------------------------------------------------------------------------------
--------------------------------------------------------------------------------
------------------------------------------------------CFFCYV
>PRCDC_0206700
MKIH----------------------------------------------------------------------------
-----------------------------------IFLIATIYV------------------------------------
--------------------------------------------------------------------------------
--------------------------------------------------------------------------------
--------------------------------------------------------------------------------
--------------------------------------------------------------------------------
--------------------------------------------------------------------------------
--------------------------------------------------------------------------------
--------------------------------------------------------------------------------
--------------------------------------------------------------------------------
--------------------------------------------------------------------------------
--------------------------------------------------------------------------------
--------------------LFSEKLIKCTTAST------------------------NQG-------------------
-GD--KVT-QPS--------------------------------------------------------------------
--------------------------------------------------------------------------------
--------------------------------------------------------------------------------
--------------------------------------------------------------------------------
--------------------------------------------------------------------------------
--------------------------------------------------------------------------------
--------------------------------------------------------------------------------
--------------------------------------------------------------------------------
--------------------------------------------------------------------------------
--------------------------------------------------------------------------------
---------------------------TL----------------P-GTNQ-----------------------------
--------------------------------------------------------------------------------
--------------------------------------------------------------------------------
--------------------------------------------------------------------------------
-----------------------------------------------D----TQS--------STLP-------------
--------------------------------------------------------------------------------
-----GP----TPTPGASS-----G-----PGT-----------------------------------------------
--------------------------------------------------------------------------------
--------------------------------------------------------------------------------
--------------------------------------------------------------------------------
--------------------------------------------------------------------------------
----------------------GPT-------------------------------------------------------
--------------------------------------------------------------------------------
--------------------------------------------------------------------------------
--------------------------------------------------------------------------------
--------------------------------------------------------------------------------
--------------------------------------------------------------------------------
--------------------------------------------------------------------------------
--------------------------------------------------------------------------------
--------------------------------------------------------------------------------
--------------------------------------------------------------------------------
--------------------------------------------------------------------------------
--------------------------------------------------------------------------------
--------------------------------------------------------------------------------
--------------------------------------------------------------------------------
-------------------------------SPK---------------SPSPPADDTK---------------------
----NS-------------G-------SADNA----------------D-SSSSK-------IE-I--------------
PP-L-G--KP--E--NHKTIDSAMLKNYKGVKVTGTCGADFGLFLVPHIYVHVKSKDTEIELSSELAPPE----------
------MQTKF--DKTQLKNFCLE-N--------DTKKFNFIAYIYKDILVFKWKVYTE-GP-------------STT-Q
EIDEMKYLLPNLKQPITSIQVHSWTGTKESYILESKDYVLGEGMPEKCDAIATDCFLSGFTDIGKCFQCKLLMQEKNIND
SCFKYVSNNQKELIKKQLKITAQDDEE---S---SEYHLSESIKTLLKNIYKHNNDDNKKKELLHFENVNSDLKSELLNY
CNLLKEVNMNGVLKDHQLGNVQDVFNNLTKLLEEHKEENDNVLYHKMKNEALCLKNVNDWMKNKTGLVLPQLSYDLTYKN
N--------------------------------NFTEITQNKT-YTSQ-NI-VD--K--LYCNHDYCNRLKDHNNCISKI
NVEDQKNCALSWAFASKYHLETIKCMKGYEPLNASVLYVANCLKNKN-KDICTEGSNPLVFLETVEEKGFLPTESNYPYD
QSKVGDICPQIQNDWDNAFENTKVLDYNNAPFSVGTKGYTAYESEHFKDKMDTFIKLVKDEIVNKGSVIAYVKAENLLGY
ELNGKKVQNLCGD-KKPDHVVNIVGYGNYINDEDEKKSYWIVRNSWGKYWGDDGYFKVDMYGPSTCEDNFIHSVVIFNVE
VPVNENFHKKE-HDIYNYYLKTSPEFYHNLYYKTFNSNKEEKT----------------------------LN-------
----KNSYVYGQDTTQVG------NKA-----------------------------------------------------
--------------------------------------------------------------------------------
---------------------------------------------P-VS-------------------------------
--------------------------------------------------------------------------------
----------------------------------------------GEQ-HPTGS-------------------------
--------------------------------------------------------------------------------
-------------S-LSG-----SQTGSS--------LSGS------QT-------------------------------
---------------------GSSLSGSETV-SP-SP------VSQ-TVSSPNGS---QTG-------------------
--------------------------------------------------------------------------------
-------------------------------------------------------------SSL-S-GGSQV-------T
NSSLT---------------------------------------------------------ESTSSSSG-----QQENG
S-------------------------------------------------------------------------------
--------------------------------------------------------------------------------
--------------------------------------------------------------------------------
--------------------------------------------------------------------------------
----------------------------------------------LST-QGSSP-ATGNPK---------GT-------
--------------------------------------------------------------------------------
--------------------------------------------------------------------------------
--------------------------------------------------------------------------------
--------------------------------------------------------------------------------
--------------------------------------------------------------E-----QETSTAEG----
---------LSE-V--------LPTAKEDTTEEKIQIIHV--------------LKHIKNSKIRRGLVKYNHEFEV-G-D
-NSCSRSTSKNAEMHEKCVNICEKNWPECRGTAVPGYCLSTYD-DKNE--------------------------------
--------------------------------------------------------------------------------
--------------------------------------------------------------------------------
--------------------------------------------------------------------------------
--------------------------------------------------------------------------------
--------------------------------------------------------------------------------
--------------------------------------------------------------------------------
--------------------------------------------------------------------------------
--------------------------------------------------------------------------------
--------------------------------------------------------------------------------
--------------------------------------------------------------------------------
--------------------------------------------------------------------------------
--------------------------------------------------------------------------------
--------------------------------------------------------------------------------
--------------------------------------------------------------------------------
--------------------------------------------------------------------------------
--------------------------------------------------------------------------------
--------------------------------------------------------------------------------
--------------------------------------------------------------------------------
--------------------------------------------------------------------------------
--------------------------------------------------------------------------------
------------------------------------------------------CDFCYV
>MKS88_001185
--------------------------------------------------------------------------------
--------------------------------------------------------------------------------
--------------------------------------------------------------------------------
--------------------------------------------------------------------------------
--------------------------------------------------------------------------------
--------------------------------------------------------------------------------
--------------------------------------------------------------------------------
--------------------------------------------------------------------------------
--------------------------------------------------------------------------------
--------------------------------------------------------------------------------
--------------------------------------------------------------------------------
--------------------------------------------------------------------------------
--------------------------------------------------------------------------------
--------------------------------------------------------------------------------
--------------------------------------------------------------------------------
--------------------------------------------------------------------------------
--------------------------------------------------------------------------------
--------------------------------------------------------------------------------
--------------------------------------------------------------------------------
--------------------------------------------------------------------------------
--------------------------------------------------------------------------------
--------------------------------------------------------------------------------
--------------------------------------------------------------------------------
--------------------------------------------------------------------------------
--------------------------------------------------------------------------------
--------------------------------------------------------------------------------
--------------------------------------------------------------------------------
--------------------------------------------------------------------------------
--------------------------------------------------------------------------------
--------------------------------------------------------------------------------
--------------------------------------------------------------------------------
--------------------------------------------------------------------------------
--------------------------------------------------------------------------------
--------------------------------------------------------------------------------
--------------------------------------------------------------------------------
--------------------------------------------------------------------------------
--------------------------------------------------------------------------------
--------------------------------------------------------------------------------
--------------------------------------------------------------------------------
--------------------------------------------------------------------------------
--------------------------------------------------------------------------------
--------------------------------------------------------------------------------
--------------------------------------------------------------------------------
--------------------------------------------------------------------------------
--------------------------------------------------------------------------------
--------------------------------------------------------------------------------
--------------------------------------------------------------------------------
--------------------------------------------------------------------------------
--------------------------------------------------------------------------------
--------------------------------------------------------------------------------
--------------------------------------------------------------------------------
--------------------------------------------------------------------------------
--------------------------------------------------------------------------------
--------------------------------------------------------------------------------
--------------------------------------------------------------------------------
--------------------------------------------------------------------------------
-------------------------MKGYEHASSSALYVANCANKEA-KDKCHVGSNPLEFLKIIDENKFLPLEVNLPYS
YAKVGNACPNPQNHWTNLWANVELLDSKDEPNSLGAKGYTAYESDKFKGNMDAFIGIIKKEILLKGSVIAYVKTKNAMGY
DLNGKKVLSLCGD-KHPDHAVNITGYGNYINSKGEKKSYWIVRNSWGKYWGDEGNFMVDMHGPEQCEHNFMHSVVMFNID
MPLTNVNKKKE-AELYNYYLKTSPDFYSNLYFNSLSAEKANDL----------------------------NNK------
NVITANSVIYGSDNSAS---------------------------------------------------------------
--------------------------------------------------------------------------------
--------------------------------------------------------------------------------
--------------------------------------------------------------------------------
----------------------------------------------G---------------------------------
--------------------------------------------------------------------------------
-----------------------TQPGVG---------------------------------------------------
-----------------------------------VA--------P-GVGV-----------------------------
--------------------------------------------------------------------------------
--------------------------------------------------------------------------------
-------------------------------------------------------------------AP--------GVG
V-------------------------------------------------------------------------------
--------------------------------------------------------------------------------
--------------------------------------------------------------------------------
--------------------------------------------------------------------------------
----------------------------------------------APG-VGVSS-NTGGPG--------AEV-------
--------------------------------------------------------------------------------
--------------------------------------------------------------------------------
--------------------------------------------------------------------------------
--------------------------------------------------------------------------------
--------------------------------------------------------------G-----T---NGSQ----
---------GSEIEK-------AVPDS-TSPVNNKKIVHI--------------LKLIKDDHVKWNLIKYKNKDSI-NED
-HDCSRSYSPKEGKYEYCVKLCDDKWNDCKDEELPGNCLSKFD-TANE--------------------------------
--------------------------------------------------------------------------------
--------------------------------------------------------------------------------
--------------------------------------------------------------------------------
--------------------------------------------------------------------------------
--------------------------------------------------------------------------------
--------------------------------------------------------------------------------
--------------------------------------------------------------------------------
--------------------------------------------------------------------------------
--------------------------------------------------------------------------------
--------------------------------------------------------------------------------
--------------------------------------------------------------------------------
--------------------------------------------------------------------------------
--------------------------------------------------------------------------------
--------------------------------------------------------------------------------
--------------------------------------------------------------------------------
--------------------------------------------------------------------------------
--------------------------------------------------------------------------------
--------------------------------------------------------------------------------
--------------------------------------------------------------------------------
--------------------------------------------------------------------------------
------------------------------------------------------CFFCYV
>PocGH01_04022300
MYM-----------------------------------------------------------------------------
------------------------------------------CA------------------------------------
--------------------------------------------------------------------------------
--------------------------------------------------------------------------------
--------------------------------------------------------------------------------
--------------------------------------------------------------------------------
--------------------------------------------------------------------------------
--------------------------------------------------------------------------------
--------------------------------------------------------------------------------
--------------------------------------------------------------------------------
--------------------------------------------------------------------------------
--------------------------------------------------------------------------------
--------------------SFGKDTIKLASGEN------------------------VPK-------------------
-EV--QDV-S----------------------------------------------------------------------
--------------------------------------------------------------------------------
--------------------------------------------------------------------------------
--------------------------------------------------------------------------------
--------------------------------------------------------------------------------
--------------------------------------------------------------------------------
--------------------------------------------------------------------------------
--------------------------------------------------------------------------------
--------------------------------------------------------------------------------
--------------------------------------------------------------------------------
---------------------------VPA--------------DP-GNHK-----------------------------
--------------------------------------------------------------------------------
--------------------------------------------------------------------------------
--------------------------------------------------------------------------------
--------------------------------------------S-ED----TGS--------S--V-------------
--------------------------------------------------------------------------------
-----PTS--ISSKPV----------------------------------------------------------------
--------------------------------------------------------------------------------
--------------------------------------------------------------------------------
--------------------------------------------------------------------------------
--------------------------------------------------------------------------------
----------------------VDA-------------------------------------------------------
--------------------------------------------------------------------------------
--------------------------------------------------------------------------------
--------------------------------------------------------------------------------
--------------------------------------------------------------------------------
-------------QPVSQVT------------------------------------------------------------
--------------------------------------------------------------------------------
--------------------------------------------------------------------------------
--------------------------------------------------------------------------------
--------------------------------------------------------------------------------
--------------------------------------------------------------------------------
--------------------------------------------------------------------------------
--------------------------------------------------------------------------------
--------------------------------------------------------------------------------
-------------------------------EAASAGSGTHKISTE---GKSPITGSTE---------------------
----SASP-----------S-------KVGAL------------G---E-TVNG--------SI-G--------------
PR-LPQ--KV--Q--GKDMVESSLLKNYTGIKVSGPCGEEIGIFLIPYIYITVQTEIDSIKVATKFPQSDN---------
----EILEFKN--ENDKLSNQCAI-N--------ESSKFTFIVYIYKGLLTLKWKVHTT-IS-SQ---------NTDK-T
KADTRTYVMPPMEMPITSIQVHTFLVEGETVFLKSKDYVIKKDMPLKCENVANNCFLSGNTDIEKCYTCSLLIKDVDTSD
VCFNYVSSEFKERLEE-IKIKGQDDDQ---S---DEYELTETIDNILKGIYKTDS--KGNKELIHWEDVDAALKEELTKY
CMLLKGLDTSGMLDYFHLGNEIDVFNNLSKFLKKHKEEKHFLLKKKLKNAVMCIKSVDEWVKNKTGFVLPQLSYSILDNT
NGQQ-----------------QSDKKEGEFGISNLINETKDIN-DLHP-PI--T--D--MFCNAEYCDRWKDKNGCFSKI
GASDQGNCATSWIFASKMHLETIKCMKGYDHVSSSALYVANCSEKDV-KEKCTVGSNPLEFLNIVNGKKFLPSEANLQYS
YAKVSDDCPKPKSNWVNLWTGIKLLDYVPTPNSVGTKGYTAYESEKFK--------------------------------
--------------------VNIVGYGNYISADGKKKSYWIVRNSWGENWGDNGNFKVDMDTPAECKHNFVHTAAVFNLD
LPIVEKPA-KN-GVVNNGSVSAQS--------------------------------------------------------
------DSVYGQATEQTQ------ASP-----------------------------------------------------
--------------------------------------------------------------------------------
---------------------------------------------T-SE-------------------------------
--------------------------------------------------------------------------------
-----------------------------------------------AA-QVLEL-------------------------
--------------------------------------------------------------------------------
-------------G-GAR-----GVLGGD------------------TS-------------------------------
----------------------------------------------------TEL---NQG-------------------
--------------------------------------------------------------------------------
--------------------------------------------------------------ES-S-GGKSL-------E
LSKDA---------------------------------------------------------SG--APSG-----GALTG
E-------------------------------------------------------------------------------
--------------------------------------------------------------------------------
--------------------------------------------------------------------------------
--------------------------------------------------------------------------------
----------------------------------------------TST-GG----------------------------
--------------------------------------------------------------------------------
--------------------------------------------------------------------------------
--------------------------------------------------------------------------------
--------------------------------------------------------------------------------
----------------------------------------------------------------------ASVAQD----
---------GAG-T--------SEKEESASDPKKVEVVHI--------------LKYIKNNKIQSSLIKYDYEYGL-G-D
-HACSRSHAIDPEKQDECISFCNDKWDDCKRTISPGYCLTKLK-GTNE--------------------------------
--------------------------------------------------------------------------------
--------------------------------------------------------------------------------
--------------------------------------------------------------------------------
--------------------------------------------------------------------------------
--------------------------------------------------------------------------------
--------------------------------------------------------------------------------
--------------------------------------------------------------------------------
--------------------------------------------------------------------------------
--------------------------------------------------------------------------------
--------------------------------------------------------------------------------
--------------------------------------------------------------------------------
--------------------------------------------------------------------------------
--------------------------------------------------------------------------------
--------------------------------------------------------------------------------
--------------------------------------------------------------------------------
--------------------------------------------------------------------------------
--------------------------------------------------------------------------------
--------------------------------------------------------------------------------
--------------------------------------------------------------------------------
--------------------------------------------------------------------------------
------------------------------------------------------CIFCFV
>MKS88_001183
MKYG----------------------------------------------------------------------------
-----------------------------------ILYIFMICI------------------------------------
--------------------------------------------------------------------------------
--------------------------------------------------------------------------------
--------------------------------------------------------------------------------
--------------------------------------------------------------------------------
--------------------------------------------------------------------------------
--------------------------------------------------------------------------------
--------------------------------------------------------------------------------
--------------------------------------------------------------------------------
--------------------------------------------------------------------------------
--------------------------------------------------------------------------------
--------------------SFGSNTIKCTTVSV------------------------SDN-------------------
-RGNEASE-QPL--------------------------------------------------------------------
--------------------------------------------------------------------------------
--------------------------------------------------------------------------------
--------------------------------------------------------------------------------
--------------------------------------------------------------------------------
--------------------------------------------------------------------------------
--------------------------------------------------------------------------------
--------------------------------------------------------------------------------
--------------------------------------------------------------------------------
--------------------------------------------------------------------------------
---------------------------QPA--------------QP-GPQT-----------------------------
--------------------------------------------------------------------------------
--------------------------------------------------------------------------------
--------------------------------------------------------------------------------
--------------------------------------------H-EP----SNS--------Q--V-------------
--------------------------------------------------------------------------------
-----QN----SSNPNI------SDLT-----------------------------------------------------
--------------------------------------------------------------------------------
--------------------------------------------------------------------------------
--------------------------------------------------------------------------------
--------------------------------------------------------------------------------
----------------------VTT-------------------------------------------------------
--------------------------------------------------------------------------------
--------------------------------------------------------------------------------
--------------------------------------------------------------------------------
--------------------------------------------------------------------------------
-------------PPVAQNLSHE----TPKNGSS------Q-SPPQNGPLLS----------------------------
--------------------------------------------------------------------------------
--------------------------------------------------------------------------------
--------------------------------------------------------------------------------
--------------------------------------------------------------------------------
--------------------------------------------------------------------------------
--------------------------------------------------------------------------------
--------------------------------------------------------------------------------
--------------------------------------------------------------------------------
-------------------------------SPSAVNNGQPNVSSGGAVSPNLSSAGNS---------------------
----NG-------------A-------TQLSA----------------E-SQNG--------AV-S--------------
PK-V-P--NY--H--NMAKIESALLKNHTGVRITGPCNEEVGVFLIPYIYITVKSKTDNIELSSKFPQSDN---------
----EVLEFKK--EKEELQNKCGQ-D--------SKKTFKFIIYIQQDVLTLKWKVYPS-EP-SS---------DASN-I
KADVRKYKIPKLETPITSIQVHTAAVEEGKAFLKSKDYSIKNDIPVKCEQIASACFLSGNTDIEKCYTCNLLIQNTPTSD
KCFNYVSSDIKENLND-IEIIAQDDEG---S---NEYKLTESISNIMKSIYKTDK--GNKKELKKFEDLDDISKAELMNY
CMLLKEVDTNGTLEMNELGKETDVFNNISRLLKNHIQENNTALVKKLKNAAMCMKYIDNWVVNKTGLILPELSYKKLENT
NDVYL--NENGELQIHKNG-YGHIDKEGDNNKGDLTNVDKDSK-VLSI-PV-TN--G--MFCNEEYCDRWKDKNSCVSKI
EAQDQGSCATSWIFASKLHLETIRCMKGYEHASSSALYVANCANKEA-KDKCHVGSNPLEFLKIIDENKFLPLEVNLPYS
YANVGNECPNPQNHWTNLWANVELLDSKDEPNSLGAKGYTAYESDKFRGNMETFIKKIKHEVMHKGSVIAYVKVENVMGY
DLNGKKVLSVCGD-KNADHAVNIIGWGNYINDEGKKKSYWIVRNSWGMYWGEEGNFKVDIYGPEKCEHNFIHSVVKFNID
IPLSKVNTKKE-AELYNYYLKTSPDFYSNLYFNSLSAEKANDL----------------------------STN------
KVL-DQMTVHGQAVEESS--------------------------------------------------------------
--------------------------------------------------------------------------------
--------------------------------------------------------------------------------
--------------------------------------------------------------------------------
--------------------------------------------------------------------------------
--------------------------------------------------------------------------------
--------------------------------------------------------------------------------
--------------------------------------------------------------------------------
--------------------------------------------------------------------------------
--------------------------------------------------------------------------------
--------------------------------------------------------------EGTSGQHG-----QHGQ-
--------------------------------------------------------------------------------
--------------------------------------------------------------------------------
--------------------------------------------------------------------------------
--------------------------------------------------------------------------------
---------------------------------------------------------PGQPE---------ST-------
--------------------------------------------------------------------------------
--------------------------------------------------------------------------------
--------------------------------------------------------------------------------
--------------------------------------------------------------------------------
--------------------------------------------------------------S-----SSETVAES----
---------SAQ-GL-------DSAASDVPDVQKFEVVHI--------------LKHIKNSKSKTTLVKYDYYYDF-G-D
-HACSRTQASNPEKLGDCISFCNNNWDTCRRSVSPGYCLTKLK-KTNE--------------------------------
--------------------------------------------------------------------------------
--------------------------------------------------------------------------------
--------------------------------------------------------------------------------
--------------------------------------------------------------------------------
--------------------------------------------------------------------------------
--------------------------------------------------------------------------------
--------------------------------------------------------------------------------
--------------------------------------------------------------------------------
--------------------------------------------------------------------------------
--------------------------------------------------------------------------------
--------------------------------------------------------------------------------
--------------------------------------------------------------------------------
--------------------------------------------------------------------------------
--------------------------------------------------------------------------------
--------------------------------------------------------------------------------
--------------------------------------------------------------------------------
--------------------------------------------------------------------------------
--------------------------------------------------------------------------------
--------------------------------------------------------------------------------
--------------------------------------------------------------------------------
------------------------------------------------------CLFCFV
>PY17X_0305600
MKTY----------------------------------------------------------------------------
-----------------------------------IPLIFLLYA------------------------------------
--------------------------------------------------------------------------------
--------------------------------------------------------------------------------
--------------------------------------------------------------------------------
--------------------------------------------------------------------------------
--------------------------------------------------------------------------------
--------------------------------------------------------------------------------
--------------------------------------------------------------------------------
--------------------------------------------------------------------------------
--------------------------------------------------------------------------------
--------------------------------------------------------------------------------
--------------------MLGNDIINCRPVPQHF-----------------PYPSTLTG-------------------
-GN--NGT-TPG--------------------------------------------------------------------
--------------------------------------------------------------------------------
--------------------------------------------------------------------------------
--------------------------------------------------------------------------------
--------------------------------------------------------------------------------
--------------------------------------------------------------------------------
--------------------------------------------------------------------------------
--------------------------------------------------------------------------------
--------------------------------------------------------------------------------
--------------------------------------------------------------------------------
-------------------------GAQKA--------------EK-GTTD-----------------------------
--------------------------------------------------------------------------------
--------------------------------------------------------------------------------
--------------------------------------------------------------------------------
--------------------------------------------K-NA----SEL-------------------------
--------------------------------------------------------------------------------
-----ES----EKDKNS---------Q-----------------------------------------------------
--------------------------------------------------------------------------------
--------------------------------------------------------------------------------
--------------------------------------------------------------------------------
--------------------------------------------------------------------------------
----------------------KST-------------------------------------------------------
--------------------------------------------------------------------------------
--------------------------------------------------------------------------------
--------------------------------------------------------------------------------
--------------------------------------------------------------------------------
-------------DPSAPSSSNI----ATLPGSP------D-SAKQGSGSDS----------------------------
--------------------------------------------------------------------------------
--------------------------------------------------------------------------------
--------------------------------------------------------------------------------
--------------------------------------------------------------------------------
--------------------------------------------------------------------------------
--------------------------------------------------------------------------------
--------------------------------------------------------------------------------
--------------------------------------------------------------------------------
-------------------------------SDSSDS-SDSSDSSDSSDSSDSSDSSDSSDSSDSSDVTRTKEVTPGTPV
GTNTSDQQQSQDALQKAAGG-------PSSDP----------------ASISSSE----VIVMD-I--------------
SKIK-R--RS--E--HRGTVESALLKNYKGVKVTGSCGDEVGIFLEPYIYISVDSKNNVMDLSATFPNVLG---------
----QHITIFS--KESPMKNLCYD-D--------DHLYYKMLVYLDQDVLTIKWTVFPI-DP-GMGKCELCAN-HNSE-N
NVDVKKFRIPKLETPFTTIQVHSLLTKENQVVIKSKDYSLINDMPKKCDKIATKCFLDGKTDIEPCYTCSLLTENFPRTD
ECYNYSSPLVKEY-NQ-VLAVGQSDEDNVDD---KNLSLVDSINNILNDIYKTDE--QNNKVLIDVEDLSTNLKKELTYY
CQILNEIDTSGTLDIYKIGNSVEIFNNLIRLLKNHQDENKSYMINKLKNPAICMKHVEQWVVNRKGLKLPIILDDSETEN
KN----------SEESKNTNISIIYEEGPDGIIDLTKTIDGNT-VSGLGVL-ANKLD--AFCNNDFCDRLKDNNSCISNI
DVEEQGNCATSWIFASKFHLETAICMKGHDNFTTSALYVANCSKKDP-KDKCLTGSNPLEFLDILQANAYLPNESNYPYN
YKNVGDSCPETNESWVNLFDKVKLENSNDDTKSI-IKGYTSYESKDYKSNMNEFVDIIKNKIKKLGSVIAYVKFSDFMGY
DFNGNKVHKLSGS-GTPDMIVNIIGYGKYINENNQVKPYWLVRNSWGKHWADEGNFKVDMETPENSEHNFIHTVLVFDLD
LPVAQKIN-ND-APIYNYYLKNSPNFYKNLYYNHVSRKNAKAQ----------------------------AD-------
----ADAAISGQAEEGPTKV----EGV-----------------------------------------------------
--------------------------------------------------------------------------------
---------------------------------------------S--N---D---------------------------
------------------KGQTLQSGGG----------------------------------------------------
----------------------------------------------SSQ-DGTAN-------------------------
--------------------------------------------------------------------------------
-------------N-VPG-----SQSGSGITGNGATVKDGA------TV-------------------------------
-------------------------QA-AQGQVA---N-----GQTGPGSAVTPS---QTV-------------------
--------------------------------------------------------------------------------
-------------------------------------------------------------QPS-P-GGSGLPPTGSDAG
SRSPP---------------------------------------------------------TGTPSGSR-----FPPKG
S-------------------------------------------------------------------------------
--------------------------------------------------------------------------------
--------------------------------------------------------------------------------
--------------------------------------------------------------------------------
----------------------------------------------PTV-TVLTS--SGGNG--------AQT-------
--------------------------------------------------------------------------------
--------------------------------------------------------------------------------
--------------------------------------------------------------------------------
--------------------------------------------------------------------------------
--------------------------------------------------------------Q-----TNLNPASG----
----SVQSNSAT-TA-------VNTESQANSTKNTEVFHV--------------LKVVRNKKVQTSLIKYNKYNEM-G-E
-HSCSRAMSRDPLNKEKCIQFCSDNWDHCYFDLYPGYCLNKLK-RDNE--------------------------------
--------------------------------------------------------------------------------
--------------------------------------------------------------------------------
--------------------------------------------------------------------------------
--------------------------------------------------------------------------------
--------------------------------------------------------------------------------
--------------------------------------------------------------------------------
--------------------------------------------------------------------------------
--------------------------------------------------------------------------------
--------------------------------------------------------------------------------
--------------------------------------------------------------------------------
--------------------------------------------------------------------------------
--------------------------------------------------------------------------------
--------------------------------------------------------------------------------
--------------------------------------------------------------------------------
--------------------------------------------------------------------------------
--------------------------------------------------------------------------------
--------------------------------------------------------------------------------
--------------------------------------------------------------------------------
--------------------------------------------------------------------------------
--------------------------------------------------------------------------------
------------------------------------------------------CNFCAV
>PCHAS_0307200
MKKC----------------------------------------------------------------------------
-----------------------------------IPLIFLLYA------------------------------------
--------------------------------------------------------------------------------
--------------------------------------------------------------------------------
--------------------------------------------------------------------------------
--------------------------------------------------------------------------------
--------------------------------------------------------------------------------
--------------------------------------------------------------------------------
--------------------------------------------------------------------------------
--------------------------------------------------------------------------------
--------------------------------------------------------------------------------
--------------------------------------------------------------------------------
--------------------MLGNDIINCRPVPE------------------------PMF---STHEYDKHINGAGKGT
GGS--NGV-TPE--------------------------------------------------------------------
--------------------------------------------------------------------------------
--------------------------------------------------------------------------------
--------------------------------------------------------------------------------
--------------------------------------------------------------------------------
--------------------------------------------------------------------------------
--------------------------------------------------------------------------------
--------------------------------------------------------------------------------
--------------------------------------------------------------------------------
--------------------------------------------------------------------------------
-----------------------------T--------------GK-GTTNEKISQPESEKDKA----------------
--------------------------------------------------------------------------PES---
--------------------------------------------------------------------------------
--------------------------------------------------------------------------------
--------------------------------------------S-PD----SST--------L--P-------------
--------------------------------------------------------------------------------
-----SP----GSGPSPSSPES-SDSS---NSS-----------------------------------------------
--------------------------------------------------------------------------------
--------------------------------------------------------------------------------
--------------------------------------------------------------------------------
--------------------------------------------------------------------------------
----------------------DSS-------------------------------------------------------
--------------------------------------------------------------------------------
--------------------------------------------------------------------------------
--------------------------------------------------------------------------------
--------------------------------------------------------------------------------
-------------DPSASSDKSKNPSGTGTDSSS------S-SQGQDAKNQT----------------------------
--------------------------------------------------------------------------------
--------------------------------------------------------------------------------
--------------------------------------------------------------------------------
--------------------------------------------------------------------------------
--------------------------------------------------------------------------------
--------------------------------------------------------------------------------
--------------------------------------------------------------------------------
--------------------------------------------------------------------------------
-------------------------------QPQPQPQPQPQ--------PQPQTDDNP---------------------
----SS----------K--T-------NTDNV----------------D-ASQTLSVTEPA-AN-S--------------
TQ-V-V--AP--KNVQTGSVESALLKNFNGVKVTGACGDEAAIFLEPYIYINIDSKNTNINLSANFSNLFG---------
----QHITVFA--GQTPMGNVCHEED--------DSLRYKMLVYLQDDILTIKWSVFPS-NP-ESNSCKYCTGHTNEN-E
HVDVKKFRLPRLPTPLTTIQVHSLLNKEDKVIIRSKDYALKNEMPKKCDQVASKCFLNGQTDIEQCYTCSLLTEKIPTTD
ECYNYSSPLVREYT-Q-VLTTAQSDED---NVEKNNTALVESINNLLNGVYKVDE--HNNKVLIDEEELSNDLKKELTYY
CQVLSEIDTSGTLENYKVGNSVEIFNNLAKLLKNHENENKLYLINKLKNPAICMKDVEQWVVNRKGLKLPVALDDAEKKT
DN-------------------AIKFEEGPDGIVDLTKTVDGNPITTTA-VL-AN--KLDAFCNNEFCDRLNDKTSCISNI
NVEEQGNCATSWVFASKLHLESSICMKGYDHTSASALYVANCSKKDS-KDKCLAGSNPLEFIDILQTNNYLPTESNYPYN
YKNVGDACPETNESWVNLFDKVKLEDSNKDNKSI-IKGYKSYESKNYKTNMNEFVDIVKNNIKKLGSVIAYVKFNDSMGY
DFNGSKVHKLCGS-ATPDMAVNIIGYGKYINENNEVKSYWLVRNSWGKHWADEGNFKVDIETPEDCEDNFIHTALVFDLD
LPVVAKN-TNE-APIYNYYLKTSPSFYKNLYYNHVNKTHGEVS-------------------------------------
----DDAAIYGQAEPEAP------GKN-----------------------------------------------------
--------------------------------------------------------------------------------
---------------------------------------------N-QS-------------------------------
--------------------------------------------------------------------------------
----------------------------------------------GSTTDTTKV-------------------------
--------------------------------------------------------------------------------
-------------T-TAN-----SESGSDAGGKTKTGESGT-----SAT-------------------------------
--------------------------GKETP-AV---A------------------------------------------
--------------------------------------------------------------------------------
-----------------------------------------------------------------------G-------T
DGQTN---------------------------------------------------------KVTDSSAG-----QSPSV
P-------------------------------------------------------------------------------
--------------------------------------------------------------------------------
--------------------------------------------------------------------------------
--------------------------------------------------------------------------------
----------------------------------------------TGA-SGPTP---QAPA---------GP-------
--------------------------------------------------------------------------------
--------------------------------------------------------------------------------
--------------------------------------------------------------------------------
--------------------------------------------------------------------------------
--------------------------------------------------------------Q-----SPSNPASGVTQD
PSNPTPGSNGEQADQ-------AVTETEADATQNTEVFHV--------------LKVVRNKKVQTSLLKYGTYTEM-G-Q
-HSCARAMSTDPTKKEECVAFCNNNWDDCYFDLYPGYCLNKLK-GDNV--------------------------------
--------------------------------------------------------------------------------
--------------------------------------------------------------------------------
--------------------------------------------------------------------------------
--------------------------------------------------------------------------------
--------------------------------------------------------------------------------
--------------------------------------------------------------------------------
--------------------------------------------------------------------------------
--------------------------------------------------------------------------------
--------------------------------------------------------------------------------
--------------------------------------------------------------------------------
--------------------------------------------------------------------------------
--------------------------------------------------------------------------------
--------------------------------------------------------------------------------
--------------------------------------------------------------------------------
--------------------------------------------------------------------------------
--------------------------------------------------------------------------------
--------------------------------------------------------------------------------
--------------------------------------------------------------------------------
--------------------------------------------------------------------------------
--------------------------------------------------------------------------------
------------------------------------------------------CNFCAV
>PRELSG_0414600
MVSP----------------------------------------------------------------------------
-----------------------------------FFFFLTLYI------------------------------------
--------------------------------------------------------------------------------
--------------------------------------------------------------------------------
--------------------------------------------------------------------------------
--------------------------------------------------------------------------------
--------------------------------------------------------------------------------
--------------------------------------------------------------------------------
--------------------------------------------------------------------------------
--------------------------------------------------------------------------------
--------------------------------------------------------------------------------
--------------------------------------------------------------------------------
--------------------ILSNNIRECTTNSD------------------------PQG-------------------
-SL--STEVGGV--------------------------------------------------------------------
--------------------------------------------------------------------------------
--------------------------------------------------------------------------------
--------------------------------------------------------------------------------
--------------------------------------------------------------------------------
--------------------------------------------------------------------------------
--------------------------------------------------------------------------------
--------------------------------------------------------------------------------
--------------------------------------------------------------------------------
--------------------------------------------------------------------------------
-------------------------QAQST--------------DLQGTAA-----------------------------
--------------------------------------------------------------------------------
--------------------------------------------------------------------------------
--------------------------------------------------------------------------------
--------------------------------------------S-TD----ANV------VSG--A-------------
---------------------------------------------------D-GSQHGSPVSPQVTGVTGQGDATAAATV
TGSGGGGGNQVQAQPQAQAPTQ-SDQA---GTT-----------------------------------------------
--------------------------------------------------------------------------------
--------------------------------------------------------------------------------
--------------------------------------------------------------------------------
--------------------------------------------------------------------------------
----------------------QTN-------------------------------------------------------
--------------------------------------------------------------------------------
--------------------------------------------------------------------------------
--------------------------------------------------------------------------------
--------------------------------------------------------------------------------
--------------------------------------------------------------------------------
--------------------------------------------------------------------------------
--------------------------------------------------------------------------------
--------------------------------------------------------------------------------
--------------------------------------------------------------------------------
--------------------------------------------------------------------------------
--------------------------------------------------------------------------------
--------------------------------------------------------------------------------
--------------------------------------------------------------------------------
-------------------------------SPNTHQ---SGSG-----SS-ETNGSTS--------VVTAESGGSG---
----TT-------------S-TIGVDGSNQGG----------------N-SSAPV-------AK-P--------------
SP-K-S--IP--K--LSFPVKSSLLKKNLGIKVTGQCGVFFRVVFSPHLTLAFETDDGKIELVQELKPLYK---------
------LEI-------KFADKCEK-----------TKNFKFLAIIKESILTLRWEVPEN-ES---------------G-T
KKETKKFKLPKFDIPITSILVHS--GDEQLSAIESKSYTVKDVLPEKCSKIASECFLSGSIDVQKCYHCSLLVNKTAEGD
ECLNFVNSEDKSRIES-SIVAAASDEE---S---SENKLGESIDNILRRIYKTDE-INMKRELLTLDNLDDELKEEIKNY
CNLLKEVDVSGTLDNHELGNETEVFNNLTRLLKMHAEEKNISLSNKLRNAAICIKNVDEWIINKRGLVLPEETNDYFEKV
KDMPDAPKEEEEYEDEIKI-TEDMFEKDEDGIVDLTKSDKDMK-LLSP-YF-IN--N--KYCNDDYCDRWKDKTSCVSKI
EVEEQGYCGVCWVFASKLHLETIRCMRGYGHFRSSPLYVANCSKRKP-EYRCSVGSNPIEFLQIIEERGFLPLESDHPYS
YTQVDKKCPTPKRNWVNLWGDTELLQYINYSKRKYSKGYITYESAAYRDNMDLFIKIVKREIQNKGSVIVYIKTKDVFSY
DFNGGGVHNLCGD-AIPDHAANIIGYGKYINKKGEKRSYWLIRNSWGYYWGDEGNFKLDMYGPSNCDYHFIHTVLVFKVN
LGMVELPSQHESYNPFNFFLKNSPQYYHELYYKNYNPEESKELPKNYENIDVPDQVQDNNFKDNTENDNDVNNR------
KESDENFVMYGTDSD-----------------------------------------------------------------
--------------------------------------------------------------------------------
--------------------------------------------------------------------------------
--------------------------------------------------------------------------------
--------------------------------------------------------------------------------
--------------------------------------------------------------------------------
--------------------------------------------------------------------------------
--------------------------------------------------------------------------------
--------------------------------------------------------------------------------
--------------------------------------------------------------------------------
--------------------------------------------------------------------------------
--------------------------------------------------------------------------------
--------------------------------------------------------------------------------
--------------------------------------------------------------------------------
--------------------------------------------------------------------------------
--------------------------------------------------------------------------------
--------------------------------------------------------------------------------
--------------------------------------------------------------------------------
--------------------------------------------------------------------------------
--------------------------------------------------------------------------------
---------------------------------------------------------------------------N----
---------G-------------DSSSSPPAEKKNSILHY--------------LKDIKKNKVKTNLVTYLDEKDL-GNE
-HSCSRVYSNDPTKNETCRKFCVDNFSKCKDHYSPGYCLTKLSENTNG--------------------------------
--------------------------------------------------------------------------------
--------------------------------------------------------------------------------
--------------------------------------------------------------------------------
--------------------------------------------------------------------------------
--------------------------------------------------------------------------------
--------------------------------------------------------------------------------
--------------------------------------------------------------------------------
--------------------------------------------------------------------------------
--------------------------------------------------------------------------------
--------------------------------------------------------------------------------
--------------------------------------------------------------------------------
--------------------------------------------------------------------------------
--------------------------------------------------------------------------------
--------------------------------------------------------------------------------
--------------------------------------------------------------------------------
--------------------------------------------------------------------------------
--------------------------------------------------------------------------------
--------------------------------------------------------------------------------
--------------------------------------------------------------------------------
--------------------------------------------------------------------------------
------------------------------------------------------CSFCFV
>PocGH01_04022200
MKSL----------------------------------------------------------------------------
-----------------------------------IPFFLIIYT------------------------------------
--------------------------------------------------------------------------------
--------------------------------------------------------------------------------
--------------------------------------------------------------------------------
--------------------------------------------------------------------------------
--------------------------------------------------------------------------------
--------------------------------------------------------------------------------
--------------------------------------------------------------------------------
--------------------------------------------------------------------------------
--------------------------------------------------------------------------------
--------------------------------------------------------------------------------
--------------------ILSRGAVKCASASG------------------------ESG-------------------
-GG--GGS-GGG--------------------------------------------------------------------
--------------------------------------------------------------------------------
--------------------------------------------------------------------------------
--------------------------------------------------------------------------------
--------------------------------------------------------------------------------
--------------------------------------------------------------------------------
--------------------------------------------------------------------------------
--------------------------------------------------------------------------------
--------------------------------------------------------------------------------
--------------------------------------------------------------------------------
---------------------------GSG--------------GG-GSA------------------------------
--------------------------------------------------------------------------------
--------------------------------------------------------------------------------
--------------------------------------------------------------------------------
----------------------------------------------------VNT--------G--S-------------
--------------------------------------------------------------------------------
-----SG----TGSTG-------SQGT-----------------------------------------------------
--------------------------------------------------------------------------------
--------------------------------------------------------------------------------
--------------------------------------------------------------------------------
--------------------------------------------------------------------------------
----------------------GNN-------------------------------------------------------
--------------------------------------------------------------------------------
--------------------------------------------------------------------------------
--------------------------------------------------------------------------------
--------------------------------------------------------------------------------
--------------------------------------------------------------------------------
--------------------------------------------------------------------------------
--------------------------------------------------------------------------------
--------------------------------------------------------------------------------
--------------------------------------------------------------------------------
--------------------------------------------------------------------------------
--------------------------------------------------------------------------------
--------------------------------------------------------------------------------
--------------------------------------------------------------------------------
-------------------------------QP---------------------QGVVA---------------------
----GVT------------G-------TQGN-------------------------------------------------
-A-T-V--TT--G--HAPKVKSFFLKDEKGVKLEGSCGTEIGLFLVPHVYIYAQTKTTNVQIISELIPTT----------
------KKIEL--NKDKFQNECDA-D--------GNKKFKLVVFINNDILTLRWIVYEG-QQLPR---------EPTG-A
KLDIKKFRIPTVNVPITSIQVHTWVGSNRSYILESKNYAFGNTMPEKCDNIASNCFLSGYTDIEKCYKCTLVYRKMEPSD
VCYKYASSVDAKLLEG-GIVTVSNDDN---S---DEYEFKESVNNILGKMYKTDE--NNGKVFISVEEMDNNLKEQLLNY
CTFLQKMDNTGTLGNNTVGNEVDIYHNLMNMLKNHKNEDQFTLQNKLKNAAVCMKNVDDWVSNRRGLVLPDLSYNMEDNY
DTL----DVEKNFENNENV-NEDMLKEDDNGIIDLTT-GGNVT-MNPF-NF-TN--N--IHCNDEYCDRSKDKNSCISKM
VPEDQGDCGISWIFASKLHLETSMCMKGYYPFQSSALYIANCSHIDP-KQRCLVGSNPLEFLNIVKENKNLPLEENLPYS
HTKVGNECPQKNTNWVNLWGNIELLDAPNDVNALGTKGYTAYESSKFKENMDAFIKIVKNEVKIKGSVIAYVNAENTLGY
NLNGKEVQNLCGS-ETPDHAVNIIGYGNYINNDGEKKSYWIVRNSWGENWGDNGNFKVDMDTPAECKHNFVHTAAVFNLD
LPTVKNSANKE-PELYNYYLKNSPDFYSNLYYQNFNPEDNLSP----------------------------V--------
----ENTTVQGQADAGNS--------------------------------------------------------------
--------------------------------------------------------------------------------
--------------------------------------------------------------------------------
--------------------------------------------------------------------------------
----------------------------------------------GTD-GVTS--------------------------
--------------------------------------------------------------------------------
--------------------------------------------------------------------------------
-----------------------------------------------RGTQ-----------------------------
--------------------------------------------------------------------------------
--------------------------------------------------------------------------------
--------------------------------------------------------------------------------
--------------------------------------------------------------------------------
--------------------------------------------------------------------------------
--------------------------------------------------------------------------------
--------------------------------------------------------------------------------
--------------------------------------------------VQTQS-NTIQTG--------NGQ-------
--------------------------------------------------------------------------------
--------------------------------------------------------------------------------
--------------------------------------------------------------------------------
--------------------------------------------------------------------------------
--------------------------------------------------------------G-----T---AISH----
---------GSG-T---------NTVPTSATSPNIEVVHI--------------LKHIKNTKVDMGLVKYEQAYGI-G-D
-HSCSRAYSVDPDKHEKCVDFCKQKLTECTNNDIPGICLSQKY-EMDD--------------------------------
--------------------------------------------------------------------------------
--------------------------------------------------------------------------------
--------------------------------------------------------------------------------
--------------------------------------------------------------------------------
--------------------------------------------------------------------------------
--------------------------------------------------------------------------------
--------------------------------------------------------------------------------
--------------------------------------------------------------------------------
--------------------------------------------------------------------------------
--------------------------------------------------------------------------------
--------------------------------------------------------------------------------
--------------------------------------------------------------------------------
--------------------------------------------------------------------------------
--------------------------------------------------------------------------------
--------------------------------------------------------------------------------
--------------------------------------------------------------------------------
--------------------------------------------------------------------------------
--------------------------------------------------------------------------------
--------------------------------------------------------------------------------
--------------------------------------------------------------------------------
------------------------------------------------------CFFCYV
>PocGH01_04022400
--------------------------------------------------------------------------------
--------------------------------------------------------------------------------
--------------------------------------------------------------------------------
--------------------------------------------------------------------------------
--------------------------------------------------------------------------------
--------------------------------------------------------------------------------
--------------------------------------------------------------------------------
--------------------------------------------------------------------------------
--------------------------------------------------------------------------------
--------------------------------------------------------------------------------
--------------------------------------------------------------------------------
--------------------------------------------------------------------------------
--------------------------------------------------------------------------------
--------------------------------------------------------------------------------
--------------------------------------------------------------------------------
--------------------------------------------------------------------------------
--------------------------------------------------------------------------------
--------------------------------------------------------------------------------
--------------------------------------------------------------------------------
--------------------------------------------------------------------------------
--------------------------------------------------------------------------------
--------------------------------------------------------------------------------
--------------------------------------------------------------------------------
--------------------------------------------------------------------------------
--------------------------------------------------------------------------------
--------------------------------------------------------------------------------
--------------------------------------------------------------------------------
--------------------------------------------------------------------------------
--------------------------------------------------------------------------------
--------------------------------------------------------------------------------
--------------------------------------------------------------------------------
--------------------------------------------------------------------------------
--------------------------------------------------------------------------------
--------------------------------------------------------------------------------
--------------------------------------------------------------------------------
--------------------------------------------------------------------------------
--------------------------------------------------------------------------------
--------------------------------------------------------------------------------
--------------------------------------------------------------------------------
--------------------------------------------------------------------------------
--------------------------------------------------------------------------------
--------------------------------------------------------------------------------
--------------------------------------------------------------------------------
--------------------------------------------------------------------------------
--------------------------------------------------------------------------------
--------------------------------------------------------------------------------
--------------------------------------------------------------------------------
--------------------------------------------------------------------------------
--------------------------------------------------------------------------------
--------------------------------------------------------------------------------
--------------------------------------------------------------------------------
--------------------------------------------------------------------------------
--------------------------------------------------------------------------------
--------------------------------------------------------------------------------
--------------------------------------------------------------------------------
--------------------------------------------------------------------------------
-------------------------MKGYDHVSSSALYVANCSEKDV-KEKCTVGSNPLEFLNIVNGKKFLPSEANLQYS
YAKVSDDCPKPKSNWVNLWTGIKLLDYVPTPNSVGTKGYTAYESEKFKGNMDSFIKKVKSEIKNKGSVIAYVNAEDVMGF
DFNGKKVHNLCGD-GVPNHAVNIVGYSNYINANGE----------------NEGNFKVDMYTPAECKNNFVHTAAVFNLD
FPIVD---------------------------------------------------------------------------
--------------------------------------------------------------------------------
--------------------------------------------------------------------------------
--------------------------------------------------------------------------------
--------------------------------------------------------------------------------
--------------------------------------------------------------------------------
--------------------------------------------------------------------------------
--------------------------------------------------------------------------------
--------------------------------------------------------------------------------
--------------------------------------------------------------------------------
--------------------------------------------------------------------------------
--------------------------------------------------------------------------------
--------------------------------------------------------------------------------
--------------------------------------------------------------------------------
--------------------------------------------------------------------------------
--------------------------------------------------------------------------------
--------------------------------------------------------------------------------
--------------------------------------------------------------------------------
--------------------------------------------------------------------------------
--------------------------------------------------------------------------------
--------------------------------------------------------------------------------
--------------------------------------------------------------------------------
--------------------------------------------------------------------------------
--------------------------------------------------------------------------------
--------------------------------------------------------------------------------
--------------------------------------------------------------------------------
--------------------------------------------------------------------------------
--------------------------------------------------------------------------------
--------------------------------------------------------------------------------
--------------------------------------------------------------------------------
--------------------------------------------------------------------------------
--------------------------------------------------------------------------------
--------------------------------------------------------------------------------
--------------------------------------------------------------------------------
--------------------------------------------------------------------------------
--------------------------------------------------------------------------------
--------------------------------------------------------------------------------
--------------------------------------------------------------------------------
--------------------------------------------------------------------------------
--------------------------------------------------------------------------------
--------------------------------------------------------------------------------
--------------------------------------------------------------------------------
--------------------------------------------------------------------------------
--------------------------------------------------------------------------------
------------------------------------------------------------
>PBANKA_0305000
MKTY----------------------------------------------------------------------------
-----------------------------------IPLIFLLYA------------------------------------
--------------------------------------------------------------------------------
--------------------------------------------------------------------------------
--------------------------------------------------------------------------------
--------------------------------------------------------------------------------
--------------------------------------------------------------------------------
--------------------------------------------------------------------------------
--------------------------------------------------------------------------------
--------------------------------------------------------------------------------
--------------------------------------------------------------------------------
--------------------------------------------------------------------------------
--------------------MLGNDIINCRPVPE------------------------PFG-------------------
-SE--VTT--SG--------------------------------------------------------------------
--------------------------------------------------------------------------------
--------------------------------------------------------------------------------
--------------------------------------------------------------------------------
--------------------------------------------------------------------------------
--------------------------------------------------------------------------------
--------------------------------------------------------------------------------
--------------------------------------------------------------------------------
--------------------------------------------------------------------------------
--------------------------------------------------------------------------------
---------------------------TTG----GSQKETTSTTGK-NTSE-----LESKKDNP----------------
--------------------------------------------------------------------------SEK---
------------------------------------------------------------------------SQDPS---
--------------------------------------------------------------------------------
--------------------------TPSSNT------------ATLP----GSP--------G--T-------------
--------------------------------------------------------------------------------
-----SG----TPNPSDSSDS--SDSS---DSS-----------------------------------------------
--------------------------------------------------------------------------------
--------------------------------------------------------------------------------
--------------------------------------------------------------------------------
--------------------------------------------------------------------------------
----------------DSSDSSDSSDSSDS--------------------------------------------------
--------------------------------------------------------------------------------
--------------------------------------------------------------------------------
--------------------------------------------------------------------------------
------------------------------------------SDSSDSSDSS---------------------------G
TTSETPGT-----PTGTERSLSP----QPQNSQP------QNSQTQDSQTQD----------------------------
--------------------------------------------------------------------------------
--------------------------------------------------------------------------------
--------------------------------------------------------------------------------
--------------------------------------------------------------------------------
--------------------------------------------------------------------------------
--------------------------------------------------------------------------------
--------------------------------------------------------------------------------
--------------------------------------------------------------------------------
-------------------------------SQTQQQSQRSEATTGSDSSKNATEEPQS---------------------
----D-------------------------DA----------------S-ISSNE----TN-VV-N--------------
NS-V-IKPRI--V--HKGTVESALLKNYKGVKVTGLCGDEVGIFLEPHIYINVESKINNIELSAKFPSIHG---------
----QYITIFS--EESPLKNKCHE-N-------DDHLYYKILVYLEGDILTIKWTTFSI-NP-ETNKCELCTNRNNEN-T
NVDVKKFRIPKLETPFTTIQIHSLLTKENKIVVKTKDYSLIDDIPKKCDIIATKCFLSGKTDIEPCYTCNLLTENIPRND
ECYNYSSPLVKEY-NQ-ILTIGQSDED---NIENQNLSLVDSINNILNDIYIIDE--QNNKILIDVEDLNTNLKKELTYY
CQILSEVDTSGTLDIYKIGNSVEIFNNLIRLLKNHQNENRLYIINKLKNPAICMKHVEQWVANRKGLKLPIILDDAETEN
KN----------LEELNNTNSTINYEEGLDGIIDLTKTIDDEP-VSPL-GLLANKLD--AFCNNEFCDRLKDKTSCVSKI
DVEEQGNCATSWIFASKYHLETAICMKGHDNFNTSALYVANCSKKDP-KDKCLSGSNPLEFLDILQANNYLPTESNYPYN
YKHVGDSCPETNQTWVNLFDKLKLENSNDGNNSI-IKGYTSYESKDYKSNMNEFVGIIKNKIKKLGSVIAYAKFNDFMGY
DFNGNKVHKLCGS-GTPDMIVNIIGYGKYINENNEVKSYWIVRNSWGKHWADEGNFKVDIETPENCEHNFIHTALVFDFD
LPPAQKN-NND-ASIYNYYLKNSPNFYKNLYYNHVSKTNAE---------------------------------------
------TAIFGQDETVQL------SNA-----------------------------------------------------
--------------------------------------------------------------------------------
---------------------------------------------A-GG-------------------------------
--------------------------------------------------------------------------------
----------------------------------------------GSNQVATTI-------------------------
--------------------------------------------------------------------------------
-------------N-TVT-----SQLASG-----------A------TT-------------------------------
--------------------------Q---------------------INQPSTTTQGQAP-------------------
--------------------------------------------------------------------------------
-------------------------------------------------------------QSQ-TCPSSAV-------T
PSQTP---------------------------------------------------------SGSSSGSG-----PTPSG
G-------------------------------------------------------------------------------
--------------------------------------------------------------------------------
--------------------------------------------------------------------------------
--------------------------------------------------------------------------------
-------------------------------------NNTSH----QNN-PGQSG-ASVQPN---------PS-------
--------------------------------------------------------------------------------
--------------------------------------------------------------------------------
--------------------------------------------------------------------------------
--------------------------------------------------------------------------------
--------------------------------------------------------------T---------TVET----
---------PEN-GG-------GSTERQTNSTQNTEIFHV--------------LKVIRKKKVQTSLIKYNTYDEV-E-E
-HSCSRAMSTDSSKKEKCVTFCSNNWDSCSFNLYPGYCLNKLK-GDNE--------------------------------
--------------------------------------------------------------------------------
--------------------------------------------------------------------------------
--------------------------------------------------------------------------------
--------------------------------------------------------------------------------
--------------------------------------------------------------------------------
--------------------------------------------------------------------------------
--------------------------------------------------------------------------------
--------------------------------------------------------------------------------
--------------------------------------------------------------------------------
--------------------------------------------------------------------------------
--------------------------------------------------------------------------------
--------------------------------------------------------------------------------
--------------------------------------------------------------------------------
--------------------------------------------------------------------------------
--------------------------------------------------------------------------------
--------------------------------------------------------------------------------
--------------------------------------------------------------------------------
--------------------------------------------------------------------------------
--------------------------------------------------------------------------------
--------------------------------------------------------------------------------
------------------------------------------------------CNFCAV
>PGSY75_0001200
--------------------------------------------------------------------------------
-------------------------------------------V------------------------------------
--------------------------------------------------------------------------------
--------------------------------------------------------------------------------
--------------------------------------------------------------------------------
--------------------------------------------------------------------------------
--------------------------------------------------------------------------------
--------------------------------------------------------------------------------
--------------------------------------------------------------------------------
--------------------------------------------------------------------------------
--------------------------------------------------------------------------------
--------------------------------------------------------------------------------
--------------------LFNEKLIKCTTVSN------------------------TPG-------------------
-GD--TTR-VTG--------------------------------------------------------------------
--------------------------------------------------------------------------------
--------------------------------------------------------------------------------
--------------------------------------------------------------------------------
--------------------------------------------------------------------------------
--------------------------------------------------------------------------------
--------------------------------------------------------------------------------
--------------------------------------------------------------------------------
--------------------------------------------------------------------------------
--------------------------------------------------------------------------------
---------------------------E-------------------GSSS-----------------------------
--------------------------------------------------------------------------------
--------------------------------------------------------------------------------
--------------------------------------------------------------------------------
--------------------------------------------H-----------------------------------
--------------------------------------------------------------------------------
-----------ASSPQV------SN-------T-----------------------------------------------
--------------------------------------------------------------------------------
--------------------------------------------------------------------------------
--------------------------------------------------------------------------------
--------------------------------------------------------------------------------
----------------------GGT-------------------------------------------------------
--------------------------------------------------------------------------------
--------------------------------------------------------------------------------
--------------------------------------------------------------------------------
--------------------------------------------------------------------------------
--------------------------------------------------------------------------------
--------------------------------------------------------------------------------
--------------------------------------------------------------------------------
--------------------------------------------------------------------------------
--------------------------------------------------------------------------------
--------------------------------------------------------------------------------
--------------------------------------------------------------------------------
--------------------------------------------------------------------------------
--------------------------------------------------------------------------------
-------------------------------SNANQN---SNIA-----SGSAPTVGTQ---------------------
----NP-------------G-------STEDV----------------T-SSSQNDEV-PS-AK-I--------------
PD-L-V--KP--E--NNKAIVSAMLKNYNGVKVTGTCGADFGLFLVPHIYVHVKSQDTEIELSSELAPPE----------
------MATKF--DKTKLKNDCQK-D--------VTKKFKFVAYINKDVLVFKWKVYTE-GT-------------NKE-Q
NVDVMKYLLPNLKQPITSIQVHSWTGNKDSYILESKDYVLGDGMPEKCDAIATDCFLSGFTDIGKCFQCKLLMQEKNTND
SCFKYVSENQKELINHQLEVKGQDDEE---S---SEYQLRESVRNILKNMYKKND-DNKKKELLDFENVNNDLKSELLNY
CNLLKELDMNNLLKDHELGNEEDIFNNLTKLLEEHKEENDNVLSHKMKNEALCLKNINDWMKNKTGLVLPQLTYDLTDEN
N--------------------------------DFTELTQNKN-YTSE-NI-VD--K--LYCNNEYCNRLKDHNNCVSKI
NVEDQKNCALSWAFASKYHLETIKCMKGYEPVNTSALYVANCGKNEN-KDVCTEGSNPLVFLQTVEEKGFLPTELNYPYD
ESKVGDACPEVQNDWDNAFENAKVLDYNNEPFSLGTKGYTAYESEHFKNNMDTFVKLIKDEIKNKGSVIAYVKAENVLGY
ELNGKKVQKLCGD-KTPDHAVNIVGYGNYINDEDEKKSYWLVRNSWGKYWGDDGYFKVDMYGPSNCENNFIHSVVVFNVE
VPVNENFDKKE-NDKFKYYLKNSPDFYHNIYYKNYNLEKHVSP----------------------------MNTWGKGLH
NKLNNDNLVFGQESTGPTVG----QSP-----------------------------------------------------
--------------------------------------------------------------------------------
---------------------------------------------A-SE-------------------------------
------------------AGNLRGDASGNSQ-------------------------------------------------
----------------------------------------------EDQGQSSRT-------------------------
--------------------------------------------------------------------------------
-------------S-GSGDSSERSHVSTD-------VNPGG-----SPS-------------------------------
--------------------------VDRSP-SE-GSG-----GSS-SVNSSEQS---ATQ-------------------
--------------------------------------------------------------------------------
-------------------------------------------------------------RGS-E-GGNAS--------
--------------------------------------------------------------LPSSSQEG-----TNTSP
S-------------------------------------------------------------------------------
--------------------------------------------------------------------------------
--------------------------------------------------------------------------------
--------------------------------------------------------------------------------
-------------AVDTSTPPSV-PTSADAPSQPSAVNTSTPPSVPTSA-AAPLQ-PSAVPN-------AEET-------
--------------------------------------------------------------------------------
--------------------------------------------------------------------------------
--------------------------------------------------------------------------------
--------------------------------------------------------------------------------
--------------------------------------------------------------S-----T-SSPRNE----
---------QTP-P--------VVPPQTAVNSKKAQIFHV--------------LKHIKDSKIKMGLVKYENSDNI-GAD
-HVCSRTTAVNPEKQEECVKFCDDNWDKCKDKPSPGYCLTKLK-ETNE--------------------------------
--------------------------------------------------------------------------------
--------------------------------------------------------------------------------
--------------------------------------------------------------------------------
--------------------------------------------------------------------------------
--------------------------------------------------------------------------------
--------------------------------------------------------------------------------
--------------------------------------------------------------------------------
--------------------------------------------------------------------------------
--------------------------------------------------------------------------------
--------------------------------------------------------------------------------
--------------------------------------------------------------------------------
--------------------------------------------------------------------------------
--------------------------------------------------------------------------------
--------------------------------------------------------------------------------
--------------------------------------------------------------------------------
--------------------------------------------------------------------------------
--------------------------------------------------------------------------------
--------------------------------------------------------------------------------
--------------------------------------------------------------------------------
--------------------------------------------------------------------------------
------------------------------------------------------CFFCYV
>PCOAH_00008610
MINVGTLLGTNVGAKLAPGGLWTGTSSSQNASSNHADAKKLPLGGQSDRSVSPEYSSNIEADGEEPPQQVEHPLNRVTDV
AAAPANKRTEVEVRSALLKNHDGVKITGTCNAKFQLFLVPHVSISVEAESNTIQLGRKLENVTITKKQHKVISSESSPLL
QFEENVHSLVNQCTGRRTFKFVVIIKGKELILKWKVYEKMPSTTENNKVNVRTFLLKNTDQPITAIQVHTAKGNEDSFLL
ESKSYFLKDDMPAKCDLIARNCFLSGNLDIEGCYKCTLLSENTELSSPCFNYLPPDFKQNYEQIKRKTHDEIDPEAVQLE
EFIGRILQVVLKIGENDTPTEGETKVEYPNDDLKELLLSYCQVIKKVDKSGTLEVHQMGNQMDVLTNLKGLLKNHSKEEI
PALREKLKNPAICMKDASKWVVQKRGLALPPFEYKHLQRRVTTPVDSQEEHKATNKKNVIEDMHIPGYRAAIDLSQKGKV
SHSDLSGGMFCNEDYCDRWKDKNSCFSHIETEEQGNCNLSWLFASKLHLETIRCMKGYDHLSSSALYVANCSERGNKSKC
TSASNPYEFLTIVEENGFLPPALSVPYSYGKVGNSCPKQEDHWQNLWANVKLLEPSNDPNAVSTKGYTSYESDDFRGNIE
TFVNLIKREVRSKGSVMAYIKALGVLGYDFNGKEVQSLCGDKRPDHAVNIIGYGNYITAGGHKKSYWLIRNSWGKYWGDG
GNFRVDVYGPPECQHNFIHTAAVFNVDVLVAENPSQREAPLYNYYLKSSPDFWGNIYYKNIGRKDGAELKDRTGGNQNLT
VQGQEEQTKLLEDSDLTTTANPVKVPKGAQEDAPKRGDAGKRISEGPTIGEISEELISESPVTPIQQATLREGQVEANPA
SPLTVTASLPTERDVLLVRDGTDEEKTEAATMEVMHILKHIKHGKVKLGIVTYGSYSNIAGDHSCSRSFAQDPEKRDECI
QFCHDEWNNCKGEASPGYCAALLDDVIKCDEDVN------------------------IPDPPESQNENPGR----KDNP
PSN--SNP-SPHEDSGTVEPTVDGNESGGEHKTVGEAIDKPADQPADQPAEQSAKQSTDKPTDGPLTQPTVEVSSKAAAA
AVRNPNEIEAKCEQLKDQDGVKITGPCGAKFQVFLVPHVTINVETETNTIYIGKKLNDVIITKKQHKVISSESSPLLQFE
ENVHSLVNQCTGRRTFKFVVIIKGKELILKWKVYEKMPSTTENNKVDVRTFLLKNTDKPITAIQVHTAKGNEDSFLLESK
SYFLKDDMPPKCDLIARNCFLSGNLDIEGCYKCTLLYENTELNSPCFNYLSPDFKQNYEQIKRKTQQEKDPIEVQLATSI
NKVLQGMYKKGEMGLNELLSFDKADTTLKEELLNYCASMKKVDTSGVLENYELGSEEDVFSNLTNILKNHAGETKSTLQD
KLKNPAICLKNANQWVGRKKGLVLPSLSHTHGEGTLSAIATEKEGKKEDKLKGSKKVQTNGYDGVINFLSHEKTNMQSTS
FIDSMYCNDEYCNRWKDDTSSCLAKIEPQDQGDCATSWLFASKLHLETIKCMKGYEHVPSSALYVANCSNKETPTDKCHA
ASNPLEFLHTLEETKFLPTESNLPYSYKAVNNVCPEPKNHWQNLWANVKLLDPQYQPNAVSTKGYTAYQSANFNGNMDAF
IKLVKSEIMNKGSVIAYVKAAGALSYDLNGKKVQSLCGSEETPDLAVNIIGYGNYINGEGIKKSYWLLQNSWGKYWGDGG
HFKVDMHGPPECQHNFIHTAAVFNVDLPLLENVEKKGPMLYNYYMKSSPDFYNHILYRGVQTEEDREIGISGQDKIISSV
VSGQTSAEDTLDSEEQSSVVGEGKGNTTTE--------------GA-ESTEEAKSPPEAGTDESIETEEQDEQEEEEGDE
FEEKGYGEQEEEGDDEFEEEGYDKFEEEGDDEQEVEEDNEPEEEGAEYEEGYTETGKESVETEEPSRVAMSDESSGEMEE
PHTMASPSGSVNSTPSSAAPASTRNISLIKVKQIMEVIHIMKHIKSGKLRLGITTYKDDLDLANKHDCSRSYSQDPEKRD
ECIQFCHDEWNNCKGEASPGYCLTQRRRKNDCFFCYVRIGSKGRRIRRKDRYRLNNEKEHRGMEDNPAVGPKGDLELNRF
LLSLLHQASLLFANGGARCADAGSGGTPGDNPAGPPQSTDNGGMN-SASSSGGHS--------S--A-------------
--------------------------------------------------------------------------------
-----GG----SSAPAAQSPEA-PNAG---GSPPPQATSANIPAVSQAPSVSNTASADAQVAAAPSASFTYPIHVKASLL
KNYKGVKVTGPCGSYFQVYLVPYLYVNVNSGGSEIEMEPLFMKVDNKIKFEKEKHLLQNICAENKTFKLVLYVDKDVLTI
KWKVYPAEGEASSDNTVDIRKYKMKDIGQPITSMQVMMVAEQDGTMYVESKNFSIMNDIPEKCDAIAKECFMSGVLDIQK
CYHCTLLLQEKKKAEECFTYVSPQIKDNFEKIQQTKAEDEEDPSEAELEKTIHNIFTKIYEEGGNLYKEVNQLAIMDYSL
KYELLKYCSLMKEVDASGTLDNHELGNPEEVFAHITTILHNNSELDVFSLKNKLKNPALCLKKVGHWIGSKTGLTLPSLE
NSSVQNNADSFGESEDDISDSTTTE-GADSYPLHFSDKLFCNNDYCDRTKDTSSCFAKIEPQDQGDCATSWLFASKLHLE
TIKCMKGYDHVPSSALYVANCSNKETPTDKCHAPSNPLEFLHTLEETKFLPTESNLPYSYKAVNNVCPEPKTHWQNLWAN
VTLLPPQYQPNAVSTKGYTAYQSANFNGNMDAFIKLVKSEIMNKGSVIAYVKAAGALSYDLNGKKVLSLCGSEETPDLAV
NIIGYGNYINAEGIKKSYWLLQNSWGKYWGDEGNFKVDMHGPPECQHNFIHTAAVFNLHIPVVIPTPNSDPEINSYYLKN
SPDFFSNFYLNKLEAEKANGLSHQKGPIHNSVLYGQSGEGESEEQVSTSIESGTGVETASDGLVAGGTAATGGPNSPTVP
VTSEAVTQPGGEAAPVSTNLVND----APGNSATSTEGVQV-TPPSNEPVPPVTDTVTGPAPVQLSELTGSTGINVQGVT
KVLHFLKNVKNGKVSSSFVTYDDESAIGDKSCSRVQSSDVDKLEDCVKFCEENWNACKGSISPGYCLTKKKGNNDCFFCF
VHAFNLCKNLKMGTYRFVVKLEQFPGGAAKITQVLHILNHVKQRKVKTGLVTYSSYAAMSARHDRMKLLVALLFIPTYVL
IQRMSLRCNMFVLLFTKTFNTGALLRRNAQGFVYAESTPGGVIWGTASDGYLLTQEDSEQKRIMTKDERADSRLGKYQTG
NNRTTTTHGAFSKRREQDEGLGQANHTKVKTQLLKEPIGGKINRMCEAEIAFPFIPPSYISVTTEDSKAGAFRMLTYNKD
NALPLTWEVYFPVEPLTATKRNATEAKWYNRALAENNDGPSDDDHDFFPGGIHSEGDEALPPIGKDDLSEEHQLRNSIDH
ILNWVYRIDKDGRKVLITQEELNNSMKEDLMKYCQLMKQVDTSGTLEVHQMGNEIEVFNNLIELLRKHQDETVSTLRRKL
RNPAVCMKNVGEWILKRRGLVLPDSSSSNASEHDANLVADSRWIKCVKSNSIGASTDKYNREEDGMVDWEKLKMRSKHIC
GFNGGLHSGGERSNGDDPEGSNGKDLCSPKDKEENKMKYSFLLLLALCAAYGNHVAICTTTETSSDGGSNVSQPGPSGSG
TGAENPGSPQAGSHSVSSESEQGVGESTNLPSAVSEA---QS-------SA-EPNSPQE--------GQAANQDGNG---
----TD-------------S-------EDSSA----------------S-TAQG--------GV-SPAPPGSPSGQAG-A
TQ-L-Q--AI--P--KKAEVKSALLKNFTGVKVTGPCDTEVGLYLIPYIYISVKVAADTIELSTKFPNSDN---------
----IIVAFTD--GGKTMVNKCEG-D--------FQKTFKFIAYLEDNILTLKWIVYPQ-GT-------------NENNK
VADVRKYKLPNLERPITSIQVHSLMLQGDSVIYTSKDYSIKNDIPKTCQQVLSACFLSGNTDIENCYTCNLLINKEDTND
KCFDYVSADFKNEFQE-VKAKGQDDEE---S---NEYKLAQAIDAVLSGIYKTHI--NGNKELITSEELHANVMEQISNY
CHVLKEVDTSGTLEVHQMGNEIEVFNNLVNFLQKHGEEKYSTLEWKLQNPALCLKNVNDWLVNKKGLVLPLLPNGGSH--
--IYL--GDNNHVQDEQKC-CPSTYQEGDDGIIDLSVVHKNAH-APST-PF-TN--H--MFCNYDYCDRTKDTSSCLAKI
ETQDQGDCATSWLFASKIHLETIKCMKGYEHVPSSALYVANCSNNETPTDKCHAPSNPLEFLHTLEETKFLPTESNLPYS
YKAVNNVCPQPKTHWQNLWENVTLLAPQYQPNAVSTKGYTAYQSANFNGNMDAFIKLVKSEIMNKGSVIAYVKATGALSY
DLNGKKVQSLCGSEETPDLAVNIIGYGNYINGEGVKKSYWLLQNSWGKYWGDGGHFKVDMHGPEHCQHNFIHTAAVFNLD
VPHFQSP-AKD-TQLYSYHLKSSPDFYKNLYYNALGGECGSAP-------------------------------------
-----CQAVHGQDTPKPV------VEVGVEYLESAAEGEQNISQVSPVGSAVSDTQVQVTQQQQQQLQQHPPPPPPEEEH
QNGVEHQAGGPEVQTVPGGENPNAGMEIEKIVQIIHVLKHIKQTKMVTRVVTYEGLYDLGDPSCSRTEASSVEKLDECIK
FCNENYFSLYQVNKPEGAVCWDCAMRCTSTDGNEGQGAEEQVNADLGMD-TGDNSVKGQPVVPQNGALPAENSQGVQGGP
VDTSSQNPNQNEEVEKVEAGMVEAPSEGAKQEIQVKSSLLKGYKGVKVTGTCGASFLVFFAPYLFIDVDTDSSNIYLGTD
LIDLEVTEQMGKEGDEKNKCKDGKTFKFVAFIGDDHLTIKWKVYDSADQ-KPTQNDKAEMRKYVMKNLSGEFTSVQVHNV
VQQNGSNVFESKNYALSNDMPEKCDAIAANCFLSGSVYIEKCYRCTLKMENANSSDVCYNYLPKVEKPTKEGAQIYDYYV
KNSPDLEGNIHHKN-VDG-----QMNGSAN--NGAGVVQ-G-----QETAEKEVADAVKEPAPLDNTGATEGKVDEPEST
HVPPLPEQEEVAGVTDVDTTEGDQPEQVELP-EQPEQQGPAGPEGQ-PSTSPEAA---VLGTQLSHVLKYIKKNKVKMNL
ITYKNPEVISTGHDCSRSYSINPDKYEECVKICEANWSKCENDAVPGFCLYEHAKENDSFLTSTNVTICETNKVDNVTQG
GNKGTSGGKSNGSPPSKNSPPSDGSKKNETPFPTKTISFSMPPNLDGGESKNENASSTEKKGAP-T-DGSPP-------S
STNAT---------------------------------------------------------GGSSTSSG-----KEAEN
KVIPPQKSEQTKPFATEVTGQGHQTALEIFGGNTTNSNGPLDGPMQVESALLKNYKGVKVTGPCGSYFRVYLVPHILIYA
LTKNSIIQIESLFDDNTRIDFEYADDIVNKCEEGKNFKLIVYLKENILTLKWNVFPSTEEDHSDVTTKADVRRFKIPQLE
RPFTSIQVYTADVKAGVIESKNYALGADIPDKCNSIATDCFLNGNINIDKCYQCSLLVQNSDQTSDECFNYVSKDLQDQH
NNAKVKGQDDVNPKEYELTESIDIILKNIYKVDKIKKKKVLIGMDDLDDVLKVELLNYCKLLKEMDVKGTLENCELGDEI
DIFNNVIRLLSMHPKENIITLQDKLRSTAICLKNVDEWVEKKRGLVLPEGEESSS-HEGNPT---------KVDKEDDDN
EEEGHVKESELLNQDMYRKDEDGTIDLVKAGKELKLRSPYFKSSKYCNYEYCDRWKDKTSCISNIEVEEQGNCGLCWVFA
SKLHLETIRCMRGYGHFRSSALYVANCSRRNPKDICAVGSNPIEFLQIVRDIGFLPLESDHPYLHTKAGNECPKIKDNWI
NLWGNSKLLSHKMYGHFMVYKGLISYQSRHFKDNMHIFIDLVKREVQNKGSVIIYIKTKDVIGYDFNGKGVHNMCGDKVP
DHGANIVGYGNYINVDGEKRSYWLIRNSWGYYWGNEGTFKVDMLGPKGCKYNFIHTAVVFKVNLGAIDIPNKDVDLNHTY
FPKHNSDFFHSLYFNNYDDEAANQKKIIPKYRNKDYSGSAYKWKKVAKRWQIAGQDGDDHTGG-----ASSGEASG----
---------KNS-NV-----PPKSAKPTASAEKKIQILHV--------------LKHIDKAKIMRGLVKYENISETQN-D
-HSCARAHSKNPDKMEECKLFCEENWNSCKNHYSPGYCLTKLY-NGSNCYFCYVDNGREHSSEKSNKNTEPQLGVNSLNS
VQMCSSHIAREVKTSNKQAKRPTHTSYDSYKSNQVCVALGTHVTRCTGDGSAVPGGGDKPHTVNPSQGGSPDAKSNDIES
ESEGAASMEVADASKEDVQITSALLKNYNGIKITGSCKAHFRVFLLPHLWIYAAAPENKIQLRPNFGPITSIDLGNLIND
CKKGTNNKFKFVVHTSDDILTLKWKVTGEGAAPDNKEDVKKYKLPPLERPFTSVQVHSANAKSKIIESKFYDIDSSMPAQ
CDLIARNCFLTGSLDIEHCYHCTLLEKKMTEGNECFNYVSTEAKEMIKKDTPIKAQEEDANSAEHKLIESIDVILKAMYK
SDKDYEKKELITLEEVDAKLKKELANYCSLLKQVDTSGTLKNHQLANEEETYRNLTRLLQMHKGENVITLQDKLRNAAIC
MKDIDKWIVYKRGLTLPEGVPYSEDNTKEYLPEELLTEIEKEKSVYDDDVFDKDTNGVIDLNKVPSEMKFKSPYFKKSKY
CNNEYCDRWKDKTSCISNIEVEEQGDCGLCWIFASKLHLETIRCMRGYGHFRSSALFVANCSKRDPEERCSVGSNPTEFL
EIVKDTGFLPLESDLPYSYKHAGKSCPKNRNKWTNLWGDTKLLYHVRSNVFYKTLGYVSYESKLFHTNMDLFIDILKKEI
QNKGSVIIYIKTENTIDYDFNGRIVHSLCGHNDADHAANIIGYGNYINVDGEKRSYWLIRNSWGYYWGDEGNFKVDMHGP
AHCQHNFIHTAVVFKIDLGIVEVPKKKKRDQSLYNYFVKYVPNFLYNLFFVCFDARAYIDDDDNVLGEKGKEGASGGENA
VVDGQAAVAGQTENPSSVANKAGIISPVGSQMSTVTSLTPVDNSGEKKIPVMHILKYVKENKMTKASVKYNSLSEIEGSH
SCSRTYALDEEGHAECIQFCLKNWTSCKGHYNPGYCLTKIGKGPISRINLMSVCLILTLKTFPLLNFADAHFCKIKMISQ
IAQYVVFALVAHLVKRVKSNILVNCFGTLHCKICHIAIRNCFLSGTSNLTKCIECEERYYNIQPCTHHTENFLQTSRDKG
AFVEMKDHDYLTEEKVDDLISEIVKLSLERQKKAVPATEQANEDFRKKIMQLCLYSNFSDHYENAKKHTQADAEEVEKHI
IRIVNMYIKENNNMEHITNSLKNPALCLKDPAEWTKDRAGYKDNNVPSVGIIPERKLFKPYEVKSLMSSLYSYSSNCNRQ
FCDRFSDPNECENSIRVLNQGTCGNCWAFASSQVISAYRCRKGLGFAEPSIKYVTLCKNKNADNFEENPFGHYNDNICRE
GGHLSYYLDTLDKTKMLPTSYDVPYNEPIKGVDCPETSDKWTNMWENVNPLTRILNGYLYRGYFKISFHEYANSGKTDEL
ISVIKDYIIEQGSLFVSMEVNEKLSFDHDGEKVMMNCEYKASPDHALALIGYGDYIKPSGEKSSYWLLRNSWGSHWGDRG
NFKIDMYGPPDCNGAVLCNAFPLVLQMNGKKINKPLPDDFASTDNKTRYDHSYFTRDRNRRQSRRYNSNKEQDQPNDQAH
YDPFDNPKNNEIYDGEDRDWPAFDPFKDYVYPYMDNNKDAEGGNGGISDNRSSKIRRTVFKTSLVVNIGDTQFKRNIYMK
KKDEYKEQHSCLRTYSLDSQADVSCRDNCNQYIDLCKHYTSIGRCLMRFAPNYKCVYCGM
>PPRFG01_0207700
MKIH----------------------------------------------------------------------------
-----------------------------------IFLIATIYV------------------------------------
--------------------------------------------------------------------------------
--------------------------------------------------------------------------------
--------------------------------------------------------------------------------
--------------------------------------------------------------------------------
--------------------------------------------------------------------------------
--------------------------------------------------------------------------------
--------------------------------------------------------------------------------
--------------------------------------------------------------------------------
--------------------------------------------------------------------------------
--------------------------------------------------------------------------------
--------------------LFSEKLIKWTTAST------------------------TQG-------------------
-GD--TDT-HQG--------------------------------------------------------------------
--------------------------------------------------------------------------------
--------------------------------------------------------------------------------
--------------------------------------------------------------------------------
--------------------------------------------------------------------------------
--------------------------------------------------------------------------------
--------------------------------------------------------------------------------
--------------------------------------------------------------------------------
--------------------------------------------------------------------------------
--------------------------------------------------------------------------------
-----------------------------T--------------HE-GTHQ-----------------------------
--------------------------------------------------------------------------------
--------------------------------------------------------------------------------
--------------------------------------------------------------------------------
-----------------------------------------------D----TLP--------G--P-------------
--------------------------------------------------------------------------------
-----HP----APPPGASSDPG-KDSN---PGA-----------------------------------------------
--------------------------------------------------------------------------------
--------------------------------------------------------------------------------
--------------------------------------------------------------------------------
--------------------------------------------------------------------------------
----------------------DST-------------------------------------------------------
--------------------------------------------------------------------------------
--------------------------------------------------------------------------------
--------------------------------------------------------------------------------
--------------------------------------------------------------------------------
--------------------------------------------------------------------------------
--------------------------------------------------------------------------------
--------------------------------------------------------------------------------
--------------------------------------------------------------------------------
--------------------------------------------------------------------------------
--------------------------------------------------------------------------------
--------------------------------------------------------------------------------
--------------------------------------------------------------------------------
--------------------------------------------------------------------------------
-------------------------------LPKPPN---SDTI-----SPNPPDGDTK---------------------
----DT-------------G-------SQGDA----------------D-SSSSK-------IE-I--------------
PA-L-E--KP--E--NHKTIVSAMLKNYKGVKVTGTCGADFGLFLVPHIYVHVKSEDTEIELSSELAPPE----------
------MQTKF--DKTQLKNFCVK-D--------DTKKFDFIAYIYKDILVFKWKVYTE-GS-------------STK-Q
DVDEMKYLLPNLKQPITSIQVHSWTGTKESYILESKDYVLGEGMPEKCDAIATDCFLSGFIDIGKCFQCKLLMQEKNIND
SCFKYVSSNQKELIKKQLKIIAQDDEE---S---SEYHLSESIKNLLKNIYKKNNDDNKKKELLHFENVNSALKSELLNY
CNLLKEVNMNGVLKDHQLGNVQDVFNNLTKLLEEHKEENDNVLYHKMKNEALCLKNVNDWMKNKTGLLLPQLSYDLTYKN
N--------------------------------NFTEFTQNKS-YTSQ-NI-VD--K--LYCNHEYCNRLKDHNNCISKI
NVEDQKNCALSWAFASKYHLETIKCMKGYEPLNASVLYVANCVKNKN-KDVCTEGSNPLVFLETIEEKGFLPTESNYPYD
QSKVGDICPQLQNDWDNAFENTKVLDYNNGPFSVGTKGYIAYESEAFQKDMHSFVKLVKDEIMNKGSVIAYVKAENVLGY
ELNGKKVQNLCGD-KTPDHVVNIVGYGNYINNKGEKKSYWIVRNSWGKYWGDDGYFKVDMYGPSTCEDNFIHTVVVFNVH
VPVNEKFDKKE-HDIYNYYLKTSPEFYHNLYYKTFNSNKEEKY----------------------------MN-------
----KNSYVYGQDTPPES------DTP-----------------------------------------------------
--------------------------------------------------------------------------------
---------------------------------------------S-EA--DP---------------------------
------------------PSESGEPLGR----------------------------------------------------
----------------------------------------------GAQ-HSTVS-------------------------
--------------------------------------------------------------------------------
-------------S-PPV-----SETLSP---------------------------------------------------
-----------------------------------PK------ESQ-TLSPPNGS---QTG-------------------
--------------------------------------------------------------------------------
-------------------------------------------------------------SSL-S-GGSQV-------T
NPSLT---------------------------------------------------------QSTSSSSG-----QQEKG
P-------------------------------------------------------------------------------
--------------------------------------------------------------------------------
--------------------------------------------------------------------------------
--------------------------------------------------------------------------------
----------------------------------------------LST-QGPSS-AKGDPK---------ET-------
--------------------------------------------------------------------------------
--------------------------------------------------------------------------------
--------------------------------------------------------------------------------
--------------------------------------------------------------------------------
--------------------------------------------------------------G-----QEASPAEG----
---------LSE-EL--------PTAKEVTSEEKIQIIHL--------------LKHIKNSKIRRGLVKYNHEFEV-G-D
-NSCSRSTSKNAEMHEECVKICEKYWPECRGTAVPGYCLSTHD-DKNE--------------------------------
--------------------------------------------------------------------------------
--------------------------------------------------------------------------------
--------------------------------------------------------------------------------
--------------------------------------------------------------------------------
--------------------------------------------------------------------------------
--------------------------------------------------------------------------------
--------------------------------------------------------------------------------
--------------------------------------------------------------------------------
--------------------------------------------------------------------------------
--------------------------------------------------------------------------------
--------------------------------------------------------------------------------
--------------------------------------------------------------------------------
--------------------------------------------------------------------------------
--------------------------------------------------------------------------------
--------------------------------------------------------------------------------
--------------------------------------------------------------------------------
--------------------------------------------------------------------------------
--------------------------------------------------------------------------------
--------------------------------------------------------------------------------
--------------------------------------------------------------------------------
------------------------------------------------------CDFCYV
>PcyM_0416300
MKSR----------------------------------------------------------------------------
-----------------------------------ICALLLIGL------------------------------------
--------------------------------------------------------------------------------
--------------------------------------------------------------------------------
--------------------------------------------------------------------------------
--------------------------------------------------------------------------------
--------------------------------------------------------------------------------
--------------------------------------------------------------------------------
--------------------------------------------------------------------------------
--------------------------------------------------------------------------------
--------------------------------------------------------------------------------
--------------------------------------------------------------------------------
--------------------ALANGGARCAQTGN------------------------GGP-------------------
--S--ASS-NPG--------------------------------------------------------------------
--------------------------------------------------------------------------------
--------------------------------------------------------------------------------
--------------------------------------------------------------------------------
--------------------------------------------------------------------------------
--------------------------------------------------------------------------------
--------------------------------------------------------------------------------
--------------------------------------------------------------------------------
--------------------------------------------------------------------------------
--------------------------------------------------------------------------------
---------------------------GPSPDNAAGQS---PSTGS-GGDV-----------------------------
--------------------------------------------------------------------------------
--------------------------------------------------------------------------------
--------------------------------------------------------------------------------
--------------------------------------------S-STGSSSSNS--------G--A-------------
--------------------------------------------------------------------------------
-----GG----GSDPAAE--------------------------------------------------------------
--------------------------------------------------------------------------------
--------------------------------------------------------------------------------
--------------------------------------------------------------------------------
--------------------------------------------------------------------------------
--------------------------------------------------------------------------------
--------------------------------------------------------------------------------
--------------------------------------------------------------------------------
--------------------------------------------------------------------------------
--------------------------------------------------------------------------------
---------------------------ASRADGS------P-SPQENNLNIP----------------------------
--------------------------------------------------------------------------------
--------------------------------------------------------------------------------
--------------------------------------------------------------------------------
--------------------------------------------------------------------------------
--------------------------------------------------------------------------------
--------------------------------------------------------------------------------
--------------------------------------------------------------------------------
--------------------------------------------------------------------------------
-------------------------------SPVPQP---SNIP-----S-AAS--APS---------------------
----AP-------------N-------AASDA----------------S-ASSAASAD-PP-EA-A--------------
PA-P-A--IT--T--NPIEVKSSLLKDQKGLKITGPCKSFFQVYLVPYLYMNVNAERSEIEMEPLFMKVD----------
------NRIKFEKEKHLLQNICAD-----------NKTFKLVLYIYEGELTIKWKVYPP-KG-ES----------TND-K
MVDIRKYKMKDIGQPITSMQVMVMTEKHKTIYVESKNFSVMNDIPEKCDAIANECFMSGVLDIQKCYHCTLLLQKKESAQ
ECFNFVSPEIRSRFDD-IQAKGEDEEN---P---NEVELEGTIDKIFIKIYKKGE--NHYKEVDQLAIMDSSFKSELLKY
CSLMKETDSSGALDNHELGNAEEVFAHITTMLQSNSDLNVYSLKNKLKNPAICLKKVGHWIGSKTGLVLPILEHSSVHDS
ANTY-------------------VETEGST---SNSATTQSAD-VHLL-HV-SD--K--LFCNADYCDWTKDTSSCIAKI
EAQDQGDCATSWLFASKVHLETIKCVKGYEHVPSSALYVANCSSKEA-KDKCQAASNPLEFLNILEETKFLPAESDLPYS
YKAVNNVCPEPKSHWQNLWENVKLLDKQYQPNSVSTKGYTAYQSDHFKGNMDAFIKLVKSEVMNKGSVIAYVKAQGVMSY
DLNGKKVLSLCGG-ETPDLAVNIVGYGNYINGEGVKKSYWLLQNSWGKHWGDKGYFKVDMHGPDHCQKNFIHTAAVFNVD
IPVVIPAPNSD-PEINNYYLKKSPDFFSNFYFNKLEAESEGNS----------------------------GGA------
KSASNNLTVQGQEGSTEE------STS-----------------------------------------------------
--------------------------------------------------------------------------------
---------------------------------------------V-QQSQNG---------------------------
------------------GGESGQSAAR----------------------------------------------------
----------------------------------------------GAD-GQGQ--------------------------
--------------------------------------------------------------------------------
-----------------------SEAVAQ-------VQEGGAVVSSQPQ-------------------------------
--------------------------ADTIP-AL-PT-----------NGVPSAE---ASG-------------------
--------------------------------------------------------------------------------
-------------------------------------------------------------QQNGE-AGQSV--------
SNTLT---------------------------------------------------------ETQNSSV------TTETT
E-------------------------------------------------------------------------------
--------------------------------------------------------------------------------
--------------------------------------------------------------------------------
--------------------------------------------------------------------------------
----------------------------------------------QTT-QQN------------------TQ-------
--------------------------------------------------------------------------------
--------------------------------------------------------------------------------
--------------------------------------------------------------------------------
--------------------------------------------------------------------------------
--------------------------------------------------------------Q-----TAQVPSAQ----
---------SAR-APLST----LTGSTGVIVTEVKEALHF--------------LKNVKNGKVKSNFVSYDNADAL-G-D
EKVCSRAFSTDVDKQAECIEFCEKNWGACKGKVSPGYCLTKKR-GSND--------------------------------
--------------------------------------------------------------------------------
--------------------------------------------------------------------------------
--------------------------------------------------------------------------------
--------------------------------------------------------------------------------
--------------------------------------------------------------------------------
--------------------------------------------------------------------------------
--------------------------------------------------------------------------------
--------------------------------------------------------------------------------
--------------------------------------------------------------------------------
--------------------------------------------------------------------------------
--------------------------------------------------------------------------------
--------------------------------------------------------------------------------
--------------------------------------------------------------------------------
--------------------------------------------------------------------------------
--------------------------------------------------------------------------------
--------------------------------------------------------------------------------
--------------------------------------------------------------------------------
--------------------------------------------------------------------------------
--------------------------------------------------------------------------------
--------------------------------------------------------------------------------
------------------------------------------------------CFFCFV
