# Supplementary material for: Phosphorylation in the Plasmodium falciparum Proteome: A Meta-Analysis of Publicly Available Data Sets
Source: J Proteome Res. 2024 Oct 30;23(12):5326–41. doi: 10.1021/acs.jproteome.4c00418 (PMC11629380; doi:10.1021/acs.jproteome.4c00418)
Supplement: Supplementary file 7 — pr4c00418_si_007.zip [file pr4c00418_si_007.zip › plasmodium_alignments/PF3D7_0207800_orthos.afa]

>PGAL8A_00017000
MMSPFF-FFL----------------------------------------------------------------------
--------------------------------------------------------------------------------
------------------------------------------------IIYVIFSKNI-IECTN---DEV----------
----------------------------------------PQTN-------DLG---EKEAAK---AELQN---------
----------EPT-------------------P-A----------------------------NGQTLE-QE--VQSA--
--------------------------------------------------------------------------------
-----T---------------------QREVTA--------EPEGK-SE-------------------------------
-------------------------------------NGVT---------------------------------------
------------------------------------TSAVA-----------S----PAA-----P--------Q-DAPL
DSREA--N------------PNQA-----------------DHQ--------NGGADLPEEAL-----N-----------
-------------------------------------------------VTVRGAN-GDA--------------------
----------GTSGDSA-A-------------A--LKN-ATSVNMPIKSALLKKNTGVKVTGKCGNYFQLSFVPHMTLNF
ETDDGKIELEQKFAASE------------------I-------ININFTKKCQN----EQTFKFIAVIKDDILTLKWEVT
DST----------------EPK-KEMKKYRIPKFEKPITSIQVHTGN--STANIIESKNYAIKNAIPEKCDAITTECFLS
GNLDIAKCFHCTLLARNTDTSNECFNYVSPDNKAK---------FE-QSI-ITESSDE---DSNEFKLEETIDNIMKKIY
KTD---PI--SKK--KELITLEDFNDELREEIRNYCDLLKEVDVSGTLENHELGNETEVFNNLTRLLRAHDEQRDTTLPN
KLKNAAICIKNVDEWIINKRGLVLPEVTNEYFNNVKD--MPE-VEN---EEEY-EKIINVTEDMYEKDENDIID--LTKK
DKEVKLLS----P-YFI---PNKYCNDEYCDRWKDNTSCISKIEVEEQGHCGVCWVFASKLHLETIRCMRGYGHFRSSAL
YVANCSKRKAKYRCIVGSSPIEFLQIIDETKFLPLESDHPYSYTDVGKDCPQPKKKWVNLWGSTKLLEYV------NYSQ
FTYSKGYIAYESAKYT-NIDTFIGIVKREIQNKGSVIAYIKAENVFGYDLNGKGVHSLCGYKHPDHAATIIGYGKYINIK
GEKRSYWLVRNSWGYYWGDEGNFKIDMHGPSTCKYNFIHTALVFKVNLGMVELPDEKSAPNPFNYFLKNGPEFYHRLYYK
NFSPLKSKNL---SKKN--ENNE-EDQ---TNF--TNN----------------ED------------------------
--------------------------------------------------------------------------------
----------------------------------------------------------------NGN----DKTD-L-GE
NP-Q----------------------------------------------------------------------------
-----------------------------IYG-------TD--N----D-V-LTAEA--AAVAAVSQKETIRHILKDIKN
KRIKSSLISYADEDDIGKEHSC----------------------------------------------------------
--------------------------------------------------------------------------------
--------------------------------------------------------------------------------
--------------------------------------------------------------------------------
--------------------------------------------------------------------------------
--------------------------------------------------------------------------------
--------------------------------------------------------------------------------
--------------------------------------------------------------------------------
--------------------------------------------------------------------------------
--------------------------------------------------------------------------------
--------------------------------------------------------------------------------
--------------------------------------------------------------------------------
--------------------------------------------------------------------------------
-----------------------------------------------------------SRTYSSDPAKDAECKQFCVQN
FDKCKSQYSPGYCLTKLK-K------------------------------------------------------------
--------------------------------------------------------------------------------
--------------------------------------------------------------------------------
--------------------------------------------------------------------------------
--------------------------------------------------------------------------------
--------------------------------------------------------------------------------
--------------------------------------------------------------------------------
--------------------------------------------------------------------------------
--------------------------------------------------------------------------------
--------------------------------------------------------------------------------
--------------------------------------------------------------------------------
--------------------------------------------------------------------------------
------------------------------------TDEC----------------------------------------
--------------------------------------------------------------------------------
--------------------------------------------------------------------------------
--------------------------------------------------------------------------------
--------------------------------------------------------------------------------
--------------------------------------------------------------------------------
--------------------------------------------------------------------------------
--------------------------------------------------------------------------------
--------------------------------------------------------------------------------
--------------------------------------------------------------------------------
--------------------------------------------------------------------------------
--------------------------------------------------------------------------------
--------------------------------------------------------------------------------
--------------------------------------------------------------------------------
--------------------------------------------------------------------------------
--------------------------------------------------------------------------------
--------------------------------------------------------------------------------
--------------------------------------------------------------------------------
--------------------------------------------------------------------------------
--------------------------------------------------------------------------------
--------------------------------------------------------------------------------
--------------------------------------------------------------------------------
--------------------------------------------------------------------------------
--------------------------------------------------------------------------------
--------------------------------------------------------------------------------
--------------------------------------------------------------------------------
--------------------------------------------------------------------------------
--------------------------------------------------------------------------------
--------------------------------------------------------------------------------
--------------------------------------------------------------------------------
--------------------------------------------------------------------------------
--------------------------------------------------------------------------------
--------------------------------------------------------------------------------
--------------------------------------------------------------------------------
--------------------------------------------------------------------------------
--------------------------------------------------------------------------------
--------------------------------------------------------------------------------
--------------------------------------------------------------------------------
--------------------------------------------------------------------------------
--------------------------------------------------------------------------------
--------------------------------------------------------------------------------
--------------------------------------------------------------------------------
--------------------------------------------------------------------------------
--------------------------------------------------------------------------------
--------------------------------------------------------------------------------
--------------------------------------------------------------------------------
--------------------------------------------------------------------------------
--------------------------------------------------------------------------------
--------------------------------------------------------------------------------
--------------------------------------------------------------------------------
-------------------------------------------------------------------------------F
FCA-----------------------------------------------------------------------------
--------------------------------------------------------------------------------
--------------------------------------------------------------------------------
--------------------------------------------------------------------------------
--------------------------------------------------------------------------------
--------------------------------------------------------------------------------
--------------------------------------------------------------------------------
--------------------------------------------------------------------------------
--------------------------------------------------------------------------------
--------------------------------------------------------------------------------
--------------------------------------------------------------------------------
--------------------------------------------------------------------------------
--------------------------------------------------------------------------------
--------------------------------------------------------------------------------
--------------------------------------------------------------------------------
--------------------------------------------------------------------------------
--------------------------------------------------------------------------------
--------------------------------------------------------------------------------
--------------------------------------------------------------------------------
--------------------------------------------------------------------------------
--------------------------------------------------------------------------------
---------V
>PVVCY_0300600
MKKCIP-LIV----------------------------------------------------------------------
--------------------------------------------------------------------------------
------------------------------------------------LLYAMLGNDI-INCRP---VPDI-VFSTYTP-
PPKDEKGTGANGTTATTTGGNTGTTTGGTKEEGKGTTVDKSA---------QPE----SDKEKTSGNSS-----------
----------DSS-------------------T-L----------------------------SSSDTG-KS--SGSP--
--------------------------------------------------------------------------------
--G-SS---------------------DSSDSS--------DSSDS-SD-------------------------------
-------------------------------------SSDS-----------------------TD----PS-GKSKTPD
GTGQ----------KDTQQ----TQQVQNQPQADDASQNQG-----------Q----QAN-----S--------------
----------------------------------------------------IT-TDTNQL-------P-----------
-------------------------------------SA----------S---GPTVTDT---T----------------
----------PTVQTPPTT-------------QVIAP--KNVQTGSVESALLKNFNGVKITGACGDEVAIFLEPYIYINV
DSKNTNIEMSANFSSLV------------------GQHITVFSGRPPMGNECHEED-TSLRYKMLVYLQGDILTIKWSVF
PSS-TSLYKCEHCNGHTNENEN-VDVKKYKLPKLPTPLTTIQVHSLLTKEDKVILRSKNYALKNDMPKKCDAFASKCFLN
GQTDIESCYTCSLLTENVPTTDDCYNYSSPLFKEY----------N-QLL-TTGQSEEDEVEKNNSALVDSINNLLNGVY
KID---E---NNN--KVLIDEEELTNDLKKELTYYCHLLSEIDTSGTLENYKVGNSVEVFNNLAKLLKNHEYESKLYLIN
KLKNPAICMKNVEQWVVNRKGLKLPVTLDNEE-KK-----------------T-E-----NTITFEEGPDGIID--LTKT
TDGSPVTTSAVLA-NKI----DAFCNNEFCDRLHDKTSCLSKINVEEQGNCATSWVFASKLHLESSICMNGYDHTSSSAL
YVANCSQKDSKDKCLAGSNPLEFLDILQTTNYLPTESNYPYSYKNVGDSCPETNESWVNLFDKVKLENSN------NDNK
S-IIKGHTSYESKNYKTNMNEFVDIVKNKIKKLGSVIAYVKFNDSMGYDFNGNKVHKLCGSATPDMAVNIIGYGKYLNEN
NEVKSYWLVRNSWGKHWGHDGNFKVDIETPEDCEGNFIHTALVFDLDLPVVQKNT-NE-APIYNYYLKTSPNFYKNLYYN
HVNKTNGEV-------S--DDAGIYGQAESEQQ-PTSG--G-------------SD---------------AN---NKGE
------TGQ---N-------------G-AENTQGKTKT-DQPSSES-GSDRTE--TK----------T------------
------------------------------QNQGGATGETTPGTPGAGGAASSPGTT-GQTPQ-AASGAP-GSSS-P-SG
TGSV--TVE-----------------T--PSAP-VS-PQ---------G-------------------------PPT---
---QD-----SGA--------TQ----EQPAP-AP-VSDGE-QS----D-A-P--ST--EDTDDATQNTEVFHVLKVVRD
KKVQTSLMKYDGFTEMG-QHSC----------------------------------------------------------
--------------------------------------------------------------------------------
--------------------------------------------------------------------------------
--------------------------------------------------------------------------------
--------------------------------------------------------------------------------
--------------------------------------------------------------------------------
--------------------------------------------------------------------------------
--------------------------------------------------------------------------------
--------------------------------------------------------------------------------
--------------------------------------------------------------------------------
--------------------------------------------------------------------------------
--------------------------------------------------------------------------------
--------------------------------------------------------------------------------
-----------------------------------------------------------SRAMSADPTKKEECITFCHNR
WDDCYFDTYPGYCLNKLK-G------------------------------------------------------------
--------------------------------------------------------------------------------
--------------------------------------------------------------------------------
--------------------------------------------------------------------------------
--------------------------------------------------------------------------------
--------------------------------------------------------------------------------
--------------------------------------------------------------------------------
--------------------------------------------------------------------------------
--------------------------------------------------------------------------------
--------------------------------------------------------------------------------
--------------------------------------------------------------------------------
--------------------------------------------------------------------------------
------------------------------------DNVC----------------------------------------
--------------------------------------------------------------------------------
--------------------------------------------------------------------------------
--------------------------------------------------------------------------------
--------------------------------------------------------------------------------
--------------------------------------------------------------------------------
--------------------------------------------------------------------------------
--------------------------------------------------------------------------------
--------------------------------------------------------------------------------
--------------------------------------------------------------------------------
--------------------------------------------------------------------------------
--------------------------------------------------------------------------------
--------------------------------------------------------------------------------
--------------------------------------------------------------------------------
--------------------------------------------------------------------------------
--------------------------------------------------------------------------------
--------------------------------------------------------------------------------
--------------------------------------------------------------------------------
--------------------------------------------------------------------------------
--------------------------------------------------------------------------------
--------------------------------------------------------------------------------
--------------------------------------------------------------------------------
--------------------------------------------------------------------------------
--------------------------------------------------------------------------------
--------------------------------------------------------------------------------
--------------------------------------------------------------------------------
--------------------------------------------------------------------------------
--------------------------------------------------------------------------------
--------------------------------------------------------------------------------
--------------------------------------------------------------------------------
--------------------------------------------------------------------------------
--------------------------------------------------------------------------------
--------------------------------------------------------------------------------
--------------------------------------------------------------------------------
--------------------------------------------------------------------------------
--------------------------------------------------------------------------------
--------------------------------------------------------------------------------
--------------------------------------------------------------------------------
--------------------------------------------------------------------------------
--------------------------------------------------------------------------------
--------------------------------------------------------------------------------
--------------------------------------------------------------------------------
--------------------------------------------------------------------------------
--------------------------------------------------------------------------------
--------------------------------------------------------------------------------
--------------------------------------------------------------------------------
--------------------------------------------------------------------------------
--------------------------------------------------------------------------------
--------------------------------------------------------------------------------
--------------------------------------------------------------------------------
-------------------------------------------------------------------------------N
FCA-----------------------------------------------------------------------------
--------------------------------------------------------------------------------
--------------------------------------------------------------------------------
--------------------------------------------------------------------------------
--------------------------------------------------------------------------------
--------------------------------------------------------------------------------
--------------------------------------------------------------------------------
--------------------------------------------------------------------------------
--------------------------------------------------------------------------------
--------------------------------------------------------------------------------
--------------------------------------------------------------------------------
--------------------------------------------------------------------------------
--------------------------------------------------------------------------------
--------------------------------------------------------------------------------
--------------------------------------------------------------------------------
--------------------------------------------------------------------------------
--------------------------------------------------------------------------------
--------------------------------------------------------------------------------
--------------------------------------------------------------------------------
--------------------------------------------------------------------------------
--------------------------------------------------------------------------------
---------V
>PF3D7_0207800
MKFSIS-LFL----------------------------------------------------------------------
--------------------------------------------------------------------------------
------------------------------------------------ILCVLFCKND-IKCTT---VDE----------
----------------------------------------ST---------KEG----SQNPK---NSS-----------
----------STT-------------------P-A----------------------------SGSQKG-SS--SESP--
--------------------------------------------------------------------------------
--G-SS---------------------VEKQSQ--------ESNKE-ST-------------------------------
-------------------------------------NGGN---------------------------------------
------------------------------------VVSQG-----------T----PAN-----T--------------
----------------------------------------------------FG-QNSNNP-------------------
--------------------------------------------------------------------------------
-----------SDSPQGTS-------------T--LP--SPPKSIDVKSAFLKHYKGVKVTGSCNANFQLFLVPHIFINV
ETKENNIQLDVKFLKL-------------------TKRIDFAKDKSMLKNKCESGK--NQTFKFVLYFKDDILTIKWKVY
EEK-SATP-------QKSEENT-VDIKLYKLPKLDQTITSIQVHTLSIEGTSYLMESKDYSLGNNLPEKCDAIASDCFLS
GNINVEKCLKCTLKVKKVEASDECYKYVSKDKPKETKLAVSGSEVK-EVK-AASVDHS---NDKEYELSQSINNILNKMY
KKESNDEK--NNK--KELIKLEDADDSLQKELNKYCNSLKEVDLNGVLSKNEVGNEKDVFNNLTTLLKEHMLESHHVVFE
KLKNSALCLKNIDDWLKNKNGLIVPPSKYKLK-DTN---------E---KKEL-NNNVEVIEDMFKANEHGIVD--LTKF
PIDTNYSS----Y-KHI---DHTYCNNDYCNWSKDKNSCISKINVEDQKNCALSWAFASKYHLETIKCMKGYEHIPISSL
YIANCSKNEKKDVCTEGSNPLKVLQMIVEKGFLPTEGDYSYEQSKVGETCPEVQNGWVNLWANAKLLEQNN-----DEHN
SLSTKGYTAYESEAFQKDMHSFVKLIKDEIMNKGSVIAYVKADKIMAYEFNGKKVQNLCGDKTPDHAVNIIGYGNYINDE
HQKKSYWIVRNSWGKHWGDKGHFKVDMYGPSDCEDNFIHSVVIFNVDLPINQESVKKE-PKIYNYYLKASPDFYHNLYYK
NFDSQKGKAD---QAEN--KKSYLYGQEESTSE-QL--------------------------------------------
--------------------------------------------------------------------------------
--------------------------------------------------------------------------------
--------------------------------------------------------------------------------
-----------------------------PSS-------LS--S------P-Q--NN--KQSERSKEKVDIFHVLKHIKD
SKIKMGIVKYDHSDALGEDNVC----------------------------------------------------------
--------------------------------------------------------------------------------
--------------------------------------------------------------------------------
--------------------------------------------------------------------------------
--------------------------------------------------------------------------------
--------------------------------------------------------------------------------
--------------------------------------------------------------------------------
--------------------------------------------------------------------------------
--------------------------------------------------------------------------------
--------------------------------------------------------------------------------
--------------------------------------------------------------------------------
--------------------------------------------------------------------------------
--------------------------------------------------------------------------------
-----------------------------------------------------------SRSYSSNPEKQEGCVKFCNEN
WGKCKDAASPGFCLSELE-K------------------------------------------------------------
--------------------------------------------------------------------------------
--------------------------------------------------------------------------------
--------------------------------------------------------------------------------
--------------------------------------------------------------------------------
--------------------------------------------------------------------------------
--------------------------------------------------------------------------------
--------------------------------------------------------------------------------
--------------------------------------------------------------------------------
--------------------------------------------------------------------------------
--------------------------------------------------------------------------------
--------------------------------------------------------------------------------
------------------------------------TNDC----------------------------------------
--------------------------------------------------------------------------------
--------------------------------------------------------------------------------
--------------------------------------------------------------------------------
--------------------------------------------------------------------------------
--------------------------------------------------------------------------------
--------------------------------------------------------------------------------
--------------------------------------------------------------------------------
--------------------------------------------------------------------------------
--------------------------------------------------------------------------------
--------------------------------------------------------------------------------
--------------------------------------------------------------------------------
--------------------------------------------------------------------------------
--------------------------------------------------------------------------------
--------------------------------------------------------------------------------
--------------------------------------------------------------------------------
--------------------------------------------------------------------------------
--------------------------------------------------------------------------------
--------------------------------------------------------------------------------
--------------------------------------------------------------------------------
--------------------------------------------------------------------------------
--------------------------------------------------------------------------------
--------------------------------------------------------------------------------
--------------------------------------------------------------------------------
--------------------------------------------------------------------------------
--------------------------------------------------------------------------------
--------------------------------------------------------------------------------
--------------------------------------------------------------------------------
--------------------------------------------------------------------------------
--------------------------------------------------------------------------------
--------------------------------------------------------------------------------
--------------------------------------------------------------------------------
--------------------------------------------------------------------------------
--------------------------------------------------------------------------------
--------------------------------------------------------------------------------
--------------------------------------------------------------------------------
--------------------------------------------------------------------------------
--------------------------------------------------------------------------------
--------------------------------------------------------------------------------
--------------------------------------------------------------------------------
--------------------------------------------------------------------------------
--------------------------------------------------------------------------------
--------------------------------------------------------------------------------
--------------------------------------------------------------------------------
--------------------------------------------------------------------------------
--------------------------------------------------------------------------------
--------------------------------------------------------------------------------
--------------------------------------------------------------------------------
--------------------------------------------------------------------------------
--------------------------------------------------------------------------------
-------------------------------------------------------------------------------F
FCY-----------------------------------------------------------------------------
--------------------------------------------------------------------------------
--------------------------------------------------------------------------------
--------------------------------------------------------------------------------
--------------------------------------------------------------------------------
--------------------------------------------------------------------------------
--------------------------------------------------------------------------------
--------------------------------------------------------------------------------
--------------------------------------------------------------------------------
--------------------------------------------------------------------------------
--------------------------------------------------------------------------------
--------------------------------------------------------------------------------
--------------------------------------------------------------------------------
--------------------------------------------------------------------------------
--------------------------------------------------------------------------------
--------------------------------------------------------------------------------
--------------------------------------------------------------------------------
--------------------------------------------------------------------------------
--------------------------------------------------------------------------------
--------------------------------------------------------------------------------
--------------------------------------------------------------------------------
---------I
>MKS88_001183
MKYGIL-YIF----------------------------------------------------------------------
--------------------------------------------------------------------------------
------------------------------------------------MICISFGSNT-IKCTT---VSV----------
----------------------------------------SD---------NRG----NEASE---QPLQP---------
-A--------QPG-------------------P-Q----------------------------THEPSN-SQ--VQNS--
--------------------------------------------------------------------------SNP---
--N-IS---------------------DLTVTT--------PPVAQ-NL-------------------------------
-------------------------------------SHET---------------------------------------
------------------------------------PKNGS-----------S----QSP-----P--------Q-NGPL
LSSPSAVN------------NGQP-----------------NVS--------SGGAVSPNLSS-----A-----------
-------------------------------------------------GNSNGAT-QLS--------------------
----------AESQNGA-V-------------S--PKVPNYHNMAKIESALLKNHTGVRITGPCNEEVGVFLIPYIYITV
KSKTDNIELSSKFPQSD------------------NEVLEFKKEKEELQNKCGQDS--KKTFKFIIYIQQDVLTLKWKVY
PSE-PSSD---------ASNIK-ADVRKYKIPKLETPITSIQVHTAAVEEGKAFLKSKDYSIKNDIPVKCEQIASACFLS
GNTDIEKCYTCNLLIQNTPTSDKCFNYVSSDIKEN---------LN-DIE-IIAQDDE---GSNEYKLTESISNIMKSIY
KTD---KG---NK--KELKKFEDLDDISKAELMNYCMLLKEVDTNGTLEMNELGKETDVFNNISRLLKNHIQENNTALVK
KLKNAAMCMKYIDNWVVNKTGLILPELSYKKLENTND--VYL--NE---NGEL-QIHKNGYGHIDKEGDNNKGD--LTNV
DKDSKVLS----I-PVT---NGMFCNEEYCDRWKDKNSCVSKIEAQDQGSCATSWIFASKLHLETIRCMKGYEHASSSAL
YVANCANKEAKDKCHVGSNPLEFLKIIDENKFLPLEVNLPYSYANVGNECPNPQNHWTNLWANVELLDSK------DEPN
SLGAKGYTAYESDKFRGNMETFIKKIKHEVMHKGSVIAYVKVENVMGYDLNGKKVLSVCGDKNADHAVNIIGWGNYINDE
GKKKSYWIVRNSWGMYWGEEGNFKVDIYGPEKCEHNFIHSVVKFNIDIPLSKVNTKKE-AELYNYYLKTSPDFYSNLYFN
SLSAEKANDL---STNKVLDQMTVHGQAVEESSEGTSG----------------QH------------------------
--------------------------------------------------------------------------------
----------------------------------------------------------------GQHGQP-GQPE-S-TS
SS-E----------------------------------------------------------------------------
-----------------------------TVA-------ES--S----A-Q-G-LDS-AASDVPDVQKFEVVHILKHIKN
SKSKTTLVKYDYYYDFG-DHAC----------------------------------------------------------
--------------------------------------------------------------------------------
--------------------------------------------------------------------------------
--------------------------------------------------------------------------------
--------------------------------------------------------------------------------
--------------------------------------------------------------------------------
--------------------------------------------------------------------------------
--------------------------------------------------------------------------------
--------------------------------------------------------------------------------
--------------------------------------------------------------------------------
--------------------------------------------------------------------------------
--------------------------------------------------------------------------------
--------------------------------------------------------------------------------
-----------------------------------------------------------SRTQASNPEKLGDCISFCNNN
WDTCRRSVSPGYCLTKLK-K------------------------------------------------------------
--------------------------------------------------------------------------------
--------------------------------------------------------------------------------
--------------------------------------------------------------------------------
--------------------------------------------------------------------------------
--------------------------------------------------------------------------------
--------------------------------------------------------------------------------
--------------------------------------------------------------------------------
--------------------------------------------------------------------------------
--------------------------------------------------------------------------------
--------------------------------------------------------------------------------
--------------------------------------------------------------------------------
------------------------------------TNEC----------------------------------------
--------------------------------------------------------------------------------
--------------------------------------------------------------------------------
--------------------------------------------------------------------------------
--------------------------------------------------------------------------------
--------------------------------------------------------------------------------
--------------------------------------------------------------------------------
--------------------------------------------------------------------------------
--------------------------------------------------------------------------------
--------------------------------------------------------------------------------
--------------------------------------------------------------------------------
--------------------------------------------------------------------------------
--------------------------------------------------------------------------------
--------------------------------------------------------------------------------
--------------------------------------------------------------------------------
--------------------------------------------------------------------------------
--------------------------------------------------------------------------------
--------------------------------------------------------------------------------
--------------------------------------------------------------------------------
--------------------------------------------------------------------------------
--------------------------------------------------------------------------------
--------------------------------------------------------------------------------
--------------------------------------------------------------------------------
--------------------------------------------------------------------------------
--------------------------------------------------------------------------------
--------------------------------------------------------------------------------
--------------------------------------------------------------------------------
--------------------------------------------------------------------------------
--------------------------------------------------------------------------------
--------------------------------------------------------------------------------
--------------------------------------------------------------------------------
--------------------------------------------------------------------------------
--------------------------------------------------------------------------------
--------------------------------------------------------------------------------
--------------------------------------------------------------------------------
--------------------------------------------------------------------------------
--------------------------------------------------------------------------------
--------------------------------------------------------------------------------
--------------------------------------------------------------------------------
--------------------------------------------------------------------------------
--------------------------------------------------------------------------------
--------------------------------------------------------------------------------
--------------------------------------------------------------------------------
--------------------------------------------------------------------------------
--------------------------------------------------------------------------------
--------------------------------------------------------------------------------
--------------------------------------------------------------------------------
--------------------------------------------------------------------------------
--------------------------------------------------------------------------------
--------------------------------------------------------------------------------
-------------------------------------------------------------------------------L
FCF-----------------------------------------------------------------------------
--------------------------------------------------------------------------------
--------------------------------------------------------------------------------
--------------------------------------------------------------------------------
--------------------------------------------------------------------------------
--------------------------------------------------------------------------------
--------------------------------------------------------------------------------
--------------------------------------------------------------------------------
--------------------------------------------------------------------------------
--------------------------------------------------------------------------------
--------------------------------------------------------------------------------
--------------------------------------------------------------------------------
--------------------------------------------------------------------------------
--------------------------------------------------------------------------------
--------------------------------------------------------------------------------
--------------------------------------------------------------------------------
--------------------------------------------------------------------------------
--------------------------------------------------------------------------------
--------------------------------------------------------------------------------
--------------------------------------------------------------------------------
--------------------------------------------------------------------------------
---------V
>PVL_040012700
MKSRLC-ALL----------------------------------------------------------------------
--------------------------------------------------------------------------------
------------------------------------------------ILYMLLNRHS-VKCAT---AGD----------
----------------------------------------AG---------QES----RVSTD---QSV-----------
----------SSH---------------------Q----------------SANQ--------RGTENG-TS--GDHT--
--------------------------------------------------------------------------------
--G---------------------------SLQ---------PGQP-SG-------------------------------
-------------------------------------SGGT--------------------VTQTD----QQ-AIPGRTD
GPGQ----------VPTI-----SHPSPGQP-----NPPPL-----------A----SSD-----G--------------
----------------------------------------------------QN-G-----GS-----G-----------
-------------------------------T-----STT---------LNPQPAT-LQV--------------------
----------VSPAEVAST-------------P--SE--SFTNPIQVKASLLRDQKGLKITGPCKSYFQVYLVPYLYLNV
NAKESEIEMEPMFMKVD-------------------DKIKFEKEKHLLNNICED----NKTFKLVVYMYEGELTIKWKVY
PPK-GET----------SSDKT-LDIRKYKMKDIGQPITSMQVVVMNEQNKTVYVESKNFSIMNEIPEKCDAIANECFLS
GVLDVQKCYHCTLLLQKKENAEECFKFVSPTIKNR---------FE-DIQ-TTGEDEE---NPNVVELEETVDLLLNKIY
KNG---E---GES--NEVDQLAIIDSSFQSDLLKYCSLMKEVDTSGALDNHQLGDAEDVFANLTHLLQSNSDHDVPSLKN
KLKSPAICIKNVDHWVGSKTGLVLPTLEYSTSQDNAE--SF------------------------DEGEEDTSNSTITQS
---ADVHP----L-HVS---DKLFCNDDYCDRAKDSSSCMAKIEAGDQGDCSNSWLFASKAHLEAIKCMKGYDHVASSAL
YVANCSGEEANDKCHAASNPLEFLNTLEETKFLAAESDLPYSYKEVNNVCPEPKSHWQNLWENMKLLGPT------SEPN
SVSTKGYTAYQSDHFKGIMDAFIKLVKSEVMKKGSAIAYVKAAGALSYDLNGKKVLSLCGDETPDLAVNIVGYGNYITAE
GQKKSYWLLQNSWGKHWGDDGTFKVDMHGPAHCQHNFIHTAAVFNLDIPVVVPAPNSD-PEINDYYMKNSPDFFSNFYFN
KYEAEKANGLDEEKGPV--HNPVLYGQSGDVTS-TPSL--S-------------TG---------------DK--SGTVV
AQ---TSEG---L-------------D-TK--GAGGGG-------------SG---------------------------
--------------------------------GGLGVGG----------A-----PS-Q--PAA----------V-E-AA
RE-E--RAGAAGPGVQRGVEGGV-GVA---PGVGVAP-----------G----VGVAPGVG---------------G---
---GT-----GGQ--------GA---ATQPIE-PP-VA-AP--NPV--DMS-K-LND--STGVSIAGITGVFHFLKNVKK
GKVSSNFVTYASEKAI-GDKAC----------------------------------------------------------
--------------------------------------------------------------------------------
--------------------------------------------------------------------------------
--------------------------------------------------------------------------------
--------------------------------------------------------------------------------
--------------------------------------------------------------------------------
--------------------------------------------------------------------------------
--------------------------------------------------------------------------------
--------------------------------------------------------------------------------
--------------------------------------------------------------------------------
--------------------------------------------------------------------------------
--------------------------------------------------------------------------------
--------------------------------------------------------------------------------
-----------------------------------------------------------SRVQSSDVDKLDDCIKFCEEN
WNACKGNVSPGYCLTKKK-G------------------------------------------------------------
--------------------------------------------------------------------------------
--------------------------------------------------------------------------------
--------------------------------------------------------------------------------
--------------------------------------------------------------------------------
--------------------------------------------------------------------------------
--------------------------------------------------------------------------------
--------------------------------------------------------------------------------
--------------------------------------------------------------------------------
--------------------------------------------------------------------------------
--------------------------------------------------------------------------------
--------------------------------------------------------------------------------
------------------------------------NNDC----------------------------------------
--------------------------------------------------------------------------------
--------------------------------------------------------------------------------
--------------------------------------------------------------------------------
--------------------------------------------------------------------------------
--------------------------------------------------------------------------------
--------------------------------------------------------------------------------
--------------------------------------------------------------------------------
--------------------------------------------------------------------------------
--------------------------------------------------------------------------------
--------------------------------------------------------------------------------
--------------------------------------------------------------------------------
--------------------------------------------------------------------------------
--------------------------------------------------------------------------------
--------------------------------------------------------------------------------
--------------------------------------------------------------------------------
--------------------------------------------------------------------------------
--------------------------------------------------------------------------------
--------------------------------------------------------------------------------
--------------------------------------------------------------------------------
--------------------------------------------------------------------------------
--------------------------------------------------------------------------------
--------------------------------------------------------------------------------
--------------------------------------------------------------------------------
--------------------------------------------------------------------------------
--------------------------------------------------------------------------------
--------------------------------------------------------------------------------
--------------------------------------------------------------------------------
--------------------------------------------------------------------------------
--------------------------------------------------------------------------------
--------------------------------------------------------------------------------
--------------------------------------------------------------------------------
--------------------------------------------------------------------------------
--------------------------------------------------------------------------------
--------------------------------------------------------------------------------
--------------------------------------------------------------------------------
--------------------------------------------------------------------------------
--------------------------------------------------------------------------------
--------------------------------------------------------------------------------
--------------------------------------------------------------------------------
--------------------------------------------------------------------------------
--------------------------------------------------------------------------------
--------------------------------------------------------------------------------
--------------------------------------------------------------------------------
--------------------------------------------------------------------------------
--------------------------------------------------------------------------------
--------------------------------------------------------------------------------
--------------------------------------------------------------------------------
--------------------------------------------------------------------------------
--------------------------------------------------------------------------------
-------------------------------------------------------------------------------F
FCF-----------------------------------------------------------------------------
--------------------------------------------------------------------------------
--------------------------------------------------------------------------------
--------------------------------------------------------------------------------
--------------------------------------------------------------------------------
--------------------------------------------------------------------------------
--------------------------------------------------------------------------------
--------------------------------------------------------------------------------
--------------------------------------------------------------------------------
--------------------------------------------------------------------------------
--------------------------------------------------------------------------------
--------------------------------------------------------------------------------
--------------------------------------------------------------------------------
--------------------------------------------------------------------------------
--------------------------------------------------------------------------------
--------------------------------------------------------------------------------
--------------------------------------------------------------------------------
--------------------------------------------------------------------------------
--------------------------------------------------------------------------------
--------------------------------------------------------------------------------
--------------------------------------------------------------------------------
---------V
>PBANKA_0305100
MRR-LS-ILF----------------------------------------------------------------------
--------------------------------------------------------------------------------
------------------------------------------------ILYALLIRNY-G---L---GVNGEGDTS--SD
VPTS-DGTG-------------------------------GD---------TSG----KENVE---LPS-----------
----------PVPG------------------P-EPGTAGPA-----GPQVAEPKVDTQSV--EGSQLA-TS--PPTGNG
TKSV-ENPTEISGTGHDG-GSDQTKQAETS----------LGKSNEET-ITQNPPRQETADQNNPA-QEPGSKGPIPSPP
STG-ELTETGSEIKTSELGIVGSGGSPQESAKS--------DQSDQ-SA-------------------------------
-------------------------KSDQSNTSTLTGSQPN-------------------TDNQTT----HTKGETGSSN
SVQSNSELGGSSATEPKI-----TSPE---SSV---TVSNG-----------S----SSG-----P----------TKPN
DSTPTSPAPSNSDKGSDVPEIKKSV-DTEGKGSKPDSKPDASNP--------QT-EQSDNAHGTDSTLESSIEGTGNTSL
KDSKQISKDAEKTKKVVEGTGELEKPTISDSGSESDKAEVIEGQKTSEIQVPSSEQ-NNTHTSDLKTDPHSPTLPPSADN
PVSTDQNSGSTLELPQSDSPSEEQLPDS----I--RI--IPIQNFDIKSAMLRNYKGLKITGQCNSNFVIFFVPYIYIEV
DTKLNQISIISTKKKVNGTT-----------EGVPTQSIDFKSEGDTLQNQCGD----NKTFKIVVYLDSGVLYVKWKVY
DSS-TET----------EPNTN-VDVRKYQLKNLETPITSIQVHTVKRTLKNVTLESKNYTINDNLPEKCEAIASDCFLH
GNVDIEKCYKCALLYRKNPLTDECYNYLSNDYKKL---------LN-TEV-VTAQS-E---DEINYELMGHIDNILEGIY
NID---EN--NNN--KELKKYEELNDEIKKDILLYCKELKESDVSGTLEEFVLGDVEDIFYNLTKLITNNTEISISKLKN
KLMNPAICLKDVNQWGEKKKGLVLPELISKDFENLN---------GKNKNDDT-TMNHESDK-KLQEGFDGVID--LPLP
-HENEFAG----YTTIE---DLQYCNDEYCDRLKDNNSCISKIDVEEQGNCATSWLFASKFHLDTIGCMKGHENFSASAL
YVVNCSKKDSKDKCLIGSNPLEFLNIIDENKFLPTTSNLPYSYKKVGEECPKTMDNWTNLWKDVKLLKYE------NNDK
SLNANGYISYQSEDFKDNFSEYINLIKQEIQNKGSVMAYVNSKYITSYDFNGSKVHKLCGSVTPDMIVNIIGYGKYINEN
NEVKSYWIVRNSWGKHWADEGNFKVDIETPENCKHNFIHTFATFNIYIPFVKKSIQSE-SEINLYYSKISPDFYNNLYFK
NLDAADTSE-----------DSIIEGQDEPASI-STQE--E-------------TH---------------QP--TGEGN
QE---ESKL---P-------------E----------EK-TPKEVG-R---SE-IPS-----------------------
------------------------------TGTQEKSQE----------L-----EQ-QPQPQP----QP-QPQSQP-EP
QA-K--VEG--QGQVVEQAQGQVQERE--QPNGGKQ-VS---------GTETTKNVTGQEETQVNSTGAESSKAKAPSTS
-VNSSE--QQTGKV-------TE----QQPAQ-QT-CQQPA-RA------QIP--NF--IPQLQVGIRLEFMHILKQIKN
GKVKMNLVKYGSELSMIDDRIC----------------------------------------------------------
--------------------------------------------------------------------------------
--------------------------------------------------------------------------------
--------------------------------------------------------------------------------
--------------------------------------------------------------------------------
--------------------------------------------------------------------------------
--------------------------------------------------------------------------------
--------------------------------------------------------------------------------
--------------------------------------------------------------------------------
--------------------------------------------------------------------------------
--------------------------------------------------------------------------------
--------------------------------------------------------------------------------
--------------------------------------------------------------------------------
-----------------------------------------------------------SRVYAINPEKKNECEQFCAAK
WSICQFDISPGYCLAKLY-N------------------------------------------------------------
--------------------------------------------------------------------------------
--------------------------------------------------------------------------------
--------------------------------------------------------------------------------
--------------------------------------------------------------------------------
--------------------------------------------------------------------------------
--------------------------------------------------------------------------------
--------------------------------------------------------------------------------
--------------------------------------------------------------------------------
--------------------------------------------------------------------------------
--------------------------------------------------------------------------------
--------------------------------------------------------------------------------
------------------------------------SDDC----------------------------------------
--------------------------------------------------------------------------------
--------------------------------------------------------------------------------
--------------------------------------------------------------------------------
--------------------------------------------------------------------------------
--------------------------------------------------------------------------------
--------------------------------------------------------------------------------
--------------------------------------------------------------------------------
--------------------------------------------------------------------------------
--------------------------------------------------------------------------------
--------------------------------------------------------------------------------
--------------------------------------------------------------------------------
--------------------------------------------------------------------------------
--------------------------------------------------------------------------------
--------------------------------------------------------------------------------
--------------------------------------------------------------------------------
--------------------------------------------------------------------------------
--------------------------------------------------------------------------------
--------------------------------------------------------------------------------
--------------------------------------------------------------------------------
--------------------------------------------------------------------------------
--------------------------------------------------------------------------------
--------------------------------------------------------------------------------
--------------------------------------------------------------------------------
--------------------------------------------------------------------------------
--------------------------------------------------------------------------------
--------------------------------------------------------------------------------
--------------------------------------------------------------------------------
--------------------------------------------------------------------------------
--------------------------------------------------------------------------------
--------------------------------------------------------------------------------
--------------------------------------------------------------------------------
--------------------------------------------------------------------------------
--------------------------------------------------------------------------------
--------------------------------------------------------------------------------
--------------------------------------------------------------------------------
--------------------------------------------------------------------------------
--------------------------------------------------------------------------------
--------------------------------------------------------------------------------
--------------------------------------------------------------------------------
--------------------------------------------------------------------------------
--------------------------------------------------------------------------------
--------------------------------------------------------------------------------
--------------------------------------------------------------------------------
--------------------------------------------------------------------------------
--------------------------------------------------------------------------------
--------------------------------------------------------------------------------
--------------------------------------------------------------------------------
--------------------------------------------------------------------------------
--------------------------------------------------------------------------------
-------------------------------------------------------------------------------Y
FCY-----------------------------------------------------------------------------
--------------------------------------------------------------------------------
--------------------------------------------------------------------------------
--------------------------------------------------------------------------------
--------------------------------------------------------------------------------
--------------------------------------------------------------------------------
--------------------------------------------------------------------------------
--------------------------------------------------------------------------------
--------------------------------------------------------------------------------
--------------------------------------------------------------------------------
--------------------------------------------------------------------------------
--------------------------------------------------------------------------------
--------------------------------------------------------------------------------
--------------------------------------------------------------------------------
--------------------------------------------------------------------------------
--------------------------------------------------------------------------------
--------------------------------------------------------------------------------
--------------------------------------------------------------------------------
--------------------------------------------------------------------------------
--------------------------------------------------------------------------------
--------------------------------------------------------------------------------
---------V
>PKNH_0413100
MNPRIS-FTW----------------------------------------------------------------------
--------------------------------------------------------------------------------
------------------------------------------------AICALFGTYV-A----AQLASG----------
----------------------------------------GL---------WNG----SSFPT---SAY-----------
----------SNH---------------------T----------------DENKLSI---D-QENGRGDAS--PEYY--
--------------------------------------------------------------------------------
--S---------------------------GIE---------VD------------------------------------
---------------------------------------GT--------------------I------------------
-----------------------AHTP---L-----NVPPP-----------N----ADN-----P--------------
----------------------------------------------------AG-Q------------------------
-------------------------------------GQS---------PQQVD----QA--------------------
----------TSNTTGIAD-------------A--PA--SKRIEIEVRSALLKDHDGVKITGTCNANFQVFLVPHISISV
EAESNTIQISRMIENVTTTKEW-----DKG-DGNSSQPLQFEENIDSLLNQCTE----GRTFKFIVIIKGKELILKWKVY
EEI-PSA----------TENNK-VDVRKYALKNLGLPITAIQVHSGKEDSNLFLLKSKAYFLRKNIPRTCERIVTSCYLS
GNVDIHKCFQFTLLMENHDMTNECSKYVSSEVTDK---------FK-GIK-IEAQDNV---DPEEIQLRKTIDRILNWIY
RID---E---DGK--KVLIMQDELDLSMKEDLITYCQIMKKVDKSGTLEEHQIGSEMDVLTNLKGLLKNHSHEELPTLEG
KLKIPAICMKDASKWVVNKRGLVLPPFEYKHLQRRVI-TSVD-SQE---ENKL-ADKEDVIKDMHMPGYRAVID--LSQK
---GGVNH----S-DHS---GEMFCNEDYCNRWKDRNSCFARIETEEQGNCNLSWLFASKLHLETIKCMKGYDHVATSAL
YVANCSSRGNKSKCISGSNPYEFLTIVEENGFLPPALLLPYSYGKVGNTCPKQEDHWQNLWSNVKLLEPS------YEPN
SISTKGYTSYESDDFRGNIERFVNLVKREVKNRGSIMAYVKAMGVLGYDFNGKEVQSLCGDRRPDHAVNIIGYGNYINVN
GEKSSYWLIRNSWGYYWGDEGNFRVDVYAPPGCQHNFIHTAAAFN------------------NYYLKSSPDSFGSIYYN
NIGPKDDSALKNRTGAN--QNLAVQGKGKHSEL-YK------------------DS---------------DP--SVTT-
NP---VR-------------------E-PK--GSQEDA-------------PE---------------------------
--------------------------------MGY-TGK----------S-----IF-ENAE------------I-E-EI
KG-E--FISK--------------SP---------------------------LTSFGEIA-------------------
-----------------------------------------------------------------------------LRG
GKIGKKLHMAM-GSNITGYHSS----------------------------------------------------------
--------------------------------------------------------------------------------
--------------------------------------------------------------------------------
--------------------------------------------------------------------------------
--------------------------------------------------------------------------------
--------------------------------------------------------------------------------
--------------------------------------------------------------------------------
--------------------------------------------------------------------------------
--------------------------------------------------------------------------------
--------------------------------------------------------------------------------
--------------------------------------------------------------------------------
--------------------------------------------------------------------------------
--------------------------------------------------------------------------------
-----------------------------------------------------------SRSLAHNPGKRTECIQFCHNE
WNNCKDDISPGYCLAKRR-K------------------------------------------------------------
--------------------------------------------------------------------------------
--------------------------------------------------------------------------------
--------------------------------------------------------------------------------
--------------------------------------------------------------------------------
--------------------------------------------------------------------------------
--------------------------------------------------------------------------------
--------------------------------------------------------------------------------
--------------------------------------------------------------------------------
--------------------------------------------------------------------------------
--------------------------------------------------------------------------------
--------------------------------------------------------------------------------
------------------------------------TGDC----------------------------------------
--------------------------------------------------------------------------------
--------------------------------------------------------------------------------
--------------------------------------------------------------------------------
--------------------------------------------------------------------------------
--------------------------------------------------------------------------------
--------------------------------------------------------------------------------
--------------------------------------------------------------------------------
--------------------------------------------------------------------------------
--------------------------------------------------------------------------------
--------------------------------------------------------------------------------
--------------------------------------------------------------------------------
--------------------------------------------------------------------------------
--------------------------------------------------------------------------------
--------------------------------------------------------------------------------
--------------------------------------------------------------------------------
--------------------------------------------------------------------------------
--------------------------------------------------------------------------------
--------------------------------------------------------------------------------
--------------------------------------------------------------------------------
--------------------------------------------------------------------------------
--------------------------------------------------------------------------------
--------------------------------------------------------------------------------
--------------------------------------------------------------------------------
--------------------------------------------------------------------------------
--------------------------------------------------------------------------------
--------------------------------------------------------------------------------
--------------------------------------------------------------------------------
--------------------------------------------------------------------------------
--------------------------------------------------------------------------------
--------------------------------------------------------------------------------
--------------------------------------------------------------------------------
--------------------------------------------------------------------------------
--------------------------------------------------------------------------------
--------------------------------------------------------------------------------
--------------------------------------------------------------------------------
--------------------------------------------------------------------------------
--------------------------------------------------------------------------------
--------------------------------------------------------------------------------
--------------------------------------------------------------------------------
--------------------------------------------------------------------------------
--------------------------------------------------------------------------------
--------------------------------------------------------------------------------
--------------------------------------------------------------------------------
--------------------------------------------------------------------------------
--------------------------------------------------------------------------------
--------------------------------------------------------------------------------
--------------------------------------------------------------------------------
--------------------------------------------------------------------------------
--------------------------------------------------------------------------------
-------------------------------------------------------------------------------F
FCY-----------------------------------------------------------------------------
--------------------------------------------------------------------------------
--------------------------------------------------------------------------------
--------------------------------------------------------------------------------
--------------------------------------------------------------------------------
--------------------------------------------------------------------------------
--------------------------------------------------------------------------------
--------------------------------------------------------------------------------
--------------------------------------------------------------------------------
--------------------------------------------------------------------------------
--------------------------------------------------------------------------------
--------------------------------------------------------------------------------
--------------------------------------------------------------------------------
--------------------------------------------------------------------------------
--------------------------------------------------------------------------------
--------------------------------------------------------------------------------
--------------------------------------------------------------------------------
--------------------------------------------------------------------------------
--------------------------------------------------------------------------------
--------------------------------------------------------------------------------
--------------------------------------------------------------------------------
---------V
>PRELSG_0414600
MVSPFF-FFL----------------------------------------------------------------------
--------------------------------------------------------------------------------
------------------------------------------------TLYIILSNNI-RECTT---NSD----------
----------------------------------------PQGSLST----EVG---GVQAQS---TDLQG---------
----------TAA-------------------S-T----------------------------DANVVS-GA--DGSQ--
--------------------------------------------------------------------------------
-----H---------------------GSPVSP--------QVTGV-TG-------------------------------
-------------------------------------QGDA---------------------------------------
------------------------------------TAAATVTGSGGGGGNQV----QAQ-----P--------QAQAPT
QSDQA--G------------TTQTN-SPN------------THQ--------SGSGSSETNGS-----T-----------
---------------------------------SVVTAESGGSGTTST-IGVDGSN-QGG--------------------
----------NSSAPVAKP-------------S--PKS-IPKLSFPVKSSLLKKNLGIKVTGQCGVFFRVVFSPHLTLAF
ETDDGKIELVQELKPLY------------------K-------LEIKFADKCEK----TKNFKFLAIIKESILTLRWEVP
ENE-S--------------GTK-KETKKFKLPKFDIPITSILVHSGD--EQLSAIESKSYTVKDVLPEKCSKIASECFLS
GSIDVQKCYHCSLLVNKTAEGDECLNFVNSEDKSR---------IE-SSI-VAAASDE---ESSENKLGESIDNILRRIY
KTD---EI--NMK--RELLTLDNLDDELKEEIKNYCNLLKEVDVSGTLDNHELGNETEVFNNLTRLLKMHAEEKNISLSN
KLRNAAICIKNVDEWIINKRGLVLPEETNDYFEKVKD--MPDAPKE---EEEY-EDEIKITEDMFEKDEDGIVD--LTKS
DKDMKLLS----P-YFI---NNKYCNDDYCDRWKDKTSCVSKIEVEEQGYCGVCWVFASKLHLETIRCMRGYGHFRSSPL
YVANCSKRKPEYRCSVGSNPIEFLQIIEERGFLPLESDHPYSYTQVDKKCPTPKRNWVNLWGDTELLQYI------NYSK
RKYSKGYITYESAAYRDNMDLFIKIVKREIQNKGSVIVYIKTKDVFSYDFNGGGVHNLCGDAIPDHAANIIGYGKYINKK
GEKRSYWLIRNSWGYYWGDEGNFKLDMYGPSNCDYHFIHTVLVFKVNLGMVELPSQHESYNPFNFFLKNSPQYYHELYYK
NYNPEESKEL---PKNY--ENIDVPDQVQDNNF--KDN----------------TE------------------------
--------------------------------------------------------------------------------
----------------------------------------------------------------NDNDVN-NRKE-S-DE
NF-V----------------------------------------------------------------------------
-----------------------------MYG-------TD--S----D-N-G--DS--SSSPPAEKKNSILHYLKDIKK
NKVKTNLVTYLDEKDLGNEHSC----------------------------------------------------------
--------------------------------------------------------------------------------
--------------------------------------------------------------------------------
--------------------------------------------------------------------------------
--------------------------------------------------------------------------------
--------------------------------------------------------------------------------
--------------------------------------------------------------------------------
--------------------------------------------------------------------------------
--------------------------------------------------------------------------------
--------------------------------------------------------------------------------
--------------------------------------------------------------------------------
--------------------------------------------------------------------------------
--------------------------------------------------------------------------------
-----------------------------------------------------------SRVYSNDPTKNETCRKFCVDN
FSKCKDHYSPGYCLTKLSEN------------------------------------------------------------
--------------------------------------------------------------------------------
--------------------------------------------------------------------------------
--------------------------------------------------------------------------------
--------------------------------------------------------------------------------
--------------------------------------------------------------------------------
--------------------------------------------------------------------------------
--------------------------------------------------------------------------------
--------------------------------------------------------------------------------
--------------------------------------------------------------------------------
--------------------------------------------------------------------------------
--------------------------------------------------------------------------------
------------------------------------TNGC----------------------------------------
--------------------------------------------------------------------------------
--------------------------------------------------------------------------------
--------------------------------------------------------------------------------
--------------------------------------------------------------------------------
--------------------------------------------------------------------------------
--------------------------------------------------------------------------------
--------------------------------------------------------------------------------
--------------------------------------------------------------------------------
--------------------------------------------------------------------------------
--------------------------------------------------------------------------------
--------------------------------------------------------------------------------
--------------------------------------------------------------------------------
--------------------------------------------------------------------------------
--------------------------------------------------------------------------------
--------------------------------------------------------------------------------
--------------------------------------------------------------------------------
--------------------------------------------------------------------------------
--------------------------------------------------------------------------------
--------------------------------------------------------------------------------
--------------------------------------------------------------------------------
--------------------------------------------------------------------------------
--------------------------------------------------------------------------------
--------------------------------------------------------------------------------
--------------------------------------------------------------------------------
--------------------------------------------------------------------------------
--------------------------------------------------------------------------------
--------------------------------------------------------------------------------
--------------------------------------------------------------------------------
--------------------------------------------------------------------------------
--------------------------------------------------------------------------------
--------------------------------------------------------------------------------
--------------------------------------------------------------------------------
--------------------------------------------------------------------------------
--------------------------------------------------------------------------------
--------------------------------------------------------------------------------
--------------------------------------------------------------------------------
--------------------------------------------------------------------------------
--------------------------------------------------------------------------------
--------------------------------------------------------------------------------
--------------------------------------------------------------------------------
--------------------------------------------------------------------------------
--------------------------------------------------------------------------------
--------------------------------------------------------------------------------
--------------------------------------------------------------------------------
--------------------------------------------------------------------------------
--------------------------------------------------------------------------------
--------------------------------------------------------------------------------
--------------------------------------------------------------------------------
--------------------------------------------------------------------------------
-------------------------------------------------------------------------------S
FCF-----------------------------------------------------------------------------
--------------------------------------------------------------------------------
--------------------------------------------------------------------------------
--------------------------------------------------------------------------------
--------------------------------------------------------------------------------
--------------------------------------------------------------------------------
--------------------------------------------------------------------------------
--------------------------------------------------------------------------------
--------------------------------------------------------------------------------
--------------------------------------------------------------------------------
--------------------------------------------------------------------------------
--------------------------------------------------------------------------------
--------------------------------------------------------------------------------
--------------------------------------------------------------------------------
--------------------------------------------------------------------------------
--------------------------------------------------------------------------------
--------------------------------------------------------------------------------
--------------------------------------------------------------------------------
--------------------------------------------------------------------------------
--------------------------------------------------------------------------------
--------------------------------------------------------------------------------
---------V
>PmUG01_04024600
MKTRIT-LFL----------------------------------------------------------------------
--------------------------------------------------------------------------------
------------------------------------------------VLYIVLGKII-TECTE---KPPE----A--PV
LPKD-GNTA-------------------------------SS---------GTG----STSSQ---TPL-----------
----------PSQP------------------P-P----------------------------TGSLP--SA----SP--
--------------------------------------------------------------------------------
--G-VP-------------------LTPEPAKQ--------EASDR-ET-------------------------------
----------------------------------------E---------------------------------------
------------------------------------TLSQG-----------KDLPNEVA-----T--------------
----------------------------------------------------NG-GNTNGG-------------------
--------------------------------------------------------------------------------
-----------TPPPNA-P-------------E--TA--NTPNIILVKSALLKDYNGVKITGPCKAKFHLFLVPHITIEV
ETENNKIILKSKLDELKKKKKG-----QSI-DQDLNKNLEFEKNKDNLKNTCTN----GKTFKFVVYTEGNTLTLKWMVY
DTE-IAA----------STKKN-VDMRKYLMKNLDRPITAIQVYSSEANAKTFLVESKGYSIKSNMPEMCELIAINCFLS
GNIDIDKCYQCTLLTEHADKNNECFKYVSSEVKDK---------FN-EIK-AKGQDDE---NPTHIELTQVIDNILKKMY
KMD---E---NNN--MQLIIFEGLDDKLKSELINYCKLIKEIDTSGALENYEMGNETDIFNNLTTLLQTHAEETYSSLQH
KLTNAAICMKNVNDWIKNKTGLILPVLSYNTIENQGN--PLS--SE---QSEV-EDNKTGTENTENGNYDGVIN--LVSL
-EESNVNT----S-HVT---DTMYCNEDYCDRWKDKNSCVSKIETKDQGNCATSWIFASKVHLETIRCMKGYEHASSSAL
YVANCANKEAKDKCHVGSNPLEFLKIIDENKFLPLEVNLPYSYAKVGNACPNPQNHWTNLWANVELLDSK------DEPN
SLGAKGYTAYESDKFKGNIDAFINIIKHEIMHKGSVIAYVKAKSVMGYNLNGKKVLNVCGDKNPDHAVNIIGWGNYINIE
GNEKPYWIIKNSWGKYWGDDGNFKVDMYGSEQCEHNFIHSVAIFNIDMPMDDVTAEKD-AGLYNYFLKTSPDFYNNLYNK
NFNQETYNASYNEKALA--GNSEIYGSEEAAEASQLAGAA----------------------------------------
-----VSPVSPAK-------------E-EV--PPK-----HPEEVLST---TQ--PR----------A------------
--------------------------------STAASGE----------Q-----TL-SPTPV-SPPSAP-VPPSAP-VP
TS-T--PVS-----------------T--S-AP--VPTS---------APVPTSTP--VS--------TS-AP-VPT---
---ST-----SGQ---------A------PQT------SAV-KA------E-V--AT--TPKSTTVADVKVFHVLKYIKN
TKVKMNLVKYNTRAAIDADHVC----------------------------------------------------------
--------------------------------------------------------------------------------
--------------------------------------------------------------------------------
--------------------------------------------------------------------------------
--------------------------------------------------------------------------------
--------------------------------------------------------------------------------
--------------------------------------------------------------------------------
--------------------------------------------------------------------------------
--------------------------------------------------------------------------------
--------------------------------------------------------------------------------
--------------------------------------------------------------------------------
--------------------------------------------------------------------------------
--------------------------------------------------------------------------------
-----------------------------------------------------------SRSYSADQDKLEDCIKFCESN
WNECMGEISPGYCLTQKR-G------------------------------------------------------------
--------------------------------------------------------------------------------
--------------------------------------------------------------------------------
--------------------------------------------------------------------------------
--------------------------------------------------------------------------------
--------------------------------------------------------------------------------
--------------------------------------------------------------------------------
--------------------------------------------------------------------------------
--------------------------------------------------------------------------------
--------------------------------------------------------------------------------
--------------------------------------------------------------------------------
--------------------------------------------------------------------------------
------------------------------------KNDC----------------------------------------
--------------------------------------------------------------------------------
--------------------------------------------------------------------------------
--------------------------------------------------------------------------------
--------------------------------------------------------------------------------
--------------------------------------------------------------------------------
--------------------------------------------------------------------------------
--------------------------------------------------------------------------------
--------------------------------------------------------------------------------
--------------------------------------------------------------------------------
--------------------------------------------------------------------------------
--------------------------------------------------------------------------------
--------------------------------------------------------------------------------
--------------------------------------------------------------------------------
--------------------------------------------------------------------------------
--------------------------------------------------------------------------------
--------------------------------------------------------------------------------
--------------------------------------------------------------------------------
--------------------------------------------------------------------------------
--------------------------------------------------------------------------------
--------------------------------------------------------------------------------
--------------------------------------------------------------------------------
--------------------------------------------------------------------------------
--------------------------------------------------------------------------------
--------------------------------------------------------------------------------
--------------------------------------------------------------------------------
--------------------------------------------------------------------------------
--------------------------------------------------------------------------------
--------------------------------------------------------------------------------
--------------------------------------------------------------------------------
--------------------------------------------------------------------------------
--------------------------------------------------------------------------------
--------------------------------------------------------------------------------
--------------------------------------------------------------------------------
--------------------------------------------------------------------------------
--------------------------------------------------------------------------------
--------------------------------------------------------------------------------
--------------------------------------------------------------------------------
--------------------------------------------------------------------------------
--------------------------------------------------------------------------------
--------------------------------------------------------------------------------
--------------------------------------------------------------------------------
--------------------------------------------------------------------------------
--------------------------------------------------------------------------------
--------------------------------------------------------------------------------
--------------------------------------------------------------------------------
--------------------------------------------------------------------------------
--------------------------------------------------------------------------------
--------------------------------------------------------------------------------
--------------------------------------------------------------------------------
-------------------------------------------------------------------------------F
FCY-----------------------------------------------------------------------------
--------------------------------------------------------------------------------
--------------------------------------------------------------------------------
--------------------------------------------------------------------------------
--------------------------------------------------------------------------------
--------------------------------------------------------------------------------
--------------------------------------------------------------------------------
--------------------------------------------------------------------------------
--------------------------------------------------------------------------------
--------------------------------------------------------------------------------
--------------------------------------------------------------------------------
--------------------------------------------------------------------------------
--------------------------------------------------------------------------------
--------------------------------------------------------------------------------
--------------------------------------------------------------------------------
--------------------------------------------------------------------------------
--------------------------------------------------------------------------------
--------------------------------------------------------------------------------
--------------------------------------------------------------------------------
--------------------------------------------------------------------------------
--------------------------------------------------------------------------------
---------I
>PVP01_0417500
MLVLFT-ETF----------------------------------------------------------------------
--------------------------------------------------------------------------------
------------------------------------------------NAGALLGSNA-EGLAGAESPPG----------
----------------------------------------GV---------LGG----EASDG---DPL-----------
----------TEG---------------------A----------------SEQKR------------------------
--------------------------------------------------------------------------------
--------------------------------------------------------------------------------
--------------------------------------------------------------------------------
------------------------------M-----MTKGG-----------R----PAN-----R--------------
----------------------------------------------------LG-K------------------------
-------------------------------------CQT---------GQDPTPT-IRR--------------------
----------ASPKLRRQS-------------E--GV--GQANYVKVKALPFKRTIGVKINRTCGAEMGFLFIPHSSMYL
TTEESK----------------------------------------------------AGAFKMMTHIEDNAFPLNWRVY
LPREPHT----------AAKRDATETKWHG---------------------------R--SLAGSNDGPCDE--GHDFFS
GGIDSGEDGAI-PPMEKGDQPEGCSEEASEEESED---------AS-EGC-SEDASEE---ASEEQQLRISIERVLSGVY
KVA---A---DGR--KVLITREEIDDSLKEELKKYCQLLKKVDSSGTLEEHQMGSEMEVFDNLVNLLQKHGDETVLTLRR
KLRNPAVCMKDVSEWVLKRRGLALPDSPSSNASE----------------------------------------------
--------------------------------------------------------------------------------
-------------------------------------------------------KDANLGVDPKWMECV------R-SN
---SREEGA---EGYNGEEDGMVNLAKLKMRSK-----------------------HFCCFSGGG---------------
-------------------------------------------N------------------------------------
--------------------------------------------------------------------------------
--------------------------------------------------------------------------------
--------------------------------------------------------------------------------
--------------------------------------------------------------------------------
--------------------------------------------------------------------------------
--------------------------------------------------------------------------------
--------------------------------------------------------------------------------
--------------------------------------------------------------------------------
--------------------------------------------------------------------------------
--------------------------------------------------------------------------------
--------------------------------------------------------------------------------
--------------------------------------------------------------------------------
--------------------------------------------------------------------------------
--------------------------------------------------------------------------------
--------------------------------------------------------------------------------
--------------------------------------------------------------------------------
--------------------------------------------------------------------------------
--------------------------------------------------------------------------------
--------------------------------------------------------------------------------
---QDKSNGKGPCAPKAE-E------------------------------------------------------------
--------------------------------------------------------------------------------
--------------------------------------------------------------------------------
--------------------------------------------------------------------------------
--------------------------------------------------------------------------------
--------------------------------------------------------------------------------
--------------------------------------------------------------------------------
--------------------------------------------------------------------------------
--------------------------------------------------------------------------------
--------------------------------------------------------------------------------
--------------------------------------------------------------------------------
--------------------------------------------------------------------------------
------------------------------------E-------------------------------------------
--------------------------------------------------------------------------------
--------------------------------------------------------------------------------
--------------------------------------------------------------------------------
--------------------------------------------------------------------------------
--------------------------------------------------------------------------------
--------------------------------------------------------------------------------
--------------------------------------------------------------------------------
--------------------------------------------------------------------------------
--------------------------------------------------------------------------------
--------------------------------------------------------------------------------
--------------------------------------------------------------------------------
--------------------------------------------------------------------------------
--------------------------------------------------------------------------------
--------------------------------------------------------------------------------
--------------------------------------------------------------------------------
--------------------------------------------------------------------------------
--------------------------------------------------------------------------------
--------------------------------------------------------------------------------
--------------------------------------------------------------------------------
--------------------------------------------------------------------------------
--------------------------------------------------------------------------------
--------------------------------------------------------------------------------
--------------------------------------------------------------------------------
--------------------------------------------------------------------------------
--------------------------------------------------------------------------------
--------------------------------------------------------------------------------
--------------------------------------------------------------------------------
--------------------------------------------------------------------------------
--------------------------------------------------------------------------------
--------------------------------------------------------------------------------
--------------------------------------------------------------------------------
--------------------------------------------------------------------------------
--------------------------------------------------------------------------------
--------------------------------------------------------------------------------
--------------------------------------------------------------------------------
--------------------------------------------------------------------------------
--------------------------------------------------------------------------------
--------------------------------------------------------------------------------
--------------------------------------------------------------------------------
--------------------------------------------------------------------------------
--------------------------------------------------------------------------------
--------------------------------------------------------------------------------
--------------------------------------------------------------------------------
--------------------------------------------------------------------------------
--------------------------------------------------------------------------------
--------------------------------------------------------------------------------
--------------------------------------------------------------------------------
--------------------------------------------------------------------------------
--------------------------------------------------------------------------------
--------------------------------------------------------------------------------
--V-----------------------------------------------------------------------------
--------------------------------------------------------------------------------
--------------------------------------------------------------------------------
--------------------------------------------------------------------------------
--------------------------------------------------------------------------------
--------------------------------------------------------------------------------
--------------------------------------------------------------------------------
--------------------------------------------------------------------------------
--------------------------------------------------------------------------------
--------------------------------------------------------------------------------
--------------------------------------------------------------------------------
--------------------------------------------------------------------------------
--------------------------------------------------------------------------------
--------------------------------------------------------------------------------
--------------------------------------------------------------------------------
--------------------------------------------------------------------------------
--------------------------------------------------------------------------------
--------------------------------------------------------------------------------
--------------------------------------------------------------------------------
--------------------------------------------------------------------------------
--------------------------------------------------------------------------------
---------E
>AK88_03810
MKARLS-LIL----------------------------------------------------------------------
--------------------------------------------------------------------------------
------------------------------------------------ILLRC---------TN---TKD----------
----------------------------------------NS---------GEG----AG--------------------
--------------------------------------------------------------------------------
--------------------------------------------------------------------------------
----AG---------------------LS---Q--------DANDK----------------------------------
--------------------------------------------------------------------------------
--------------------------------------------------------------------------------
----------------------------------------------------AG--------------------------
--------------------------------------------------------------------------------
-----------EDQLNQNS-------------D--IS--SATEDIQVKSSLLKDYKGVKVTGPCNASFLVFFAPYLFIDV
DADSSNIYLGTDLSDLE-------------------V-TEQMGKGEHEKNKCEE----GKTFKFVAFIEDDHLTVKWKVY
DSG-VQP-------------------------------------------------------------------------
--------------------------------------------------------------------------------
--------------------------------------------------------------------------------
--------------------------------------------------------------------------------
--------------------------------------------------------------------------------
--------------------------------------------------------------------------------
--------------------------------------------------------------------------------
--------------------------------------------------------------------------------
--------------------------------------------------------------------------------
--------------------------------------------------------------------------------
--------------------------------------------------------------------------------
--------------------------------------------------------------------------------
--------------------------------------------------------------------------------
--------------------------------------------------------------------------------
--------------------------------------------------------------------------------
--------------------------------------------------------------------------------
--------------------------------------------------------------------------------
--------------------------------------------------------------------------------
--------------------------------------------------------------------------------
--------------------------------------------------------------------------------
--------------------------------------------------------------------------------
--------------------------------------------------------------------------------
--------------------------------------------------------------------------------
--------------------------------------------------------------------------------
--------------------------------------------------------------------------------
--------------------------------------------------------------------------------
--------------------------------------------------------------------------------
-------PTP----------------------------------------------------------------------
--------------------------------------------------------------------------------
--------------------------------------------------------------------------------
--------------------------------------------------------------------------------
--------------------------------------------------------------------------------
--------------------------------------------------------------------------------
--------------------------------------------------------------------------------
--------------------------------------------------------------------------------
--------------------------------------------------------------------------------
--------------------------------------------------------------------------------
--------------------------------------------------------------------------------
--------------------------------------------------------------------------------
--------------------------------------------------------------------------------
--------------------------------------------------------------------------------
--------------------------------------------------------------------------------
--------------------------------------------------------------------------------
--------------------------------------------------------------------------------
--------------------------------------------------------------------------------
--------------------------------------------------------------------------------
--------------------------------------------------------------------------------
--------------------------------------------------------------------------------
--------------------------------------------------------------------------------
--------------------------------------------------------------------------------
--------------------------------------------------------------------------------
--------------------------------------------------------------------------------
--------------------------------------------------------------------------------
--------------------------------------------------------------------------------
--------------------------------------------------------------------------------
--------------------------------------------------------------------------------
--------------------------------------------------------------------------------
--------------------------------------------------------------------------------
--------------------------------------------------------------------------------
--------------------------------------------------------------------------------
--------------------------------------------------------------------------------
--------------------------------------------------------------------------------
--------------------------------------------------------------------------------
--------------------------------------------------------------------------------
--------------------------------------------------------------------------------
--------------------------------------------------------------------------------
--------------------------------------------------------------------------------
--------------------------------------------------------------------------------
--------------------------------------------------------------------------------
--------------------------------------------------------------------------------
--------------------------------------------------------------------------------
--------------------------------------------------------------------------------
--------------------------------------------------------------------------------
--------------------------------------------------------------------------------
--------------------------------------------------------------------------------
--------------------------------------------------------------------------------
--------------------------------------------------------------------------------
--------------------------------------------------------------------------------
--------------------------------------------------------------------------------
--------------------------------------------------------------------------------
--------------------------------------------------------------------------------
--------------------------------------------------------------------------------
--------------------------------------------------------------------------------
--------------------------------------------------------------------------------
--------------------------------------------------------------------------------
--------------------------------------------------------------------------------
--------------------------------------------------------------------------------
--------------------------------------------------------------------------------
--------------------------------------------------------------------------------
--------------------------------------------------------------------------------
--G-----------------------------------------------------------------------------
--------------------------------------------------------------------------------
--------------------------------------------------------------------------------
--------------------------------------------------------------------------------
--------------------------------------------------------------------------------
--------------------------------------------------------------------------------
--------------------------------------------------------------------------------
--------------------------------------------------------------------------------
--------------------------------------------------------------------------------
--------------------------------------------------------------------------------
--------------------------------------------------------------------------------
--------------------------------------------------------------------------------
--------------------------------------------------------------------------------
--------------------------------------------------------------------------------
--------------------------------------------------------------------------------
--------------------------------------------------------------------------------
--------------------------------------------------------------------------------
--------------------------------------------------------------------------------
--------------------------------------------------------------------------------
--------------------------------------------------------------------------------
--------------------------------------------------------------------------------
---------M
>PCOAH_00008610
MINVGT--------------------------------------------------------------------------
--------------------------------------------------------------------------------
----------------------------------------------------LLGTNV-G----AKLAPG----------
----------------------------------------GL---------WTG----TSSSQ---NAS-----------
----------SNH---------------------A----------------DAKKLPL---G-GQSDRS-VS--PEYS--
--------------------------------------------------------------------------------
--S---------------------------NIE---------AD------------------------------------
--------------------------------------------------------------------------------
--------------------------------------------------------------------------------
-------------------------------------------------------G------------------------
-------------------------------------EEP---------PQQVE----HP--------------------
----------LNRVTDVAA-------------A--PA--NKRTEVEVRSALLKNHDGVKITGTCNAKFQLFLVPHVSISV
EAESNTIQLGRKLENVTITKKQ-----HKVISSESSPLLQFEENVHSLVNQCTG----RRTFKFVVIIKGKELILKWKVY
EKM-PST----------TENNK-VNVRTFLLKNTDQPITAIQVHTAKGNEDSFLLESKSYFLKDDMPAKCDLIARNCFLS
GNLDIEGCYKCTLLSENTELSSPCFNYLPPDFKQN---------YE-QIK-RKTHDEI---DPEAVQLEEFIGRILQVVL
KIG---E---NDTPTEGETKVEYPNDDLKELLLSYCQVIKKVDKSGTLEVHQMGNQMDVLTNLKGLLKNHSKEEIPALRE
KLKNPAICMKDASKWVVQKRGLALPPFEYKHLQRRVT-TPVD-SQE---EHKA-TNKKNVIEDMHIPGYRAAID--LSQK
---GKVSH----S-DLS---GGMFCNEDYCDRWKDKNSCFSHIETEEQGNCNLSWLFASKLHLETIRCMKGYDHLSSSAL
YVANCSERGNKSKCTSASNPYEFLTIVEENGFLPPALSVPYSYGKVGNSCPKQEDHWQNLWANVKLLEPS------NDPN
AVSTKGYTSYESDDFRGNIETFVNLIKREVRSKGSVMAYIKALGVLGYDFNGKEVQSLCGDKRPDHAVNIIGYGNYITAG
GHKKSYWLIRNSWGKYWGDGGNFRVDVYGPPECQHNFIHTAAVFNVDVLVAENPSQRE-APLYNYYLKSSPDFWGNIYYK
NIGRKDGAELKDRTGGN--QNLTVQGQEEQTKL-LE------------------DS---------------DL--TTTA-
NP---VK-------------------V-PK--GAQEDA-------------PK---------------------------
--------------------------------RGD-AGK----------R-----IS-EGPT------------I-G-EI
SE-E--LISE--------------SP---------------------------VTPIQQAT---------------L---
---RE------GQ--------VE----ANPA-SPLTVT-AS--LPTERDVL-L-VRDGTDEEKTEAATMEVMHILKHIKH
GKVKLGIVTYGSYSNIAGDHSCSRSFAQDPEKRDECIQFCHDEWNNCKGEASPGYCAALLDDVIKCDEDVNIPDPPESQN
ENPGRKDNPPSNSNPSPHEDSGTVEPTVDGNESGGEHKTVGEAIDKPADQPADQPAEQSAKQSTDKPTDGPLTQPTVEVS
SKAAAAAVRNPNEIEAKCEQLKDQDGVKITGPCGAKFQVFLVPHVTINVETETNTIYIGKKLNDVIITKKQHKVISSESS
PLLQFEENVHSLVNQCTGRRTFKFVVIIKGKELILKWKVYEKMPSTTENNKVDVRTFLLKNTDKPITAIQVHTAKGNEDS
FLLESKSYFLKDDMPPKCDLIARNCFLSGNLDIEGCYKCTLLYENTELNSPCFNYLSPDFKQNYEQIKRKTQQEKDPIEV
QLATSINKVLQGMYKKGEMGLNELLSFDKADTTLKEELLNYCASMKKVDTSGVLENYELGSEEDVFSNLTNILKNHAGET
KSTLQDKLKNPAICLKNANQWVGRKKGLVLPSLSHTHGEGTLSAIATEKEGKKEDKLKGSKKVQTNGYDGVINFLSHEKT
NMQSTSFIDSMYCNDEYCNRWKDDTSSCLAKIEPQDQGDCATSWLFASKLHLETIKCMKGYEHVPSSALYVANCSNKETP
TDKCHAASNPLEFLHTLEETKFLPTESNLPYSYKAVNNVCPEPKNHWQNLWANVKLLDPQYQPNAVSTKGYTAYQSANFN
GNMDAFIKLVKSEIMNKGSVIAYVKAAGALSYDLNGKKVQSLCGSEETPDLAVNIIGYGNYINGEGIKKSYWLLQNSWGK
YWGDGGHFKVDMHGPPECQHNFIHTAAVFNVDLPLLENVEKKGPMLYNYYMKSSPDFYNHILYRGVQTEEDREIGISGQD
KIISSVVSGQTSAEDTLDSEEQSSVVGEGKGNTTTEGAESTEEAKSPPEAGTDESIETEEQDEQEEEEGDEFEEKGYGEQ
EEEGDDEFEEEGYDKFEEEGDDEQEVEEDNEPEEEGAEYEEGYTETGKESVETEEPSRVAMSDESSGEMEEPHTMASPSG
SVNSTPSSAAPASTRNISLIKVKQIMEVIHIMKHIKSGKLRLGITTYKDDLDLANKHDCSRSYSQDPEKRDECIQFCHDE
WNNCKGEASPGYCLTQRR-R------------------------------------------------------------
--------------------------------------------------------------------------------
--------------------------------------------------------------------------------
--------------------------------------------------------------------------------
--------------------------------------------------------------------------------
--------------------------------------------------------------------------------
--------------------------------------------------------------------------------
--------------------------------------------------------------------------------
--------------------------------------------------------------------------------
--------------------------------------------------------------------------------
--------------------------------------------------------------------------------
--------------------------------------------------------------------------------
------------------------------------KNDCFFCYVRIGSKGRRIRRKDRYRLNNEKEHRGMEDNPAVGPK
GDLELNRFLLSLLHQASLLFANGGARCADAGSGGTPGDNPAGPPQSTDNGGMNSASSSGGHSSAGGSSAPAAQSPEAPNA
GGSPPPQATSANIPAVSQAPSVSNTASADAQVAAAPSASFTYPIHVKASLLKNYKGVKVTGPCGSYFQVYLVPYLYVNVN
SGGSEIEMEPLFMKVDNKIKFEKEKHLLQNICAENKTFKLVLYVDKDVLTIKWKVYPAEGEASSDNTVDIRKYKMKDIGQ
PITSMQVMMVAEQDGTMYVESKNFSIMNDIPEKCDAIAKECFMSGVLDIQKCYHCTLLLQEKKKAEECFTYVSPQIKDNF
EKIQQTKAEDEEDPSEAELEKTIHNIFTKIYEEGGNLYKEVNQLAIMDYSLKYELLKYCSLMKEVDASGTLDNHELGNPE
EVFAHITTILHNNSELDVFSLKNKLKNPALCLKKVGHWIGSKTGLTLPSLENSSVQNNADSFGESEDDISDSTTTEGADS
YPLHFSDKLFCNNDYCDRTKDTSSCFAKIEPQDQGDCATSWLFASKLHLETIKCMKGYDHVPSSALYVANCSNKETPTDK
CHAPSNPLEFLHTLEETKFLPTESNLPYSYKAVNNVCPEPKTHWQNLWANVTLLPPQYQPNAVSTKGYTAYQSANFNGNM
DAFIKLVKSEIMNKGSVIAYVKAAGALSYDLNGKKVLSLCGSEETPDLAVNIIGYGNYINAEGIKKSYWLLQNSWGKYWG
DEGNFKVDMHGPPECQHNFIHTAAVFNLHIPVVIPTPNSDPEINSYYLKNSPDFFSNFYLNKLEAEKANGLSHQKGPIHN
SVLYGQSGEGESEEQVSTSIESGTGVETASDGLVAGGTAATGGPNSPTVPVTSEAVTQPGGEAAPVSTNLVNDAPGNSAT
STEGVQVTPPSNEPVPPVTDTVTGPAPVQLSELTGSTGINVQGVTKVLHFLKNVKNGKVSSSFVTYDDESAIGDKSCSRV
QSSDVDKLEDCVKFCEENWNACKGSISPGYCLTKKKGNNDCFFCFVHAFNLCKNLKMGTYRFVVKLEQFPGGAAKITQVL
HILNHVKQRKVKTGLVTYSSYAAMSARHDRMKLLVALLFIPTYVLIQRMSLRCNMFVLLFTKTFNTGALLRRNAQGFVYA
ESTPGGVIWGTASDGYLLTQEDSEQKRIMTKDERADSRLGKYQTGNNRTTTTHGAFSKRREQDEGLGQANHTKVKTQLLK
EPIGGKINRMCEAEIAFPFIPPSYISVTTEDSKAGAFRMLTYNKDNALPLTWEVYFPVEPLTATKRNATEAKWYNRALAE
NNDGPSDDDHDFFPGGIHSEGDEALPPIGKDDLSEEHQLRNSIDHILNWVYRIDKDGRKVLITQEELNNSMKEDLMKYCQ
LMKQVDTSGTLEVHQMGNEIEVFNNLIELLRKHQDETVSTLRRKLRNPAVCMKNVGEWILKRRGLVLPDSSSSNASEHDA
NLVADSRWIKCVKSNSIGASTDKYNREEDGMVDWEKLKMRSKHICGFNGGLHSGGERSNGDDPEGSNGKDLCSPKDKEEN
KMKYSFLLLLALCAAYGNHVAICTTTETSSDGGSNVSQPGPSGSGTGAENPGSPQAGSHSVSSESEQGVGESTNLPSAVS
EAQSSAEPNSPQEGQAANQDGNGTDSEDSSASTAQGGVSPAPPGSPSGQAGATQLQAIPKKAEVKSALLKNFTGVKVTGP
CDTEVGLYLIPYIYISVKVAADTIELSTKFPNSDNIIVAFTDGGKTMVNKCEGDFQKTFKFIAYLEDNILTLKWIVYPQG
TNENNKVADVRKYKLPNLERPITSIQVHSLMLQGDSVIYTSKDYSIKNDIPKTCQQVLSACFLSGNTDIENCYTCNLLIN
KEDTNDKCFDYVSADFKNEFQEVKAKGQDDEESNEYKLAQAIDAVLSGIYKTHINGNKELITSEELHANVMEQISNYCHV
LKEVDTSGTLEVHQMGNEIEVFNNLVNFLQKHGEEKYSTLEWKLQNPALCLKNVNDWLVNKKGLVLPLLPNGGSHIYLGD
NNHVQDEQKCCPSTYQEGDDGIIDLSVVHKNAHAPSTPFTNHMFCNYDYCDRTKDTSSCLAKIETQDQGDCATSWLFASK
IHLETIKCMKGYEHVPSSALYVANCSNNETPTDKCHAPSNPLEFLHTLEETKFLPTESNLPYSYKAVNNVCPQPKTHWQN
LWENVTLLAPQYQPNAVSTKGYTAYQSANFNGNMDAFIKLVKSEIMNKGSVIAYVKATGALSYDLNGKKVQSLCGSEETP
DLAVNIIGYGNYINGEGVKKSYWLLQNSWGKYWGDGGHFKVDMHGPEHCQHNFIHTAAVFNLDVPHFQSPAKDTQLYSYH
LKSSPDFYKNLYYNALGGECGSAPCQAVHGQDTPKPVVEVGVEYLESAAEGEQNISQVSPVGSAVSDTQVQVTQQQQQQL
QQHPPPPPPEEEHQNGVEHQAGGPEVQTVPGGENPNAGMEIEKIVQIIHVLKHIKQTKMVTRVVTYEGLYDLGDPSCSRT
EASSVEKLDECIKFCNENYFSLYQVNKPEGAVCWDCAMRCTSTDGNEGQGAEEQVNADLGMDTGDNSVKGQPVVPQNGAL
PAENSQGVQGGPVDTSSQNPNQNEEVEKVEAGMVEAPSEGAKQEIQVKSSLLKGYKGVKVTGTCGASFLVFFAPYLFIDV
DTDSSNIYLGTDLIDLEVTEQMGKEGDEKNKCKDGKTFKFVAFIGDDHLTIKWKVYDSADQKPTQNDKAEMRKYVMKNLS
GEFTSVQVHNVVQQNGSNVFESKNYALSNDMPEKCDAIAANCFLSGSVYIEKCYRCTLKMENANSSDVCYNYLPKVEKPT
KEGAQIYDYYVKNSPDLEGNIHHKNVDGQMNGSANNGAGVVQGQETAEKEVADAVKEPAPLDNTGATEGKVDEPESTHVP
PLPEQEEVAGVTDVDTTEGDQPEQVELPEQPEQQGPAGPEGQPSTSPEAAVLGTQLSHVLKYIKKNKVKMNLITYKNPEV
ISTGHDCSRSYSINPDKYEECVKICEANWSKCENDAVPGFCLYEHAKENDSFLTSTNVTICETNKVDNVTQGGNKGTSGG
KSNGSPPSKNSPPSDGSKKNETPFPTKTISFSMPPNLDGGESKNENASSTEKKGAPTDGSPPSSTNATGGSSTSSGKEAE
NKVIPPQKSEQTKPFATEVTGQGHQTALEIFGGNTTNSNGPLDGPMQVESALLKNYKGVKVTGPCGSYFRVYLVPHILIY
ALTKNSIIQIESLFDDNTRIDFEYADDIVNKCEEGKNFKLIVYLKENILTLKWNVFPSTEEDHSDVTTKADVRRFKIPQL
ERPFTSIQVYTADVKAGVIESKNYALGADIPDKCNSIATDCFLNGNINIDKCYQCSLLVQNSDQTSDECFNYVSKDLQDQ
HNNAKVKGQDDVNPKEYELTESIDIILKNIYKVDKIKKKKVLIGMDDLDDVLKVELLNYCKLLKEMDVKGTLENCELGDE
IDIFNNVIRLLSMHPKENIITLQDKLRSTAICLKNVDEWVEKKRGLVLPEGEESSSHEGNPTKVDKEDDDNEEEGHVKES
ELLNQDMYRKDEDGTIDLVKAGKELKLRSPYFKSSKYCNYEYCDRWKDKTSCISNIEVEEQGNCGLCWVFASKLHLETIR
CMRGYGHFRSSALYVANCSRRNPKDICAVGSNPIEFLQIVRDIGFLPLESDHPYLHTKAGNECPKIKDNWINLWGNSKLL
SHKMYGHFMVYKGLISYQSRHFKDNMHIFIDLVKREVQNKGSVIIYIKTKDVIGYDFNGKGVHNMCGDKVPDHGANIVGY
GNYINVDGEKRSYWLIRNSWGYYWGNEGTFKVDMLGPKGCKYNFIHTAVVFKVNLGAIDIPNKDVDLNHTYFPKHNSDFF
HSLYFNNYDDEAANQKKIIPKYRNKDYSGSAYKWKKVAKRWQIAGQDGDDHTGGASSGEASGKNSNVPPKSAKPTASAEK
KIQILHVLKHIDKAKIMRGLVKYENISETQNDHSCARAHSKNPDKMEECKLFCEENWNSCKNHYSPGYCLTKLYNGSNCY
FCYVDNGREHSSEKSNKNTEPQLGVNSLNSVQMCSSHIAREVKTSNKQAKRPTHTSYDSYKSNQVCVALGTHVTRCTGDG
SAVPGGGDKPHTVNPSQGGSPDAKSNDIESESEGAASMEVADASKEDVQITSALLKNYNGIKITGSCKAHFRVFLLPHLW
IYAAAPENKIQLRPNFGPITSIDLGNLINDCKKGTNNKFKFVVHTSDDILTLKWKVTGEGAAPDNKEDVKKYKLPPLERP
FTSVQVHSANAKSKIIESKFYDIDSSMPAQCDLIARNCFLTGSLDIEHCYHCTLLEKKMTEGNECFNYVSTEAKEMIKKD
TPIKAQEEDANSAEHKLIESIDVILKAMYKSDKDYEKKELITLEEVDAKLKKELANYCSLLKQVDTSGTLKNHQLANEEE
TYRNLTRLLQMHKGENVITLQDKLRNAAICMKDIDKWIVYKRGLTLPEGVPYSEDNTKEYLPEELLTEIEKEKSVYDDDV
FDKDTNGVIDLNKVPSEMKFKSPYFKKSKYCNNEYCDRWKDKTSCISNIEVEEQGDCGLCWIFASKLHLETIRCMRGYGH
FRSSALFVANCSKRDPEERCSVGSNPTEFLEIVKDTGFLPLESDLPYSYKHAGKSCPKNRNKWTNLWGDTKLLYHVRSNV
FYKTLGYVSYESKLFHTNMDLFIDILKKEIQNKGSVIIYIKTENTIDYDFNGRIVHSLCGHNDADHAANIIGYGNYINVD
GEKRSYWLIRNSWGYYWGDEGNFKVDMHGPAHCQHNFIHTAVVFKIDLGIVEVPKKKKRDQSLYNYFVKYVPNFLYNLFF
VCFDARAYIDDDDNVLGEKGKEGASGGENAVVDGQAAVAGQTENPSSVANKAGIISPVGSQMSTVTSLTPVDNSGEKKIP
VMHILKYVKENKMTKASVKYNSLSEIEGSHSCSRTYALDEEGHAECIQFCLKNWTSCKGHYNPGYCLTKIGKGPISRINL
MSVCLILTLKTFPLLNFADAHFCKIKMISQIAQYVVFALVAHLVKRVKSNILVNCFGTLHCKICHIAIRNCFLSGTSNLT
KCIECEERYYNIQPCTHHTENFLQTSRDKGAFVEMKDHDYLTEEKVDDLISEIVKLSLERQKKAVPATEQANEDFRKKIM
QLCLYSNFSDHYENAKKHTQADAEEVEKHIIRIVNMYIKENNNMEHITNSLKNPALCLKDPAEWTKDRAGYKDNNVPSVG
IIPERKLFKPYEVKSLMSSLYSYSSNCNRQFCDRFSDPNECENSIRVLNQGTCGNCWAFASSQVISAYRCRKGLGFAEPS
IKYVTLCKNKNADNFEENPFGHYNDNICREGGHLSYYLDTLDKTKMLPTSYDVPYNEPIKGVDCPETSDKWTNMWENVNP
LTRILNGYLYRGYFKISFHEYANSGKTDELISVIKDYIIEQGSLFVSMEVNEKLSFDHDGEKVMMNCEYKASPDHALALI
GYGDYIKPSGEKSSYWLLRNSWGSHWGDRGNFKIDMYGPPDCNGAVLCNAFPLVLQMNGKKINKPLPDDFASTDNKTRYD
HSYFTRDRNRRQSRRYNSNKEQDQPNDQAHYDPFDNPKNNEIYDGEDRDWPAFDPFKDYVYPYMDNNKDAEGGNGGISDN
RSSKIRRTVFKTSLVVNIGDTQFKRNIYMKKKDEYKEQHSCLRTYSLDSQADVSCRDNCNQYIDLCKHYTSIGRCLMRFA
PNYKCVYCGM
>PcyM_0416200
MKLTLP-FLF----------------------------------------------------------------------
--------------------------------------------------------------------------------
------------------------------------------------ILSVTLLDNV-IKCDE---EVTI-------PD
PPQ-------------------------------------SQ---------DEN----PESKD---NPPGN---------
-S--------DPP-------------------P-H----------------------------KGAGAV-EQAVDKSA--
---------------------DKPVD-KPA----------DKPADKPA-DKPADKPADKPADKPADK--PADKPADKPAD
EPADKP---------------------ADKPADEPADQPTDEPTDE-PA-------------------------------
-------------------------------------DKPADKPADEPADKPADKPADQPTDQPTDKPADKP-ADQPTDQ
PTDQ----------ALTQPADQP-ADQ---PTEQPTEQPTE-----------Q----PAD-----Q------------PT
--------------------------DQP------------TEQPAEQP---TE-QPADQPTD-----Q-----------
-------------------------------------------------PTEQPLT-QPN--------------------
----------VEASDRATA-------------A--AL--KNPNEIEAQCAQLKDQDGVKITGLCRAKFQVFLVPHVTINV
ETETNTIYIGKKLDDVVITKKQ-----NKVVSSKSSPLLQFEENADSLLNQCAE----GKTFKFVVIVKGEELILKWKVY
EKE-PSA----------TDNNK-VDVRTFLLKNTDRPITAIQVHTAKGNEESFLLESKSYFLIDDMPAKCGLIATNCFLS
GSLDIEGCYKCTILSENTELDSPCFSYLPPDVKHN---------YE-QIK-SKAHQ-V---DQKEVQFAVSIGKILQGVY
KKG---E---TNL--NQLLTFDEADAALKAELLNYCASMKEVDSSGVLENYELGSEEEVFANLTNILKNHAGETKSTLQT
KLKNPAICLKNADEWVKSKKGLLLPSLSYTHVEATLP--ATA--PE---NEEKKEDTPKGSEKIQTNGYDGVID--FVSR
-EETNMQS----T-SFI---DNMYCNVEYCNRWKDPSSCMAKIEAGDQGDCATSWLFASKVHLETIKCMKGHDHIASSAL
YVANCSSKEAKDKCQAPSNPLDFLNTLEETKFLPAESDLPYSYKAVNNVCPEPKNHWQNLWADVKLLDKQ------YQPN
SVSTKGYTAYQSDHFKGNMDAFIKLVKSEVMNKGSVIAYVKAAGALSYDLNGKKVLSLCGGETPDLAVNIVGYGNYINGE
GVKKSYWLLRNSWGKHWGEDGNFKVDMDSPPGCQHNFIHTAAVFNVDLPLLENSEKKR-PMLYNYYMKSSPDFYNHILYR
GVQTEEREIGISGEDKT--SSFVVSGQNSGGDT-LD----G-------------AE---------------QSSVVVEGK
EK---PAEG---GDESTQEVESPPKAG-TDESKEADEQ---DEEVE-----EEEPEEEGDGEQEEERDDESEEEEEDEEQ
EEGVAEQEVGGADAEVGVAEQEVGGAEAEEGGAEAEEGE----------A-----EV-GEAEV-G------GAEA-E-VG
RA-E--PEE-----------------G--D-S------------------------------EAAKKGVE-EPQTVA---
---SP-----SAS--------VN---STPPST-------EP--A------P-K--HN--TSLIKVKQIMEVVHIIKHIKN
GKVRFGITTYEDDMGIANKHDC----------------------------------------------------------
--------------------------------------------------------------------------------
--------------------------------------------------------------------------------
--------------------------------------------------------------------------------
--------------------------------------------------------------------------------
--------------------------------------------------------------------------------
--------------------------------------------------------------------------------
--------------------------------------------------------------------------------
--------------------------------------------------------------------------------
--------------------------------------------------------------------------------
--------------------------------------------------------------------------------
--------------------------------------------------------------------------------
--------------------------------------------------------------------------------
-----------------------------------------------------------SRSYSQDPEKLAECIQFCHDE
WNNCKGEPSPGRENDSIY-C------------------------------------------------------------
--------------------------------------------------------------------------------
--------------------------------------------------------------------------------
--------------------------------------------------------------------------------
--------------------------------------------------------------------------------
--------------------------------------------------------------------------------
--------------------------------------------------------------------------------
--------------------------------------------------------------------------------
--------------------------------------------------------------------------------
--------------------------------------------------------------------------------
--------------------------------------------------------------------------------
--------------------------------------------------------------------------------
------------------------------------VDTA----------------------------------------
--------------------------------------------------------------------------------
--------------------------------------------------------------------------------
--------------------------------------------------------------------------------
--------------------------------------------------------------------------------
--------------------------------------------------------------------------------
--------------------------------------------------------------------------------
--------------------------------------------------------------------------------
--------------------------------------------------------------------------------
--------------------------------------------------------------------------------
--------------------------------------------------------------------------------
--------------------------------------------------------------------------------
--------------------------------------------------------------------------------
--------------------------------------------------------------------------------
--------------------------------------------------------------------------------
--------------------------------------------------------------------------------
--------------------------------------------------------------------------------
--------------------------------------------------------------------------------
--------------------------------------------------------------------------------
--------------------------------------------------------------------------------
--------------------------------------------------------------------------------
--------------------------------------------------------------------------------
--------------------------------------------------------------------------------
--------------------------------------------------------------------------------
--------------------------------------------------------------------------------
--------------------------------------------------------------------------------
--------------------------------------------------------------------------------
--------------------------------------------------------------------------------
--------------------------------------------------------------------------------
--------------------------------------------------------------------------------
--------------------------------------------------------------------------------
--------------------------------------------------------------------------------
--------------------------------------------------------------------------------
--------------------------------------------------------------------------------
--------------------------------------------------------------------------------
--------------------------------------------------------------------------------
--------------------------------------------------------------------------------
--------------------------------------------------------------------------------
--------------------------------------------------------------------------------
--------------------------------------------------------------------------------
--------------------------------------------------------------------------------
--------------------------------------------------------------------------------
--------------------------------------------------------------------------------
--------------------------------------------------------------------------------
--------------------------------------------------------------------------------
--------------------------------------------------------------------------------
--------------------------------------------------------------------------------
--------------------------------------------------------------------------------
--------------------------------------------------------------------------------
--------------------------------------------------------------------------------
-----------------FTLAYQWERVPNVYLTLQARRGSFSLLFAQLAKGVVLLYLSFFWIFLIFFDFFDFFNFLIFLI
FLI-----------------------------------------------------------------------------
--------------------------------------------------------------------------------
--------------------------------------------------------------------------------
--------------------------------------------------------------------------------
--------------------------------------------------------------------------------
--------------------------------------------------------------------------------
--------------------------------------------------------------------------------
--------------------------------------------------------------------------------
--------------------------------------------------------------------------------
--------------------------------------------------------------------------------
--------------------------------------------------------------------------------
--------------------------------------------------------------------------------
--------------------------------------------------------------------------------
--------------------------------------------------------------------------------
--------------------------------------------------------------------------------
--------------------------------------------------------------------------------
--------------------------------------------------------------------------------
--------------------------------------------------------------------------------
--------------------------------------------------------------------------------
--------------------------------------------------------------------------------
--------------------------------------------------------------------------------
---------F
>PBLACG01_0204400
MKIHIF-LFA----------------------------------------------------------------------
--------------------------------------------------------------------------------
------------------------------------------------TIYVLFSEKL-IKCTT---ASN----------
----------------------------------------NE---------GGGRNSGTREST---NLG-----------
----------TTT-------------------V-R----------------------------DSNQGA-VG--NRNP--
--------------------------------------------------------------------------------
--G-SS---------------------SHANSD-----------------------------------------------
--------------------------------------------------------------------------------
------------------------------------QRSNT-----------D----PIS-----P--------------
----------------------------------------------------EA-QKSDNAPV-----R-----------
-------------------------------------AP----------A---GVT-ESS---T----------------
----------PKADAGSSS-------------S--LV--KPQNDKTIVSAMLKNYNGVKVTGICGADFSIFLVPHIYVHV
KSQDTEIELSSELAT---------------------QEMQTKFDKTQLKNFCEGND--TKKFKFITYIYRDILVFKWVVY
PDG-STT------------EPN-VDVMKYLLPNLKQPITSIQVHSWAGTNNSYVLESKDYVLGEGMPEKCDAIATDCFLS
GFTDIGKCFQCKLLMQEKNTNDSCFKYVSHNQKEL---------IEDQLK-VKAQDDE---ESSEYQLSESVKSILKNIY
KKN---DD--NKK--KELLHFENVNNDLKSELLNYCNLFKEVDMNGVLKNHELGNVQDVFNNLTKLLEEHKEENDNVLHH
KMKNEALCLKNVNHWMKNKTGLVLPQLSYDVT-DEK------------------------------------ND--FTEV
TQNKNYTS----Q-NIV---DKLHCNNEYCNRLKDHNNCLSKINVEDQKNCALSWAFASKYHLETIKCMKGYEPINTSAL
YVANCGKNENKDVCTEGSNPLVFLQTVEEKGFLPTESNYPYDQSKVGGVCPEVQNDWDNAFENTKVLDYN------KEPF
SVGTKGYTAYESEHFKNKMDTFIKLIKDEIMNKGSVIAYVKAENVLGYELNGKKVQNLCGDKTPDHAVNIVGYGNYINDE
GEKKSYWIVRNSWGKYWGDDGYFKVDMYGPSNCENNFIHSVVIFNVEVPVKENFDKKE-HDIYNYYLKNSPEFYHNLYYK
TFNSNKEE-----KSMN--NNSYVYGQDASSGR-GVQQ--P-------------TE---------------PS---SAGS
QT---LSSV---N-------------G-AV--PGR----------------TE--SS----------T------------
------------------------------QGTSLSEGQ----------Q-----RS-GPAP------------A-N-VL
SS-E--RGV--------------------------------------------------------------SS---S---
---Q------TGV--------SQ------PAT-------GG--T------P-Q--AQIPTTQVPTEENIQIMHVLKHIKN
SKVKRGLVKYNHEFEVG-DNSC----------------------------------------------------------
--------------------------------------------------------------------------------
--------------------------------------------------------------------------------
--------------------------------------------------------------------------------
--------------------------------------------------------------------------------
--------------------------------------------------------------------------------
--------------------------------------------------------------------------------
--------------------------------------------------------------------------------
--------------------------------------------------------------------------------
--------------------------------------------------------------------------------
--------------------------------------------------------------------------------
--------------------------------------------------------------------------------
--------------------------------------------------------------------------------
-----------------------------------------------------------SRSTSKNGEKYEECVKICETN
WDDCRRTAVPGYCLSTFD-K------------------------------------------------------------
--------------------------------------------------------------------------------
--------------------------------------------------------------------------------
--------------------------------------------------------------------------------
--------------------------------------------------------------------------------
--------------------------------------------------------------------------------
--------------------------------------------------------------------------------
--------------------------------------------------------------------------------
--------------------------------------------------------------------------------
--------------------------------------------------------------------------------
--------------------------------------------------------------------------------
--------------------------------------------------------------------------------
------------------------------------KNEC----------------------------------------
--------------------------------------------------------------------------------
--------------------------------------------------------------------------------
--------------------------------------------------------------------------------
--------------------------------------------------------------------------------
--------------------------------------------------------------------------------
--------------------------------------------------------------------------------
--------------------------------------------------------------------------------
--------------------------------------------------------------------------------
--------------------------------------------------------------------------------
--------------------------------------------------------------------------------
--------------------------------------------------------------------------------
--------------------------------------------------------------------------------
--------------------------------------------------------------------------------
--------------------------------------------------------------------------------
--------------------------------------------------------------------------------
--------------------------------------------------------------------------------
--------------------------------------------------------------------------------
--------------------------------------------------------------------------------
--------------------------------------------------------------------------------
--------------------------------------------------------------------------------
--------------------------------------------------------------------------------
--------------------------------------------------------------------------------
--------------------------------------------------------------------------------
--------------------------------------------------------------------------------
--------------------------------------------------------------------------------
--------------------------------------------------------------------------------
--------------------------------------------------------------------------------
--------------------------------------------------------------------------------
--------------------------------------------------------------------------------
--------------------------------------------------------------------------------
--------------------------------------------------------------------------------
--------------------------------------------------------------------------------
--------------------------------------------------------------------------------
--------------------------------------------------------------------------------
--------------------------------------------------------------------------------
--------------------------------------------------------------------------------
--------------------------------------------------------------------------------
--------------------------------------------------------------------------------
--------------------------------------------------------------------------------
--------------------------------------------------------------------------------
--------------------------------------------------------------------------------
--------------------------------------------------------------------------------
--------------------------------------------------------------------------------
--------------------------------------------------------------------------------
--------------------------------------------------------------------------------
--------------------------------------------------------------------------------
--------------------------------------------------------------------------------
--------------------------------------------------------------------------------
--------------------------------------------------------------------------------
-------------------------------------------------------------------------------D
FCY-----------------------------------------------------------------------------
--------------------------------------------------------------------------------
--------------------------------------------------------------------------------
--------------------------------------------------------------------------------
--------------------------------------------------------------------------------
--------------------------------------------------------------------------------
--------------------------------------------------------------------------------
--------------------------------------------------------------------------------
--------------------------------------------------------------------------------
--------------------------------------------------------------------------------
--------------------------------------------------------------------------------
--------------------------------------------------------------------------------
--------------------------------------------------------------------------------
--------------------------------------------------------------------------------
--------------------------------------------------------------------------------
--------------------------------------------------------------------------------
--------------------------------------------------------------------------------
--------------------------------------------------------------------------------
--------------------------------------------------------------------------------
--------------------------------------------------------------------------------
--------------------------------------------------------------------------------
---------V
>PVVCY_0300610
MRR-LP-ILF----------------------------------------------------------------------
--------------------------------------------------------------------------------
------------------------------------------------ILYTLLIRYS-IEAGT---DGNGTGNTL--TG
VSTS-GDNG-------------------------------KV---------ESG----QQPDG---SSS-----------
----------LTPG------------------S-PPG----------SPEVQ----DSEQV--KGTDGE-NP--PTTGDV
SKTPGKDEKKVNGTEQGDSTSSKTKEGATTQDAS------LPSTNDQTDLSKGQNSDKVAGTEEEK-SSPSGGGPQATDQ
DSK-EVTDTKQ--------------SDSESSKT--------QQGGS-SS-------------------------------
-------------------------DKPSQETITQDGSTSN-------------------TGDQTD----PSKGKAGSTD
PVKQSPESGDQLETKSEI-----SNSE---PGA---TGSGT-----------S----LPE-----G----------AKAG
ASAPTVSVSGTSGQGNDVTEPKKSSDDAQTKVDKSASNSDDPNP--------KA-KESENPSGEDNTVKTNTDETNDTSV
GKEKQSSED----------PEKVDTPPTPVSEPASDKGEVPKNPGAPENKEPGSEQ-SDTLTSNPTSDSQSKISSPSVDI
LLPTGQGSENHLDIPQGDSPPVEPLPDS----I--LT--MPVENYNVKSAMLKNYKGLKITGECNAIFSIFFVPYIHVDV
DTKANQISVTSTKNEIKGTS-----------EGVPTQSINFKSEEDNLQNECVE----NKTFKIVVYLDNDVLYVKWKVY
DLS-VET----------PPNTN-VDVRKYQLTNFEFPITSIQVHNVKVGSKIVTLESKNYTINDDVPEKCEEIASDCFLH
GNVNIERCYKCSLLYQKKPLTDQCYNYLSTEYKES---------LQ-ADK-VTAQS-E---DEINYGVIGHIDNILDGIF
NVG---D----NN--KELKKFEELSDETKNDILLYCNELKESDVSGTLEEYALGAAEDVYTNLTKLITNNMEDSIAKLKS
KLMNPAICLKDVNKWGEKKTGLVLPELSSNNSDNTN---------E---KDDT-KTDIKSDEK-LEEGFDGVID--LPLL
-HENELAG----YTTIE---DYQYCNNEYCDRLKDKTSCISKINVEEQGNCATSWLFASKLHLDTIGCMKGHDNFSASAL
YVANCFKKDSKDKCLTGSNPLEFLNIIDENKFLPTTSNLPYSYKKVGDECPQTMENWTNLWKDVKLLKSE------NNDK
SLNTNGYISYQSKHFKDNFNEYANLIKHEIQNKGSVIAYVNSKDINSYDFNGSKVHKLCGSDTPDMAVNIIGYGNYLNEN
NEVKSFWLVRNSWGKHWADEGNFKVDIETPENCEHNFIHTFATFNIYVPFVKKNTQSE-SEINLYYSKNSPDFFNNLYLK
NLDADNTNK-----------DSLIQGQDEPSPG-TTPE--G-------------KE---------------QS--AGDGK
SV---SSQG---E-------------G-TQEKKANEGK--QPSGIT------STQPT-----------------------
----------------------------------------------------------DPQP-----------KAQE-EL
QK-EKGKQA--QEQVQEQVQEQVQEQGDLQKPSTEQ-VERTDQQGNTEGTKVPEKQGEQEGKQEDGKKEDATKEDPNKPK
EPSSSEGQQNVQQPTAQQAAQQE----DQPQA-DE-PQASEHQA------E-S--IT--EAELPAKLKHEFMHILKQIKN
GKVKMNLVKYGTELSMVDDHSC----------------------------------------------------------
--------------------------------------------------------------------------------
--------------------------------------------------------------------------------
--------------------------------------------------------------------------------
--------------------------------------------------------------------------------
--------------------------------------------------------------------------------
--------------------------------------------------------------------------------
--------------------------------------------------------------------------------
--------------------------------------------------------------------------------
--------------------------------------------------------------------------------
--------------------------------------------------------------------------------
--------------------------------------------------------------------------------
--------------------------------------------------------------------------------
-----------------------------------------------------------LRSYAINHEKKSECEDFCSKN
WNVCKDEISPGYCLTKLY-N------------------------------------------------------------
--------------------------------------------------------------------------------
--------------------------------------------------------------------------------
--------------------------------------------------------------------------------
--------------------------------------------------------------------------------
--------------------------------------------------------------------------------
--------------------------------------------------------------------------------
--------------------------------------------------------------------------------
--------------------------------------------------------------------------------
--------------------------------------------------------------------------------
--------------------------------------------------------------------------------
--------------------------------------------------------------------------------
------------------------------------SNNC----------------------------------------
--------------------------------------------------------------------------------
--------------------------------------------------------------------------------
--------------------------------------------------------------------------------
--------------------------------------------------------------------------------
--------------------------------------------------------------------------------
--------------------------------------------------------------------------------
--------------------------------------------------------------------------------
--------------------------------------------------------------------------------
--------------------------------------------------------------------------------
--------------------------------------------------------------------------------
--------------------------------------------------------------------------------
--------------------------------------------------------------------------------
--------------------------------------------------------------------------------
--------------------------------------------------------------------------------
--------------------------------------------------------------------------------
--------------------------------------------------------------------------------
--------------------------------------------------------------------------------
--------------------------------------------------------------------------------
--------------------------------------------------------------------------------
--------------------------------------------------------------------------------
--------------------------------------------------------------------------------
--------------------------------------------------------------------------------
--------------------------------------------------------------------------------
--------------------------------------------------------------------------------
--------------------------------------------------------------------------------
--------------------------------------------------------------------------------
--------------------------------------------------------------------------------
--------------------------------------------------------------------------------
--------------------------------------------------------------------------------
--------------------------------------------------------------------------------
--------------------------------------------------------------------------------
--------------------------------------------------------------------------------
--------------------------------------------------------------------------------
--------------------------------------------------------------------------------
--------------------------------------------------------------------------------
--------------------------------------------------------------------------------
--------------------------------------------------------------------------------
--------------------------------------------------------------------------------
--------------------------------------------------------------------------------
--------------------------------------------------------------------------------
--------------------------------------------------------------------------------
--------------------------------------------------------------------------------
--------------------------------------------------------------------------------
--------------------------------------------------------------------------------
--------------------------------------------------------------------------------
--------------------------------------------------------------------------------
--------------------------------------------------------------------------------
--------------------------------------------------------------------------------
--------------------------------------------------------------------------------
-------------------------------------------------------------------------------Y
FCF-----------------------------------------------------------------------------
--------------------------------------------------------------------------------
--------------------------------------------------------------------------------
--------------------------------------------------------------------------------
--------------------------------------------------------------------------------
--------------------------------------------------------------------------------
--------------------------------------------------------------------------------
--------------------------------------------------------------------------------
--------------------------------------------------------------------------------
--------------------------------------------------------------------------------
--------------------------------------------------------------------------------
--------------------------------------------------------------------------------
--------------------------------------------------------------------------------
--------------------------------------------------------------------------------
--------------------------------------------------------------------------------
--------------------------------------------------------------------------------
--------------------------------------------------------------------------------
--------------------------------------------------------------------------------
--------------------------------------------------------------------------------
--------------------------------------------------------------------------------
--------------------------------------------------------------------------------
---------V
>PADL01_0206500
MKNI-N-IIY--------------------------------------------------------I--YNLF-------
--------------------------------------------------------------------------------
------------------------------------------------HIGVLFCKND-IKCTT---VVE----------
----------------------------------------GT---------QEG----SQKLQ---NPS-----------
----------PTA-------------------R-E----------------------------PGSQVD-SS--SAST--
--------------------------------------------------------------------------------
--G-LS---------------------VEKQQQ--------EPNKE-SA-------------------------------
-------------------------------------IAGN---------------------------------------
------------------------------------VVSQG-----------T----PAN-----T--------------
----------------------------------------------------SS-QTPANPSD-----P-----------
-------------------------------------TS----------KNPPGQT-SDN--------------------
----------SSNSPQATS-------------T--PS--NPPKSVDVKSAFLKHYKGVKVTGSCNANFQLFLVPHIFINV
ETKENNIQLDAKFMKL-------------------TERIHFEKDKKKLKNKCDPEK--KQTFKFVLYLKEDILTLKWKVD
EEK-PVTP-------PKPEENT-VDIRLYKLPKLDQPITSIQVHTLAIEGNSYLMESKDYSLGNNIPEKCDAIASDCFLS
GNINIEKCLKCTLKVKKAEASDECYKYVSKDEPKETKPAKPASEVK-EVE-AASEDYS---DDKEYELSQSINNILNKMY
KKQSSDEK--NNK--KELIKLEDADDSLQEELNKYCNSLKEVDVNGVLSNNEVGNEKDVFNNLTILLKEHMEENEHDVFE
KLKNSALCLKNIDDWLKNKTGLIVPPVKNNLK-DTN---------E---KKEL-NNNTEVNEDMFKENEHGIVD--LTKF
PIDTNYLS----Y-KHI---DYSYCNNDYCNWSKDKNSCISHIGVEDQKNCALSWAFASKYHLETIKCMKGYEHTPISSL
YIANCSKNENEDVCTEGSNPLKVLQMIEEKGFLPTEVDYSYEQSKVGETCPEVQNGWVNLWGNAKLLEQNI-----DEQN
SLSTKGYTSYESETFKKDMHSFVKLIKDEIMNKGSVIAYVKADKLMGYGFNGKKVQNLCGDKTPDHAVNIIGYGNYINDE
GHKKSYWIVRNSWGKYWGDKGHFKVDMYGPSDCEDNFIHSVVVFNVDLPVNEESVKKE-AKIYNYYLKASPDFYHNLYFK
NFDSQKVKVD---EDVN--KNSYVYGQEEPAAS-ELSESSS-------------TR---------------AS---SEGS
SP---ASAV---P-------------T-VS--EG-----------------SE--IS----------T------------
------------------------------E-SAVSEGL----------S-----ES-SPSPK-AQAAEP-GAPS-P-VP
TA-A--TIS-----------------S--D-S------------------------------------QA-SS-LPS---
---E------TSP--------KAPAKEQSPLP-------PV--S------P-K--DN--KKTDRSKEKVDIFHVLKHIKD
GKIKMGLVKYDHSDALGDDHVC----------------------------------------------------------
--------------------------------------------------------------------------------
--------------------------------------------------------------------------------
--------------------------------------------------------------------------------
--------------------------------------------------------------------------------
--------------------------------------------------------------------------------
--------------------------------------------------------------------------------
--------------------------------------------------------------------------------
--------------------------------------------------------------------------------
--------------------------------------------------------------------------------
--------------------------------------------------------------------------------
--------------------------------------------------------------------------------
--------------------------------------------------------------------------------
-----------------------------------------------------------SRSYSSDPEKQEGCVKFCNEN
WGKCKDTPSPGFCLSELE-K------------------------------------------------------------
--------------------------------------------------------------------------------
--------------------------------------------------------------------------------
--------------------------------------------------------------------------------
--------------------------------------------------------------------------------
--------------------------------------------------------------------------------
--------------------------------------------------------------------------------
--------------------------------------------------------------------------------
--------------------------------------------------------------------------------
--------------------------------------------------------------------------------
--------------------------------------------------------------------------------
--------------------------------------------------------------------------------
------------------------------------TNDC----------------------------------------
--------------------------------------------------------------------------------
--------------------------------------------------------------------------------
--------------------------------------------------------------------------------
--------------------------------------------------------------------------------
--------------------------------------------------------------------------------
--------------------------------------------------------------------------------
--------------------------------------------------------------------------------
--------------------------------------------------------------------------------
--------------------------------------------------------------------------------
--------------------------------------------------------------------------------
--------------------------------------------------------------------------------
--------------------------------------------------------------------------------
--------------------------------------------------------------------------------
--------------------------------------------------------------------------------
--------------------------------------------------------------------------------
--------------------------------------------------------------------------------
--------------------------------------------------------------------------------
--------------------------------------------------------------------------------
--------------------------------------------------------------------------------
--------------------------------------------------------------------------------
--------------------------------------------------------------------------------
--------------------------------------------------------------------------------
--------------------------------------------------------------------------------
--------------------------------------------------------------------------------
--------------------------------------------------------------------------------
--------------------------------------------------------------------------------
--------------------------------------------------------------------------------
--------------------------------------------------------------------------------
--------------------------------------------------------------------------------
--------------------------------------------------------------------------------
--------------------------------------------------------------------------------
--------------------------------------------------------------------------------
--------------------------------------------------------------------------------
--------------------------------------------------------------------------------
--------------------------------------------------------------------------------
--------------------------------------------------------------------------------
--------------------------------------------------------------------------------
--------------------------------------------------------------------------------
--------------------------------------------------------------------------------
--------------------------------------------------------------------------------
--------------------------------------------------------------------------------
--------------------------------------------------------------------------------
--------------------------------------------------------------------------------
--------------------------------------------------------------------------------
--------------------------------------------------------------------------------
--------------------------------------------------------------------------------
--------------------------------------------------------------------------------
--------------------------------------------------------------------------------
--------------------------------------------------------------------------------
-------------------------------------------------------------------------------F
FCY-----------------------------------------------------------------------------
--------------------------------------------------------------------------------
--------------------------------------------------------------------------------
--------------------------------------------------------------------------------
--------------------------------------------------------------------------------
--------------------------------------------------------------------------------
--------------------------------------------------------------------------------
--------------------------------------------------------------------------------
--------------------------------------------------------------------------------
--------------------------------------------------------------------------------
--------------------------------------------------------------------------------
--------------------------------------------------------------------------------
--------------------------------------------------------------------------------
--------------------------------------------------------------------------------
--------------------------------------------------------------------------------
--------------------------------------------------------------------------------
--------------------------------------------------------------------------------
--------------------------------------------------------------------------------
--------------------------------------------------------------------------------
--------------------------------------------------------------------------------
--------------------------------------------------------------------------------
---------I
>AK88_03812
M-------------------------------------------------------------------------------
--------------------------------------------------------------------------------
--------------------------------------------------------------------------------
--------------------------------------------------------------------------------
--------------------------------------------------------------------------------
--------------------------------------------------------------------------------
--------------------------------------------------------------------------------
--------------------------------------------------------------------------------
--------------------------------------------------------------------------------
--------------------------------------------------------------------------------
--------------------------------------------------------------------------------
--------------------------------------------------------------------------------
--------------------------------------------------------------------------------
--------------------------------------------------------------------------------
--------------------------------------------------------------------------------
--------------------------------------------------------------------------------
--------------------------------------------------------------------------------
--------------------------------------------------------------------------------
--------------------------------------------------------------------------------
--------------------------------------------------------------------------------
--KKSYWLLRNSWGSHWGDDGNFKVDMYGPHGCQQNFIHTAAVFNLDMPHFQSSV-TD-TELYSYHLKSSPDLYKNLYYS
ALGGSGSSP-----------NHAIHGQEETVDG-ATST--L-------------TV---------------QG------P
ET---A-P----T-------------G-SV--VGN----------------TV--SS----------E------------
------------------------------Q--APGAKH----------T-----QV-EGQPQ-QTGGSP-PPPSTPQQP
TE-K--VE------------------------------------------------------------------------
----------------------------EPTA-------PS--SDA--S-G-E--KS--IEEVVNEKLPQIIHVLKHIKQ
TKMVTRAVTYEGEYELG-DHSC----------------------------------------------------------
--------------------------------------------------------------------------------
--------------------------------------------------------------------------------
--------------------------------------------------------------------------------
--------------------------------------------------------------------------------
--------------------------------------------------------------------------------
--------------------------------------------------------------------------------
--------------------------------------------------------------------------------
--------------------------------------------------------------------------------
--------------------------------------------------------------------------------
--------------------------------------------------------------------------------
--------------------------------------------------------------------------------
--------------------------------------------------------------------------------
-----------------------------------------------------------IRTEASSVEKLDECLQFCNEN
FYKCKGTISPGYCLTKLH-E------------------------------------------------------------
--------------------------------------------------------------------------------
--------------------------------------------------------------------------------
--------------------------------------------------------------------------------
--------------------------------------------------------------------------------
--------------------------------------------------------------------------------
--------------------------------------------------------------------------------
--------------------------------------------------------------------------------
--------------------------------------------------------------------------------
--------------------------------------------------------------------------------
--------------------------------------------------------------------------------
--------------------------------------------------------------------------------
------------------------------------TNDC----------------------------------------
--------------------------------------------------------------------------------
--------------------------------------------------------------------------------
--------------------------------------------------------------------------------
--------------------------------------------------------------------------------
--------------------------------------------------------------------------------
--------------------------------------------------------------------------------
--------------------------------------------------------------------------------
--------------------------------------------------------------------------------
--------------------------------------------------------------------------------
--------------------------------------------------------------------------------
--------------------------------------------------------------------------------
--------------------------------------------------------------------------------
--------------------------------------------------------------------------------
--------------------------------------------------------------------------------
--------------------------------------------------------------------------------
--------------------------------------------------------------------------------
--------------------------------------------------------------------------------
--------------------------------------------------------------------------------
--------------------------------------------------------------------------------
--------------------------------------------------------------------------------
--------------------------------------------------------------------------------
--------------------------------------------------------------------------------
--------------------------------------------------------------------------------
--------------------------------------------------------------------------------
--------------------------------------------------------------------------------
--------------------------------------------------------------------------------
--------------------------------------------------------------------------------
--------------------------------------------------------------------------------
--------------------------------------------------------------------------------
--------------------------------------------------------------------------------
--------------------------------------------------------------------------------
--------------------------------------------------------------------------------
--------------------------------------------------------------------------------
--------------------------------------------------------------------------------
--------------------------------------------------------------------------------
--------------------------------------------------------------------------------
--------------------------------------------------------------------------------
--------------------------------------------------------------------------------
--------------------------------------------------------------------------------
--------------------------------------------------------------------------------
--------------------------------------------------------------------------------
--------------------------------------------------------------------------------
--------------------------------------------------------------------------------
--------------------------------------------------------------------------------
--------------------------------------------------------------------------------
--------------------------------------------------------------------------------
--------------------------------------------------------------------------------
--------------------------------------------------------------------------------
--------------------------------------------------------------------------------
-------------------------------------------------------------------------------N
FCS-----------------------------------------------------------------------------
--------------------------------------------------------------------------------
--------------------------------------------------------------------------------
--------------------------------------------------------------------------------
--------------------------------------------------------------------------------
--------------------------------------------------------------------------------
--------------------------------------------------------------------------------
--------------------------------------------------------------------------------
--------------------------------------------------------------------------------
--------------------------------------------------------------------------------
--------------------------------------------------------------------------------
--------------------------------------------------------------------------------
--------------------------------------------------------------------------------
--------------------------------------------------------------------------------
--------------------------------------------------------------------------------
--------------------------------------------------------------------------------
--------------------------------------------------------------------------------
--------------------------------------------------------------------------------
--------------------------------------------------------------------------------
--------------------------------------------------------------------------------
--------------------------------------------------------------------------------
---------V
>PVL_040012800
MRSRLS-VLL----------------------------------------------------------------------
--------------------------------------------------------------------------------
------------------------------------------------LTYAVLNGGILIKAEP---GNDS-P-PP--PV
P---------------------------------------PL---------EED----TPSPR---NPLPN---------
-A--------ESP-------------------R-A----------------------------EGTQDQ-SS--SGTA--
---------------QDGA----------------------------------------------------LNAAVP---
--G-PP---------------------E--DAQ--------ETT------------------------------------
---------------------------------------HP---------------------------------------
------------------------------------VTSEE-----------I----PGQGTTVGP------Q-Q-QDPV
AEAPVAPS--------------------------------------------SG-TETISE-------T-----------
---------------------------------STVVAEQTV-------VPTPPET-TLS--------------------
----------SAAPPE----------------A--SP--PSGNSIQVKTALLKDANGVKVTGTCGAHFELSLVPHISISA
ETKTNDIKLRPILHKLLDAKEA-----DVG-TTKLDNAIQFEPNQEKLKNKCQPGKENEETFKFLVFIHEGELTLKWKVY
NKS-APA----------DANKE-VDVRKYILKNLDQPITTVQVRSSKVDEETLLVESKSYYVKRDIPDKCDVIATDCYLN
GNVDIEKCFQCTLLMENSDTTNECFKYVSSQVTDK---------FK-DIK-VNAQDEE---DPAEVELAASIGKILQGVF
KKG---E---AGL--NELLTFDEVDAALKEELLSYCSSMKEVDASGVLDQYQLGSEEEVYANLTSILKNHAGETKSTLQN
KLKNPAICLKNADEWVESKKGLLLPSLSHTNGETTPP--ET---PK---EDH----MSDANGGQQNVPYDAVIN--LVSA
-EEKNNQS----S-LIE---DSTFCTEDYCNRWKDDTSCVSKIEAEDQGVCSTSWLFASKMHLETIKCMKGYDHIATSAL
YVANCSSKEAKDKCHAASNPLEFLDILEETQFLPAESNLPYSYKAVSNACPEPKSHWQNLWENVKLLEKQ------YEPN
AVSTKGYTAYQSDHFKGNMDAFINLVKSQVMSKGSVIAYVKADELMGYDFNGKNVHSLCGSETPNHAVNIIGYGNYVSAE
GVKKSYWLLRNSWGKYWGDDGNFKVDTHGPPGCQHNFIHTAAVFNLEMPLAQSAAKKD-NQLYSYYLKGSPDLYQNMYYK
GFGSQGGNAKGGEKGQV--GNPVVSGQEEEEVAGHVPGEVKVENHVEEPAGSIGVQGGQVDADPVAAEDGGPH---AAGA
VQPPTVQPVPGNA-------------EHSL--PGG----------------PE---------------------------
---------------------------------VPGSGH----------E-----AK-ESEPA-VLPGGPGVTPNVPEVP
TE-V--PEG-----------------P--PSEPG-VPSS---------GPEETQNGPGAA--------QS-EPQVVR---
---SE-----TGE--------TL------STP-------VL--S------P-P--LS--PPPSNAAKITQVLHILKHVKQ
GKVKTRLVTYDSNAAMSADHVC----------------------------------------------------------
--------------------------------------------------------------------------------
--------------------------------------------------------------------------------
--------------------------------------------------------------------------------
--------------------------------------------------------------------------------
--------------------------------------------------------------------------------
--------------------------------------------------------------------------------
--------------------------------------------------------------------------------
--------------------------------------------------------------------------------
--------------------------------------------------------------------------------
--------------------------------------------------------------------------------
--------------------------------------------------------------------------------
--------------------------------------------------------------------------------
-----------------------------------------------------------SRAVASDPEMQDECVKFCDSH
WNDCKDKISPAYCLTQIR-G------------------------------------------------------------
--------------------------------------------------------------------------------
--------------------------------------------------------------------------------
--------------------------------------------------------------------------------
--------------------------------------------------------------------------------
--------------------------------------------------------------------------------
--------------------------------------------------------------------------------
--------------------------------------------------------------------------------
--------------------------------------------------------------------------------
--------------------------------------------------------------------------------
--------------------------------------------------------------------------------
--------------------------------------------------------------------------------
------------------------------------KKDC----------------------------------------
--------------------------------------------------------------------------------
--------------------------------------------------------------------------------
--------------------------------------------------------------------------------
--------------------------------------------------------------------------------
--------------------------------------------------------------------------------
--------------------------------------------------------------------------------
--------------------------------------------------------------------------------
--------------------------------------------------------------------------------
--------------------------------------------------------------------------------
--------------------------------------------------------------------------------
--------------------------------------------------------------------------------
--------------------------------------------------------------------------------
--------------------------------------------------------------------------------
--------------------------------------------------------------------------------
--------------------------------------------------------------------------------
--------------------------------------------------------------------------------
--------------------------------------------------------------------------------
--------------------------------------------------------------------------------
--------------------------------------------------------------------------------
--------------------------------------------------------------------------------
--------------------------------------------------------------------------------
--------------------------------------------------------------------------------
--------------------------------------------------------------------------------
--------------------------------------------------------------------------------
--------------------------------------------------------------------------------
--------------------------------------------------------------------------------
--------------------------------------------------------------------------------
--------------------------------------------------------------------------------
--------------------------------------------------------------------------------
--------------------------------------------------------------------------------
--------------------------------------------------------------------------------
--------------------------------------------------------------------------------
--------------------------------------------------------------------------------
--------------------------------------------------------------------------------
--------------------------------------------------------------------------------
--------------------------------------------------------------------------------
--------------------------------------------------------------------------------
--------------------------------------------------------------------------------
--------------------------------------------------------------------------------
--------------------------------------------------------------------------------
--------------------------------------------------------------------------------
--------------------------------------------------------------------------------
--------------------------------------------------------------------------------
--------------------------------------------------------------------------------
--------------------------------------------------------------------------------
--------------------------------------------------------------------------------
--------------------------------------------------------------------------------
--------------------------------------------------------------------------------
--------------------------------------------------------------------------------
-------------------------------------------------------------------------------F
FCY-----------------------------------------------------------------------------
--------------------------------------------------------------------------------
--------------------------------------------------------------------------------
--------------------------------------------------------------------------------
--------------------------------------------------------------------------------
--------------------------------------------------------------------------------
--------------------------------------------------------------------------------
--------------------------------------------------------------------------------
--------------------------------------------------------------------------------
--------------------------------------------------------------------------------
--------------------------------------------------------------------------------
--------------------------------------------------------------------------------
--------------------------------------------------------------------------------
--------------------------------------------------------------------------------
--------------------------------------------------------------------------------
--------------------------------------------------------------------------------
--------------------------------------------------------------------------------
--------------------------------------------------------------------------------
--------------------------------------------------------------------------------
--------------------------------------------------------------------------------
--------------------------------------------------------------------------------
---------I
>PCHAS_0307300
MRR-LS-ILF----------------------------------------------------------------------
--------------------------------------------------------------------------------
------------------------------------------------ILYALLIRNS-IETDN---GVPSAGETP--PS
TPPS-GGTG-------------------------------DD---------STG----KEKAE---SPS-----------
----------PVPG------------------P-A----------------SDDSLSKESVNTGGSELK-TP--SSSDGG
PKATEEDRKEAGETEKKVSESDKPKEGEPA----------SDKTQQDS-TKQDASPSSVDGQNPQAKGETGSPGPVQPPP
ESG-ELPKNDSEQKISEPGVVGSDVSQPEAVKS-----------------------------------------------
------------------------------DASTLP--------------------------------------------
--------------------------------------------------------------------------------
-----GSVSDNSSKGGDASDPQKSK-DAKKVDNESSGKSDDPNK--------NT-KQGDSISEPDSGLKTDTDGTENPQE
GQAKKG----------VEGTNQEENPPKAGSEPTPGKAEVTKDPPTPANKVPGSEE-TETLTSGPTLDPQSQNLPSSTDN
PLPTGQESGNTRDIAQGDDPSVDSTPDA----T--PA--VFLENFNVKSAMLKNYKGLKITGECNADLSIFFVPYILIDV
NTKTNQIFIMSTKKKVMGTT-----------KGVATPSIDFKSEGDTLQNVCGE----NKTFKIVVYFDGDVLYVKWKVY
DPS-VQT----------EPNTN-VDVRKYRLKNFETPITSIQVHSIKGGSKTVTFETKNYTINDHLPEKCDEIASDCFLH
GHAEIEKCYKCALLYQKTPLTDECYNYVPRDYKES---------LK-ADL-ARAQS-D---DEINYEVMEHIENILDGIY
NVN---D----NN--KELKTFEELSDETKKDILLYCKELKESDVTGTLEDYASGDAEDVYANLTKLITNNMEDSISKLKS
KLMNPAICLKDVNQWGEKKTGLVLPELSSNNVDNSN---------E---NDDT-KTDLESDEKLKDEGFDGVID--LPLP
-HENEFAG----YTTIE---DFQYCNNEYCDRLKDKNSCISKLNVEEQGNCATSWLFASKLHLDTIGCMKGHENFSASAL
YVANCSKTDSKDKCLTGSNPLEFLNIIDENKFLPTTSNLPYSYKKVGEECPQTMENWTNLWKDVKLLKSE------NNDK
SLNANGYISYQSEHFKENFNEYVNLIKQEIQNKGSVIAYVNSKDINSYDFNGSKVHKLCGSATPDLAVNIIGYGNYANEN
NEVKSYWLVRNSWGKHWADEGNFKVDIETPENCEHNFIHTFATFNIYVPFVKKNTQTE-SEINLYYSKNSPDFYNNLYLK
NLDADNTNE-----------DSLIQGQDEPAKV-PTSG--D-------------TE---------------QS--TKDVD
PK---SSQK---A-------------G-TEEKLGSAEL---K---------ET-IQD------SGSS-------------
------------------------------SKATLQSTD----------L-----ST-NPPP------------------
-------KG--QEQVQEQVQEQEQKAK--QEDKGKTDKK---------AGEGTDSKAGQAGKKDGTTEDEASKTKKDSPP
-AKPEG--PQASQP-------QA----DQPQV-VQ-PQAPG-QP------A-S--GA--KARLPAGPKLEFMHVLKQIKN
GKVKMNLVKYGNELNLIDERAC----------------------------------------------------------
--------------------------------------------------------------------------------
--------------------------------------------------------------------------------
--------------------------------------------------------------------------------
--------------------------------------------------------------------------------
--------------------------------------------------------------------------------
--------------------------------------------------------------------------------
--------------------------------------------------------------------------------
--------------------------------------------------------------------------------
--------------------------------------------------------------------------------
--------------------------------------------------------------------------------
--------------------------------------------------------------------------------
--------------------------------------------------------------------------------
-----------------------------------------------------------SRVYAVNPEKKSECEEFCVNK
WNECKDSEVPGYCLADLY-N------------------------------------------------------------
--------------------------------------------------------------------------------
--------------------------------------------------------------------------------
--------------------------------------------------------------------------------
--------------------------------------------------------------------------------
--------------------------------------------------------------------------------
--------------------------------------------------------------------------------
--------------------------------------------------------------------------------
--------------------------------------------------------------------------------
--------------------------------------------------------------------------------
--------------------------------------------------------------------------------
--------------------------------------------------------------------------------
------------------------------------SNNC----------------------------------------
--------------------------------------------------------------------------------
--------------------------------------------------------------------------------
--------------------------------------------------------------------------------
--------------------------------------------------------------------------------
--------------------------------------------------------------------------------
--------------------------------------------------------------------------------
--------------------------------------------------------------------------------
--------------------------------------------------------------------------------
--------------------------------------------------------------------------------
--------------------------------------------------------------------------------
--------------------------------------------------------------------------------
--------------------------------------------------------------------------------
--------------------------------------------------------------------------------
--------------------------------------------------------------------------------
--------------------------------------------------------------------------------
--------------------------------------------------------------------------------
--------------------------------------------------------------------------------
--------------------------------------------------------------------------------
--------------------------------------------------------------------------------
--------------------------------------------------------------------------------
--------------------------------------------------------------------------------
--------------------------------------------------------------------------------
--------------------------------------------------------------------------------
--------------------------------------------------------------------------------
--------------------------------------------------------------------------------
--------------------------------------------------------------------------------
--------------------------------------------------------------------------------
--------------------------------------------------------------------------------
--------------------------------------------------------------------------------
--------------------------------------------------------------------------------
--------------------------------------------------------------------------------
--------------------------------------------------------------------------------
--------------------------------------------------------------------------------
--------------------------------------------------------------------------------
--------------------------------------------------------------------------------
--------------------------------------------------------------------------------
--------------------------------------------------------------------------------
--------------------------------------------------------------------------------
--------------------------------------------------------------------------------
--------------------------------------------------------------------------------
--------------------------------------------------------------------------------
--------------------------------------------------------------------------------
--------------------------------------------------------------------------------
--------------------------------------------------------------------------------
--------------------------------------------------------------------------------
--------------------------------------------------------------------------------
--------------------------------------------------------------------------------
--------------------------------------------------------------------------------
--------------------------------------------------------------------------------
-------------------------------------------------------------------------------Y
FCF-----------------------------------------------------------------------------
--------------------------------------------------------------------------------
--------------------------------------------------------------------------------
--------------------------------------------------------------------------------
--------------------------------------------------------------------------------
--------------------------------------------------------------------------------
--------------------------------------------------------------------------------
--------------------------------------------------------------------------------
--------------------------------------------------------------------------------
--------------------------------------------------------------------------------
--------------------------------------------------------------------------------
--------------------------------------------------------------------------------
--------------------------------------------------------------------------------
--------------------------------------------------------------------------------
--------------------------------------------------------------------------------
--------------------------------------------------------------------------------
--------------------------------------------------------------------------------
--------------------------------------------------------------------------------
--------------------------------------------------------------------------------
--------------------------------------------------------------------------------
--------------------------------------------------------------------------------
---------V
>PcyM_0416000
MNHRVC-FTW----------------------------------------------------------------------
--------------------------------------------------------------------------------
------------------------------------------------AICALLGTDV-G----AKLVVD----------
----------------------------------------GL---------WTG----SVSLS---NAS-----------
----------SKR---------------------T----------------DAKRLPL---Y-RGSDRG-VS--SEHS--
--------------------------------------------------------------------------------
--S---------------------------DIE---------TG------------------------------------
---------------------------------------SA---------------------------------------
-----------------V-----PHPA---P-----NVAPR-----------N----ADD-----A--------------
----------------------------------------------------AG-G------------------------
-------------------------------------GQP---------PQEVD----HP--------------------
----------LNRVTSVMA-------------A--PV--SKRSEVEVRSALLKNHDGVKITGTCNAKFQLFLVPHISISV
EAESNTIQLGRKLEVVTITKKQ-----HKVVGSKSSPLLQFEEDEKFLLNQCAE----GKAFKFVVIVKGEELILKWKVY
ERE-PSA----------TDNNK-VDVRKYVLRNLGSPITSIQVHSGKEDNDVFLLESKAYLLRQDIPKTCERIATNCFLS
GNVDIEGCFKCTLLWENTKLGSPCFSYLPPDVKHN---------YE-QIK-MKAQDEG---DKEEAQLDEFIRRVLQMVQ
KME---K---NNTPRKGKNKGDYPNDNLKELLLSYCQMMKKVDTSGTLEEHELGNEVDVLTNLEGLLRKHSNEEIAVLRE
KLKNPAICMKDADMWIVQKRGLALPTFEYKHLQRRRVTTPVD-SKE---DNKE-TDRRNVIKDMYIPGYRAVID--LSQK
---SEMNH----S-NPS---GEMFCNEDYCDRWKDKNSCFSSIETEEQGNCNLSWLFASKTHLETIRCMKGYDHLGSSAL
YVANCSKRGNKSKCTSGSNPYEFLTIVEENGFLPPALLIPYSYADVGNGCPRKENHWQNLWANVKLLEPS------DEPN
SVSTKGYTSYESDDFRGNIDVFIDLVKREVRGKGSVMAYVKALGVLGYNMNGKEVHSLCGDKRPDHAVNIIGYGNYINTQ
GLKKSYWLVRNSWGKYWGDEGNFKVDMHGPADCQHNFIHTAAVFNLHVPMSEGPSKRE-AHLYNYYLKSSPDFLGNIYYK
NIRRMSGVAEKGRTGRH--QSLAVQGQEGQSDL-LE------------------GS---------------TP--SGTA-
NQ---VD-------------------E-PK--GAREDA-------------PK---------------------------
--------------------------------RGD-QGK----------C-----MS-EDPP------------I-E-VV
NE-E--LISE--------------ST---------------------------LTLIPQAA---------------R---
---RE------GQ--------VE----ANPA-PPLTVA-AS--LPLRGDVL-L-VRDGTDEGSTEAATVEVLHILKHIKH
GKVKLGIVTYGDESDISGDHSC----------------------------------------------------------
--------------------------------------------------------------------------------
--------------------------------------------------------------------------------
--------------------------------------------------------------------------------
--------------------------------------------------------------------------------
--------------------------------------------------------------------------------
--------------------------------------------------------------------------------
--------------------------------------------------------------------------------
--------------------------------------------------------------------------------
--------------------------------------------------------------------------------
--------------------------------------------------------------------------------
--------------------------------------------------------------------------------
--------------------------------------------------------------------------------
-----------------------------------------------------------SRSLAQDSEQLTECIQFCHNE
WPNCRDEASPGYCLAQRR-K------------------------------------------------------------
--------------------------------------------------------------------------------
--------------------------------------------------------------------------------
--------------------------------------------------------------------------------
--------------------------------------------------------------------------------
--------------------------------------------------------------------------------
--------------------------------------------------------------------------------
--------------------------------------------------------------------------------
--------------------------------------------------------------------------------
--------------------------------------------------------------------------------
--------------------------------------------------------------------------------
--------------------------------------------------------------------------------
------------------------------------TGDC----------------------------------------
--------------------------------------------------------------------------------
--------------------------------------------------------------------------------
--------------------------------------------------------------------------------
--------------------------------------------------------------------------------
--------------------------------------------------------------------------------
--------------------------------------------------------------------------------
--------------------------------------------------------------------------------
--------------------------------------------------------------------------------
--------------------------------------------------------------------------------
--------------------------------------------------------------------------------
--------------------------------------------------------------------------------
--------------------------------------------------------------------------------
--------------------------------------------------------------------------------
--------------------------------------------------------------------------------
--------------------------------------------------------------------------------
--------------------------------------------------------------------------------
--------------------------------------------------------------------------------
--------------------------------------------------------------------------------
--------------------------------------------------------------------------------
--------------------------------------------------------------------------------
--------------------------------------------------------------------------------
--------------------------------------------------------------------------------
--------------------------------------------------------------------------------
--------------------------------------------------------------------------------
--------------------------------------------------------------------------------
--------------------------------------------------------------------------------
--------------------------------------------------------------------------------
--------------------------------------------------------------------------------
--------------------------------------------------------------------------------
--------------------------------------------------------------------------------
--------------------------------------------------------------------------------
--------------------------------------------------------------------------------
--------------------------------------------------------------------------------
--------------------------------------------------------------------------------
--------------------------------------------------------------------------------
--------------------------------------------------------------------------------
--------------------------------------------------------------------------------
--------------------------------------------------------------------------------
--------------------------------------------------------------------------------
--------------------------------------------------------------------------------
--------------------------------------------------------------------------------
--------------------------------------------------------------------------------
--------------------------------------------------------------------------------
--------------------------------------------------------------------------------
--------------------------------------------------------------------------------
--------------------------------------------------------------------------------
--------------------------------------------------------------------------------
--------------------------------------------------------------------------------
--------------------------------------------------------------------------------
-------------------------------------------------------------------------------F
FCY-----------------------------------------------------------------------------
--------------------------------------------------------------------------------
--------------------------------------------------------------------------------
--------------------------------------------------------------------------------
--------------------------------------------------------------------------------
--------------------------------------------------------------------------------
--------------------------------------------------------------------------------
--------------------------------------------------------------------------------
--------------------------------------------------------------------------------
--------------------------------------------------------------------------------
--------------------------------------------------------------------------------
--------------------------------------------------------------------------------
--------------------------------------------------------------------------------
--------------------------------------------------------------------------------
--------------------------------------------------------------------------------
--------------------------------------------------------------------------------
--------------------------------------------------------------------------------
--------------------------------------------------------------------------------
--------------------------------------------------------------------------------
--------------------------------------------------------------------------------
--------------------------------------------------------------------------------
---------V
>PPRFG01_0207800
MKFSIS-LFL----------------------------------------------------------------------
--------------------------------------------------------------------------------
------------------------------------------------ILCVLFCKND-IKCTT---VDE----------
----------------------------------------ST---------KEG----SQNPK---NSS-----------
----------STT-------------------P-A----------------------------SGSQKG-NS--SEST--
--------------------------------------------------------------------------------
--G-SS---------------------VEKQSQ--------ESNKE-ST-------------------------------
-------------------------------------NGVN---------------------------------------
------------------------------------VVSQG-----------T----PAN-----T--------------
----------------------------------------------------SG-QNSNNP-------------------
--------------------------------------------------------------------------------
-----------SDLPQGTS-------------T--LP--SPPKSIDVKSAFLKHYKGVKVTGSCNANFQLFLVPHIFINV
ETKENNIQLDVKFLKL-------------------TKRIDFSKDKSMLKNKCESGK--NQTFKFVLYFKDDILTIKWKVY
EEK-PATP-------QKSEENT-VDIKLYKLPKLDQPITSIQVHTLSIEGTSYLMESKDYSLGNNLPEKCDAIASDCFLS
GNINVEKCLKCTLKVKKVEASDECYKYVSKDKPKETKLAVSGSEVK-EVK-AASVDHS---NDKEYELSQSINNILNKMY
KKESNDEK--NNK--KELIKLEDADDSLQKELNKYCNSLKEVDLNGVLSKNEVGNEKDVFNNLTTLLKEHMLESHHVVFE
KLKNSALCLKNIDDWLKNKNGLIVPPSKYKLK-DTN---------E---KKEL-NNNVEVIEDKFKANEHGIVD--LTKF
PIDTNYLS----Y-KHI---DHTYCNNDYCNWSKDKNSCISKINVEDQKNCALSWAFASKYHLETIKCMKGYEHIPISSL
YIANCSKNEKKDVCTEGSNPLKVLQMIVEKGFLPTEGDYSYEQSKVGETCPEVQNGWVNLWANAKLLEQNN-----DEHN
SLSTKGYTAYESEAFQKDMHSFVKLIKDEIMNKGSVIAYVKADKIMAYEFNGKKVQNLCGDKTPDHAVNIIGYGNYINDE
HQKKSYWIVRNSWGKHWGDKGHFKVDMYGPSDCEDNFIHSVVIFNVDLPINQESVKKE-PKIYNYYLKASPDFYHNLYYK
NFDSQKGKAD---QAEN--KKSYLYGQEESTSE-QL--------------------------------------------
--------------------------------------------------------------------------------
--------------------------------------------------------------------------------
--------------------------------------------------------------------------------
-----------------------------PSS-------LS--S------P-Q--NN--KQSERSKEKVDIFHVLKHIKD
SKIKMGIVKYDHSDALGEDNVC----------------------------------------------------------
--------------------------------------------------------------------------------
--------------------------------------------------------------------------------
--------------------------------------------------------------------------------
--------------------------------------------------------------------------------
--------------------------------------------------------------------------------
--------------------------------------------------------------------------------
--------------------------------------------------------------------------------
--------------------------------------------------------------------------------
--------------------------------------------------------------------------------
--------------------------------------------------------------------------------
--------------------------------------------------------------------------------
--------------------------------------------------------------------------------
-----------------------------------------------------------SRSYSSNPEKQEGCVKFCNEN
WGKCKDAASPGFCLSELE-K------------------------------------------------------------
--------------------------------------------------------------------------------
--------------------------------------------------------------------------------
--------------------------------------------------------------------------------
--------------------------------------------------------------------------------
--------------------------------------------------------------------------------
--------------------------------------------------------------------------------
--------------------------------------------------------------------------------
--------------------------------------------------------------------------------
--------------------------------------------------------------------------------
--------------------------------------------------------------------------------
--------------------------------------------------------------------------------
------------------------------------TNDC----------------------------------------
--------------------------------------------------------------------------------
--------------------------------------------------------------------------------
--------------------------------------------------------------------------------
--------------------------------------------------------------------------------
--------------------------------------------------------------------------------
--------------------------------------------------------------------------------
--------------------------------------------------------------------------------
--------------------------------------------------------------------------------
--------------------------------------------------------------------------------
--------------------------------------------------------------------------------
--------------------------------------------------------------------------------
--------------------------------------------------------------------------------
--------------------------------------------------------------------------------
--------------------------------------------------------------------------------
--------------------------------------------------------------------------------
--------------------------------------------------------------------------------
--------------------------------------------------------------------------------
--------------------------------------------------------------------------------
--------------------------------------------------------------------------------
--------------------------------------------------------------------------------
--------------------------------------------------------------------------------
--------------------------------------------------------------------------------
--------------------------------------------------------------------------------
--------------------------------------------------------------------------------
--------------------------------------------------------------------------------
--------------------------------------------------------------------------------
--------------------------------------------------------------------------------
--------------------------------------------------------------------------------
--------------------------------------------------------------------------------
--------------------------------------------------------------------------------
--------------------------------------------------------------------------------
--------------------------------------------------------------------------------
--------------------------------------------------------------------------------
--------------------------------------------------------------------------------
--------------------------------------------------------------------------------
--------------------------------------------------------------------------------
--------------------------------------------------------------------------------
--------------------------------------------------------------------------------
--------------------------------------------------------------------------------
--------------------------------------------------------------------------------
--------------------------------------------------------------------------------
--------------------------------------------------------------------------------
--------------------------------------------------------------------------------
--------------------------------------------------------------------------------
--------------------------------------------------------------------------------
--------------------------------------------------------------------------------
--------------------------------------------------------------------------------
--------------------------------------------------------------------------------
--------------------------------------------------------------------------------
-------------------------------------------------------------------------------F
FCY-----------------------------------------------------------------------------
--------------------------------------------------------------------------------
--------------------------------------------------------------------------------
--------------------------------------------------------------------------------
--------------------------------------------------------------------------------
--------------------------------------------------------------------------------
--------------------------------------------------------------------------------
--------------------------------------------------------------------------------
--------------------------------------------------------------------------------
--------------------------------------------------------------------------------
--------------------------------------------------------------------------------
--------------------------------------------------------------------------------
--------------------------------------------------------------------------------
--------------------------------------------------------------------------------
--------------------------------------------------------------------------------
--------------------------------------------------------------------------------
--------------------------------------------------------------------------------
--------------------------------------------------------------------------------
--------------------------------------------------------------------------------
--------------------------------------------------------------------------------
--------------------------------------------------------------------------------
---------I
>PocGH01_04022100
MKSHVS-IIV----------------------------------------------------------------------
--------------------------------------------------------------------------------
------------------------------------------------TLYGIFSIHV-TQCTG---GGAH----W--P-
-PHN-MH---------------------------------TS---------NPG----NGNKT---GDS-----------
----------AIP-------------------P-S----------------------------SGNLST-SA--SGST--
--------------------------------------------------------------------------------
--G-SI---------------------LPECTG--------ESKGE-DV-------------------------------
-------------------------------------KGGA---------------------------------------
-------------------------------------CSNS-----------A----PIE-----D-----------LTL
DRIEV--V-SI---------DKDG-----------------EDV----E---EG-QNNEEKTE-----N-----------
-------------------------------------YI----------Q---KIIHSRT--------------------
----------HSTVSHIRE-------------R--TT--DEPNIIEIKSALLRDYNGVKVTGPCKAVFQMFLVPHITVNV
ETNKNSITLGPKLVQAHKKERVTTDGVDAY-TEHIEKGLMFEKEEKKLLNKCAD----GKSFKFVLFIEGNKLTVKWKVY
DAT-EAE----------NSNKQ-VDVRTYLMKSMDRPFTSIQIHSASISTSTFLLESKNYTLKKDFPDQCDAIASNCFMS
GNVDIEKCYHCTLLIENTDTSNVCFNYVSPEVKEK---------FK-EIK-INAQEEE---DPLEVELKQSIETILEEIS
KQK---IA--NNS--TENLH-YHLSDLLKREMVKYCQMLKEADTSGVFEYVQMGNEADIFYNLTKLLKKHEDEMDFLLQR
KLRNAAICMKNADEWVTRKMGLILPQLPTNNMEYTN---------G---TY-Y-SED--KEREKYKGNCDGTVD--LETV
-ANVDMSS----S-HFV---EKMFCNEEYCDRWKDKNGCFSKIGASDQGNCATSWIFASKMHLETIKCMKGYDHVSSSAL
YVANCSEKDVKEKCTVGSNPLEFLNIVNGKKFLPSEANLQYSYAKVSDDCPKSKSNWVNLWTGIKLLDYV------PTPN
SVGTKGYTAYESAKFKGNMDSFIKKVKSEIKNKGSVIAYVRAENALSYDTNGGKIHKLCGSENPDHAVNIVGYGNYISAD
GNKKSYWIVRNSWGENWGDNGNFKVDMDTPAECKHNFVHTAAVFNLDLPIVEKSVKGE-AELYNYYLKSSPDLYSNLYYS
IYSKEGNEQPNYSKVAA--ENSAVYGQVDGNETDGVGSVAG-------------GE---------------SY---VEAG
NT---ASYVAGRE-------------G-GV--PGQ----------------AS--LS----------S------------
--------------------------------SAAATGE----------E-----KA-GPSG------------S-D---
--------------------------------------------------------------------------------
----------VGK--------KM------EET-------LI--Q------P-T--GD---PDSPTADNVEVLHMLKNVKN
NKVKISLVTYETSKGITADHVC----------------------------------------------------------
--------------------------------------------------------------------------------
--------------------------------------------------------------------------------
--------------------------------------------------------------------------------
--------------------------------------------------------------------------------
--------------------------------------------------------------------------------
--------------------------------------------------------------------------------
--------------------------------------------------------------------------------
--------------------------------------------------------------------------------
--------------------------------------------------------------------------------
--------------------------------------------------------------------------------
--------------------------------------------------------------------------------
--------------------------------------------------------------------------------
-----------------------------------------------------------SRAYSEDPDKLEECAQFCESN
WNDCANKISPGYCLTLKR-K------------------------------------------------------------
--------------------------------------------------------------------------------
--------------------------------------------------------------------------------
--------------------------------------------------------------------------------
--------------------------------------------------------------------------------
--------------------------------------------------------------------------------
--------------------------------------------------------------------------------
--------------------------------------------------------------------------------
--------------------------------------------------------------------------------
--------------------------------------------------------------------------------
--------------------------------------------------------------------------------
--------------------------------------------------------------------------------
------------------------------------TNDC----------------------------------------
--------------------------------------------------------------------------------
--------------------------------------------------------------------------------
--------------------------------------------------------------------------------
--------------------------------------------------------------------------------
--------------------------------------------------------------------------------
--------------------------------------------------------------------------------
--------------------------------------------------------------------------------
--------------------------------------------------------------------------------
--------------------------------------------------------------------------------
--------------------------------------------------------------------------------
--------------------------------------------------------------------------------
--------------------------------------------------------------------------------
--------------------------------------------------------------------------------
--------------------------------------------------------------------------------
--------------------------------------------------------------------------------
--------------------------------------------------------------------------------
--------------------------------------------------------------------------------
--------------------------------------------------------------------------------
--------------------------------------------------------------------------------
--------------------------------------------------------------------------------
--------------------------------------------------------------------------------
--------------------------------------------------------------------------------
--------------------------------------------------------------------------------
--------------------------------------------------------------------------------
--------------------------------------------------------------------------------
--------------------------------------------------------------------------------
--------------------------------------------------------------------------------
--------------------------------------------------------------------------------
--------------------------------------------------------------------------------
--------------------------------------------------------------------------------
--------------------------------------------------------------------------------
--------------------------------------------------------------------------------
--------------------------------------------------------------------------------
--------------------------------------------------------------------------------
--------------------------------------------------------------------------------
--------------------------------------------------------------------------------
--------------------------------------------------------------------------------
--------------------------------------------------------------------------------
--------------------------------------------------------------------------------
--------------------------------------------------------------------------------
--------------------------------------------------------------------------------
--------------------------------------------------------------------------------
--------------------------------------------------------------------------------
--------------------------------------------------------------------------------
--------------------------------------------------------------------------------
--------------------------------------------------------------------------------
--------------------------------------------------------------------------------
--------------------------------------------------------------------------------
--------------------------------------------------------------------------------
-------------------------------------------------------------------------------F
FCY-----------------------------------------------------------------------------
--------------------------------------------------------------------------------
--------------------------------------------------------------------------------
--------------------------------------------------------------------------------
--------------------------------------------------------------------------------
--------------------------------------------------------------------------------
--------------------------------------------------------------------------------
--------------------------------------------------------------------------------
--------------------------------------------------------------------------------
--------------------------------------------------------------------------------
--------------------------------------------------------------------------------
--------------------------------------------------------------------------------
--------------------------------------------------------------------------------
--------------------------------------------------------------------------------
--------------------------------------------------------------------------------
--------------------------------------------------------------------------------
--------------------------------------------------------------------------------
--------------------------------------------------------------------------------
--------------------------------------------------------------------------------
--------------------------------------------------------------------------------
--------------------------------------------------------------------------------
---------V
>PGSY75_0001300
MKFCIS-LFL----------------------------------------------------------------------
--------------------------------------------------------------------------------
------------------------------------------------ILCVLFCKND-IKCTT---VVE----------
----------------------------------------ST---------QEG----SQKLQ---NPP-----------
----------PTT-------------------P-E----------------------------SGSQVD-SS--SASP--
--------------------------------------------------------------------------------
--N-SS---------------------IEKQTQ---------PSQE-SA-------------------------------
-------------------------------------TGGN---------------------------------------
------------------------------------VVNQE-----------T----PAN-----P--------------
----------------------------------------------------SG-QTSDNPSD-----P-----------
-------------------------------------TP----------ANPSDKT-SND--------------------
----------SSNSPQATS-------------A--PS--NPPKSVDVKSAFLKHYKGVKVTGSCNANFQLFLVPHIFINV
ETKENNIQLDAKFMKL-------------------TERIHFEKDTSKLKNKCESGK--KQTFKFVLYLKEDILTLKWKVD
EEK-PATS-------LKPEENT-VDIRLYKLPKLDQPITSIQVHTLAIEGNSYLMESKDYSLGNNIPEKCDAIASDCFLS
GNINIEKCLKCTLKVKKAEASDECYKYVSKDEPKETKPAQPASEVN-QVK-AASEDYS---DDKEYELSQSINNILNKMY
KKQSSDEK--NNK--KELIKLEDADDSLQEELNKYCNSLKEVDVNGVLSNNEVGNEKDVFNNLTILLKEHMEENEHDVFE
KLKNSALCLKNINDWLKNKTGLILPPVKNNLK-GTN---------E---KKES-NNNTEVNEDMFKENEHGIVD--LTKF
PIDTNYLS----Y-KHI---DYSYCNNDYCNWSKDKNSCISHIGVEDQKNCALSWAFASKYHLETIKCMKGYEHTPISSL
YIANCSKNENEDVCTEGSNPLKVLQMIEEKGFLPTEVDYSYEQSKVGETCPEVQNGWVNLWGNAKLLEQNNDEQNNDEQN
SLGTKGYTSYESETFKKDMHSFVKLIKDEIMNKGSVIAYVKADKLMGYGFNGKKVQNLCGDKTPDHAVNIIGYGNYINDE
GHKKSYWIVRNSWGKYWGDKGQFKVDMYGPSDCEDNFIHSVVVFNVDLPVNEESVKKE-PKIYNYYLKASPDFYHNLYFK
NFDSQKGKVD---EAEN--KNSYVYG------------------------------------------------------
--------------------------------------------------------------------------------
--------------------------------------------------------------------------------
--------------------------------------------------------------------------------
--------------------------------------------------------------------------------
--------------------------------------------------------------------------------
--------------------------------------------------------------------------------
--------------------------------------------------------------------------------
--------------------------------------------------------------------------------
--------------------------------------------------------------------------------
--------------------------------------------------------------------------------
--------------------------------------------------------------------------------
--------------------------------------------------------------------------------
--------------------------------------------------------------------------------
--------------------------------------------------------------------------------
--------------------------------------------------------------------------------
--------------------------------------------------------------------------------
--------------------------------------------------------------------------------
--------------------------------------------------------------------------------
--------------------------------------------------------------------------------
--------------------------------------------------------------------------------
--------------------------------------------------------------------------------
--------------------------------------------------------------------------------
--------------------------------------------------------------------------------
--------------------------------------------------------------------------------
--------------------------------------------------------------------------------
--------------------------------------------------------------------------------
--------------------------------------------------------------------------------
--------------------------------------------------------------------------------
--------------------------------------------------------------------------------
--------------------------------------------------------------------------------
--------------------------------------------------------------------------------
--------------------------------------------------------------------------------
--------------------------------------------------------------------------------
--------------------------------------------------------------------------------
--------------------------------------------------------------------------------
--------------------------------------------------------------------------------
--------------------------------------------------------------------------------
--------------------------------------------------------------------------------
--------------------------------------------------------------------------------
--------------------------------------------------------------------------------
--------------------------------------------------------------------------------
--------------------------------------------------------------------------------
--------------------------------------------------------------------------------
--------------------------------------------------------------------------------
--------------------------------------------------------------------------------
--------------------------------------------------------------------------------
--------------------------------------------------------------------------------
--------------------------------------------------------------------------------
--------------------------------------------------------------------------------
--------------------------------------------------------------------------------
--------------------------------------------------------------------------------
--------------------------------------------------------------------------------
--------------------------------------------------------------------------------
--------------------------------------------------------------------------------
--------------------------------------------------------------------------------
--------------------------------------------------------------------------------
--------------------------------------------------------------------------------
--------------------------------------------------------------------------------
--------------------------------------------------------------------------------
--------------------------------------------------------------------------------
--------------------------------------------------------------------------------
--------------------------------------------------------------------------------
--------------------------------------------------------------------------------
--------------------------------------------------------------------------------
--------------------------------------------------------------------------------
--------------------------------------------------------------------------------
--------------------------------------------------------------------------------
--------------------------------------------------------------------------------
--------------------------------------------------------------------------------
--------------------------------------------------------------------------------
--------------------------------------------------------------------------------
--------------------------------------------------------------------------------
--------------------------------------------------------------------------------
--------------------------------------------------------------------------------
--------------------------------------------------------------------------------
--------------------------------------------------------------------------------
--------------------------------------------------------------------------------
--------------------------------------------------------------------------------
--------------------------------------------------------------------------------
--------------------------------------------------------------------------------
--------------------------------------------------------------------------------
--------------------------------------------------------------------------------
--------------------------------------------------------------------------------
--------------------------------------------------------------------------------
--------------------------------------------------------------------------------
--------------------------------------------------------------------------------
--------------------------------------------------------------------------------
--------------------------------------------------------------------------------
--------------------------------------------------------------------------------
--------------------------------------------------------------------------------
--------------------------------------------------------------------------------
--------------------------------------------------------------------------------
--------------------------------------------------------------------------------
--------------------------------------------------------------------------------
--------------------------------------------------------------------------------
--------------------------------------------------------------------------------
--------------------------------------------------------------------------------
--------------------------------------------------------------------------------
--------------------------------------------------------------------------------
--------------------------------------------------------------------------------
--------------------------------------------------------------------------------
--------------------------------------------------------------------------------
---------Q
>C922_02821
MLALLFAKTF----------------------------------------------------------------------
--------------------------------------------------------------------------------
------------------------------------------------NTGDLLRNNA-ESFVNAESTPG----------
----------------------------------------GL---------IWG----KASDG---CLL-----------
----------IQG---------------------A----------------SEYKR------------------------
--------------------------------------------------------------------------------
--------------------------------------------------------------------------------
--------------------------------------------------------------------------------
------------------------------I-----KTKDE-----------T----PDN-----R--------------
----------------------------------------------------VG-K------------------------
-------------------------------------CQT---------RHDRTAT-THR--------------------
----------TSSKRRKQS-------------E--GV--SQANYAKVKAELSKKTIEVKINKTCREEMGFLFIPHSYLYV
TTKDSK----------------------------------------------------AAAFKMLSYIEDNVLPLTWKVY
LPGEPLT----------ATKRDASETKWYR---------------------------R--ALAESNDGSCDD--GPDFFS
GGIDSEED----------------------DQSEE---------VS-EES-SQESSEE---SPEEQQLRNSIDRVLNAIY
KVA---E---DGR--KVLITEEELNSSLKEELIKYCQLLKEVDTSGTLEDHEMGSEMVVFDNLVKMLQKHGNETFFTLRR
KLRNPALCMQNVDEWVLKRRGLALPDSSCKDPSE----------------------------------------------
--------------------------------------------------------------------------------
-------------------------------------------------------DDTNLGVECKWMQFV------K-SN
---SRGENT---YWYNGEEDGIINLAKLEMRCK-----------------------QVCGFNGGEHSD------------
-------------GEQF-DKEHF--DEEHSDEVQFDWEHSAGGY------------------------------------
--------------------------------------------------------------------------------
--------------------------------------------------------------------------------
--------------------------------------------------------------------------------
--------------------------------------------------------------------------------
--------------------------------------------------------------------------------
--------------------------------------------------------------------------------
--------------------------------------------------------------------------------
--------------------------------------------------------------------------------
--------------------------------------------------------------------------------
--------------------------------------------------------------------------------
--------------------------------------------------------------------------------
--------------------------------------------------------------------------------
--------------------------------------------------------------------------------
--------------------------------------------------------------------------------
--------------------------------------------------------------------------------
--------------------------------------------------------------------------------
--------------------------------------------------------------------------------
--------------------------------------------------------------------------------
--------------------------------------------------------------------------------
---LEKLNGKGLCSPKAE-E------------------------------------------------------------
--------------------------------------------------------------------------------
--------------------------------------------------------------------------------
--------------------------------------------------------------------------------
--------------------------------------------------------------------------------
--------------------------------------------------------------------------------
--------------------------------------------------------------------------------
--------------------------------------------------------------------------------
--------------------------------------------------------------------------------
--------------------------------------------------------------------------------
--------------------------------------------------------------------------------
--------------------------------------------------------------------------------
------------------------------------E-------------------------------------------
--------------------------------------------------------------------------------
--------------------------------------------------------------------------------
--------------------------------------------------------------------------------
--------------------------------------------------------------------------------
--------------------------------------------------------------------------------
--------------------------------------------------------------------------------
--------------------------------------------------------------------------------
--------------------------------------------------------------------------------
--------------------------------------------------------------------------------
--------------------------------------------------------------------------------
--------------------------------------------------------------------------------
--------------------------------------------------------------------------------
--------------------------------------------------------------------------------
--------------------------------------------------------------------------------
--------------------------------------------------------------------------------
--------------------------------------------------------------------------------
--------------------------------------------------------------------------------
--------------------------------------------------------------------------------
--------------------------------------------------------------------------------
--------------------------------------------------------------------------------
--------------------------------------------------------------------------------
--------------------------------------------------------------------------------
--------------------------------------------------------------------------------
--------------------------------------------------------------------------------
--------------------------------------------------------------------------------
--------------------------------------------------------------------------------
--------------------------------------------------------------------------------
--------------------------------------------------------------------------------
--------------------------------------------------------------------------------
--------------------------------------------------------------------------------
--------------------------------------------------------------------------------
--------------------------------------------------------------------------------
--------------------------------------------------------------------------------
--------------------------------------------------------------------------------
--------------------------------------------------------------------------------
--------------------------------------------------------------------------------
--------------------------------------------------------------------------------
--------------------------------------------------------------------------------
--------------------------------------------------------------------------------
--------------------------------------------------------------------------------
--------------------------------------------------------------------------------
--------------------------------------------------------------------------------
--------------------------------------------------------------------------------
--------------------------------------------------------------------------------
--------------------------------------------------------------------------------
--------------------------------------------------------------------------------
--------------------------------------------------------------------------------
--------------------------------------------------------------------------------
--------------------------------------------------------------------------------
--------------------------------------------------------------------------------
--V-----------------------------------------------------------------------------
--------------------------------------------------------------------------------
--------------------------------------------------------------------------------
--------------------------------------------------------------------------------
--------------------------------------------------------------------------------
--------------------------------------------------------------------------------
--------------------------------------------------------------------------------
--------------------------------------------------------------------------------
--------------------------------------------------------------------------------
--------------------------------------------------------------------------------
--------------------------------------------------------------------------------
--------------------------------------------------------------------------------
--------------------------------------------------------------------------------
--------------------------------------------------------------------------------
--------------------------------------------------------------------------------
--------------------------------------------------------------------------------
--------------------------------------------------------------------------------
--------------------------------------------------------------------------------
--------------------------------------------------------------------------------
--------------------------------------------------------------------------------
--------------------------------------------------------------------------------
---------E
>PBANKA_0305000
MKTYIP-LIF----------------------------------------------------------------------
--------------------------------------------------------------------------------
------------------------------------------------LLYAMLGNDI-INCRP---VPE----------
----------------------------------------PFGSEVTTSGTTGG----SQKET---TSTTGKNTSELESK
KDNPSEKSQDPSTPSSNTATLPGSPGTSGTPNP-S----------------------------DSSDSS-DS--SDSS--
--------------------------------------------------------------------------------
--D-SS---------------------DSSDSSDSSDSS--DSSDSSDS-------------------------------
-------------------------------------SGTT---------------------------------------
------------------------------------SETPG-----------T----PTG-----TERSLSPQPQNSQPQ
NS-QT--Q------------DSQTQ-DSQ------------TQQQSQRSEATTGSDSSKNA-------------------
--------------------------------------------------------------------------------
-----------TEEPQSDDASISSNETNVVNNSVIKP--RIVHKGTVESALLKNYKGVKVTGLCGDEVGIFLEPHIYINV
ESKINNIELSAKFPSIH------------------GQYITIFSEESPLKNKCHEND-DHLYYKILVYLEGDILTIKWTTF
SIN-PETNKCELCTNRNNENTN-VDVKKFRIPKLETPFTTIQIHSLLTKENKIVVKTKDYSLIDDIPKKCDIIATKCFLS
GKTDIEPCYTCNLLTENIPRNDECYNYSSPLVKEY----------N-QIL-TIGQSDEDNIENQNLSLVDSINNILNDIY
IID---E---QNN--KILIDVEDLNTNLKKELTYYCQILSEVDTSGTLDIYKIGNSVEIFNNLIRLLKNHQNENRLYIIN
KLKNPAICMKHVEQWVANRKGLKLPIILDDAE-TEN---------K---NLEE-LNNTNS-TINYEEGLDGIID--LTKT
IDDEPVSP----L-GLLANKLDAFCNNEFCDRLKDKTSCVSKIDVEEQGNCATSWIFASKYHLETAICMKGHDNFNTSAL
YVANCSKKDPKDKCLSGSNPLEFLDILQANNYLPTESNYPYNYKHVGDSCPETNQTWVNLFDKLKLENSN------DGNN
SI-IKGYTSYESKDYKSNMNEFVGIIKNKIKKLGSVIAYAKFNDFMGYDFNGNKVHKLCGSGTPDMIVNIIGYGKYINEN
NEVKSYWIVRNSWGKHWADEGNFKVDIETPENCEHNFIHTALVFDFDLPPAQKNN-ND-ASIYNYYLKNSPNFYKNLYYN
HVSKTNA-------------ETAIFGQDETVQL-SNAA--G-------------GG---------------SN---QVAT
-T---INTVT--S-------------Q-LA--SGA------------T---TQ--IN----------Q------------
------------------------------P-STTTQGQ----------A-----PQSQTCP------------SSAVTP
SQ-T--PSG-----------------S--SSGSGPTPS----------GGNNTSHQ----------------N-NPG---
---Q------SGA--------S-----VQPNP-ST-T--VE--TPEN-G-G-G--ST--ERQTNSTQNTEIFHVLKVIRK
KKVQTSLIKYNTYDEVE-EHSC----------------------------------------------------------
--------------------------------------------------------------------------------
--------------------------------------------------------------------------------
--------------------------------------------------------------------------------
--------------------------------------------------------------------------------
--------------------------------------------------------------------------------
--------------------------------------------------------------------------------
--------------------------------------------------------------------------------
--------------------------------------------------------------------------------
--------------------------------------------------------------------------------
--------------------------------------------------------------------------------
--------------------------------------------------------------------------------
--------------------------------------------------------------------------------
-----------------------------------------------------------SRAMSTDSSKKEKCVTFCSNN
WDSCSFNLYPGYCLNKLK-G------------------------------------------------------------
--------------------------------------------------------------------------------
--------------------------------------------------------------------------------
--------------------------------------------------------------------------------
--------------------------------------------------------------------------------
--------------------------------------------------------------------------------
--------------------------------------------------------------------------------
--------------------------------------------------------------------------------
--------------------------------------------------------------------------------
--------------------------------------------------------------------------------
--------------------------------------------------------------------------------
--------------------------------------------------------------------------------
------------------------------------DNEC----------------------------------------
--------------------------------------------------------------------------------
--------------------------------------------------------------------------------
--------------------------------------------------------------------------------
--------------------------------------------------------------------------------
--------------------------------------------------------------------------------
--------------------------------------------------------------------------------
--------------------------------------------------------------------------------
--------------------------------------------------------------------------------
--------------------------------------------------------------------------------
--------------------------------------------------------------------------------
--------------------------------------------------------------------------------
--------------------------------------------------------------------------------
--------------------------------------------------------------------------------
--------------------------------------------------------------------------------
--------------------------------------------------------------------------------
--------------------------------------------------------------------------------
--------------------------------------------------------------------------------
--------------------------------------------------------------------------------
--------------------------------------------------------------------------------
--------------------------------------------------------------------------------
--------------------------------------------------------------------------------
--------------------------------------------------------------------------------
--------------------------------------------------------------------------------
--------------------------------------------------------------------------------
--------------------------------------------------------------------------------
--------------------------------------------------------------------------------
--------------------------------------------------------------------------------
--------------------------------------------------------------------------------
--------------------------------------------------------------------------------
--------------------------------------------------------------------------------
--------------------------------------------------------------------------------
--------------------------------------------------------------------------------
--------------------------------------------------------------------------------
--------------------------------------------------------------------------------
--------------------------------------------------------------------------------
--------------------------------------------------------------------------------
--------------------------------------------------------------------------------
--------------------------------------------------------------------------------
--------------------------------------------------------------------------------
--------------------------------------------------------------------------------
--------------------------------------------------------------------------------
--------------------------------------------------------------------------------
--------------------------------------------------------------------------------
--------------------------------------------------------------------------------
--------------------------------------------------------------------------------
--------------------------------------------------------------------------------
--------------------------------------------------------------------------------
--------------------------------------------------------------------------------
--------------------------------------------------------------------------------
-------------------------------------------------------------------------------N
FCA-----------------------------------------------------------------------------
--------------------------------------------------------------------------------
--------------------------------------------------------------------------------
--------------------------------------------------------------------------------
--------------------------------------------------------------------------------
--------------------------------------------------------------------------------
--------------------------------------------------------------------------------
--------------------------------------------------------------------------------
--------------------------------------------------------------------------------
--------------------------------------------------------------------------------
--------------------------------------------------------------------------------
--------------------------------------------------------------------------------
--------------------------------------------------------------------------------
--------------------------------------------------------------------------------
--------------------------------------------------------------------------------
--------------------------------------------------------------------------------
--------------------------------------------------------------------------------
--------------------------------------------------------------------------------
--------------------------------------------------------------------------------
--------------------------------------------------------------------------------
--------------------------------------------------------------------------------
---------V
>AK88_03811
MKYSFL-VFL----------------------------------------------------------------------
--------------------------------------------------------------------------------
------------------------------------------------ALCAAYGNNV-AVFTTTQTPPG----------
----------------------------------------DS------------------AVT---QST-----------
----------STD-------------------QVT----------------GTGHVTS---SGEGSHSG-SS--ESAQ--
--------------------------------------------------------------------------------
--K---------------------------GPQ---------AD------------------------------------
---------------------------------------N---------------------L------------------
-----------------------QSTG---F-----SAQSH-----------E----PTN-----P--------------
----------------------------------------------------QG-GGSHSGGS-----A-----------
-------------------------------APAASGSSS---------PSSPA----SP--------------------
----------SAQAAA--S-------------Q--VQ--PITKKAEIKSALLKNFTGVKVTGPCDTEVGLFLIPYIYISV
KVADNDIELSTKFPNAD------------------NIMVQFSDDGKTMTNKCDKDP--QKTFKFIVYLEDNILTLKWIVY
PLS-DSK----------DK-------------------------------------------------------------
--------------------------------------------------------------------------------
-----------------------------------------------------------------------------WSR
KIRSGGIRIR----------------------------------------------------------------------
--------------------------------------------------------------------------------
--------------------------------------------------------------------------------
------------------------------------------------------------------------------ST
GKQ-----------------------------------------------------------------------------
--------------------------------------------------------------------------------
--------------------------------------------------------------------------------
--------------------------------------------------------------------------------
--------------------------------------------------------------------------------
--------------------------------------------------------------------------------
--------------------------------------------------------------------------------
--------------------------------------------------------------------------------
--------------------------------------------------------------------------------
--------------------------------------------------------------------------------
--------------------------------------------------------------------------------
--------------------------------------------------------------------------------
--------------------------------------------------------------------------------
--------------------------------------------------------------------------------
--------------------------------------------------------------------------------
--------------------------------------------------------------------------------
--------------------------------------------------------------------------------
--------------------------------------------------------------------------------
--------------------------------------------------------------------------------
------------------------------------------------------------------K-------------
--------------------------------------------------------------------------------
--------------------------------------------------------------------------------
--------------------------------------------------------------------------------
--------------------------------------------------------------------------------
--------------------------------------------------------------------------------
--------------------------------------------------------------------------------
--------------------------------------------------------------------------------
--------------------------------------------------------------------------------
--------------------------------------------------------------------------------
--------------------------------------------------------------------------------
--------------------------------------------------------------------------------
--------------------------------------------------------------------------------
--------------------------------------------------------------------------------
--------------------------------------------------------------------------------
--------------------------------------------------------------------------------
--------------------------------------------------------------------------------
--------------------------------------------------------------------------------
--------------------------------------------------------------------------------
--------------------------------------------------------------------------------
--------------------------------------------------------------------------------
--------------------------------------------------------------------------------
--------------------------------------------------------------------------------
--------------------------------------------------------------------------------
--------------------------------------------------------------------------------
--------------------------------------------------------------------------------
--------------------------------------------------------------------------------
--------------------------------------------------------------------------------
--------------------------------------------------------------------------------
--------------------------------------------------------------------------------
--------------------------------------------------------------------------------
--------------------------------------------------------------------------------
--------------------------------------------------------------------------------
--------------------------------------------------------------------------------
--------------------------------------------------------------------------------
--------------------------------------------------------------------------------
--------------------------------------------------------------------------------
--------------------------------------------------------------------------------
--------------------------------------------------------------------------------
--------------------------------------------------------------------------------
--------------------------------------------------------------------------------
--------------------------------------------------------------------------------
--------------------------------------------------------------------------------
--------------------------------------------------------------------------------
--------------------------------------------------------------------------------
--------------------------------------------------------------------------------
--------------------------------------------------------------------------------
--------------------------------------------------------------------------------
--------------------------------------------------------------------------------
--------------------------------------------------------------------------------
--------------------------------------------------------------------------------
--------------------------------------------------------------------------------
--------------------------------------------------------------------------------
--------------------------------------------------------------------------------
--------------------------------------------------------------------------------
--------------------------------------------------------------------------------
--------------------------------------------------------------------------------
--------------------------------------------------------------------------------
--------------------------------------------------------------------------------
--------------------------------------------------------------------------------
--------------------------------------------------------------------------------
--------------------------------------------------------------------------------
--------------------------------------------------------------------------------
-------------------------------------------------------------------------------K
KKY-----------------------------------------------------------------------------
--------------------------------------------------------------------------------
--------------------------------------------------------------------------------
--------------------------------------------------------------------------------
--------------------------------------------------------------------------------
--------------------------------------------------------------------------------
--------------------------------------------------------------------------------
--------------------------------------------------------------------------------
--------------------------------------------------------------------------------
--------------------------------------------------------------------------------
--------------------------------------------------------------------------------
--------------------------------------------------------------------------------
--------------------------------------------------------------------------------
--------------------------------------------------------------------------------
--------------------------------------------------------------------------------
--------------------------------------------------------------------------------
--------------------------------------------------------------------------------
--------------------------------------------------------------------------------
--------------------------------------------------------------------------------
--------------------------------------------------------------------------------
--------------------------------------------------------------------------------
---------T
>MKS88_001182
MLWAAI-LLKRRCIVNITGYGNYNNSKRRNEVYGLVKNCWGMLSISVITETLRSTCMDPLGYEHDFILSVVMFKINVPMI
EYLANEQPDMYNLYLKKKQIWHKKIAHQDEEGGQTAEEKKLQTEQVQYNLFQARTASIRLTNDTVVTRNIYIETNGITTN
MIIGSYAVHAEKQEECFQFCEANWNMRKVEKKKKKKKQTTKYKKQKSNMINIVLGKII-TECTE---KPPE----A--PV
LPKD-GNTA-------------------------------SS---------GTG----STSSQ---TPL-----------
----------PSQP------------------P-P----------------------------TGSLP--SA----SP--
--------------------------------------------------------------------------------
--G-VP-------------------LTPEPAKQ--------EASDR-ET-------------------------------
----------------------------------------E---------------------------------------
------------------------------------TLSQG-----------KDLPNEVA-----T--------------
----------------------------------------------------NG-GNTNGG-------------------
--------------------------------------------------------------------------------
-----------TPPPNA-P-------------E--TA--NTPNIILVKSALLKDYNGVKITGPCKAKFHLFLVPHITIEV
ETENNKIILKSKLDELKKKKKG-----QSI-DQDLNKNLEFEKNKDNLKNTCTN----GKTFKFVVYTEGNTLTLKWMVY
DTE-IAA----------STKKN-VDMRKYLMKNLDRPITAIQVYSSEANAKTFLVESKGYSIKSNMPEMCELIAINCFLS
GNIDIDKCYQCTLLTEHADKNNECFKYVSSEVKDK---------FN-EIK-AKGQDDE---NPTHIELTQVIDNILKKMY
KMD---E---NNN--MQLIIFEGLDDKLKSELINYCKLIKEIDTSGALENYEMGNETDIFNNLTTLLQTHAEETYSSLQH
KLTNAAICMKNVNDWIKNKTGLILPVLSYNTIENQGN--PLS--SE---QSEV-EDNKTGTENTENGNYDGVIN--LVSL
-EESNVNT----S-HVT---DTMYCNEDYCDRWKDKNSCVSKIETKDQGNCATSWIFASKVHLETIRCMKGYDHASISAL
YVANCANKEAMDKCHVGSNPLEFLKIIYENKFLPLEYNLPYEYAKVGNECPNPQNHWTNLWANVELLDSK------DEPN
SLGAKGYTAYESDKFKGNIDAFINIIKHEIMHKGSVIAYVKAKSVMGYNLNGKKVLNVCGDKNPDHAVNIIGWGNYINIE
GNEKPYWIIKNSWGKYWGDDGNFKVDMYGSEQCEHNFIHSVAIFNIDMPMDDVTAEKD-AGLYNYFLKTSPDFYNNLYNK
NFNQETYNASYNEKALA--GNSEIYGSEEAAEASQLAGAA----------------------------------------
-----VSPVSPAK-------------E-EV--PPK-----HPEEVLST---TQ--PR----------A------------
--------------------------------STAASGE----------Q-----TL-SPTPV-SPPSAP-VPPSAP-VP
TS-T--PVS-----------------T--S-AP--VPPS---------APVPTSTP--VS--------TS-AP-VPT---
---ST-----SGQ---------A------PQT------SAV-KA------E-V--AT--TPKSTTVADVKVFHVLKYIKN
TKVKMNLVKYNTRAAIDADHVC----------------------------------------------------------
--------------------------------------------------------------------------------
--------------------------------------------------------------------------------
--------------------------------------------------------------------------------
--------------------------------------------------------------------------------
--------------------------------------------------------------------------------
--------------------------------------------------------------------------------
--------------------------------------------------------------------------------
--------------------------------------------------------------------------------
--------------------------------------------------------------------------------
--------------------------------------------------------------------------------
--------------------------------------------------------------------------------
--------------------------------------------------------------------------------
-----------------------------------------------------------SRSYSADQDKLEDCIKFCESN
WNECMGEISPGYCLTQKR-GKNDYTVVSKNVVICANDTVTSVTPPKEVLNTSNSLKTTLPAAQPDAKNGNEDTGRVDTNV
TTIMTNPENSDKVKSAFLKNETGVKLNGVCGAEVGIFLVPHIYIYLQTKDTNIQLQSELIPIDKTIILDKGTLKNKCSED
KTKTFKFVAYIKDNILTLKWKVYPPKPAPSEDNIVDVRKFRIPTLDVPISSIQVHTWIGSNRSYILESKNYAIKKGIPEK
CETIATNCFLSGFTDIEKCYKCTLRVRGEQHSDVCYKFISKVEDTQKDADILTAGSSEDSDEYKLKESIDNILNLIYKTD
VNNNKELIKLEELDNTLKMELINYCNLLKQVDMSGTLENHELANDIETYNNLTKLLIKHDNEKKTSLHDKLKNPAICMKN
VHEWIKNRRGLVLPQMTYKNVADINNVHLNQNEELQDSNNTSRNIYKEGNNEIIDLTDNKNKNVDASHFTDSMFCNDEYC
DRLKDKNSCVSKIEVQDQGNCSISWIFASKLHLESIKCMKGYEHGSISALYVANCANKEAMDKYHVGSNPLEFLKIIDDK
KFLPLEYNLPYAYAKVGNDCPNPQKHWTNLWTGAKLVDSKNEPNSLGAKGYTAYESDKFRGNMDTFIKKIKHEVMHKGSV
IAYVKVENVMGYDLNGKKVLSVCGDKNADHAVNIIGWGNYINDEGKKKSYWIVRNSWGKYWGDDGNFKVDIHGPEECEHN
FIHTVAMFNIDMPVAQVVKNKDAEIFNYYGKTSPDFFSNLYYKSLESVKNSNSSGGTFLGQNSMVHGNSGSDTKAQEVSA
SSSSTTTTTGEEGTNHHQTSPVVGGAAGGTEDTTGKQTLPTEESATVEKQDGATEKEVSPPATGTVKGTTSGEPSAALSK
GGDTVPTVNDPSKEEVAGNGKGTQGSQANKGANSVENAASSESIEIIHILKHIKNSNVKMGLVKYDHEYEVGEHSCMRTS
STNPEKHSDCVKFCKEKFEECEKEPIPGICLANLYKSDDC----------------------------------------
--------------------------------------------------------------------------------
--------------------------------------------------------------------------------
--------------------------------------------------------------------------------
--------------------------------------------------------------------------------
--------------------------------------------------------------------------------
--------------------------------------------------------------------------------
--------------------------------------------------------------------------------
--------------------------------------------------------------------------------
--------------------------------------------------------------------------------
--------------------------------------------------------------------------------
--------------------------------------------------------------------------------
--------------------------------------------------------------------------------
--------------------------------------------------------------------------------
--------------------------------------------------------------------------------
--------------------------------------------------------------------------------
--------------------------------------------------------------------------------
--------------------------------------------------------------------------------
--------------------------------------------------------------------------------
--------------------------------------------------------------------------------
--------------------------------------------------------------------------------
--------------------------------------------------------------------------------
--------------------------------------------------------------------------------
--------------------------------------------------------------------------------
--------------------------------------------------------------------------------
--------------------------------------------------------------------------------
--------------------------------------------------------------------------------
--------------------------------------------------------------------------------
--------------------------------------------------------------------------------
--------------------------------------------------------------------------------
--------------------------------------------------------------------------------
--------------------------------------------------------------------------------
--------------------------------------------------------------------------------
--------------------------------------------------------------------------------
--------------------------------------------------------------------------------
--------------------------------------------------------------------------------
--------------------------------------------------------------------------------
--------------------------------------------------------------------------------
--------------------------------------------------------------------------------
--------------------------------------------------------------------------------
--------------------------------------------------------------------------------
--------------------------------------------------------------------------------
--------------------------------------------------------------------------------
--------------------------------------------------------------------------------
--------------------------------------------------------------------------------
--------------------------------------------------------------------------------
--------------------------------------------------------------------------------
--------------------------------------------------------------------------------
--------------------------------------------------------------------------------
--------------------------------------------------------------------------------
-------------------------------------------------------------------------------F
FCY-----------------------------------------------------------------------------
--------------------------------------------------------------------------------
--------------------------------------------------------------------------------
--------------------------------------------------------------------------------
--------------------------------------------------------------------------------
--------------------------------------------------------------------------------
--------------------------------------------------------------------------------
--------------------------------------------------------------------------------
--------------------------------------------------------------------------------
--------------------------------------------------------------------------------
--------------------------------------------------------------------------------
--------------------------------------------------------------------------------
--------------------------------------------------------------------------------
--------------------------------------------------------------------------------
--------------------------------------------------------------------------------
--------------------------------------------------------------------------------
--------------------------------------------------------------------------------
--------------------------------------------------------------------------------
--------------------------------------------------------------------------------
--------------------------------------------------------------------------------
--------------------------------------------------------------------------------
---------V
>PY17X_0305700
MRR-LP-ILF----------------------------------------------------------------------
--------------------------------------------------------------------------------
------------------------------------------------ILYALLIRNS-KEGGL---GVNGEGDAL--TS
LPTS-GGTE-------------------------------GD---------TSG----KKADG---SLS-----------
----------PGPG------------------PTEPGGPAPVGPLPGSPQVEEPKLSTPSV--EGSQLE-SS--SLTKDG
PKAVGEDGTLISGTEQEGSETDRTKQEKSGSDNNKQGGSPPGKPPGET-ITQDPSQQKIVDQNGPVKEEPGPKGPVLPPS
SPG-ESPETKSELKTPELGTIGSGGLSPEPGKS--------NQSDT-SIPTGSQSITADQITNTKGETGSPDSVQSIPES
SGSSITDPKITKSEPGVSGPDGNLPESVKLDTPTLNGSQPS-------------------TDDQKV----QAKGENELPN
PVQSSSELGDPSKPGPKI-----TNPG---SGA---TGPDG-----------T----PSV-----P----------TKQG
ASAPTGPVPGNSDQGNVVSEPKESG-DTEGKGNKGSNNPDDPNS--------KG-KQSDNAPGSDNTLQTKKPGTDDASL
ENAKKLSQDTDNPPKVVEGTEHVEKPTISDSDPSAIKTEVTKGPQAPEIQLPSSEK-SNTHTSDPNSDIHSQTLSPPVNN
PISTDQDAVNTLESLQSDSPSAESVPSI----I--ES--IPFQDFDIKSAMLKNYKGLKITGQCNSSFFMFFVPYVYIDV
DTKINQISIFSTKKKVNGTT-----------NDVPTQLIEFKSEDDTLQNQCAD----NKTFKIVIYLDNGVLHVKWKVY
DPS-SET----------EPNTN-VDVRKYRLKNIETPITSIQVHNVKRTLKNITIESKNYTINDDLPEKCEAIASDCFLH
GNVDTEKCYKCALLYRDTPITDKCYDYLPDDYKES---------LK-TDRLVTAQS-E---DEINYELMGHIDNVLEGIY
NID---EDNNNNN--KELKKFEELDDEIKKDMLLYCKELKESDVSGTLEEYALGDVEDIFYNLIQLINNNTGVVISKLKN
KLMNPAICLKDVNQWGEKKKGLVLPELSSNNFDNLN---------DK--NDDT-TINSKLDEKLEEEGFDGVID--LPLP
-HENEFEG----YTTIA---DFQYCNNEYCDRLKDNNSCISKIDVEEQGNCATSWLFASKFHLDTIGCMKGHENFSASAL
YVANCSKKDSKDKCLTGSNPLEFLNIIDENKFLPTTSNLPYSYKKVGEECPKAMDNWTNLWKDVKLLKHE------NNDK
SLNANGYISYQSKDFKDNFSEYINLIKQEIQNKGSIIAYINSKDIISYDFNGSKIHKLCGSDTPDMAVNIIGYGKYINEN
NQVKSYWLVRNSWGKHWADEGNFKVDIETPENCEHNFIHTFATFNIYIPFVKKNIPSE-SEINLYYSKNSPDFYNNLYFK
NLDATDTNK-----------DSIIEGQNEPAKV-ADSE--E-------------TN---------------QL--TGDGQ
LK---SQQG---G-------------E-TKELSGSDGEKKENEGVE-----SETLPTDSEGETQKLKQEQQ---------
------------------------------QQQQQQQQQ----------L-----HS-QPQP------EP-QPEPQP-AP
QV-K--VEG--QEQVQEQVQEQR--------ADSKQ-VD---------GAEITKNVTGQEEKKEIGTENSSSKGKEQQPA
-AKASE----------------G----QQPVN-VP-EQQAG-RA------QAA--DS--ITKL-QAVKIEFMHILKQIKN
GRVQMNLVKYGDELNMIDDRMC----------------------------------------------------------
--------------------------------------------------------------------------------
--------------------------------------------------------------------------------
--------------------------------------------------------------------------------
--------------------------------------------------------------------------------
--------------------------------------------------------------------------------
--------------------------------------------------------------------------------
--------------------------------------------------------------------------------
--------------------------------------------------------------------------------
--------------------------------------------------------------------------------
--------------------------------------------------------------------------------
--------------------------------------------------------------------------------
--------------------------------------------------------------------------------
-----------------------------------------------------------SRVHAINYDKKDECEKFCITK
WSECQTATSPGYCLSKLY-E------------------------------------------------------------
--------------------------------------------------------------------------------
--------------------------------------------------------------------------------
--------------------------------------------------------------------------------
--------------------------------------------------------------------------------
--------------------------------------------------------------------------------
--------------------------------------------------------------------------------
--------------------------------------------------------------------------------
--------------------------------------------------------------------------------
--------------------------------------------------------------------------------
--------------------------------------------------------------------------------
--------------------------------------------------------------------------------
------------------------------------SNDC----------------------------------------
--------------------------------------------------------------------------------
--------------------------------------------------------------------------------
--------------------------------------------------------------------------------
--------------------------------------------------------------------------------
--------------------------------------------------------------------------------
--------------------------------------------------------------------------------
--------------------------------------------------------------------------------
--------------------------------------------------------------------------------
--------------------------------------------------------------------------------
--------------------------------------------------------------------------------
--------------------------------------------------------------------------------
--------------------------------------------------------------------------------
--------------------------------------------------------------------------------
--------------------------------------------------------------------------------
--------------------------------------------------------------------------------
--------------------------------------------------------------------------------
--------------------------------------------------------------------------------
--------------------------------------------------------------------------------
--------------------------------------------------------------------------------
--------------------------------------------------------------------------------
--------------------------------------------------------------------------------
--------------------------------------------------------------------------------
--------------------------------------------------------------------------------
--------------------------------------------------------------------------------
--------------------------------------------------------------------------------
--------------------------------------------------------------------------------
--------------------------------------------------------------------------------
--------------------------------------------------------------------------------
--------------------------------------------------------------------------------
--------------------------------------------------------------------------------
--------------------------------------------------------------------------------
--------------------------------------------------------------------------------
--------------------------------------------------------------------------------
--------------------------------------------------------------------------------
--------------------------------------------------------------------------------
--------------------------------------------------------------------------------
--------------------------------------------------------------------------------
--------------------------------------------------------------------------------
--------------------------------------------------------------------------------
--------------------------------------------------------------------------------
--------------------------------------------------------------------------------
--------------------------------------------------------------------------------
--------------------------------------------------------------------------------
--------------------------------------------------------------------------------
--------------------------------------------------------------------------------
--------------------------------------------------------------------------------
--------------------------------------------------------------------------------
--------------------------------------------------------------------------------
--------------------------------------------------------------------------------
-------------------------------------------------------------------------------Y
FCY-----------------------------------------------------------------------------
--------------------------------------------------------------------------------
--------------------------------------------------------------------------------
--------------------------------------------------------------------------------
--------------------------------------------------------------------------------
--------------------------------------------------------------------------------
--------------------------------------------------------------------------------
--------------------------------------------------------------------------------
--------------------------------------------------------------------------------
--------------------------------------------------------------------------------
--------------------------------------------------------------------------------
--------------------------------------------------------------------------------
--------------------------------------------------------------------------------
--------------------------------------------------------------------------------
--------------------------------------------------------------------------------
--------------------------------------------------------------------------------
--------------------------------------------------------------------------------
--------------------------------------------------------------------------------
--------------------------------------------------------------------------------
--------------------------------------------------------------------------------
--------------------------------------------------------------------------------
---------V
