# Supplementary material for: Phosphorylation in the Plasmodium falciparum Proteome: A Meta-Analysis of Publicly Available Data Sets
Source: J Proteome Res. 2024 Oct 30;23(12):5326–41. doi: 10.1021/acs.jproteome.4c00418 (PMC11629380; doi:10.1021/acs.jproteome.4c00418)
Supplement: Supplementary file 7 — pr4c00418_si_007.zip [file pr4c00418_si_007.zip › plasmodium_alignments/PF3D7_0207900_orthos.afa]

>PF3D7_0207900
MKFHI------------------SF------F------------------------------------------------
--------LI---LYIVFFKNTIK---S-ETTTDESA-------------------------------------------
---------------TGSLS--S----------------DGS--------------------------------------
-----------------------------------------------------------RVTT-----------QARIEK
PKQQPTL----PTLAQETQPQQQQQQKEVG-SG------------I----G-------AEQKVESARPGAEVSQSDVERA
GR-------------------------------------SSGTGGSV-GTKISPGSQ-----------------------
-----------------GQGKVA---GPQL------------------------PR-----------------------L
PQ----------------------------------------------------L-PQSFEQSRNQQ--------SSPVT
PKRN---GISPTNAKS------P-----ESVL-------------PPA-QSF--T--NLNKSTI-PHTIPIKSSFLKYYK
GVKITGSCGV-QFQLVIVPHLFIYVETKENNIQLEPRFM--------------KL--------------NERIDFEKDKS
NLKNKCDVNKKQSFKFILYLQHDLITIKWKVYEEK-PDTTTRIAPGQVDLNVDVK--RYKLPKLDQPVISIQIHSLAQDG
ETYLMESKDYNLEDQIPEKCEAIASDCFLSGNVDIEKCLQCTLLVIKADKNDECLKYVSKNVKDR---------FEE-IL
TKGEDD--ADSDEYDFIAPANYILKNIYKKN---D------TNG--KKELLHFKDINNNLKLELINYCNLLKDNDVSGIL
TYEKLGNVQDIFNNLTKLLEEHKEENNYVLYHKMKNEVLCLKNANDWMKNKTGLVLPQLKYSLNK--FNK-NK-------
------EN-YIK-------------------ENIFEEDENGIVDLTKFPVDTSYSSY-NYADSLYCNREYCNRLKDHNNC
ISKINVEDQKNCALSWAFASIYHLETIKCMKGYEPLNASVLYVTNCLKNKNNDVCTEGSNPLVFLETIEEKGFLPTESNY
PYDQSKVGDVCPQVQNDWDNVFENTKVLEYNN------AP-FSVGTKGYIAYESEVFQKDIDSFVKLIKDEIMNKGSVIA
YVKAKNVLGYELNGKKVQNLCGDKK--PDHAVNIVGYGNYINNKGEKKSYWIVRNSWGKYWGDDGYFKVDMYGPPTCEDN
FIHSVVVFNVEVPVNENFDKK-E-HDIYKSYLKNSPDFYHNIYYKNYNFENYVSP-----------ISTWSE--------
-------------VLH--NTLYN---------------------NNLIWGQETTDPIGE------------G-KLP----
--------------------------------------------------------------------------------
-----------------------------------AS--EA-----------------------------GHLRGE--G-
-------------KGNS-EEN---------QG-------QR-SNAN----------------------------------
--------------------------------------------------------------------------------
--------------------------------------------------------------------------------
----------------------------------------------------------GAISSN-Q-STG----------
----------------------------------------------GKITK----------------QG-----------
-------ES-----------KDDG--------------------------------------------------------
--------------------------------------------------------------------------------
--------------------------------------------------------------------------------
--------------------------------------------------------------------------------
--------------------------------------------------------------------------------
--------------------------------------------------------------------------------
--------------------------------------------------------------------------------
--------------------------------------------------------------------------------
--------------------------------------------------------------------------------
--------------------------------------------------------------------------------
-----------VALPVST---------DGKPNTS-SSV--VDTNDQ----------------------------------
-------------RSLPNPRAT---------------------------------------SLQPP--------S--VQI
-----------------PNHE-----GT----SAPGN---SRT---------PS--I--VSP--TAAEKSRKAQIFHVLK
HIKNSRIKMGLVKYDNSDNIGGDHVC------------------------------------------------------
--------------------------------------------------------------------------------
--------------------------------------------------------------------------------
--------------------------------------------------------------------------------
--------------------------------------------------------------------------------
--------------------------------------------------------------------------------
--------------------------------------------------------------------------------
--------------------------------------------------------------------------------
--------------------------------------------------------------------------------
--------------------------------------------------------------------------------
--------------------------------------------------------------------------------
--------------------------------------------------------------------------------
--------------------------------------------------------------------------------
---------------------------------------------------------------SRTYAV-NPEKQEECVK
FCEENWENCKNKPSPGYCLAKL-KNTNEC---------------------------------------------------
--------------------------------------------------------------------------------
--------------------------------------------------------------------------------
--------------------------------------------------------------------------------
--------------------------------------------------------------------------------
--------------------------------------------------------------------------------
--------------------------------------------------------------------------------
--------------------------------------------------------------------------------
--------------------------------------------------------------------------------
--------------------------------------------------------------------------------
--------------------------------------------------------------------------------
--------------------------------------------------------------------------------
--------------------------------------------------------------------------------
--------------------------------------------------------------------------------
--------------------------------------------------------------------------------
--------------------------------------------------------------------------------
--------------------------------------------------------------------------------
--------------------------------------------------------------------------------
--------------------------------------------------------------------------------
--------------------------------------------------------------------------------
--------------------------------------------------------------------------------
--------------------------------------------------------------------------------
--------------------------------------------------------------------------------
--------------------------------------------------------------------------------
--------------------------------------------------------------------------------
--------------------------------------------------------------------------------
--------------------------------------------------------------------------------
--------------------------------------------------------------------------------
--------------------------------------------------------------------------------
--------------------------------------------------------------------------------
--------------------------------------------------------------------------------
--------------------------------------------------------------------------------
--------------------------------------------------------------------------------
--------------------------------------------------------------------------------
--------------------------------------------------------------------------------
--------------------------------------------------------------------------------
--------------------------------------------------------------------------------
--------------------------------------------------------------------------------
--------------------------------------------------------------------------------
--------------------------------------------------------------------------------
--------------------------------------------------------------------------------
--------------------------------------------------------------------------------
--------------------------------------------------------------------------------
--------------------------------------------------------------------------------
--------------------------------------------------------------------------------
--------------------------------------------------------------------------------
--------------------------------------------------------------------------------
--------------------------------------------------------------------------------
--------------------------------------------------------------------------------
--------------------------------------------------------------------------------
--------------------------------------------------------------------FFCY--------
--------------------------------------------------------------------------------
--------------------------------------------------------------------------------
--------------------------------------------------------------------------------
--------------------------------------------------------------------------------
--------------------------------------------------------------------------------
--------------------------------------------------------------------------------
--------------------------------------------------------------------------------
--------------------------------------------------------------------------------
--------------------------------------------------------------------------------
--------------------------------------------------------------------------------
--------------------------------------------------------------------------------
--------------------------------------------------------------------------------
--------------------------------------------------------------------------------
--------------------------------------------------------------------------------
--------------------------------------------------------------------------------
--------------------------------------------------------------------------------
--------------------------------------------------------------------------------
--------------------------------------------------------------------------------
--------------------------------------------------------------------------------
--------------------------------------------------------------------------------
------------------------------------------------------------------------------V
>PBANKA_0305100
MRR-L------------------SI------L------------------------------------------------
--------FI---LYALLIRNYGL---G-VNGEGDTS-------------------------------------------
----------------SD----V----------------PTS-DGTGGDTSGKENVELPSPVPGPEPGTAGPAGPQVAEP
KVDTQSV--EGSQLATSPPTGNGTKS-VENP---------------------------TEISGTGH-DGGSD--QTKQ--
-----------AETSLGKSNEETITQNPPR-QET---AD-QNN--PAQEPGSKGPIPSPPSTGELTETGSEIKTSELGIV
GS----------------GGSPQESAKSDQSDQSAKS-DQSNTSTLT-GSQPNTDNQTTHTKGETGSSNSVQSNSELGGS
SATEPKITSPESS--VTVSNGSSSGPTKPNDS-TPTSPAPSNSDKGSDVPEIKKSV---D-TEGKGSKPDSKPDASNPQT
EQSDNAHGTDSTLESSIEGTGNTSLKDSKQISKDAEKTKKVVEGTGELEKPTISD-SGSESDKAEVIEG-QKTSEIQVPS
SEQNNTHTSDLKTDPHSPTLPPSADNPVSTDQNSGSTLELPQSDSPSE-EQL--P--DSIRIIP-IQNFDIKSAMLRNYK
GLKITGQCNS-NFVIFFVPYIYIEVDTKLNQISIISTKK--------------KVNGTT------EGVPTQSIDFKSEGD
TLQNQCGDNK--TFKIVVYLDSGVLYVKWKVYDSS-TETE-------PNTNVDVR--KYQLKNLETPITSIQVHTVKRTL
KNVTLESKNYTINDNLPEKCEAIASDCFLHGNVDIEKCYKCALLYRKNPLTDECYNYLSNDYKKL---------LNT-EV
VTAQSE---DEINYELMGHIDNILEGIYNID---E------NNN--NKELKKYEELNDEIKKDILLYCKELKESDVSGTL
EEFVLGDVEDIFYNLTKLITNNTEISISKLKNKLMNPAICLKDVNQWGEKKKGLVLPELISKDFE--NLN-GKNKN----
DDTT--MN-HES-------------------DKKLQEGFDGVIDLPLPH-ENEFAGYTTIEDLQYCNDEYCDRLKDNNSC
ISKIDVEEQGNCATSWLFASKFHLDTIGCMKGHENFSASALYVVNCSKKDSKDKCLIGSNPLEFLNIIDENKFLPTTSNL
PYSYKKVGEECPKTMDNWTNLWKDVKLLKYEN------ND-KSLNANGYISYQSEDFKDNFSEYINLIKQEIQNKGSVMA
YVNSKYITSYDFNGSKVHKLCGSVT--PDMIVNIIGYGKYINENNEVKSYWIVRNSWGKHWADEGNFKVDIETPENCKHN
FIHTFATFNIYIPFVKKSIQS-E-SEINLYYSKISPDFYNNLYFKNLDAADT----------------------------
---------------------SE---------------------DSIIEGQDEPASISTQE----------E-THQ----
--------------------------------P-----------------------------------------------
-----------------------------------TG--EG-----------------------------NQEESKLPEE
KTPKEVGRSEIPSTGTQ-EKS---------QE-------LE-QQPQ----------------------------------
--------------------------------------------------------------------------------
--------------------------------------------------------------------------------
----------------------------------------------------------PQ-P-------QPQPQSQPEPQ
--AKVEGQGQ-------------------VVEQAQGQVQER---------------------------------------
-----EQPNGGKQ-------------------------------------------------------------------
--------------------------------------------------------------------------------
--------------------------------------------------------------------------------
--------------------------------------------------------------------------------
--------------------------------------------------------------------------------
--------------------------------------------------------------------------------
--------------------------------------------------------------------------------
--------------------------------------------------------------------------------
--------------------------------------------------------------------------------
--------------------------------------------------------------------------------
-----------VSGTETT-------KNVTGQEE-TQVN------------------------------------------
------------------------STG---------------------------A--ESSKAKAPSTSVNSSEQQTGKVT
-----------EQQ---PAQQ-----TC----QQPAR---AQI---------PN--F----I--PQLQVGIRLEFMHILK
QIKNGKVKMNLVKYGSELSMIDDRIC------------------------------------------------------
--------------------------------------------------------------------------------
--------------------------------------------------------------------------------
--------------------------------------------------------------------------------
--------------------------------------------------------------------------------
--------------------------------------------------------------------------------
--------------------------------------------------------------------------------
--------------------------------------------------------------------------------
--------------------------------------------------------------------------------
--------------------------------------------------------------------------------
--------------------------------------------------------------------------------
--------------------------------------------------------------------------------
--------------------------------------------------------------------------------
---------------------------------------------------------------SRVYAI-NPEKKNECEQ
FCAAKWSICQFDISPGYCLAKL-YNSDDC---------------------------------------------------
--------------------------------------------------------------------------------
--------------------------------------------------------------------------------
--------------------------------------------------------------------------------
--------------------------------------------------------------------------------
--------------------------------------------------------------------------------
--------------------------------------------------------------------------------
--------------------------------------------------------------------------------
--------------------------------------------------------------------------------
--------------------------------------------------------------------------------
--------------------------------------------------------------------------------
--------------------------------------------------------------------------------
--------------------------------------------------------------------------------
--------------------------------------------------------------------------------
--------------------------------------------------------------------------------
--------------------------------------------------------------------------------
--------------------------------------------------------------------------------
--------------------------------------------------------------------------------
--------------------------------------------------------------------------------
--------------------------------------------------------------------------------
--------------------------------------------------------------------------------
--------------------------------------------------------------------------------
--------------------------------------------------------------------------------
--------------------------------------------------------------------------------
--------------------------------------------------------------------------------
--------------------------------------------------------------------------------
--------------------------------------------------------------------------------
--------------------------------------------------------------------------------
--------------------------------------------------------------------------------
--------------------------------------------------------------------------------
--------------------------------------------------------------------------------
--------------------------------------------------------------------------------
--------------------------------------------------------------------------------
--------------------------------------------------------------------------------
--------------------------------------------------------------------------------
--------------------------------------------------------------------------------
--------------------------------------------------------------------------------
--------------------------------------------------------------------------------
--------------------------------------------------------------------------------
--------------------------------------------------------------------------------
--------------------------------------------------------------------------------
--------------------------------------------------------------------------------
--------------------------------------------------------------------------------
--------------------------------------------------------------------------------
--------------------------------------------------------------------------------
--------------------------------------------------------------------------------
--------------------------------------------------------------------------------
--------------------------------------------------------------------------------
--------------------------------------------------------------------------------
--------------------------------------------------------------------------------
--------------------------------------------------------------------YFCY--------
--------------------------------------------------------------------------------
--------------------------------------------------------------------------------
--------------------------------------------------------------------------------
--------------------------------------------------------------------------------
--------------------------------------------------------------------------------
--------------------------------------------------------------------------------
--------------------------------------------------------------------------------
--------------------------------------------------------------------------------
--------------------------------------------------------------------------------
--------------------------------------------------------------------------------
--------------------------------------------------------------------------------
--------------------------------------------------------------------------------
--------------------------------------------------------------------------------
--------------------------------------------------------------------------------
--------------------------------------------------------------------------------
--------------------------------------------------------------------------------
--------------------------------------------------------------------------------
--------------------------------------------------------------------------------
--------------------------------------------------------------------------------
--------------------------------------------------------------------------------
------------------------------------------------------------------------------V
>AK88_03813
MKSLV------------------TL------L------------------------------------------------
--------FI---PSAVLRHNAQGFVNA-ESTPGSII-------------------------------------------
---------------WGKAS--N----------------GYI---LT---------------------------------
------------------------------------------------------------QGA-----------------
--------------------SEQKRLITT--DE------------R----------------------------------
--------------------------------------------------------------------------------
--------------------------------------------------------------------------------
---------------------------------------------------SDNC------PGKCQT-------------
-------------GHG------P-----APAI-------------HRA-SSK--NRKPSEGTGQ-ANYSKVNAQVLKKTI
GVNINRMCGA-EMEFLFTPQSYIHVTMEDSK-------------------------------------------------
--------AG--AFNMLTYLEHNALPLTWNVYLPVEPLTA-------T--KSDASGTKWYR------------RT-----
-----------LAENNDGPDDE--GYDFFSGENDSEEDADIP-SMGNDNQLEGC--------------------------
----SG--EALEEFQLWRTIDRVLKWVYKVT---P-------GG--RKVLITQEELNNSMKRDLKIYCQLLKKVDRSGTL
EEHPMGSEMDVFHNLVKLLQKHGGESVFTLRRKMRNPAVCMQNANQWVLKRRGLVLPDSSSSNAS--AYD----------
------TN--LG-------------------VG--------------------------------------S--------
--------------EWM---------------------------QFVNSNSRD---------------------------
-------------------------------------------ASIDRDN--------GE--------------------
--------------------------------------------------------------------------------
--------------------------------------------------------------------------------
--------------------------------------------------------------------------------
--------------------------------------------------------------------------------
--------------------------------------------------------------------------------
--------------------------------------------------------------------------------
--------------------------------------------------------------------------------
--------------------------------------------------------------------------------
--------------------------------------------------------------------------------
--------------------------------------------------------------------------------
--------------------------------------------------------------------------------
--------------------------------------------------------------------------------
--------------------------------------------------------------------------------
--------------------------------------------------------------------------------
--------------------------------------------------------------------------------
--------------------------------------------------------------------------------
--------------------------------------------------------------------------------
--------------------------------------------------------------------------------
--------------------------------------------------------------------------------
--------------------------------------------------------------------------------
--------------------------------------------------------------------------------
--------------------------------------------------------------------------------
--------------------------------------------------------------------------------
--------------------------------------------------------------------------------
--------------------------------------------------------------------------------
--------------------------------------------------------------------------------
--------------------------------------------------------------------------------
--------------------------------------------------------------------------------
--------------------------------------------------------------------------------
--------------------------------------------------------------------------------
--------------------------------------------------------------------------------
--------------------------------------------------------------------------------
--------------------------------------------------------------------------------
--------------------------------------------------------------------------------
--------------------------------------------------------------------------------
--------------------------------------------------------------------------------
--------------------------------------------------------------------------------
--------------------------------------------------------------------------------
--------------------------------------------------------------------------------
--------------------------------------------------------------------------------
--------------------------------------------------------------------------------
--------------------------------------------------------------------------------
--------------------------------------------------------------------------------
--------------------------------------------------------------------------------
--------------------------------------------------------------------------------
--------------------------------------------------------------------------------
--------------------------------------------------------------------------------
--------------------------------------------------------------------------------
--------------------------------------------------------------------------------
--------------------------------------------------------------------------------
--------------------------------------------------------------------------------
--------------------------------------------------------------------------------
--------------------------------------------------------------------------------
--------------------------------------------------------------------------------
--------------------------------------------------------------------------------
--------------------------------------------------------------------------------
--------------------------------------------------------------------------------
--------------------------------------------------------------------------------
--------------------------------------------------------------------------------
--------------------------------------------------------------------------------
--------------------------------------------------------------------------------
--------------------------------------------------------------------------------
--------------------------------------------------------------------------------
--------------------------------------------------------------------------------
--------------------------------------------------------------------------------
--------------------------------------------------------------------------------
--------------------------------------------------------------------------------
--------------------------------------------------------------------------------
--------------------------------------------------------------------------------
--------------------------------------------------------------------------------
--------------------------------------------------------------------------------
--------------------------------------------------------------------------------
--------------------------------------------------------------------------------
--------------------------------------------------------------------------------
--------------------------------------------------------------------------------
--------------------------------------------------------------------------------
--------------------------------------------------------------------------------
--------------------------------------------------------------------------------
--------------------------------------------------------------------------------
--------------------------------------------------------------------------------
--------------------------------------------------------------------------------
--------------------------------------------------------------------------------
--------------------------------------------------------------------------------
--------------------------------------------------------------------------------
--------------------------------------------------------------------------------
--------------------------------------------------------------------------------
--------------------------------------------------------------------------------
-----------------------------------------------------------------------Q--------
--------------------------------------------------------------------------------
--------------------------------------------------------------------------------
--------------------------------------------------------------------------------
--------------------------------------------------------------------------------
--------------------------------------------------------------------------------
--------------------------------------------------------------------------------
--------------------------------------------------------------------------------
--------------------------------------------------------------------------------
--------------------------------------------------------------------------------
--------------------------------------------------------------------------------
--------------------------------------------------------------------------------
--------------------------------------------------------------------------------
--------------------------------------------------------------------------------
--------------------------------------------------------------------------------
--------------------------------------------------------------------------------
--------------------------------------------------------------------------------
--------------------------------------------------------------------------------
--------------------------------------------------------------------------------
--------------------------------------------------------------------------------
--------------------------------------------------------------------------------
------------------------------------------------------------------------------D
>PRCDC_0206800
MKFHI------------------SF------F------------------------------------------------
--------LI---LYIVFFKNTIK---S-ETTTDESA-------------------------------------------
---------------TGSLS--S----------------DGS--------------------------------------
-----------------------------------------------------------SVTT-----------QERIEK
PKQQPAL----PTSAQETQSQQQQQQKEVG-SG------------I----G-------AEQKVESARPGVEESQSDVERA
GR-------------------------------------SSGTGGSV-GTKISPGSQ-----------------------
-----------------GQGKVA---GPQL------------------------P-------------------------
---------------------------------------------------------QSFEQSRNQQ--------SSSVT
SKRN---DISPINAKS------P-----ESVL-------------PAD-QSY--T--NLNKSTI-PPTIPIKSSFLKYYK
GVKITGSCGV-QFQLVIVPHVFIIVETNENNIQLEPRFM--------------KL--------------NERIDFEKDKS
KLKNKCDVNKKQSFKFILYLQHDLITIKWKVYEEK-PDTTTTIAPDQVDLNVDVK--RYKLPKLDQPVISIQIHTLAQDG
ETYLMESKDYNLQDQIPEKCEAITSDCFLSGNIDIEKCLQCTLLVTKADKNDECLKYVSKNIKDR---------FEE-IL
TKGEDH--EDSDEYDLIASANYILKNIYKKN---D------TNG--KKELLHFKDINNNLKLELINYCNLLKDNDVSGIL
TYEKLGNVQDIFNNLTKLLEEHKEDNNHVLYHKMKNEVLCLKNVNDWMKNKTGLILPQLKYSLYT--FNK-NK-------
------EN-YIK-------------------ENIFEEDENGIVDLTKFPVDTSYSSY-NYADSLYCNHDYCNRLKDHNNC
ISKINVEDQKNCALSWAFASKYHFETIKCMKGYEPINTSALYVANCLKNKNKDVCTEGSNPLVFLETVEEKGFLPTESNY
PYDQSKVGDICPQVQNEWDNVFENTKVLAYNN------AP-FTVGTKGYIAYESEAFQKDMHSFVKLIKDEIMNKGSVIA
YVKAENVLGYELNGKKVQNLCGDKK--PDHAVNIVGYGNYINNEDEKKSYWIVRNSWGKYWGDDGYFKVDMYGPSTCEDN
FIHSVVIFNVEVPVNENFDKK-E-HDIYNYYLKNSPDFYHNIYYKNYNLENHVSP-----------ISTWSK--------
-------------GLH--NKLYN---------------------DNLIWGQEITDPIGE------------G-KLP----
--------------------------------------------------------------------------------
-----------------------------------AS--EA-----------------------------GHLRGE--G-
-------------KGNS-EEN---------QG-------QG-SSAN----------------------------------
--------------------------------------------------------------------------------
--------------------------------------------------------------------------------
----------------------------------------------------------GAISSS-Q-STD----------
----------------------------------------------GKNTK----------------QG-----------
-------ES-----------KDDG--------------------------------------------------------
--------------------------------------------------------------------------------
--------------------------------------------------------------------------------
--------------------------------------------------------------------------------
--------------------------------------------------------------------------------
--------------------------------------------------------------------------------
--------------------------------------------------------------------------------
--------------------------------------------------------------------------------
--------------------------------------------------------------------------------
--------------------------------------------------------------------------------
-----------VALSAST---------DGKPNTS-SSA--VETNDQ----------------------------------
-------------RSLPNPGAT---------------------------------------SLQPP--------S--VQI
-----------------PNHE-----GT----SAPGR---TRT---------PQ--V--VSP--TDAEKSRKAQIFHVLK
HIKNSRIKMGLVKYDNSDNIGGDHVC------------------------------------------------------
--------------------------------------------------------------------------------
--------------------------------------------------------------------------------
--------------------------------------------------------------------------------
--------------------------------------------------------------------------------
--------------------------------------------------------------------------------
--------------------------------------------------------------------------------
--------------------------------------------------------------------------------
--------------------------------------------------------------------------------
--------------------------------------------------------------------------------
--------------------------------------------------------------------------------
--------------------------------------------------------------------------------
--------------------------------------------------------------------------------
---------------------------------------------------------------SRTYAV-NPEKQEECVK
FCDENWENCKNKPSPGYCLAKL-KNTNEC---------------------------------------------------
--------------------------------------------------------------------------------
--------------------------------------------------------------------------------
--------------------------------------------------------------------------------
--------------------------------------------------------------------------------
--------------------------------------------------------------------------------
--------------------------------------------------------------------------------
--------------------------------------------------------------------------------
--------------------------------------------------------------------------------
--------------------------------------------------------------------------------
--------------------------------------------------------------------------------
--------------------------------------------------------------------------------
--------------------------------------------------------------------------------
--------------------------------------------------------------------------------
--------------------------------------------------------------------------------
--------------------------------------------------------------------------------
--------------------------------------------------------------------------------
--------------------------------------------------------------------------------
--------------------------------------------------------------------------------
--------------------------------------------------------------------------------
--------------------------------------------------------------------------------
--------------------------------------------------------------------------------
--------------------------------------------------------------------------------
--------------------------------------------------------------------------------
--------------------------------------------------------------------------------
--------------------------------------------------------------------------------
--------------------------------------------------------------------------------
--------------------------------------------------------------------------------
--------------------------------------------------------------------------------
--------------------------------------------------------------------------------
--------------------------------------------------------------------------------
--------------------------------------------------------------------------------
--------------------------------------------------------------------------------
--------------------------------------------------------------------------------
--------------------------------------------------------------------------------
--------------------------------------------------------------------------------
--------------------------------------------------------------------------------
--------------------------------------------------------------------------------
--------------------------------------------------------------------------------
--------------------------------------------------------------------------------
--------------------------------------------------------------------------------
--------------------------------------------------------------------------------
--------------------------------------------------------------------------------
--------------------------------------------------------------------------------
--------------------------------------------------------------------------------
--------------------------------------------------------------------------------
--------------------------------------------------------------------------------
--------------------------------------------------------------------------------
--------------------------------------------------------------------------------
--------------------------------------------------------------------------------
--------------------------------------------------------------------FFCY--------
--------------------------------------------------------------------------------
--------------------------------------------------------------------------------
--------------------------------------------------------------------------------
--------------------------------------------------------------------------------
--------------------------------------------------------------------------------
--------------------------------------------------------------------------------
--------------------------------------------------------------------------------
--------------------------------------------------------------------------------
--------------------------------------------------------------------------------
--------------------------------------------------------------------------------
--------------------------------------------------------------------------------
--------------------------------------------------------------------------------
--------------------------------------------------------------------------------
--------------------------------------------------------------------------------
--------------------------------------------------------------------------------
--------------------------------------------------------------------------------
--------------------------------------------------------------------------------
--------------------------------------------------------------------------------
--------------------------------------------------------------------------------
--------------------------------------------------------------------------------
------------------------------------------------------------------------------V
>C922_02820
MVPLYTDVRKAGFILTWKGIPSLCF------L------------------------------------------------
--------LMHFSSDMLLNRHSVE---C-ATTPS-SG-------------------------------------------
---------------TGSGVSNT---------AS-----GSS---EQN----------------P---------------
---------------------------S-EG--------------------------SSADGS-----------STGT--
--------------------NNTSLQGPTD-VR-----G-ETGTQT----G-------SLGTAETG------TSTQGGNQ
R-----------------------------NVVPTTQ-DSQPTTTQP-GSTPQPGST-----------------------
-----------------TQGGSRTEGVPRT--------------------------------------------------
PT------------------------------------------------PPATH-THPATQTPSATQT---------PS
ATQTPSATQTPSATQT-----PS-----ATQT-------------PPA-TQV--A--APLPPSS-PNPIQVKSSLLRDHK
GLKITGPCKSSYFQVYLVPYLYMNVNAANSEIEMDPMFM--------------KV--------------DNKIKFEREKH
LLQNICADNK--TFKLVLYLDDAELIIKWKVYPAK-GRSI-------YDRTVDIR--KYKMKDIGQPITSMQVMVMTEQD
KTIFVESKNFSLLNDIPEQCDAIANECFMSGILDIQKCYHCTLLMQKKDDVQECFKFVSPDIKNR---------FDD-IQ
TKGEDE--EDPNEVKLEETIDDIFIKIYKKG---E-------NL--YKEVDQLAILNSSFKSELLKYCALMKELDASGAL
DNHELGNAEEVFSHITTMLQSNNDLDAFSLKNKLRNPSLCLKKVDHWIGGKTGLVLPSLKYNSGQ--NNE-DS-------
----------------------------------SDKSEDNTFDSITLQ-SVDVHPL-HVKDKLFCNGDYCDRTKDTNSC
MAKIEAGDHGMCATSWLFASKVHLETIKCMKGYEHVPSSALYVANCSNKDAKDKCQVPSNPLEFLDILEETKFLPAESDL
PYSYKSVNN-------------------------------------------------GNMDAFIKLVKSEVMNKGSVIA
YVKATGALSYDLNGKKVLSLCGDET--PDIAVNIIGYGNYINGDGVKKSYWLLRNSWGKHWGDKGNFKVDMHGPDHCQHN
FIHTAAVFNVHIPVVVPAPNS-D-PEINNYYLKNSPDFFTNFYLNKYESGSDGNS-------------------------
-------------DGA--KSASN---------------------NSTVHGQDDPPSQPSN-------------VVQ----
--------------------------------S-----------------------------------------------
-----------------------------------EG--EG-----------------------------GQSGQP--G-
--------------AIGTNGQ---------EQ-------SGPVTP-----------------------------------
--------------------------------------------------------------------------------
--------------------------------------------------------------------------------
--------------------------------------------------------------------------------
-------------------------------------------------------------------VQ-----------
-------ETGAGDSP-----PQQE--------------------------------------------------------
--------------------------------------------------------------------------------
--------------------------------------------------------------------------------
--------------------------------------------------------------------------------
--------------------------------------------------------------------------------
--------------------------------------------------------------------------------
--------------------------------------------------------------------------------
--------------------------------------------------------------------------------
--------------------------------------------------------------------------------
--------------------------------------------------------------------------------
-----------VNSTDST---------THGVES-TQPS--VQQNEQ----------------------------------
-------------EGQPSPSTLPETSR---------------------------SSVTTGTPEQPP--------Q--ETT
-EQTT--ETNPQQAPQA---------PA----PEPPK---EPL---------SS--L--TGS--TGVNVTMVKEALHFLK
NVKNGKIKSNFVAYDNADAMGDEKVC------------------------------------------------------
--------------------------------------------------------------------------------
--------------------------------------------------------------------------------
--------------------------------------------------------------------------------
--------------------------------------------------------------------------------
--------------------------------------------------------------------------------
--------------------------------------------------------------------------------
--------------------------------------------------------------------------------
--------------------------------------------------------------------------------
--------------------------------------------------------------------------------
--------------------------------------------------------------------------------
--------------------------------------------------------------------------------
--------------------------------------------------------------------------------
---------------------------------------------------------------SRASST-DVDKQMECIE
FCEKNWDACKGTVSPGYCLTKK-RGSNDC---------------------------------------------------
--------------------------------------------------------------------------------
--------------------------------------------------------------------------------
--------------------------------------------------------------------------------
--------------------------------------------------------------------------------
--------------------------------------------------------------------------------
--------------------------------------------------------------------------------
--------------------------------------------------------------------------------
--------------------------------------------------------------------------------
--------------------------------------------------------------------------------
--------------------------------------------------------------------------------
--------------------------------------------------------------------------------
--------------------------------------------------------------------------------
--------------------------------------------------------------------------------
--------------------------------------------------------------------------------
--------------------------------------------------------------------------------
--------------------------------------------------------------------------------
--------------------------------------------------------------------------------
--------------------------------------------------------------------------------
--------------------------------------------------------------------------------
--------------------------------------------------------------------------------
--------------------------------------------------------------------------------
--------------------------------------------------------------------------------
--------------------------------------------------------------------------------
--------------------------------------------------------------------------------
--------------------------------------------------------------------------------
--------------------------------------------------------------------------------
--------------------------------------------------------------------------------
--------------------------------------------------------------------------------
--------------------------------------------------------------------------------
--------------------------------------------------------------------------------
--------------------------------------------------------------------------------
--------------------------------------------------------------------------------
--------------------------------------------------------------------------------
--------------------------------------------------------------------------------
--------------------------------------------------------------------------------
--------------------------------------------------------------------------------
--------------------------------------------------------------------------------
--------------------------------------------------------------------------------
--------------------------------------------------------------------------------
--------------------------------------------------------------------------------
--------------------------------------------------------------------------------
--------------------------------------------------------------------------------
--------------------------------------------------------------------------------
--------------------------------------------------------------------------------
--------------------------------------------------------------------------------
--------------------------------------------------------------------------------
--------------------------------------------------------------------------------
--------------------------------------------------------------------------------
--------------------------------------------------------------------------------
--------------------------------------------------------------------FFCF--------
--------------------------------------------------------------------------------
--------------------------------------------------------------------------------
--------------------------------------------------------------------------------
--------------------------------------------------------------------------------
--------------------------------------------------------------------------------
--------------------------------------------------------------------------------
--------------------------------------------------------------------------------
--------------------------------------------------------------------------------
--------------------------------------------------------------------------------
--------------------------------------------------------------------------------
--------------------------------------------------------------------------------
--------------------------------------------------------------------------------
--------------------------------------------------------------------------------
--------------------------------------------------------------------------------
--------------------------------------------------------------------------------
--------------------------------------------------------------------------------
--------------------------------------------------------------------------------
--------------------------------------------------------------------------------
--------------------------------------------------------------------------------
--------------------------------------------------------------------------------
------------------------------------------------------------------------------V
>PVP01_0417500
MLVLF------------------TE------T------------------------------------------------
--------FN---AGALLGSNAEGLAGA-ESPPGGVL-------------------------------------------
---------------GGEAS--D----------------GDP---LT---------------------------------
------------------------------------------------------------EGA-----------------
--------------------SEQKRMMTK--GG------------R----------------------------------
--------------------------------------------------------------------------------
--------------------------------------------------------------------------------
---------------------------------------------------PANR------LGKCQT-------------
-------------GQD------P-----TPTI-------------RRA-SPK--LRRQSEGVGQ-ANYVKVKALPFKRTI
GVKINRTCGA-EMGFLFIPHSSMYLTTEESK-------------------------------------------------
--------AG--AFKMMTHIEDNAFPLNWRVYLPREPHTA-------A--KRDATETKWHG------------RS-----
-----------LAGSNDGPCDE--GHDFFSGGIDSGEDGAIP-PMEKGDQPEGCSEEASEEESED---------ASE-GC
SEDASE--EASEEQQLRISIERVLSGVYKVA---A-------DG--RKVLITREEIDDSLKEELKKYCQLLKKVDSSGTL
EEHQMGSEMEVFDNLVNLLQKHGDETVLTLRRKLRNPAVCMKDVSEWVLKRRGLALPDSPSSNAS--EKD----------
------AN--LG-------------------VD--------------------------------------P--------
--------------KWM---------------------------ECVRSNSRE---------------------------
-------------------------------------------EGAEGYN--------GEEDGMVNLAKLKMRSKH----
------------------------------FCCFSGGGNQDKSNG-----------------------------------
--------------------------------------------------------------------------------
--------------------------------------------------------------------------------
--------------------------------------------------------------------------------
--------------------------------------------------------------------------------
--------------------------------------------------------------------------------
--------------------------------------------------------------------------------
--------------------------------------------------------------------------------
--------------------------------------------------------------------------------
--------------------------------------------------------------------------------
--------------------------------------------------------------------------------
--------------------------------------------------------------------------------
--------------------------------------------------------------------------------
--------------------------------------------------------------------------------
--------------------------------------------------------------------------------
--------------------------------------------------------------------------------
--------------------------------------------------------------------------------
--------------------------------------------------------------------------------
--------------------------------------------------------------------------------
--------------------------------------------------------------------------------
--------------------------------------------------------------------------------
--------------------------------------------------------------------------------
--------------------------------------------------------------------------------
--------------------------------------------------------------------------------
--------------------------------------------------------------------------------
--------------------------------------------------------------------------------
--------------------------------------------------------------------------------
--------------------------------------------------------------------------------
--------------------------------------------------------------------------------
--------------------------------------------------------------------------------
--------------------------------------------------------------------------------
--------------------------------------------------------------------------------
--------------------------------------------------------------------------------
--------------------------------------------------------------------------------
--------------------------------------------------------------------------------
--------------------------------------------------------------------------------
--------------------------------------------------------------------------------
--------------KGPCAPKA-EE-------------------------------------------------------
--------------------------------------------------------------------------------
--------------------------------------------------------------------------------
--------------------------------------------------------------------------------
--------------------------------------------------------------------------------
--------------------------------------------------------------------------------
--------------------------------------------------------------------------------
--------------------------------------------------------------------------------
--------------------------------------------------------------------------------
--------------------------------------------------------------------------------
--------------------------------------------------------------------------------
--------------------------------------------------------------------------------
--------------------------------------------------------------------------------
--------------------------------------------------------------------------------
--------------------------------------------------------------------------------
--------------------------------------------------------------------------------
--------------------------------------------------------------------------------
--------------------------------------------------------------------------------
--------------------------------------------------------------------------------
--------------------------------------------------------------------------------
--------------------------------------------------------------------------------
--------------------------------------------------------------------------------
--------------------------------------------------------------------------------
--------------------------------------------------------------------------------
--------------------------------------------------------------------------------
--------------------------------------------------------------------------------
--------------------------------------------------------------------------------
--------------------------------------------------------------------------------
--------------------------------------------------------------------------------
--------------------------------------------------------------------------------
--------------------------------------------------------------------------------
--------------------------------------------------------------------------------
--------------------------------------------------------------------------------
--------------------------------------------------------------------------------
--------------------------------------------------------------------------------
--------------------------------------------------------------------------------
--------------------------------------------------------------------------------
--------------------------------------------------------------------------------
--------------------------------------------------------------------------------
--------------------------------------------------------------------------------
--------------------------------------------------------------------------------
--------------------------------------------------------------------------------
--------------------------------------------------------------------------------
--------------------------------------------------------------------------------
--------------------------------------------------------------------------------
--------------------------------------------------------------------------------
--------------------------------------------------------------------------------
--------------------------------------------------------------------------------
--------------------------------------------------------------------------------
--------------------------------------------------------------------------------
----------------------------------------------------------------------EV--------
--------------------------------------------------------------------------------
--------------------------------------------------------------------------------
--------------------------------------------------------------------------------
--------------------------------------------------------------------------------
--------------------------------------------------------------------------------
--------------------------------------------------------------------------------
--------------------------------------------------------------------------------
--------------------------------------------------------------------------------
--------------------------------------------------------------------------------
--------------------------------------------------------------------------------
--------------------------------------------------------------------------------
--------------------------------------------------------------------------------
--------------------------------------------------------------------------------
--------------------------------------------------------------------------------
--------------------------------------------------------------------------------
--------------------------------------------------------------------------------
--------------------------------------------------------------------------------
--------------------------------------------------------------------------------
--------------------------------------------------------------------------------
--------------------------------------------------------------------------------
------------------------------------------------------------------------------E
>PVVCY_0300610
MRR-L------------------PI------L------------------------------------------------
--------FI---LYTLLIRYSIE---A-GTDGNG---------------------------------------------
---------------TGNTLTGV----------------STS-GDNGKVESGQQPDGSSSLTPGSPPGS-----PEV---
-QDSEQV--KGTDGENPPTTGDVSKTPGKDE---------------------------KKVNGTEQGDSTSSKTKEGA--
--------------------TTQDASLPS----T---ND-QTD--LSK--G-------QNSDKVAG------TEEEKSSP
SGGGPQATDQDSKEVTDTKQSDSESSKTQQGGSSSDK-PSQETITQD-GSTSNTGDQTDPSKGKAGSTDPVKQSPESGDQ
LETKSEISNSEPG--ATGSGTSLPEGAKAGAS-APTVSVSGTSGQGNDVTEPKKSS---DDAQTKVDKSASNSDDPNPKA
KESENPSGEDNTVKTNTDETNDTSVGKEKQS----------SEDPEKVDTPPTPV-SEPASDKGEVPKN-PGAPENKEPG
SEQSDTLTSNPTSDSQSKISSPSVDILLPTGQGSENHLDIPQGDSPPV-EPL--P--DSILTMP-VENYNVKSAMLKNYK
GLKITGECNA-IFSIFFVPYIHVDVDTKANQISVTSTKN--------------EIKGTS------EGVPTQSINFKSEED
NLQNECVENK--TFKIVVYLDNDVLYVKWKVYDLS-VETP-------PNTNVDVR--KYQLTNFEFPITSIQVHNVKVGS
KIVTLESKNYTINDDVPEKCEEIASDCFLHGNVNIERCYKCSLLYQKKPLTDQCYNYLSTEYKES---------LQA-DK
VTAQSE---DEINYGVIGHIDNILDGIFNVG---D-------N---NKELKKFEELSDETKNDILLYCNELKESDVSGTL
EEYALGAAEDVYTNLTKLITNNMEDSIAKLKSKLMNPAICLKDVNKWGEKKTGLVLPELSSNNSD--NTN-EK-------
DDTK--TD-IKS-------------------DEKLEEGFDGVIDLPLLH-ENELAGYTTIEDYQYCNNEYCDRLKDKTSC
ISKINVEEQGNCATSWLFASKLHLDTIGCMKGHDNFSASALYVANCFKKDSKDKCLTGSNPLEFLNIIDENKFLPTTSNL
PYSYKKVGDECPQTMENWTNLWKDVKLLKSEN------ND-KSLNTNGYISYQSKHFKDNFNEYANLIKHEIQNKGSVIA
YVNSKDINSYDFNGSKVHKLCGSDT--PDMAVNIIGYGNYLNENNEVKSFWLVRNSWGKHWADEGNFKVDIETPENCEHN
FIHTFATFNIYVPFVKKNTQS-E-SEINLYYSKNSPDFFNNLYLKNLDADNT----------------------------
---------------------NK---------------------DSLIQGQDEPSPGTTPE----------G-KEQ----
--------------------------------S-----------------------------------------------
-----------------------------------AG--DG-----------------------------KSVSSQ--G-
-------------EGTQ-EKK---------AN-------EG-KQPS----------------------------------
--------------------------------------------------------------------------------
--------------------------------------------------------------------------------
----------------------------------------------------------GI-TST-Q-PTDPQPKAQEELQ
KEKGKQAQEQ-------------------VQEQVQ-----------EQ-------------------VQ-----------
-------EQGDLQKP-----STEQ--------------------------------------------------------
--------------------------------------------------------------------------------
--------------------------------------------------------------------------------
--------------------------------------------------------------------------------
--------------------------------------------------------------------------------
--------------------------------------------------------------------------------
--------------------------------------------------------------------------------
--------------------------------------------------------------------------------
--------------------------------------------------------------------------------
--------------------------------------------------------------------------------
-----------VERTDQQ----------GNTEG-TKVP--EKQGEQ----------------------------------
-------------EGKQEDGKKEDATK---------------------------E--DPNKPKEPSSSE--GQQNVQQPT
----AQQAAQQEDQPQA---------DE----PQASE---HQA---------ES--I---TE--AELPAKLKHEFMHILK
QIKNGKVKMNLVKYGTELSMVDDHSC------------------------------------------------------
--------------------------------------------------------------------------------
--------------------------------------------------------------------------------
--------------------------------------------------------------------------------
--------------------------------------------------------------------------------
--------------------------------------------------------------------------------
--------------------------------------------------------------------------------
--------------------------------------------------------------------------------
--------------------------------------------------------------------------------
--------------------------------------------------------------------------------
--------------------------------------------------------------------------------
--------------------------------------------------------------------------------
--------------------------------------------------------------------------------
---------------------------------------------------------------LRSYAI-NHEKKSECED
FCSKNWNVCKDEISPGYCLTKL-YNSNNC---------------------------------------------------
--------------------------------------------------------------------------------
--------------------------------------------------------------------------------
--------------------------------------------------------------------------------
--------------------------------------------------------------------------------
--------------------------------------------------------------------------------
--------------------------------------------------------------------------------
--------------------------------------------------------------------------------
--------------------------------------------------------------------------------
--------------------------------------------------------------------------------
--------------------------------------------------------------------------------
--------------------------------------------------------------------------------
--------------------------------------------------------------------------------
--------------------------------------------------------------------------------
--------------------------------------------------------------------------------
--------------------------------------------------------------------------------
--------------------------------------------------------------------------------
--------------------------------------------------------------------------------
--------------------------------------------------------------------------------
--------------------------------------------------------------------------------
--------------------------------------------------------------------------------
--------------------------------------------------------------------------------
--------------------------------------------------------------------------------
--------------------------------------------------------------------------------
--------------------------------------------------------------------------------
--------------------------------------------------------------------------------
--------------------------------------------------------------------------------
--------------------------------------------------------------------------------
--------------------------------------------------------------------------------
--------------------------------------------------------------------------------
--------------------------------------------------------------------------------
--------------------------------------------------------------------------------
--------------------------------------------------------------------------------
--------------------------------------------------------------------------------
--------------------------------------------------------------------------------
--------------------------------------------------------------------------------
--------------------------------------------------------------------------------
--------------------------------------------------------------------------------
--------------------------------------------------------------------------------
--------------------------------------------------------------------------------
--------------------------------------------------------------------------------
--------------------------------------------------------------------------------
--------------------------------------------------------------------------------
--------------------------------------------------------------------------------
--------------------------------------------------------------------------------
--------------------------------------------------------------------------------
--------------------------------------------------------------------------------
--------------------------------------------------------------------------------
--------------------------------------------------------------------------------
--------------------------------------------------------------------------------
--------------------------------------------------------------------YFCF--------
--------------------------------------------------------------------------------
--------------------------------------------------------------------------------
--------------------------------------------------------------------------------
--------------------------------------------------------------------------------
--------------------------------------------------------------------------------
--------------------------------------------------------------------------------
--------------------------------------------------------------------------------
--------------------------------------------------------------------------------
--------------------------------------------------------------------------------
--------------------------------------------------------------------------------
--------------------------------------------------------------------------------
--------------------------------------------------------------------------------
--------------------------------------------------------------------------------
--------------------------------------------------------------------------------
--------------------------------------------------------------------------------
--------------------------------------------------------------------------------
--------------------------------------------------------------------------------
--------------------------------------------------------------------------------
--------------------------------------------------------------------------------
--------------------------------------------------------------------------------
------------------------------------------------------------------------------V
>C922_02817
MQLSL------------------PF------L------------------------------------------------
--------FI---ASAALLDNVIK---C-DEEVTIPD-------------------------------------------
---------------PPQPP--D----------------ENP---ESKD---------------DP--------------
---------PG-NWDPSPHKGDGAVEPSVDE---------------------------NESGG-----------EHGA--
--------------------VDQQTDHPTD-QPT---GH-PTD--QPT--G-------HPTDQPTG------HPADQPTD
QP----------------------------TGHPADQ-PTDQPTDQP-TGDPADQST-----------------------
-----DQPTGHPADQPTGHPADQPTGHPAD---QPTD-QP------TD---------------QPTN-----QPTGHPTD
QST-----------------------------------------------DQPTG--HPADQPTDQSTDQPTDQSTDQPT
DQSTDQPTDQPTNQPA-----DQ-----PTNQPADQPTDQPLT-QPPV-EVSEKA--AAAAVRN-PNEIEAKCSQLKDQD
GVKITGPCGA-KFQMFLVPHVTINVETETNTIYIGKKLDDVIITKKQHKVVSGKS--------------SPLLQFEENSN
LLLNQCVNGK--TFKFVVIVKGEEIILKWKVYEKR-PSET-------DNDKVDVR--TFVLKNTDRPITAIQVHTAKGNE
DSFLLESKSYFLKDDMPAKCDLIATNCFLSGNLDIEACYKCTVLSENTELDSPCFSYLPDDVKHN---------YEK-IK
RKAQQN--GDPKEVQFAVSIGNILQGMYKLG---E-------TG--LNELLSFDEADTSLKAELLNYCASMKEVDASGVL
DSYELGTEEDVFANLTRILRNHAGETKSMLQNKLKNPAICLKNADDWVERKKGLLLPSLSHTHVE--ATP-PANAQ-EEE
TKKE--DTPEGS-------------------EKIQTNGYNSVINFVSSE-ETNMQST-SFIDNMFCNDEYCDRTKDTNSC
MAKIEAEDQGVCATSWVFASKMHLETIRCMKGHDHVASSALYVANCSNNEDKDKCQAPSNPLEFLDILEETKFLPAESDL
PYSYTSVNNVCPELKSHWKNLWANVKLLDPHN------EP-TSVSTKGYTAYQSDHFKGNMDAFIKLVKSEVMNKGSVIA
YVKATGALSYDLNGKKVLSLCGDET--PDIAVNIIGYGNYINGEGVKKSYWLLRNSWGKHWGDHGHFKVDMYGPPGCEHN
FIHTAAIFNVDVPLLENLEKK-R-PMLYNYYMKSSPDFYNHILYKGVQTEEDREMGISPEDKMISPVVSAQK--------
----------SEADTL--NGAEK--------------------SSVVVEGKENPAVGVGESTQEVESPLEAV----TDKS
KEAEQQDEEEADEESEEERKDKAEEEMQGEEQEEGDDEEWEEEGEDEAEEEAEEEEEAEEEEEEEEAEEAEEEEEAEEEE
EAEEEEEEDDDEEPEEAGVEPEERGADPEQAGAEPEE--EG-----------------------------AKLE-E--G-
-------------GGKS-EEG---------GG-KSEERGAK-SEEG----------------------------------
--------------------------------------------------------------------------------
--------------------------------------------------------------------------------
---------------------------------------------GAKSEEGGAKSEE----------------------
--------------------------------------------------------------------------------
--------------------------------------------------------------------------------
--------------------------------------------------------------------------------
--------------------------------------------------------------------------------
--------------------------------------------------------------------------------
--------------------------------------------------------------------------------
--------------------------------------------------------------------------------
--------------------------------------------------------------------------------
--------------------------------------------------------------------------------
-----------------------------------------------GGAKPEE--------------------------
---------------------------------------------------------------------GGAKSEEGGAK
PEEGGAKREEGGAKPEEGDS------E-TAKKG-----------ME----------------------------------
-------------AEEPSKVAVS-----D-------------------------A--SPEGVKGPQ--------T--VAS
-----------------PSAS---VNPT----PPPSS---TPA---------PT-----RKT--SLIKVKQIMEVIHIIK
HIKNGKLRLGIATYEDDLSIANKHDC------------------------------------------------------
--------------------------------------------------------------------------------
--------------------------------------------------------------------------------
--------------------------------------------------------------------------------
--------------------------------------------------------------------------------
--------------------------------------------------------------------------------
--------------------------------------------------------------------------------
--------------------------------------------------------------------------------
--------------------------------------------------------------------------------
--------------------------------------------------------------------------------
--------------------------------------------------------------------------------
--------------------------------------------------------------------------------
--------------------------------------------------------------------------------
---------------------------------------------------------------SRSYSR-DPKKLPECIR
FCHDEWNNCNGEFSPGYCLNQR-RRKNDC---------------------------------------------------
--------------------------------------------------------------------------------
--------------------------------------------------------------------------------
--------------------------------------------------------------------------------
--------------------------------------------------------------------------------
--------------------------------------------------------------------------------
--------------------------------------------------------------------------------
--------------------------------------------------------------------------------
--------------------------------------------------------------------------------
--------------------------------------------------------------------------------
--------------------------------------------------------------------------------
--------------------------------------------------------------------------------
--------------------------------------------------------------------------------
--------------------------------------------------------------------------------
--------------------------------------------------------------------------------
--------------------------------------------------------------------------------
--------------------------------------------------------------------------------
--------------------------------------------------------------------------------
--------------------------------------------------------------------------------
--------------------------------------------------------------------------------
--------------------------------------------------------------------------------
--------------------------------------------------------------------------------
--------------------------------------------------------------------------------
--------------------------------------------------------------------------------
--------------------------------------------------------------------------------
--------------------------------------------------------------------------------
--------------------------------------------------------------------------------
--------------------------------------------------------------------------------
--------------------------------------------------------------------------------
--------------------------------------------------------------------------------
--------------------------------------------------------------------------------
--------------------------------------------------------------------------------
--------------------------------------------------------------------------------
--------------------------------------------------------------------------------
--------------------------------------------------------------------------------
--------------------------------------------------------------------------------
--------------------------------------------------------------------------------
--------------------------------------------------------------------------------
--------------------------------------------------------------------------------
--------------------------------------------------------------------------------
--------------------------------------------------------------------------------
--------------------------------------------------------------------------------
--------------------------------------------------------------------------------
--------------------------------------------------------------------------------
--------------------------------------------------------------------------------
--------------------------------------------------------------------------------
--------------------------------------------------------------------------------
--------------------------------------------------------------------------------
--------------------------------------------------------------------------------
--------------------------------------------------------------------------------
--------------------------------------------------------------------FFCY--------
--------------------------------------------------------------------------------
--------------------------------------------------------------------------------
--------------------------------------------------------------------------------
--------------------------------------------------------------------------------
--------------------------------------------------------------------------------
--------------------------------------------------------------------------------
--------------------------------------------------------------------------------
--------------------------------------------------------------------------------
--------------------------------------------------------------------------------
--------------------------------------------------------------------------------
--------------------------------------------------------------------------------
--------------------------------------------------------------------------------
--------------------------------------------------------------------------------
--------------------------------------------------------------------------------
--------------------------------------------------------------------------------
--------------------------------------------------------------------------------
--------------------------------------------------------------------------------
--------------------------------------------------------------------------------
--------------------------------------------------------------------------------
--------------------------------------------------------------------------------
------------------------------------------------------------------------------V
>PBLACG01_0204500
MKFHI------------------SF------F------------------------------------------------
--------LI---LYIVFFKNTIK---G-ESNKDVN--------------------------------------------
---------------AESLS--V----------------HSP---DE-K-------------------------------
----------------------------LQG---------------------------QKEEE-----------ESPIDT
PEKSHQL----PGTSSGETTQEQQQQHPKS-QDV---GG-EVPGQT----L-------SPDQALAP------GNALAPGN
AL----------------------------ATGEASA-QNALSTSQE---------------------------------
-----------------S---SSTHGIG-K------------------------PQAQGSSGQVAI--------------
------------------------------------------------------------------------SNSSAQPN
AYAG---QNSPTQDVR------A-----KFIL-------------PSA-HSF--I--NFNKSTI-PQKIPIKSSFLKYYK
GVKITGSCGV-QFQLVIVPHLFINVETKENNIQLEPQFM--------------KL--------------NERIYFEKDKT
NLKNKCDDKKTQSFKFILYLQYDMIIIKWKVYEDK-TPTTTTTSPGQVDLNVDVK--RYKLPKLDQPVTSIQIHSLAKDG
ETYLMESKDYDLGDQIPEKCEAIATDCFLSGNVDIEKCFQCTLLVNKADKNDKCLKYVSKNIKDR---------FQE-IL
TKGEDD--DNSDEYEFTASANYILKNIYKKK---D------TNE--KKELLHFKEIDNDLKVELINYCNLLKDNDVSGIL
TNEEMGNVQDVFNNLTKLLEEHKEENDYVLYHKMKNEVLCLKNVNDWMKNKTGLVLPQLKYSLNN--LNK-NK-------
------EN-YIK-------------------ENIFEEDEYGIVDLTKFPVDTSYLSY-NHADSLYCNNEYCNRLKDHNNC
ISKINVEDQKNCALSWDFASKYHLETIKCMKGYEPINTSALYVANCGKNENKDVCTEGSNPLVFLQTVEEKGFLPTESNY
PYDQSKVGDVCPEVQNDWDNVFENTKVLDYNN------EP-FSVGTKGYTAYESEYFKNKMDTFFNLIKYEIMNKGSVIA
YVKAENVLGYELNGKKVQNLCGDKT--PDHVVNIVGYGNYINDEGEKKSYWIVRNSWGKYWGDDGYFKVDMYGPSNCENN
FIHSVVIFNVDLPVNEESVKK-E-PKIYNYYLKASPDFYYNLYFKNFDSQKGKA--------------------------
-------------------DENK---------------------NSYVYGQEEPAESESTP----------SQVLS----
--------------------------------A-----------------------------------------------
-----------------------------------QAAPPS-----------------------------SASVSP--G-
--------------PVL--AP---------ES-------PG---------------------------------------
--------------------------------------------------------------------------------
--------------------------------------------------------------------------------
--------------------------------------------------------------------------------
--------------------------------------------------------------------------------
--------------------------------------------------------------------------------
--------------------------------------------------------------------------------
--------------------------------------------------------------------------------
--------------------------------------------------------------------------------
--------------------------------------------------------------------------------
--------------------------------------------------------------------------------
--------------------------------------------------------------------------------
--------------------------------------------------------------------------------
--------------------------------------------------------------------------------
--------------------------------------------------------------------------------
------------------------------PVS-APES--PGPVSA----------------------------------
-------------PESPVPILAPESPV---------------------------P-------------------------
-----------VSA---PASS---G-SV----LAPES---SPQ----------------NNT--QSDRSKEKADIFHILK
HIKDSKIRMGLVKYDHSDALGDDHVC------------------------------------------------------
--------------------------------------------------------------------------------
--------------------------------------------------------------------------------
--------------------------------------------------------------------------------
--------------------------------------------------------------------------------
--------------------------------------------------------------------------------
--------------------------------------------------------------------------------
--------------------------------------------------------------------------------
--------------------------------------------------------------------------------
--------------------------------------------------------------------------------
--------------------------------------------------------------------------------
--------------------------------------------------------------------------------
--------------------------------------------------------------------------------
---------------------------------------------------------------SRSYSS-DPEKQEGCVK
FCNENWGKCKDTPSPGFCLSEL-EKTNDC---------------------------------------------------
--------------------------------------------------------------------------------
--------------------------------------------------------------------------------
--------------------------------------------------------------------------------
--------------------------------------------------------------------------------
--------------------------------------------------------------------------------
--------------------------------------------------------------------------------
--------------------------------------------------------------------------------
--------------------------------------------------------------------------------
--------------------------------------------------------------------------------
--------------------------------------------------------------------------------
--------------------------------------------------------------------------------
--------------------------------------------------------------------------------
--------------------------------------------------------------------------------
--------------------------------------------------------------------------------
--------------------------------------------------------------------------------
--------------------------------------------------------------------------------
--------------------------------------------------------------------------------
--------------------------------------------------------------------------------
--------------------------------------------------------------------------------
--------------------------------------------------------------------------------
--------------------------------------------------------------------------------
--------------------------------------------------------------------------------
--------------------------------------------------------------------------------
--------------------------------------------------------------------------------
--------------------------------------------------------------------------------
--------------------------------------------------------------------------------
--------------------------------------------------------------------------------
--------------------------------------------------------------------------------
--------------------------------------------------------------------------------
--------------------------------------------------------------------------------
--------------------------------------------------------------------------------
--------------------------------------------------------------------------------
--------------------------------------------------------------------------------
--------------------------------------------------------------------------------
--------------------------------------------------------------------------------
--------------------------------------------------------------------------------
--------------------------------------------------------------------------------
--------------------------------------------------------------------------------
--------------------------------------------------------------------------------
--------------------------------------------------------------------------------
--------------------------------------------------------------------------------
--------------------------------------------------------------------------------
--------------------------------------------------------------------------------
--------------------------------------------------------------------------------
--------------------------------------------------------------------------------
--------------------------------------------------------------------------------
--------------------------------------------------------------------------------
--------------------------------------------------------------------------------
--------------------------------------------------------------------------------
--------------------------------------------------------------------FFCY--------
--------------------------------------------------------------------------------
--------------------------------------------------------------------------------
--------------------------------------------------------------------------------
--------------------------------------------------------------------------------
--------------------------------------------------------------------------------
--------------------------------------------------------------------------------
--------------------------------------------------------------------------------
--------------------------------------------------------------------------------
--------------------------------------------------------------------------------
--------------------------------------------------------------------------------
--------------------------------------------------------------------------------
--------------------------------------------------------------------------------
--------------------------------------------------------------------------------
--------------------------------------------------------------------------------
--------------------------------------------------------------------------------
--------------------------------------------------------------------------------
--------------------------------------------------------------------------------
--------------------------------------------------------------------------------
--------------------------------------------------------------------------------
--------------------------------------------------------------------------------
------------------------------------------------------------------------------I
>PGSY75_0207900
MKFHI------------------SF------F------------------------------------------------
--------LI---LYIVFFKNTIK---S-ESET-----------------------------------------------
----------------VSLS--P----------------GGS--------------------------------------
-----------------------------------------------------------DVTT-----------QGKNGE
STQQPES----QTPEGQTKT---QPLETVR-TG------------T----Q-------QEQRVEPAGQGEEKSQSGGEGA
GR-------------------------------------SEGRGASV-GTEIAHGSQ-----------------------
-----------------GQENVE---GQQL------------------------PQ-----------------------S
SE------------------------------------------------QSR-N-GDSEEQSRNKQ--------LPSVA
PETN---PTSPTNVES------P-----KPVL-------------PPA-HSF--S--NLNKSTI-PQTIPVKSYFLKHYK
GVKVTGSCGV-QFQLVIVPHLFINVETKENNIQLEPQFM--------------KL--------------SERIDFEKDKT
NLKNKCEDNKNQSFKFILYLQDDMITIKWKVDEDK-PTTTTTTPPGQVDLNVDVK--RYKLPKLDQPVTSIQIHSLAKDG
EKYLMESKDYDLGDKIPEKCEAIANDCFLSGNVDIEKCFQCTLLVKNSEKNDECLKYVSKNIKDR---------FEE-IK
TKGEDD--EDSDEYEFIASANYILKNMYKKN---D------TNE--KKELLDFKEVDNDLKVELLNYCNLLKDNDVNGIL
ANEELGNEQDIFNNLTKLLEEHKEENDNVLYNKMKNEALCLKNVNDWMKNKTGLVLPQLKYSLNN--VNE-NN-------
------EN-YIK-------------------ENVFEEDENGIVDLTKFTVDTNYSSY-NHADSLYCNQDYCNRLKDHNNC
VSKINVEDQKNCALSWAFASKYHLETIK----------------------------------------------------
--------------------------------------------------------------------------------
--------------------------------------------------------------------------------
--------------------------------------------------------------------------------
--------------------------------------------------------------------------------
--------------------------------------------------------------------------------
--------------------------------------------------------------------------------
--------------------------------------------------------------------------------
--------------------------------------------------------------------------------
--------------------------------------------------------------------------------
--------------------------------------------------------------------------------
--------------------------------------------------------------------------------
--------------------------------------------------------------------------------
--------------------------------------------------------------------------------
--------------------------------------------------------------------------------
--------------------------------------------------------------------------------
--------------------------------------------------------------------------------
--------------------------------------------------------------------------------
--------------------------------------------------------------------------------
--------------------------------------------------------------------------------
--------------------------------------------------------------------------------
--------------------------------------------------------------------------------
--------------------------------------------------------------------------------
--------------------------------------------------------------------------------
--------------------------------------------------------------------------------
--------------------------------------------------------------------------------
--------------------------------------------------------------------------------
--------------------------------------------------------------------------------
--------------------------------------------------------------------------------
--------------------------------------------------------------------------------
--------------------------------------------------------------------------------
--------------------------------------------------------------------------------
--------------------------------------------------------------------------------
--------------------------------------------------------------------------------
--------------------------------------------------------------------------------
--------------------------------------------------------------------------------
--------------------------------------------------------------------------------
--------------------------------------------------------------------------------
--------------------------------------------------------------------------------
--------------------------------------------------------------------------------
--------------------------------------------------------------------------------
--------------------------------------------------------------------------------
--------------------------------------------------------------------------------
--------------------------------------------------------------------------------
--------------------------------------------------------------------------------
--------------------------------------------------------------------------------
--------------------------------------------------------------------------------
--------------------------------------------------------------------------------
--------------------------------------------------------------------------------
--------------------------------------------------------------------------------
--------------------------------------------------------------------------------
--------------------------------------------------------------------------------
--------------------------------------------------------------------------------
--------------------------------------------------------------------------------
--------------------------------------------------------------------------------
--------------------------------------------------------------------------------
--------------------------------------------------------------------------------
--------------------------------------------------------------------------------
--------------------------------------------------------------------------------
--------------------------------------------------------------------------------
--------------------------------------------------------------------------------
--------------------------------------------------------------------------------
--------------------------------------------------------------------------------
--------------------------------------------------------------------------------
--------------------------------------------------------------------------------
--------------------------------------------------------------------------------
--------------------------------------------------------------------------------
--------------------------------------------------------------------------------
--------------------------------------------------------------------------------
--------------------------------------------------------------------------------
--------------------------------------------------------------------------------
--------------------------------------------------------------------------------
--------------------------------------------------------------------------------
--------------------------------------------------------------------------------
--------------------------------------------------------------------------------
--------------------------------------------------------------------------------
--------------------------------------------------------------------------------
--------------------------------------------------------------------------------
--------------------------------------------------------------------------------
--------------------------------------------------------------------------------
--------------------------------------------------------------------------------
--------------------------------------------------------------------------------
--------------------------------------------------------------------------------
--------------------------------------------------------------------------------
--------------------------------------------------------------------------------
--------------------------------------------------------------------------------
--------------------------------------------------------------------------------
--------------------------------------------------------------------------------
--------------------------------------------------------------------------------
--------------------------------------------------------------------------------
--------------------------------------------------------------------------------
--------------------------------------------------------------------------------
--------------------------------------------------------------------------------
--------------------------------------------------------------------------------
--------------------------------------------------------------------------------
--------------------------------------------------------------------------------
--------------------------------------------------------------------------------
--------------------------------------------------------------------------------
--------------------------------------------------------------------------------
--------------------------------------------------------------------------------
--------------------------------------------------------------------------------
--------------------------------------------------------------------------------
--------------------------------------------------------------------------------
--------------------------------------------------------------------------------
--------------------------------------------------------------------------------
--------------------------------------------------------------------------------
--------------------------------------------------------------------------------
--------------------------------------------------------------------------------
--------------------------------------------------------------------------------
--------------------------------------------------------------------------------
-------------------------------------------------------------------------------
>PVL_040012500
MKSRI------------------CA------L------------------------------------------------
--------LL---IGLAFVNEGAR---C-APPAG----------------------------------------------
---------------EGTAVTVQ---------AG-----QAP--------------------------------------
---------------------------G-EG--------------------------GGGGGG-----------GAGS--
--------------------AGQS---------------------L----G-------AGGTGEISAPGSSPVTGDRGAT
GS----------------------------AGPPSGS-VGGGEANSA-GSSQGNSGV-----------------------
-----------------GQGSNTA--PPAA--------------------------------------------------
--------------------------------------------------PPPAG--PPPPQAGNQNQS-----------
----------PPAPQQ-----PS-----APNA-------------VSANPAV--D--TTTPPSV-TNPFKVKSSLLKDQK
GLKITGPCES-YFQVYLVPYLYMNVNATSSEIEMEPMFM--------------KV--------------DDKIKFEKEKH
LLHNICAADK--TFKLVLYMYEGELTIKWKVYPLN-GDKT-------ADRTLDIR--KYKMKDIGQPITSMQVVIMTEQN
KTVYVESKNFSIMNEIPEKCDAIANECFMSGVLDVQKCYHCSLLLQKKENAQECFKFVSPKIKNS---------FDE-IQ
AKGEDE--ENPNEEELQKTIDNIFTKVYKKG---E-------NL--YKEVDQLAIMDSSFKSELLKYCSLMKEVDGSGAL
DNHQLGDAEDVFAHITTMLHSNSDLDVFSLKSKLKNAALCLKNGDEWVGSKTGLVLPNLSPQNFE--DTP-TK-------
--S---FN-GDE-------------------QEPLEAGEDGVVDLASLQ-SVDVSPF-LVTDKLFCNDDYCDRAKDTSSC
VAKIEVQDQGDCATSWLFASKVHLETIKCVKGYDHVGASALYVANCSGEEANDKCHSPSNPLEFLNTLEETKFLPAESDL
PYSYKAVNNVCPEPKSHWKNLWANVKLLGPTN------EP-NSVSTKGYTAYQSDHFKGNMDAFIKLVKSEVMKKGSVIA
YVKAAGALSYDLNGKKVLSLCGGET--PDLAVNIVGYGNYINGEGVKKSYWLLQNSWGKHWGDKGTFKVDMHGPPGCQHN
FIHTAAVFNLDIPVVVPTPNN-D-PEINNYYLKNSPDFFSNFYFNKHQAGSDGNS-------------------------
-------------DGE--KSANN---------------------NSTVQGQDGPADQVGED----------G-AAG----
--------------------------------------------------------------------------------
--------------------------------------------------------------------------------
-------------KVGP-GGS---------PG-------QA-VGSS----------------------------------
--------------------------------------------------------------------------------
--------------------------------------------------------------------------------
----------------------------------------------------------ATLASP-Q-GER----------
----------------------------------------------GESGQ----------------PGAEGANGRGQQG
ALPSSVPEGSAVDLS-----QQQA--------------------------------------------------------
--------------------------------------------------------------------------------
--------------------------------------------------------------------------------
--------------------------------------------------------------------------------
--------------------------------------------------------------------------------
--------------------------------------------------------------------------------
--------------------------------------------------------------------------------
--------------------------------------------------------------------------------
--------------------------------------------------------------------------------
--------------------------------------------------------------------------------
-----------VTRPASP---------PESVAS-AVPT--VQRNVG------------------AGQPASNTLTGRQNQP
VATRSEAQANQQTT------------------------------------------------------------------
---------------------------Q----AQAPR---EPL---------SS--L--KGS--TGVNVTEVKEALHFLK
SVKNGKVKSNFVAYVNADAMGDEKVC------------------------------------------------------
--------------------------------------------------------------------------------
--------------------------------------------------------------------------------
--------------------------------------------------------------------------------
--------------------------------------------------------------------------------
--------------------------------------------------------------------------------
--------------------------------------------------------------------------------
--------------------------------------------------------------------------------
--------------------------------------------------------------------------------
--------------------------------------------------------------------------------
--------------------------------------------------------------------------------
--------------------------------------------------------------------------------
--------------------------------------------------------------------------------
---------------------------------------------------------------SRAFST-DADKQTECIE
FCEKNWDACKGKVSPGYCLTKK-RGSNDC---------------------------------------------------
--------------------------------------------------------------------------------
--------------------------------------------------------------------------------
--------------------------------------------------------------------------------
--------------------------------------------------------------------------------
--------------------------------------------------------------------------------
--------------------------------------------------------------------------------
--------------------------------------------------------------------------------
--------------------------------------------------------------------------------
--------------------------------------------------------------------------------
--------------------------------------------------------------------------------
--------------------------------------------------------------------------------
--------------------------------------------------------------------------------
--------------------------------------------------------------------------------
--------------------------------------------------------------------------------
--------------------------------------------------------------------------------
--------------------------------------------------------------------------------
--------------------------------------------------------------------------------
--------------------------------------------------------------------------------
--------------------------------------------------------------------------------
--------------------------------------------------------------------------------
--------------------------------------------------------------------------------
--------------------------------------------------------------------------------
--------------------------------------------------------------------------------
--------------------------------------------------------------------------------
--------------------------------------------------------------------------------
--------------------------------------------------------------------------------
--------------------------------------------------------------------------------
--------------------------------------------------------------------------------
--------------------------------------------------------------------------------
--------------------------------------------------------------------------------
--------------------------------------------------------------------------------
--------------------------------------------------------------------------------
--------------------------------------------------------------------------------
--------------------------------------------------------------------------------
--------------------------------------------------------------------------------
--------------------------------------------------------------------------------
--------------------------------------------------------------------------------
--------------------------------------------------------------------------------
--------------------------------------------------------------------------------
--------------------------------------------------------------------------------
--------------------------------------------------------------------------------
--------------------------------------------------------------------------------
--------------------------------------------------------------------------------
--------------------------------------------------------------------------------
--------------------------------------------------------------------------------
--------------------------------------------------------------------------------
--------------------------------------------------------------------------------
--------------------------------------------------------------------------------
--------------------------------------------------------------------------------
--------------------------------------------------------------------FFCF--------
--------------------------------------------------------------------------------
--------------------------------------------------------------------------------
--------------------------------------------------------------------------------
--------------------------------------------------------------------------------
--------------------------------------------------------------------------------
--------------------------------------------------------------------------------
--------------------------------------------------------------------------------
--------------------------------------------------------------------------------
--------------------------------------------------------------------------------
--------------------------------------------------------------------------------
--------------------------------------------------------------------------------
--------------------------------------------------------------------------------
--------------------------------------------------------------------------------
--------------------------------------------------------------------------------
--------------------------------------------------------------------------------
--------------------------------------------------------------------------------
--------------------------------------------------------------------------------
--------------------------------------------------------------------------------
--------------------------------------------------------------------------------
--------------------------------------------------------------------------------
------------------------------------------------------------------------------V
>MKS88_001182
MLWAA------------------IL------LKRRCIVNITGYGNYNNSKRRNEVYGLVKNCWGMLSISVITETLRSTCM
DPLGYEHDFI---LSVVMFKINVP---MIEYLANEQPDMYNLYLKKKQIWHKKIAHQDEEGGQTAEEKKLQTEQVQYNLF
QARTASIRLTNDTVVTRNIY--IETNGITTNMIIGSYAVHAE---KQ-E-----------ECFQFC--------------
---------EA-NWN--------MRK---VEKKKKKKKQTTKYKKQKSNMINIVLGKIITECT-----------EKPPEA
P----VLPKDGNTASSGTGSTSSQ--TP------------------------------LPS-------------------
----------------------------------------------------QPPPT-----------------------
-----------------GSLPSASPGVPLT--------------------------------------------------
P--------------------------------------------------------EPAKQEASDRETETLSQGKDLPN
EVAT--------NGGN------T-----NGGT-------------PPP-N-------APETANT-PNIILVKSALLKDYN
GVKITGPCKA-KFHLFLVPHITIEVETENNKIILKSKLDELKKK-KKGQSIDQDL--------------NKNLEFEKNKD
NLKNTCTNGK--TFKFVVYTEGNTLTLKWMVYDTE-IAAS-------TKKNVDMR--KYLMKNLDRPITAIQVYSSEANA
KTFLVESKGYSIKSNMPEMCELIAINCFLSGNIDIDKCYQCTLLTEHADKNNECFKYVSSEVKDK---------FNE-IK
AKGQDD--ENPTHIELTQVIDNILKKMYKMD---E-------NN--NMQLIIFEGLDDKLKSELINYCKLIKEIDTSGAL
ENYEMGNETDIFNNLTTLLQTHAEETYSSLQHKLTNAAICMKNVNDWIKNKTGLILPVLSYNTIE--NQG-NPLS-SEQ-
SEVE--DNKTGT-------------------ENTENGNYDGVINLVSLE-ESNVNTS-HVTDTMYCNEDYCDRWKDKNSC
VSKIETKDQGNCATSWIFASKVHLETIRCMKGYDHASISALYVANCANKEAMDKCHVGSNPLEFLKIIYENKFLPLEYNL
PYEYAKVGNECPNPQNHWTNLWANVELLDSKD------EP-NSLGAKGYTAYESDKFKGNIDAFINIIKHEIMHKGSVIA
YVKAKSVMGYNLNGKKVLNVCGDKN--PDHAVNIIGWGNYINIEGNEKPYWIIKNSWGKYWGDDGNFKVDMYGSEQCEHN
FIHSVAIFNIDMPMDDVTAEK-D-AGLYNYFLKTSPDFYNNLYNKNFNQETYNAS-------------------------
-------------YNE--KALAG---------------------NSEIYGSEEAAEASQLA---------G---------
--------------------------------------------------------------------------------
------------AAVSPVSPAKEEVPPKHPEEVLS---------------------------------------------
------------------TT------------------Q------------------PRASTAASGEQTLSPTPVSPPSA
PVPPSAPVPTSTPVSTSAPVPPSAPVPTSTPVSTSAPVPTSTSGQAPQTSAVKAEVATTPKSTTVADVKVFHVLKYIKNT
KVKMNLVKYNTRAAIDADHVCSRSYSADQDKL-EDCIKFCESNWNECMGEISPGYCLTQKRGKNDY--------------
-------TVVSKNVVICANDT----VTSV---------------------------------------------------
-------------------------------------------TPPKEVLN----------------TS-----------
-------NS-----------LKT-----------TLPAAQPDA---KNGNEDTGRVDTNVTTIMTNPENSDKVKSAFLKN
ETGVKLNGVCGAEVGIFLVPHIYIYLQTKDTNIQLQSELIPIDKTIIL--DKGTLKNKCSEDKTKTFKFVAYIKDNILTL
KWKVYPPKPAPSEDNIVDVRKFRIPTLDVPISSIQVHTWIGSNRSYILESKNYAIKKGIPEKCETIATNCFLSGFTDIEK
CYKCTLRVRGEQHSDVCYKFISKVEDTQKDADILTAGS-SEDSDEYKLKESIDNILNLIYKTDVNNNKELIKLEELDNTL
KMELINYCNLLKQVDMSGTLENHELANDIETYNNLTKLLIKHDNEKKTSLHDKLKNPAICMKNVHEWIKNRRGLVLPQMT
YKNVADINNVHLNQNEELQDSNNTSRNIYKEGNNEIIDLTDNKNKNVDASHFTDSMFCNDEYCDRLKDKNSCVSKIEVQD
QGNCSISWIFASKLHLESIKCMKGYEHGSISALYVANCANKEAMDKYHVGSNPLEFLKIIDDKKFLPLEYNLPYAYAKVG
NDCPNPQKHWTNLWTGAKLVDSKNEPNSLGAKGYTAYESDKFRGNMDTFIKKIKHEVMHKGSVIAYVKVENVMGYDLNGK
KVLSVCGDKNADHAVNIIGWGNYINDEGKKKSYWIVRNSWGKYWGDDGNFKVDIHGPEECEHNFIHTVAMFNIDMPVAQV
VKNKDAEIFNYYGKTSPDFFSNLYYKSLESVKNSNSSGGTFLGQNSMVHGNSGSDTKAQEVSASSSSTTTTTGEEGTNHH
QTSPVVGGAAGGTEDTTG------------KQT-----------LP----------------------------------
-------------TEESATVEKQ-----DGATEKEVSPPATGTVKGTTSGEPSAA--LSKGGDTVP--------T--VND
-----------------PSKEEVAGNGK----GTQGS---QAN---------KG--A--NSV--ENAASSESIEIIHILK
HIKNSNVKMGLVKYDHEYEV-GEHSC------------------------------------------------------
--------------------------------------------------------------------------------
--------------------------------------------------------------------------------
--------------------------------------------------------------------------------
--------------------------------------------------------------------------------
--------------------------------------------------------------------------------
--------------------------------------------------------------------------------
--------------------------------------------------------------------------------
--------------------------------------------------------------------------------
--------------------------------------------------------------------------------
--------------------------------------------------------------------------------
--------------------------------------------------------------------------------
--------------------------------------------------------------------------------
---------------------------------------------------------------MRTSST-NPEKHSDCVK
FCKEKFEECEKEPIPGICLANL-YKSDDC---------------------------------------------------
--------------------------------------------------------------------------------
--------------------------------------------------------------------------------
--------------------------------------------------------------------------------
--------------------------------------------------------------------------------
--------------------------------------------------------------------------------
--------------------------------------------------------------------------------
--------------------------------------------------------------------------------
--------------------------------------------------------------------------------
--------------------------------------------------------------------------------
--------------------------------------------------------------------------------
--------------------------------------------------------------------------------
--------------------------------------------------------------------------------
--------------------------------------------------------------------------------
--------------------------------------------------------------------------------
--------------------------------------------------------------------------------
--------------------------------------------------------------------------------
--------------------------------------------------------------------------------
--------------------------------------------------------------------------------
--------------------------------------------------------------------------------
--------------------------------------------------------------------------------
--------------------------------------------------------------------------------
--------------------------------------------------------------------------------
--------------------------------------------------------------------------------
--------------------------------------------------------------------------------
--------------------------------------------------------------------------------
--------------------------------------------------------------------------------
--------------------------------------------------------------------------------
--------------------------------------------------------------------------------
--------------------------------------------------------------------------------
--------------------------------------------------------------------------------
--------------------------------------------------------------------------------
--------------------------------------------------------------------------------
--------------------------------------------------------------------------------
--------------------------------------------------------------------------------
--------------------------------------------------------------------------------
--------------------------------------------------------------------------------
--------------------------------------------------------------------------------
--------------------------------------------------------------------------------
--------------------------------------------------------------------------------
--------------------------------------------------------------------------------
--------------------------------------------------------------------------------
--------------------------------------------------------------------------------
--------------------------------------------------------------------------------
--------------------------------------------------------------------------------
--------------------------------------------------------------------------------
--------------------------------------------------------------------------------
--------------------------------------------------------------------------------
--------------------------------------------------------------------------------
--------------------------------------------------------------------------------
--------------------------------------------------------------------FFCY--------
--------------------------------------------------------------------------------
--------------------------------------------------------------------------------
--------------------------------------------------------------------------------
--------------------------------------------------------------------------------
--------------------------------------------------------------------------------
--------------------------------------------------------------------------------
--------------------------------------------------------------------------------
--------------------------------------------------------------------------------
--------------------------------------------------------------------------------
--------------------------------------------------------------------------------
--------------------------------------------------------------------------------
--------------------------------------------------------------------------------
--------------------------------------------------------------------------------
--------------------------------------------------------------------------------
--------------------------------------------------------------------------------
--------------------------------------------------------------------------------
--------------------------------------------------------------------------------
--------------------------------------------------------------------------------
--------------------------------------------------------------------------------
--------------------------------------------------------------------------------
------------------------------------------------------------------------------V
>PGAL8A_00017000
MMSPF------------------FF------F------------------------------------------------
--------LI---IYVIFSKNIIE---C-TNDEVPQ--------------------------------------------
---------------TNDLG------------------------------------------------------------
----------------------------------------------------------EKEAA-----------KAELQN
E----------PTPANGQT-LEQEVQSATQ-REV---T-----------------------------------AEPEGKS
E----------------------------------------------------N--------------------------
------------G--VTTS----AVASPAA--------------------------------------------------
---------------------------------------------------PQDA--PLDSREANPNQADHQNGGADLPE
EA--LNVTV---RGAN------G-----DAG--------------TSG-DSA-----AALKNAT-SVNMPIKSALLKKNT
GVKVTGKCGN-YFQLSFVPHMTLNFETDDGKIELEQKFA--------------A---------------SEIIN-----I
NFTKKCQNEQ--TFKFIAVIKDDILTLKWEVTDST-------------EPKKEMK--KYRIPKFEKPITSIQVHTG--NS
TANIIESKNYAIKNAIPEKCDAITTECFLSGNLDIAKCFHCTLLARNTDTSNECFNYVSPDNKAK---------FEQ-SI
ITESSD--EDSNEFKLEETIDNIMKKIYKTD---P------ISK--KKELITLEDFNDELREEIRNYCDLLKEVDVSGTL
ENHELGNETEVFNNLTRLLRAHDEQRDTTLPNKLKNAAICIKNVDEWIINKRGLVLPEVTNEYFN--NVK-DMPEV-ENE
EEYEK-II-NVT-------------------EDMYEKDENDIIDLTKKDKEVKLLSP-YFIPNKYCNDEYCDRWKDNTSC
ISKIEVEEQGHCGVCWVFASKLHLETIRCMRGYGHFRSSALYVANCSKRKAKYRCIVGSSPIEFLQIIDETKFLPLESDH
PYSYTDVGKDCPQPKKKWVNLWGSTKLLEYVN------YS-QFTYSKGYIAYESAKYT-NIDTFIGIVKREIQNKGSVIA
YIKAENVFGYDLNGKGVHSLCGYKH--PDHAATIIGYGKYINIKGEKRSYWLVRNSWGYYWGDEGNFKIDMHGPSTCKYN
FIHTALVFKVNLGMVELPDEKSA-PNPFNYFLKNGPEFYHRLYYKNFSPLKSKNL-------------------------
-------------SKK--NENNEEDQTNFTNNEDNGNDKTDLGENPQIYGTDN---------------------------
--------------------------------------------------------------------------------
--------------------------------------------------------------------------------
--------------------------------------------------------------------------------
--------------------------------------------------------------------------------
--------------------------------------------------------------------------------
--------------------------------------------------------------------------------
--------------------------------------------------------------------------------
--------------------------------------------------------------------------------
--------------------------------------------------------------------------------
--------------------------------------------------------------------------------
--------------------------------------------------------------------------------
--------------------------------------------------------------------------------
--------------------------------------------------------------------------------
--------------------------------------------------------------------------------
--------------------------------------------------------------------------------
--------------------------------------------------------------------------------
--------------------------------------------------------------------------------
--------------------------------------------------------------------------------
--------------------------------------------------------------------------------
----------------------------------------DVL---------TA-----EAA--AVAAVSQKETIRHILK
DIKNKRIKSSLISYADEDDIGKEHSC------------------------------------------------------
--------------------------------------------------------------------------------
--------------------------------------------------------------------------------
--------------------------------------------------------------------------------
--------------------------------------------------------------------------------
--------------------------------------------------------------------------------
--------------------------------------------------------------------------------
--------------------------------------------------------------------------------
--------------------------------------------------------------------------------
--------------------------------------------------------------------------------
--------------------------------------------------------------------------------
--------------------------------------------------------------------------------
--------------------------------------------------------------------------------
---------------------------------------------------------------SRTYSS-DPAKDAECKQ
FCVQNFDKCKSQYSPGYCLTKL-KKTDEC---------------------------------------------------
--------------------------------------------------------------------------------
--------------------------------------------------------------------------------
--------------------------------------------------------------------------------
--------------------------------------------------------------------------------
--------------------------------------------------------------------------------
--------------------------------------------------------------------------------
--------------------------------------------------------------------------------
--------------------------------------------------------------------------------
--------------------------------------------------------------------------------
--------------------------------------------------------------------------------
--------------------------------------------------------------------------------
--------------------------------------------------------------------------------
--------------------------------------------------------------------------------
--------------------------------------------------------------------------------
--------------------------------------------------------------------------------
--------------------------------------------------------------------------------
--------------------------------------------------------------------------------
--------------------------------------------------------------------------------
--------------------------------------------------------------------------------
--------------------------------------------------------------------------------
--------------------------------------------------------------------------------
--------------------------------------------------------------------------------
--------------------------------------------------------------------------------
--------------------------------------------------------------------------------
--------------------------------------------------------------------------------
--------------------------------------------------------------------------------
--------------------------------------------------------------------------------
--------------------------------------------------------------------------------
--------------------------------------------------------------------------------
--------------------------------------------------------------------------------
--------------------------------------------------------------------------------
--------------------------------------------------------------------------------
--------------------------------------------------------------------------------
--------------------------------------------------------------------------------
--------------------------------------------------------------------------------
--------------------------------------------------------------------------------
--------------------------------------------------------------------------------
--------------------------------------------------------------------------------
--------------------------------------------------------------------------------
--------------------------------------------------------------------------------
--------------------------------------------------------------------------------
--------------------------------------------------------------------------------
--------------------------------------------------------------------------------
--------------------------------------------------------------------------------
--------------------------------------------------------------------------------
--------------------------------------------------------------------------------
--------------------------------------------------------------------------------
--------------------------------------------------------------------------------
--------------------------------------------------------------------------------
--------------------------------------------------------------------FFCA--------
--------------------------------------------------------------------------------
--------------------------------------------------------------------------------
--------------------------------------------------------------------------------
--------------------------------------------------------------------------------
--------------------------------------------------------------------------------
--------------------------------------------------------------------------------
--------------------------------------------------------------------------------
--------------------------------------------------------------------------------
--------------------------------------------------------------------------------
--------------------------------------------------------------------------------
--------------------------------------------------------------------------------
--------------------------------------------------------------------------------
--------------------------------------------------------------------------------
--------------------------------------------------------------------------------
--------------------------------------------------------------------------------
--------------------------------------------------------------------------------
--------------------------------------------------------------------------------
--------------------------------------------------------------------------------
--------------------------------------------------------------------------------
--------------------------------------------------------------------------------
------------------------------------------------------------------------------V
>PcyM_0416000
MNHRV------------------CF------T------------------------------------------------
--------WA---ICALLGTDVG----A-KLVVDGLW-------------------------------------------
---------------TGSVS--L----------------SNA---SS---------------------------------
------------------------------------------------------------KRT-----------------
--------------------DAKRLPLYRG-SD------------R----G-----------------VSSEHSSDIETG
SA-------------------------------------VPHPAPNV-A-------------------------------
--------------------------------------------------------------------------------
---------------------------------------------------PRNA------DDAAGG-------------
-------------GQP------P-----QEVD-------------HPL-NRV--TSVMAAPVSK-RSEVEVRSALLKNHD
GVKITGTCNA-KFQLFLVPHISISVEAESNTIQLGRKLE--------------VVTITKKQHKVVGSKSSPLLQFEEDEK
FLLNQCAEGK--AFKFVVIVKGEELILKWKVYERE-PSAT-------DNNKVDVR--KYVLRNLGSPITSIQVHSGKEDN
DVFLLESKAYLLRQDIPKTCERIATNCFLSGNVDIEGCFKCTLLWENTKLGSPCFSYLPPDVKHN---------YEQ-IK
MKAQDE--GDKEEAQLDEFIRRVLQMVQKME---K-------NNTPRKGKNKGDYPNDNLKELLLSYCQMMKKVDTSGTL
EEHELGNEVDVLTNLEGLLRKHSNEEIAVLREKLKNPAICMKDADMWIVQKRGLALPTFEYKHLQ--RRRVTTPVDSKED
NKETDRRN--VI-------------------KDMYIPGYRAVIDLSQKS-E--MNHS-NPSGEMFCNEDYCDRWKDKNSC
FSSIETEEQGNCNLSWLFASKTHLETIRCMKGYDHLGSSALYVANCSKRGNKSKCTSGSNPYEFLTIVEENGFLPPALLI
PYSYADVGNGCPRKENHWQNLWANVKLLEPSD------EP-NSVSTKGYTSYESDDFRGNIDVFIDLVKREVRGKGSVMA
YVKALGVLGYNMNGKEVHSLCGDKR--PDHAVNIIGYGNYINTQGLKKSYWLVRNSWGKYWGDEGNFKVDMHGPADCQHN
FIHTAAVFNLHVPMSEGPSKR-E-AHLYNYYLKSSPDFLGNIYYKNIRRMSGVAE-------------------------
-------------KGR--TGRHQ---------------------SLAVQGQEGQSDLLE------------G-STP----
--------------------------------------------------------------------------------
-----------------------------------SG--TA-----------------------------NQVD-E--P-
-------------KGAR-EDA---------PK-------RG---------------------------------------
--------------------------------------------------------------------------------
--------------------------------------------------------------------------------
--------------------------------------------------------------------------------
--------------------------------------------------------------------------------
--------------------------------------------------------------------------------
--------------------------------------------------------------------------------
--------------------------------------------------------------------------------
--------------------------------------------------------------------------------
--------------------------------------------------------------------------------
--------------------------------------------------------------------------------
--------------------------------------------------------------------------------
--------------------------------------------------------------------------------
--------------------------------------------------------------------------------
--------------------------------------------------------------------------------
-----------------D---------QGKCMSE-DPP--IEVVNE----------------------------------
-------------ELIS---------------------------------------------ESTLTLI--------PQA
-----------------ARRE-----GQVEANPAPPL---TVAASLPLRGDVLL--VRDGTD--EGSTEAATVEVLHILK
HIKHGKVKLGIVTYGDESDISGDHSC------------------------------------------------------
--------------------------------------------------------------------------------
--------------------------------------------------------------------------------
--------------------------------------------------------------------------------
--------------------------------------------------------------------------------
--------------------------------------------------------------------------------
--------------------------------------------------------------------------------
--------------------------------------------------------------------------------
--------------------------------------------------------------------------------
--------------------------------------------------------------------------------
--------------------------------------------------------------------------------
--------------------------------------------------------------------------------
--------------------------------------------------------------------------------
---------------------------------------------------------------SRSLAQ-DSEQLTECIQ
FCHNEWPNCRDEASPGYCLAQR-RKTGDC---------------------------------------------------
--------------------------------------------------------------------------------
--------------------------------------------------------------------------------
--------------------------------------------------------------------------------
--------------------------------------------------------------------------------
--------------------------------------------------------------------------------
--------------------------------------------------------------------------------
--------------------------------------------------------------------------------
--------------------------------------------------------------------------------
--------------------------------------------------------------------------------
--------------------------------------------------------------------------------
--------------------------------------------------------------------------------
--------------------------------------------------------------------------------
--------------------------------------------------------------------------------
--------------------------------------------------------------------------------
--------------------------------------------------------------------------------
--------------------------------------------------------------------------------
--------------------------------------------------------------------------------
--------------------------------------------------------------------------------
--------------------------------------------------------------------------------
--------------------------------------------------------------------------------
--------------------------------------------------------------------------------
--------------------------------------------------------------------------------
--------------------------------------------------------------------------------
--------------------------------------------------------------------------------
--------------------------------------------------------------------------------
--------------------------------------------------------------------------------
--------------------------------------------------------------------------------
--------------------------------------------------------------------------------
--------------------------------------------------------------------------------
--------------------------------------------------------------------------------
--------------------------------------------------------------------------------
--------------------------------------------------------------------------------
--------------------------------------------------------------------------------
--------------------------------------------------------------------------------
--------------------------------------------------------------------------------
--------------------------------------------------------------------------------
--------------------------------------------------------------------------------
--------------------------------------------------------------------------------
--------------------------------------------------------------------------------
--------------------------------------------------------------------------------
--------------------------------------------------------------------------------
--------------------------------------------------------------------------------
--------------------------------------------------------------------------------
--------------------------------------------------------------------------------
--------------------------------------------------------------------------------
--------------------------------------------------------------------------------
--------------------------------------------------------------------------------
--------------------------------------------------------------------------------
--------------------------------------------------------------------------------
--------------------------------------------------------------------FFCY--------
--------------------------------------------------------------------------------
--------------------------------------------------------------------------------
--------------------------------------------------------------------------------
--------------------------------------------------------------------------------
--------------------------------------------------------------------------------
--------------------------------------------------------------------------------
--------------------------------------------------------------------------------
--------------------------------------------------------------------------------
--------------------------------------------------------------------------------
--------------------------------------------------------------------------------
--------------------------------------------------------------------------------
--------------------------------------------------------------------------------
--------------------------------------------------------------------------------
--------------------------------------------------------------------------------
--------------------------------------------------------------------------------
--------------------------------------------------------------------------------
--------------------------------------------------------------------------------
--------------------------------------------------------------------------------
--------------------------------------------------------------------------------
--------------------------------------------------------------------------------
------------------------------------------------------------------------------V
>PmUG01_04024400
MMYPI------------------SF------L------------------------------------------------
--------LI---IYILISNNIIK---C-YCSTKNAP-------------------------------------------
---------------VTSIS--V----------------FLP--------------------------------------
---------------------------KVDG---------------------------TRISS-----------SEGL--
--------------------ADQS--------------------------Q-------ATATAVSH------VNTKEGKW
K-----------------------------KILKR-------------GESLQTGQQ-----------------------
-----------------N---SSIVGAPNG--------------------------------------------------
---------------------------------------------------PAQQ-------------------------
----PIMVRL-SNEHG-----NS-----GSN------------------DVP--A--ERVSSDI-SNVVQVKSALLKEHK
GIKITGPCTA-KFYVFLIPFLEIYVDAENNEIEMNPIFI--------------KI--------------TEKILFEKEKS
NLHNKCAHNK--TFKVVVYIEENILTLKWKVYPST-TE---------TDKMVDVR--KYRMKDIGRPITSIQVITSSNPE
KQILIESKNYSIS-NMPEKCDAIASDCFFGGIIEIEKCYQCALFLESKEKASECLNYVSADMRQR---------FDE-IK
TEGQDD--ENYNEIQLTEAIDSILMGIKDNN---K-------NN--KKDLAIPQDLDSTLKRQITNYCNLLKGLDMTRML
ENYELGNEMEVLNNLNRMLKMHKGEKYISLKNKLKNAAICMKNVSNWGENRTGLVLPDLPYNKLE--GKN-VMHFN--YD
VELK--DYKNVG-------------------NSIYKEDDDGVVDLTKYE-EADMNTA-RFTDRMYCNEDYCDRWKDKNSC
VSKIEAEDQGNCATSWLFASKLHLETIRCMKGYDHASGSALYVANCSKIEPDERCKVGSNPLEFLRIIDEKKILPLESNL
PYSYKNVANDCPNPKYHWTNLWTDTKLMDYKY------EP-NSLGAKGYTAYESYKFRGNMDTFIKKIKHEVMHKGSMIA
YVKAEKIMSYDFNGKKVYSLCGEKM--PDHAVNIIGWGNYISDKGMKKSYWIMRNSWGKYWGDEGNFKVDIYGPEKCEHN
FIHSAVMFNIDMPLAKVNTKK-E-AELYNYYLKISPDFYSNLYYKNFSSDKTYYS-------------------------
-------------NSR--KGLYW---------------------NSMIHGQTDEPSFPST---------VER-QGI----
--------------------------------P-----------------------------------------------
-----------GGAV----------------MSPG---------------------------------------------
----------------------------------------------RTQLLVTSVSVGREGTE-----------------
--------------------------------------------------------------------------------
--------------------------------------------------------------------------------
--------------------------------------------------KSTHEVRP----------------------
--------------------------------------------------------------------------------
--------------------------------------------------------------------------------
--------------------------------------------------------------------------------
--------------------------------------------------------------------------------
--------------------------------------------------------------------------------
--------------------------------------------------------------------------------
--------------------------------------------------------------------------------
--------------------------------------------------------------------------------
--------------------------------------------------------------------------------
--------------------------------------------------------------------------------
--------------------------------------------------------------------------------
--------------------------------------------------------------------------------
-------------TGGYAPILEGEHPR---------------------------S-------------------------
------------ES---PRSV---T-DA----RVPPS---SPV---------SS--Y---NF--LYSQVDEKTKILHILK
HVKDGKLKIGLAKYDILKSASGDHVC------------------------------------------------------
--------------------------------------------------------------------------------
--------------------------------------------------------------------------------
--------------------------------------------------------------------------------
--------------------------------------------------------------------------------
--------------------------------------------------------------------------------
--------------------------------------------------------------------------------
--------------------------------------------------------------------------------
--------------------------------------------------------------------------------
--------------------------------------------------------------------------------
--------------------------------------------------------------------------------
--------------------------------------------------------------------------------
--------------------------------------------------------------------------------
---------------------------------------------------------------SRSYAY-DPGKQEECFQ
FCERHWNECRGSYSPGYCLSKK-RKKNDC---------------------------------------------------
--------------------------------------------------------------------------------
--------------------------------------------------------------------------------
--------------------------------------------------------------------------------
--------------------------------------------------------------------------------
--------------------------------------------------------------------------------
--------------------------------------------------------------------------------
--------------------------------------------------------------------------------
--------------------------------------------------------------------------------
--------------------------------------------------------------------------------
--------------------------------------------------------------------------------
--------------------------------------------------------------------------------
--------------------------------------------------------------------------------
--------------------------------------------------------------------------------
--------------------------------------------------------------------------------
--------------------------------------------------------------------------------
--------------------------------------------------------------------------------
--------------------------------------------------------------------------------
--------------------------------------------------------------------------------
--------------------------------------------------------------------------------
--------------------------------------------------------------------------------
--------------------------------------------------------------------------------
--------------------------------------------------------------------------------
--------------------------------------------------------------------------------
--------------------------------------------------------------------------------
--------------------------------------------------------------------------------
--------------------------------------------------------------------------------
--------------------------------------------------------------------------------
--------------------------------------------------------------------------------
--------------------------------------------------------------------------------
--------------------------------------------------------------------------------
--------------------------------------------------------------------------------
--------------------------------------------------------------------------------
--------------------------------------------------------------------------------
--------------------------------------------------------------------------------
--------------------------------------------------------------------------------
--------------------------------------------------------------------------------
--------------------------------------------------------------------------------
--------------------------------------------------------------------------------
--------------------------------------------------------------------------------
--------------------------------------------------------------------------------
--------------------------------------------------------------------------------
--------------------------------------------------------------------------------
--------------------------------------------------------------------------------
--------------------------------------------------------------------------------
--------------------------------------------------------------------------------
--------------------------------------------------------------------------------
--------------------------------------------------------------------------------
--------------------------------------------------------------------------------
--------------------------------------------------------------------------------
--------------------------------------------------------------------YFCY--------
--------------------------------------------------------------------------------
--------------------------------------------------------------------------------
--------------------------------------------------------------------------------
--------------------------------------------------------------------------------
--------------------------------------------------------------------------------
--------------------------------------------------------------------------------
--------------------------------------------------------------------------------
--------------------------------------------------------------------------------
--------------------------------------------------------------------------------
--------------------------------------------------------------------------------
--------------------------------------------------------------------------------
--------------------------------------------------------------------------------
--------------------------------------------------------------------------------
--------------------------------------------------------------------------------
--------------------------------------------------------------------------------
--------------------------------------------------------------------------------
--------------------------------------------------------------------------------
--------------------------------------------------------------------------------
--------------------------------------------------------------------------------
--------------------------------------------------------------------------------
------------------------------------------------------------------------------V
>MKS88_001181
MCKDI------------------MIKRKNKSS------------------------------------------------
--------KI---FSVVYSNSIMP---C-HGGTTM---------------------------------------------
---------------EQPPN--V----------------TSPSNSIAQD-------------------------------
--------------------------------------------------------------------------------
------------VSQ-N--------------------------------------------NGSSSVQGSSTNTNPNGAG
DP----------------------------SVVPG---------------------------------------------
----------------AGVGGSGPTGANGVVGENHNGSSDGTSGS-----------------------------------
---------------------------------------------------PPNG-AEPSEVSGNGQGK--SDRSIAG--
-EQRN--------NDS------S-----E-----------------------------PVTTSN-NSDIQINSALLKDHK
GVKITGLCNV-DFLVFLVPYIYIHVKTDVDLILLRTKSN--------------NQ--------------TINVDFSTEE-
QSKNKCHDKY--TFKLIVNIHDNILTLKWKVYDKV-NNPP------NTDNKVDIR--KFMIRNIDQPITSIQIFNVLEKK
DVHILESKNYPLGNVMPDRCDIMATNCFFSGISDIEKCYKCTLLTKNLSPSDECSKYASKETDTQ---------NEQ-NV
LTTGND--EESVQYKLMESINNILDLIYKID---V-------NN--NKELVKMEEMDNTLKGELMKYCKLLKQEDVSGTL
ENHELANHVETYSNLTKLLEKHNEEKKSSLLYKLKNPAICMKYAENWITNKTGLVLPNLSYKNNE--NKI-QLQTT-KVS
ETSSVNQN-NI--------------------KDTFNDGIDGIIDLEAVE-QDNKQSF-YFTDNMFCNDEYCDRWKDKNTC
ISKIEAQDQGSCATSWIFASKLHLETIRCMKGYEHASSSALYVANCAHKEAKDKCHVGSNPLEFLKIIDENNFLPLEVNL
PYSYAKVGNTCPNPQNHWTNLWANVELLDSKD------EP-NSLGAKGYTAYESDKFRGNMDTFIKKIKHEVMHKGSVIA
YVKVENVMGYDLNGKKVLSLCGGKH--PDHAVNITGYGNYINSKGEKKSYWIVRNSWGKYWGDEGNFMVDMHGPEQCEHN
FMHSVVMFNIDMPLTNVNKKK-E-AELYNYYLKTSPDFYSNLYFNSLSAEKANDL-------------------------
-------------NNK--NVITA---------------------NSVIYGSDNSASGTQPG---------V---------
--------------------------------------------------------------------------------
-------------GVA----------------------------------------------------------------
------------------P-G--------VGVAPGVGGAQG-GLDT----------------------------------
------------------------------------------------------KENDKLNEATTKKLQFVHVLEHVKNG
KVKVDIVKYDSDNPINADHVCSRARSYPNYEIKDECVTFCNENWGACSEHKSPGYCLTQKRKTDDCFFCFIVNLLKFFES
NHYGSRNILISNNIIKCYCSTKNAPVTSISVFLPKVDGTRISSSEGLADQSQATATAVSHVNTK-E-GKG----------
----------------------------------------------KKILK----------------RG-----------
-------ES-----------LQTGQQNSSIVGAPNGPAQQPIMVRLSNEHGNSGSNDVPAERVSSDISNVVQVKSALLKE
HKGIKITGPCTAKFYVFLIPFLEIYVDAENNEIEMNPIFIKITEKILFEKEKSNLHNKCAH--NKTFKVVVYIEENILTL
KWKVYPSTT-------------------------------------------------ETEKCDAIASDCFFGGIIEIEK
CYQCALFLESKEKASECLNYVSAD-MRQRFDEIKTEGQDDENYNEIQLTEAIDSILMGIKDNNKNNKKDLAIPQDLDSTL
KRQITNYCNLLKGLDMTRMLENYELGNEMEVLNNLNRMLKMHKGEKYISLKNKLKNAAICMKNVSNWGENRTGLVLPDLP
YNKLEGKNVMHFNYDVELKDYKNVGNSIYKEDDDGVVDLTKYEEADMNTARFTDRMYCNEDYCDRWKDKNSCVSKIEAED
QGNCATSWLFASKLHLETIRCMKGYDHASGSALYVANCSKIEPDERCKVGSNPLEFLRIIDEKKILPLESNLPYSYKNVA
NDCPNPKYHWTNLWTDTKLMDYKYEPNSLGAKGYTAYESYKFRGNMDTFIKKIKHEVMHKGSMIAYVKAEKIMSYDFNGK
KVYSLCGEKMPDHAVNIIGWGNYISDKGMKKSYWIMRNSWGKYWGDEGNFKVDIYGPEKCEHNFIHSAVMFNIDMPLAKV
NTKKEAELYNYYLKISPDFYSNLYYKNFSSDKTYYSNSRKGLYWNSMIHGQTDEPSFP----------------------
-STVERQGIPGGAVMSPGRTQLLVTSVSVGREG-TEKS--THEVRP----------------------------------
-------------TGGYAPILEGEHPR--------------------------------------------------SES
-----------------PRSV---T-DA----RVPPS---SPV---------SS--Y---NF--LYSQVDEKTKILHILK
HVKDGKLKIGLAKYDILKSASGDHVC------------------------------------------------------
--------------------------------------------------------------------------------
--------------------------------------------------------------------------------
--------------------------------------------------------------------------------
--------------------------------------------------------------------------------
--------------------------------------------------------------------------------
--------------------------------------------------------------------------------
--------------------------------------------------------------------------------
--------------------------------------------------------------------------------
--------------------------------------------------------------------------------
--------------------------------------------------------------------------------
--------------------------------------------------------------------------------
--------------------------------------------------------------------------------
---------------------------------------------------------------SRSYAY-DPGKQEECFQ
FCERHWNECRGSYSPGYCLSKK-RKKNDC---------------------------------------------------
--------------------------------------------------------------------------------
--------------------------------------------------------------------------------
--------------------------------------------------------------------------------
--------------------------------------------------------------------------------
--------------------------------------------------------------------------------
--------------------------------------------------------------------------------
--------------------------------------------------------------------------------
--------------------------------------------------------------------------------
--------------------------------------------------------------------------------
--------------------------------------------------------------------------------
--------------------------------------------------------------------------------
--------------------------------------------------------------------------------
--------------------------------------------------------------------------------
--------------------------------------------------------------------------------
--------------------------------------------------------------------------------
--------------------------------------------------------------------------------
--------------------------------------------------------------------------------
--------------------------------------------------------------------------------
--------------------------------------------------------------------------------
--------------------------------------------------------------------------------
--------------------------------------------------------------------------------
--------------------------------------------------------------------------------
--------------------------------------------------------------------------------
--------------------------------------------------------------------------------
--------------------------------------------------------------------------------
--------------------------------------------------------------------------------
--------------------------------------------------------------------------------
--------------------------------------------------------------------------------
--------------------------------------------------------------------------------
--------------------------------------------------------------------------------
--------------------------------------------------------------------------------
--------------------------------------------------------------------------------
--------------------------------------------------------------------------------
--------------------------------------------------------------------------------
--------------------------------------------------------------------------------
--------------------------------------------------------------------------------
--------------------------------------------------------------------------------
--------------------------------------------------------------------------------
--------------------------------------------------------------------------------
--------------------------------------------------------------------------------
--------------------------------------------------------------------------------
--------------------------------------------------------------------------------
--------------------------------------------------------------------------------
--------------------------------------------------------------------------------
--------------------------------------------------------------------------------
--------------------------------------------------------------------------------
--------------------------------------------------------------------------------
--------------------------------------------------------------------------------
--------------------------------------------------------------------------------
--------------------------------------------------------------------YFCY--------
--------------------------------------------------------------------------------
--------------------------------------------------------------------------------
--------------------------------------------------------------------------------
--------------------------------------------------------------------------------
--------------------------------------------------------------------------------
--------------------------------------------------------------------------------
--------------------------------------------------------------------------------
--------------------------------------------------------------------------------
--------------------------------------------------------------------------------
--------------------------------------------------------------------------------
--------------------------------------------------------------------------------
--------------------------------------------------------------------------------
--------------------------------------------------------------------------------
--------------------------------------------------------------------------------
--------------------------------------------------------------------------------
--------------------------------------------------------------------------------
--------------------------------------------------------------------------------
--------------------------------------------------------------------------------
--------------------------------------------------------------------------------
--------------------------------------------------------------------------------
------------------------------------------------------------------------------V
>PPRFG01_0207900
MKFHI------------------SF------F------------------------------------------------
--------LI---LYIVFFKNTIK---S-ETTTDESA-------------------------------------------
---------------TGSLS--S----------------DGS--------------------------------------
-----------------------------------------------------------RVTT-----------QARIEK
PKEQPAL----PTLAQETQPRQQQQQKEVG-SG------------I----G-------AEQKVESARPGVEVSQSDVERA
GR-------------------------------------SSGTGGSV-GTKISPGSQ-----------------------
-----------------GQGKVA---GPQL------------------------PR-----------------------L
PQ------------------------------------------------LPQ-L-PQSFEQSRNQQ--------SSPVT
PKRN---GISPTNAKS------P-----ESVL-------------PPA-QSF--T--NLNKSTI-PHTIPIKSSFLKYYK
GVKITGSCGV-QFQLVIVPHLFINVETKENNIQLEPRFM--------------KL--------------NERIDFEKDKS
NLKNKCDVNKKQSFKFILYLQHDLITIKWKVYEEK-PDTTTRIAPGQVDLNVDVK--RYKLPKLDQPVISIQIHSLAQDG
ETYLMESKDYNLEDQIPEKCEAIASDCFLSGNVDIEKCLQCTLLVIKADKNDECLKYVSKNVKDR---------FEE-IL
TKGEED--EDSDEYDFIASANYILKNIYKKN---D------TNG--KKELLHFKDINNNLKLELINYCNLLKDNDVSGIL
TYEKLGNVQDIFNNLTKLLEEHKEENNYVLYHKMKNEVLCLKNANDWMKNKTGLVLPQLKYSLNK--FNK-NK-------
------EN-YIK-------------------ENIFEEDENGIVDLTKFPADTSYSSY-NYADSLYCNREYCNRLKDHNNC
ISKINVEDQKNCALSWAFASKYHFETIKCMKGYEPINTSALYVANCVKNKNKDVCTKGSNPLVFLETIEEKGFLPTESNY
PYDQSKVGDVCPQVQNDWDNVFENTKVLEYNN------AP-FSVGTKGYIAYESEVFQKDIDSFVKLIKDEIMNKGSVIA
YVKAKNVLGYEINGKKVQNLCGDKK--PDHAVNIVGYGNYINNKGEKKSYWIVRNSWGKYWGDEGYFKVDMYGPPTCEDN
FIHTVVVFNVEVPVNENFDKK-E-HDIYKYYLKNSPDFYHNIYYKNYNLENYVSP-----------ISTWSE--------
-------------VLH--NTLYN---------------------NNLIWGQETTDPIGE------------G-KLP----
--------------------------------------------------------------------------------
-----------------------------------AS--EG-----------------------------GHLRGE--G-
-------------KGNS-EEN---------QG-------QR-SNAN----------------------------------
--------------------------------------------------------------------------------
--------------------------------------------------------------------------------
----------------------------------------------------------GAISSN-Q-STG----------
----------------------------------------------GKITK----------------QG-----------
-------ES-----------KDDG--------------------------------------------------------
--------------------------------------------------------------------------------
--------------------------------------------------------------------------------
--------------------------------------------------------------------------------
--------------------------------------------------------------------------------
--------------------------------------------------------------------------------
--------------------------------------------------------------------------------
--------------------------------------------------------------------------------
--------------------------------------------------------------------------------
--------------------------------------------------------------------------------
-----------VALPAST---------DGKPNTS-SSV--VDTNDQ----------------------------------
-------------RSLPKPRAT---------------------------------------SLQPP--------S--VQI
-----------------PNHE-----GT----SAPGN---SRT---------PP--I--VSP--TAAEKSRKAQIFHVLK
HIKNSRIKMGLVKYDNSDNIGGDHVC------------------------------------------------------
--------------------------------------------------------------------------------
--------------------------------------------------------------------------------
--------------------------------------------------------------------------------
--------------------------------------------------------------------------------
--------------------------------------------------------------------------------
--------------------------------------------------------------------------------
--------------------------------------------------------------------------------
--------------------------------------------------------------------------------
--------------------------------------------------------------------------------
--------------------------------------------------------------------------------
--------------------------------------------------------------------------------
--------------------------------------------------------------------------------
---------------------------------------------------------------SRTYAV-NPEKQEECVK
FCEENWENCKNKPSPGYCLAKL-KNTNEC---------------------------------------------------
--------------------------------------------------------------------------------
--------------------------------------------------------------------------------
--------------------------------------------------------------------------------
--------------------------------------------------------------------------------
--------------------------------------------------------------------------------
--------------------------------------------------------------------------------
--------------------------------------------------------------------------------
--------------------------------------------------------------------------------
--------------------------------------------------------------------------------
--------------------------------------------------------------------------------
--------------------------------------------------------------------------------
--------------------------------------------------------------------------------
--------------------------------------------------------------------------------
--------------------------------------------------------------------------------
--------------------------------------------------------------------------------
--------------------------------------------------------------------------------
--------------------------------------------------------------------------------
--------------------------------------------------------------------------------
--------------------------------------------------------------------------------
--------------------------------------------------------------------------------
--------------------------------------------------------------------------------
--------------------------------------------------------------------------------
--------------------------------------------------------------------------------
--------------------------------------------------------------------------------
--------------------------------------------------------------------------------
--------------------------------------------------------------------------------
--------------------------------------------------------------------------------
--------------------------------------------------------------------------------
--------------------------------------------------------------------------------
--------------------------------------------------------------------------------
--------------------------------------------------------------------------------
--------------------------------------------------------------------------------
--------------------------------------------------------------------------------
--------------------------------------------------------------------------------
--------------------------------------------------------------------------------
--------------------------------------------------------------------------------
--------------------------------------------------------------------------------
--------------------------------------------------------------------------------
--------------------------------------------------------------------------------
--------------------------------------------------------------------------------
--------------------------------------------------------------------------------
--------------------------------------------------------------------------------
--------------------------------------------------------------------------------
--------------------------------------------------------------------------------
--------------------------------------------------------------------------------
--------------------------------------------------------------------------------
--------------------------------------------------------------------------------
--------------------------------------------------------------------------------
--------------------------------------------------------------------------------
--------------------------------------------------------------------FFCY--------
--------------------------------------------------------------------------------
--------------------------------------------------------------------------------
--------------------------------------------------------------------------------
--------------------------------------------------------------------------------
--------------------------------------------------------------------------------
--------------------------------------------------------------------------------
--------------------------------------------------------------------------------
--------------------------------------------------------------------------------
--------------------------------------------------------------------------------
--------------------------------------------------------------------------------
--------------------------------------------------------------------------------
--------------------------------------------------------------------------------
--------------------------------------------------------------------------------
--------------------------------------------------------------------------------
--------------------------------------------------------------------------------
--------------------------------------------------------------------------------
--------------------------------------------------------------------------------
--------------------------------------------------------------------------------
--------------------------------------------------------------------------------
--------------------------------------------------------------------------------
------------------------------------------------------------------------------V
>PCHAS_0307300
MRR-L------------------SI------L------------------------------------------------
--------FI---LYALLIRNSIE---T-DNGVPSAG-------------------------------------------
---------------ETPPS--T----------------PPS-GGTGDDSTGKEKAESPSPVPGPASDD-----------
SLSKESVNTGGSELKTPSSSDGGPKA-TEED---------------------------RKEAGETE-KK-----VSESDK
PKE--------GEPASDKTQQDSTKQDASP-SS---------------------------------------VDGQNP--
----------------------------------------QAK-----GETGSPGP--------------VQPPPESGEL
PKNDSEQKISEPG--VVGSDVSQPEAVKSDAS-TLPGSVSDNSSKGGDASDPQKSK---D-AKKVDNESSGKSDDPNKNT
KQGDSISEPDSGLKTDTDGTENPQEGQAKKG----------VEGTNQEENPPKAG-SEPTPGKAEVTKD-PPTPANKVPG
SEETETLTSGPTLDPQSQNLPSSTDNPLPTGQESGNTRDIAQGDDPSV-DST--P--DATPAVF-LENFNVKSAMLKNYK
GLKITGECNA-DLSIFFVPYILIDVNTKTNQIFIMSTKK--------------KVMGTT------KGVATPSIDFKSEGD
TLQNVCGENK--TFKIVVYFDGDVLYVKWKVYDPS-VQTE-------PNTNVDVR--KYRLKNFETPITSIQVHSIKGGS
KTVTFETKNYTINDHLPEKCDEIASDCFLHGHAEIEKCYKCALLYQKTPLTDECYNYVPRDYKES---------LKA-DL
ARAQSD---DEINYEVMEHIENILDGIYNVN---D-------N---NKELKTFEELSDETKKDILLYCKELKESDVTGTL
EDYASGDAEDVYANLTKLITNNMEDSISKLKSKLMNPAICLKDVNQWGEKKTGLVLPELSSNNVD--NSN-EN-------
DDTK--TDLESD-------------------EKLKDEGFDGVIDLPLPH-ENEFAGYTTIEDFQYCNNEYCDRLKDKNSC
ISKLNVEEQGNCATSWLFASKLHLDTIGCMKGHENFSASALYVANCSKTDSKDKCLTGSNPLEFLNIIDENKFLPTTSNL
PYSYKKVGEECPQTMENWTNLWKDVKLLKSEN------ND-KSLNANGYISYQSEHFKENFNEYVNLIKQEIQNKGSVIA
YVNSKDINSYDFNGSKVHKLCGSAT--PDLAVNIIGYGNYANENNEVKSYWLVRNSWGKHWADEGNFKVDIETPENCEHN
FIHTFATFNIYVPFVKKNTQT-E-SEINLYYSKNSPDFYNNLYLKNLDADNT----------------------------
---------------------NE---------------------DSLIQGQDEPAKVPTSG----------D-TEQ----
--------------------------------S-----------------------------------------------
-----------------------------------TK--DV-----------------------------DPKSSQ--K-
-------------AGTE-EKLGSAELKETIQD-------SG-SSSK----------------------------------
--------------------------------------------------------------------------------
--------------------------------------------------------------------------------
----------------------------------------------------------ATLQST-DLSTNPPPK------
------GQEQ-------------------VQEQVQEQEQKAKQEDKGKTDK---------------KAG-----------
-------EG-----------------------------------------------------------------------
--------------------------------------------------------------------------------
--------------------------------------------------------------------------------
--------------------------------------------------------------------------------
--------------------------------------------------------------------------------
--------------------------------------------------------------------------------
--------------------------------------------------------------------------------
--------------------------------------------------------------------------------
--------------------------------------------------------------------------------
--------------------------------------------------------------------------------
-----------------T-------DSKAGQAG-KKDGTTEDEASK----------------------------------
-------------TKKDSPPAKPEGPQ---------------------------A---------------------SQPQ
-----------ADQ---PQV------VQ----PQAPG---QPA---------SG--A----K--ARLPAGPKLEFMHVLK
QIKNGKVKMNLVKYGNELNLIDERAC------------------------------------------------------
--------------------------------------------------------------------------------
--------------------------------------------------------------------------------
--------------------------------------------------------------------------------
--------------------------------------------------------------------------------
--------------------------------------------------------------------------------
--------------------------------------------------------------------------------
--------------------------------------------------------------------------------
--------------------------------------------------------------------------------
--------------------------------------------------------------------------------
--------------------------------------------------------------------------------
--------------------------------------------------------------------------------
--------------------------------------------------------------------------------
---------------------------------------------------------------SRVYAV-NPEKKSECEE
FCVNKWNECKDSEVPGYCLADL-YNSNNC---------------------------------------------------
--------------------------------------------------------------------------------
--------------------------------------------------------------------------------
--------------------------------------------------------------------------------
--------------------------------------------------------------------------------
--------------------------------------------------------------------------------
--------------------------------------------------------------------------------
--------------------------------------------------------------------------------
--------------------------------------------------------------------------------
--------------------------------------------------------------------------------
--------------------------------------------------------------------------------
--------------------------------------------------------------------------------
--------------------------------------------------------------------------------
--------------------------------------------------------------------------------
--------------------------------------------------------------------------------
--------------------------------------------------------------------------------
--------------------------------------------------------------------------------
--------------------------------------------------------------------------------
--------------------------------------------------------------------------------
--------------------------------------------------------------------------------
--------------------------------------------------------------------------------
--------------------------------------------------------------------------------
--------------------------------------------------------------------------------
--------------------------------------------------------------------------------
--------------------------------------------------------------------------------
--------------------------------------------------------------------------------
--------------------------------------------------------------------------------
--------------------------------------------------------------------------------
--------------------------------------------------------------------------------
--------------------------------------------------------------------------------
--------------------------------------------------------------------------------
--------------------------------------------------------------------------------
--------------------------------------------------------------------------------
--------------------------------------------------------------------------------
--------------------------------------------------------------------------------
--------------------------------------------------------------------------------
--------------------------------------------------------------------------------
--------------------------------------------------------------------------------
--------------------------------------------------------------------------------
--------------------------------------------------------------------------------
--------------------------------------------------------------------------------
--------------------------------------------------------------------------------
--------------------------------------------------------------------------------
--------------------------------------------------------------------------------
--------------------------------------------------------------------------------
--------------------------------------------------------------------------------
--------------------------------------------------------------------------------
--------------------------------------------------------------------------------
--------------------------------------------------------------------------------
--------------------------------------------------------------------------------
--------------------------------------------------------------------YFCF--------
--------------------------------------------------------------------------------
--------------------------------------------------------------------------------
--------------------------------------------------------------------------------
--------------------------------------------------------------------------------
--------------------------------------------------------------------------------
--------------------------------------------------------------------------------
--------------------------------------------------------------------------------
--------------------------------------------------------------------------------
--------------------------------------------------------------------------------
--------------------------------------------------------------------------------
--------------------------------------------------------------------------------
--------------------------------------------------------------------------------
--------------------------------------------------------------------------------
--------------------------------------------------------------------------------
--------------------------------------------------------------------------------
--------------------------------------------------------------------------------
--------------------------------------------------------------------------------
--------------------------------------------------------------------------------
--------------------------------------------------------------------------------
--------------------------------------------------------------------------------
------------------------------------------------------------------------------V
>PRELSG_0414600
MVSPF------------------FF------F------------------------------------------------
--------LT---LYIILSNNIRE---C-TTNSDP---------------------------------------------
---------------QGSLS--T----------------EVG---GV-Q-------------------------------
---------------AQST--------DLQG---------------------------TAAST-----------DANVVS
GADGSQH----GSPVSPQVTGVTGQGDATAAATVTGSG-GGGGNQV----Q-------AQPQAQAP------TQSDQAGT
TQ----------------------------TNSPNTH-QSGSGS------SETNGST------------S----------
------VV---------T---AESGGSGTT----STIGVDGSN-------------------------------------
--------------------------------------------------------------------------------
---Q--------GGNS------S-----A----------------P-----V--A--KPSPKSIPKLSFPVKSSLLKKNL
GIKVTGQCGV-FFRVVFSPHLTLAFETDDGKIELVQELK--------------PL--------------------YKLEI
KFADKCEKTK--NFKFLAIIKESILTLRWEVPENE-SG-----------TKKETK--KFKLPKFDIPITSILVHSG--DE
QLSAIESKSYTVKDVLPEKCSKIASECFLSGSIDVQKCYHCSLLVNKTAEGDECLNFVNSEDKSR---------IES-SI
VAAASD--EESSENKLGESIDNILRRIYKTD---E------INM--KRELLTLDNLDDELKEEIKNYCNLLKEVDVSGTL
DNHELGNETEVFNNLTRLLKMHAEEKNISLSNKLRNAAICIKNVDEWIINKRGLVLPEETNDYFE--KVK-DMPDAPKEE
EEYED-EI-KIT-------------------EDMFEKDEDGIVDLTKSDKDMKLLSP-YFINNKYCNDDYCDRWKDKTSC
VSKIEVEEQGYCGVCWVFASKLHLETIRCMRGYGHFRSSPLYVANCSKRKPEYRCSVGSNPIEFLQIIEERGFLPLESDH
PYSYTQVDKKCPTPKRNWVNLWGDTELLQYIN------YS-KRKYSKGYITYESAAYRDNMDLFIKIVKREIQNKGSVIV
YIKTKDVFSYDFNGGGVHNLCGDAI--PDHAANIIGYGKYINKKGEKRSYWLIRNSWGYYWGDEGNFKLDMYGPSNCDYH
FIHTVLVFKVNLGMVELPSQH-ESYNPFNFFLKNSPQYYHELYYKNYNPEESKELP----------KNYENIDVPDQVQD
NNFKDNTENDNDVNNR--KESDE---------------------NFVMYGTDSD--------------------------
--------------------------------------------------------------------------------
--------------------------------------------------------------------------------
--------------------------------------------------------------------------------
--------------------------------------------------------------------------------
--------------------------------------------------------------------------------
--------------------------------------------------------------------------------
--------------------------------------------------------------------------------
--------------------------------------------------------------------------------
--------------------------------------------------------------------------------
--------------------------------------------------------------------------------
--------------------------------------------------------------------------------
--------------------------------------------------------------------------------
--------------------------------------------------------------------------------
--------------------------------------------------------------------------------
--------------------------------------------------------------------------------
--------------------------------------------------------------------------------
--------------------------------------------------------------------------------
----------------------------N---------------------------------------------------
--------------------------------------------------------------------------------
-----------------------------------------------------G-----DSS--SSPPAEKKNSILHYLK
DIKKNKVKTNLVTYLDEKDLGNEHSC------------------------------------------------------
--------------------------------------------------------------------------------
--------------------------------------------------------------------------------
--------------------------------------------------------------------------------
--------------------------------------------------------------------------------
--------------------------------------------------------------------------------
--------------------------------------------------------------------------------
--------------------------------------------------------------------------------
--------------------------------------------------------------------------------
--------------------------------------------------------------------------------
--------------------------------------------------------------------------------
--------------------------------------------------------------------------------
--------------------------------------------------------------------------------
---------------------------------------------------------------SRVYSN-DPTKNETCRK
FCVDNFSKCKDHYSPGYCLTKLSENTNGC---------------------------------------------------
--------------------------------------------------------------------------------
--------------------------------------------------------------------------------
--------------------------------------------------------------------------------
--------------------------------------------------------------------------------
--------------------------------------------------------------------------------
--------------------------------------------------------------------------------
--------------------------------------------------------------------------------
--------------------------------------------------------------------------------
--------------------------------------------------------------------------------
--------------------------------------------------------------------------------
--------------------------------------------------------------------------------
--------------------------------------------------------------------------------
--------------------------------------------------------------------------------
--------------------------------------------------------------------------------
--------------------------------------------------------------------------------
--------------------------------------------------------------------------------
--------------------------------------------------------------------------------
--------------------------------------------------------------------------------
--------------------------------------------------------------------------------
--------------------------------------------------------------------------------
--------------------------------------------------------------------------------
--------------------------------------------------------------------------------
--------------------------------------------------------------------------------
--------------------------------------------------------------------------------
--------------------------------------------------------------------------------
--------------------------------------------------------------------------------
--------------------------------------------------------------------------------
--------------------------------------------------------------------------------
--------------------------------------------------------------------------------
--------------------------------------------------------------------------------
--------------------------------------------------------------------------------
--------------------------------------------------------------------------------
--------------------------------------------------------------------------------
--------------------------------------------------------------------------------
--------------------------------------------------------------------------------
--------------------------------------------------------------------------------
--------------------------------------------------------------------------------
--------------------------------------------------------------------------------
--------------------------------------------------------------------------------
--------------------------------------------------------------------------------
--------------------------------------------------------------------------------
--------------------------------------------------------------------------------
--------------------------------------------------------------------------------
--------------------------------------------------------------------------------
--------------------------------------------------------------------------------
--------------------------------------------------------------------------------
--------------------------------------------------------------------------------
--------------------------------------------------------------------------------
--------------------------------------------------------------------------------
--------------------------------------------------------------------SFCF--------
--------------------------------------------------------------------------------
--------------------------------------------------------------------------------
--------------------------------------------------------------------------------
--------------------------------------------------------------------------------
--------------------------------------------------------------------------------
--------------------------------------------------------------------------------
--------------------------------------------------------------------------------
--------------------------------------------------------------------------------
--------------------------------------------------------------------------------
--------------------------------------------------------------------------------
--------------------------------------------------------------------------------
--------------------------------------------------------------------------------
--------------------------------------------------------------------------------
--------------------------------------------------------------------------------
--------------------------------------------------------------------------------
--------------------------------------------------------------------------------
--------------------------------------------------------------------------------
--------------------------------------------------------------------------------
--------------------------------------------------------------------------------
--------------------------------------------------------------------------------
------------------------------------------------------------------------------V
>PBILCG01_0210500
MKFHI------------------SF------F------------------------------------------------
--------LI---LYVVFFKNTIK---S-ETTTDETT-------------------------------------------
---------------RESLS--S----------------DGS--------------------------------------
-----------------------------------------------------------SVTT-----------QAGTEE
PKQ--------------------QQLKEVR-TG------------T----E-------AEQKVESARTGVKESQSEVEIA
GR-------------------------------------SSGTGGSV-GTEISHGSQ-----------------------
-----------------EQGKVS---GPQL------------------------PQ-----------------------S
SE------------------------------------------------QSK-N-KQTDEQSRNEE--------LPSVT
TERN---ITSPNNVEP------S-----KSAL-------------PPT-HSF--K--NLNKSTI-PKTIPIKSSFLKYYK
GVKITGSCGV-EFQLVMVPHLFINVETKENNIQLEPQFM--------------KL--------------NERIDFEKDKT
NLKNKCHVNKKQSFKFILYLQHDLITIKWKVYEEK-PDTTTTTDPGQVDLNVDVK--RYKLPKLDQPITSIQIHSLAKDG
ETYLMESKNYNLEDQIPEKCEAITSDCFLSGNVDIEKCFQCTLLVNKADKNDECLKYVSKNIKDR---------FEE-IL
TKGEED--ENFDEYEFIASANYILKNIYKNK--YD------TNG--KKELLHFKEIDNNLKVELINYCNLLKDNNISGIL
TNEELGNEQDIFNNLTKLLEEHKEENNYVLYHKMKNEVLCLKNVNDWMKNKTGLVLPQLKYSLNN--VKE-NK-------
------EN-YIK-------------------KNIFEEDENGIVDLTKFPVDTSYSSY-NHVDSLYCNQDYCNRLKDHNNC
ISKLNVEDQKNCALSWVFASKYHFETIKCMKGYEPINTSALYVANCVKNENKDVCIEGSNPLVFLQTVEEKGFLPAESNY
PYDQSKVGDVCPQVQNEWDNIFENTKVLNYNN------EP-SSLGTKGYTAYESKHFKDKMDTFIKLIKDEIMNKGSVIA
YVKSENVLGYELNGKKVQNLCGDKT--PDHAVNIIGYGNYIDDEGEKKSYWIVRNSWGKYWGDEGYFKVDMYGPSDCENN
FIHSVVVFNIDLPVNENFDKK-E-HDIYNYYLKNSPDFYHNIYYKSYNLEKHVSP-----------INSWSK--------
-------------RLY--NKLNN---------------------ENLVFGQETTNPIGE------------G-RPT----
--------------------------------------------------------------------------------
-----------------------------------SS--EG-----------------------------GRLPGD--I-
-------------NGNS-EEN---------KG-------QH-SSAS----------------------------------
--------------------------------------------------------------------------------
--------------------------------------------------------------------------------
----------------------------------------------------------GAGSRPSQ-GSD----------
------------------ESSSGNVSDSSGKSSHGSTNSNSRGSSSERLTI----------------EG-----------
-------VP-----------QDGS--------------------------------------------------------
--------------------------------------------------------------------------------
--------------------------------------------------------------------------------
--------------------------------------------------------------------------------
--------------------------------------------------------------------------------
--------------------------------------------------------------------------------
--------------------------------------------------------------------------------
--------------------------------------------------------------------------------
--------------------------------------------------------------------------------
--------------------------------------------------------------------------------
-----------SSLSESS---------EGKENIL-SPP-KEGTNTP----------------------------------
-------------IHVPTSRDT---------------------------------------S---------------PQI
-----------------PNQE-----GT----SAPPTPSTPST---------PP--V--VSP--TAAEKSRTAQIFHVLK
HIKDNKIKMGLVKYDNSDNIGGDHVC------------------------------------------------------
--------------------------------------------------------------------------------
--------------------------------------------------------------------------------
--------------------------------------------------------------------------------
--------------------------------------------------------------------------------
--------------------------------------------------------------------------------
--------------------------------------------------------------------------------
--------------------------------------------------------------------------------
--------------------------------------------------------------------------------
--------------------------------------------------------------------------------
--------------------------------------------------------------------------------
--------------------------------------------------------------------------------
--------------------------------------------------------------------------------
---------------------------------------------------------------SRTYAV-NPEKQEECVK
FCDDNWEKCKNKPSPGYCLTKL-KKTNEC---------------------------------------------------
--------------------------------------------------------------------------------
--------------------------------------------------------------------------------
--------------------------------------------------------------------------------
--------------------------------------------------------------------------------
--------------------------------------------------------------------------------
--------------------------------------------------------------------------------
--------------------------------------------------------------------------------
--------------------------------------------------------------------------------
--------------------------------------------------------------------------------
--------------------------------------------------------------------------------
--------------------------------------------------------------------------------
--------------------------------------------------------------------------------
--------------------------------------------------------------------------------
--------------------------------------------------------------------------------
--------------------------------------------------------------------------------
--------------------------------------------------------------------------------
--------------------------------------------------------------------------------
--------------------------------------------------------------------------------
--------------------------------------------------------------------------------
--------------------------------------------------------------------------------
--------------------------------------------------------------------------------
--------------------------------------------------------------------------------
--------------------------------------------------------------------------------
--------------------------------------------------------------------------------
--------------------------------------------------------------------------------
--------------------------------------------------------------------------------
--------------------------------------------------------------------------------
--------------------------------------------------------------------------------
--------------------------------------------------------------------------------
--------------------------------------------------------------------------------
--------------------------------------------------------------------------------
--------------------------------------------------------------------------------
--------------------------------------------------------------------------------
--------------------------------------------------------------------------------
--------------------------------------------------------------------------------
--------------------------------------------------------------------------------
--------------------------------------------------------------------------------
--------------------------------------------------------------------------------
--------------------------------------------------------------------------------
--------------------------------------------------------------------------------
--------------------------------------------------------------------------------
--------------------------------------------------------------------------------
--------------------------------------------------------------------------------
--------------------------------------------------------------------------------
--------------------------------------------------------------------------------
--------------------------------------------------------------------------------
--------------------------------------------------------------------------------
--------------------------------------------------------------------------------
--------------------------------------------------------------------------------
--------------------------------------------------------------------FFCY--------
--------------------------------------------------------------------------------
--------------------------------------------------------------------------------
--------------------------------------------------------------------------------
--------------------------------------------------------------------------------
--------------------------------------------------------------------------------
--------------------------------------------------------------------------------
--------------------------------------------------------------------------------
--------------------------------------------------------------------------------
--------------------------------------------------------------------------------
--------------------------------------------------------------------------------
--------------------------------------------------------------------------------
--------------------------------------------------------------------------------
--------------------------------------------------------------------------------
--------------------------------------------------------------------------------
--------------------------------------------------------------------------------
--------------------------------------------------------------------------------
--------------------------------------------------------------------------------
--------------------------------------------------------------------------------
--------------------------------------------------------------------------------
--------------------------------------------------------------------------------
------------------------------------------------------------------------------V
>PKNH_0413100
MNPRI------------------SF------T------------------------------------------------
--------WA---ICALFGTYVA----A-QLASGGLW-------------------------------------------
---------------NGSSF--P----------------TSA---YS---------------------------------
------------------------------------------------------------NHT-----------------
--------------------DENKLSIDQE-NG------------R----G-------D---------ASPEYYSGIEVD
GT-------------------------------------IAHTPLNV-P-------------------------------
--------------------------------------------------------------------------------
---------------------------------------------------PPNA------DNPAGQ-------------
-------------GQS------P-----QQVD-------------QAT-SNT--TGIADAPASK-RIEIEVRSALLKDHD
GVKITGTCNA-NFQVFLVPHISISVEAESNTIQISRMIE--------------NVTTTKEWDKG-DGNSSQPLQFEENID
SLLNQCTEGR--TFKFIVIIKGKELILKWKVYEEI-PSAT-------ENNKVDVR--KYALKNLGLPITAIQVHSGKEDS
NLFLLKSKAYFLRKNIPRTCERIVTSCYLSGNVDIHKCFQFTLLMENHDMTNECSKYVSSEVTDK---------FKG-IK
IEAQDN--VDPEEIQLRKTIDRILNWIYRID---E-------DG--KKVLIMQDELDLSMKEDLITYCQIMKKVDKSGTL
EEHQIGSEMDVLTNLKGLLKNHSHEELPTLEGKLKIPAICMKDASKWVVNKRGLVLPPFEYKHLQ--RRV-ITSVDSQEE
NKLADKED--VI-------------------KDMHMPGYRAVIDLSQKG-G--VNHS-DHSGEMFCNEDYCNRWKDRNSC
FARIETEEQGNCNLSWLFASKLHLETIKCMKGYDHVATSALYVANCSSRGNKSKCISGSNPYEFLTIVEENGFLPPALLL
PYSYGKVGNTCPKQEDHWQNLWSNVKLLEPSY------EP-NSISTKGYTSYESDDFRGNIERFVNLVKREVKNRGSIMA
YVKAMGVLGYDFNGKEVQSLCGDRR--PDHAVNIIGYGNYINVNGEKSSYWLIRNSWGYYWGDEGNFRVDVYAPPGCQHN
FIHTAAAFN-------------------NYYLKSSPDSFGSIYYNNIGPKDDSAL-------------------------
-------------KNR--TGANQ---------------------NLAVQGKGKHSELYK------------D-SDP----
--------------------------------------------------------------------------------
-----------------------------------SV--TT-----------------------------NPVR-E--P-
-------------KGSQ-EDA---------PE-------MG---------------------------------------
--------------------------------------------------------------------------------
--------------------------------------------------------------------------------
--------------------------------------------------------------------------------
--------------------------------------------------------------------------------
--------------------------------------------------------------------------------
--------------------------------------------------------------------------------
--------------------------------------------------------------------------------
--------------------------------------------------------------------------------
--------------------------------------------------------------------------------
--------------------------------------------------------------------------------
--------------------------------------------------------------------------------
--------------------------------------------------------------------------------
--------------------------------------------------------------------------------
--------------------------------------------------------------------------------
-----------------Y---------TGKSIFE-NAE--IEEIKG----------------------------------
-------------EFIS---------------------------------------------KSPLTSF--------GEI
-----------------A--------------------------------------------------------------
-LRGGKIGKKLH-MAMGSNITGYHSS------------------------------------------------------
--------------------------------------------------------------------------------
--------------------------------------------------------------------------------
--------------------------------------------------------------------------------
--------------------------------------------------------------------------------
--------------------------------------------------------------------------------
--------------------------------------------------------------------------------
--------------------------------------------------------------------------------
--------------------------------------------------------------------------------
--------------------------------------------------------------------------------
--------------------------------------------------------------------------------
--------------------------------------------------------------------------------
--------------------------------------------------------------------------------
---------------------------------------------------------------SRSLAH-NPGKRTECIQ
FCHNEWNNCKDDISPGYCLAKR-RKTGDC---------------------------------------------------
--------------------------------------------------------------------------------
--------------------------------------------------------------------------------
--------------------------------------------------------------------------------
--------------------------------------------------------------------------------
--------------------------------------------------------------------------------
--------------------------------------------------------------------------------
--------------------------------------------------------------------------------
--------------------------------------------------------------------------------
--------------------------------------------------------------------------------
--------------------------------------------------------------------------------
--------------------------------------------------------------------------------
--------------------------------------------------------------------------------
--------------------------------------------------------------------------------
--------------------------------------------------------------------------------
--------------------------------------------------------------------------------
--------------------------------------------------------------------------------
--------------------------------------------------------------------------------
--------------------------------------------------------------------------------
--------------------------------------------------------------------------------
--------------------------------------------------------------------------------
--------------------------------------------------------------------------------
--------------------------------------------------------------------------------
--------------------------------------------------------------------------------
--------------------------------------------------------------------------------
--------------------------------------------------------------------------------
--------------------------------------------------------------------------------
--------------------------------------------------------------------------------
--------------------------------------------------------------------------------
--------------------------------------------------------------------------------
--------------------------------------------------------------------------------
--------------------------------------------------------------------------------
--------------------------------------------------------------------------------
--------------------------------------------------------------------------------
--------------------------------------------------------------------------------
--------------------------------------------------------------------------------
--------------------------------------------------------------------------------
--------------------------------------------------------------------------------
--------------------------------------------------------------------------------
--------------------------------------------------------------------------------
--------------------------------------------------------------------------------
--------------------------------------------------------------------------------
--------------------------------------------------------------------------------
--------------------------------------------------------------------------------
--------------------------------------------------------------------------------
--------------------------------------------------------------------------------
--------------------------------------------------------------------------------
--------------------------------------------------------------------------------
--------------------------------------------------------------------------------
--------------------------------------------------------------------------------
--------------------------------------------------------------------FFCY--------
--------------------------------------------------------------------------------
--------------------------------------------------------------------------------
--------------------------------------------------------------------------------
--------------------------------------------------------------------------------
--------------------------------------------------------------------------------
--------------------------------------------------------------------------------
--------------------------------------------------------------------------------
--------------------------------------------------------------------------------
--------------------------------------------------------------------------------
--------------------------------------------------------------------------------
--------------------------------------------------------------------------------
--------------------------------------------------------------------------------
--------------------------------------------------------------------------------
--------------------------------------------------------------------------------
--------------------------------------------------------------------------------
--------------------------------------------------------------------------------
--------------------------------------------------------------------------------
--------------------------------------------------------------------------------
--------------------------------------------------------------------------------
--------------------------------------------------------------------------------
------------------------------------------------------------------------------V
>C922_02818
MVLHT------------------GE------L------------------------------------------------
--------N-----------------------------------------------------------------------
--------------------------------------------------------------------------------
--------------------------------------------------------------------------------
--------------------------------------------------------------------------------
--------------------------------------------------------------------------------
---------------------ASS--------------------------------------------------------
--------------------------------------------------------------------------------
--------------------------------------------------------------------------------
--------------------------------------------------------------------------------
--------------------------------------------------------------------------------
----------------------------------AGTTPVCTLLLQK-ENDQECSKFVSSEIKNR---------LDD-MQ
AKGEDE--QDPDEVEPEQSIHSILDKMYNNV---E-------GG--NNEVSHLAILDATLKEELLRYCDLMKAMDTSGLL
ENYEMGSADDVFSHIANMLEKNGDYVVSSLSNRMKNTAICLKGPDE----------------------------------
--------------------------------------------------------------------------------
--------------------------------------------------------------------------------
--------------------------------------------------------------------------------
--------------------------------------------------------------------------------
--------------------------------------------------------------------------------
--------------------------------------------------------------------------------
--------------------------------------------------------------------------------
--------------------------------------------------------------------------------
--------------------------------------------------------------------------------
--------------------------------------------------------------------------------
--------------------------------------------------------------------------------
--------------------------------------------------------------------------------
--------------------------------------------------------------------------------
--------------------------------------------------------------------------------
--------------------------------------------------------------------------------
--------------------------------------------------------------------------------
--------------------------------------------------------------------------------
--------------------------------------------------------------------------------
--------------------------------------------------------------------------------
--------------------------------------------------------------------------------
--------------------------------------------------------------------------------
--------------------------------------------------------------------------------
--------------------------------------------------------------------------------
--------------------------------------------------------------------------------
--------------------------------------------------------------------------------
--------------------------------------------------------------------------------
--------------------------------------------------------------------------------
--------------------------------------------------------------------------------
--------------------------------------------------------------------------------
--------------------------------------------------------------------------------
--------------------------------------------------------------------------------
--------------------------------------------------------------------------------
--------------------------------------------------------------------------------
--------------------------------------------------------------------------------
--------------------------------------------------------------------------------
--------------------------------------------------------------------------------
--------------------------------------------------------------------------------
--------------------------------------------------------------------------------
--------------------------------------------------------------------------------
--------------------------------------------------------------------------------
--------------------------------------------------------------------------------
--------------------------------------------------------------------------------
--------------------------------------------------------------------------------
--------------------------------------------------------------------------------
--------------------------------------------------------------------------------
--------------------------------------------------------------------------------
--------------------------------------------------------------------------------
--------------------------------------------------------------------------------
--------------------------------------------------------------------------------
--------------------------------------------------------------------------------
--------------------------------------------------------------------------------
--------------------------------------------------------------------------------
--------------------------------------------------------------------------------
--------------------------------------------------------------------------------
--------------------------------------------------------------------------------
--------------------------------------------------------------------------------
--------------------------------------------------------------------------------
--------------------------------------------------------------------------------
--------------------------------------------------------------------------------
--------------------------------------------------------------------------------
--------------------------------------------------------------------------------
--------------------------------------------------------------------------------
--------------------------------------------------------------------------------
--------------------------------------------------------------------------------
--------------------------------------------------------------------------------
--------------------------------------------------------------------------------
--------------------------------------------------------------------------------
--------------------------------------------------------------------------------
--------------------------------------------------------------------------------
--------------------------------------------------------------------------------
--------------------------------------------------------------------------------
--------------------------------------------------------------------------------
--------------------------------------------------------------------------------
--------------------------------------------------------------------------------
--------------------------------------------------------------------------------
--------------------------------------------------------------------------------
--------------------------------------------------------------------------------
--------------------------------------------------------------------------------
--------------------------------------------------------------------------------
--------------------------------------------------------------------------------
--------------------------------------------------------------------------------
--------------------------------------------------------------------------------
--------------------------------------------------------------------------------
--------------------------------------------------------------------------------
--------------------------------------------------------------------------------
--------------------------------------------------------------------------------
--------------------------------------------------------------------------------
--------------------------------------------------------------------------------
--------------------------------------------------------------------------------
--------------------------------------------------------------------------------
--------------------------------------------------------------------------------
--------------------------------------------------------------------------------
--------------------------------------------------------------------------------
--------------------------------------------------------------------------------
--------------------------------------------------------------------------------
--------------------------------------------------------------------------------
--------------------------------------------------------------------------------
--------------------------------------------------------------------------------
--------------------------------------------------------------------------------
--------------------------------------------------------------------------------
--------------------------------------------------------------------------------
--------------------------------------------------------------------------------
--------------------------------------------------------------------------------
--------------------------------------------------------------------------------
--------------------------------------------------------------------------------
--------------------------------------------------------------------------------
--------------------------------------------------------------------------------
--------------------------------------------------------------------------------
--------------------------------------------------------------------------------
--------------------------------------------------------------------------------
--------------------------------------------------------------------------------
-------------------------------------------------------------------------------
>PCOAH_00008610
MINV-------------------G--------------------------------------------------------
---------------TLLGTNVG----A-KLAPGGLW-------------------------------------------
---------------TGTSS--S----------------QNA---SS---------------------------------
------------------------------------------------------------NHA-----------------
--------------------DAKKLPLGGQ-SD------------R----S-----------------VSPEYSSNIEAD
G-------------------------------------------------------------------------------
--------------------------------------------------------------------------------
--------------------------------------------------------------------------------
-------------EEP------P-----QQVE-------------HPL-NRV--TDVAAAPANK-RTEVEVRSALLKNHD
GVKITGTCNA-KFQLFLVPHVSISVEAESNTIQLGRKLE--------------NVTITKKQHKVISSESSPLLQFEENVH
SLVNQCTGRR--TFKFVVIIKGKELILKWKVYEKM-PSTT-------ENNKVNVR--TFLLKNTDQPITAIQVHTAKGNE
DSFLLESKSYFLKDDMPAKCDLIARNCFLSGNLDIEGCYKCTLLSENTELSSPCFNYLPPDFKQN---------YEQ-IK
RKTHDE--IDPEAVQLEEFIGRILQVVLKIG---E-------NDTPTEGETKVEYPNDDLKELLLSYCQVIKKVDKSGTL
EVHQMGNQMDVLTNLKGLLKNHSKEEIPALREKLKNPAICMKDASKWVVQKRGLALPPFEYKHLQ--RRV-TTPVDSQEE
HKATNKKN--VI-------------------EDMHIPGYRAAIDLSQKG-K--VSHS-DLSGGMFCNEDYCDRWKDKNSC
FSHIETEEQGNCNLSWLFASKLHLETIRCMKGYDHLSSSALYVANCSERGNKSKCTSASNPYEFLTIVEENGFLPPALSV
PYSYGKVGNSCPKQEDHWQNLWANVKLLEPSN------DP-NAVSTKGYTSYESDDFRGNIETFVNLIKREVRSKGSVMA
YIKALGVLGYDFNGKEVQSLCGDKR--PDHAVNIIGYGNYITAGGHKKSYWLIRNSWGKYWGDGGNFRVDVYGPPECQHN
FIHTAAVFNVDVLVAENPSQR-E-APLYNYYLKSSPDFWGNIYYKNIGRKDGAEL-------------------------
-------------KDR--TGGNQ---------------------NLTVQGQEEQTKLLE------------D-SDL----
--------------------------------------------------------------------------------
-----------------------------------TT--TA-----------------------------NPVK-V--P-
-------------KGAQ-EDA---------PK-------RG---------------------------------------
--------------------------------------------------------------------------------
--------------------------------------------------------------------------------
--------------------------------------------------------------------------------
--------------------------------------------------------------------------------
--------------------------------------------------------------------------------
--------------------------------------------------------------------------------
--------------------------------------------------------------------------------
--------------------------------------------------------------------------------
--------------------------------------------------------------------------------
--------------------------------------------------------------------------------
--------------------------------------------------------------------------------
--------------------------------------------------------------------------------
--------------------------------------------------------------------------------
--------------------------------------------------------------------------------
-----------------D---------AGKRISE-GPT--IGEISE----------------------------------
-------------ELIS---------------------------------------------ESPVTPI--------QQA
-----------------TLRE-----GQVEANPASPL---TVTASLPTERDVLL--VRDGTD--EEKTEAATMEVMHILK
HIKHGKVKLGIVTYGSYSNIAGDHSCSRSFAQDPEKRDECIQFCHDEWNNCKGEASPGYCAALLDDVIKCDEDVNIPDPP
ESQNENPGRKDNPPSNSNPSPHEDSGTVEPTVDGNESGGEHKTVGEAIDKPADQPADQPAEQSAKQSTDKPTDGPLTQPT
VEVSSKAAAAAVRNPNEIEAKCEQLKDQDGVKITGPCGAKFQVFLVPHVTINVETETNTIYIGKKLNDVIITKKQHKVIS
SESSPLLQFEENVHSLVNQCTGRRTFKFVVIIKGKELILKWKVYEKMPSTTENNKVDVRTFLLKNTDKPITAIQVHTAKG
NEDSFLLESKSYFLKDDMPPKCDLIARNCFLSGNLDIEGCYKCTLLYENTELNSPCFNYLSPDFKQNYEQIKRKTQQEKD
PIEVQLATSINKVLQGMYKKGEMGLNELLSFDKADTTLKEELLNYCASMKKVDTSGVLENYELGSEEDVFSNLTNILKNH
AGETKSTLQDKLKNPAICLKNANQWVGRKKGLVLPSLSHTHGEGTLSAIATEKEGKKEDKLKGSKKVQTNGYDGVINFLS
HEKTNMQSTSFIDSMYCNDEYCNRWKDDTSSCLAKIEPQDQGDCATSWLFASKLHLETIKCMKGYEHVPSSALYVANCSN
KETPTDKCHAASNPLEFLHTLEETKFLPTESNLPYSYKAVNNVCPEPKNHWQNLWANVKLLDPQYQPNAVSTKGYTAYQS
ANFNGNMDAFIKLVKSEIMNKGSVIAYVKAAGALSYDLNGKKVQSLCGSEETPDLAVNIIGYGNYINGEGIKKSYWLLQN
SWGKYWGDGGHFKVDMHGPPECQHNFIHTAAVFNVDLPLLENVEKKGPMLYNYYMKSSPDFYNHILYRGVQTEEDREIGI
SGQDKIISSVVSGQTSAEDTLDSEEQSSVVGEGKGNTTTEGAESTEEAKSPPEAGTDESIETEEQDEQEEEEGDEFEEKG
YGEQEEEGDDEFEEEGYDKFEEEGDDEQEVEEDNEPEEEGAEYEEGYTETGKESVETEEPSRVAMSDESSGEMEEPHTMA
SPSGSVNSTPSSAAPASTRNISLIKVKQIMEVIHIMKHIKSGKLRLGITTYKDDLDLANKHDCSRSYSQ-DPEKRDECIQ
FCHDEWNNCKGEASPGYCLTQR-RRKNDCFFCYVRIGSKGRRIRRKDRYRLNNEKEHRGMEDNPAVGPKGDLELNRFLLS
LLHQASLLFANGGARCADAGSGGTPGDNPAGPPQSTDNGGMNSASSSGGHSSAGGSSAPAAQSPEAPNAGGSPPPQATSA
NIPAVSQAPSVSNTASADAQVAAAPSASFTYPIHVKASLLKNYKGVKVTGPCGSYFQVYLVPYLYVNVNSGGSEIEMEPL
FMKVDNKIKFEKEKHLLQNICAENKTFKLVLYVDKDVLTIKWKVYPAEGEASSDNTVDIRKYKMKDIGQPITSMQVMMVA
EQDGTMYVESKNFSIMNDIPEKCDAIAKECFMSGVLDIQKCYHCTLLLQEKKKAEECFTYVSPQIKDNFEKIQQTKAEDE
EDPSEAELEKTIHNIFTKIYEEGGNLYKEVNQLAIMDYSLKYELLKYCSLMKEVDASGTLDNHELGNPEEVFAHITTILH
NNSELDVFSLKNKLKNPALCLKKVGHWIGSKTGLTLPSLENSSVQNNADSFGESEDDISDSTTTEGADSYPLHFSDKLFC
NNDYCDRTKDTSSCFAKIEPQDQGDCATSWLFASKLHLETIKCMKGYDHVPSSALYVANCSNKETPTDKCHAPSNPLEFL
HTLEETKFLPTESNLPYSYKAVNNVCPEPKTHWQNLWANVTLLPPQYQPNAVSTKGYTAYQSANFNGNMDAFIKLVKSEI
MNKGSVIAYVKAAGALSYDLNGKKVLSLCGSEETPDLAVNIIGYGNYINAEGIKKSYWLLQNSWGKYWGDEGNFKVDMHG
PPECQHNFIHTAAVFNLHIPVVIPTPNSDPEINSYYLKNSPDFFSNFYLNKLEAEKANGLSHQKGPIHNSVLYGQSGEGE
SEEQVSTSIESGTGVETASDGLVAGGTAATGGPNSPTVPVTSEAVTQPGGEAAPVSTNLVNDAPGNSATSTEGVQVTPPS
NEPVPPVTDTVTGPAPVQLSELTGSTGINVQGVTKVLHFLKNVKNGKVSSSFVTYDDESAIGDKSCSRVQSSDVDKLEDC
VKFCEENWNACKGSISPGYCLTKKKGNNDCFFCFVHAFNLCKNLKMGTYRFVVKLEQFPGGAAKITQVLHILNHVKQRKV
KTGLVTYSSYAAMSARHDRMKLLVALLFIPTYVLIQRMSLRCNMFVLLFTKTFNTGALLRRNAQGFVYAESTPGGVIWGT
ASDGYLLTQEDSEQKRIMTKDERADSRLGKYQTGNNRTTTTHGAFSKRREQDEGLGQANHTKVKTQLLKEPIGGKINRMC
EAEIAFPFIPPSYISVTTEDSKAGAFRMLTYNKDNALPLTWEVYFPVEPLTATKRNATEAKWYNRALAENNDGPSDDDHD
FFPGGIHSEGDEALPPIGKDDLSEEHQLRNSIDHILNWVYRIDKDGRKVLITQEELNNSMKEDLMKYCQLMKQVDTSGTL
EVHQMGNEIEVFNNLIELLRKHQDETVSTLRRKLRNPAVCMKNVGEWILKRRGLVLPDSSSSNASEHDANLVADSRWIKC
VKSNSIGASTDKYNREEDGMVDWEKLKMRSKHICGFNGGLHSGGERSNGDDPEGSNGKDLCSPKDKEENKMKYSFLLLLA
LCAAYGNHVAICTTTETSSDGGSNVSQPGPSGSGTGAENPGSPQAGSHSVSSESEQGVGESTNLPSAVSEAQSSAEPNSP
QEGQAANQDGNGTDSEDSSASTAQGGVSPAPPGSPSGQAGATQLQAIPKKAEVKSALLKNFTGVKVTGPCDTEVGLYLIP
YIYISVKVAADTIELSTKFPNSDNIIVAFTDGGKTMVNKCEGDFQKTFKFIAYLEDNILTLKWIVYPQGTNENNKVADVR
KYKLPNLERPITSIQVHSLMLQGDSVIYTSKDYSIKNDIPKTCQQVLSACFLSGNTDIENCYTCNLLINKEDTNDKCFDY
VSADFKNEFQEVKAKGQDDEESNEYKLAQAIDAVLSGIYKTHINGNKELITSEELHANVMEQISNYCHVLKEVDTSGTLE
VHQMGNEIEVFNNLVNFLQKHGEEKYSTLEWKLQNPALCLKNVNDWLVNKKGLVLPLLPNGGSHIYLGDNNHVQDEQKCC
PSTYQEGDDGIIDLSVVHKNAHAPSTPFTNHMFCNYDYCDRTKDTSSCLAKIETQDQGDCATSWLFASKIHLETIKCMKG
YEHVPSSALYVANCSNNETPTDKCHAPSNPLEFLHTLEETKFLPTESNLPYSYKAVNNVCPQPKTHWQNLWENVTLLAPQ
YQPNAVSTKGYTAYQSANFNGNMDAFIKLVKSEIMNKGSVIAYVKATGALSYDLNGKKVQSLCGSEETPDLAVNIIGYGN
YINGEGVKKSYWLLQNSWGKYWGDGGHFKVDMHGPEHCQHNFIHTAAVFNLDVPHFQSPAKDTQLYSYHLKSSPDFYKNL
YYNALGGECGSAPCQAVHGQDTPKPVVEVGVEYLESAAEGEQNISQVSPVGSAVSDTQVQVTQQQQQQLQQHPPPPPPEE
EHQNGVEHQAGGPEVQTVPGGENPNAGMEIEKIVQIIHVLKHIKQTKMVTRVVTYEGLYDLGDPSCSRTEASSVEKLDEC
IKFCNENYFSLYQVNKPEGAVCWDCAMRCTSTDGNEGQGAEEQVNADLGMDTGDNSVKGQPVVPQNGALPAENSQGVQGG
PVDTSSQNPNQNEEVEKVEAGMVEAPSEGAKQEIQVKSSLLKGYKGVKVTGTCGASFLVFFAPYLFIDVDTDSSNIYLGT
DLIDLEVTEQMGKEGDEKNKCKDGKTFKFVAFIGDDHLTIKWKVYDSADQKPTQNDKAEMRKYVMKNLSGEFTSVQVHNV
VQQNGSNVFESKNYALSNDMPEKCDAIAANCFLSGSVYIEKCYRCTLKMENANSSDVCYNYLPKVEKPTKEGAQIYDYYV
KNSPDLEGNIHHKNVDGQMNGSANNGAGVVQGQETAEKEVADAVKEPAPLDNTGATEGKVDEPESTHVPPLPEQEEVAGV
TDVDTTEGDQPEQVELPEQPEQQGPAGPEGQPSTSPEAAVLGTQLSHVLKYIKKNKVKMNLITYKNPEVISTGHDCSRSY
SINPDKYEECVKICEANWSKCENDAVPGFCLYEHAKENDSFLTSTNVTICETNKVDNVTQGGNKGTSGGKSNGSPPSKNS
PPSDGSKKNETPFPTKTISFSMPPNLDGGESKNENASSTEKKGAPTDGSPPSSTNATGGSSTSSGKEAENKVIPPQKSEQ
TKPFATEVTGQGHQTALEIFGGNTTNSNGPLDGPMQVESALLKNYKGVKVTGPCGSYFRVYLVPHILIYALTKNSIIQIE
SLFDDNTRIDFEYADDIVNKCEEGKNFKLIVYLKENILTLKWNVFPSTEEDHSDVTTKADVRRFKIPQLERPFTSIQVYT
ADVKAGVIESKNYALGADIPDKCNSIATDCFLNGNINIDKCYQCSLLVQNSDQTSDECFNYVSKDLQDQHNNAKVKGQDD
VNPKEYELTESIDIILKNIYKVDKIKKKKVLIGMDDLDDVLKVELLNYCKLLKEMDVKGTLENCELGDEIDIFNNVIRLL
SMHPKENIITLQDKLRSTAICLKNVDEWVEKKRGLVLPEGEESSSHEGNPTKVDKEDDDNEEEGHVKESELLNQDMYRKD
EDGTIDLVKAGKELKLRSPYFKSSKYCNYEYCDRWKDKTSCISNIEVEEQGNCGLCWVFASKLHLETIRCMRGYGHFRSS
ALYVANCSRRNPKDICAVGSNPIEFLQIVRDIGFLPLESDHPYLHTKAGNECPKIKDNWINLWGNSKLLSHKMYGHFMVY
KGLISYQSRHFKDNMHIFIDLVKREVQNKGSVIIYIKTKDVIGYDFNGKGVHNMCGDKVPDHGANIVGYGNYINVDGEKR
SYWLIRNSWGYYWGNEGTFKVDMLGPKGCKYNFIHTAVVFKVNLGAIDIPNKDVDLNHTYFPKHNSDFFHSLYFNNYDDE
AANQKKIIPKYRNKDYSGSAYKWKKVAKRWQIAGQDGDDHTGGASSGEASGKNSNVPPKSAKPTASAEKKIQILHVLKHI
DKAKIMRGLVKYENISETQNDHSCARAHSKNPDKMEECKLFCEENWNSCKNHYSPGYCLTKLYNGSNCYFCYVDNGREHS
SEKSNKNTEPQLGVNSLNSVQMCSSHIAREVKTSNKQAKRPTHTSYDSYKSNQVCVALGTHVTRCTGDGSAVPGGGDKPH
TVNPSQGGSPDAKSNDIESESEGAASMEVADASKEDVQITSALLKNYNGIKITGSCKAHFRVFLLPHLWIYAAAPENKIQ
LRPNFGPITSIDLGNLINDCKKGTNNKFKFVVHTSDDILTLKWKVTGEGAAPDNKEDVKKYKLPPLERPFTSVQVHSANA
KSKIIESKFYDIDSSMPAQCDLIARNCFLTGSLDIEHCYHCTLLEKKMTEGNECFNYVSTEAKEMIKKDTPIKAQEEDAN
SAEHKLIESIDVILKAMYKSDKDYEKKELITLEEVDAKLKKELANYCSLLKQVDTSGTLKNHQLANEEETYRNLTRLLQM
HKGENVITLQDKLRNAAICMKDIDKWIVYKRGLTLPEGVPYSEDNTKEYLPEELLTEIEKEKSVYDDDVFDKDTNGVIDL
NKVPSEMKFKSPYFKKSKYCNNEYCDRWKDKTSCISNIEVEEQGDCGLCWIFASKLHLETIRCMRGYGHFRSSALFVANC
SKRDPEERCSVGSNPTEFLEIVKDTGFLPLESDLPYSYKHAGKSCPKNRNKWTNLWGDTKLLYHVRSNVFYKTLGYVSYE
SKLFHTNMDLFIDILKKEIQNKGSVIIYIKTENTIDYDFNGRIVHSLCGHNDADHAANIIGYGNYINVDGEKRSYWLIRN
SWGYYWGDEGNFKVDMHGPAHCQHNFIHTAVVFKIDLGIVEVPKKKKRDQSLYNYFVKYVPNFLYNLFFVCFDARAYIDD
DDNVLGEKGKEGASGGENAVVDGQAAVAGQTENPSSVANKAGIISPVGSQMSTVTSLTPVDNSGEKKIPVMHILKYVKEN
KMTKASVKYNSLSEIEGSHSCSRTYALDEEGHAECIQFCLKNWTSCKGHYNPGYCLTKIGKGPISRINLMSVCLILTLKT
FPLLNFADAHFCKIKMISQIAQYVVFALVAHLVKRVKSNILVNCFGTLHCKICHIAIRNCFLSGTSNLTKCIECEERYYN
IQPCTHHTENFLQTSRDKGAFVEMKDHDYLTEEKVDDLISEIVKLSLERQKKAVPATEQANEDFRKKIMQLCLYSNFSDH
YENAKKHTQADAEEVEKHIIRIVNMYIKENNNMEHITNSLKNPALCLKDPAEWTKDRAGYKDNNVPSVGIIPERKLFKPY
EVKSLMSSLYSYSSNCNRQFCDRFSDPNECENSIRVLNQGTCGNCWAFASSQVISAYRCRKGLGFAEPSIKYVTLCKNKN
ADNFEENPFGHYNDNICREGGHLSYYLDTLDKTKMLPTSYDVPYNEPIKGVDCPETSDKWTNMWENVNPLTRILNGYLYR
GYFKISFHEYANSGKTDELISVIKDYIIEQGSLFVSMEVNEKLSFDHDGEKVMMNCEYKASPDHALALIGYGDYIKPSGE
KSSYWLLRNSWGSHWGDRGNFKIDMYGPPDCNGAVLCNAFPLVLQMNGKKINKPLPDDFASTDNKTRYDHSYFTRDRNRR
QSRRYNSNKEQDQPNDQAHYDPFDNPKNNEIYDGEDRDWPAFDPFKDYVYPYMDNNKDAEGGNGGISDNRSSKIRRTVFK
TSLVVNIGDTQFKRNIYMKKKDEYKEQHSCLRTYSLDSQADVSCRDNCNQYIDLCKHYTSIGRCLMRFAPNYKCVYCGM
>PADL01_0206600
MKFHI------------------SF------F------------------------------------------------
--------LI---LYIVFFKNTIK---C-ENTRDVN--------------------------------------------
---------------AESLS--V----------------QSP---DA-K-------------------------------
----------------------------LQG---------------------------QNEQQ-----------ESPIDT
PEQPKQL----SGSSSGGDTNEQQQERTES-QDV---GK-A----S----G-------AGAP------------------
---------------------------------PSISDQTRAQ-----GQTPAPGQT--------------SAPVQ----
-----SVATGEAL--GAGAGTETSVGSGVS----ATVQVPGTDGAS--------------------------EQTVLPPS
QES-----------------------------------------------SSPNGIGESQEQASSGQGA--IPKSSDPQK
PDTE---QKSPAQKDS------S-----KPVL-------------PPA-HSF--S--NLNKSTI-PQTIPVKSYFLKHYK
GVKVTGSCGV-QFQLVIVPHLFINVETKENNIQLEPQFM--------------KL--------------SERIDFEKDKS
NLKNKCDANKTQTFKFILYLQDDMITIKWKVDEDK-PATPTITTPGKVDLNVDVK--RYKLPKLDQPVTSIQIHSLAKDG
EKYLMESKDYDLGDKVPEKCEAIANDCFLSGNVDIEKCFQCTLLVKNSDKNDECLKYVSKNIKDR---------FEE-IK
TKGEDD--EDSDEYEFIASANYILKNMYKKN---D------TNE--KKELLDFKEVDNDLKVELLNYCNLLKDNDVNGIL
TNEELGNEEDIFNNLTKLLEEHKEENDNVLYNKMKNEALCLKNVNDWMKNKTGLVLPQLKYSLNN--VNE-NN-------
------EN-YIK-------------------ETVFEEDENGIVDLTKFTVDTNYSSY-NHADSLYCNQDYCNRLKDHNNC
VSKINVEDQKNCALSWAFASKYHLETIKCMKGYEPVNTSALYVANCGKNENKDVCTEGSNPLVFLQTVEEKGFLPTESNY
PYDESKVGDACPEVQTEWDNAFENTKVLDYNN------EP-FSLGTKGYTAYESEHFKDNMDTFVKLIKDEIKNKGSVIA
YVKAENVLGYELNGKKVQNLCGDKT--PDHAVNIVGYGNYINDEDEKKSYWLVRNSWGKYWGDDGYFKVDMYGPSNCENN
FIHSVVVFNVDVPVNENFDKK-E-NDKFKYYLKNSPDFYHNIYYKNYNLEKHVSP-----------MNTWGK--------
-------------GLH--NKLNN---------------------DNLVFGQESAVTVEE------------G-QLG----
--------------------------------------------------------------------------------
-----------------------------------TD--SA-----------------------------RSLRGE--A-
-------------SESL-ETA---------KG-------QG-SSTS----------------------------------
--------------------------------------------------------------------------------
--------------------------------------------------------------------------------
----------------------------------------------------------GAGGSS-E-S------------
--------SHVDTVVNSVVSTDGSLSRSTGEDQNGNADGRLNGSEGGRPNE---------------SAG-----------
-------ENSSGQSVTQEKSQVGD--------------------------------------------------------
--------------------------------------------------------------------------------
--------------------------------------------------------------------------------
--------------------------------------------------------------------------------
--------------------------------------------------------------------------------
--------------------------------------------------------------------------------
--------------------------------------------------------------------------------
--------------------------------------------------------------------------------
--------------------------------------------------------------------------------
--------------------------------------------------------------------------------
-----------VSLPASS---------QEGINTSPSPN--VDKNTP----------------------------------
-------------GSLPNPTAA---------------------------------------HSQPP--------V--EQN
-----------------DNER-----GT----NAPGS---TQT---------TP--V--VPT--QTADNSKKAQIFHVLK
HIKDSKIKMGLVKYENSDNIGADHVC------------------------------------------------------
--------------------------------------------------------------------------------
--------------------------------------------------------------------------------
--------------------------------------------------------------------------------
--------------------------------------------------------------------------------
--------------------------------------------------------------------------------
--------------------------------------------------------------------------------
--------------------------------------------------------------------------------
--------------------------------------------------------------------------------
--------------------------------------------------------------------------------
--------------------------------------------------------------------------------
--------------------------------------------------------------------------------
--------------------------------------------------------------------------------
---------------------------------------------------------------SRTTAV-NPEKQEECVK
FCDDNWDNCKNKPSPGYCLTQL-KKTNEC---------------------------------------------------
--------------------------------------------------------------------------------
--------------------------------------------------------------------------------
--------------------------------------------------------------------------------
--------------------------------------------------------------------------------
--------------------------------------------------------------------------------
--------------------------------------------------------------------------------
--------------------------------------------------------------------------------
--------------------------------------------------------------------------------
--------------------------------------------------------------------------------
--------------------------------------------------------------------------------
--------------------------------------------------------------------------------
--------------------------------------------------------------------------------
--------------------------------------------------------------------------------
--------------------------------------------------------------------------------
--------------------------------------------------------------------------------
--------------------------------------------------------------------------------
--------------------------------------------------------------------------------
--------------------------------------------------------------------------------
--------------------------------------------------------------------------------
--------------------------------------------------------------------------------
--------------------------------------------------------------------------------
--------------------------------------------------------------------------------
--------------------------------------------------------------------------------
--------------------------------------------------------------------------------
--------------------------------------------------------------------------------
--------------------------------------------------------------------------------
--------------------------------------------------------------------------------
--------------------------------------------------------------------------------
--------------------------------------------------------------------------------
--------------------------------------------------------------------------------
--------------------------------------------------------------------------------
--------------------------------------------------------------------------------
--------------------------------------------------------------------------------
--------------------------------------------------------------------------------
--------------------------------------------------------------------------------
--------------------------------------------------------------------------------
--------------------------------------------------------------------------------
--------------------------------------------------------------------------------
--------------------------------------------------------------------------------
--------------------------------------------------------------------------------
--------------------------------------------------------------------------------
--------------------------------------------------------------------------------
--------------------------------------------------------------------------------
--------------------------------------------------------------------------------
--------------------------------------------------------------------------------
--------------------------------------------------------------------------------
--------------------------------------------------------------------------------
--------------------------------------------------------------------------------
--------------------------------------------------------------------------------
--------------------------------------------------------------------FFCY--------
--------------------------------------------------------------------------------
--------------------------------------------------------------------------------
--------------------------------------------------------------------------------
--------------------------------------------------------------------------------
--------------------------------------------------------------------------------
--------------------------------------------------------------------------------
--------------------------------------------------------------------------------
--------------------------------------------------------------------------------
--------------------------------------------------------------------------------
--------------------------------------------------------------------------------
--------------------------------------------------------------------------------
--------------------------------------------------------------------------------
--------------------------------------------------------------------------------
--------------------------------------------------------------------------------
--------------------------------------------------------------------------------
--------------------------------------------------------------------------------
--------------------------------------------------------------------------------
--------------------------------------------------------------------------------
--------------------------------------------------------------------------------
--------------------------------------------------------------------------------
------------------------------------------------------------------------------V
>PVL_040012600
MRLPI------------------FL------L------------------------------------------------
--------LT---LYWICTEGVVK---C-EQEKGGSD-------------------------------------------
---------------TGDPS--V----------------GDP---QT-N---------------A---------------
---------------------------P-GG--------------------------DAASSE-----------HSS---
--------------------------------QG---G---RPDQQ----E-------SPTQEETP------VPQESPAQ
KE----------------------------DVPPSGP-QNQANSPQPSGGTPPPASN-----------------------
--------------------------------------------------------------------------------
--------------------------------------------------------------------------------
----IIHTGISTNGSP-----PH-----AAAT-------------PGG-DNP--K--QEEATTA-LKPIQVKSALLKDHK
GVKVTGPCDA-TFQVYLVPYLYIDVNAKNTEIEMDPMFT--------------KV--------------DNKIKFEEGKH
RLMNICEEGK--TFKLVVYMYEDVLTIKWKVYAPK-GVPA-------ADKTLDVR--KYKMRDIGRPITSIQVLATSKND
ETVLVESKNYSVMEEIPEKCDAIANDCFLSGVLDVQKCYHCTLLLEKKEKAQECFKFISPEIRDR---------FDD-IK
TKGEDE--EDPNEAELEESIHTILEKMYQNG---G-------A---NNEVNHLAILDDTLKEEIQNYCAMMKEMDTTGVL
GNYEMGNADEVFGNIAKMMGKNGNYSVSSLPNKMKNAAICLKSPDEWVEGKTGLMLPNLVPPYLVHNNVE-DV--T----
TSLE--TS-SDG-------------------TTAFKQDDDGIIDLTNLD-CVDVHPS-VLADKMHCNDEYCDRAKDTSSC
MAKIEVEDQGDCATSWLFASKMHLETIKCMKGYDHVGASALYVANCSGEEANDKCHAASNPLEFLDILEETKFLPAESDL
PYSYKQMGNACPEPKSYWQNLWADVKLLEKQY------EP-NAVSTKGYTAYQSDHFMANMDAFIKIVKSQVMSKGSVIA
YVKAAGVMTHDMNGVDVHSLCGAET--PDLALNIVGYGNYITAEGQKKSYWLLRNSWGKYWGDDGTFKVDMHSPPGCQHN
FIHTAAVFNLDIPLATHTINK-D-PEISDYYLKNSSDYYENLYYKKFQGSGATGG-------------------------
-------------AGK--QWVQG---------------------ASTVYGQAEDPKVAAG--------------------
--------------------------------------------------------------------------------
--------------------------------------------------------------------------------
--------------------------------------------------------------------------------
--------------------------------------------------------------------------------
--------------------------------------------------------------------------------
--------------------------------------------------------------------QG----------
----------------------------------------------TKVAESKDTQSRAEPAGDTTPSG-----------
-------PTQTKADP-----GQEQ--------------------------------------------------------
--------------------------------------------------------------------------------
--------------------------------------------------------------------------------
--------------------------------------------------------------------------------
--------------------------------------------------------------------------------
--------------------------------------------------------------------------------
--------------------------------------------------------------------------------
--------------------------------------------------------------------------------
--------------------------------------------------------------------------------
--------------------------------------------------------------------------------
-----------GTEIKSA---------DGGVS---TPV--VNPEEQASGLPEVPGTLPETPVSPRPSAPEGPPGPPGPQG
PSGPSESPGPQGPPAQPVETVLPEAPATP-------------------------I--PPVLPRAPE--------T--TVL
-----------------PPPP---VLPV----PTTPP---LPG---------AP--T--NST--VPPTESEVKEVLHILK
HIKKGKVKVGLVTYDTEKVIGAEKVC------------------------------------------------------
--------------------------------------------------------------------------------
--------------------------------------------------------------------------------
--------------------------------------------------------------------------------
--------------------------------------------------------------------------------
--------------------------------------------------------------------------------
--------------------------------------------------------------------------------
--------------------------------------------------------------------------------
--------------------------------------------------------------------------------
--------------------------------------------------------------------------------
--------------------------------------------------------------------------------
--------------------------------------------------------------------------------
--------------------------------------------------------------------------------
---------------------------------------------------------------SRAYAV-DHEKQEECVE
FCEANWDACKGKVSPGYCLTKK-RGSNDC---------------------------------------------------
--------------------------------------------------------------------------------
--------------------------------------------------------------------------------
--------------------------------------------------------------------------------
--------------------------------------------------------------------------------
--------------------------------------------------------------------------------
--------------------------------------------------------------------------------
--------------------------------------------------------------------------------
--------------------------------------------------------------------------------
--------------------------------------------------------------------------------
--------------------------------------------------------------------------------
--------------------------------------------------------------------------------
--------------------------------------------------------------------------------
--------------------------------------------------------------------------------
--------------------------------------------------------------------------------
--------------------------------------------------------------------------------
--------------------------------------------------------------------------------
--------------------------------------------------------------------------------
--------------------------------------------------------------------------------
--------------------------------------------------------------------------------
--------------------------------------------------------------------------------
--------------------------------------------------------------------------------
--------------------------------------------------------------------------------
--------------------------------------------------------------------------------
--------------------------------------------------------------------------------
--------------------------------------------------------------------------------
--------------------------------------------------------------------------------
--------------------------------------------------------------------------------
--------------------------------------------------------------------------------
--------------------------------------------------------------------------------
--------------------------------------------------------------------------------
--------------------------------------------------------------------------------
--------------------------------------------------------------------------------
--------------------------------------------------------------------------------
--------------------------------------------------------------------------------
--------------------------------------------------------------------------------
--------------------------------------------------------------------------------
--------------------------------------------------------------------------------
--------------------------------------------------------------------------------
--------------------------------------------------------------------------------
--------------------------------------------------------------------------------
--------------------------------------------------------------------------------
--------------------------------------------------------------------------------
--------------------------------------------------------------------------------
--------------------------------------------------------------------------------
--------------------------------------------------------------------------------
--------------------------------------------------------------------------------
--------------------------------------------------------------------------------
--------------------------------------------------------------------------------
--------------------------------------------------------------------------------
--------------------------------------------------------------------FFCF--------
--------------------------------------------------------------------------------
--------------------------------------------------------------------------------
--------------------------------------------------------------------------------
--------------------------------------------------------------------------------
--------------------------------------------------------------------------------
--------------------------------------------------------------------------------
--------------------------------------------------------------------------------
--------------------------------------------------------------------------------
--------------------------------------------------------------------------------
--------------------------------------------------------------------------------
--------------------------------------------------------------------------------
--------------------------------------------------------------------------------
--------------------------------------------------------------------------------
--------------------------------------------------------------------------------
--------------------------------------------------------------------------------
--------------------------------------------------------------------------------
--------------------------------------------------------------------------------
--------------------------------------------------------------------------------
--------------------------------------------------------------------------------
--------------------------------------------------------------------------------
------------------------------------------------------------------------------V
>PGSY75_0001300
MKFCI------------------SL------F------------------------------------------------
--------LI---LCVLFCKNDIK---C-TTVVESTQ-------------------------------------------
---------------EGSQK--L----------------QNP--------------------------------------
-----------------------------------------------------------PPTT-----------PESGSQ
VDSSSAS----PNSSIEKQTQ----------------------------------------------------------P
SQ-------------------------------------ESATGGNV-VNQETPANP-----------------------
-----------------SGQTSD---NPSD--------------------------------------------------
----------------------------------------------------------------------------PTPA
NPSD---KTSNDSSNS------P-----Q-------------------------A--TSAPSNP-PKSVDVKSAFLKHYK
GVKVTGSCNA-NFQLFLVPHIFINVETKENNIQLDAKFM--------------KL--------------TERIHFEKDTS
KLKNKCESGKKQTFKFVLYLKEDILTLKWKVDEEK-PATSLK----PEENTVDIR--LYKLPKLDQPITSIQVHTLAIEG
NSYLMESKDYSLGNNIPEKCDAIASDCFLSGNINIEKCLKCTLKVKKAEASDECYKYVSKDEPKETKPAQPASEVNQ-VK
AASEDY--SDDKEYELSQSINNILNKMYKKQSSDE------KNN--KKELIKLEDADDSLQEELNKYCNSLKEVDVNGVL
SNNEVGNEKDVFNNLTILLKEHMEENEHDVFEKLKNSALCLKNINDWLKNKTGLILPPVKNNLKG--TNE-KK-------
-ESNN-NT-EVN-------------------EDMFKENEHGIVDLTKFPIDTNYLSY-KHIDYSYCNNDYCNWSKDKNSC
ISHIGVEDQKNCALSWAFASKYHLETIKCMKGYEHTPISSLYIANCSKNENEDVCTEGSNPLKVLQMIEEKGFLPTEVDY
SYEQSKVGETCPEVQNGWVNLWGNAKLLEQNNDEQNNDEQ-NSLGTKGYTSYESETFKKDMHSFVKLIKDEIMNKGSVIA
YVKADKLMGYGFNGKKVQNLCGDKT--PDHAVNIIGYGNYINDEGHKKSYWIVRNSWGKYWGDKGQFKVDMYGPSDCEDN
FIHSVVVFNVDLPVNEESVKK-E-PKIYNYYLKASPDFYHNLYFKNFDSQKGKVD-------------------------
------------------E-------------------------------------------------------------
--------------------------------------------------------------------------------
--------------------------------------------------------------------------------
--------------------------------------------------------------------------------
--------------------------------------------------------------------------------
--------------------------------------------------------------------------------
--------------------------------------------------------------------------------
--------------------------------------------------------------------------------
--------------------------------------------------------------------------------
--------------------------------------------------------------------------------
--------------------------------------------------------------------------------
--------------------------------------------------------------------------------
--------------------------------------------------------------------------------
--------------------------------------------------------------------------------
--------------------------------------------------------------------------------
--------------------------------------------------------------------------------
--------------------------------------------------------------------------------
--------------------------------------------------------------------------------
--------------------------------------------------------------------------------
--------------------------------------------------------------------------------
--------------------------------------------------------------------------------
--------------------------------------------------------------------------------
--------------------------------------------------------------------------------
--------------------------------------------------------------------------------
--------------------------------------------------------------------------------
--------------------------------------------------------------------------------
--------------------------------------------------------------------------------
--------------------------------------------------------------------------------
--------------------------------------------------------------------------------
--------------------------------------------------------------------------------
--------------------------------------------------------------------------------
--------------------------------------------------------------------------------
--------------------------------------------------------------------------------
--------------------------------------------------------------------------------
--------------------------------------------------------------------------------
-----------------------AENKNS---------------------------------------------------
--------------------------------------------------------------------------------
--------------------------------------------------------------------------------
--------------------------------------------------------------------------------
--------------------------------------------------------------------------------
--------------------------------------------------------------------------------
--------------------------------------------------------------------------------
--------------------------------------------------------------------------------
--------------------------------------------------------------------------------
--------------------------------------------------------------------------------
--------------------------------------------------------------------------------
--------------------------------------------------------------------------------
--------------------------------------------------------------------------------
--------------------------------------------------------------------------------
--------------------------------------------------------------------------------
--------------------------------------------------------------------------------
--------------------------------------------------------------------------------
--------------------------------------------------------------------------------
--------------------------------------------------------------------------------
--------------------------------------------------------------------------------
--------------------------------------------------------------------------------
--------------------------------------------------------------------------------
--------------------------------------------------------------------------------
--------------------------------------------------------------------------------
--------------------------------------------------------------------------------
--------------------------------------------------------------------------------
--------------------------------------------------------------------------------
--------------------------------------------------------------------------------
--------------------------------------------------------------------------------
--------------------------------------------------------------------------------
--------------------------------------------------------------------------------
--------------------------------------------------------------------------------
--------------------------------------------------------------------------------
--------------------------------------------------------------------------------
--------------------------------------------------------------------------------
--------------------------------------------------------------------------------
--------------------------------------------------------------------------------
--------------------------------------------------------------------------------
--------------------------------------------------------------------------------
--------------------------------------------------------------------------------
--------------------------------------------------------------------------------
--------------------------------------------------------------------------------
--------------------------------------------------------------------------------
--------------------------------------------------------------------------------
--------------------------------------------------------------------------------
--------------------------------------------------------------------------------
--------------------------------------------------------------------------------
--------------------------------------------------------------------------------
--------------------------------------------------------------------------------
--------------------------------------------------------------------------------
--------------------------------------------------------------------YVYG--------
--------------------------------------------------------------------------------
--------------------------------------------------------------------------------
--------------------------------------------------------------------------------
--------------------------------------------------------------------------------
--------------------------------------------------------------------------------
--------------------------------------------------------------------------------
--------------------------------------------------------------------------------
--------------------------------------------------------------------------------
--------------------------------------------------------------------------------
--------------------------------------------------------------------------------
--------------------------------------------------------------------------------
--------------------------------------------------------------------------------
--------------------------------------------------------------------------------
--------------------------------------------------------------------------------
--------------------------------------------------------------------------------
--------------------------------------------------------------------------------
--------------------------------------------------------------------------------
--------------------------------------------------------------------------------
--------------------------------------------------------------------------------
--------------------------------------------------------------------------------
------------------------------------------------------------------------------Q
>PmUG01_04024300
MPCHG------------------GT------T------------------------------------------------
--------M--------------E---Q-PP-NVTSP-------------------------------------------
---------------SNSIA--Q----------------DVS--------------------------------------
-----------------------------------------------------------QNN------------------
--------------------------------------------------------------GSSSVQGSSTNTNPNGAG
DP----------------------------SVVPG---------------------------------------------
----------------AGVGGSGPTGANGVVGENHNGSSDGTSGS-----------------------------------
---------------------------------------------------PPNG-AEPSEVSGNGQGK--SDRSIAG--
-EQRN--------NDS------S----------------------------------EPVTTSN-NSDIQINSALLKDHK
GVKITGLCNV-DFLVFLVPYIYIHVKTDVDLILLRTKSN--------------NQ--------------TINVDFSTEE-
QSKNKCHDKY--TFKLIVNIHDNILTLKWKVYDKV-NNPP------NTDNKVDIR--KFMIRNIDQPITSIQIFNVLEKK
DVHILESKNYPLGNVMPDRCDIMATNCFFSGISDIEKCYKCTLLTKNLSPSDECFKYASKETDTQ---------NEQ-NV
LTTGND--EESVQYKLMESINNILDLIYKID---V-------NN--NKELVKMEEMDNTLKGELMKYCKLLKQEDVSGTL
ENHELANHVETYSNLTKLLEKHNEEKKSSLLYKLKNPAICMKYAENWITNKTGLVLPNLSYKNNE--NKI-QLQTT-KVS
ETSSVNQN-NI--------------------KDTFNDGIDGIIDLEAVE-QDNKQSF-YFTDNMFCNDEYCDRWKDKNTC
ISKIEAQDQGSCATSWIFASKLHLETIRCMKGYEHASSSALYVANCAHKEAKDKCHVGSNPLEFLKIIDENKFLPLEVNL
PYSYAKVGNTCPNPQNHWTNLWANVELLDSKD------EP-NSLGAKGYTAYESDKFRGNMDTFIKKIKHEVMHKGSVIA
YVKVENVMGYDLNGKKVLSLCGGKH--PDHAVNITGYGNYINSKGEKKSYWIVRNSWGKYWGDEGNFMVDMHGPEQCEHN
FMHSVVMFNIDMPLTNVNKKK-E-AELYNYYLKTSPDFYSNLYFNSLSAEKANDL-------------------------
-------------NNK--NVITA---------------------NSVIYGSDNSASGTQP-----------G-VGV----
--------------------------------A-----------------------------------------------
-----------------------------------PG--VGVAPGVGVAPGVGVAPGVGVAPGVGVAPGVGVAPGV--G-
-------------VASS-TRS---------RS-------ST-RSRS----------------------------------
--------------------------------------------------------------------------------
--------------------------------------------------------------------------------
----------------------------------------------------------STRSR----SST----------
------------------RSRSSTRS---------------RSSTRSRSST----------------RS-----------
-------RS-----------RSST--------------------------------------------------------
--------------------------------------------------------------------------------
--------------------------------------------------------------------------------
--------------------------------------------------------------------------------
--------------------------------------------------------------------------------
--------------------------------------------------------------------------------
--------------------------------------------------------------------------------
--------------------------------------------------------------------------------
--------------------------------------------------------------------------------
--------------------------------------------------------------------------------
-----------RSRS-ST---------RSRSSTR-S----RSSTRS----------------------------------
-------------RSSTRSRSS---------------------------------------TRSRS--------S--TRS
RSSTRSRSST-------RSRS-----GT----RSSSTRSRSST---------RSRSG--TRSRCSTRSRCSTRSRSSTWK
HVKNGKVKVDIVKYDSDNPINADHVC------------------------------------------------------
--------------------------------------------------------------------------------
--------------------------------------------------------------------------------
--------------------------------------------------------------------------------
--------------------------------------------------------------------------------
--------------------------------------------------------------------------------
--------------------------------------------------------------------------------
--------------------------------------------------------------------------------
--------------------------------------------------------------------------------
--------------------------------------------------------------------------------
--------------------------------------------------------------------------------
--------------------------------------------------------------------------------
--------------------------------------------------------------------------------
---------------------------------------------------------------SRARSYPNYEIKDECVT
FCNENWGACSEHKSPGYCLTQK-RKTDDC---------------------------------------------------
--------------------------------------------------------------------------------
--------------------------------------------------------------------------------
--------------------------------------------------------------------------------
--------------------------------------------------------------------------------
--------------------------------------------------------------------------------
--------------------------------------------------------------------------------
--------------------------------------------------------------------------------
--------------------------------------------------------------------------------
--------------------------------------------------------------------------------
--------------------------------------------------------------------------------
--------------------------------------------------------------------------------
--------------------------------------------------------------------------------
--------------------------------------------------------------------------------
--------------------------------------------------------------------------------
--------------------------------------------------------------------------------
--------------------------------------------------------------------------------
--------------------------------------------------------------------------------
--------------------------------------------------------------------------------
--------------------------------------------------------------------------------
--------------------------------------------------------------------------------
--------------------------------------------------------------------------------
--------------------------------------------------------------------------------
--------------------------------------------------------------------------------
--------------------------------------------------------------------------------
--------------------------------------------------------------------------------
--------------------------------------------------------------------------------
--------------------------------------------------------------------------------
--------------------------------------------------------------------------------
--------------------------------------------------------------------------------
--------------------------------------------------------------------------------
--------------------------------------------------------------------------------
--------------------------------------------------------------------------------
--------------------------------------------------------------------------------
--------------------------------------------------------------------------------
--------------------------------------------------------------------------------
--------------------------------------------------------------------------------
--------------------------------------------------------------------------------
--------------------------------------------------------------------------------
--------------------------------------------------------------------------------
--------------------------------------------------------------------------------
--------------------------------------------------------------------------------
--------------------------------------------------------------------------------
--------------------------------------------------------------------------------
--------------------------------------------------------------------------------
--------------------------------------------------------------------------------
--------------------------------------------------------------------------------
--------------------------------------------------------------------------------
--------------------------------------------------------------------------------
--------------------------------------------------------------------------------
--------------------------------------------------------------------FFCF--------
--------------------------------------------------------------------------------
--------------------------------------------------------------------------------
--------------------------------------------------------------------------------
--------------------------------------------------------------------------------
--------------------------------------------------------------------------------
--------------------------------------------------------------------------------
--------------------------------------------------------------------------------
--------------------------------------------------------------------------------
--------------------------------------------------------------------------------
--------------------------------------------------------------------------------
--------------------------------------------------------------------------------
--------------------------------------------------------------------------------
--------------------------------------------------------------------------------
--------------------------------------------------------------------------------
--------------------------------------------------------------------------------
--------------------------------------------------------------------------------
--------------------------------------------------------------------------------
--------------------------------------------------------------------------------
--------------------------------------------------------------------------------
--------------------------------------------------------------------------------
------------------------------------------------------------------------------V
>PY17X_0305400
MNPRR------------------YL------L------------------------------------------------
--------LV---SCAIFTINVHE---I-KTQSSNP--------------------------------------------
---------------PNDII-------------------NDA---YK---------------------------------
-----------------------------NG---------------------------TY--------------------
--------------------------------------------------------------------------------
K-------------------------------------------------NELNESS-----------------------
----------------------------------------GLSTNHIDETDVKK--------------------------
--------------------------------------------------------------------------------
-ESDN-------NTKN---------------------------------D-------SLNNEIS-DTETLIKSSLSKNGK
GIKAIGVCNE-DFRIYFGPYIWIYVTLSENIIKIEPEN---------------------------------GVRTSINLN
NLNNKCNDKKNDTFKFTAKIEEDILKIKWKTYTNE-TDQ---------EPKSDIK--KFRLPDLAKDLTSIQIFTTN--T
KENIIESKTYDIDKNIPEKCSAISASCFLGGSLNIESCYHCTLLAQKYPNDDECFNYISSELKNK---------INNDTI
IKGEDDLDENSDEKILREHIYKILKKMYNND---SDYCGNNRCN--KKMIKNIKELDTDLQIYIKNYCDILKKVDKSGTL
DSHEIANEVEAFNNLVRLLNSHTSENIYILFEKLKSPAICVKNINEWIVRKRGLVISNEY-DINS--YDT-TE-------
------EP-NIKNILSDAFNEEDTEAIGNDIQNNEIDDENEIINLKSSS-NKKLTSA-YFNSSRYCNKDYCDRWQDKTSC
ISNIEVEEQGECGICWIFASKLHLETIRCMRGYGHYRSSALYVANCSDRKKSEICDIGSNPIEFIQILHDVKYLPLESDY
PYSYYNVGDSCPTPKSNWTNLWGNNKLLYFKS------GSVEFMSSYGFIAITSSNHLDDFDTYVQIIKNEIRNKGSVIA
YIKTNNVIDYDFNGKIIHNLCGDDNDDADHAATIIGYGNYISNTGEKRSYWLIRNSWGYYWGDEGNFKVDIYGPQYCKYN
FIQTVVFFKLDLGVIEGP-QN-N-NQVYNYFSRHIPAFFTNLFYSSYDKRWDELS-------------------------
-------------SDEELNNYNK---------------------NISISGQTDNQINTNN-------------D------
--------------------------------------------------------------------------------
--------------------------------------------------------------------------------
--------------------------------------------------------------------------------
--------------------------------------------------------------------------------
--------------------------------------------------------------------------------
--------------------------------------------------------------------------------
--------------------------------------------------------------------------------
--------------------------------------------------------------------------------
--------------------------------------------------------------------------------
--------------------------------------------------------------------------------
--------------------------------------------------------------------------------
--------------------------------------------------------------------------------
--------------------------------------------------------------------------------
--------------------------------------------------------------------------------
--------------------------------------------------------------------------------
--------------------------------------------------------------------------------
--------------------------------------------------------------------------------
----------------------------F---------------------------------------------------
-------------------------YN---------------------------E--DTDYI------------------
----------------------------------------NEI---------ST-----SSS--KNISIQKKLDITHVLK
YVKNNKTQTSFIKYDDILEIEHEHNC------------------------------------------------------
--------------------------------------------------------------------------------
--------------------------------------------------------------------------------
--------------------------------------------------------------------------------
--------------------------------------------------------------------------------
--------------------------------------------------------------------------------
--------------------------------------------------------------------------------
--------------------------------------------------------------------------------
--------------------------------------------------------------------------------
--------------------------------------------------------------------------------
--------------------------------------------------------------------------------
--------------------------------------------------------------------------------
--------------------------------------------------------------------------------
---------------------------------------------------------------SRVQSI-GLKNKNECKS
FCLENWVKCKNHPSPGYCLTTL-YSGEDC---------------------------------------------------
--------------------------------------------------------------------------------
--------------------------------------------------------------------------------
--------------------------------------------------------------------------------
--------------------------------------------------------------------------------
--------------------------------------------------------------------------------
--------------------------------------------------------------------------------
--------------------------------------------------------------------------------
--------------------------------------------------------------------------------
--------------------------------------------------------------------------------
--------------------------------------------------------------------------------
--------------------------------------------------------------------------------
--------------------------------------------------------------------------------
--------------------------------------------------------------------------------
--------------------------------------------------------------------------------
--------------------------------------------------------------------------------
--------------------------------------------------------------------------------
--------------------------------------------------------------------------------
--------------------------------------------------------------------------------
--------------------------------------------------------------------------------
--------------------------------------------------------------------------------
--------------------------------------------------------------------------------
--------------------------------------------------------------------------------
--------------------------------------------------------------------------------
--------------------------------------------------------------------------------
--------------------------------------------------------------------------------
--------------------------------------------------------------------------------
--------------------------------------------------------------------------------
--------------------------------------------------------------------------------
--------------------------------------------------------------------------------
--------------------------------------------------------------------------------
--------------------------------------------------------------------------------
--------------------------------------------------------------------------------
--------------------------------------------------------------------------------
--------------------------------------------------------------------------------
--------------------------------------------------------------------------------
--------------------------------------------------------------------------------
--------------------------------------------------------------------------------
--------------------------------------------------------------------------------
--------------------------------------------------------------------------------
--------------------------------------------------------------------------------
--------------------------------------------------------------------------------
--------------------------------------------------------------------------------
--------------------------------------------------------------------------------
--------------------------------------------------------------------------------
--------------------------------------------------------------------------------
--------------------------------------------------------------------------------
--------------------------------------------------------------------------------
--------------------------------------------------------------------------------
--------------------------------------------------------------------------------
--------------------------------------------------------------------FFCN--------
--------------------------------------------------------------------------------
--------------------------------------------------------------------------------
--------------------------------------------------------------------------------
--------------------------------------------------------------------------------
--------------------------------------------------------------------------------
--------------------------------------------------------------------------------
--------------------------------------------------------------------------------
--------------------------------------------------------------------------------
--------------------------------------------------------------------------------
--------------------------------------------------------------------------------
--------------------------------------------------------------------------------
--------------------------------------------------------------------------------
--------------------------------------------------------------------------------
--------------------------------------------------------------------------------
--------------------------------------------------------------------------------
--------------------------------------------------------------------------------
--------------------------------------------------------------------------------
--------------------------------------------------------------------------------
--------------------------------------------------------------------------------
--------------------------------------------------------------------------------
------------------------------------------------------------------------------I
>C922_02819
MK------------------------------------------------------------------------------
--------------------------------------------------------------------------------
--------------------------------------------------------------------------------
--------------------------------------------------------------------------------
--------------------------------------------------------------------------------
--------------------------------------------------------------------------------
--------------------------------------------------------------------------------
--------------------------------------------------------------------------------
--------------------------------------------------------------------------------
--------------------------------------------------------------------------------
--------------------------------------------------------------------------------
--------------------------------------------------------------------------------
--------------------------------------------------------------------------------
--------------------------------------------------------------------------------
--------------------------------------------------------------------------------
--------------------------------------------------------------------------------
--------------------------------------------------------------------------------
--------------------------------------------------------------------------------
--------------------------------------------------------------------------------
--------------------------------------------------------------------------------
--------------------------------------------------------------------------------
--------------------------------------------------------------------------------
--------------------------------------------------------------------------------
--------------------------------------------------------------------------------
--------------------------------------------------------------------------------
--------------------------------------------------------------------------------
--------------------------------------------------------------------------------
--------------------------------------------------------------------------------
--------------------------------------------------------------------------------
--------------------------------------------------------------------------------
--------------------------------------------------------------------------------
--------------------------------------------------------------------------------
--------------------------------------------------------------------------------
--------------------------------------------------------------------------------
--------------------------------------------------------------------------------
--------------------------------------------------------------------------------
--------------------------------------------------------------------------------
--------------------------------------------------------------------------------
--------------------------------------------------------------------------------
-------------------------------------------------------------------------EVLQILK
HIKNGKVKLGLVAYDTEKPIGVEKVC------------------------------------------------------
--------------------------------------------------------------------------------
--------------------------------------------------------------------------------
--------------------------------------------------------------------------------
--------------------------------------------------------------------------------
--------------------------------------------------------------------------------
--------------------------------------------------------------------------------
--------------------------------------------------------------------------------
--------------------------------------------------------------------------------
--------------------------------------------------------------------------------
--------------------------------------------------------------------------------
--------------------------------------------------------------------------------
--------------------------------------------------------------------------------
---------------------------------------------------------------SRAYAV-DHQKQEECVE
FCEANREACKCKVSPGYCLTMK-RGTNDC---------------------------------------------------
--------------------------------------------------------------------------------
--------------------------------------------------------------------------------
--------------------------------------------------------------------------------
--------------------------------------------------------------------------------
--------------------------------------------------------------------------------
--------------------------------------------------------------------------------
--------------------------------------------------------------------------------
--------------------------------------------------------------------------------
--------------------------------------------------------------------------------
--------------------------------------------------------------------------------
--------------------------------------------------------------------------------
--------------------------------------------------------------------------------
--------------------------------------------------------------------------------
--------------------------------------------------------------------------------
--------------------------------------------------------------------------------
--------------------------------------------------------------------------------
--------------------------------------------------------------------------------
--------------------------------------------------------------------------------
--------------------------------------------------------------------------------
--------------------------------------------------------------------------------
--------------------------------------------------------------------------------
--------------------------------------------------------------------------------
--------------------------------------------------------------------------------
--------------------------------------------------------------------------------
--------------------------------------------------------------------------------
--------------------------------------------------------------------------------
--------------------------------------------------------------------------------
--------------------------------------------------------------------------------
--------------------------------------------------------------------------------
--------------------------------------------------------------------------------
--------------------------------------------------------------------------------
--------------------------------------------------------------------------------
--------------------------------------------------------------------------------
--------------------------------------------------------------------------------
--------------------------------------------------------------------------------
--------------------------------------------------------------------------------
--------------------------------------------------------------------------------
--------------------------------------------------------------------------------
--------------------------------------------------------------------------------
--------------------------------------------------------------------------------
--------------------------------------------------------------------------------
--------------------------------------------------------------------------------
--------------------------------------------------------------------------------
--------------------------------------------------------------------------------
--------------------------------------------------------------------------------
--------------------------------------------------------------------------------
--------------------------------------------------------------------------------
--------------------------------------------------------------------------------
--------------------------------------------------------------------------------
--------------------------------------------------------------------FFSF--------
--------------------------------------------------------------------------------
--------------------------------------------------------------------------------
--------------------------------------------------------------------------------
--------------------------------------------------------------------------------
--------------------------------------------------------------------------------
--------------------------------------------------------------------------------
--------------------------------------------------------------------------------
--------------------------------------------------------------------------------
--------------------------------------------------------------------------------
--------------------------------------------------------------------------------
--------------------------------------------------------------------------------
--------------------------------------------------------------------------------
--------------------------------------------------------------------------------
--------------------------------------------------------------------------------
--------------------------------------------------------------------------------
--------------------------------------------------------------------------------
--------------------------------------------------------------------------------
--------------------------------------------------------------------------------
--------------------------------------------------------------------------------
--------------------------------------------------------------------------------
------------------------------------------------------------------------------V
