# Supplementary material for: Phosphorylation in the Plasmodium falciparum Proteome: A Meta-Analysis of Publicly Available Data Sets
Source: J Proteome Res. 2024 Oct 30;23(12):5326–41. doi: 10.1021/acs.jproteome.4c00418 (PMC11629380; doi:10.1021/acs.jproteome.4c00418)
Supplement: Supplementary file 7 — pr4c00418_si_007.zip [file pr4c00418_si_007.zip › plasmodium_alignments/PF3D7_0208000_orthos.afa]

>PGSY75_0208000
MEFFIPY------L-Y---------IICVI----------------------F-IINVTS-TG-----------------
------------GG---T-----------------------------------------------------------D--
--DDINN----------IEG------------------------------------------------------------
---------------------------KSILGTSH---YNISN-------------------------------------
-------------------IN----------------------------------------------------------L
-----------------------------SAIPNL----------------------DS-SIPVGLSSDT----------
-----KK---W-------------------------S--------SNNP--TS--IKD-KK-------------------
-----------KKEI-K------P--------------------------------------------------------
---------------------------------------------------------KDIMNNNDTSN-SSS--------
------------------------------------------------------------------RNKENNNPIKSVLL
KENKGIKITGPCNANLSIFLVPHIYIDVETKYNNIQLRYKLDECSESIKFKDTTT-ELSTSDDTSLNVNFKAGVSRDTMD
KDRLYNICEDNK----TFKFVVYIIDNILTLKWKVYETGV--------------------------TNNKVDIRQYKMKE
LSSPITTFQIHSVSENKDFHVLETKNYAIKTDIPEKCDIMATKCFLSGNINIEKCLECTLLVQNNDT-SSECFTYVSKDV
RQNFNQIKAEAED-DENFRDYHLTDIINNILTKIYKIYKINKINKNEEKK-ELISLEELDDFLKERITDYCKILKELDMN
GTLVNHELGNNVDVFNNLIRLLKLHENESISTLHHKLRNSAICMKYPDKWIEKKRGLILPNIENNNIIYNIKY-EKLNEE
KK------KKIDNNMLDEHD---IKISDIKNIKKKNIYL-FSNNTLEHFNNEKQFCNSSYCNRLKDENNCISKIQIEDQG
NCSISWIFASKYHFETLKCMRGYKPHAISALYIANCSKRKHKDRCNVGSNPLEFLQIIQENKFLPMETNYLYTYTKVGNH
CPDEEKKWVNLLEHTRMINYNNKDFTTLSTKAYIAYESETFKKDMHSFVKLIKDEIMNKGSVIAYVKAENVLGYELNGKI
VQNLCGDKTPDHAVNIVGYGNYINDEDEKKSYWLVRNSWGKYWGDEGYFKVDMYGPSNCENNFIHSVVVFNINMPKNKKC
AVKRTLPL-----YNYYLKNSPDFYHNLYYKNFNSKKSMNLV-NASDERKN--IY--------------------DQEDK
-VNN---------------------------------EKRSKVL-NSEVT--T----------------SLSS-------
--------------------------------------------------------------------------------
--------------------------------------------------------------------------------
--------------------------------------------------------------------------------
QRY-----------------------------------------------------------------------------
--------------------------------------------------------------------------------
--------------------------------------------------------------------------------
--------------------------------------------------------------------------------
--------------------------------------------------------------------------------
--------------------------------------------------------------------------------
--------------------------------------------------------------------------------
--------------------------------------------------------------------------------
-------------------------------DKD-D-----NT----D----------------TIIG--------HRQD
-----------------INTQE--K---NIK-------------------------------------------------
--------------------------------------------------------------------------------
-------------------DEFH-KSSIT---------------------------------------------------
--------------------------NN------N--VSSSNM-------------------------------------
---T-I-SNKNT-NKVKIYHIIKHVKNTKIKIGFVKYDNYNIIGMNHTC-------------------------------
--------------------------------------------------------------------------------
--------------------------------------------------------------------------------
--------------------------------------------------------------------------------
--------------------------------------------------------------------------------
--------------------------------------------------------------------------------
--------------------------------------------------------------------------------
--------------------------------------------------------------------------------
--------------------------------------------------------------------------------
--------------------------------------------------------------------------------
--------------------------------------------------------------------------------
--------------------------------------------------------------------------------
--------------------------------------------------------------------------------
--------------------------------------------------------------------------------
------SRSYSADQEK-HEECIKFCELHWNECKDKTSPGYCLTKLKGSDECF----------------------------
--------------------------------------------------------------------------------
--------------------------------------------------------------------------------
--------------------------------------------------------------------------------
--------------------------------------------------------------------------------
--------------------------------------------------------------------------------
--------------------------------------------------------------------------------
--------------------------------------------------------------------------------
--------------------------------------------------------------------------------
--------------------------------------------------------------------------------
--------------------------------------------------------------------------------
--------------------------------------------------------------------------------
--------------------------------------------------------------------------------
--------------------------------------------------------------------------------
--------------------------------------------------------------------------------
--------------------------------------------------------------------------------
--------------------------------------------------------------------------------
--------------------------------------------------------------------------------
--------------------------------------------------------------------------------
--------------------------------------------------------------------------------
--------------------------------------------------------------------------------
--------------------------------------------------------------------------------
--------------------------------------------------------------------------------
--------------------------------------------------------------------------------
--------------------------------------------------------------------------------
--------------------------------------------------------------------------------
--------------------------------------------------------------------------------
--------------------------------------------------------------------------------
--------------------------------------------------------------------------------
--------------------------------------------------------------------------------
--------------------------------------------------------------------------------
--------------------------------------------------------------------------------
--------------------------------------------------------------------------------
--------------------------------------------------------------------------------
--------------------------------------------------------------------------------
--------------------------------------------------------------------------------
--------------------------------------------------------------------------------
--------------------------------------------------------------------------------
--------------------------------------------------------------------------------
--------------------------------------------------------------------------------
--------------------------------------------------------------------------------
--------------------------------------------------------------------------------
--------------------------------------------------------------------------------
--------------------------------------------------------------------------------
--------------------------------------------------------------------------------
--------------------------------------------------------------------------------
--------------------------------------------------------------------------------
--------------------------------------------------------------------------------
--------------------------------------------------------------------------------
--------------------------------------------------------------------------------
--------------------------------------------------------------------------------
-----------FCY------------------------------------------------------------------
--------------------------------------------------------------------------------
--------------------------------------------------------------------------------
--------------------------------------------------------------------------------
--------------------------------------------------------------------------------
--------------------------------------------------------------------------------
--------------------------------------------------------------------------------
--------------------------------------------------------------------------------
--------------------------------------------------------------------------------
--------------------------------------------------------------------------------
--------------------------------------------------------------------------------
--------------------------------------------------------------------------------
--------------------------------------------------------------------------------
--------------------------------------------------------------------------------
--------------------------------------------------------------------------------
--------------------------------------------------------------------------------
--------------------------------------------------------------------------------
--------------------------------------------------------------------------------
--------------------------------------------------------------------------------
--------------------------------------------------------------------------------
--------------------------------------------------------------------------------
--------------------V
>PVP01_0417200
MKSRLCA------L-L---------ILYML----------------------L-NRHSVK-CG-----------------
------------AA---------------------------------------------------------------G--
--GQ-GH----------GTG------------VSTDQ-----------GG---TSQPNDNQRGTENGPSGD---------
---------------------LT---GRSQSGQPSGGGDTVTQ-------------------------------------
-------------------TD----------------------------------------------------------Q
-----------------------------QVIAGQ----------------------TDGEAQVSARSQT----------
-----NQ---V-QS---------------NTSP--SA--------SSGD--QN--GGS-PGSTVQ---------------
----------------N------P---QHAT-------------------------------------------------
---------------------------------------------------------SQAGSPTDVAA-TTS--------
------------------------------------------------------------------ESFTNPIQVKASLL
RDQKGLKITGPCKSYFQVYLVPYLYLNVNAKESEIEMDPMFMKVDD--------------K------IKF-------EKE
KHLLNNICEDNK----TFKLVVYMYEGELTIKWKVYPPKG-E----------------------TSSDKTLDIRKYKMKD
IGQPITSMQVVVMSELNKTIYMESKNFAVMNQIPEKCDAIANECFLSGVLDVQKCYHCTLLLQKKEN-AEECFKFVSPTI
KNRFEDIQTKGED-EENPNVVELEETIDLLLNKIYKN------GEGE-SN-EVDQLAIIDSSFQSDLLKYCSLMKEVDTS
GSLDNHQLGDAEDVFANLTHLLQSNSDHDVPSLKNKLKSPAICLKNVGHWVGSKTGLVLPTLEYSHPQDNAES-FDEAE-
--------------------------EGTSNSTI---TQ-SADV-HPLNVTDKLFCNDDYCDRAKDTSSCVAKIEVQDQG
DCATSWLFASKVHLETIKCVKGYDHVGASALYVANCSGTEANDKCHAASNPLEFLNTLEETKFLAAESDLPYSYKAVNNA
CPEPKSHWKNLWENVKLLDPTNE-PNSVSTKGYTAYQSDHFKGNMDAFIKLVKSEVMKKGSAIAYVKAQGALSYDLNGKK
VQSLCGGETPDLAVNIVGYGNYITAEGQKKSYWLLQNSWGKHWGDDGNFKVDMYGPDHCQNNFIHTAAVFNLDVPVVVPA
-PNSDPEI-----NDYYMKNSPDFFSNFYLNKYEAEKANGLG-DEKGPIHNTVLY--------------------GQSGE
ETSALR--A-------S-T----------GD-RT-----GTEVAPASEVV--V---NGRVGSR-GAPRAGTEG-GGAGGS
--------------------------------------------------------------------------------
---------------------------------------------------------T----------------------
------------------------------------------------------------PGVGG---------------
SGT-----------------------------------------------------------------------------
--------------------------------------------------------------------------------
--------------------------------------------------------------------------------
--------------------------------------------------------------------------------
--------------------------------------------------------------------------------
--------------------------------------------------------------------------------
--------------------------------------------------------------------------------
--------------------------------------------------------------------------------
-------------------------------GGG-P-----GG----V----------------AAVG--------GGGS
GGGRERAAEVPGGTGEQGAAGA--R---PGQ-------------------------------------------------
--------------------------------------------------------------------------------
------------------GLPAG-TD-QP------------------------------------------VAVT-----
----------QPAV------------AP-VVA-PT--EASSTV--------------------------EKPK-------
-SIDST-GVISE-GITGVFHFLKNVKKGKVSSNFVTYDNTKAIG-DKAC-------------------------------
--------------------------------------------------------------------------------
--------------------------------------------------------------------------------
--------------------------------------------------------------------------------
--------------------------------------------------------------------------------
--------------------------------------------------------------------------------
--------------------------------------------------------------------------------
--------------------------------------------------------------------------------
--------------------------------------------------------------------------------
--------------------------------------------------------------------------------
--------------------------------------------------------------------------------
--------------------------------------------------------------------------------
--------------------------------------------------------------------------------
--------------------------------------------------------------------------------
------SRVQSSDVDK-LDECVKFCEANWDACKSKVSPGYCLTKKKGNNDCF----------------------------
--------------------------------------------------------------------------------
--------------------------------------------------------------------------------
--------------------------------------------------------------------------------
--------------------------------------------------------------------------------
--------------------------------------------------------------------------------
--------------------------------------------------------------------------------
--------------------------------------------------------------------------------
--------------------------------------------------------------------------------
--------------------------------------------------------------------------------
--------------------------------------------------------------------------------
--------------------------------------------------------------------------------
--------------------------------------------------------------------------------
--------------------------------------------------------------------------------
--------------------------------------------------------------------------------
--------------------------------------------------------------------------------
--------------------------------------------------------------------------------
--------------------------------------------------------------------------------
--------------------------------------------------------------------------------
--------------------------------------------------------------------------------
--------------------------------------------------------------------------------
--------------------------------------------------------------------------------
--------------------------------------------------------------------------------
--------------------------------------------------------------------------------
--------------------------------------------------------------------------------
--------------------------------------------------------------------------------
--------------------------------------------------------------------------------
--------------------------------------------------------------------------------
--------------------------------------------------------------------------------
--------------------------------------------------------------------------------
--------------------------------------------------------------------------------
--------------------------------------------------------------------------------
--------------------------------------------------------------------------------
--------------------------------------------------------------------------------
--------------------------------------------------------------------------------
--------------------------------------------------------------------------------
--------------------------------------------------------------------------------
--------------------------------------------------------------------------------
--------------------------------------------------------------------------------
--------------------------------------------------------------------------------
--------------------------------------------------------------------------------
--------------------------------------------------------------------------------
--------------------------------------------------------------------------------
--------------------------------------------------------------------------------
--------------------------------------------------------------------------------
--------------------------------------------------------------------------------
--------------------------------------------------------------------------------
--------------------------------------------------------------------------------
--------------------------------------------------------------------------------
--------------------------------------------------------------------------------
--------------------------------------------------------------------------------
-----------FCF------------------------------------------------------------------
--------------------------------------------------------------------------------
--------------------------------------------------------------------------------
--------------------------------------------------------------------------------
--------------------------------------------------------------------------------
--------------------------------------------------------------------------------
--------------------------------------------------------------------------------
--------------------------------------------------------------------------------
--------------------------------------------------------------------------------
--------------------------------------------------------------------------------
--------------------------------------------------------------------------------
--------------------------------------------------------------------------------
--------------------------------------------------------------------------------
--------------------------------------------------------------------------------
--------------------------------------------------------------------------------
--------------------------------------------------------------------------------
--------------------------------------------------------------------------------
--------------------------------------------------------------------------------
--------------------------------------------------------------------------------
--------------------------------------------------------------------------------
--------------------------------------------------------------------------------
--------------------V
>PmUG01_04024100
MKCSISF------F-L---------IIYII----------------------L-SRDIFR-CK-----------------
------------GE---------------------------------------------------------------D--
--KAVEP----------TQG------------QSGAQ-----------GS---S-SDTE---GR---ANSP---------
----------------------------SV-DGSH---NGPLS-------------------------------------
-------------------VN----------------------------------------------------------Q
-----------------------------QTDPKV----------------------TA---------------------
-----------------------------PTVP--ST--------SNTQ--TG--ESN-FRQEVA---------------
-----SASAAAGDRVDA---------------------------------------------------------------
---------------------------------------------------------SGSGASSIAVQ-SAT--------
------------------------------------------------------------------PSSQNNINVKSALL
KDHKGVKVTGTCNAKVQLFLVPHISITLETKESKIRLGPKYEDSDITKEFQTDNE-ELDIK------KIF-------EIK
IDKLQNRCADGK----TFKFIAYLQGEELTLKWKVYDNTT-P----------------------LNKGSKTDIMNYLIKN
LDRPITAIQVHTTKNIQSSFLIESKNYSITNSVPEKCELMAMNCFLSGSLNMENCYSCAVLLENDNIQNNECFNYTSAFI
KENIDNIKARAQDDDENPTQMELTQKIDNILKKMYKM------DNNN-NM-QLITLEGLDDTLKGELVQYCKLLKEVDTS
GTLESYEMGNETEIFNNLTRLLAKHADETYASLQHKLRNAAICMKNVNDWIKNKRGLSLPQFEYHNLENNSNN-LQNYEN
ST-QNVESKNVNSV---KQN---EGYDGVIDFSD---YN-GTNM-NSSQLTDTMYCNKEYCDRWKDNDSCFSKIEAAEQG
NCAISWLFASKLHLETIRCMNRYDHVKSSALYIANCSKRNPKDKCISGSNPFEYLSVIEENGFLPLEHNHPYSYKEVAND
CPKSENHWTNLWAGAKLVDSKDE-PNSLGAKGYTAYESDKFRGNIDTFIKKIKHEVMHKGSVIAYVKAENAMDYDLNGKK
VLSLCGDKNADHAINIIGWGNYTNDEGKKKSYWIIRNSWGKYWGDEGNFRVDMHGPEQCEHNFIHSAVIFNIHMPIAQVP
-TKKGAEI-----YNYYLKTSPDFYSNLYYNNFTPEEESVPL-KRNDLSQNSLVY--------------------GQDEP
-APALP--T-------G-S--------------------ASGER-ASP-------------------GVGGVQ-GDVSST
--------------------------------------------------------------------------------
---------------------------------------------------------L----------------------
------------------------------------------------------------PK-ST---------------
EQN-----------------------------------------------------------------------------
--------------------------------------------------------------------------------
--------------------------------------------------------------------------------
--------------------------------------------------------------------------------
--------------------------------------------------------------------------------
--------------------------------------------------------------------------------
--------------------------------------------------------------------------------
--------------------------------------------------------------------------------
-------------------------------GPQ-P-----GN----A----------------AAAG--------QIQS
-----------------THQES--Q---PGQ-------------------------------------------------
--------------------------------------------------------------------------------
------------------RTPVE-TSVDP---------------------------------------------------
--------------------------KQ-SVL-PG--SQTVAA-------------------------------------
---K-N-APAAT-AKTGVLHVLKHIKNGQIKMGLVKYEDNAIIIDNHAC-------------------------------
--------------------------------------------------------------------------------
--------------------------------------------------------------------------------
--------------------------------------------------------------------------------
--------------------------------------------------------------------------------
--------------------------------------------------------------------------------
--------------------------------------------------------------------------------
--------------------------------------------------------------------------------
--------------------------------------------------------------------------------
--------------------------------------------------------------------------------
--------------------------------------------------------------------------------
--------------------------------------------------------------------------------
--------------------------------------------------------------------------------
--------------------------------------------------------------------------------
------SRSYAMDVNN-LDECIKFCSEEWDNCKDEPSPGYCLTKRQSTNKCF----------------------------
--------------------------------------------------------------------------------
--------------------------------------------------------------------------------
--------------------------------------------------------------------------------
--------------------------------------------------------------------------------
--------------------------------------------------------------------------------
--------------------------------------------------------------------------------
--------------------------------------------------------------------------------
--------------------------------------------------------------------------------
--------------------------------------------------------------------------------
--------------------------------------------------------------------------------
--------------------------------------------------------------------------------
--------------------------------------------------------------------------------
--------------------------------------------------------------------------------
--------------------------------------------------------------------------------
--------------------------------------------------------------------------------
--------------------------------------------------------------------------------
--------------------------------------------------------------------------------
--------------------------------------------------------------------------------
--------------------------------------------------------------------------------
--------------------------------------------------------------------------------
--------------------------------------------------------------------------------
--------------------------------------------------------------------------------
--------------------------------------------------------------------------------
--------------------------------------------------------------------------------
--------------------------------------------------------------------------------
--------------------------------------------------------------------------------
--------------------------------------------------------------------------------
--------------------------------------------------------------------------------
--------------------------------------------------------------------------------
--------------------------------------------------------------------------------
--------------------------------------------------------------------------------
--------------------------------------------------------------------------------
--------------------------------------------------------------------------------
--------------------------------------------------------------------------------
--------------------------------------------------------------------------------
--------------------------------------------------------------------------------
--------------------------------------------------------------------------------
--------------------------------------------------------------------------------
--------------------------------------------------------------------------------
--------------------------------------------------------------------------------
--------------------------------------------------------------------------------
--------------------------------------------------------------------------------
--------------------------------------------------------------------------------
--------------------------------------------------------------------------------
--------------------------------------------------------------------------------
--------------------------------------------------------------------------------
--------------------------------------------------------------------------------
--------------------------------------------------------------------------------
--------------------------------------------------------------------------------
--------------------------------------------------------------------------------
-----------FCY------------------------------------------------------------------
--------------------------------------------------------------------------------
--------------------------------------------------------------------------------
--------------------------------------------------------------------------------
--------------------------------------------------------------------------------
--------------------------------------------------------------------------------
--------------------------------------------------------------------------------
--------------------------------------------------------------------------------
--------------------------------------------------------------------------------
--------------------------------------------------------------------------------
--------------------------------------------------------------------------------
--------------------------------------------------------------------------------
--------------------------------------------------------------------------------
--------------------------------------------------------------------------------
--------------------------------------------------------------------------------
--------------------------------------------------------------------------------
--------------------------------------------------------------------------------
--------------------------------------------------------------------------------
--------------------------------------------------------------------------------
--------------------------------------------------------------------------------
--------------------------------------------------------------------------------
--------------------V
>PBLACG01_0204600
MKFFIPY------L-Y---------IICVI----------------------F-IIYVTR-TG-----------------
------------GW---E-----------------------------------------------------------D--
--DDNNN----------IEG------------------------------------------------------------
---------------------------KSFLGPGH---NNISN-------------------------------------
-------------------ID----------------------------------------------------------S
-----------------------------SSIPNL----------------------DS-SIPVSLSSDT----------
-----KK---W-------------------------S--------SNNL--TS--KKH-KK-------------------
-----------KKEI-R------P--------------------------------------------------------
---------------------------------------------------------EDIMSNNDSSN-ISS--------
------------------------------------------------------------------RNKQNNSPIKSALL
KENKGVKIIGPCNVNLSIFLVPHIYIDVETKYNNIELRYKLNEFSHSIKFKDTTN-ELITSDDTLMNANFNVGVSRDTLD
KDRLYNTCAENK----TFKFVVYIKDNILTLKWKVYKTGV--------------------------TNNKVDIRQYKMKK
LSRPIITIQIHSVSENKDSHLLETKNYAIKTDIPEKCDIMATNCFLSGNTNIEKCLECTLLVQNNDT-SSECFTYVSKDV
RENFNQIKAEAED-DENFRDYYLTDTINNILKKIYKI------NKNEGKK-ELITLEELDNFLKERITDYCEILKEIDTN
GTLVNHELGNNVDVFNNLIRLLKLHKNESISTLHNKLRNSAICMKYPDKWIEKKRGLILPNVANNNIIYNSKY-EKLNEE
KK------RKIYDNMLDKHD---SKIIDITNIKN---YI-FINNTLEHFNNDKQFCNSSFCNRLKDENNCISKIQIEDQG
NCAISWIFASKYHLETLKCIKGYEPHAISALYIANCSKREHKDRCNVGSNPLEFLQIIQENKFLPMDTNYLYSYTKVGNA
CPDEEKKWVNLLKHTRIINYNNKNLSTLATKAYTAYESEHFKDKMGTFIKLIKDEIMNKGSVIAYVKAENVLGYELNGKK
VQNLCGDKTPDHAVNIVGYGNYINDEDEKKSYWIVRNSWGKYWGDDGYFKVDMYGPSNCENNFIHSVVVFNINMPKSKKC
PVKITLPL-----YNYYLKYSPDFYHNLYYKNFNSKKSMKLV-NESDELKN--IY--------------------DQEDK
-VNN---------------------------------KKGIKVL-NSEVI--T----------------SLSSQEIS---
--------------------------------------------------------------------------------
--------------------------------------------------------------------------------
--------------------------------------------------------------------------------
QKH-----------------------------------------------------------------------------
--------------------------------------------------------------------------------
--------------------------------------------------------------------------------
--------------------------------------------------------------------------------
--------------------------------------------------------------------------------
--------------------------------------------------------------------------------
--------------------------------------------------------------------------------
--------------------------------------------------------------------------------
-------------------------------NKD-D-----NT----D----------------TIIG--------NRQD
-----------------INKQE--K---NIK-------------------------------------------------
--------------------------------------------------------------------------------
-------------------VEFN-KSSIT---------------------------------------------------
--------------------------HN------S--VSSCNI-------------------------------------
---T-I-SNRNT-NKIKIYHIIKRVKNTKTKIGFVKYDNYNTIGMNHTC-------------------------------
--------------------------------------------------------------------------------
--------------------------------------------------------------------------------
--------------------------------------------------------------------------------
--------------------------------------------------------------------------------
--------------------------------------------------------------------------------
--------------------------------------------------------------------------------
--------------------------------------------------------------------------------
--------------------------------------------------------------------------------
--------------------------------------------------------------------------------
--------------------------------------------------------------------------------
--------------------------------------------------------------------------------
--------------------------------------------------------------------------------
--------------------------------------------------------------------------------
------SRSYSSDEDK-HEGCIKFCELHWNECKDKTSPGYCLTKLKGSNECF----------------------------
--------------------------------------------------------------------------------
--------------------------------------------------------------------------------
--------------------------------------------------------------------------------
--------------------------------------------------------------------------------
--------------------------------------------------------------------------------
--------------------------------------------------------------------------------
--------------------------------------------------------------------------------
--------------------------------------------------------------------------------
--------------------------------------------------------------------------------
--------------------------------------------------------------------------------
--------------------------------------------------------------------------------
--------------------------------------------------------------------------------
--------------------------------------------------------------------------------
--------------------------------------------------------------------------------
--------------------------------------------------------------------------------
--------------------------------------------------------------------------------
--------------------------------------------------------------------------------
--------------------------------------------------------------------------------
--------------------------------------------------------------------------------
--------------------------------------------------------------------------------
--------------------------------------------------------------------------------
--------------------------------------------------------------------------------
--------------------------------------------------------------------------------
--------------------------------------------------------------------------------
--------------------------------------------------------------------------------
--------------------------------------------------------------------------------
--------------------------------------------------------------------------------
--------------------------------------------------------------------------------
--------------------------------------------------------------------------------
--------------------------------------------------------------------------------
--------------------------------------------------------------------------------
--------------------------------------------------------------------------------
--------------------------------------------------------------------------------
--------------------------------------------------------------------------------
--------------------------------------------------------------------------------
--------------------------------------------------------------------------------
--------------------------------------------------------------------------------
--------------------------------------------------------------------------------
--------------------------------------------------------------------------------
--------------------------------------------------------------------------------
--------------------------------------------------------------------------------
--------------------------------------------------------------------------------
--------------------------------------------------------------------------------
--------------------------------------------------------------------------------
--------------------------------------------------------------------------------
--------------------------------------------------------------------------------
--------------------------------------------------------------------------------
--------------------------------------------------------------------------------
--------------------------------------------------------------------------------
--------------------------------------------------------------------------------
-----------FCY------------------------------------------------------------------
--------------------------------------------------------------------------------
--------------------------------------------------------------------------------
--------------------------------------------------------------------------------
--------------------------------------------------------------------------------
--------------------------------------------------------------------------------
--------------------------------------------------------------------------------
--------------------------------------------------------------------------------
--------------------------------------------------------------------------------
--------------------------------------------------------------------------------
--------------------------------------------------------------------------------
--------------------------------------------------------------------------------
--------------------------------------------------------------------------------
--------------------------------------------------------------------------------
--------------------------------------------------------------------------------
--------------------------------------------------------------------------------
--------------------------------------------------------------------------------
--------------------------------------------------------------------------------
--------------------------------------------------------------------------------
--------------------------------------------------------------------------------
--------------------------------------------------------------------------------
--------------------V
>PVL_040012300
MNPRVCF------A-W---------AMCAL----------------------I-GADVGA-KV-----------------
------------AE---------------------------------------------------------------E--
-----GL----------RTG------------SAPPQ-----------NA---GSNRTD---A----KRLP---------
-----------------------------------------------------------------------LG-RGSDRC
-------------------VS----------------------------------------------------------H
-----------------------------QFSPHI----------------------EA---------------------
-----------------------------DAPP--RS--------ADDA--AG--RGQ-PPKLVE---------------
----------------H------P--------------------------------------------------------
----------------------------------------------------------PNKVTNVMA---PP--------
------------------------------------------------------------------MSKQSAVEVRSALL
KNHDGVKITGTCNAKVQLFLVPHISISVEAESNTIQLGRKLEDVMITKEFYRGVGSKSPAL------LQF-------EED
ADSLLNQCAEGK----TFKFVVVVKGEELILKWKVYEKVP-S----------------------PSDNNKVDVRKYLLKN
LGRPITAIQVHSGKEESDVFLLESKAYLLRQDIPRTCERIASSCFLSGNVDIEGCYKCTLLSEDTKL-GSPCFSYLPPEV
KHNYEKVKMKAQD-EGDLGEAHLEELIRRILHAVQRK------GKSNPPRKGATEEDYPNDNLRELLLRYCQVMKKVDRS
GTLEEHEVGNEMDVLANLEGLLRKHPKEEIPALREKLKNPALCMKDAAKWVEQKRGLALPLFEYKHLQRRVTT-AVDSRE
SN--SADKENIIKG---EHI---ADYRAVIDLSQ---RD-Q--M-NHSNLSGEMFCNEDYCNRWKDKRSCFSSIETEEQG
NCNLSWLFASKTHLETIRCMKGYDHLGSSALYVASCSKRGKKSRCASGSNPYEFLTIVEENGFLPPAVWLPYSYGDVGNG
CPKQEDHWHNLWEGVKLLEPADE-PNSVSTKGYTSYESDDFRGDIQTFVNLVKSQVRSKGSVMAYIKALDVLSYDFNGKE
VHSLCGYKRPDHAVNIIGYGNYVTPEGVKKSYWLMRNSWGKYWGDGGNFKVDTHGPPGCQHNFIHTAAVFNLSMPMAEGP
-SKGEAHL-----YDYYLKSSPDFLGNIYHKVSGRRSGAAEK-GRTTGNQSLTVQ--------------------GQEGW
-SDLLE--G-------S----------------------TPSTT-ANPNP--V-----GESQREQDVPKRGNT-GKRISE
--------------------------------------------------------------------------------
---------------------------------------------------------D----------------------
------------------------------------------------------------PQ-AE---------------
VLNE----------------------------------------------------------------------------
--------------------------------------------------------------------------------
--------------------------------------------------------------------------------
--------------------------------------------------------------------------------
--------------------------------------------------------------------------------
--------------------------------------------------------------------------------
--------------------------------------------------------------------------------
--------------------------------------------------------------------------------
--------------------------------------------------------------------------------
--------------------------------------------------------------------------------
--------------------------------------------------------------------------------
------------------ELIPE-LTLTPI-----------------------------------------S-QAAA---
---------TLGEG------------QV-EAT--P--VPPLTLA--------------------A----SLPLREDVLLE
RGGTNE-GRKED-ATVEVMHILKYIKNGKVKLGIATYRDDSDIARDHSC-------------------------------
--------------------------------------------------------------------------------
--------------------------------------------------------------------------------
--------------------------------------------------------------------------------
--------------------------------------------------------------------------------
--------------------------------------------------------------------------------
--------------------------------------------------------------------------------
--------------------------------------------------------------------------------
--------------------------------------------------------------------------------
--------------------------------------------------------------------------------
--------------------------------------------------------------------------------
--------------------------------------------------------------------------------
--------------------------------------------------------------------------------
--------------------------------------------------------------------------------
------SRSLAQNSEL-LAECIQFCHDEWPNCRGEASPGYCLAQRRRTGDCF----------------------------
--------------------------------------------------------------------------------
--------------------------------------------------------------------------------
--------------------------------------------------------------------------------
--------------------------------------------------------------------------------
--------------------------------------------------------------------------------
--------------------------------------------------------------------------------
--------------------------------------------------------------------------------
--------------------------------------------------------------------------------
--------------------------------------------------------------------------------
--------------------------------------------------------------------------------
--------------------------------------------------------------------------------
--------------------------------------------------------------------------------
--------------------------------------------------------------------------------
--------------------------------------------------------------------------------
--------------------------------------------------------------------------------
--------------------------------------------------------------------------------
--------------------------------------------------------------------------------
--------------------------------------------------------------------------------
--------------------------------------------------------------------------------
--------------------------------------------------------------------------------
--------------------------------------------------------------------------------
--------------------------------------------------------------------------------
--------------------------------------------------------------------------------
--------------------------------------------------------------------------------
--------------------------------------------------------------------------------
--------------------------------------------------------------------------------
--------------------------------------------------------------------------------
--------------------------------------------------------------------------------
--------------------------------------------------------------------------------
--------------------------------------------------------------------------------
--------------------------------------------------------------------------------
--------------------------------------------------------------------------------
--------------------------------------------------------------------------------
--------------------------------------------------------------------------------
--------------------------------------------------------------------------------
--------------------------------------------------------------------------------
--------------------------------------------------------------------------------
--------------------------------------------------------------------------------
--------------------------------------------------------------------------------
--------------------------------------------------------------------------------
--------------------------------------------------------------------------------
--------------------------------------------------------------------------------
--------------------------------------------------------------------------------
--------------------------------------------------------------------------------
--------------------------------------------------------------------------------
--------------------------------------------------------------------------------
--------------------------------------------------------------------------------
--------------------------------------------------------------------------------
--------------------------------------------------------------------------------
--------------------------------------------------------------------------------
-----------FCY------------------------------------------------------------------
--------------------------------------------------------------------------------
--------------------------------------------------------------------------------
--------------------------------------------------------------------------------
--------------------------------------------------------------------------------
--------------------------------------------------------------------------------
--------------------------------------------------------------------------------
--------------------------------------------------------------------------------
--------------------------------------------------------------------------------
--------------------------------------------------------------------------------
--------------------------------------------------------------------------------
--------------------------------------------------------------------------------
--------------------------------------------------------------------------------
--------------------------------------------------------------------------------
--------------------------------------------------------------------------------
--------------------------------------------------------------------------------
--------------------------------------------------------------------------------
--------------------------------------------------------------------------------
--------------------------------------------------------------------------------
--------------------------------------------------------------------------------
--------------------------------------------------------------------------------
--------------------V
>C922_02816
MNHRVCF------T-W---------AICKEREKNVYPFYTQPIRDEFYAGALL-GSDVGA-KL-----------------
------------AA---------------------------------------------------------------E--
-----GP----------WTG------------SASPS-----------NV---SSNYTD---A----KKLP---------
-----------------------------------------------------------------------FD-RGSDRG
-------------------IS----------------------------------------------------------P
-----------------------------EYSSDV----------------------EADGAV---QHHT----------
-----P-----------------------DVPP--RN--------ADDA--AG--RGQ-PPQQVE---------------
----------------H------T--------------------------------------------------------
----------------------------------------------------------LNPVTSVAP---GL--------
------------------------------------------------------------------ASNLSEVEVRSALL
KDHDGVKVTGTCNAKFQLFLVPHISISVEAESNTIQIGRKLEDVTMTKEFYKGDS-DSSER------LQF-------EEN
ADLLVNKCAEGK----TFKFVVIIKGEELILKWKVYEEVP-S----------------------ATDNNKTDVRKYMLKN
LGSPITAIQVHSGKENNDVFLLESKAYFLRQDIPNTCEEIATNCFLSGKVDIEGCYKCTLLSENTEL-SNRCFSYLPPDV
KRNYEQIKIKAQD-EGDPEESQLKELIGRILQVVQKM------GENNTHTKGETKVQYPNDNLKELLLSYCQVMKEVDTS
GTLQQHELGDEMDMLSNLRDLLRKHSNEEIPALREKLKNPAICLKDAGKWVLQKRGLELPPFQYKHLQRRVTT-PVDSQE
QN-KSTDKKSVVKG---MHI---PGYRAVIDLSQ---KS-E--M-NHSNLSGDMFCNEDYCDRWKDKNSCFSSIEAEEQG
NCNLSWLFTSKTHLETIRCMKGYEHVGSSALYVANCSKRGNESRCTSGSNPYEFLTIVEENGFLPPALLLPYSYRHVGND
CPKQDDHWQNLWENLKLLEPSDE-PNSISTKGYTSYESDDFRGNMEAFVNLVKREVRSKGSVMAYVKALGVLGYDMNGKE
VHSLCGDKTPDHAVNIIGYGNYINAEGLKKSYWFMRNSWGKYWGDEGNFKVDMYGPAHCQHNFVHTAAVFNVDVPVAENP
-SNREAHL-----YNYYLKSSPDFLGNIYYKNIGRKSAATGK-DQTDRNQGLPLQ--------------------GQDEQ
-SEILE--D-------S----------------------NPSKT-ANPVE--E-----PKGER-EDASKGGDA-GKRSSE
--------------------------------------------------------------------------------
---------------------------------------------------------D----------------------
------------------------------------------------------------PP-IE---------------
VVNE----------------------------------------------------------------------------
--------------------------------------------------------------------------------
--------------------------------------------------------------------------------
--------------------------------------------------------------------------------
--------------------------------------------------------------------------------
--------------------------------------------------------------------------------
--------------------------------------------------------------------------------
--------------------------------------------------------------------------------
--------------------------------------------------------------------------------
--------------------------------------------------------------------------------
--------------------------------------------------------------------------------
------------------ELISE-SPLTPI-----------------------------------------P-QV-----
---------ALREV------------QV-EAN--P--APPLIVA--------------------A----PPPLGGDALLV
RDGTDE-QSTET-ATVEVMHILKHIKHGKVKLGIVTYGDYSGISGDHSC-------------------------------
--------------------------------------------------------------------------------
--------------------------------------------------------------------------------
--------------------------------------------------------------------------------
--------------------------------------------------------------------------------
--------------------------------------------------------------------------------
--------------------------------------------------------------------------------
--------------------------------------------------------------------------------
--------------------------------------------------------------------------------
--------------------------------------------------------------------------------
--------------------------------------------------------------------------------
--------------------------------------------------------------------------------
--------------------------------------------------------------------------------
--------------------------------------------------------------------------------
------SRSLAQDSEQ-LAECIQFCHDEWPNCRDEASPGYCLAQRRKTGDCF----------------------------
--------------------------------------------------------------------------------
--------------------------------------------------------------------------------
--------------------------------------------------------------------------------
--------------------------------------------------------------------------------
--------------------------------------------------------------------------------
--------------------------------------------------------------------------------
--------------------------------------------------------------------------------
--------------------------------------------------------------------------------
--------------------------------------------------------------------------------
--------------------------------------------------------------------------------
--------------------------------------------------------------------------------
--------------------------------------------------------------------------------
--------------------------------------------------------------------------------
--------------------------------------------------------------------------------
--------------------------------------------------------------------------------
--------------------------------------------------------------------------------
--------------------------------------------------------------------------------
--------------------------------------------------------------------------------
--------------------------------------------------------------------------------
--------------------------------------------------------------------------------
--------------------------------------------------------------------------------
--------------------------------------------------------------------------------
--------------------------------------------------------------------------------
--------------------------------------------------------------------------------
--------------------------------------------------------------------------------
--------------------------------------------------------------------------------
--------------------------------------------------------------------------------
--------------------------------------------------------------------------------
--------------------------------------------------------------------------------
--------------------------------------------------------------------------------
--------------------------------------------------------------------------------
--------------------------------------------------------------------------------
--------------------------------------------------------------------------------
--------------------------------------------------------------------------------
--------------------------------------------------------------------------------
--------------------------------------------------------------------------------
--------------------------------------------------------------------------------
--------------------------------------------------------------------------------
--------------------------------------------------------------------------------
--------------------------------------------------------------------------------
--------------------------------------------------------------------------------
--------------------------------------------------------------------------------
--------------------------------------------------------------------------------
--------------------------------------------------------------------------------
--------------------------------------------------------------------------------
--------------------------------------------------------------------------------
--------------------------------------------------------------------------------
--------------------------------------------------------------------------------
--------------------------------------------------------------------------------
--------------------------------------------------------------------------------
-----------FCY------------------------------------------------------------------
--------------------------------------------------------------------------------
--------------------------------------------------------------------------------
--------------------------------------------------------------------------------
--------------------------------------------------------------------------------
--------------------------------------------------------------------------------
--------------------------------------------------------------------------------
--------------------------------------------------------------------------------
--------------------------------------------------------------------------------
--------------------------------------------------------------------------------
--------------------------------------------------------------------------------
--------------------------------------------------------------------------------
--------------------------------------------------------------------------------
--------------------------------------------------------------------------------
--------------------------------------------------------------------------------
--------------------------------------------------------------------------------
--------------------------------------------------------------------------------
--------------------------------------------------------------------------------
--------------------------------------------------------------------------------
--------------------------------------------------------------------------------
--------------------------------------------------------------------------------
--------------------V
>C922_02817
MQLSLPF------L-F---------IASAA----------------------L-LDNVIK-CD-----------------
------------EE---------------------------------------------------------------V--
--TIPDP----------PQP------------PDENP-----------ES---K-DDPP---GN---WD-----------
-------P--SPHKGDGAVEPSV--------DENE---SGGEH----GAVDQQT--DHPTDQPTGHPTDQPTG-HPTDQP
T--GHPADQPTD-QPTGHPADQPTDQPTDQP--------------TGDPA-------DQS------------T-------
--DQP-----TGHPADQPTGHPADQPTGHPADQPTDQPTD-------------QP--TNQPTGHPTDQST----------
-----DQPTGH-PADQPT-----------DQST--DQ--------PTDQ--ST--DQP-T----DQSTDQPTDQPTNQPA
DQPTNQPADQPTDQP-L------T--------------------------------------------------------
---------------------------------------------------------QPPVEVSEKAA-AAA--------
------------------------------------------------------------------VRNPNEIEAKCSQL
KDQDGVKITGPCGAKFQMFLVPHVTINVETETNTIYIGKKLDDVIITKKQHKVVSGKSSPL------LQF-------EEN
SNLLLNQCVNGK----TFKFVVIVKGEEIILKWKVYEKRP-S----------------------ETDNDKVDVRTFVLKN
TDRPITAIQVHTAKGNEDSFLLESKSYFLKDDMPAKCDLIATNCFLSGNLDIEACYKCTVLSENTEL-DSPCFSYLPDDV
KHNYEKIKRKAQQ-NGDPKEVQFAVSIGNILQGMYKL------GETG-LN-ELLSFDEADTSLKAELLNYCASMKEVDAS
GVLDSYELGTEEDVFANLTRILRNHAGETKSMLQNKLKNPAICLKNADDWVERKKGLLLPSLSHTHVEATPPA-NAQEEE
TK--KEDTPEGSEK---IQT---NGYNSVINFVS---SE-ETNM-QSTSFIDNMFCNDEYCDRTKDTNSCMAKIEAEDQG
VCATSWVFASKMHLETIRCMKGHDHVASSALYVANCSNNEDKDKCQAPSNPLEFLDILEETKFLPAESDLPYSYTSVNNV
CPELKSHWKNLWANVKLLDPHNE-PTSVSTKGYTAYQSDHFKGNMDAFIKLVKSEVMNKGSVIAYVKATGALSYDLNGKK
VLSLCGDETPDIAVNIIGYGNYINGEGVKKSYWLLRNSWGKHWGDHGHFKVDMYGPPGCEHNFIHTAAIFNVDVPLLENL
-EKKRPML-----YNYYMKSSPDFYNHILYKGVQTEEDREMGISPEDKMISPVVSAQKSEADTLNGAEKSSVVVEGKENP
-AVGV-----------G-E--------------------STQEV-ESPLEAVTDKSKEAEQQDEEE-ADEESE-EERKDK
--------------------------------------------------------------------------------
---------------------------------------------------------A----------------------
------------------------------------------------------------EE-EMQGEEQEEGDDEEWEE
EGE-----------------------------------------------------------------------------
--------------------------------------------------------------------------------
--------------------------------------------------------------------------------
--------------------------------------------------------------------------------
--------------------------------------------------------------------------------
--------------------------------------------------------------------------------
--------------------------------------------------------------------------------
--------------------------------------------------------------------------------
-------------------------------DEA-E-----EE----A----------------EEEE--------EAEE
-----------------EEEEE--EAEEAEEEEEAEEEEEAEEEEEEDDDEEPEEAGVEPEERGADPEQAGAEPEEEGAK
LEEGGGKSEEGGGKSEERGAKSEEG---GAKSEEGGAKSEEGGAKPEEGGAKSEEGGAKPEEGGAKREEGGAKPEEGDSE
TAKKGMEAEEPSKVAVSDASP-E-GVKGPQ-----------------------------------------T-VA-----
----------SPSA---------------SVN-P---TPPPSS---------------------T----PAPT-------
--RKTS-LIKVK-QIMEVIHIIKHIKNGKLRLGIATYEDDLSIANKHDC-------------------------------
--------------------------------------------------------------------------------
--------------------------------------------------------------------------------
--------------------------------------------------------------------------------
--------------------------------------------------------------------------------
--------------------------------------------------------------------------------
--------------------------------------------------------------------------------
--------------------------------------------------------------------------------
--------------------------------------------------------------------------------
--------------------------------------------------------------------------------
--------------------------------------------------------------------------------
--------------------------------------------------------------------------------
--------------------------------------------------------------------------------
--------------------------------------------------------------------------------
------SRSYSRDPKK-LPECIRFCHDEWNNCNGEFSPGYCLNQRRRKNDCF----------------------------
--------------------------------------------------------------------------------
--------------------------------------------------------------------------------
--------------------------------------------------------------------------------
--------------------------------------------------------------------------------
--------------------------------------------------------------------------------
--------------------------------------------------------------------------------
--------------------------------------------------------------------------------
--------------------------------------------------------------------------------
--------------------------------------------------------------------------------
--------------------------------------------------------------------------------
--------------------------------------------------------------------------------
--------------------------------------------------------------------------------
--------------------------------------------------------------------------------
--------------------------------------------------------------------------------
--------------------------------------------------------------------------------
--------------------------------------------------------------------------------
--------------------------------------------------------------------------------
--------------------------------------------------------------------------------
--------------------------------------------------------------------------------
--------------------------------------------------------------------------------
--------------------------------------------------------------------------------
--------------------------------------------------------------------------------
--------------------------------------------------------------------------------
--------------------------------------------------------------------------------
--------------------------------------------------------------------------------
--------------------------------------------------------------------------------
--------------------------------------------------------------------------------
--------------------------------------------------------------------------------
--------------------------------------------------------------------------------
--------------------------------------------------------------------------------
--------------------------------------------------------------------------------
--------------------------------------------------------------------------------
--------------------------------------------------------------------------------
--------------------------------------------------------------------------------
--------------------------------------------------------------------------------
--------------------------------------------------------------------------------
--------------------------------------------------------------------------------
--------------------------------------------------------------------------------
--------------------------------------------------------------------------------
--------------------------------------------------------------------------------
--------------------------------------------------------------------------------
--------------------------------------------------------------------------------
--------------------------------------------------------------------------------
--------------------------------------------------------------------------------
--------------------------------------------------------------------------------
--------------------------------------------------------------------------------
--------------------------------------------------------------------------------
--------------------------------------------------------------------------------
--------------------------------------------------------------------------------
--------------------------------------------------------------------------------
-----------FCY------------------------------------------------------------------
--------------------------------------------------------------------------------
--------------------------------------------------------------------------------
--------------------------------------------------------------------------------
--------------------------------------------------------------------------------
--------------------------------------------------------------------------------
--------------------------------------------------------------------------------
--------------------------------------------------------------------------------
--------------------------------------------------------------------------------
--------------------------------------------------------------------------------
--------------------------------------------------------------------------------
--------------------------------------------------------------------------------
--------------------------------------------------------------------------------
--------------------------------------------------------------------------------
--------------------------------------------------------------------------------
--------------------------------------------------------------------------------
--------------------------------------------------------------------------------
--------------------------------------------------------------------------------
--------------------------------------------------------------------------------
--------------------------------------------------------------------------------
--------------------------------------------------------------------------------
--------------------V
>PVL_040012400
MKLALPF------L-F---------ILSVA----------------------L-LDNAIK-CD-----------------
------------EE---------------------------------------------------------------V--
--TIPDP----------PQS------------PDENP-----------EG---K-GDPP---GD---SD-----------
-------P--PPGEGAGAVEPTE--------GETE---SGGED----GAPEQAV--DQPLTQSTDQPADQALT-QPTDQP
S--NQPVDQPSN-QPVDQPTDQPIDQTTDQP--------------IDQTT-------DQT------------T-------
--EQP-----AGEPLTQSTDEPVDQPLTQSTDEPVDQPLT-------------QS--TDETVDQPLTQST----------
-----DETVDQ-PADQTT-----------DQPT--EQ--------PTDQ--TT--EQP-TEQPIDQTTEQPTDQPADQSI
DQPTDEPLTQPTDEP-L------P--------------------------------------------------------
---------------------------------------------------------QPIVEASDRAA-AAA--------
------------------------------------------------------------------VKNPNEIEAKCAQL
KDQDGVKITGPCGAKFQVFLIPHVTINVETETNAIHLGKKLDDVIITKKMHKGVGGKSSAL------LQF-------EED
ADSLLNQCAEGK----TFKFVVVVKGEELILKWKVYEKVP-S----------------------PSDNNKVDVRTFLLKN
TDRPITAIQVHTAKGNEDSFLLESKAYILADDMPAQCDLIAANCFLSGSLDIEGCYKCALLSENTEL-SSPCFDYLSPDV
KNDYEEIKRKTQQ-QGDLKEVQLAASIGKILQGVFKK------GEAG-LN-ELLSFDEVDAALKEELLNYCALMKEVDAS
GVLDQYQLGSEEDVFANLKSILKNHAGETKSTLQNKLKNPAICLKNADEWVESKKGLLLPSLSHTNVEATPPE-TAPEK-
-----EDPPKGSQK---IQT---NGYDGVINFES---NE-ETNM-QSTSFIDNMYCNDEYCDRWKDSSSCVAKIEVEDQG
ACSNSWLFASKVHLETMKCMNGHDHMATSALYVANCSGKEANDKCHAASNPLEFLNTLEETKFLPAESDLPYSYKAVNNA
CPEPKNHWQNIWADVKLLDKQDD-PNAVSAKGYAAYQSDHFKGKMDAFIKLVKSEVMKKGSVIAYVKADDQMSYDLNGKK
VLSLCGSEEPNLAVNIVGYGNYISAEGVKKPYWLLRNSWGKHWGDDGTFKVDMDGPPGCQHNFIHTAAVFNLHIPPMENV
-EKKKPLL-----YNYYMKSSPNFYNHIFYRGVQTGEESEMGISTEEKVSSSAVSANTSAADT-DGVGHSSVVVEGKENP
-PAGE-----------G-D--------------------SAQEA-ESPPE--------AEEQDEEE-GDAESE-GDAESE
--------------------------------------------------------------------------------
---------------------------------------------------------G----------------------
------------------------------------------------------------DT-ES---------------
EGD-----------------------------------------------------------------------------
--------------------------------------------------------------------------------
--------------------------------------------------------------------------------
--------------------------------------------------------------------------------
--------------------------------------------------------------------------------
--------------------------------------------------------------------------------
--------------------------------------------------------------------------------
--------------------------------------------------------------------------------
-------------------------------AES-E-----GD----A----------------ESEG--------DAES
-----------------EEGED--E---PEEEGDGEQEEEGDDESEE-GDEE---------------------AEEGGAE
AEEG-------EEESEEGNSEVEEGDSEAANTDVDAANTDVDAANTDVDAANTDVDAANTDVDAAKTDVDAA---KTDVD
AAKTGVAAAEASQVAVPGASP-E-GGEKPQ-----------------------------------------T-VA-----
----------PPSA---------------S-N-P---ATPPSA---------------------A----PAPT-------
--RNAS-LIKVK-QITEVIHIMKHIKSGKLRFGIATYEDDLGIANNHDC-------------------------------
--------------------------------------------------------------------------------
--------------------------------------------------------------------------------
--------------------------------------------------------------------------------
--------------------------------------------------------------------------------
--------------------------------------------------------------------------------
--------------------------------------------------------------------------------
--------------------------------------------------------------------------------
--------------------------------------------------------------------------------
--------------------------------------------------------------------------------
--------------------------------------------------------------------------------
--------------------------------------------------------------------------------
--------------------------------------------------------------------------------
--------------------------------------------------------------------------------
------LRSYSQDPEK-LPECIQFCYDEWNNCKGAPSPGYCLNQRRRKNDCY----------------------------
--------------------------------------------------------------------------------
--------------------------------------------------------------------------------
--------------------------------------------------------------------------------
--------------------------------------------------------------------------------
--------------------------------------------------------------------------------
--------------------------------------------------------------------------------
--------------------------------------------------------------------------------
--------------------------------------------------------------------------------
--------------------------------------------------------------------------------
--------------------------------------------------------------------------------
--------------------------------------------------------------------------------
--------------------------------------------------------------------------------
--------------------------------------------------------------------------------
--------------------------------------------------------------------------------
--------------------------------------------------------------------------------
--------------------------------------------------------------------------------
--------------------------------------------------------------------------------
--------------------------------------------------------------------------------
--------------------------------------------------------------------------------
--------------------------------------------------------------------------------
--------------------------------------------------------------------------------
--------------------------------------------------------------------------------
--------------------------------------------------------------------------------
--------------------------------------------------------------------------------
--------------------------------------------------------------------------------
--------------------------------------------------------------------------------
--------------------------------------------------------------------------------
--------------------------------------------------------------------------------
--------------------------------------------------------------------------------
--------------------------------------------------------------------------------
--------------------------------------------------------------------------------
--------------------------------------------------------------------------------
--------------------------------------------------------------------------------
--------------------------------------------------------------------------------
--------------------------------------------------------------------------------
--------------------------------------------------------------------------------
--------------------------------------------------------------------------------
--------------------------------------------------------------------------------
--------------------------------------------------------------------------------
--------------------------------------------------------------------------------
--------------------------------------------------------------------------------
--------------------------------------------------------------------------------
--------------------------------------------------------------------------------
--------------------------------------------------------------------------------
--------------------------------------------------------------------------------
--------------------------------------------------------------------------------
--------------------------------------------------------------------------------
--------------------------------------------------------------------------------
--------------------------------------------------------------------------------
--------------------------------------------------------------------------------
-----------FCF------------------------------------------------------------------
--------------------------------------------------------------------------------
--------------------------------------------------------------------------------
--------------------------------------------------------------------------------
--------------------------------------------------------------------------------
--------------------------------------------------------------------------------
--------------------------------------------------------------------------------
--------------------------------------------------------------------------------
--------------------------------------------------------------------------------
--------------------------------------------------------------------------------
--------------------------------------------------------------------------------
--------------------------------------------------------------------------------
--------------------------------------------------------------------------------
--------------------------------------------------------------------------------
--------------------------------------------------------------------------------
--------------------------------------------------------------------------------
--------------------------------------------------------------------------------
--------------------------------------------------------------------------------
--------------------------------------------------------------------------------
--------------------------------------------------------------------------------
--------------------------------------------------------------------------------
--------------------V
>PADL01_0206700
MKKLNRK------VLFKKGEKIAYSVKSVI----------------------F-IINVTS-TG-----------------
------------GW---T-----------------------------------------------------------D--
--DDINN----------IEG------------------------------------------------------------
---------------------------KSILGTSH---NNISN-------------------------------------
-------------------IN----------------------------------------------------------L
-----------------------------SAIPNL----------------------DS-SIPVSLSSDT----------
-----KK---W-------------------------S--------SNNP--TS--RKD-KK-------------------
-----------KKEI-K------P--------------------------------------------------------
---------------------------------------------------------KDIMNNNDTSN-CSS--------
------------------------------------------------------------------RNKENNNPIKSALL
KGNKGIKITGPCNANLSIFLVPHIYIDVETKYNNIQLRYKLDECSESIKFKDTTT-ELSTSDDTSLNVNFKEGVSRDTLD
KDRLYNICEDNK----TFKFVVYIIDNILTLKWKVYQTGV--------------------------TNNKVDIRQYKMKE
LSSPITTFQIHSVSENKDFHVLETKNYAIKTDIPEKCDIMATKCFLSGNINIEKCLECTLLVQNNDT-SSECFTYVSKDV
RQNFNQIKAEAED-DENFRDYHLTDIINNILTKIYKIYKINKINKNEEKK-ELISLEELDDFLKEKITDYCKILKELDMN
GTLVNHELGNNVDVFNNLIRLLKLHENESISTLHHKLRNSAICMKYPDKWIEKKRGLILPNVENNNIIYNIKY-EKLNEE
KK------KKIDNNMLDEDD---IKISDIKNIKKKNIYF-FSNNTLEHFNNEKQFCNSSYCNRLKDENNCISKIQIEDQG
NCSISWIFASKYHFETLKCMRGYKPHAISALYIANCSKRKHKDRCNVGSNPLEFLQIIQENKFLPMETNYLYTYTKVGNH
CPDEEKKWANLLEHTRMINYNNKDFSTLSTKAYIAYESETFKKDMHSFVKLIKDEIMNKGSVIAYVKAENVLGYELNGKI
VQNLCGDKTPDHAVNIVGYGNYINDEGEKKSYWLVRNSWGKYWGDEGYFKVDMYGPSNCENNFIHSIVVFNINMPKNKKC
AVKRALPL-----YNYYLKNSPDFYHDLYYKNFNSKKSMNLV-NASDESKN--IY--------------------DQEDK
-VNN---------------------------------EKRSKVL-NSEVT--T----------------SLSS-------
--------------------------------------------------------------------------------
--------------------------------------------------------------------------------
--------------------------------------------------------------------------------
QRH-----------------------------------------------------------------------------
--------------------------------------------------------------------------------
--------------------------------------------------------------------------------
--------------------------------------------------------------------------------
--------------------------------------------------------------------------------
--------------------------------------------------------------------------------
--------------------------------------------------------------------------------
--------------------------------------------------------------------------------
-------------------------------DKD-E-----NT----D----------------TIIG--------NRQD
-----------------INRQE--K---NIK-------------------------------------------------
--------------------------------------------------------------------------------
-------------------DEFN-KSFIT---------------------------------------------------
--------------------------NN------N--VSSSNM-------------------------------------
---T-I-SNKNT-NKVKIYHIIKHVKNTKIKIGFVKYDNYNIIGMNHTC-------------------------------
--------------------------------------------------------------------------------
--------------------------------------------------------------------------------
--------------------------------------------------------------------------------
--------------------------------------------------------------------------------
--------------------------------------------------------------------------------
--------------------------------------------------------------------------------
--------------------------------------------------------------------------------
--------------------------------------------------------------------------------
--------------------------------------------------------------------------------
--------------------------------------------------------------------------------
--------------------------------------------------------------------------------
--------------------------------------------------------------------------------
--------------------------------------------------------------------------------
------SRSYSTDQDK-HEECIKFCELHWNKCKDKTSPGYCLTKLKGSDECF----------------------------
--------------------------------------------------------------------------------
--------------------------------------------------------------------------------
--------------------------------------------------------------------------------
--------------------------------------------------------------------------------
--------------------------------------------------------------------------------
--------------------------------------------------------------------------------
--------------------------------------------------------------------------------
--------------------------------------------------------------------------------
--------------------------------------------------------------------------------
--------------------------------------------------------------------------------
--------------------------------------------------------------------------------
--------------------------------------------------------------------------------
--------------------------------------------------------------------------------
--------------------------------------------------------------------------------
--------------------------------------------------------------------------------
--------------------------------------------------------------------------------
--------------------------------------------------------------------------------
--------------------------------------------------------------------------------
--------------------------------------------------------------------------------
--------------------------------------------------------------------------------
--------------------------------------------------------------------------------
--------------------------------------------------------------------------------
--------------------------------------------------------------------------------
--------------------------------------------------------------------------------
--------------------------------------------------------------------------------
--------------------------------------------------------------------------------
--------------------------------------------------------------------------------
--------------------------------------------------------------------------------
--------------------------------------------------------------------------------
--------------------------------------------------------------------------------
--------------------------------------------------------------------------------
--------------------------------------------------------------------------------
--------------------------------------------------------------------------------
--------------------------------------------------------------------------------
--------------------------------------------------------------------------------
--------------------------------------------------------------------------------
--------------------------------------------------------------------------------
--------------------------------------------------------------------------------
--------------------------------------------------------------------------------
--------------------------------------------------------------------------------
--------------------------------------------------------------------------------
--------------------------------------------------------------------------------
--------------------------------------------------------------------------------
--------------------------------------------------------------------------------
--------------------------------------------------------------------------------
--------------------------------------------------------------------------------
--------------------------------------------------------------------------------
--------------------------------------------------------------------------------
--------------------------------------------------------------------------------
--------------------------------------------------------------------------------
-----------FCY------------------------------------------------------------------
--------------------------------------------------------------------------------
--------------------------------------------------------------------------------
--------------------------------------------------------------------------------
--------------------------------------------------------------------------------
--------------------------------------------------------------------------------
--------------------------------------------------------------------------------
--------------------------------------------------------------------------------
--------------------------------------------------------------------------------
--------------------------------------------------------------------------------
--------------------------------------------------------------------------------
--------------------------------------------------------------------------------
--------------------------------------------------------------------------------
--------------------------------------------------------------------------------
--------------------------------------------------------------------------------
--------------------------------------------------------------------------------
--------------------------------------------------------------------------------
--------------------------------------------------------------------------------
--------------------------------------------------------------------------------
--------------------------------------------------------------------------------
--------------------------------------------------------------------------------
--------------------V
>PBILCG01_0210600
MKFFIPY------V-Y---------IICVI----------------------F-IINVIR-TG-----------------
------------GW---E-----------------------------------------------------------D--
--DDNNN----------ITG------------------------------------------------------------
---------------------------KSILATSH---NNISN-------------------------------------
-------------------ID----------------------------------------------------------L
-----------------------------SSIPIL----------------------DS-TIPFSLSSDT----------
-----KK---W-------------------------S--------SNNL--TC--KKKKKK-------------------
-----------KKEI-R------P--------------------------------------------------------
---------------------------------------------------------KDIMNNSDSSN-ISS--------
------------------------------------------------------------------GNKQNNNQIKSALL
KENKGVKITGPCNVNLSIFLVPHIYIDVETKYNNIELKYELDEFSDLIKFKDTTT-ELNTSDDTLMNANFNAGVSRDTLD
KGRLYNICAENK----TFKFVVYINDNILTIKWKVYETGV--------------------------TNNKVDIRQYKMKE
PSRPITAIQIHSVSENKDTHLLESKHYAIKTDIPEKCDIMATNCFLSGNINIEKCLECNLLVQNNDT-SSECFTYVSKDV
RENFNQIKAEAED-DENFRDYHLTDTINNILKRIYKI------NKNEGKK-ELITLQELDNFLKERITNYCKILREIDTN
GTLVNHELGDNVDVFNNLIRLLKLHKNESISTLHNKLRNSAVCMKYPDKWIEKKKGLILPNVTNNNIIYNNKY-EKLNEE
KK------RKIYDNMLDKYD---SKISDIINMKK---YI-FTNNTLEYFNNDKQFCNSSFCNRLKDENNCISKIQVEDQG
NCAISWIFASKYHLETLKCIKGYEPHAISALYIANCSKREHKNRCHLGSNPLEFLQIIQENQFLPMETNYLYSYTKVGND
CPDEEKNWVNLLKHTRIIDYNNKHPSILSTQAYTEYESKHFKDKMDTFIKLIKDEIMNKGSVIAYVKSENVLGYELNGKK
VQNLCGDKIPDHAVNIVGYGNYIDDEDEKKSYWIVRNSWGKYWGDEGYFKVDMYGPSTCENNFIHSVVVFNINMPKSKKS
PVKITLPL-----YNYYLKYSPDFYHNLYYKNFNSKKSMKLV-NASDERKN--IY--------------------SQEDK
-VNN---------------------------------KKGSKVL-NSEVT--T----------------SLSSQELS---
--------------------------------------------------------------------------------
--------------------------------------------------------------------------------
--------------------------------------------------------------------------------
QRR-----------------------------------------------------------------------------
--------------------------------------------------------------------------------
--------------------------------------------------------------------------------
--------------------------------------------------------------------------------
--------------------------------------------------------------------------------
--------------------------------------------------------------------------------
--------------------------------------------------------------------------------
--------------------------------------------------------------------------------
-------------------------------DQD-N-----DT----D----------------TLMG--------NRKD
-----------------INKQE--K---NIK-------------------------------------------------
--------------------------------------------------------------------------------
-------------------DEFN-KSSIT---------------------------------------------------
--------------------------HN------G--VSSSNI-------------------------------------
---T-I-SNKNT-NKVKIHHIIKHVKNTKIKIGLVKYDNYNIIGRNHTC-------------------------------
--------------------------------------------------------------------------------
--------------------------------------------------------------------------------
--------------------------------------------------------------------------------
--------------------------------------------------------------------------------
--------------------------------------------------------------------------------
--------------------------------------------------------------------------------
--------------------------------------------------------------------------------
--------------------------------------------------------------------------------
--------------------------------------------------------------------------------
--------------------------------------------------------------------------------
--------------------------------------------------------------------------------
--------------------------------------------------------------------------------
--------------------------------------------------------------------------------
------SRSYSADQDK-DEGCIKFCELHWNECKDKTSPGYCLTKLKGSNECF----------------------------
--------------------------------------------------------------------------------
--------------------------------------------------------------------------------
--------------------------------------------------------------------------------
--------------------------------------------------------------------------------
--------------------------------------------------------------------------------
--------------------------------------------------------------------------------
--------------------------------------------------------------------------------
--------------------------------------------------------------------------------
--------------------------------------------------------------------------------
--------------------------------------------------------------------------------
--------------------------------------------------------------------------------
--------------------------------------------------------------------------------
--------------------------------------------------------------------------------
--------------------------------------------------------------------------------
--------------------------------------------------------------------------------
--------------------------------------------------------------------------------
--------------------------------------------------------------------------------
--------------------------------------------------------------------------------
--------------------------------------------------------------------------------
--------------------------------------------------------------------------------
--------------------------------------------------------------------------------
--------------------------------------------------------------------------------
--------------------------------------------------------------------------------
--------------------------------------------------------------------------------
--------------------------------------------------------------------------------
--------------------------------------------------------------------------------
--------------------------------------------------------------------------------
--------------------------------------------------------------------------------
--------------------------------------------------------------------------------
--------------------------------------------------------------------------------
--------------------------------------------------------------------------------
--------------------------------------------------------------------------------
--------------------------------------------------------------------------------
--------------------------------------------------------------------------------
--------------------------------------------------------------------------------
--------------------------------------------------------------------------------
--------------------------------------------------------------------------------
--------------------------------------------------------------------------------
--------------------------------------------------------------------------------
--------------------------------------------------------------------------------
--------------------------------------------------------------------------------
--------------------------------------------------------------------------------
--------------------------------------------------------------------------------
--------------------------------------------------------------------------------
--------------------------------------------------------------------------------
--------------------------------------------------------------------------------
--------------------------------------------------------------------------------
--------------------------------------------------------------------------------
--------------------------------------------------------------------------------
--------------------------------------------------------------------------------
-----------FCY------------------------------------------------------------------
--------------------------------------------------------------------------------
--------------------------------------------------------------------------------
--------------------------------------------------------------------------------
--------------------------------------------------------------------------------
--------------------------------------------------------------------------------
--------------------------------------------------------------------------------
--------------------------------------------------------------------------------
--------------------------------------------------------------------------------
--------------------------------------------------------------------------------
--------------------------------------------------------------------------------
--------------------------------------------------------------------------------
--------------------------------------------------------------------------------
--------------------------------------------------------------------------------
--------------------------------------------------------------------------------
--------------------------------------------------------------------------------
--------------------------------------------------------------------------------
--------------------------------------------------------------------------------
--------------------------------------------------------------------------------
--------------------------------------------------------------------------------
--------------------------------------------------------------------------------
--------------------V
>PCOAH_00008610
MINVGT-----------------------L----------------------L-GTNVGA-KL-----------------
------------AP---------------------------------------------------------------G--
-----GL----------WTG------------TSSSQ-----------NA---SSNHAD---A----KKLP---------
-----------------------------------------------------------------------LG-GQSDRS
-------------------VS----------------------------------------------------------P
-----------------------------EYSSNI----------------------EADG-------------------
--------------------------------------------------------EE-PPQQVE---------------
----------------H------P--------------------------------------------------------
----------------------------------------------------------LNRVTDVAA---AP--------
------------------------------------------------------------------ANKRTEVEVRSALL
KNHDGVKITGTCNAKFQLFLVPHVSISVEAESNTIQLGRKLENVTITKKQHKVISSESSPL------LQF-------EEN
VHSLVNQCTGRR----TFKFVVIIKGKELILKWKVYEKMP-S----------------------TTENNKVNVRTFLLKN
TDQPITAIQVHTAKGNEDSFLLESKSYFLKDDMPAKCDLIARNCFLSGNLDIEGCYKCTLLSENTEL-SSPCFNYLPPDF
KQNYEQIKRKTHD-EIDPEAVQLEEFIGRILQVVLKI------GENDTPTEGETKVEYPNDDLKELLLSYCQVIKKVDKS
GTLEVHQMGNQMDVLTNLKGLLKNHSKEEIPALREKLKNPAICMKDASKWVVQKRGLALPPFEYKHLQRRVTT-PVDSQE
EH-KATNKKNVIED---MHI---PGYRAAIDLSQ---KG-K--V-SHSDLSGGMFCNEDYCDRWKDKNSCFSHIETEEQG
NCNLSWLFASKLHLETIRCMKGYDHLSSSALYVANCSERGNKSKCTSASNPYEFLTIVEENGFLPPALSVPYSYGKVGNS
CPKQEDHWQNLWANVKLLEPSND-PNAVSTKGYTSYESDDFRGNIETFVNLIKREVRSKGSVMAYIKALGVLGYDFNGKE
VQSLCGDKRPDHAVNIIGYGNYITAGGHKKSYWLIRNSWGKYWGDGGNFRVDVYGPPECQHNFIHTAAVFNVDVLVAENP
-SQREAPL-----YNYYLKSSPDFWGNIYYKNIGRKDGAELK-DRTGGNQNLTVQ--------------------GQEEQ
-TKLLE--D-------S----------------------DLTTT-ANPVK--V-----PKGAQ-EDAPKRGDA-GKRISE
--------------------------------------------------------------------------------
---------------------------------------------------------G----------------------
------------------------------------------------------------PT-IG---------------
EISE----------------------------------------------------------------------------
--------------------------------------------------------------------------------
--------------------------------------------------------------------------------
--------------------------------------------------------------------------------
--------------------------------------------------------------------------------
--------------------------------------------------------------------------------
--------------------------------------------------------------------------------
--------------------------------------------------------------------------------
--------------------------------------------------------------------------------
--------------------------------------------------------------------------------
--------------------------------------------------------------------------------
------------------ELISE-SPVTPI-----------------------------------------Q-QA-----
---------TLREG------------QV-EAN--P--ASPLTVT--------------------A----SLPTERDVLLV
RDGTDE-EKTEA-ATMEVMHILKHIKHGKVKLGIVTYGSYSNIAGDHSCSRSFAQDPEKRDECIQFCHDEWNNCKGEASP
GYCAALLDDVIKCDEDVNIPDPPESQNENPGRKDNPPSNSNPSPHEDSGTVEPTVDGNESGGEHKTVGEAIDKPADQPAD
QPAEQSAKQSTDKPTDGPLTQPTVEVSSKAAAAAVRNPNEIEAKCEQLKDQDGVKITGPCGAKFQVFLVPHVTINVETET
NTIYIGKKLNDVIITKKQHKVISSESSPLLQFEENVHSLVNQCTGRRTFKFVVIIKGKELILKWKVYEKMPSTTENNKVD
VRTFLLKNTDKPITAIQVHTAKGNEDSFLLESKSYFLKDDMPPKCDLIARNCFLSGNLDIEGCYKCTLLYENTELNSPCF
NYLSPDFKQNYEQIKRKTQQEKDPIEVQLATSINKVLQGMYKKGEMGLNELLSFDKADTTLKEELLNYCASMKKVDTSGV
LENYELGSEEDVFSNLTNILKNHAGETKSTLQDKLKNPAICLKNANQWVGRKKGLVLPSLSHTHGEGTLSAIATEKEGKK
EDKLKGSKKVQTNGYDGVINFLSHEKTNMQSTSFIDSMYCNDEYCNRWKDDTSSCLAKIEPQDQGDCATSWLFASKLHLE
TIKCMKGYEHVPSSALYVANCSNKETPTDKCHAASNPLEFLHTLEETKFLPTESNLPYSYKAVNNVCPEPKNHWQNLWAN
VKLLDPQYQPNAVSTKGYTAYQSANFNGNMDAFIKLVKSEIMNKGSVIAYVKAAGALSYDLNGKKVQSLCGSEETPDLAV
NIIGYGNYINGEGIKKSYWLLQNSWGKYWGDGGHFKVDMHGPPECQHNFIHTAAVFNVDLPLLENVEKKGPMLYNYYMKS
SPDFYNHILYRGVQTEEDREIGISGQDKIISSVVSGQTSAEDTLDSEEQSSVVGEGKGNTTTEGAESTEEAKSPPEAGTD
ESIETEEQDEQEEEEGDEFEEKGYGEQEEEGDDEFEEEGYDKFEEEGDDEQEVEEDNEPEEEGAEYEEGYTETGKESVET
EEPSRVAMSDESSGEMEEPHTMASPSGSVNSTPSSAAPASTRNISLIKVKQIMEVIHIMKHIKSGKLRLGITTYKDDLDL
ANKHDCSRSYSQDPEK-RDECIQFCHDEWNNCKGEASPGYCLTQRRRKNDCFFCYVRIGSKGRRIRRKDRYRLNNEKEHR
GMEDNPAVGPKGDLELNRFLLSLLHQASLLFANGGARCADAGSGGTPGDNPAGPPQSTDNGGMNSASSSGGHSSAGGSSA
PAAQSPEAPNAGGSPPPQATSANIPAVSQAPSVSNTASADAQVAAAPSASFTYPIHVKASLLKNYKGVKVTGPCGSYFQV
YLVPYLYVNVNSGGSEIEMEPLFMKVDNKIKFEKEKHLLQNICAENKTFKLVLYVDKDVLTIKWKVYPAEGEASSDNTVD
IRKYKMKDIGQPITSMQVMMVAEQDGTMYVESKNFSIMNDIPEKCDAIAKECFMSGVLDIQKCYHCTLLLQEKKKAEECF
TYVSPQIKDNFEKIQQTKAEDEEDPSEAELEKTIHNIFTKIYEEGGNLYKEVNQLAIMDYSLKYELLKYCSLMKEVDASG
TLDNHELGNPEEVFAHITTILHNNSELDVFSLKNKLKNPALCLKKVGHWIGSKTGLTLPSLENSSVQNNADSFGESEDDI
SDSTTTEGADSYPLHFSDKLFCNNDYCDRTKDTSSCFAKIEPQDQGDCATSWLFASKLHLETIKCMKGYDHVPSSALYVA
NCSNKETPTDKCHAPSNPLEFLHTLEETKFLPTESNLPYSYKAVNNVCPEPKTHWQNLWANVTLLPPQYQPNAVSTKGYT
AYQSANFNGNMDAFIKLVKSEIMNKGSVIAYVKAAGALSYDLNGKKVLSLCGSEETPDLAVNIIGYGNYINAEGIKKSYW
LLQNSWGKYWGDEGNFKVDMHGPPECQHNFIHTAAVFNLHIPVVIPTPNSDPEINSYYLKNSPDFFSNFYLNKLEAEKAN
GLSHQKGPIHNSVLYGQSGEGESEEQVSTSIESGTGVETASDGLVAGGTAATGGPNSPTVPVTSEAVTQPGGEAAPVSTN
LVNDAPGNSATSTEGVQVTPPSNEPVPPVTDTVTGPAPVQLSELTGSTGINVQGVTKVLHFLKNVKNGKVSSSFVTYDDE
SAIGDKSCSRVQSSDVDKLEDCVKFCEENWNACKGSISPGYCLTKKKGNNDCFFCFVHAFNLCKNLKMGTYRFVVKLEQF
PGGAAKITQVLHILNHVKQRKVKTGLVTYSSYAAMSARHDRMKLLVALLFIPTYVLIQRMSLRCNMFVLLFTKTFNTGAL
LRRNAQGFVYAESTPGGVIWGTASDGYLLTQEDSEQKRIMTKDERADSRLGKYQTGNNRTTTTHGAFSKRREQDEGLGQA
NHTKVKTQLLKEPIGGKINRMCEAEIAFPFIPPSYISVTTEDSKAGAFRMLTYNKDNALPLTWEVYFPVEPLTATKRNAT
EAKWYNRALAENNDGPSDDDHDFFPGGIHSEGDEALPPIGKDDLSEEHQLRNSIDHILNWVYRIDKDGRKVLITQEELNN
SMKEDLMKYCQLMKQVDTSGTLEVHQMGNEIEVFNNLIELLRKHQDETVSTLRRKLRNPAVCMKNVGEWILKRRGLVLPD
SSSSNASEHDANLVADSRWIKCVKSNSIGASTDKYNREEDGMVDWEKLKMRSKHICGFNGGLHSGGERSNGDDPEGSNGK
DLCSPKDKEENKMKYSFLLLLALCAAYGNHVAICTTTETSSDGGSNVSQPGPSGSGTGAENPGSPQAGSHSVSSESEQGV
GESTNLPSAVSEAQSSAEPNSPQEGQAANQDGNGTDSEDSSASTAQGGVSPAPPGSPSGQAGATQLQAIPKKAEVKSALL
KNFTGVKVTGPCDTEVGLYLIPYIYISVKVAADTIELSTKFPNSDNIIVAFTDGGKTMVNKCEGDFQKTFKFIAYLEDNI
LTLKWIVYPQGTNENNKVADVRKYKLPNLERPITSIQVHSLMLQGDSVIYTSKDYSIKNDIPKTCQQVLSACFLSGNTDI
ENCYTCNLLINKEDTNDKCFDYVSADFKNEFQEVKAKGQDDEESNEYKLAQAIDAVLSGIYKTHINGNKELITSEELHAN
VMEQISNYCHVLKEVDTSGTLEVHQMGNEIEVFNNLVNFLQKHGEEKYSTLEWKLQNPALCLKNVNDWLVNKKGLVLPLL
PNGGSHIYLGDNNHVQDEQKCCPSTYQEGDDGIIDLSVVHKNAHAPSTPFTNHMFCNYDYCDRTKDTSSCLAKIETQDQG
DCATSWLFASKIHLETIKCMKGYEHVPSSALYVANCSNNETPTDKCHAPSNPLEFLHTLEETKFLPTESNLPYSYKAVNN
VCPQPKTHWQNLWENVTLLAPQYQPNAVSTKGYTAYQSANFNGNMDAFIKLVKSEIMNKGSVIAYVKATGALSYDLNGKK
VQSLCGSEETPDLAVNIIGYGNYINGEGVKKSYWLLQNSWGKYWGDGGHFKVDMHGPEHCQHNFIHTAAVFNLDVPHFQS
PAKDTQLYSYHLKSSPDFYKNLYYNALGGECGSAPCQAVHGQDTPKPVVEVGVEYLESAAEGEQNISQVSPVGSAVSDTQ
VQVTQQQQQQLQQHPPPPPPEEEHQNGVEHQAGGPEVQTVPGGENPNAGMEIEKIVQIIHVLKHIKQTKMVTRVVTYEGL
YDLGDPSCSRTEASSVEKLDECIKFCNENYFSLYQVNKPEGAVCWDCAMRCTSTDGNEGQGAEEQVNADLGMDTGDNSVK
GQPVVPQNGALPAENSQGVQGGPVDTSSQNPNQNEEVEKVEAGMVEAPSEGAKQEIQVKSSLLKGYKGVKVTGTCGASFL
VFFAPYLFIDVDTDSSNIYLGTDLIDLEVTEQMGKEGDEKNKCKDGKTFKFVAFIGDDHLTIKWKVYDSADQKPTQNDKA
EMRKYVMKNLSGEFTSVQVHNVVQQNGSNVFESKNYALSNDMPEKCDAIAANCFLSGSVYIEKCYRCTLKMENANSSDVC
YNYLPKVEKPTKEGAQIYDYYVKNSPDLEGNIHHKNVDGQMNGSANNGAGVVQGQETAEKEVADAVKEPAPLDNTGATEG
KVDEPESTHVPPLPEQEEVAGVTDVDTTEGDQPEQVELPEQPEQQGPAGPEGQPSTSPEAAVLGTQLSHVLKYIKKNKVK
MNLITYKNPEVISTGHDCSRSYSINPDKYEECVKICEANWSKCENDAVPGFCLYEHAKENDSFLTSTNVTICETNKVDNV
TQGGNKGTSGGKSNGSPPSKNSPPSDGSKKNETPFPTKTISFSMPPNLDGGESKNENASSTEKKGAPTDGSPPSSTNATG
GSSTSSGKEAENKVIPPQKSEQTKPFATEVTGQGHQTALEIFGGNTTNSNGPLDGPMQVESALLKNYKGVKVTGPCGSYF
RVYLVPHILIYALTKNSIIQIESLFDDNTRIDFEYADDIVNKCEEGKNFKLIVYLKENILTLKWNVFPSTEEDHSDVTTK
ADVRRFKIPQLERPFTSIQVYTADVKAGVIESKNYALGADIPDKCNSIATDCFLNGNINIDKCYQCSLLVQNSDQTSDEC
FNYVSKDLQDQHNNAKVKGQDDVNPKEYELTESIDIILKNIYKVDKIKKKKVLIGMDDLDDVLKVELLNYCKLLKEMDVK
GTLENCELGDEIDIFNNVIRLLSMHPKENIITLQDKLRSTAICLKNVDEWVEKKRGLVLPEGEESSSHEGNPTKVDKEDD
DNEEEGHVKESELLNQDMYRKDEDGTIDLVKAGKELKLRSPYFKSSKYCNYEYCDRWKDKTSCISNIEVEEQGNCGLCWV
FASKLHLETIRCMRGYGHFRSSALYVANCSRRNPKDICAVGSNPIEFLQIVRDIGFLPLESDHPYLHTKAGNECPKIKDN
WINLWGNSKLLSHKMYGHFMVYKGLISYQSRHFKDNMHIFIDLVKREVQNKGSVIIYIKTKDVIGYDFNGKGVHNMCGDK
VPDHGANIVGYGNYINVDGEKRSYWLIRNSWGYYWGNEGTFKVDMLGPKGCKYNFIHTAVVFKVNLGAIDIPNKDVDLNH
TYFPKHNSDFFHSLYFNNYDDEAANQKKIIPKYRNKDYSGSAYKWKKVAKRWQIAGQDGDDHTGGASSGEASGKNSNVPP
KSAKPTASAEKKIQILHVLKHIDKAKIMRGLVKYENISETQNDHSCARAHSKNPDKMEECKLFCEENWNSCKNHYSPGYC
LTKLYNGSNCYFCYVDNGREHSSEKSNKNTEPQLGVNSLNSVQMCSSHIAREVKTSNKQAKRPTHTSYDSYKSNQVCVAL
GTHVTRCTGDGSAVPGGGDKPHTVNPSQGGSPDAKSNDIESESEGAASMEVADASKEDVQITSALLKNYNGIKITGSCKA
HFRVFLLPHLWIYAAAPENKIQLRPNFGPITSIDLGNLINDCKKGTNNKFKFVVHTSDDILTLKWKVTGEGAAPDNKEDV
KKYKLPPLERPFTSVQVHSANAKSKIIESKFYDIDSSMPAQCDLIARNCFLTGSLDIEHCYHCTLLEKKMTEGNECFNYV
STEAKEMIKKDTPIKAQEEDANSAEHKLIESIDVILKAMYKSDKDYEKKELITLEEVDAKLKKELANYCSLLKQVDTSGT
LKNHQLANEEETYRNLTRLLQMHKGENVITLQDKLRNAAICMKDIDKWIVYKRGLTLPEGVPYSEDNTKEYLPEELLTEI
EKEKSVYDDDVFDKDTNGVIDLNKVPSEMKFKSPYFKKSKYCNNEYCDRWKDKTSCISNIEVEEQGDCGLCWIFASKLHL
ETIRCMRGYGHFRSSALFVANCSKRDPEERCSVGSNPTEFLEIVKDTGFLPLESDLPYSYKHAGKSCPKNRNKWTNLWGD
TKLLYHVRSNVFYKTLGYVSYESKLFHTNMDLFIDILKKEIQNKGSVIIYIKTENTIDYDFNGRIVHSLCGHNDADHAAN
IIGYGNYINVDGEKRSYWLIRNSWGYYWGDEGNFKVDMHGPAHCQHNFIHTAVVFKIDLGIVEVPKKKKRDQSLYNYFVK
YVPNFLYNLFFVCFDARAYIDDDDNVLGEKGKEGASGGENAVVDGQAAVAGQTENPSSVANKAGIISPVGSQMSTVTSLT
PVDNSGEKKIPVMHILKYVKENKMTKASVKYNSLSEIEGSHSCSRTYALDEEGHAECIQFCLKNWTSCKGHYNPGYCLTK
IGKGPISRINLMSVCLILTLKTFPLLNFADAHFCKIKMISQIAQYVVFALVAHLVKRVKSNILVNCFGTLHCKICHIAIR
NCFLSGTSNLTKCIECEERYYNIQPCTHHTENFLQTSRDKGAFVEMKDHDYLTEEKVDDLISEIVKLSLERQKKAVPATE
QANEDFRKKIMQLCLYSNFSDHYENAKKHTQADAEEVEKHIIRIVNMYIKENNNMEHITNSLKNPALCLKDPAEWTKDRA
GYKDNNVPSVGIIPERKLFKPYEVKSLMSSLYSYSSNCNRQFCDRFSDPNECENSIRVLNQGTCGNCWAFASSQVISAYR
CRKGLGFAEPSIKYVTLCKNKNADNFEENPFGHYNDNICREGGHLSYYLDTLDKTKMLPTSYDVPYNEPIKGVDCPETSD
KWTNMWENVNPLTRILNGYLYRGYFKISFHEYANSGKTDELISVIKDYIIEQGSLFVSMEVNEKLSFDHDGEKVMMNCEY
KASPDHALALIGYGDYIKPSGEKSSYWLLRNSWGSHWGDRGNFKIDMYGPPDCNGAVLCNAFPLVLQMNGKKINKPLPDD
FASTDNKTRYDHSYFTRDRNRRQSRRYNSNKEQDQPNDQAHYDPFDNPKNNEIYDGEDRDWPAFDPFKDYVYPYMDNNKD
AEGGNGGISDNRSSKIRRTVFKTSLVVNIGDTQFKRNIYMKKKDEYKEQHSCLRTYSLDSQADVSCRDNCNQYIDLCKHY
TSIGRCLMRFAPNYKCVYCGM
>PRCDC_0206900
MKFFIPY------V-Y---------IICVI----------------------F-IINVIR-TS-----------------
------------GG---E-----------------------------------------------------------D--
--DDNNN----------ISG------------------------------------------------------------
---------------------------KSILGTRH---NNISN-------------------------------------
-------------------ID----------------------------------------------------------L
-----------------------------SSIPNL----------------------DS-NIYVSLSSDT----------
-----KE---W-------------------------S--------PNNL--TS--KKK-KK-------------------
-----------KKEI-R------P--------------------------------------------------------
---------------------------------------------------------KDIMSNSDSSN-TSS--------
------------------------------------------------------------------INKQNNNQIKSVLL
KENKGVKITGPCNVNLSIFLVPHIYIDVETKYNNIELKYELDEFSDSIKFKDTTT-ELSTSDDTLMNTNFNVGVSRDTLD
KDRLYNICTENK----TFKFVVYFKDNVLTLKWKVYETGV--------------------------TNNKVDIRQYKMKE
LTRPITTIQIHSVSENKDTHLLESKNYVIKTDIPETCDAMATNCFLSGNINIEKCLECTLLVQNNDT-SSECFTYVSNDV
RENFNQIKAEAED-DENFRNYHLTDTINNILKRIYKI------NINEGKK-ELITLEELDNFLKESITDYCKILREIDTN
GTLVNHELGNNVDVFNNLIRLLKLHKNESISTLHNKLRNSAICMKYPDKWIEKKTGLILPNVANNNIIYNNKY-EKLNVE
KK------RKIYDN---KDD---SKISDIINIKK---YI-FTNNTLKYFNNDKQFCNSSFCNRLKDENNCISKIQVEDQG
NCAISWIFASKYYLETLKCMKGYEPHAISALYIANCSKRKHKNRCNVGSNPLEFLQIIEENQFLPMDTNYLYSYTKVGND
CPDEEKNWVNLLKHTRIINYNNKHRSTLSTKAYRAYESEQFKDKMDTFIKLIKDEIMNKGSVIAYVKAENVLGYELNGKK
VQNLCGDKKPDHVVNIVGYGNYINDEDEKKSYWIVRNSWGKYWGDDGYFNVDMYGPSTCEDNFIHTVVVFNINMPKSKKS
PVKITFPL-----YNYYLKYSPDFYHNLYYKNFNSKKSMKLV-NASDERKN--IY--------------------SQEDK
-VNH---------------------------------KKGSKVL-NSEVT--T----------------SLSSQEIS---
--------------------------------------------------------------------------------
--------------------------------------------------------------------------------
--------------------------------------------------------------------------------
QRR-----------------------------------------------------------------------------
--------------------------------------------------------------------------------
--------------------------------------------------------------------------------
--------------------------------------------------------------------------------
--------------------------------------------------------------------------------
--------------------------------------------------------------------------------
--------------------------------------------------------------------------------
--------------------------------------------------------------------------------
-------------------------------DED-D-----DI----D----------------TLIG--------HRPD
-----------------IKEQE--K---NIK-------------------------------------------------
--------------------------------------------------------------------------------
-------------------DEFN-KSSIT---------------------------------------------------
--------------------------HN------S--VSSSNI-------------------------------------
---T-K-SNKNT-NKVKIYHIIKHVKNTKIKIGFVKYDNYNTIGTNHTC-------------------------------
--------------------------------------------------------------------------------
--------------------------------------------------------------------------------
--------------------------------------------------------------------------------
--------------------------------------------------------------------------------
--------------------------------------------------------------------------------
--------------------------------------------------------------------------------
--------------------------------------------------------------------------------
--------------------------------------------------------------------------------
--------------------------------------------------------------------------------
--------------------------------------------------------------------------------
--------------------------------------------------------------------------------
--------------------------------------------------------------------------------
--------------------------------------------------------------------------------
------SRSYSEDQDK-HEGCIQFCELHWNECKDKTSPGYCLTKLKGSNECF----------------------------
--------------------------------------------------------------------------------
--------------------------------------------------------------------------------
--------------------------------------------------------------------------------
--------------------------------------------------------------------------------
--------------------------------------------------------------------------------
--------------------------------------------------------------------------------
--------------------------------------------------------------------------------
--------------------------------------------------------------------------------
--------------------------------------------------------------------------------
--------------------------------------------------------------------------------
--------------------------------------------------------------------------------
--------------------------------------------------------------------------------
--------------------------------------------------------------------------------
--------------------------------------------------------------------------------
--------------------------------------------------------------------------------
--------------------------------------------------------------------------------
--------------------------------------------------------------------------------
--------------------------------------------------------------------------------
--------------------------------------------------------------------------------
--------------------------------------------------------------------------------
--------------------------------------------------------------------------------
--------------------------------------------------------------------------------
--------------------------------------------------------------------------------
--------------------------------------------------------------------------------
--------------------------------------------------------------------------------
--------------------------------------------------------------------------------
--------------------------------------------------------------------------------
--------------------------------------------------------------------------------
--------------------------------------------------------------------------------
--------------------------------------------------------------------------------
--------------------------------------------------------------------------------
--------------------------------------------------------------------------------
--------------------------------------------------------------------------------
--------------------------------------------------------------------------------
--------------------------------------------------------------------------------
--------------------------------------------------------------------------------
--------------------------------------------------------------------------------
--------------------------------------------------------------------------------
--------------------------------------------------------------------------------
--------------------------------------------------------------------------------
--------------------------------------------------------------------------------
--------------------------------------------------------------------------------
--------------------------------------------------------------------------------
--------------------------------------------------------------------------------
--------------------------------------------------------------------------------
--------------------------------------------------------------------------------
--------------------------------------------------------------------------------
--------------------------------------------------------------------------------
--------------------------------------------------------------------------------
--------------------------------------------------------------------------------
-----------FCY------------------------------------------------------------------
--------------------------------------------------------------------------------
--------------------------------------------------------------------------------
--------------------------------------------------------------------------------
--------------------------------------------------------------------------------
--------------------------------------------------------------------------------
--------------------------------------------------------------------------------
--------------------------------------------------------------------------------
--------------------------------------------------------------------------------
--------------------------------------------------------------------------------
--------------------------------------------------------------------------------
--------------------------------------------------------------------------------
--------------------------------------------------------------------------------
--------------------------------------------------------------------------------
--------------------------------------------------------------------------------
--------------------------------------------------------------------------------
--------------------------------------------------------------------------------
--------------------------------------------------------------------------------
--------------------------------------------------------------------------------
--------------------------------------------------------------------------------
--------------------------------------------------------------------------------
--------------------V
>PPRFG01_0208000
MKFFIPY------V-Y---------IICVI----------------------F-IINVIR-TR-----------------
------------GE---E-----------------------------------------------------------D--
--DDNNN----------ISG------------------------------------------------------------
---------------------------KSILGTSH---NNISN-------------------------------------
-------------------ID----------------------------------------------------------L
-----------------------------SSIPNL----------------------DS-NIHVSFSSDT----------
-----KE---W-------------------------S--------PNNL--TS--KKK-KK-------------------
-----------KKEI-R------P--------------------------------------------------------
---------------------------------------------------------KDIMSNSDSSN-TSS--------
------------------------------------------------------------------INKQNNNQIKSVLL
KENKGVKITGPCNVNLSIFLVPHIYIDVETKYNNIELKYELDEFSDSIKFKDTTT-ELRVSDDTLMNTNFNVGVSRDTQD
KDRLYNICAENK----TFKFVVYIKDNILTLKWKVYETGV--------------------------TNNKVDIRQYKMKE
LTRPITTIQIHSVSENKDTHLLESKNYVIKTDIPETCDVMATNCFLSGNINIEKCLECTLLVQNNDT-SSECFTYVSNDV
RENFNQIKAEAED-DENFRNYHLTDTINNILKRIYKI------NKNEGKK-ELITLEELDNFLKESITDYCKILREIDTN
GTLVNHELGNNVDVFNNLIRLLKLHKNESISTLHNKLRNSAICMKYPDKWIEKKTGLILPNVVNNNIIYNNKY-EKLNEE
KK------RKIYDN---KDD---SKISDIINIKK---YI-FTNNTLKYFNNDKQFCNSSFCNRLKDENNCISKIQIEDQG
NCAISWIFASKYYLETLKCMKGYEPHAISALYIANCSKRKHKNRCNVGSNPLEFLQIIEENQFLPMDTNYLYSYTKVGND
CPDEEKNWVNLLKHTRILNYNNKHRSTLSTKAYRAYESEHFKDKMDTFIKLIKDEIMNNGSVIAYVKAENVLGYELNGKN
VQNLCGDKTPDHAVNIVGYGNYINDEDEKKSYWIVRNSWGKYWGDEGYFKVDMYGPSTCEDNFIHTVVVFNINMPKSKKS
PVKITFPL-----YNYYLKYSPDFYHNLYYKNFNSKKSMKLV-NASDEHKN--IY--------------------SQEDK
-VNH---------------------------------KKGSKIL-NSEVT--T----------------SLLSQEIS---
--------------------------------------------------------------------------------
--------------------------------------------------------------------------------
--------------------------------------------------------------------------------
QRR-----------------------------------------------------------------------------
--------------------------------------------------------------------------------
--------------------------------------------------------------------------------
--------------------------------------------------------------------------------
--------------------------------------------------------------------------------
--------------------------------------------------------------------------------
--------------------------------------------------------------------------------
--------------------------------------------------------------------------------
-------------------------------GED-D-----DI----D----------------TLIG--------DSPD
-----------------INEQE--K---NIK-------------------------------------------------
--------------------------------------------------------------------------------
-------------------DEFN-KSSIT---------------------------------------------------
--------------------------HN------S--VSSSNI-------------------------------------
---T-K-SNKNT-NKVKIYHIIKHVKNTKIKIGFVKYDNYNTIGTNHTC-------------------------------
--------------------------------------------------------------------------------
--------------------------------------------------------------------------------
--------------------------------------------------------------------------------
--------------------------------------------------------------------------------
--------------------------------------------------------------------------------
--------------------------------------------------------------------------------
--------------------------------------------------------------------------------
--------------------------------------------------------------------------------
--------------------------------------------------------------------------------
--------------------------------------------------------------------------------
--------------------------------------------------------------------------------
--------------------------------------------------------------------------------
--------------------------------------------------------------------------------
------SRSYSEDQEK-HEGCIKFCELHWNECKDKTSPGYCLTKLKGSNECF----------------------------
--------------------------------------------------------------------------------
--------------------------------------------------------------------------------
--------------------------------------------------------------------------------
--------------------------------------------------------------------------------
--------------------------------------------------------------------------------
--------------------------------------------------------------------------------
--------------------------------------------------------------------------------
--------------------------------------------------------------------------------
--------------------------------------------------------------------------------
--------------------------------------------------------------------------------
--------------------------------------------------------------------------------
--------------------------------------------------------------------------------
--------------------------------------------------------------------------------
--------------------------------------------------------------------------------
--------------------------------------------------------------------------------
--------------------------------------------------------------------------------
--------------------------------------------------------------------------------
--------------------------------------------------------------------------------
--------------------------------------------------------------------------------
--------------------------------------------------------------------------------
--------------------------------------------------------------------------------
--------------------------------------------------------------------------------
--------------------------------------------------------------------------------
--------------------------------------------------------------------------------
--------------------------------------------------------------------------------
--------------------------------------------------------------------------------
--------------------------------------------------------------------------------
--------------------------------------------------------------------------------
--------------------------------------------------------------------------------
--------------------------------------------------------------------------------
--------------------------------------------------------------------------------
--------------------------------------------------------------------------------
--------------------------------------------------------------------------------
--------------------------------------------------------------------------------
--------------------------------------------------------------------------------
--------------------------------------------------------------------------------
--------------------------------------------------------------------------------
--------------------------------------------------------------------------------
--------------------------------------------------------------------------------
--------------------------------------------------------------------------------
--------------------------------------------------------------------------------
--------------------------------------------------------------------------------
--------------------------------------------------------------------------------
--------------------------------------------------------------------------------
--------------------------------------------------------------------------------
--------------------------------------------------------------------------------
--------------------------------------------------------------------------------
--------------------------------------------------------------------------------
--------------------------------------------------------------------------------
--------------------------------------------------------------------------------
-----------FCY------------------------------------------------------------------
--------------------------------------------------------------------------------
--------------------------------------------------------------------------------
--------------------------------------------------------------------------------
--------------------------------------------------------------------------------
--------------------------------------------------------------------------------
--------------------------------------------------------------------------------
--------------------------------------------------------------------------------
--------------------------------------------------------------------------------
--------------------------------------------------------------------------------
--------------------------------------------------------------------------------
--------------------------------------------------------------------------------
--------------------------------------------------------------------------------
--------------------------------------------------------------------------------
--------------------------------------------------------------------------------
--------------------------------------------------------------------------------
--------------------------------------------------------------------------------
--------------------------------------------------------------------------------
--------------------------------------------------------------------------------
--------------------------------------------------------------------------------
--------------------------------------------------------------------------------
--------------------V
>MKS88_001181
MCKDIMIKRKNKSS-K---------IFSVV----------------------Y-SNSIMP-CH-----------------
------------GG---------------------------------------------------------------T--
--TMEQP----------PNV------------TSPSN-----------SI---A-QDVS---QN---NGSSSVQGSSTNT
NPNGAGDPSVVPGAGVGGSGPTG---ANGVVGENH---NGSSD-------------------------------------
-------------------GT----------------------------------------------------------S
-----------------------------G--------------------------------------------------
------------------------------SPP--NG--------AEPSEVSGNGQGK-SDRS-----------------
----------------I------A--------------------------------------------------------
----------------------------------------------------------GEQRNNDSSE-PVT--------
------------------------------------------------------------------TSNNSDIQINSALL
KDHKGVKITGLCNVDFLVFLVPYIYIHVKTDVDLILLRTKSNNQTINVDF---------------------------S-T
EEQSKNKCHDKY----TFKLIVNIHDNILTLKWKVYDKVNNP----------------------PNTDNKVDIRKFMIRN
IDQPITSIQIFNVLEKKDVHILESKNYPLGNVMPDRCDIMATNCFFSGISDIEKCYKCTLLTKNLSP-SDECSKYASKET
DTQNEQNVLTTGN-DEESVQYKLMESINNILDLIYKI------DVNN-NK-ELVKMEEMDNTLKGELMKYCKLLKQEDVS
GTLENHELANHVETYSNLTKLLEKHNEEKKSSLLYKLKNPAICMKYAENWITNKTGLVLPNLSYKNNENKIQL-QTTKVS
ET-SSVNQNNI-KD---TFN---DGIDGIIDLEA---VE-QDNK-QSFYFTDNMFCNDEYCDRWKDKNTCISKIEAQDQG
SCATSWIFASKLHLETIRCMKGYEHASSSALYVANCAHKEAKDKCHVGSNPLEFLKIIDENNFLPLEVNLPYSYAKVGNT
CPNPQNHWTNLWANVELLDSKDE-PNSLGAKGYTAYESDKFRGNMDTFIKKIKHEVMHKGSVIAYVKVENVMGYDLNGKK
VLSLCGGKHPDHAVNITGYGNYINSKGEKKSYWIVRNSWGKYWGDEGNFMVDMHGPEQCEHNFMHSVVMFNIDMPLTNVN
-KKKEAEL-----YNYYLKTSPDFYSNLYFNSLSAEKANDLN-NKNVITANSVIY--------------------GSDNS
-ASGTQPGV-------G-V--------------------APGVG-VAP-------------------GVGGAQ-GGLDTK
ENDKLNEATTKKLQFVHVLEHVKNGKVKVDIVKYDSDNPINADHVCSRARSYPNYEIKDECVTFCNENWGACSEHKSPGY
CLTQKRKTDDCFFCFIVNLLKFFESNHYGSRNILISNNIIKCYCSTKNAPVTSISVFLPKVDGTRISSSEGLADQSQATA
TAVSHVNTKEGKGKKILKRGESLQTGQQNSSIVGAPNGP-AQQPIMVRLSNEHGNSGSNDVP-AE---------------
RVSSDISNVVQVKSALLKEHKGIKITGPCTAKFYVFLIPFLEIYVDAENNEIEMNPIFIKITEKILFEKEKSNLHNKCAH
NKTFKVVVYIEENILTLKWKVYPSTTETEKCDAIASDCFFGGIIEIEKCYQCALFLESKEKASECLNYVSADMRQRFDEI
KTEGQDDENYNEIQLTEAIDSILMGIKDNNKNNKKDLAIPQDLDSTLKRQITNYCNLLKGLDMTRMLENYELGNEMEVLN
NLNRMLKMHKGEKYISLKNKLKNAAICMKNVSNWGENRTGLVLPDLPYNKLEGKNVMHFNYDVELKDYKNVGNSIYKEDD
DGVVDLTKYEEADMNTARFTDRMYCNEDYCDRWKDKNSCVSKIEAEDQGNCATSWLFASKLHLETIRCMKGYDHASGSAL
YVANCSKIEPDERCKVGSNPLEFLRIIDEKKILPLESNLPYSYKNVANDCPNPKYHWTNLWTDTKLMDYKYEPNSLGAKG
YTAYESYKFRGNMDTFIKKIKHEVMHKGSMIAYVKAEKIMSYDFNGKKVYSLCGEKMPDHAVNIIGWGNYISDKGMKKSY
WIMRNSWGKYWGDEGNFKVDIYGPEKCEHNFIHSAVMFNIDMPLAKVNTKKEAELYNYYLKISPDFYSNLYYKNFSSDKT
YYSNSRKGLYWNSMIHGQTDEPSFPSTVERQGI--P-----GG----AVMSPGRTQLLVTSVSVGREG--------TEKS
-----------------THEVR--P---TGG-------------------------------------------------
--------------------------------------------------------------------------------
------------------YAPIL-EGEHPR-----------------------------------------S-ESP----
----------RSVT------------DA-RVP-PSSPVSSYNF-------------------------------------
-----L-YSQVD-EKTKILHILKHVKDGKLKIGLAKYDILKSASGDHVC-------------------------------
--------------------------------------------------------------------------------
--------------------------------------------------------------------------------
--------------------------------------------------------------------------------
--------------------------------------------------------------------------------
--------------------------------------------------------------------------------
--------------------------------------------------------------------------------
--------------------------------------------------------------------------------
--------------------------------------------------------------------------------
--------------------------------------------------------------------------------
--------------------------------------------------------------------------------
--------------------------------------------------------------------------------
--------------------------------------------------------------------------------
--------------------------------------------------------------------------------
------SRSYAYDPGK-QEECFQFCERHWNECRGSYSPGYCLSKKRKKNDCY----------------------------
--------------------------------------------------------------------------------
--------------------------------------------------------------------------------
--------------------------------------------------------------------------------
--------------------------------------------------------------------------------
--------------------------------------------------------------------------------
--------------------------------------------------------------------------------
--------------------------------------------------------------------------------
--------------------------------------------------------------------------------
--------------------------------------------------------------------------------
--------------------------------------------------------------------------------
--------------------------------------------------------------------------------
--------------------------------------------------------------------------------
--------------------------------------------------------------------------------
--------------------------------------------------------------------------------
--------------------------------------------------------------------------------
--------------------------------------------------------------------------------
--------------------------------------------------------------------------------
--------------------------------------------------------------------------------
--------------------------------------------------------------------------------
--------------------------------------------------------------------------------
--------------------------------------------------------------------------------
--------------------------------------------------------------------------------
--------------------------------------------------------------------------------
--------------------------------------------------------------------------------
--------------------------------------------------------------------------------
--------------------------------------------------------------------------------
--------------------------------------------------------------------------------
--------------------------------------------------------------------------------
--------------------------------------------------------------------------------
--------------------------------------------------------------------------------
--------------------------------------------------------------------------------
--------------------------------------------------------------------------------
--------------------------------------------------------------------------------
--------------------------------------------------------------------------------
--------------------------------------------------------------------------------
--------------------------------------------------------------------------------
--------------------------------------------------------------------------------
--------------------------------------------------------------------------------
--------------------------------------------------------------------------------
--------------------------------------------------------------------------------
--------------------------------------------------------------------------------
--------------------------------------------------------------------------------
--------------------------------------------------------------------------------
--------------------------------------------------------------------------------
--------------------------------------------------------------------------------
--------------------------------------------------------------------------------
--------------------------------------------------------------------------------
--------------------------------------------------------------------------------
--------------------------------------------------------------------------------
--------------------------------------------------------------------------------
-----------FCY------------------------------------------------------------------
--------------------------------------------------------------------------------
--------------------------------------------------------------------------------
--------------------------------------------------------------------------------
--------------------------------------------------------------------------------
--------------------------------------------------------------------------------
--------------------------------------------------------------------------------
--------------------------------------------------------------------------------
--------------------------------------------------------------------------------
--------------------------------------------------------------------------------
--------------------------------------------------------------------------------
--------------------------------------------------------------------------------
--------------------------------------------------------------------------------
--------------------------------------------------------------------------------
--------------------------------------------------------------------------------
--------------------------------------------------------------------------------
--------------------------------------------------------------------------------
--------------------------------------------------------------------------------
--------------------------------------------------------------------------------
--------------------------------------------------------------------------------
--------------------------------------------------------------------------------
--------------------V
>PVVCY_0300610
MRR-LPI------L-F---------ILYTL----------------------L-IRYSIE-AG-----------------
------------TD---------------------------------------------------------------GNG
TGNTLTGVSTSGDNGKVESGQQPDGSSSLTPG-SPPGS----------PEVQDS-EQVK---G----TDGE---------
-------N--PPTTGDVSKTPGKDEK--KVNGTEQ--GDSTSSKTKEGATTQDA--SLPST---NDQTDLSKG-QNSDKV
AGTEEEKSSPSGGGPQA--TDQDSKEVTDTK--------------QSDSESSKTQQGGSSSDKPSQETITQDGSTSNTGD
QTDPSKGKAGSTDPVKQSP-ESGDQL---ETKSEISNSEPGATGSGTSLPEGAKAGASA---------------------
-----------------------------PTVS--VS--------GTSG--Q----GN-DVTEPK---------------
-----KSSDDAQTKVDKSASNSDDPNPKAKESENPSGEDNTVKTNTDETNDTSVGKEKQSSEDPEKV----------DTP
PTPVSEPASDKGEVPKNPGAPENKEPGSEQSDTLTSNPTSDSQSKISSPSVDILLPTGQGSENHLDIPQGDS--------
------------------------------------------------------PPVEPLPDSIL-TMPVENYNVKSAML
KNYKGLKITGECNAIFSIFFVPYIHVDVDTKANQISVTSTKNEIKGTSEGV------PTQS------INF-------KSE
EDNLQNECVENK----TFKIVVYLDNDVLYVKWKVYDLSV-E----------------------TPPNTNVDVRKYQLTN
FEFPITSIQVHNVKVGSKIVTLESKNYTINDDVPEKCEEIASDCFLHGNVNIERCYKCSLLYQKKPL-TDQCYNYLSTEY
KESLQADKVTAQS-E-DEINYGVIGHIDNILDGIFNV------GDN--NK-ELKKFEELSDETKNDILLYCNELKESDVS
GTLEEYALGAAEDVYTNLTKLITNNMEDSIAKLKSKLMNPAICLKDVNKWGEKKTGLVLPELSSNNSDNTNEK-----DD
TK-----TDIKSDE---KLE---EGFDGVIDLPL---LH-ENELAGYTTIEDYQYCNNEYCDRLKDKTSCISKINVEEQG
NCATSWLFASKLHLDTIGCMKGHDNFSASALYVANCFKKDSKDKCLTGSNPLEFLNIIDENKFLPTTSNLPYSYKKVGDE
CPQTMENWTNLWKDVKLLKSENN-DKSLNTNGYISYQSKHFKDNFNEYANLIKHEIQNKGSVIAYVNSKDINSYDFNGSK
VHKLCGSDTPDMAVNIIGYGNYLNENNEVKSFWLVRNSWGKHWADEGNFKVDIETPENCEHNFIHTFATFNIYVPFVKKN
-TQSESEI-----NLYYSKNSPDFFNNLYLKNLDADNTNK----------DSLIQ--------------------GQDEP
-SPGTT--PEGKEQSAG-DGKSVSSQGEGTQEKKANEGKQPSGITSTQ-P-------------------T----------
--------------------------------------------------------------------------------
--------------------------------------------------------------------------------
-------------------------------------------------------------D-PQ---------------
PKA-----------------------------------------------------------------------------
--------------------------------------------------------------------------------
--------------------------------------------------------------------------------
--------------------------------------------------------------------------------
--------------------------------------------------------------------------------
--------------------------------------------------------------------------------
--------------------------------------------------------------------------------
--------------------------------------------------------------------------------
-------------------------------QEE-LQKE-KGK-QAQE----------------QVQE--------QVQE
-----------------QVQEQ--G---DLQ-------------------------------------------------
--------------------------------------------------------------------------------
------------------KPSTE-QVERT-----------------DQQGNTEGTKVPEKQGEQEGKQEDGKK-------
----------EDAT------------KE-DPNKPK--EPSSSE--GQQNVQQPTAQQAAQQEDQPQA--DEPQ-ASEHQA
ESIT-EAELPAK-LKHEFMHILKQIKNGKVKMNLVKYGTELSMVDDHSC-------------------------------
--------------------------------------------------------------------------------
--------------------------------------------------------------------------------
--------------------------------------------------------------------------------
--------------------------------------------------------------------------------
--------------------------------------------------------------------------------
--------------------------------------------------------------------------------
--------------------------------------------------------------------------------
--------------------------------------------------------------------------------
--------------------------------------------------------------------------------
--------------------------------------------------------------------------------
--------------------------------------------------------------------------------
--------------------------------------------------------------------------------
--------------------------------------------------------------------------------
------LRSYAINHEK-KSECEDFCSKNWNVCKDEISPGYCLTKLYNSNNCY----------------------------
--------------------------------------------------------------------------------
--------------------------------------------------------------------------------
--------------------------------------------------------------------------------
--------------------------------------------------------------------------------
--------------------------------------------------------------------------------
--------------------------------------------------------------------------------
--------------------------------------------------------------------------------
--------------------------------------------------------------------------------
--------------------------------------------------------------------------------
--------------------------------------------------------------------------------
--------------------------------------------------------------------------------
--------------------------------------------------------------------------------
--------------------------------------------------------------------------------
--------------------------------------------------------------------------------
--------------------------------------------------------------------------------
--------------------------------------------------------------------------------
--------------------------------------------------------------------------------
--------------------------------------------------------------------------------
--------------------------------------------------------------------------------
--------------------------------------------------------------------------------
--------------------------------------------------------------------------------
--------------------------------------------------------------------------------
--------------------------------------------------------------------------------
--------------------------------------------------------------------------------
--------------------------------------------------------------------------------
--------------------------------------------------------------------------------
--------------------------------------------------------------------------------
--------------------------------------------------------------------------------
--------------------------------------------------------------------------------
--------------------------------------------------------------------------------
--------------------------------------------------------------------------------
--------------------------------------------------------------------------------
--------------------------------------------------------------------------------
--------------------------------------------------------------------------------
--------------------------------------------------------------------------------
--------------------------------------------------------------------------------
--------------------------------------------------------------------------------
--------------------------------------------------------------------------------
--------------------------------------------------------------------------------
--------------------------------------------------------------------------------
--------------------------------------------------------------------------------
--------------------------------------------------------------------------------
--------------------------------------------------------------------------------
--------------------------------------------------------------------------------
--------------------------------------------------------------------------------
--------------------------------------------------------------------------------
--------------------------------------------------------------------------------
--------------------------------------------------------------------------------
--------------------------------------------------------------------------------
--------------------------------------------------------------------------------
-----------FCF------------------------------------------------------------------
--------------------------------------------------------------------------------
--------------------------------------------------------------------------------
--------------------------------------------------------------------------------
--------------------------------------------------------------------------------
--------------------------------------------------------------------------------
--------------------------------------------------------------------------------
--------------------------------------------------------------------------------
--------------------------------------------------------------------------------
--------------------------------------------------------------------------------
--------------------------------------------------------------------------------
--------------------------------------------------------------------------------
--------------------------------------------------------------------------------
--------------------------------------------------------------------------------
--------------------------------------------------------------------------------
--------------------------------------------------------------------------------
--------------------------------------------------------------------------------
--------------------------------------------------------------------------------
--------------------------------------------------------------------------------
--------------------------------------------------------------------------------
--------------------------------------------------------------------------------
--------------------V
>PF3D7_0208000
MKFFIPY------V-Y---------IICVI----------------------F-IINVIR-TR-----------------
------------GE---E-----------------------------------------------------------D--
--DDNNN----------ISG------------------------------------------------------------
---------------------------KSILGTSH---NNISN-------------------------------------
-------------------ID----------------------------------------------------------L
-----------------------------SSIPNL----------------------DS-NIHASFSSDT----------
-----KE---W-------------------------S--------PNNL--TS--KKK-KK-------------------
-----------KKEI-R------P--------------------------------------------------------
---------------------------------------------------------KDIMSNSDSSN-TSS--------
------------------------------------------------------------------INKQNNNQIKSVLL
KENKGVKITGPCNVNLSIFLVPHIYIDVETKYNNIELKYELDEFSDSIKFKDTTT-ELRTSDDTLMNTNFNVGVSRDTLD
KDRLYNICAENK----TFKFVVYIKDNILTLKWKVYETGV--------------------------TNNKVDIRQYKMKE
LTRPITTIQIHSVSENKDTHLLESKNYVIKTDIPETCDVMATNCFLSGNINIEKCLECTLLVQNNDT-SSECFTYVSNDV
RENFNQIKAEAED-DENFRNYHLTDTINNILKRIYKI------NKNEGKK-ELITLEELDNFLKESITDYCKILREIDTN
GTLVNHELGNNVDVFNNLIRLLKLHKNESISTLHNKLRNSAICMKYPDKWIEKKTGLILPNVVNNNIIYNNKY-EKLNEE
KK------RKIYDN---KDD---SKISDIINIKK---YI-FTNNTLKYFNNDKQFCNSSFCNRLKDENNCISKIQIEDQG
NCAISWIFASKYYLETLKCMKGYEPHAISALYIANCSKRKHKNRCNVGSNPLEFLQIIEENQFLPMDTNYLYSYTKVGND
CPDEEKNWVNLLKHTRMLNYNNKHRSTLSTKAYRAYESEHFKDKMDTFIKLIKDEIMNNGSVIAYVKAENVLGYELNGKN
VQNLCGDKTPDHAVNIVGYGNYINDEDEKKSYWIVRNSWGKYWGDEGYFKVDMYGPSTCEDNFIHTVVVFNINMPKSKKS
PVKITFPL-----YNYYLKYSPDFYHNLYYKNFNSKKSMKLV-NASDEHKN--IY--------------------SQEDK
-VNH---------------------------------KKGSKIL-NSEVT--T----------------SLLSQEIS---
--------------------------------------------------------------------------------
--------------------------------------------------------------------------------
--------------------------------------------------------------------------------
QRR-----------------------------------------------------------------------------
--------------------------------------------------------------------------------
--------------------------------------------------------------------------------
--------------------------------------------------------------------------------
--------------------------------------------------------------------------------
--------------------------------------------------------------------------------
--------------------------------------------------------------------------------
--------------------------------------------------------------------------------
-------------------------------GED-D-----DI----D----------------TLIG--------DSPD
-----------------INEQE--K---NIK-------------------------------------------------
--------------------------------------------------------------------------------
-------------------DEFN-KSSIT---------------------------------------------------
--------------------------HN------S--VSSSNI-------------------------------------
---T-K-SNKNT-NKVKIYHIIKHVKNTKIKIGFVKYDNYNTIGTNHTC-------------------------------
--------------------------------------------------------------------------------
--------------------------------------------------------------------------------
--------------------------------------------------------------------------------
--------------------------------------------------------------------------------
--------------------------------------------------------------------------------
--------------------------------------------------------------------------------
--------------------------------------------------------------------------------
--------------------------------------------------------------------------------
--------------------------------------------------------------------------------
--------------------------------------------------------------------------------
--------------------------------------------------------------------------------
--------------------------------------------------------------------------------
--------------------------------------------------------------------------------
------SRSYSEDQEK-HEGCIKFCELHWNECKDKTSPGYCLTKLKGSNECF----------------------------
--------------------------------------------------------------------------------
--------------------------------------------------------------------------------
--------------------------------------------------------------------------------
--------------------------------------------------------------------------------
--------------------------------------------------------------------------------
--------------------------------------------------------------------------------
--------------------------------------------------------------------------------
--------------------------------------------------------------------------------
--------------------------------------------------------------------------------
--------------------------------------------------------------------------------
--------------------------------------------------------------------------------
--------------------------------------------------------------------------------
--------------------------------------------------------------------------------
--------------------------------------------------------------------------------
--------------------------------------------------------------------------------
--------------------------------------------------------------------------------
--------------------------------------------------------------------------------
--------------------------------------------------------------------------------
--------------------------------------------------------------------------------
--------------------------------------------------------------------------------
--------------------------------------------------------------------------------
--------------------------------------------------------------------------------
--------------------------------------------------------------------------------
--------------------------------------------------------------------------------
--------------------------------------------------------------------------------
--------------------------------------------------------------------------------
--------------------------------------------------------------------------------
--------------------------------------------------------------------------------
--------------------------------------------------------------------------------
--------------------------------------------------------------------------------
--------------------------------------------------------------------------------
--------------------------------------------------------------------------------
--------------------------------------------------------------------------------
--------------------------------------------------------------------------------
--------------------------------------------------------------------------------
--------------------------------------------------------------------------------
--------------------------------------------------------------------------------
--------------------------------------------------------------------------------
--------------------------------------------------------------------------------
--------------------------------------------------------------------------------
--------------------------------------------------------------------------------
--------------------------------------------------------------------------------
--------------------------------------------------------------------------------
--------------------------------------------------------------------------------
--------------------------------------------------------------------------------
--------------------------------------------------------------------------------
--------------------------------------------------------------------------------
--------------------------------------------------------------------------------
--------------------------------------------------------------------------------
--------------------------------------------------------------------------------
-----------FCY------------------------------------------------------------------
--------------------------------------------------------------------------------
--------------------------------------------------------------------------------
--------------------------------------------------------------------------------
--------------------------------------------------------------------------------
--------------------------------------------------------------------------------
--------------------------------------------------------------------------------
--------------------------------------------------------------------------------
--------------------------------------------------------------------------------
--------------------------------------------------------------------------------
--------------------------------------------------------------------------------
--------------------------------------------------------------------------------
--------------------------------------------------------------------------------
--------------------------------------------------------------------------------
--------------------------------------------------------------------------------
--------------------------------------------------------------------------------
--------------------------------------------------------------------------------
--------------------------------------------------------------------------------
--------------------------------------------------------------------------------
--------------------------------------------------------------------------------
--------------------------------------------------------------------------------
--------------------V
>PY17X_0305500
MARLSSI------V-F---------IICLL----------------------L-CNNAIS-NEVIESPPSEGTLAGGGGG
GGSGSGADGDTGGG---TDSQDGKGDGKGEGKGEGKGETVGDKGKNNEGSQTDQELQTNPGSDQDSGSSGNKVPGAPS--
--DDVNN----------PTG------------------------------------------------------------
---------------------------DLSTGLSG---GKVTG-------------------------------------
-------------------AS----------------------------------------------------------S
-----------------------------DHVPGP----------------------TG-EQGSDSKGGQKKEQPPPKEP
APTTPKE---PAPTTPKEPEPTT------PKEPEPTTPKEKAGDDPEKQ--VS--PEG-SA-------------------
-----------SKTV-E------K--------------------------------------------------------
---------------------------------------------------------KELSSSGDSLP-SSSEDPGSPQK
KPAGEEDPPSPPKKEESLPAKKPEAPPAKPAAPESLKVSQAGLDPNAQKQGQGKRPKRALPPQVQVPQVNDITDMESYLL
KNYDGVKVIGLCGVYFRVQFSPHLLLYGLTKFSIIQIEPFFERVRI----------------------DF--------EH
QHPIKNKCAPGK----AFAFISYIKDNILTLKWKVFTPPS-DLFANEVVKEKILSTVPEEPITEDESPVLVDVRKYRLPP
LERPFTSIQVYKA--NTKQGLLETKNYILKNAIPEKCSKISMDCFLNGNVNIENCFKCTLLVQNAKP-TDECFQYLPSDM
KNNLDQIKISGQS-DEDTKENDLIESIEILLNSFYKV------DKKTKKM-SLITMDDFDDVLRTELFNYCKLLKELDTK
KTLENAELGNEIDIFNNMLRLLKTNEGETKLNLYKKLRNTAICLKDVNTWAEKKRGLILPEELTQDQMTEGQN-EEPNDE
DPDDRVDLLELFDD---NQDENIVDKDGIIDMSM---AIKYAKL-KSPYFTSSKYCNYEYCDRWQDKTSCISNIDVEEQG
NCSLCWLFASKLHIETIRCMRGYGHNRASALYVANCSERTGEEVCNDGSNPLEFLKILEKNKFLPLESNYPYLWKNVSGT
CPNPQNDWTNLWGNTKLLYNNMY-GQFIKHRGYIVYNSRFFAKNMDVFIDIVKREIRNKGSVIAYIKTQGVIDYDFNGRY
ISNICGHSHPDHAVNIIGYGNYISDNGEKRSYWLIRNSWGYYWGHEGNFKVDVLGPDNCVHNVIHTAIVFKIDMEPDNAS
--KNDDQLVDESDKSYFPQLSSNFYHSLYYNNFEGYEAKND--DEN---DQ--NY--------------------DKVDV
-SGQ---------------------------------SEGNQ----------T----------------DLKNGQTD---
--------------------------------------------------------------------------------
--------------------------------------------------------------------------------
--------------------------------------------------------------------------------
PQK-----------------------------------------------------------------------------
--------------------------------------------------------------------------------
--------------------------------------------------------------------------------
--------------------------------------------------------------------------------
--------------------------------------------------------------------------------
--------------------------------------------------------------------------------
--------------------------------------------------------------------------------
--------------------------------------------------------------------------------
-------------------------------TQT-D-----RT----V----------------TQPG--------ASPT
-----------------ENPGTAGS---NLT-------------------------------------------------
--------------------------------------------------------------------------------
-------------------TQNTGGSSPT---------------------------------------------V-----
---------TDTSS---------PT-TTVTET-PG--VTTSA--------------------------------------
-----A-TASIE-KKIQILHVLKHIENYKMTRGLVKYDNLNDTKSDYAC-------------------------------
--------------------------------------------------------------------------------
--------------------------------------------------------------------------------
--------------------------------------------------------------------------------
--------------------------------------------------------------------------------
--------------------------------------------------------------------------------
--------------------------------------------------------------------------------
--------------------------------------------------------------------------------
--------------------------------------------------------------------------------
--------------------------------------------------------------------------------
--------------------------------------------------------------------------------
--------------------------------------------------------------------------------
--------------------------------------------------------------------------------
--------------------------------------------------------------------------------
------ARSYAYDPKN-HNECKQFCEENWERCKDHYSPGYCLTTLSGKNKCL----------------------------
--------------------------------------------------------------------------------
--------------------------------------------------------------------------------
--------------------------------------------------------------------------------
--------------------------------------------------------------------------------
--------------------------------------------------------------------------------
--------------------------------------------------------------------------------
--------------------------------------------------------------------------------
--------------------------------------------------------------------------------
--------------------------------------------------------------------------------
--------------------------------------------------------------------------------
--------------------------------------------------------------------------------
--------------------------------------------------------------------------------
--------------------------------------------------------------------------------
--------------------------------------------------------------------------------
--------------------------------------------------------------------------------
--------------------------------------------------------------------------------
--------------------------------------------------------------------------------
--------------------------------------------------------------------------------
--------------------------------------------------------------------------------
--------------------------------------------------------------------------------
--------------------------------------------------------------------------------
--------------------------------------------------------------------------------
--------------------------------------------------------------------------------
--------------------------------------------------------------------------------
--------------------------------------------------------------------------------
--------------------------------------------------------------------------------
--------------------------------------------------------------------------------
--------------------------------------------------------------------------------
--------------------------------------------------------------------------------
--------------------------------------------------------------------------------
--------------------------------------------------------------------------------
--------------------------------------------------------------------------------
--------------------------------------------------------------------------------
--------------------------------------------------------------------------------
--------------------------------------------------------------------------------
--------------------------------------------------------------------------------
--------------------------------------------------------------------------------
--------------------------------------------------------------------------------
--------------------------------------------------------------------------------
--------------------------------------------------------------------------------
--------------------------------------------------------------------------------
--------------------------------------------------------------------------------
--------------------------------------------------------------------------------
--------------------------------------------------------------------------------
--------------------------------------------------------------------------------
--------------------------------------------------------------------------------
--------------------------------------------------------------------------------
--------------------------------------------------------------------------------
--------------------------------------------------------------------------------
--------------------------------------------------------------------------------
-----------FCY------------------------------------------------------------------
--------------------------------------------------------------------------------
--------------------------------------------------------------------------------
--------------------------------------------------------------------------------
--------------------------------------------------------------------------------
--------------------------------------------------------------------------------
--------------------------------------------------------------------------------
--------------------------------------------------------------------------------
--------------------------------------------------------------------------------
--------------------------------------------------------------------------------
--------------------------------------------------------------------------------
--------------------------------------------------------------------------------
--------------------------------------------------------------------------------
--------------------------------------------------------------------------------
--------------------------------------------------------------------------------
--------------------------------------------------------------------------------
--------------------------------------------------------------------------------
--------------------------------------------------------------------------------
--------------------------------------------------------------------------------
--------------------------------------------------------------------------------
--------------------------------------------------------------------------------
--------------------V
>PVP01_0417100
MRLPIFL------L-L---------TLYWL----------------------C-TEGVVK-CE-----------------
------------SEGGGS-----------------------------------------------------------D--
--TGDPS----------VGG-------------PQTG-----------PK---G-GDAP---SS---AN-----------
--------------------------------SSQ---DGGPT---------------------------------EQEA
-------------------VD----------------------------------------------------------P
-----------------------------EESPAQ----------------------EETPVPQESPAPK----------
-----EG---V-PPNAPQDQAHSPQTPGGPTQP--AS--------NIIH--TG--VSN-NGSPPH---------------
-----AAATPGGDN------------------------------------------------------------------
-----------------------------------------------------------------PKQ-EEA--------
------------------------------------------------------------------TTALKPIQVKSALL
KDHKGVKVTGPCDATFQVYLVPYLYIDVNAKNTEIEMDPMFTKVDN--------------K------IKF-------EEG
KHRLMNICAEGK----TFKLVVYMYEDVLTIKWKVYAPKG-V----------------------PAPDKTLDVRKYKMRD
IGRPITSIQVLATSKNDETVLVESKNYSVMEEIPEKCDAIANDCFLSGVLDVQKCYHCTLLLEKKEN-AQECFKFISPEI
RDRFDDIKTKGED-EEDPNEAELEESIHTILEKMYQN------GGA--NN-EVNHLAILDDTLMEEVQNYCAMMKEMDTT
GVLGNYEMGNADEVFGNIANMMKKNGDYSVSSLPNKMKNAAMCLKNPYEWVEGKTGLMLPNLVPPYLVHNNVEDVTTSLE
TS-------SDGTT---AFK---QDDDGTIDLTN---LD-CVDV-HPSVLADKMHCNDDYCDRAKDTSSCMAKIEVEDQG
DCATSWLFASKMHLETIKCMKGYDHIATSALYVANCSDKEESDKCQAASNPLEFLDIMEETKFLPAESDLPYSYKQMGNA
CPEPKSYWQNLWADVKLLEKQYE-PNAVSTKGYTAYQSDHFMANMDAFIKMVKSQVMSKGSVIAYVKAAGVMTHDMNGVD
VHSLCGDETPDLALNIIGYGNYISAEGQKKSYWLLRNSWGKYWGDDGTFKVDMHGPPGCQHNFIHTAAVFNLDMPLATHS
-INKDPEI-----SDYYLKNSSDYYENLYYKKFQGSGATGGA-GKQWVQGASTVY--------------------GQTDD
-SKVPD--E-------Q----------------------KTELA-EGKVT--Q----------------SGVE-GAK-DT
--------------------------------------------------------------------------------
---------------------------------------------------------S----------------------
------------------------------------------------------------PS-GP---------------
PQA-----------------------------------------------------------------------------
--------------------------------------------------------------------------------
--------------------------------------------------------------------------------
--------------------------------------------------------------------------------
--------------------------------------------------------------------------------
--------------------------------------------------------------------------------
--------------------------------------------------------------------------------
--------------------------------------------------------------------------------
-------------------------------GAD-P-----GK----E----------------AGTEMRTSDGRGSTPI
-----------------VNAET--G---TGE-------------------------------------------------
--------------------------------------------------------------------------------
--------LPADQ-----KALPE-TPVQPG-----------------------------------------T-QGPPEPS
GPQGPPPQPAPGGPPVLPPPPVLPVPPA-APL-PG--AP-TNS-------------------------------------
---T-V-PTTES-EVKEVLHILKHIKKGKVKVGLVTYDTEKVIGAEKVC-------------------------------
--------------------------------------------------------------------------------
--------------------------------------------------------------------------------
--------------------------------------------------------------------------------
--------------------------------------------------------------------------------
--------------------------------------------------------------------------------
--------------------------------------------------------------------------------
--------------------------------------------------------------------------------
--------------------------------------------------------------------------------
--------------------------------------------------------------------------------
--------------------------------------------------------------------------------
--------------------------------------------------------------------------------
--------------------------------------------------------------------------------
--------------------------------------------------------------------------------
------SRAYAVDHEK-QEECVEFCEANWDACKGKVSPGYCLTKKRGSNDCF----------------------------
--------------------------------------------------------------------------------
--------------------------------------------------------------------------------
--------------------------------------------------------------------------------
--------------------------------------------------------------------------------
--------------------------------------------------------------------------------
--------------------------------------------------------------------------------
--------------------------------------------------------------------------------
--------------------------------------------------------------------------------
--------------------------------------------------------------------------------
--------------------------------------------------------------------------------
--------------------------------------------------------------------------------
--------------------------------------------------------------------------------
--------------------------------------------------------------------------------
--------------------------------------------------------------------------------
--------------------------------------------------------------------------------
--------------------------------------------------------------------------------
--------------------------------------------------------------------------------
--------------------------------------------------------------------------------
--------------------------------------------------------------------------------
--------------------------------------------------------------------------------
--------------------------------------------------------------------------------
--------------------------------------------------------------------------------
--------------------------------------------------------------------------------
--------------------------------------------------------------------------------
--------------------------------------------------------------------------------
--------------------------------------------------------------------------------
--------------------------------------------------------------------------------
--------------------------------------------------------------------------------
--------------------------------------------------------------------------------
--------------------------------------------------------------------------------
--------------------------------------------------------------------------------
--------------------------------------------------------------------------------
--------------------------------------------------------------------------------
--------------------------------------------------------------------------------
--------------------------------------------------------------------------------
--------------------------------------------------------------------------------
--------------------------------------------------------------------------------
--------------------------------------------------------------------------------
--------------------------------------------------------------------------------
--------------------------------------------------------------------------------
--------------------------------------------------------------------------------
--------------------------------------------------------------------------------
--------------------------------------------------------------------------------
--------------------------------------------------------------------------------
--------------------------------------------------------------------------------
--------------------------------------------------------------------------------
--------------------------------------------------------------------------------
--------------------------------------------------------------------------------
--------------------------------------------------------------------------------
--------------------------------------------------------------------------------
-----------FCF------------------------------------------------------------------
--------------------------------------------------------------------------------
--------------------------------------------------------------------------------
--------------------------------------------------------------------------------
--------------------------------------------------------------------------------
--------------------------------------------------------------------------------
--------------------------------------------------------------------------------
--------------------------------------------------------------------------------
--------------------------------------------------------------------------------
--------------------------------------------------------------------------------
--------------------------------------------------------------------------------
--------------------------------------------------------------------------------
--------------------------------------------------------------------------------
--------------------------------------------------------------------------------
--------------------------------------------------------------------------------
--------------------------------------------------------------------------------
--------------------------------------------------------------------------------
--------------------------------------------------------------------------------
--------------------------------------------------------------------------------
--------------------------------------------------------------------------------
--------------------------------------------------------------------------------
--------------------V
>MKS88_001179
MKCSISF------F-L---------IIYII----------------------L-SRDIFR-CK-----------------
------------GE---------------------------------------------------------------D--
--KAVEP----------TQG------------QSGAQ-----------GS---S-SDTE---GR---ANSP---------
----------------------------SV-DGSH---NGPLS-------------------------------------
-------------------VN----------------------------------------------------------Q
-----------------------------QTDPKV----------------------TA---------------------
-----------------------------PTVP--ST--------SNTQ--TG--ESN-FRQEVA---------------
-----SASAAAGDRVDA---------------------------------------------------------------
---------------------------------------------------------SGSGASSIAVQ-SAT--------
------------------------------------------------------------------PSSQNNINVKSALL
KDHKGVKVTGTCNAKVQLFLVPHISITLETKESKIRLGPKYEDSDITKEFQTDNE-ELDIK------KIF-------EIK
IDKLQNRCADGK----TFKFIAYLQGEELTLKWKVYDNTT-P----------------------PNKGSKTDIMNYLIKN
LDRPITAIQVHTTKNIQSSFLIESKNYSITNSVPEKCELMAMNCFLSGSLNMENCYSCAVLLENDNIQNNECFNYTSAFI
KENIDNIKARAQDDDENPTQMELTQKIDNILKKMYKM------DNNN-NM-QLITLEGLDDTLKGELVQYCKLLKEVDTS
GTLESYEMGNETEIFNNLTRLLAKHADETYASLQHKLRNAAICMKNVNDWIKNKRGLSLPQFEYHNLENNSNN-LQNYEN
ST-QNVESKNVNSV---KQN---EGYDGVIDFSD---YN-GTNM-NSSQLTDTMYCNKEYCDRWKDNDSCFSKIEAAEQG
NCAISWLFASKLHLETIRCMNRYDHVKSSALYIANCSKRNPKDKCISGSNPFEYLSVIEENGFLPLEHNHPYSYKEVAND
CPKSENHWTNLWAGAKLVDSKDE-PNSLGAKGYTAYESDKFRGNIDTFIKKIKHEVMHKGSVIAYVKAENAMDYDLNGKK
VLSLCGDKNADHAINIIGWGNYTNDEGKKKSYWIIRNSWGKYWGDEGNFRVDMHGPEQCEHNFIHSAVIFNIHMPIAQVP
-TKKGAEI-----YNYYLKTSPDFYSNLYYNNFTPEEESVPL-KRNDLSQNSLVY--------------------GQDEP
-APALP--T-------G-S--------------------ASGER-ASP-------------------GVGGVQ-GDVSST
--------------------------------------------------------------------------------
---------------------------------------------------------L----------------------
------------------------------------------------------------PK-ST---------------
EQN-----------------------------------------------------------------------------
--------------------------------------------------------------------------------
--------------------------------------------------------------------------------
--------------------------------------------------------------------------------
--------------------------------------------------------------------------------
--------------------------------------------------------------------------------
--------------------------------------------------------------------------------
--------------------------------------------------------------------------------
-------------------------------GPQ-P-----GN----A----------------AAAG--------QIQS
-----------------THQES--Q---PGQ-------------------------------------------------
--------------------------------------------------------------------------------
------------------RTPVE-TSVDP---------------------------------------------------
--------------------------KQ-SVL-PG--SQTVAA-------------------------------------
---K-N-APAAT-AKTGVLHVLKHIKNGQIKMGLVKYEDNAIIIDNHAC-------------------------------
--------------------------------------------------------------------------------
--------------------------------------------------------------------------------
--------------------------------------------------------------------------------
--------------------------------------------------------------------------------
--------------------------------------------------------------------------------
--------------------------------------------------------------------------------
--------------------------------------------------------------------------------
--------------------------------------------------------------------------------
--------------------------------------------------------------------------------
--------------------------------------------------------------------------------
--------------------------------------------------------------------------------
--------------------------------------------------------------------------------
--------------------------------------------------------------------------------
------SRSYAMDVNN-LDECIKFCSEEWDNCKDEPSPGYCLTKRQSTNKLQ----------------------------
--------------------------------------------------------------------------------
--------------------------------------------------------------------------------
--------------------------------------------------------------------------------
--------------------------------------------------------------------------------
--------------------------------------------------------------------------------
--------------------------------------------------------------------------------
--------------------------------------------------------------------------------
--------------------------------------------------------------------------------
--------------------------------------------------------------------------------
--------------------------------------------------------------------------------
--------------------------------------------------------------------------------
--------------------------------------------------------------------------------
--------------------------------------------------------------------------------
--------------------------------------------------------------------------------
--------------------------------------------------------------------------------
--------------------------------------------------------------------------------
--------------------------------------------------------------------------------
--------------------------------------------------------------------------------
--------------------------------------------------------------------------------
--------------------------------------------------------------------------------
--------------------------------------------------------------------------------
--------------------------------------------------------------------------------
--------------------------------------------------------------------------------
--------------------------------------------------------------------------------
--------------------------------------------------------------------------------
--------------------------------------------------------------------------------
--------------------------------------------------------------------------------
--------------------------------------------------------------------------------
--------------------------------------------------------------------------------
--------------------------------------------------------------------------------
--------------------------------------------------------------------------------
--------------------------------------------------------------------------------
--------------------------------------------------------------------------------
--------------------------------------------------------------------------------
--------------------------------------------------------------------------------
--------------------------------------------------------------------------------
--------------------------------------------------------------------------------
--------------------------------------------------------------------------------
--------------------------------------------------------------------------------
--------------------------------------------------------------------------------
--------------------------------------------------------------------------------
--------------------------------------------------------------------------------
--------------------------------------------------------------------------------
--------------------------------------------------------------------------------
--------------------------------------------------------------------------------
--------------------------------------------------------------------------------
--------------------------------------------------------------------------------
--------------------------------------------------------------------------------
--------------------------------------------------------------------------------
-----------------------------------------------------NRHNIMKNLDLPITAILMNNKQEFLDA
IFNESNILHYKRRY------------------------------------------------------------------
--------------------------------------------------------------------------------
--------------------------------------------------------------------------------
--------------------------------------------------------------------------------
--------------------------------------------------------------------------------
--------------------------------------------------------------------------------
--------------------------------------------------------------------------------
--------------------------------------------------------------------------------
--------------------------------------------------------------------------------
--------------------------------------------------------------------------------
--------------------------------------------------------------------------------
--------------------------------------------------------------------------------
--------------------------------------------------------------------------------
--------------------------------------------------------------------------------
--------------------------------------------------------------------------------
--------------------------------------------------------------------------------
--------------------------------------------------------------------------------
--------------------------------------------------------------------------------
--------------------------------------------------------------------------------
--------------------------------------------------------------------------------
--------------------------------------------------------------------------------
--------------------S
>AK88_03814
MSPILLF------I-P---------ISSDA----------------------ALNGRMLL-NA-----------------
-------------E---------------------------------------------------------------T--
--SDQNT----------LSPE-----C-PSHGVTSPT-----------PV---T-PNSE---T----PQNP---------
------------------------SPSASGQNGSH---NTAVP----------------GTP---------QGPQGATHT
-------------------VT----------------------------------------------------------T
-----------------------------IPSSHQ----------------------GA---------------------
-----------------------------HAGP--QQ--------QAPA--LG--GSG-APREGT---------------
--------------------------------------------------------------------------------
---------------------------------------------------------HETTHTSVGAP-QSS--------
------------------------------------------------------------------SSNDGGIQVKTALL
KDANGVKVTGPCGANFEIFLVPHMSISAETSTNDIKLRPKLHKLIDTNEAKDEIM-KLYNA------IQF-------GKN
PEKLKNKCQPGKGNEQTFKFLVLIHEGELTLKWKVYDKSA-P----------------------PNASTDVDVRTYILNN
MDQPITTIQVHSSKVNDDTLLVETKSYYVKRDIPEKCDTIATDCYLNGNVDVEKCFQCTLLIQNKDT-TDECFKYVSSEV
TDKFQDIKVNAQD-EEDTLEDVLTESIGKILQGMYKK------GQTG-MN-ELLSFDQANKALKAELLNYCASMKEVDSS
GVLDNYELGSAQDVFVNITNMLHMNSDCSVSSLQNKLKNPALCLKNTDQWVDSKKGLLLPSLAQTHVEATLSA-IPKAEH
MS-------HTNDG---MQN---VPYDAIINLVS---AE-EKNN-CSSLIEDSMYCNDEYCDRWKDDTSCMSKIEAEDQG
VCATSWLFASKLHLETIKCMKGYEHIPSSALYVANCLNNKAHDKCQAPSNPLEFLKTLEETKFLPTNSNLPYSYKAVNNV
CPQPNSHWKNLWANVTLLDPQYQ-PNSVSTKGYTAYQSAQFNGNMDAFIKLVKSEVMNKGSVIAYVKAAGALSYDLNGKK
VLSLCGGQTPDLAVNIIGYGNYINEEGMKKSYWLLRNSWGSHWGDDGNFKVDMYGPHGCQQNFIHTAAVFNLDVPIAQSV
-TKKNNQL-----YSYYLKGAPDLYENLYYKGFDSQCKNTNE-GQKGQVVNLVVS--------------------GQTEE
-VEAHE--S-------G-Q----------GEGQN-------------QAE----------------V-QAGQG-GAHDGV
--------------------------------------------------------------------------------
---------------------------------------------------------A----------------------
--------------------------------------------------------------------------------
--------------------------------------------------------------------------------
--------------------------------------------------------------------------------
--------------------------------------------------------------------------------
--------------------------------------------------------------------------------
--------------------------------------------------------------------------------
--------------------------------------------------------------------------------
--------------------------------------------------------------------------------
--------------------------------------------------------------------------------
--------------------------------------------------------------------------------
--------------------------------------------------------------------------------
--------------------------------------------------------------------------------
--------------------------------------------------------------------------------
----------QSGT------------GV-TLS-PP--AASSSL-------------------------------------
---S-A-SPSNAAKITQVLHILKHVKHGKVKTGLVTYEGDAALSAGHAC-------------------------------
--------------------------------------------------------------------------------
--------------------------------------------------------------------------------
--------------------------------------------------------------------------------
--------------------------------------------------------------------------------
--------------------------------------------------------------------------------
--------------------------------------------------------------------------------
--------------------------------------------------------------------------------
--------------------------------------------------------------------------------
--------------------------------------------------------------------------------
--------------------------------------------------------------------------------
--------------------------------------------------------------------------------
--------------------------------------------------------------------------------
--------------------------------------------------------------------------------
------SRAVASDPDIGDDECVKFCDDNWNECKDKFLPTYCLTNKRGKNDCF----------------------------
--------------------------------------------------------------------------------
--------------------------------------------------------------------------------
--------------------------------------------------------------------------------
--------------------------------------------------------------------------------
--------------------------------------------------------------------------------
--------------------------------------------------------------------------------
--------------------------------------------------------------------------------
--------------------------------------------------------------------------------
--------------------------------------------------------------------------------
--------------------------------------------------------------------------------
--------------------------------------------------------------------------------
--------------------------------------------------------------------------------
--------------------------------------------------------------------------------
--------------------------------------------------------------------------------
--------------------------------------------------------------------------------
--------------------------------------------------------------------------------
--------------------------------------------------------------------------------
--------------------------------------------------------------------------------
--------------------------------------------------------------------------------
--------------------------------------------------------------------------------
--------------------------------------------------------------------------------
--------------------------------------------------------------------------------
--------------------------------------------------------------------------------
--------------------------------------------------------------------------------
--------------------------------------------------------------------------------
--------------------------------------------------------------------------------
--------------------------------------------------------------------------------
--------------------------------------------------------------------------------
--------------------------------------------------------------------------------
--------------------------------------------------------------------------------
--------------------------------------------------------------------------------
--------------------------------------------------------------------------------
--------------------------------------------------------------------------------
--------------------------------------------------------------------------------
--------------------------------------------------------------------------------
--------------------------------------------------------------------------------
--------------------------------------------------------------------------------
--------------------------------------------------------------------------------
--------------------------------------------------------------------------------
--------------------------------------------------------------------------------
--------------------------------------------------------------------------------
--------------------------------------------------------------------------------
--------------------------------------------------------------------------------
--------------------------------------------------------------------------------
--------------------------------------------------------------------------------
--------------------------------------------------------------------------------
--------------------------------------------------------------------------------
--------------------------------------------------------------------------------
--------------------------------------------------------------------------------
--------------------------------------------------------------------------------
-----------FCY------------------------------------------------------------------
--------------------------------------------------------------------------------
--------------------------------------------------------------------------------
--------------------------------------------------------------------------------
--------------------------------------------------------------------------------
--------------------------------------------------------------------------------
--------------------------------------------------------------------------------
--------------------------------------------------------------------------------
--------------------------------------------------------------------------------
--------------------------------------------------------------------------------
--------------------------------------------------------------------------------
--------------------------------------------------------------------------------
--------------------------------------------------------------------------------
--------------------------------------------------------------------------------
--------------------------------------------------------------------------------
--------------------------------------------------------------------------------
--------------------------------------------------------------------------------
--------------------------------------------------------------------------------
--------------------------------------------------------------------------------
--------------------------------------------------------------------------------
--------------------------------------------------------------------------------
--------------------V
>PBANKA_0305100
MRR-LSI------L-F---------ILYAL----------------------L-IRNYGLGVN-----------------
------------GE---------------------------------------------------------------G--
--DTSSDVPTSDGTGGDTSGKENVELPSPVPG-PEPGTAGPAGPQVAEPKV-DT-QSVE---G----SQLA---------
-------T--SPPTGNGTKSV-ENPT--EISGTGH---DGGSD--------QTKQAETSLGKSNEETIT--QN-PPRQET
ADQNNPAQEPGSKGPIP--SPPSTGELTETGSEIKTSELGIVGSGGSPQESAKSDQSDQSAKSDQSNTSTLTGSQPNTDN
QTTHTKGETGSSNSVQSNS-ELGGSS---ATEPKITSPESSVTVSNGSSSGPTKPNDST---------------------
-----------------------------PTSP--AP--------SNSD--K----GS-DVPEIK---------------
-----KSV-DTEGKGSKPDSKPDASNPQTEQSDNAHGTDSTLESSIEGTGNTSLKDSKQISKDAEKTKKVVEGTGELEKP
TISDSGSESDKAEVIEGQKTSEIQVPSSEQNNTHTSDLKTDPHSPTLPPSADNPVSTDQNSGSTLELPQSDS--------
------------------------------------------------------PSEEQLPDSIR-IIPIQNFDIKSAML
RNYKGLKITGQCNSNFVIFFVPYIYIEVDTKLNQISIISTKKKVNGTTEGV------PTQS------IDF-------KSE
GDTLQNQCGDNK----TFKIVVYLDSGVLYVKWKVYDSST-E----------------------TEPNTNVDVRKYQLKN
LETPITSIQVHTVKRTLKNVTLESKNYTINDNLPEKCEAIASDCFLHGNVDIEKCYKCALLYRKNPL-TDECYNYLSNDY
KKLLNTEVVTAQS-E-DEINYELMGHIDNILEGIYNI------DENNNNK-ELKKYEELNDEIKKDILLYCKELKESDVS
GTLEEFVLGDVEDIFYNLTKLITNNTEISISKLKNKLMNPAICLKDVNQWGEKKKGLVLPELISKDFENLNGK-NK-NDD
TT-----MNHESDK---KLQ---EGFDGVIDLPL---PH-ENEFAGYTTIEDLQYCNDEYCDRLKDNNSCISKIDVEEQG
NCATSWLFASKFHLDTIGCMKGHENFSASALYVVNCSKKDSKDKCLIGSNPLEFLNIIDENKFLPTTSNLPYSYKKVGEE
CPKTMDNWTNLWKDVKLLKYENN-DKSLNANGYISYQSEDFKDNFSEYINLIKQEIQNKGSVMAYVNSKYITSYDFNGSK
VHKLCGSVTPDMIVNIIGYGKYINENNEVKSYWIVRNSWGKHWADEGNFKVDIETPENCKHNFIHTFATFNIYIPFVKKS
-IQSESEI-----NLYYSKISPDFYNNLYFKNLDAADTSE----------DSIIE--------------------GQDEP
-ASIST--QEETHQPTG-EGNQE--------ESKLPEEKTPKEVGRSEIP--S----------------TGTQ-EKSQEL
--------------------------------------------------------------------------------
---------------------------------------------------------E----------------------
----------------------------------QQPQP-Q-------------------PQ-PQ---------------
PQS-----------------------------------------------------------------------------
--------------------------------------------------------------------------------
--------------------------------------------------------------------------------
--------------------------------------------------------------------------------
--------------------------------------------------------------------------------
--------------------------------------------------------------------------------
--------------------------------------------------------------------------------
--------------------------------------------------------------------------------
-------------------------------QPE-PQAKVEGQGQVVE----------------QAQG--------QVQE
-----------------REQPN--G---GKQ-------------------------------------------------
--------------------------------------------------------------------------------
------------------VSGTE-TTKNV-----------------TGQ------------------E--ET-Q------
----------VNST------------GA-ESSKAK--APSTSVNSSEQQTGKVTEQQPAQQTCQQPARAQIPN-------
--F--IPQLQVG-IRLEFMHILKQIKNGKVKMNLVKYGSELSMIDDRIC-------------------------------
--------------------------------------------------------------------------------
--------------------------------------------------------------------------------
--------------------------------------------------------------------------------
--------------------------------------------------------------------------------
--------------------------------------------------------------------------------
--------------------------------------------------------------------------------
--------------------------------------------------------------------------------
--------------------------------------------------------------------------------
--------------------------------------------------------------------------------
--------------------------------------------------------------------------------
--------------------------------------------------------------------------------
--------------------------------------------------------------------------------
--------------------------------------------------------------------------------
------SRVYAINPEK-KNECEQFCAAKWSICQFDISPGYCLAKLYNSDDCY----------------------------
--------------------------------------------------------------------------------
--------------------------------------------------------------------------------
--------------------------------------------------------------------------------
--------------------------------------------------------------------------------
--------------------------------------------------------------------------------
--------------------------------------------------------------------------------
--------------------------------------------------------------------------------
--------------------------------------------------------------------------------
--------------------------------------------------------------------------------
--------------------------------------------------------------------------------
--------------------------------------------------------------------------------
--------------------------------------------------------------------------------
--------------------------------------------------------------------------------
--------------------------------------------------------------------------------
--------------------------------------------------------------------------------
--------------------------------------------------------------------------------
--------------------------------------------------------------------------------
--------------------------------------------------------------------------------
--------------------------------------------------------------------------------
--------------------------------------------------------------------------------
--------------------------------------------------------------------------------
--------------------------------------------------------------------------------
--------------------------------------------------------------------------------
--------------------------------------------------------------------------------
--------------------------------------------------------------------------------
--------------------------------------------------------------------------------
--------------------------------------------------------------------------------
--------------------------------------------------------------------------------
--------------------------------------------------------------------------------
--------------------------------------------------------------------------------
--------------------------------------------------------------------------------
--------------------------------------------------------------------------------
--------------------------------------------------------------------------------
--------------------------------------------------------------------------------
--------------------------------------------------------------------------------
--------------------------------------------------------------------------------
--------------------------------------------------------------------------------
--------------------------------------------------------------------------------
--------------------------------------------------------------------------------
--------------------------------------------------------------------------------
--------------------------------------------------------------------------------
--------------------------------------------------------------------------------
--------------------------------------------------------------------------------
--------------------------------------------------------------------------------
--------------------------------------------------------------------------------
--------------------------------------------------------------------------------
--------------------------------------------------------------------------------
--------------------------------------------------------------------------------
--------------------------------------------------------------------------------
--------------------------------------------------------------------------------
-----------FCY------------------------------------------------------------------
--------------------------------------------------------------------------------
--------------------------------------------------------------------------------
--------------------------------------------------------------------------------
--------------------------------------------------------------------------------
--------------------------------------------------------------------------------
--------------------------------------------------------------------------------
--------------------------------------------------------------------------------
--------------------------------------------------------------------------------
--------------------------------------------------------------------------------
--------------------------------------------------------------------------------
--------------------------------------------------------------------------------
--------------------------------------------------------------------------------
--------------------------------------------------------------------------------
--------------------------------------------------------------------------------
--------------------------------------------------------------------------------
--------------------------------------------------------------------------------
--------------------------------------------------------------------------------
--------------------------------------------------------------------------------
--------------------------------------------------------------------------------
--------------------------------------------------------------------------------
--------------------V
>PVP01_0417300
MRSRLSV------L-L---------LTYAV----------------------L-NGGILI-KT-----------------
------------AR---------------------------------------------------------------G--
--DDPSP----------PTGPPPPGDT-PSPGAPPPN-----------SE---T-PEAE---G----PRDP---------
---------------------SS---GPTVQGEPH---NADVP----------------GTP---------QGPEEAAHP
-------------------VD----------------------------------------------------------P
-----------------------------AENSDQ----------------------DL---------------------
-----------------------------HANP--LQ--------QARV--AE--APV-APSSAT-----ETISETSTVV
A----EQTVVP-----T------P--------------------------------------------------------
---------------------------------------------------------PEASLSSAAPP-EAS--------
------------------------------------------------------------------PPSGNSIQVITALL
KDANGVKVTGACGAHFELSLVPHISISAETKTNDIKLRPILHKLLDAKEADVGTT-KLDNA------IQF-------EPN
QEKLKNKCQPGKENEDTFKFLVFIHEGELTLKWKVYNKSA-P----------------------ADASKEVDVRKYTLKN
LDQPITTVQVRSSKVDEETLLVESKSYYVNRDIPDKCDVIATDCYLNGNVDIEKCFQCTLLMENSDT-TNECFKYVSSQV
TDKFKDIKVNAQD-EEDPAEVELAASIGKILQGVFKK------GEAG-LN-ELLTFDEVGAALKEELLNYCASMKEVDAS
GVLDQYQLGSEEDIFANLTSILKNHAGETKSTLQNKLKNPAICLKNADEWVESKKGLLLPSLSHTNGEATPPE-TPKEDH
MS-------DANGS---QQN---IPYDAVINLVS---AE-EKNN-QSSLIEDSTFCTEDYCNRWKDDTSCVSKIEAEDQG
VCSTSWLFASKVHLETIKCMKGYDHIATSALYVANCSSKEAKDKCHAASNPLEFLDILEETQFLPAESDLPYSYKAVSNA
CPEPKSHWQNLWENVKLLEKQYE-PNAVSTKGYTAYQSDHFKGNMDAFINLVKSQVMSKGSVIAYVKADELMGYDFNGKN
VHSLCGSETPNHAVNIIGYGNYVSAEGVKKSYWLLRNSWGKYWGDDGNFKIDMHGADHCQHNFIHTAAVFNLEMPLAQSA
-AKKDNHL-----YSYYLKGSPDLYQNMYYKGFGSQGGNAKG-GEKGQVGTPVVS--------------------GQAQE
-QEAGD--R-------QDQ----------VREQS-----HVEAS-AGQVD--V------KAEE-GDT-KAGQG-GEDSAA
--------------------------------------------------------------------------------
---------------------------------------------------------T----------------------
-------------------------------QDGGSHGPGAVQPLT--------------LQ-TE---------------
QGNE----------------------------------------------------------------------------
--------------------------------------------------------------------------------
--------------------------------------------------------------------------------
--------------------------------------------------------------------------------
--------------------------------------------------------------------------------
--------------------------------------------------------------------------------
--------------------------------------------------------------------------------
--------------------------------------------------------------------------------
-------------------------EHSLPGGPEVP-----GS----G----------------HEAG--------RSGL
-----------------EAKES--E---PAV-------------------------------------------------
-----------------------------------------------------------------LPSAPGV---TPNVP
------------------EVPTE-VPEGPPSEPGVPSSGPEETQNGPGA------------------AQSEPQVV-----
----------RRAT------------AV-TLS-PP--EESPSL-------------------------------------
---S-P-PPSNAAKITQVLHILKHVKQGKVKTRLVTYDSNAAMSADHVC-------------------------------
--------------------------------------------------------------------------------
--------------------------------------------------------------------------------
--------------------------------------------------------------------------------
--------------------------------------------------------------------------------
--------------------------------------------------------------------------------
--------------------------------------------------------------------------------
--------------------------------------------------------------------------------
--------------------------------------------------------------------------------
--------------------------------------------------------------------------------
--------------------------------------------------------------------------------
--------------------------------------------------------------------------------
--------------------------------------------------------------------------------
--------------------------------------------------------------------------------
------SRAVASDPEM-QDECVKFCDDHWNDCKDKISPAYCLTQIRGKKDCF----------------------------
--------------------------------------------------------------------------------
--------------------------------------------------------------------------------
--------------------------------------------------------------------------------
--------------------------------------------------------------------------------
--------------------------------------------------------------------------------
--------------------------------------------------------------------------------
--------------------------------------------------------------------------------
--------------------------------------------------------------------------------
--------------------------------------------------------------------------------
--------------------------------------------------------------------------------
--------------------------------------------------------------------------------
--------------------------------------------------------------------------------
--------------------------------------------------------------------------------
--------------------------------------------------------------------------------
--------------------------------------------------------------------------------
--------------------------------------------------------------------------------
--------------------------------------------------------------------------------
--------------------------------------------------------------------------------
--------------------------------------------------------------------------------
--------------------------------------------------------------------------------
--------------------------------------------------------------------------------
--------------------------------------------------------------------------------
--------------------------------------------------------------------------------
--------------------------------------------------------------------------------
--------------------------------------------------------------------------------
--------------------------------------------------------------------------------
--------------------------------------------------------------------------------
--------------------------------------------------------------------------------
--------------------------------------------------------------------------------
--------------------------------------------------------------------------------
--------------------------------------------------------------------------------
--------------------------------------------------------------------------------
--------------------------------------------------------------------------------
--------------------------------------------------------------------------------
--------------------------------------------------------------------------------
--------------------------------------------------------------------------------
--------------------------------------------------------------------------------
--------------------------------------------------------------------------------
--------------------------------------------------------------------------------
--------------------------------------------------------------------------------
--------------------------------------------------------------------------------
--------------------------------------------------------------------------------
--------------------------------------------------------------------------------
--------------------------------------------------------------------------------
--------------------------------------------------------------------------------
--------------------------------------------------------------------------------
--------------------------------------------------------------------------------
--------------------------------------------------------------------------------
--------------------------------------------------------------------------------
--------------------------------------------------------------------------------
-----------FCY------------------------------------------------------------------
--------------------------------------------------------------------------------
--------------------------------------------------------------------------------
--------------------------------------------------------------------------------
--------------------------------------------------------------------------------
--------------------------------------------------------------------------------
--------------------------------------------------------------------------------
--------------------------------------------------------------------------------
--------------------------------------------------------------------------------
--------------------------------------------------------------------------------
--------------------------------------------------------------------------------
--------------------------------------------------------------------------------
--------------------------------------------------------------------------------
--------------------------------------------------------------------------------
--------------------------------------------------------------------------------
--------------------------------------------------------------------------------
--------------------------------------------------------------------------------
--------------------------------------------------------------------------------
--------------------------------------------------------------------------------
--------------------------------------------------------------------------------
--------------------------------------------------------------------------------
--------------------I
