# Supplementary material for: Phosphorylation in the Plasmodium falciparum Proteome: A Meta-Analysis of Publicly Available Data Sets
Source: J Proteome Res. 2024 Oct 30;23(12):5326–41. doi: 10.1021/acs.jproteome.4c00418 (PMC11629380; doi:10.1021/acs.jproteome.4c00418)
Supplement: Supplementary file 7 — pr4c00418_si_007.zip [file pr4c00418_si_007.zip › plasmodium_alignments/PF3D7_0208100_orthos.afa]

>PGAL8A_00016900
MPCIVKVRISGIRDFNAFEKSEIDSFKYIEVTLGETKQRT--------------KFNINRNTNDLNLSFRLEIADDSELQ
ICPLKIIIDDVENINSGYIQIDFSFFYFHDNLKLEGWFPLYDSLAGLKGELYCIIKWEFFEEKNPYNDNSADILLLGTTS
FQNNSPYHIEQIIDFA----------------------------------------------------------------
--------------------------------------------------------------------------------
------AKLLGGNAILGYQEHLNLEGSTTNKICIRIIGTVVKLRKKSVNDLNYYNFIENNNIKNILRNNELFFENNFDKN
KDVKFNKRENIHPYS-SYNYVDVILLTLDSLPNNIKYTYGGLVASKAVKVLHQR-LTEEHRDEWLLEI--RDELKSNAKF
LSCNAILGYKEDIYIFNDVIVLFCYGTAINIFSCFFLDDKIISFVSNEENKLNSFKNNYISLNKNTSCIYLHYSSDEIEN
NKVLCRMCNEAFVPKIFISSSNIPEDLVIIGNGFLVSAFVIYPLKKHYGEHLASEISEILPFLELNLHKQIICKLLVNGF
NSIFGYNLKLCFNHNYLFGFCYGTGICAYGIHSENKFIIKSNYKDNFHIRNKSINVNELKTIYDNINYRSFFSKNKSLIS
PVFIKGHIVYNND--IK-EKT----------------------------KETNKIVTFNTNRKNK-------D---IL-Y
DNEE-DLIN-----------------------------------------------------------------------
----------------------------------------------------YN-EF------ANE-ED---CNDNNCNI
ISNNYFRLKEIYFKKENDL-NRSNDSDSMKYVN-CNNKK-----D-ND-F-NNSNLEIIKKKK-KKRKKEKYKSRKNKNK
NKGYIYEVEDHLDNITLLNIYHDSIALYNYIFNLDVKLFLLKKMN-DSIT-SIKKGLPNS-H-LLEPINNK-ENL-----
QIKHSELRKVKEIENVK---------------NDENINE-----------------------------------------
---------------NN-KKKSNSL-INENKKEKC--N-DNNRSNKI---------------------------SDN--A
EK-KSSSKNFIKIGNTNQIPKKNFYFFEQKSKSNTNRNINYNYTNNKNKKLSNIQIGIKMKESTNITQ------------
---------DKNDV-YQEQSNKGKKEKRKKENEEN---T-SNTK-EKKESKFNILKSKNINKKNNYNNIIIKEDPSSTKK
INNY-----IMINEANEKRNIN------------------------TEKKIKENNYS-----------------------
-------------------------------------------------------------NKYAKSENSSTTHQEL-KI
NE-KGN-SLNYTNYFFYIFTLDLLPNIRFESFYEMDDNICNYENSNI-RSN---SE------------------------
---------YISDS-KIVIASK------K-----------------------NS-VAISAKDE---IKE-ISMI-KNTNL
DVEKSLNKI----NKHKKKVKSL------------------INEEKE---NESIK-------------------------
ASS-FYN------N-HQIFSFDE-N-ENS----SKR-----------------------------------KEQRKKK-M
----------DYEEKKKKKREKQFKNRSKYTYLNNLSKSYIYLIKRINLFSDNNNEVDIIYEKINKAFIDLYNIFIFYIF
IHNLFPCCICSIRINFCLVSFDILEIMLTGHLVKVKNNDVINLELGNMNKSVQENLLKHFFNHLENYYMEKSELFYN-TN
FFTYD-P-YKVFF--RKKEK-ND--FPQFGFIT--SH--RNKKGKRNVSNFLTSKFANFRFFNFSEKIKNL-----FKKS
-------------------------------------------------------------------------------K
N-K----------NMNSKEMI-QKEIEKE------KKKNKINKFHLLLKKGDKKN-QSTSE-VNNLNESLFLFNQLKNYI
LLENSKNLYENYAESKFSSIIITPLNVLPNVIIKKYFGVISLHIVKENINLKKFDFFYQSLISDILFIAKSHIKAIGANL
ISSFKITNLFLREEKSHGYALISICGDVAKF
>C922_02815
MPCILKVRISGIRDFNAFEKSEVDSLKYVEV-------------------------DINRHTDDLNLSFRLEIADDSELQ
TCPLKITIDDVEDINSGYIQIDFSFFYFHDNLKLEGWFPLYDSLAGLKGELYCTIKWEFFEEKNPYNDNSADVLLLGTTS
FPKNSPYYIEQIINFAHELKIVNDPEYDWKDLIRSNRNSNEARCD--------------------------------VIQ
NSFMQT-------------------------------------------------------------------------R
KIIGKKAKLLGGNAIIGYQEHLNLEGGTTNKICIRVIGTVVKLGVKNLNDPNYAIPGENRNIKNILRNNELLRQNSLEKN
KDMKLYKRDSTLPNS-NFNFVDVILLTVDSLPNSVKYTYGGLVAAKSVKVLHQR-LTEQHRDEWLLEI--RDEIKSNATF
LSCNVILGYKEDTYIYNDVIILFCYGTAISVMSSFFQDDKIVSYANSERNKYQSLKGGPLNANRNSSCVYLHYASDDIER
NTVLCRVCNEASVPKILISSASVPQNVAVIGNGFLISAFVVYPLKKHYGEYLASEISEIFPFLELNLHKQIICKLLVNGF
NSIFDYNLKLCFNQNYLFGYCCGTGMCMYGTYSENKFVIKSNYKDNFYIRNKSISARELKIIYDNLNYRSFFCRNKTLLS
PVFIQGDMVHDSD--GR-LDP----------------------------LQSYKNRLINCSVKDMM------D---QA-L
SEEL-AVES-----------------------------------------------------------------------
----------------------------------------------------IK-QN------TK--QD---DQSTDNKI
KCNNYFRLREIYLKEEEELLNFPNESDHLK--------R-----D-NA-M-EYTQLGIKERKR-IKKRKEKKKAKRV--K
NKGYIYEVEDHLDNITLLNIYEDSIALYNYIFNLDVSNYLVNKRY-DSGA-LPPRATPPN-D-ESQSGK-----------
-----------NLQNFP------------QGEKETPTRE-----EVPR--------E-----------------------
---------------DL-P-NCGNLKIMESLQSEA--Q-NESTTDPL---------------------------AHG--N
EE-NQSND------------------------------------------------------------------------
---------LHSDV-RSQVNKGGRNE------RES---P-SNVK-R-DHSSYG------------------------T-P
TGTP-----ISMTKSSEEKKFP-----RIFSPE-----------S-RTELMRTCNRS-----------------------
-------------------------------------------------------------FALDRSENSLPFNCEF-R-
---KGG-AENEPKYFFYMCTLDLLPSIRFETFYEHKDGQAGEN-NAV-PS-SA-EA------------------------
---------NKTDG-KLGKTNQ------------------------------ST-VPIERNRE---VLVGNSLPRGNTNN
YLMDSITKGITRPERQSDSQGNQ------------------SNARRE---AN-LT-------------------------
GPL-LHK------EVDDLFSHQC-S-DQV----NEQPAERCVDLVANQCRNLHGEVPIDRLLI-PPGEKPSPPERKTL-T
DEE-----E-RRKKKTKKKTEKKNKNKGKHTYLNNLSKSYLYLIKRINLFSENNEQVDVVYEKINKAFNDLYNVLIFYIF
ANKMSPCCIYSIKYHFAFISVDVLEIMLTGHLVKIKNNNSISLELKSMNRLMQENLLKHFFNYLENYYIEKWQLFFNCPE
LFPPSNG-NKLGV--TKWRR-N-----HYEGDK--SP--GEQQKKKGILHALAARLFNLRLY-FSHRGNRSKSTVMGRNG
-------------------TGRGKTGK--G-DT---GKG--DTG------------------K-GDA--GKGDTGKG--D
T-G----------ITHSKDTLTNRGEEKQ------TRGNKRNKLSLFLKKTAKKT-KHSSD-KYNLCDTLFLFNDLTNYI
IQENRKHLFDSFTEQKFSSIIITPLNVLPNVIIKKYFGIISLHIVKENVNLKQFDVFYQSIISDILFIAKSHIKAIGANL
ICSFKITNFFMREERSHAYALISICGDVAKI
>PRELSG_0414500
MPCIVKVRISGIRDFNTFEKSEIDSFKYIEVTLGETKQRT--------------KFNINRNTNDLNLSFRLEIADDSELQ
TCPLKIIIDDVENINNGYIQIDFSFFYFHDNLKLEGWFPLYDSLAGLKGELYCIIKWEFFEEKNPYNDNSADVLLLGTTS
FPNNSPYHIEQIIDFAHELKIVNDPEYDWKDLIRSNRNSNEARCD--------------------------------VIQ
NSFMQT-------------------------------------------------------------------------R
KIIGKKAKLLGGNAILGYQEHLNLEGSTTNKICIRIIGTVVKLRKNSFNDINYCNFIEKDSIKNILRNNELFFENNYVKN
KDENFNKRENTRPYS-SYNYVDVILLTLDSLPNNIKYTYGGLVASKAVKVLHQR-VTEDHRDEWLLEI--RDELKSNAKF
LSCNAILGYKEDIYIFNDVIVLYCYGTAINIFSCFFFDDKIISFVNNED----KLKYNYINLDKDTNCIYLHYSSNEIEN
NKVLCRMCNEAFVPKIFISSSNIPEDLAIIGNGFLISAFVVYPLKKHYGEYLASEISEILPFLELNLHKQIICKLLVNGF
NSIFDYNLKLCFNHNYLFGFCHGTGICTYGIYSENKFLIKSNYKDNFYIKNKYMSASELKTIYDNINYRSFFSKNKSLIS
PIFIKGHIVNNND--IR-NKT----------------------------KETNK--IITLDLDKKK------K---DIFY
DEKK-NLIN-----------------------------------------------------------------------
----------------------------------------------------YN-KF------ENE-ED---CNDNNYKI
TNNNYFRLKEIYIKKENDL-NESNDSETMKNIN-YTCNK-----D-ND-V-DNLNLEIKKKKKKKKKKKEKYKAKKN--K
NKSYIYEVEDHLDNITLLNIYHDIITLYNYIFNLDAKIFLLKKMN-TNIV-STKKNICYS-N-LLEPVYHI-KNS-----
EIKYNEFKKVKEIDKVK---------------NNENRSDNNKK--KNNSTNDGNKKSKYTHNSRKNSVNTNNTVGK----
---------ENN---SS-I-NCVKF-SNSHIQKKK--FSFLETKNKLNINKNTNYRDSI-NNK-----SKKLEKKHL--G
NE-MRESE--------------------------------------------------------HIEQ------------
---------EKNDIYKEQLDKT-KKEKMTKESKKN---N-GNEK-EKKRSKFNILESENNNEKNKYNILIKEEDDSSIKK
MNNY------MISEFNEKK-C--------IDIN-----------S-HAKIKKNCNYS-----------------------
-------------------------------------------------------------LKYAISENSSTFDYEV-K-
-EKKNS-LNNYTNYFFYIFTLDFLPNIRFESYYEIDNNIYHYENSNI-ISN---SE------------------------
---------YVSDS-KIV---------------------------------------INSIRN---SLVN---------N
TNDEDNEVSIIKNKNIEKSTNNI------------------SKHKKK--VTN-LINEI-------KRNED--------IK
VSS-FYS------NNNQIFSFDE-N-ENS----SKI-----------------------------------KEQRKKK-I
D-----------EEKRKKKRQKKFKNKSKYNYLNNLSKSYIYLIKRINLFSDNNNEVDVIYEKINKAYIDLYNIFIFYIF
IHNLFPCCICSIKINYSFVSFDILEIMLTGHLIKVKNNDVINLELGNMNKSIQENLLKHFFNHLENYYMEKSELFYN-TN
FFTYD-P-YKVVC--KKKET-NE--FSQFGFIT--SQ--GNKKSKINVSNFFTNKFCNFRFFNFGEKIKNF-----FKRK
-------------------------------------------------------------------------------R
N-K----------NMNPKGMI---QKEKD------KKKKKINKFHLLLKKGERKN-QSTSE-VNNLNESLLLFNQLKNYI
LLENRKNLYENYTENKFSSIIITPLNILPNVIIKKYFGVISLHIVKENINLKKFDFFYQSLISDILFIAKSHIKAIGANL
ISSFKITNLFLREEKSHGYALISICGDVAKI
>PKNH_0413000
MPCILKVRISGIRDFNAFEKSEVDSLKYVEVTLGETKQRT--------------KFNINRHTDDLNLSFRLEIADDSELQ
TCPLKITIDDVENINSGYIQIDFSFFYFHDNLKLEGWFPLYDSLAGLKGELYCTIKWEFFEEKNPYNDNSADVLLLGTTS
FPKNSPYYIEQIINFAHELKIVNDPEYDWKDLIRSNRNSNEARCD--------------------------------VIQ
NSFMET-------------------------------------------------------------------------R
KIIGKKAKLLGGNAIIGYQEHLNLEGGTTNKICIRIIGTVVKLGVKNLNDPHYATPGGNRIIKNILRNNELLRQNSLERN
KEMKLHKRDSTLPNS-TFNFVDVILLTIDSLPNSVKYTYGGLVAAKSVKVLHQR-LTEQHRDEWLLEI--RDEIKSNATF
LSCNVILGYKEDTYIFNDVIILFCYGTAISVMSSFFQDDKIIPYANSERHRHHSSKGGSSNAHRNSSCVYLHYASDDIER
NTVLCRVCNEAPVPKILISSASVPQNLAVIGNGFLISAFVVYPLKKNYGEHLASEISEIFPFLELNLHKQIICKLLVNGF
NSMFDYNLKLCFNQNYLFGYCCGTGMCMYGTYSENKFLIKSNYKDNFYIRNKSISARELKIIYDNLNYRSFFCRNKSLLS
PVFIQGDMVQDSD--GR-LDP----------------------------SQSYKNKLMNLSVHDMI------E---QA-F
SEQL-SIES-----------------------------------------------------------------------
----------------------------------------------------TK-RN------TN--GH---EQSTSDKI
KCNNYFRLREIYLKEEEELLNYPNESDHLK--------R-----D-NG-M-EHTQLGIKERKR-IKKKKEKKKAKRV--K
NKGYIYEVEDHLDNITLLNIYEDSIALYNYIFNLDVNNYLANKRY-DSGA-LPSKGTPPN-G-EKQSGK-----------
-----------KVQNVT------------QGEKERPTKE-----EFPK--------E-----------------------
----------ELSKGEALS-YGDNLKIMGSSQLKT--Q-KELTRQSL---------------------------SHS--N
GE-KRSSD------------------------------------------------------------------------
---------PHSDA-RSQVDRRSRVE------RES---LLSNVM-Q-DHSPYG------------------------T-P
TGTS-----ISVSKSNEEKKLS-----ALFLPD-----------S-RSRIVRSCNRS-----------------------
-------------------------------------------------------------FALDRSENTLPFDGEF-R-
---KGG-IQDNPKYFFYMCTLDILPSIRFETFYDQQDGRTGEN-KVT-SSW-----------------------------
------EEGNKADA-NSGKANQ------------------------------MT-IPIERKRE---FLIGSNSPRGTMNS
CIMDFISKGTRRGERQRDSKESV------------------SNEGRG---VN-MM-------------------------
GPL-LHK------ERDDLFSDQW-S-DQV----SEYPTEGCMDLVGNKFRKDHGEVTMDKLVS-LPR-DNPPTERRIL-T
DEE-----E-RRKKKTKKKAEKKNKNKGKHTYLNNLSKSYLYLIKRINLFSENNEQVDVVYEKINKAFNDLYNVLIFYIF
ANKMCPCCIYSIKYHFAFISVDVLEIMLTGHLVKIKNNNSISLELKSMNRLMQENLLKHFFNYLENYYIEKWQLFFNSPE
FFSPTKGNNKMGL--RRK--------NHYEDDN--AP--GREGKKKGIFHALVAKLLQLGLY-FSHRGDGSKSKGMVRTR
-------------------TGK----------------G-------------------------KE---GKGKTGKG--E
T-G----------GTHSKDTVTQRGEEKE------TQGNRRNKLSLFLKKTTKKKRKQSTD-KYNLSDTLFLFNDLKNYI
ILENRKHLFDSFTEQKFSSIIITPLNILPNVIIKKYFGIISLHIVKENVNLKQFDVFYQSIISDILFIAKSHIKAIGANL
ICSFRITNFFMREERSHAYALISICGDVAKI
>PADL01_0206800
MPCILKVRISGIRDFNTFEKSELDSFKYIEEKQSKEQNLVSTQIIINLYICICGPHYINRSTNDLNLSFRLEIADDSELQ
TNPLKITIDDAENINNGYIQIDLSFFYFHDNLKLEGWFPLYDSLAGLKGELYCIIKWEFFEEKNPYNEN-----SSGTTF
FPNNSPYYIEQIIDFANELKIVNDPEYDWKDLIRSNRNSNEARCD--------------------------------VIQ
NSFMQT-------------------------------------------------------------------------R
KLIGKKAKLLGGNAILGYQEHLNLEGSTTNKICIRITGTVVKLGIKNLNEINNININQNSTIKNILRNNEFFFENSMERN
KDMKYNKRESLQPNA-SYNFVDVMLLTLDSLPDNIKYTYGGLVASKAVKILHPR-LTEEQRDEWLLEI--RDELKSNAKF
LSCNVVLGYKEDTYIFSDVIVLFCYGTAINILPSFFYDEKIISFINKDVPKTNMFKSNSINSHKNVNCIYLHSASDENEN
NKVPCRVCKESFVPKIYISSAVIPQDLALIGNGFLISAFVIYPLKKHYGEYLASEISEILPFLELNLHKQIICKLLVNGF
NSIFDYNLKLCFNQNYLFGYCYGTGMCTYGIYSDNKFLIKSNYKDNFYIRNKCMGTLELKGIYDNINYRSFFCKNKSLIS
PVYLRGDIIYNND--LN-MEK----------------------------NNKQSFYHMNNKRSKEN------S---GF-Y
NSEI-NAINDIMNSYENDGGKKKVQRQKKDQQEYDENDTYKKKNKERYDEDNNSEEPEEKHKLEE---------------
---------------------------------------EDEENDQRDDDQYND-IG------PNK-RH-S-RDDTYNKI
INNNYFRLKEIYMKEESDLLNENNDKNKHG--D-FYNIK-----S-DD-L-NNSNIGVRQRKR-KKKKKEKIKAKRR--K
NKGYVYEVEDHLDNITLFNIYEDNIALYNYVFNLDVKNFLYKKGLLDNSYKIGNNNQI-----ENKKNS-----------
TII-NHLNTTGIINSIS----S-ER--IINTENQHGTQK---Y--INNMKNDINEKR-----------------------
---------------YD-D-H---I-N--KVEKEN--N--------------------I-YNG-----------ADP--S
EKKRHSIQNNLREFNNK---------------------------------------------------------------
-----------------IVKSSSHNN------YSF---E-SVIK-D-EIDKLD------------------------D-D
---D-----DNTNKWNEIKKRK-----KKFKKEKKKIINNTS-VF-QNGFLKNSNNSFQNQEIEDDKNKNNNIIINNNNN
-------------------------------------------------------NI-NINNNYNNNDN-INIYNEMIK-
-K-KFVLDNNYTKYFFYIFTLDMLPSIKFETFYEKNNEHTDFN-QYY-KFYSN-TD------------------------
---------DDTDI-NTIKKKN--VKNKKKYGNLLIKNYSNHNEYSYLEYDENKNYEMNKKEK---ILTENNQ----YDM
HIKDNIYYND-----DNDGDETQTKKGSSFLSNNNINKNKYKKEENK---AH-IIGYMDHGDKENSVKEL--------KK
RNT-FYN------NSDQLYTFEV-K-NN--------------DIIKNEKRQSNYYVEE-QIISGNRKFENEDKHLKIH-Y
DEN-----DIRKKKRKKEKEEKQQKSKSKNTYLNNLSRSYIYLIKRINLFSENNNEVDIMYEKINKAFIDLYNIFIFYIF
IHNLFPCCICSIRLNFSFISFDILEVMLTGHLIKVKNNNAINLELQNMNKSVQENLLKHFFKHLENYYIEKSELF-NYTN
MFSNN-I-DKIIL--KKKTK-SD--ISQFGYITKRRT--SMMKSQRSIWTFLFTKIFHSPLFNFTSKIKNV-----FSKK
NKKTQK----------------------------RK-DLENEKE--------------------KEK--AKYIQKKN--H
N-NNNNNN-NNNIIPMNKNID---SKEIE------KPNKKKNKLQLLLKKTDKKN-MNPSQINNNINDSIFLFDQLKNYI
ILENRKIFFENYMENEFSSIIITPLNVLPHVIIKKYFGVISLHIVKENINLKKFDFFYQSLISDILFIAKSHIKNIGANL
ISSFKITNLFLREEKSHGYALISICGDVAKF
>PBLACG01_0204700
MPCILKVRISGIRDFNTFEKSELDSFKYIEVTLGETKQRT--------------KFNINRSTNDLNLSFRLEIADDSELQ
TNPLKIIIDDAENINNGYIQIDLSFFYFHDNLKLEGWFPLYDSLAGLKGELYCIIKWEFFEEKNPYNENSSDVLLLGTTF
FPNNSPYYIEQIIDFANELKIVNDPEYDWKDLIRSNRNSNEARCD--------------------------------VIQ
NSFMQT-------------------------------------------------------------------------R
KLIGKKAKLLGGNAILGYQEHLNLEGSTTNKICIRITGTVVKLGIKNLNEMNNININQNSTIKNILRNNEFFFENSIERN
KDMKYNKRENLQPNA-SYNFVDVMLLTLDSLPDNIKYTYGGLVASKAVKILHPR-LTEEQRDEWLLEI--RDELKSNAKF
LSCNVVLGYKEDTYIFSDVIVLFCYGTAINILPSFFYDEKIISFINKDVPKSNMFKSNSINSHKNVNCIYLHSASDENEN
NKVPCRVCKESFVPKIYISSAVIPQDLALIGNGFLISAFVIYPLKKHYGEYLASEISEILPFLELNLHKQIICKLLVNGF
NSIFDYNLKLCFNQNYLFGYCYGTGMCTYGIYSDNKFLIKSNYKDNFYIRNKCVGALELKGIYDNINYRSFFCKNKSLIS
PVYLRGDIIYNND--LS-KEI----------------------------NYKQSYYHMNNKRSKEN------P---GF-Y
NSEI-YAINDIMNSYENEGGKKKVQRQKKDQQEYDENDAYKK-NNERYEEDDNSEEREEKCKLEEGHKREEKHTQEEKHK
REEKHKLDEKNQLDEKNQLDEKNQLDEKNQLDEKN----QLDEENELDEDEHNDREL------SR--NH---SRDTYNKI
INNNYFRLKEIYMKEESDLLNENNDKNKHG--D-FYNIK-----S-DD-L-NNSNIGVRQRKR-KKKKKEKIKAKRR--K
NKGYVYEVEDHLDNITLFNIYEDNIALYNYVFNLDVKNFLYKKGLLDNSYKMGKNNQI-----ENKKNC-----------
NVL-NNLNAPCIINSVS----S-ER--IINTEYQHGTQK---C--INNIKDDISEKR-----------------------
---------------YY-D-HVDHI-I--NDEQEN--N-ISYVFNKK------IFQKNI-YNG-----------ADP--S
EK-KNSLQNNLPEPNNR---------------------------------------------------------------
-----------------IVKGSSNND------YSF---E-SAIK-D-EIDKLD------------------------D-D
---D-----DNTNKWNEIKKRK-----KKFKKEKKKIINNSS-GF-QNGFLKNSNNSFQNQETEDDKNNNNINNNNNNNN
NNNNNNNNNNNNNNNNNNNNNNN---------------------------NN-NNNN-NNNYNIHNNNDNINLYNEMTK-
-K-KLMLDNNYTKYFFYIFTLDMLPSIKFETFYEKNNDHNDFN-ANY-KFYSH-TY------------------------
---------DDTDI-NVIKKKN--VKNKKKYGNLLIKKYINHNEYSYLEYNENKNYEMNKKER---LLIENNE----YDM
YIKDNIYYND-----YKDVDGAQTKKASSFLYIN---KNKNKKEDYK---TH-IIGYMYNVDNENSMKGL--------KK
ENI-FYN------NSDQLYTFEV-K-DN--------------DIIRNEKRQSINYVEE-QIMNGNRKIENEDKYSKKN-Y
DEN-----DIRKKKRKKEKEEKQQKSKSKNTYLNNLSRSYIYLIKRINLFSENNNEVDIIYEKINKAFIDLYNIFIFYIF
IHNLFPCCICSIRLHFSFISFDILEIMLTGHLIKVKNNNAINLELQNMNKSVQENLLKHFFKHLENYYIEKSELF-NYTN
MFSNN-I-DKIVL--KRKTK-SD--ISQFGYITKRRT--SIMKSQRNICTFLFTKIFHSPLFYFTSKIKNL-----LFKK
NKNKNK-----------------KT------QI-QK-EIEKEKE--------------------KEKAIAKYKQKKN--N
N-NNNN---NNNNISINKNMD---SKEIE------KQNKKKNKLQLLLKKPDKKN-MNPSQINNNINDSIFLFDQLKNYI
ILENRKIFFENYMENEFSSIIITPLNVLPHVIIKKYFGVISLHIVKENINLKKFDFFYQSLISDILFIAKSHIKNIGANL
ISSFKITNLFLREEKSHGYALISICGDVAKF
>PmUG01_04024000
MPCIVKVRISGIRDFNTFEKCEIDSFKYIEVTLGETKQRK--------------KFHINRNRNDLNLSFRLEIADDSELQ
TCPLKITIDDVENIISGYIQIDFSFFYFHDNLKLEGWFPLYDSLAGLRGELYCSIKWEFFEEKNPYNDNSADVLLLGTTS
FPNNSPYHIEQIINFAHELKIVNDPEYDWKDLIRSNRNSNEARCD--------------------------------VIQ
NAFMQT-------------------------------------------------------------------------R
KIIGKKAKLLGGNAILGYQEHLNLEGSTTNKICIRIIGTVVKLGLKNFNDLNYINIYENNNIKNILRNNELLLQNSSDKN
KDLKFGKRENAHVNSSSHNFVDVILLTLDTLPNNIKYTYGGLVASKAVKVLHQR-LTEQHRDEWLLEI--RDELKSNAKF
LSCNVVLGYKEDSYIFNDVIVLFCYGTAINILPSFFHDDKIISFANNEKNKHHTLRGNSINSTKNVNCVYLHYSSDEIEN
NKVICRVCNEATVPKIFISSSNVPQNLAVIGNGFLISAFVVYPLKKYHGEHLASEISEILPFLELNLHKQIICKLLVSGF
NSIFDYNLKLCFNQNYLFGYCYGTGMCSYGIYSENKFLIKSNYKDNFYIRNKYISALELKIIYDNINYRSFFSKNKSLIS
PIFVRGDIIYDKN--YNRMDD----------------------------DKTYKSKLLNDSVHSKG------E---ES-Y
NYCE-EIYS-----------------------------------------------------------------------
----------------------------------------------------VD-DN------IK--TT---DRNCMNKI
KNNNYFRLKEIYLKEEELLNGEYADSNNLKSMN-YYKNKGGGHNN-NL-V-EYSKLGIKERKR-IKKKKEKRKAKKI--K
NKGYIYEVEDHLDNITLLNIYEDSIALYNYIFNLDVKNYLVNKRY-DNGV-TNKDNAYQQ-QLEQQNKG---HNQ-----
IGN-SSL-------GIK----P-NE--IAN---MKGTTI---C--VHNN----------------------CSKSK----
---------------T-----------NNDLINNG--Q-TRT------------------ANG-----------KMPMNG
ES-NCQLSDNCKRVGNKKVG---------------------------SEKVGGEKLGSEIIENENVDGKSANCISEHLTD
TSNDRNREGARRNI-ASAHNHLEDSE------EESQDCG-SNIRMK-NYKRYL------------------------Q-N
FEKC-----ISMSKSNEEKSIS-----SNFF----------------DKQLGKFNHS-----------------------
-------------------------------------------------------------FIHDRSERSFTYDCDI-R-
---KED-LNSYTKYFFYICTLDIMPSIRFETFYEQKDIKD-PN-ENCMNILSI-SE------------------------
---------HLSDE-RVTKLVK---TNEEMDDTDVIKSS----------------------------------PYC---N
IINGNASW-------------NQ-----------------NGKENSG---AD--H-----GSEMEKKRDMAKKEDMSNEG
SSL-IYD------NNKLIQDASE-N-DN--------------------------------------------TCKRNI-G
RKK-----EMNEEEKRKKKKEKKIKYKSKNTYLNNLSKSYIYLIKRINLFCENNDQVDVVYEKINKAFNDMYNIFIFYVF
VHNLYPCCICSIKLHFSFISFDILEIMLTGHLIKVKNNNAINLELQNMDKSMQENLLKHFFNHLENYYMEKSQLILNSCN
LCPLD-V-DKINF--KKKSSNIE--SAQLCFIKTRR---SRVKNKSSLWKFFFFKFFKLRLFNFTDKMKNV-----FTKR
KKKSIP--------------------------------------------------------------------------
--N----------NGYSKNTM---QKEREKRTIKLNNLNKLNKFSLLLKKEEKVT-SQPFD-VYNLCDSLFLFNELKSYI
-MENKKHIFETLIEQKFSSTIITPLNVLPNVIVKKYFGVISLHIVKENINLKNFDFFYQSLISDILFIAKSHIKAIGANM
LSSFKITNLFLREEKSHGYALISICGDVAKI
>AK88_03816
MPCILKVRISGIRDFKAFEKSEVDSLKYVEVTLGEIKQRT--------------KFNINRHTHDLNLSFRLEIADDSELQ
TCPLKITIDDVENINSGYIQIDFSFFYFHDNLKLEGWFPLYDSLAGLKGELYCTIKWEFFEEKNPYNDNSADVLLLGTTS
FPKNSPYYIEQIINFAHELKIVNDPEYDWKDLIRSNRICIRIIGTVVKLGVKNLNDPNYATPGGNRIIKNILRNNELLRQ
NSLEKTKDMKLHKRDSTLPNSTFNFVDVILLTVDSLPNSVKYTYGGLVAAKSVKVLHQRLTEQHRDEWLLEIRDEIKSNA
TFLSCNAKLLGGNAIIGYQEHLNLEGGTTNKICIRIIGTVVKLGVKNLNDPNYATPGGNRIIKNILRNNELLRQNSLEKT
KDMKLHKRDSTLPNS-TFNFVDVILLTVDSLPNSVKYTYGGLVAAKSVKVLHQR-LTEQHRDEWLLEI--RDEIKSNATF
LSCNVILGYKEHTYIYNDVIILFCYGTAISVMSSFFQDDKIVSYATHERNKHQSFKGGPLNAHRNSNCVYLHYASDDIEK
DTVLCRVCNEAPVPKILISSASVPQNLAVIGNGFLISAFVVYPLKKHYGEHLASEISEIFPFLELNLHKQIICKLLVNGF
NSIFDYNLKLCFNQNYLFGYCCGTGMCMYGTYSENKFLIKSNYKDNFYIRNKSISARELKIIYDNLNYRSFFCRNKCLLS
PVFIQGDMVHDSD--GR-LDP----------------------------SQTYKNKLMNCSVKDMI------E---QA-F
SEQL-SVES-----------------------------------------------------------------------
----------------------------------------------------NK-RS------TN--GD---DQSTSDKI
KCNNYFRLREIYLKEEEELLNCPNESDHHK--------R-----D-NG-M-EYTQLGIKERKR-IKKKKEKKKAKRV--K
NKGYIYEVEDHLDNITLLNIYEDSIALYNYIFNLDVNNYLVHKRY-DSGA-LPPRGTPQS-G-QKHNGH----KQ-----
SGE-K------QNGNCP------------HGEKEAPANE-----------------------------------------
---------------EA-P-HCGNLQIMESLPSKG--R-KESTRDPL---------------------------SVG--N
KE-NTRDD------------------------------------------------------------------------
---------PHRNV-KRQMDRGGWTE------RES---P-SNAK-Q-DHSPYG------------------------T-P
TDTS-----ISMTKLSEDKKCP-----PIPFPE-----------S-CAQLPRTCNRS-----------------------
-------------------------------------------------------------FALDRTENSLLVDCEF-R-
---KGE-TQNDPKYFFYMCTLDLLPSIRFETFYEQRDGWAHAN-KTA-PSWME-A-------------------------
---------NLSTV-PT----------------------------------------IERTGE---ALMGHSLPRGLTNN
FVMESITKCIASGERQSDSEENQ------------------SNERRQ---AN-FM-------------------------
GPPPLHEQRDEREELDDLFSDQC-S-DQV----SERPADGYIDLVSNQCSNVHGEVLTDLLVV-PTRGDNPPPQRRTL-T
D----------EEERKRKKAEKRNKNKGKHTYLNNLSKSYLYLIKRINLFTENNEQVDVVYEKINKAFNDLYNVLIFYIF
ANKMCPCCIYSIKYHFAFISVDVLEIMLTGHLVKIKNNSSISLELKSMNRLMQENLLKHFFNYLENYYIEKWELFFNCLE
LFPSTNG-DKVGG--TKTRR-NN--YQGDKF-----P--VGQKRKKGIFHSVMSKLFYLPLYL-CHRGNGSKSAGLGRSG
-------------------TG------------------------------------------------GKGETKKGGTT
K-G----------ITHSKDAITQRGEEKE------TQGNKRNKLSLFLKKSTKKT-KLSSD-KYNLCDTLFLFNDLKNYI
ILENRKHLFDSFTEQNFSSIIITPLNILPNVIIKKYFGIISMHIVKENVNLKQFDVFYQSIISDILFIAKSHIKAIGANL
ICSFKITNLFMREERSHAYALISICGDVAKI
>PF3D7_0208100
MPCILKVRISGIRDFNTFEKSELDSFKYIEVTLGEIKQRT--------------KFNINRSTNNLNLSFRLEIADDSELQ
TNPLKIIIDDAENINNGYIQIDLSFFYFHDNLKLEGWFPLYDSLAGLKGELYCIIKWEFFEEKNPYNENSSDVLLLGTTF
FPNNSPYYIEQIIDFANELKIVNDPEYDWKDLIRSNRNSNEARCD--------------------------------VIQ
NSFMQT-------------------------------------------------------------------------R
KLIGKKAKLLGGNAILGYQEHLNLEGSTTNKICIRITGTVVKLGIKNLNEINNININQNSTIKNILRNNEFFFENSMERN
KDMKYNKRESLQPNA-SYNFVDVMLLTLDSLPDNIKYTYGGLVASKAVKILHPR-LTEEQRDEWLLEI--RDELKSNAKF
LSCNVVLGYKEDAYIFSDVIVLFCYGTAINILPSFFYDERIISFINKDVPKLNMFKSNSNNSHKNVNCIYLHSASDENEN
NKVPCRVCKESFVPKIYISSAVIPQNLALIGNGFLISAFVIYPLKKHYGEYLASEISEILPFLELNLHKQIICKLLVNGF
NSIFDYNLKLCFNQNYLFGYCYGTGMCTYGIYSDNKFLIKSNYKDNFYIRNKCIGALELKGIYDNINYRSFFCKNKSLIS
PVYLRGDIIYNND--LS-KEK----------------------------NNKQSYYHMNNKRSKEN------S---GF-Y
NSEI-NAINDIMIGYENEGGKKKVQRQKKYHQENDERDAYKR-NNAKYEEDDNREQVEKNNEGEK---NDEGGKKGE---
--GEK----------------KGEGEKKGEGEKKD----EQEEQIQLDEDWHSD-RG------ANK-NP---SRDTYNKI
INNNYFRLKEIYMKEESDLLNENNDKNKHG--D-FYNIK-----S-DD-L-NNSNIGVRQRKR-KKKKKEKIKAKRR--K
NKGYVYEVEDHLDNITLFNIYEDNIALYNYVFNLDVKNFLYKKGLLDNSYKMGNNNQL-----ENKNKN---NNN-----
IIM-NNLNAPCLINSVS----S-ER--IMNTEYQHGTQK---C--IDNIKNDINEKR-----------------------
---------------YN-D-HDDHI-I--NVEQEN--N-ISHVFNKK------LFEKNI-YNG-----------SHP--N
EK-RHSLQNDLPESNDK---------------------------------------------------------------
-----------------IVKSSSNND------YSF---E-STIR-N-EIDKLD------------------------N-D
---DVD--NNNTNKWNEIKKRK-----KKFKREKNKII----------------NNSFQNQEAEDDKNNNNNDNNNDNHN
DNNNENNNENNNDNNNENNNDIN---------------------------NDINNIH-NNDNNYYNNDN-INLYNEMTK-
-K-KCMLDNSYTKYFFYIFTLDMLPSIKFETFYEKNTDHKNFN-ENY-KFYYN-TD------------------------
---------DDTDIINAIKKKN--VKNKKKNGNIVIKNYINHNEYSYLEYNENKNYEINKKEK---LLTENYE----YDM
YIKDNIHYND-----YSEGDGKQTKKASSFLYNNN-NNNKYKKEDNK---TQ-IISYMDHVDNENGVKGL--------KK
RNL-FYN------NSDQLYNFDV-K-DN--------------DMIKYEKRQSKNFVEE-EFINGNRKMENEDKHLKKH-Y
DEN-----DIKKKKRKKEKEEKQQKSKSKNTYLNNLSRSYIYLIKRINLFSENNNEVDIIYEKINKAFIDLYNIFIFYIF
IHNLFPCCICSIRLHFSFISFDILEIMLTGHLIKVKNNNAINLELQNMNKSVQENLLKHFFKHLENYYIEKSELF-NYTN
MFSNN-I-DKVIL--KRKTK-SD--ISQFGYMTKRRT--SMMKSQRNIWTFLFTKIFHSPLFNFTSKIKNL-----FLKK
NKNKNKIK---N--KNKNKNKNKKTQIQIQIQI-QK-ELEKEKE--------------------KEK--EKYKQKKN--N
N-NN-----NNIKSPIHKNID---SKEIE------KQNKKKNKLQLLLKKTDKKN-VNPSQINNNINDSIFLFDQLKNYI
ILENRKIFFENHMENEFSSIIITPLNVLPHVIIKKYFGVISLHIVKENINLKKFDFFYQSLISDILFIAKSHIKNIGANL
ISSFKITNLFLREEKSHGYALISICGDVAKF
>PRCDC_0207000
MPCILKVRISGIRDFNTFEKSELDSFKYIEVTLGETKQRT--------------KFNINRSTNNLNLSFRLEIADDSELQ
TNPLKIIIDDAENINNGYIQIDLSFFYFHDNLKLEGWFPLYDSLAGLKGELYCIIKWEFFEEKNPYNENSSDVLLLGTTF
FPNNSPYYIEQIIDFANELKIVNDPEYDWKDLIRSNRNSNEARCD--------------------------------VIQ
NSFMQT-------------------------------------------------------------------------R
KLIGKKAKLLGGNAILGYQEHLNLEGSTTNKICIRITGTVVKLGIKNLNEMNNININQNSTIKNILRNNEFFFENSMERN
KDMKYNKRESLQPNA-SYNFVDVMLLTLDSLPDNIKYTYGGLVASKAVKILHPR-LTEEQRDEWLLEI--RDELKSNAKF
LSCNVVLGYKEDTYIFSDVIVLFCYGTAINILPSFFYDERIISFINKDVPKSNMFKGNSNNSHKNVNCIYLHSASDENEN
NKVPCRVCKESFVPKIYISSAVIPQDLALIGNGFLISAFVIYPLKKHYGEYLASEISEILPFLELNLHKQIICKLLVNGF
NSIFDYNLKLCFNQNYLFGYCYGTGMCTYGIYSDNKFLIKSNYKDNFYIRNKCIGSLELKGIYDNINYRSFFCKNKSLIS
PVYLRGDIIYNND--LS-KEK----------------------------NNKQSYYNMNNKRSKEN------S---EF-Y
NSEI-NAINDIMNSYENEGGKKKVQRQKKYHQENDENGAYKG-NNGKYEEDDNREQLEKN-DGEK---NDEGGK------
---------------------------KGEGEKKD-E--QEEEQIQLDEDEHSD-RG------SNK-NP---SRETYNKI
INNNYFRLKEIYMKEESDLLNENNDKNKHG--D-FYNIK-----S-DD-L-NNSNIGVRQRKR-KKKKKEKIKAKRR--K
NKGYVYEVEDHLDNITLFNIYEDNIALYNYVFNLDVKNFLYKKGLLDNSYKIGKNNQL-----ENKNNN---NNNNNNNI
IIM-NNLNAPCLINSVS----S-ER--IMNTEYQHGTQK---C--VNNIKNDINEKR-----------------------
---------------YN-D-HDDHI-V--NVQQEN--H-ISHVFNKK------LFEKNI-YNE-----------SHP--N
EK-RHSLQNDLQESNDK---------------------------------------------------------------
-----------------IVKSSSNND------YSF---E-STIR-N-EIDKLD------------------------N-D
---D-D--NNNTNKWNEIKKRK-----KKSKREKNKII----------------NNSFQNQEAEDDKNNNNNDNNKDNNN
DNNKDNNNDNNNDNNNDNNNDNNNDNNNYNNNNIHNNDNNNYNNNNIHNNDNNNNIH-NNNYNYYNNDN-INLYNEMTK-
-K-KCMLDNNYTKYFFYIFTLDMLPSIKFETFYEKNNDHKNFH-ENY-KFYYN-TD------------------------
---------DDTDI-NGIKRKN--VKNKKKNGNILIKNYINHNEYNYLEYNENKNYEINKKEK---LLTENNE----YDM
FIKDNIHYND-----YSDGDGKQTKKASSFLYNN-----KYKKENNK---TQ-IISYIDHVDNENGVKGL--------KK
QNL-FYN------NSDQLYNFDV-K-DN--------------DMIKYEKRQSNNFVEE-QFINGNRKIENEDKHLKKH-Y
DEN-----DIKKKKRKKEKEEKQQKSKSKNTYLNNLSRSYIYLIKRINLFSENNNEVDIIYEKINKAFIDLYNIFIFYIF
IHNLFPCCICSIRLHFSFISFDILEIMLTGHLIKVKNNNAINLELQNMNKSVQENLLKHFFKHLENYYIEKSELF-NYTN
MFSNH-I-DKIIL--KRKTK-SD--ISQFGYVTKRRT--SMMKSQRNIWTFLFTKIFHSPLFNFTSKIKNL-----FFKK
NKNKNKNNQIKNKNKNKNKNKNKKTQT----QI-QK-EIEKEKE--------------------KEK--EKYKQKKN--N
N-NN-----NNIKSPIHKNIN---SIEIE------KQNKKKNKLQLLLKKHDKKN-VNPSQINNNINDSIFLFDQLKNYI
ILENRKIFFENHMENEFSSIIITPLNVLPHVIIKKYFGVISLHIVKENINLKKFDFFYQSLISDILFIAKSHIKNIGANL
ISSFKITNLFLREEKSHGYALISICGDVAKF
>PVVCY_0300620
MPCIIKVRISGIRNINAFERSEIDSFKYLEVTLGETKQRT--------------KFNISKTSNDLNLSFRLEISDDSELQ
ICPLKIAIDDAEDINSGYIQIDFSFFYFHDNLKLEGWFPLYDSLEGIKGELYCTIKWEFFEEKNPYNDNSA-VLLLGTTS
FPKGSPYYIEEIIGFAHELKIVNDPEYDWKDFIRSSRNSNEARCD--------------------------------VIQ
NSFMEV-------------------------------------------------------------------------R
KYVGKKAKILGGNAILGYREHLNLEGSTTNKICIRIIGTVVKLGVKEFNNLNYINISENNNIKNILRNNEIFLKNIPEKY
KEIKFNRRNAIHPNSTSYNFVDVILLTVDSLPQNIKYKYGGLVASKAVKVLHPR-LTEQHRDEWLLEI--RDELKSNATF
LSCNVILGYKEDAYIFNDVIVLFCYGTAINVLPSFFYDDKIIAFSPNDQNKD-SQKDESKGSSKNSSCIYLHYASKEIEN
SNIFCRICNDASVPKILISSSNAPKNLAVIGNGFLISAFVVYPLKKNHGENLASEISEILPFLELNLHKQIICKLLVNGF
NSIFDYNLKLCFNNNYLFGYCYGTGMCTYGIYYENKFLIKSNYKDKFYIHNKCANADELKIIYDNINYRSFFSKNKSLVS
PVFVDGDIIYNID--EN-NDK----------------------------RDEHNYNTSNSKGEI-D------I---SL-K
QNFM-NPLNSDAINSDS----KQIAY-RHSQTDINED-------------------------------------------
--------------------------------------------------GLRV-KE------PY--FY---CQDVNKTI
KNDNYFRLKEIYLKEEEELLNYDNYSDNIHGGD-QYPGKE--HNK-HI-D-DYTKLGIKERKR-IKKKKEKKKARRI--Q
NKGYIYEVEDHLDNITLLNIYEDSIALYNYVFNLDIKNYLLNKRY-DTAT-LAKKNEVPINN-ML---------------
-------------EDIK----K-EK--TNNTN---PKQN---CV------------------------------------
--------------------------KTENMKEKQ--K-HD----KE------FSDEQIKIKISTPKDIDNNTIKHE--N
QK-KYNDN------------------------------------------------------------------------
------------NE-VDK--------------------------------------------------------------
---------INKPEIVEEKS---------SNGK-----------L-HDMLLKKNTVS-----------------------
-------------------------------------------------------------LLHEKSENNLTLYYEY-K-
---KEI-MKNYSKYFFYICTLDFLPSIKFETFYEQRNLGNENE-QYN-NAKSN-SE------------------------
---------YLSDT-KSLKSHK--RTN------KNIKNLENDEDNNKLLENDN--VEDGEEYH---LMVPNLK----MED
HQKKDLVKN--------------------------------------------ERD--------YPVEDK--------RN
LSV-FYQ------DSKQLLSYTTDK-EN--------------DY---NIRDDHNY----------------------M-M
-KK-----SIDRDQKREKKKEKKRKNRSKNTYLNNLSKSYIYLIKRINLFGENTDEVDVIYEKINKAFNDLYNIFIFYTF
VHNLYPCCICSIRLHFSFIACDVLEIMLTGHLIKVKNNHAIHFELKNLNQSMQENLLKHFFNHLENYYMERSEIFFNFDN
FFSSERD-DKNSYLRTELTK-KE--SPNRGFIVAIQK--KKKKNSSNLLTHIVPNVMKSPFCVMIDMVRNM-----FKSD
-ERKKRN------------------------------------E--------------------KDK--EKKKMKK----
N-E----------IPHLKDGL---QKDKD------NKKNKINKFNAFLKKGDKKM-NQPYD-MENIHNNLFMFNELKNYI
MLENNKHLFDTFIDHNFSSIIITPLNILPNVIIKKYFGVISLHIVKENINLKKFDFFYQSLISDILYIAKSHIKAIGANL
ISSFKITNIFLREEKSHGYALISICGDVAKI
>AK88_03817
M-------------------------------------------------------------------------------
--------------------------------------------------------------------------------
--------------------------------------------------------------------------------
--------------------------------------------------------------------------------
--------------------------------------------------------------------------------
--------------------------------------------------------------------------------
--------------------------------------------------------------------------------
--------------------------------------------------------------------------------
--------------------------------------------------------------------------------
--------------------------------------------------------------------------------
--------------------------------------------------------------------------------
--------------------------------------------------------------------------------
--------------------------------------------------------------------------------
--------------------------------------------------------------------------------
--------------------------------------------------------------------------------
--------------------------------------------------------------------------------
--------------------------------------------------------------------------------
--------------------------------------------------------------------------------
--------------------------------------------------------------------------------
--------------------------------------------------------------------------------
--------------------------------------------------------------------------------
--------------------------------------------------------------------------------
--------------------------------------------------------------------------------
--------------------------------------------------------------------------------
--------------------------------------------------------------------------------
--------------------------------------------------------------------------------
-----------------------------------------------------SKLFYLPLYL-CHRGNGSKSAGLGRSG
-------------------TG------------------------------------------------GKGETKKGGTT
K-G----------ITHSKDAITQRGEEKE------TQGNKRNKLSLFLKKSTKKT-KLSSD-KYNLCDTLFLFNDLKNYI
ILENRKHLFDSFTEQNFSSIIITPLNILPNVIIKKYFGIISMHIVKENVNLKQFDVFYQSIISDILFIAKSHIKAIGANL
ICSFKITNLFMREERSHAYALISICGDVAKI
>MKS88_001178
MPCIVKVRISGIRDFNTFEKCEIDSFKYIEVTLGETKQRK--------------KFHINRNRNDLNLSFRLEIADDSELQ
TCPLKITIDDVENIISGYIQIDFSFFYFHDNLKLEGWFPLYDSLAGLRGELYCSIKWEFFEEKNPYNDNSADVLLLGTTS
FPNNSPYHIEQIINFAHELKIVNDPEYDWKDLIRSNRNSNEARCD--------------------------------VIQ
NAFMQT-------------------------------------------------------------------------R
KIIGKKAKLLGGNAILGYQEHLNLEGSTTNNKF-R-----------------------------------LFQRNL----
-----------------------------------------YSTTKPLRVLLTKTANRQHRDEWLVGKSGGDELKSNAKF
LSCNVVLGYKEDSYIFNDVIVLFCYGTAINILPSFFHDDKIISFANNEKNKHHTLRGNSINSTKNVNCVYLHYSSDEIEN
NKVICRVCNEATVPKIFISSSNVPQNLAVIGNGFLISAFVVYPLKKYHGEHLASEISEILPFLELNLHKQIICKLLVSGF
NSIFDYNLKLCFNQNYLFGYCYGTGMCSYGIYSENKFLIKSNYKDNFYIRNKYISALELKIIYDNINYRSFFSKNKSLIS
PIFVRGDIIYDKN--YNRMDD----------------------------DKTYKSKLLNDSVHSKG------E---ES-Y
NYCE-EIYS-----------------------------------------------------------------------
----------------------------------------------------VD-DN------IK--TT---DRNCMNKI
KNNNYFRLKEIYLKEEELLNGEYADSNNLKSMN-YYKNKGGGHNN-NL-V-EYSKLGIKERKR-IKKKKEKRKAKKI--K
NKGYIYEVEDHLDNITLLNIYEDSIALYNYIFNLDVKNYLVNKRY-DNGV-TNKDNAYQQ-QLEQQNKG---HNQ-----
IGN-SSL-------GIK----P-NE--IAN---MKGTTI---C--VHNN---CSKSK-----------------------
---------------T-----------NNDLINNG--Q-TRT------------------ANG-----------KMPMNG
ES-NCQLSDNCKRVGNKKVG---------------------------SEKVGGEKLGSEIIENENVDGKSANCISEHLTD
TSNDRNREGARRNI-ASAHNHLEDSE------EESQDCG-SNIRMK-NYKRYL------------------------Q-N
FEKC-----ISMSKSNEEKSIS-----SNFF----------------DKQLGKFNHS-----------------------
-------------------------------------------------------------FIHDRSERSFTYDCDI-R-
---KED-LNSYTKYFFYICTLDIMPSIRFETFYEQKDIKD-PN-ENCMNILSI-SE------------------------
---------HLSDE-RVTKLVK---TNEEMDDTDVIKSS----------------------------------PYC---N
IINGNASW-------------NQ-----------------NGKENSG---AD--H-----GSEMEKKRDMAKKEDMSNEG
SSL-IYD------NNKLIQDASE-N-DN--------------------------------------------TCKRNI-G
RKK-----EMNEEEKRKKKKEKKIKYKSKNTYLNNLSKSYIYLIKRINLFCENNDQVDVVYEKINKAFNDMYNIFIFYVF
VHNLYPCCICSIKLHFSFISFDILEIMLTGHLIKVKNNNAINLELQNMDKSMQENLLKHFFNHLENYYMEKSQLILNSCN
LCPLD-V-DKINF--KKKSSNIE--SAQLCFIKTRR---SRVKNKSSLWKFFFFKFFKLRLFNFTDKMKNV-----FTKR
KKKSIP--------------------------------------------------------------------------
--N----------NGYSKNTM---QKEREKRTIKLNNLNKLNKFSLLLKKEEKVT-SQPFD-VYNLCDSLFLFNELKSYI
-MENKKHIFETLIEQKFSSTIITPLNVLPNVIVKKYFGVISLHIVKENINLKNFDFFYQSLISDILFIAKSHIKAIGANM
LSSFKITNLFLREEKSHGYALISICGDVAKI
>PBANKA_0305200
MPCIIKVRISGIRNINAFEKYEIDSFKYLEVTLGETKQRT--------------KFNISKTSNDLNLSFRLEISDDSELQ
TCPLKIAIDDAEDINSGYIQIDFSFFYFHDNLKLEGWFPLYDSLEGIKGELYCTIKWEFFEEKNPYNDNSA-VLLLGTTS
FPKGSPYYIEEIIGFAHELKIVNDPEYDWKDFIRSSRNSNEARCD--------------------------------VIQ
NSFMEV-------------------------------------------------------------------------R
KYVGKKAKILGGNAILGYREHLNLEGSTTNKICIRIIGTVVKLGVKGFNNLNYINISENNNIKNILRNNEIFLKNIPEKY
KEIKFNRRNTIHPNSTSYNFVDVILLTVDSLPKNIKYQYGGLVASKSVKVLHPR-LTEQHRDEWLLEI--RDELKSNATF
LSCNVILGYKEDAYIFNDVIVLFCYGTAINVLPSFFYDDKIIAFSHNEQNKH-SQKDESENSRKNSSCIYLHYASKEIEN
SNIFCRICNDASVPKILISSSNAPKNLAVIGNGFLISAFVVYPLKKNHGENLASEISEILPFLELNLHKQIICKLLVNGF
NSIFDYNLKLCFNNNYLFGYCYGTGMCTYGIYYENKFLIKSNYKDNFYIRNKCVNADELKIIYDNINYRSFFSKNKSLVS
PVFINGDIIYNIENDYK-KDE----------------------------NN-YKNYENNYKKDENNSKGEIDK---PF-K
QNFM-NVLNSDIINVDN----KKISY-KYSKTDFNENALR----------------------------------------
-----------------------------------------------------I-KE------PH--FY---CQDVNKTI
KNDNYFRLKEIYLKEEKELLNEDNYSDNINGGDQFYRKK-----NINH-IDNYTKLGIKERKR-IKKKKEKKKARRI--Q
NKGYIYEVEDHLDNITLLNIYEDSIALYNYVFNLDIKSYLLNKRY-DIAT-PAKKNEVPIKN-ML---------------
-------------ENIK----DKKE--TEKTNYTEKKQN---CV------------------------------------
--------------------------KKESMKEKH--K-YD----KT------FFDEQI---------------------
--------------------------------------------------------KIKIP-------------------
---------ISIDI-DNNTTKCENNK------KNS---N-NNEL-D-KMNKYEIVEE-----------------------
----------NKNKILDDEKYP------------------------NDILLKKNTIL-----------------------
-------------------------------------------------------------SLPENSENNIALYDEY-K-
---KEI-MTNYSKYFFYICTLDFLPSIKFETFYEQINWRNENE-QYN-NAISN-SE------------------------
---------YLSDS-KLLKSPKKTNKNIQNTQMEYIQNY---EYYNKLLKNE----------------------------
------HVDD-----GEDSIG----ECHLILPNP-----KMENEQKNDLVKN-KINYI---DEEN-------------RN
CSL-FYQ------DGKQLLSYTT-DKEN---------------------------------------------YYNII-Y
DHNSIIKKTIYREQKREKKKEKKRKNRSKNTYLNNLSKSYIYLIKRINLFGENNDEVDVIYEKINKAFNDLYNIFIFYTF
VHNLYPCCICSIRLHFSFIACDVLEIMLTGHLIKVKNNKAIHFELKNLDQSMQENLLKHFFNHLENYYMERSEFFFNFDN
FFSSERD-DKASYIRNELTK-KE--LPHRGLILASYKK-KKKNNNSNLLTHIIPNIVKYPFCVIVDMIRNM-----FKSN
-ETKKKN------------------------------------E--------------------KDK--EKKKMKK----
N-E----------IFHLKDGV---QKEKD------TKKNKINKFNAFLKKGDKKI-NQSYD-MGNIYDNLFMFSELKNYI
MLENNKHLFDTFIEHKFSSIIITPLNILPNVIIKKYFGVISLHIVKENINLKKFDFFYQSLISDILYIAKSHIKAIGANL
ISSFKITNIFLREEKSHGYALISICGDVAKI
>PGSY75_0208100 dupelabel1
VL------------------------------------------------------------------------------
--------------------------------------------------------------------------LLGTTF
FPNNSPYYIEQIIDFANELKIVNDPEYDWKDLIRSNRNSNEARCD--------------------------------VIQ
NSFMQT-------------------------------------------------------------------------R
KLIGKKAKLLGGNAILGYQEHLNLEGSTTNKICIRITGTVVKLGIKNLNEINNINIKQNSTIKNILRNNEFFFENNMERN
KDMKYNKRESLQPNA-SYNFVDVMLLTLDSLPDNIKYTYGGLVASKAVKILHPR-LTEEQRDEWLLEI--RDELKSNAKF
LSCNVVLGYKEDTYIFSDVIVLFCYGTAINILPSFFYDEKIISFINKDVPKTNMFKSNSINSHKNVNCIYLHSASDENEN
NKVPCRVCKESFVPKIYISSAVIPQDLALIGNGFLISAFVIYPLKKHYGEYLASEISEILPFLELNLHKQIICKLLVNGF
NSIFDYNLKLCFNQNYLFGYCYGTGMCTYGIYSDNKFLIKSNYKDNFYIRNKCMGALELKGIYDNINYRSFFCKNKSLIS
PVYLKGDIIYNND--IN-MEK----------------------------NNKQSYYHMNNKRSKEN------S---GF-Y
NSEI-NAINDIMNSYENDGGKKKVQRQKKDQQEYDENDTYKKKNKERYDEDNNSEEPEEKQKLEE---------------
---------------------------------------EQEENDQRDDDQDND-IS------PYK-RH-S-RDDAYNKI
INNNYFRLKEIYMKEESDLLNENNDKNKHG--D-FYNIK-----S-DD-L-NNSNIGVRQRKR-KKKKKEKIKAKRR--K
NKGYVYEVEDHLDNITLFNIYEDNIALYNYVFNLDVKNFLYKKGLLDNSYKIANNNQI-----ENKKNS-----------
NII-NNLNTPRIINSIS----S-ER--IIKTEYQHGTQK---Y--INNIKNDINEKR-----------------------
---------------YN-D-HVDHI-N--KVEKEN--N--------------------I-YNG-----------ADP--S
EK-RHSLQNNLQEFNNK---------------------------------------------------------------
-----------------IVKSSSNNN------YSF---E-SVIK-D-EIDKLD------------------------D-D
---D-D--DNNTNKWNEIKKRK-----KKFKKEKKKIINNTSAVF-QNGFLKNSNNSFQNQEIEDDKNKNNNININNNNN
-----------------------------------------------------NNNN-NYNYNYNNNDN-INIYNEMIK-
-K-KYVLDNNYTKYFFYIFTLDMLPSIKFETFYEKNNEHTDFN-QYY-KFYSN-TD------------------------
---------DDTDI-NTIKKKN--VKNKKKYGNLLIKNYSNHNEYSYLEYDENKNYEMNKKEK---LLTENNQ----YDM
HIKDNIYYND-----DNDGDGTQTKKGSSFLSNNNINKNKYKKEENK---TH-IIGYMDHVNKENSVKEL--------KK
RNT-FYN------NSDQLYTFEV-K-NN--------------DIIKNEKRQSNYYVEE-QIISGNRKIENEDKHLKKH-Y
DEN-----DIRKKKRKKEKEEKQQKSKSKNTYLNNLSRSYIYLIKRINLFSENNNEVDIMYEKINKAFIDLYNIFIFYIF
IHNLFPCCICSIRLNFSFISFDILEVMLTGHLIKVKNNNAINLELQNMNKSVQENLLKHFFKHLENYYIEKSELF-NYTN
MFSNN-I-DKIIL--KKKNK-SD--ISQFGYITKRRT--SMMKSQRSIWTFLFTKIFHSPLFNFTSKIKNI-----FSKK
NKKTQK----------------------------RK-DLENEKE--------------------KEK--AKYKQKKN--H
N-NNNNNNNNNIIIPMNKNID---SKEIE------KQNKKKNKLQLLLKKTDKKN-MNPSQINNNINDSIFLFDQLKNYI
ILENRKVFFENYMENEFSSIIITPLNVLPHVIIKKYFGVISLHIVKENINLKKFDFFYQSLISDILFIAKSHIKNIGANL
ISSFKITNLFLREEKSHGYALISICGDVAKF
>PcyM_0415500
MPCILKVRISGIRDFNTFEKSEVDSLKYVEVTLGETKQRT--------------KFNINRHTDDLNLSFRLEIADDSELQ
TCPLKITIDDVENINSGYIQIDFSFFYFHDNLKLEGWFPLYDSLAGLKGELYCTIKWEFFEEKNPYNDNSADVLLLGTTS
FPKNSPYYIEQIINFAHELKIVNDPEYDWKDLIRSNRNSNEARCD--------------------------------VIQ
NSFMQT-------------------------------------------------------------------------R
KIIGKKAKLLGGNAIVGYQEHLNLEGSTTNKICIRIIGTVVKLGVKNMNDPNYAIPGENRNIKNILRNNELLRQNSLEKN
KDMKLHKRDSTLPNS-TFNFVDVILLTIDSLPNSVKYTYGGLVAAKSVKVLHQR-LTEQHRDEWLLEI--RDEIKSNATF
LSCNVILGYKEDTYIYNDVIILFCYGTAISVMPSFFQDDRIVSYVNSERNKHQSFKGGPLNAHRNSSCVYLHYASDDIER
NTVLCRVCNEAPVPKILISSSSVPQNLAVIGNGFLISAFVVYPLKKHYGEYLASEISEIFPFLELNLHKQIICKLLVNGF
NSIFDYNLKLCFNQNYLFGYCCGTGMCMYGIYSENKFLIKSNYKDNFYIRNKNISARELKIIYDNLNYRSFFCRNKSLLS
PVFIQGDMVHDSD--VR-LDP----------------------------SQSYKNKLMNSSVKDMM------E---QA-F
SEQL-TIES-----------------------------------------------------------------------
----------------------------------------------------IN-QN------PN--GD---DQSTSEKI
KCNNYFRLREIYLKEEEELLNFPNESDHLK--------R-----D-NA-M-EYTQLGIKERKR-IKKKKEKKKAKRV--K
NKGYIYEVEDHLDNITLLNIYEDSIALYNYIFNLDVNSYLVNKRY-DSGA-LPPRGTPPN-G-ERQSGR-----------
-----------NLRNFP------------QGVEDSPPKE------------------------------------EAPKE
EAPKEEVPREELPKGEL-P-NCGNSKIMEPFQSKEQSH-KKSTRDPL---------------------------SHG--N
EE-SRSSD------------------------------------------------------------------------
---------PHSDV-RSQVNRRGRTE------RES---P-LNVK-R-DHSSYG------------------------T-P
TGTS----IISMAKSSEEKKFS-----QIFFPS-----------S-RAQLMRTCNRS-----------------------
-------------------------------------------------------------FALDRSENSLPFDCEF-R-
---KGG-TQNHPKYFFYMCTLDLLPSIRFETFYEQQDGRAEEN-KAA-PTWVE-------------------------AN
KTATTWAEANKTDG-NPGKANQ------------------------------PT-APSERKRE---VLVGHSLPRGTTNN
YIVDSITKCITSGERQSDSEGNQ------------------SSELRE---AN-LA-------------------------
GPL-LHK------ERDDLFTDQC-S-DQCSDQGSKRPAERRVNLGANECRNLHGEVPTDQLVV-PPG-DNPPAERKTL-T
DEE-----E-RRKKKTKKKTEKKNKNKGKHTYLNNLSKSYLYLIKRINLFSENNEQVDVVYEKINKAFNDLYNVLIFYIF
ANKMYPCCIYSIKYHFAFISVDVLEIMLTGHLVKIKNNNSISLELKSMNRLMQENLLKHFFNYLENYYIEKWQLFFNCPE
LLPPTNG-NKLGV--RRRG-------NHYEGDK--SH--GGQQKKKGILHTLAAKLFNLRLY-FSHRGNGRKSTAMRRSG
-------------------TGRSGTGR--S-GA---GRSSTGKGRTGSGTTGKGATGNGTTGNGTT---GKGETGKG--A
T-G----------MTQSKDTVTQRGEEKE------TQRNKRNKITLFLKKTAKKN-KHSSD-KYNLCDTLFLFNDLKNYI
VLENRKHLFDSFTDQKFSSIIITPLNVLPNVIIKKYFGIISLHIVKENVNLKQFDVFYQSIISDILFIAKSHIKAIGANL
ICSFKITNLFMREERSHAYALISICGDVAKI
>PVL_040012200
MPCILKVRISGIRDFNAFERSEVDSLKYVEVTLGETKQRT--------------KFNINRHTDDLNLSFRLEIADDSELQ
TCPLKITIDDVENINSGYIQIDFSFFYFHDNLKLEGWFPLYDSLAGLKGELYCTIKWEFFEEKNPYNDNSADVLLLGTTS
FPKYSPYYIEQIISFAHELKIVNDPEYDWKDLIRSNRNSNEARCD--------------------------------VIQ
NSFMQT-------------------------------------------------------------------------R
KIIGKKAKLLGGNAILGYQEHLNLEGGTTNKICIRIIGTVVKLGVRNLNDPNYATPGENRNIKNILRNNELLRQNSLEKN
KDLKLYKRDSTLPNS-TFNFVDVILLTVDSLPNSVKYTYGGLVAAKSVKVLHQR-LTEQHRDEWLLEI--RDEIKSNAKF
LSCNVILGYKEDTYIYNDVIILFCYGTAINVMPSFFQDDKIVSYANSERNKHQSFKGGPLNAHRNSSCVYLHYASDDIER
DTVLCRVCNEASVPKILISSSSVPQNLAVIGNGFLISAFVVYPLKKHYGEYLASEISEVFPFLELNLHKQIICKLLVNGF
NSIFDYNLRLCFNQSYLFGYCCGTGMCMYGTYSENKFLIKSNYKDNFYIRNKSITTRELKIIYDNLNYRSFFCRNKSLLS
PVFIQGDMVQDSD--GR-VDP----------------------------SQMHKSKLPNGGENDLV------E---QA-F
SGEL-PVEP-----------------------------------------------------------------------
----------------------------------------------------IK-QN------PN--GD---EQPRSDRI
KGNNYFRLREIYLKEEEELLNCPNESDHHK--------R-----D-NA-M-EYTQLGIKERKR-IKKKKEKKKAKRV--K
NKGYIYEVEDHLDNITLLNIYEDSIALYNYVFNLDVHNYLANKRH-DSGA-LPHRGSPPS-D-GGRSGK-----------
-----------NIEPFP---------------KEGAPKE-----------------------------------------
---------------EA-P-NCDHL-TMESLQSKA--H-ITPARDPL---------------------------PHR--G
EE-KRGSD------------------------------------------------------------------------
---------PQVDV-KSQVERSGRSE------RES---P-SRVK-R-NLSCYG------------------------P--
---------MSTTKSSEERKFP-----RIFLPA-----------S-RSQLMRTCNRS-----------------------
-------------------------------------------------------------FALDRSENSLPFDCEF-R-
---KGGGDENQPKYFFYMCTLDLLPSIRFETFYEQRESKAALN-EAA-LNEAPPSEAP---------------PSEAPPN
KAPPNKAPPHKTDA-NPGEANQ------------------------------AT-APNSRKRE---LLVGNSPPRVTTNN
CVMDSINKCIAIGKRQSDSEGNL------------------SDERRE---AN-LL-------------------------
GYL-LRK------ERDDLLSDQF-S-DQV----SERPAEGGLDVVASQCGILQGEAATEKL--------PPPAERKTL-T
DE------E-RRKKKTKKKTEKKNKNRGKHTYLNNLSKSYLYLIKRINLFSENNEQVDVVYEKINKAFNDLYNVLIFYLF
ANKMYPCCLYCIKYHFAFTSVDVLEVMLTGHLVKIKNNNSVSLELKSMNRLMQENLLKHFFNYLENYYIEKWQLLFNSPE
LFPPSSG-DKLGS--RRSRM-MTMMMDHYGGDK--VP--GGQRKKRGILHTLAEKLFSLRLC-FSHRGGGSKEAAVGGSA
-------------------MGRSGIG-----RSG-IGRSGI--G------------------RSAT---GRSGMGRD--K
AGT----------TTHAKDTPTQRGEEKE------TRGNKKNKLSLFLKKAAKKT-KQPSD-KYNLSDTLFLFNDLKNYI
SLENRKHLFDSFPDQKFSSIIITPLNVLPNVIIKKYFGIISLHIVKENVNLKQFDVFYQSIISDVLFIAKAHIKAIGANL
LCSFRITNLFMREERSHAYALISICGDVAKV
>PY17X_0305800
MPCIIKVRISGIRNINAFEKSEIDSFKYLEVTLGETKQRT--------------KFNISKTSNDLNLSFRLEISDDSELQ
ICPLKIAIDDAEDINSGYIQIDFSFFYFHDNLKLEGWFPLYDSLEGIKGELYCTIKWEFFEEKNPYNDNSA-VLLLGTTS
FPKGSPYYIEEIIGFAHELKIVNDPEYDWKDFIRSSRNSNEARCD--------------------------------VIQ
NSFMEV-------------------------------------------------------------------------R
KYVGKKAKILGGNAILGYREHLNLEGSTTNKICIRIIGTVVKLGVKGFNNLNYINISENNNIKNILRNNEIFLKNIPEKY
KEIKFNRRNTIHPNSTSYNFVDVILLTVDSLPQNIKYQYGGLVASKAVKVLHPR-LTEQHRDEWLLEI--RDELKSNATF
LSCNVILGYKEDAYIFNDVIVLFCYGTAINVLPSFFYDDKIIAFSHNEQNKD-SQKDESEHSSKNSSCIYLHYASKEIEN
SNIFCRICNDASVPKILISSSNAPKNLAVIGNGFLISAFVVYPLKKNHGENLASEISEILPFLELNLHKQIICKLLVNGF
NSIFDYNLKLCFNNNYLFGYCYGTGMCTYGIYYENKFLIKSNYKDNFYIRNKCVNADELKIIYDNINYRSFFSKNKSLVS
PVFIDGDIIYNIE--NE-YKNGENGCKNGENGCKNGEHNCKNDQNSKEIDKSFKPNFMNVLNSDII------NADNKK-I
SCKY-PMTD-----------------------------------------------------------------------
----------------------------------------------------IN-ENGLRIKEPD--FY---CQNGNKTI
KNDNYFRLKEIYLKEEKELLNEDNYSDNIHGGD-KFSGKK----NVNHID-NYTKLGIKERKR-IKKKKEKKKARRI--Q
NKGYIYEVEDHLDNITLLNIYEDSIALYNYVFNLDIKNYLLNKRY-DMTT-LVKKNEVPMKN-ML---------------
-------------EDIK----K-DKKETEKNNYIEQKQN---CV------------------------------------
--------------------------KKESMKEKH--K-YD----KT------FLDEQIKIKIPVPI-------DTD--N
NA-IKCEN------------------------------------------------------------------------
---------NNKNE-LAKMNK-----------------------------------------------------------
------------YEIVEEKKKK-----ILNNEK-----------DQNDILLKKNTIS-----------------------
-------------------------------------------------------------SFPENSENNIALYYKY-K-
---KEI-MTNYSKYFFYICTLDFLPSIKFETFYEQKNWGNENE-QYN-NIISN-SE------------------------
---------YLSDS-KSLKSSKKTNKNIKNIKNIEIESIQNCEDYNKLLKNEHLDDGIDKIGKCHHLILPNTK-------
---------IVENEQKNDLIK------------------------------N-RINYL---DEEN-------------QN
YSL-FYQ------DSKQLLSYTTDK-EN--------------DY---NIRDDHNS----------------------I-I
-KK-----AINREQKREKKKEKKRKNRSKNTYLNNLSKSYIYLIKRINLFGENNDEVDVIYEKINKAFNDLYNIFIFYTF
VHNLYPCCICSIRLHFSFIACDVLEIMLTGHLIKVKNNKAIHFELTNLDQSMQENLLKHFFNHLENYYMGRSEFFFNFDH
FFSSERD-DKNSYIRNELTK-KE--SSHRGFILASYKKKKKNNNNSNLLTHIIPNVVKSPFCVIVNMIKNM-----FKSN
-ETKKRN------------------------------------E--------------------KDR--EKKKMKK----
N-E----------ILHLKDGI---QKEKD------TKKNKINKFNAFLKKGDKKI-DQSYD-VGSIYDNLFMFSELKNYI
MLENNKHLFDTFIEHKFSSIIITPLNILPNVIIKKYFGVISLHIVKENINLKKFDFFYQSLISDILYIAKSHIKAIGANL
ISSFKITNIFLREEKSHGYALISICGDVAKI
>PPRFG01_0208100.1
MPCILKVRISGIRDFNTFEKSELDSFKYIEVTLGEIKQRT--------------KFNINRSTNNLNLSFRLEIADDSELQ
TNPLKIIIDDAENINNGYIQIDLSFFYFHDNLKLEGWFPLYDSLAGLKGELYCIIKWEFFEEKNPYNENSSDVLLLGTTF
FPNNSPYYIEQIIDFANELKIVNDPEYDWKDLIRSNRNSNEARCD--------------------------------VIQ
NSFMQT-------------------------------------------------------------------------R
KLIGKKAKLLGGNAILGYQEHLNLEGSTTNKICIRITGTVVKLGIKNLNEINNININQNSTIKNILRNNEFFFENSMERN
KDMKYNKRESLQPNA-SYNFVDVMLLTLDSLPDNIKYTYGGLVASKAVKILHPR-LTEEQRDEWLLEI--RDELKSNAKF
LSCNVVLGYKEDAYIFSDVIVLFCYGTAINILPSFFYDERIISFINKDVPKSNMFKSNSNNSHKNVNCIYLHSASDENEN
NKVPCRVCKESFVPKIYISSAVIPQNLALIGNGFLISAFVIYPLKKHYGEYLASEISEILPFLELNLHKQIICKLLVNGF
NSIFDYNLKLCFNQNYLFGYCYGTGMCTYGIYSDNKFLIKSNYKDNFYIRNKCIGALELKGIYDNINYRSFFCKNKSLIS
PVYLRGDIIYNND--LS-KEK----------------------------NNKHSYYHMNNKRSKDN------S---GF-Y
NSET-NAINDIMIGYENEGGKKKVQRQKKYHQENDENDAYKR-NNTKYEEDDNREQVEKNDE---------GGK------
---------------------------KGEGEKKD----EQEEQIQLDEDWHSD-RG------ANK-NP---SRDTYNKI
INNNYFRLKEIYMKEESDLLNENNDKNKHG--D-FYNIK-----S-DD-L-NNSNIGVRQRKR-KKKKKEKIKAKRR--K
NKGYVYEVEDHLDNITLFNIYEDNIALYNYVFNLDVKNFLYKKGLLDNSYKMGNNNQL-----ENKNKN---NNN-----
IIM-NNLNAPCLINSVS----S-ER--IMNTEYQHGTQK---C--IDNIKNDINEKR-----------------------
---------------YN-D-HDDHI-I--NVEQEN--N-ISHVFNKK------LFEKNI-YNG-----------SHP--N
EK-KHSPQNDLPESNDK---------------------------------------------------------------
-----------------IVKSSSNND------YSF---E-STIR-N-EIDKLD------------------------N-D
---DVDNNNNNTNKWNEIKKRK-----KKFKREKNKII----------------NNSFQNQEAEDDKNNNNNDNNNENNN
ENNNENNNDINNDIN----NDIN---------------------------NDINNIH-NNDNNYYNNDN-INLYNEMTK-
-K-KCMLDNSYTKYFFYIFTLDMLPSIKFETFYEKNTDHKNFN-ENY-KFYYN-TD------------------------
---------DDTDIINGIKKKN--IKNKKKNGNILIKNYINHNEYSYLEYNENKNYEINKKEK---LLTENYE----YDM
YIKDNIYYND-----YSDGDGKQTKKASSFLYNNN--NNKYKKEDNK---TQ-IISYMDHVDNENGVKGL--------KK
RNL-FYN------NSDQLYNFDV-K-DN--------------DMIKYEKRQSKNFVEE-EFINGNRKMENEDKHLKKH-Y
DEN-----DIKKKKRKKEKEEKQQKSKSKNTYLNNLSRSYIYLIKRINLFSENNNEVDIIYEKINKAFIDLYNIFIFYIF
IHNLFPCCICSIRLHFSFISFDILEIMLTGHLIKVKNNNAINLELQNMNKSVQENLLKHFFKHLENYYIEKSELF-NYTN
MFSNN-I-DKVIL--KRKTK-SD--ISQFGYMTKRRT--SMMKSQRNIWTFLFTKIFHSPLFNFTSKIKNL-----FFKK
NKNKIKNK---NKNKNKNKNKNKKTQI--QIQI-QK-ELEKEKE--------------------KEK--EKYKQKKN--N
N-NN-----NNIKSPIHKNID---SKEIE------KQNKKKNKLQLLLKKTDKKN-VNPSQINNNINDSIFLFDQLKNYI
ILENRKIFFENHMENEFSSIIITPLNVLPHVIIKKYFGVISLHIVKENINLKKFDFFYQSLISDILFIAKSHIKNIGANL
ISSFKITNLFLREEKSHGYALISICGDVAKF
>PCOAH_00008620
MPCILKVRISGIRDFNAFEKSEVDSLKYVEVTLGETKQRT--------------KFNINRHTDDLNLSFRLEIADDSELQ
TCPLKITIDDVENINSGYIQIDFSFFYFHDNLKLEGWFPLYDSLAGLKGELYCTIKWEFFEEKNPYNDNSADVLLLGTTS
FPKNSPYYIEQIINFAHELKIVNDPEYDWKDLIRSNRNSNEARCD--------------------------------VIQ
NSFMET-------------------------------------------------------------------------R
KIIGKKAKLLGGNAIIGYQEHLNLEGGTTNKICIRIIGTVVKLGVKNLNDPNYATPGGNRIIKNILRNNEL-RQNSVEKN
KDMKLHKRDSTLPNS-TFNFVDVILLTIDSLPNGVKYTYGGLVAAKSVKVLHQR-LTEQHRDEWLLEI--RDEIKSNATF
LSCNVILGYKEDTYIYNDVIILFCYGTAISVMSSFFQDDKIVSYANSERHRHHSLKGGSLNAHRNSSCVYLHYASDDIER
NTVFCRVCNEAPVPKILISSASVPQNLAVIGNGFLISAFVVYPLKKHYGEHLASEISEIFPFLELNLHKQIICKLLVNGF
NSIFDYNLKLCFNQNYLFGYCCGTGMCMYGTYSENKFLIKSNYKDNFYIRNKSISARELKIIYDNLNYRSFFCRNKSLLS
PVFIQGDMVHDTD--GR-LDP----------------------------LQTYKNKLMNLSVQDMI------E---QA-F
SEQL-SVES-----------------------------------------------------------------------
----------------------------------------------------TK-RN------SN--GD---DQSAGDRI
KCNNYFRLREIYLKEEEELLNYPNESDHLK--------R-----D-NG-M-EYTQLGIKERKR-IKKKKEKKKAKRV--K
NKGYIYEVEDHLDNITLLNIYEDSIALYNYIFNLDVNNYLVNKRY-DSGA-LPPRGTPPK-G-ENQSGK-----------
-----------NLQRIY------------QEEKESPPKE-----------------------------------------
---------------EV-P-NWNNLKIMESFQSKE--R-KELTRDPL---------------------------SHE--N
EE-KRSSD------------------------------------------------------------------------
---------PHSDV-RSQMDRRSRTD------RES---L-SNVK-Q-DHSPYD------------------------T-P
---------ISMTKSTEEKKSP-----RTFFPA-----------S-RSHLMRTCNRS-----------------------
-------------------------------------------------------------FALDRSENSFPFECEF-R-
---KGG-AHNNPKYFFYMCTLDLLPSIRFETFYDQPDGRTGEN-KAT-SSW-----------------------------
------EEANKIDA-NHGKANQ------------------------------ST-SSI----------EGKSSPRGTTNN
FLMDSIRKSITSGERQSYSKGSE------------------SNERRE---AN-LV-------------------------
GPL-LLK------ERDELFSDQW-S-DQI----SERPSERGIDLVANQRRNDHGEVPMDKVVT-PPGDNNPPNHSRTL-T
DEE-----E-RRKKRTKKKTEKKNKNKGKHTYLNNLSKSYLYLIKRINLFSENNEQVDVVYEKINKAFNDLYNVLIFYIF
ANKMSPCCIYSIKYHFAFISVDVLEIMLTGHLVKIKNNNSINLELKSMNRLMQENLLKHFFNYLENYYLEKWQLFFNSLE
LFPRTNGKNKLGV--MKRR-------NHNQGDK--SL--GGQKKKKGILHALAGKLFNLRLF-FSHRGNGSKSKAMGRSG
-------------------TGK----------------G-------------------------NT---GKGVTGKG--V
T-G----------TTHSKDTVTQRNEEKE------TQGYKRNKLSLFLKKTTKKT-KHSSD-KYNLSDTLFLFNDLKNYI
ILENRKHLFDSFTDQKFSSIIITPLNVLPNVIVKKYFGIISLHIVKENVNLKQFDVFYQSIISDILFIAKSHIKAIGANL
ICSFKITNFFMREERSHAYALISICGDVAKI
>PBILCG01_0210700
MPCILKVRISGIRDFNTFEKSELDSFKYIEVTLGETKQRT--------------KFNINRSTNNLNLSFRLEIADDSELQ
TNPLKIIIDDAENINNGYIQIDLSFFYFHDNLKLEGWFPLYDSLAGLKGELYCIIKWEFFEEKNPYNENSSDVLLLGTMF
FPNNSPYYIEQIIDFANELKIVNDPEYDWKDLIRSNRNSNEARCD--------------------------------VIQ
NSFMQT-------------------------------------------------------------------------R
KLIGKKAKLLGGNAILGYQEHLNLEGSTTNKICIRITGTVVKLGIKNLNEMNNININQNSTIKNILRNNEFYFENSMERS
KDMKYNKRENLQPNA-SYNFVDVMLLTLDSLPDNIKYTYGGLVASKAVKILHPR-ITEEQRDEWLLEI--RDELKSNAKF
LSCNVVLGYKEDTYIFSDVIVLFCYGTAINVLPSFFYDEKIISFINKDVPKSNMFKSNSINSHKNVNCIYLHSASDENEN
NKVPCRVCKESFVPKIYISSAVIPQDLALIGNGFLISAFVIYPLKKHYGEYLASEISEILPFLELNLHKQIICKLLVNGF
NSIFDYNLKLCFNQNYLFGYCYGTGMCTYGIYSDNKFLIKSNYKDNFYIRNKFVGALELKGIYDNINYRSFFCKNKSLIS
PVYLRGDIIYNND--LG-KEK----------------------------NNKQSNYHMNNKRSKEN------S---EF-Y
NSEI-NAINDIMNSYENEGGKKKVQRQKKDQQEYDENDAYKR-NNGRYEEHDDSEQRAEKSKLEEEHKREDEHKREDEHK
REDEHKREDK----------------HKREEEHKREEENQLDKENQLNEDEHND-RG------PNK-NP---SRDTYNKI
INSNYFRLKEIYMKEESDLLNENNDKNKHG--D-FYNIK-----S-DD-L-NNENIGVRQRKR-KKKKKEKIKAKRR--K
NKGYVYEVEDHLDNITLFNIYEDNIALYNYVFNLDVKNFLYKKGLLDNSYKMGKNNQV-----ENKKDN-----------
NVM-NNLNAPCLINSVS----S-ER--IINTEYQHGTQK-----CINN----INQKR-----------------------
---------------YN-D-HSDHI-I--NVEQEN--N-ILDVFNKK------LFEKNI-YNG-----------SDP--S
EK-KHSLQNNLPEPNNK---------------------------------------------------------------
-----------------IVKSSSNND------YSF---E-SAIK-D-EVDKLD------------------------D--
---------DNTNKWNEIKKRK-----KKFKKEKKIIINNSS-GF-QNGFLKNSNNSFQNQEIEDDKNNNNNNINNNNNI
NNNNNNNNNYNTHNNNNCNLHNN-------------------NNCNLHN-NNNCNLHNNNNCNLHNNDN-IYLYNEMTK-
-K-KFVLDNNYTKYFFYIFTLDMLPSIKFETFYEKNNDHKDFN-ANY-KFYLN-TD------------------------
---------DDTDI-NAIKKKN--VKNKKKYGNILIKNYTNHNEYPYLEYNENKNYEMNKKEK---LLTENNE----CDM
YIKDNIYYND-----YSGGDGIQTKKASTFLYNNN----TNKKEDNK---TD-ILGYMDNVDNENSVQGL--------KK
RNT-FYN------NSDQLYTLDV-K-DN--------------DMIKNEKKQSNNYFEG-KIINRNIKTENEDKNLKKL-Y
DEN-----DIRKKKRKKEKEEKQEKNKSKNTYLNNLSRSYIYLIKRINLFSENNNEVDIIYEKINKAFIDLYNIFIFYIF
IHNLFPCCICSIRLNFSFISFDILEIMLTGHLIKVKNNNAINLELQNMNKSVQENLLKHFFKHLENYYIEKSELF-NYTN
MFSNN-I-DKIIL--KRKTK-SD--ISQFGYITKRRT--SMMKSQRNICTFLFTKIFHSPLFNFTSKIKNL-----FFKK
NKNKNKNK---I--KNKNKNKNKKTQI----QI----QNEIEKE--------------------KEK--AKYKHKKN--N
N-NN-----NNNNIAINKNID---SKEIE------KQNKKKNKLQLLLKKPDKKS-MNPSQINNNINDSIFLFDQLKNYI
ILENRKIFFENYMENEFSSIIITPLNVLPHVIIKKYFGVISLHIVKENINLKKFDFFYQSLISDILFIAKSHIKNIGANL
ISSFKITNLFLREEKSHGYALISICGDVAKF
>PCHAS_0307400
MPCIIKVRISGIRNINAFERSEIDSFKYLEVTLGETKQRT--------------KFNISKTSNDLNLSFRLEISDDSELQ
ICPLKIAIDDAEDINSGYIQIDFSFFYFHDNLKLEGWFPLYDSLEGIKGELYCTIKWEFFEEKNPYNDNSA-VLLLGTTS
FPKGSPYYIEEIIGFAHELKIVNDPEYDWKDFIRSSRNSNEARCD--------------------------------VIQ
NSFMEV-------------------------------------------------------------------------R
KYVGKKAKILGGNAILGYREHLNLEGSTTNKICIRIIGTVVKLGVKGFNNLNYINISENNNIKNILRNNEIFLKNIPEKY
KEIKFNRRNAIQANSTSYNFVDVILLTVDSLPQNIKYKYGGLVASKAVKVLHPR-LTEQHRDEWLLEI--RDELKSNATF
LSCNVILGYKEDAYIFNDVIVLFCYGTAINVLPSFFYDDKIIAFSPNEQNKH-SPKDESKGSSKNSSCIYLHYASKEIEN
SNIFCRICNDASVPKILISSSNAPKNLAVIGNGFLISAFVVYPLKKNHGENLASEISEILPFLELNLHKQIICKLLVNGF
NSIFDYNLKLCFNNNYLFGYCYGTGMCTYGIYYENKFLIKSNYKDNFYIHNKCANADELKIIYDNINYRSFFSKNKSLVS
PVFVDGDIIYNID--EN-NDK----------------------------RDEINYNTSNSKGEI-D------K---SI-K
QNLM-NALNSDGIHSDS----KQISR-KQSQADINED-------------------------------------------
--------------------------------------------------GLRI-KE------PY--FY---CQDVNKTI
KNDNYFRLKEIYLKEEEELLNYDNYSDNINGGD-QSPGKK--HNK-HI-D-NYTKLGIKERKR-IKKKKEKKKARRI--Q
NKGYIYEVEDHLDNITLLNIYEDSIALYNYVFNLDIKNYLLNKRY-DAST-LAKKNEVPMKN-ML---------------
-------------EDIK----K-EK--TTNTE---QKQN---C--V----------------------------------
--------------------------KTENMKEKQ--K-HD----KV------FSDEHIKIKMPTPTDTDNNTIKRE--N
NK-RNSDN------------------------------------------------------------------------
------------NE-LAK--------------------------------------------------------------
---------INKREIVEEKKNKPLDDEKILNSK-----------L-HDLLLKKNPVS-----------------------
-------------------------------------------------------------LFQEKSENNISLYYEY-K-
---KEI-MKNYSKYFFYICTLDFLPSIKFETFYEQRNMENEND-QYN-NAISN-SE------------------------
---------YLSDS-KSLKSQK--RAS------KSIPNFENDEDNNMLLKNEN--TEDGAEYH---LMVPNLK----MED
HQKNDLAKN--------------------------------------------EVD--------YPVEEK--------RN
SSL-FYQ------DSKQLLSYTTDK-EN--------------DY---NIRDDQNC----------------------I-I
-KK-----NIDREQRKEKKKEKKRKNRSKNAYLNNLSKSYIYLIKRINLFGENSDKVDVIYEKINTAFNDLYNIFIFYTF
VHNLYPCCICSIRLHFSFIACDVLEIMLTGHLIKVKNNHAIHFELKNLNQSMQENLLKHFFNHLENYYMERSEFLFNFDN
FFSSERD-DKNSYLRTELTK-KE--SSYRGFILASQKK-KKKKNSSNLLTHIVPNVVKSPFCVMIDVLRNM-----FKSD
-ERKKRN------------------------------------E--------------------KDR--EKKKLKK----
N-E-----------IHLKDGL---QKDKD------TKKNKINKFNAFLKKGDKKI-NQSYD-MENIHNSLFMFSELKNYI
MLENNKHLFDTFIDHNFSSIIITPLNILPNVIIKKYFGVISLHIVKEDINLKKFDFFYQSLISDILYIAKSHIKAIGANL
ISSFKITNIFLREEKSHGYALISICGDVAKI
>PocGH01_04021900
MPCIVKVRISGIRDINAFEKSEIDSVRYVEVTLGETKQRT--------------KFNINRSTNDLNLSFRLEIADDSELQ
TCPLKIAIDDVENINSGYIQIDFSFFYFHDNLKLEGWFPLYDSLAGLRGELYCTIKWEFFEEKNPYNDNCADVLLLGTTS
FPKNSLYYIEQIIDFAHELKIVNDPEYDWKDLIRSNRNSNEARCD--------------------------------VIQ
NSFMQA-------------------------------------------------------------------------R
KTIGKKAKLLGGNAILGYQEHLNLEGGTTNKICVRIIGTVVKLRIKNVNDLGYVNISENNNIKYILRNHETALQNSVDRY
KDIKFSKRDNTHPNSTSYNFVDVILLTVDSLPNNIKYTYGGLVAAKAVKVLHQR-LTEQHRDEWFLEI--RDELKSNAKF
LSCNVILGYKEDSYIFNDVIVLFCYGTAINVLPSYFLDDKIISFSHGDKCKVPPQRGNSISANKNATCIYLHYASEEIEN
SKVICRVCNEASVPKIFISSGNVPQNLAIIGNGFLISAFVVYPLKKHHGEYLASEISEVLPFLELNLHKQIICKLLVNGF
NSIYDYNLKLCFNHNFLFGYCYGTGMCIYGIYSENRFLIKSNYKDNFNIRNKSISARELKIIYDNINYRSFFSKNKSLIS
PVFVRGEIVNNSN---R-CDL----------------------------IETYKSKLISGNGKGRT------H---KS-F
CEEKESLLF-----------------------------------------------------------------------
----------------------------------------------CNTGEHGE-CS------QNGHGQDVIDSYGISKV
RSGNYFRLKEIYLREEENLLNEGHDSDNV----------------------------------------------KY--E
SFGYIYEVEDHLDNITLLNIYEDSIALYNYIFNLDVKNYLLNKRY-DIGL-TVKPNEFCK-Q-FQERVIKKDGDK-----
RQH-PKGNIYAKVENISTETAK-RG--IVPSETVLPKQD---I-------------------------------------
----------------I-P-NG----------CKQ--E-NEKKRDII---------------------------DSH--N
WE-KQMTI------------------------------------------------------------------------
---------ERNVI-HRGEKKVGDNE------GGR---N-VDAK-S-DSVHYA------------------------N-R
LNGY-----FYPTKPNKESSTI---------SK-----------V-RDKLTRMHSRS-----------------------
-------------------------------------------------------------FGYDRGESSLTFDYEF-G-
---RGL-FEKNDKYFFYICTLDFLPSIRFETFYEQKGDKNEGE-NNN-NVFSN-SE------------------------
---------YMSDG-KVARAHK------------------------------AA-APKK----------MSLP----SDG
YLRDDLP------------NGNR--------------------------------------------------------T
TSL-HEG------NSDTG----------------------------------------------ERG-EEPPKDRYTYRV
KKR-----EINEEEKRKKKKEKKIKNKSKHTYLNNLSRSYIYLIKRINMFCENSDQVDVVYEQINKAFNDLFNIFIFYII
VHNLSPCCICSIKLHFSFISFDILEIMLTGHLIKVKNNDSILLEITNMDTTMQENLLKHFFNHLENYYMERSEWFFTCTN
LFPFQRDDSKNNFTKRQSTK-KD--HSQLGFISTRRN--SINRKNSSFF-SLIPTFLKSSFSFLTDKLRNS-----FNIG
KK-K-----------------------------------------------------------------------KE--N
R-N----------NVFGKDVI---TQDRE------KRTTKINKLTMLLKKGDKKI-CPSSE-LYNMCDSYFLFRELKNYI
TIENRKHLYDTSLEQKFSSIIITPLNVLPNVIIKKYFGVISLHIVKENINLKKFDFFYQSLISDILFIAKSHIKAIGANL
ISSFKITNLYLREEKSHGYALISVCGDVANI
>PVP01_0416700
MPCILKVRISGIRDFNAFERSEVDSLKYVEVTLGETKQRT--------------KFNINRHTDDLNLSFRLEIADDSELQ
TCPLKITIDDVENINSGYIQIDFSFFYFHDNLKLEGWFPLYDSLAGLKGELYCTIKWEFFEEKNPYNDNSADVLLLGTTS
FPKYSPYYIEQIISFAHELKIVNDPEYDWKDLIRSNRNSNEARCD--------------------------------VIQ
NSFMQT-------------------------------------------------------------------------R
KIIGKKAKLLGGNAILGYQEHLNLEGGTTNKICIRIIGTVVKLGVRNLNDPNYATPGENRNIKNILRNNELLRQNSLEKN
KDLKLYKRDSTLPNS-TFNFVDVILLTVDSLPNSVKYTYGGLVAAKSVKVLHQR-LTEQHRDEWLLEI--RDEIKSNAKF
LSCNVILGYKEDTYIYNDVIILFCYGTAINVMPSFFQDDKIVSYANSERNKHQSFKGGPLNAHRNSSCVYLHYASDDIER
DTVLCRVCNEASVPKILISSSSVPQNLAVIGNGFLISAFVVYPLKKHYGEYLASEISEVFPFLELNLHKQIICKLLVNGF
NSIFDYNLRLCFNQSYLFGYCCGTGMCMYGTYSENKFLIKSNYKDNFYIRNKSITTRELKIIYDNLNYRSFFCRNKSLLS
PVFIQGDMVQDSD--GR-VDP----------------------------SQKYKSKLPNGGENDLM------E---QA-F
SEEL-PVEP-----------------------------------------------------------------------
----------------------------------------------------IK-QN------PN--GD---EQPRCDRI
KGNNYFRLREIYLKEEEELLNCPNESDHHK--------R-----D-SA-M-EYTQLGIKERKR-IKKKKEKKKAKRV--K
NKGYIYEVEDHLDNITLLNIYEDSIALYNYVFNLDVHNYLANKRH-DSGA-LPHRGSPPS-D-EGQRGK-----------
-----------NIEHLP---------------KEEPPKE-----------------------------------------
---------------GA-P-NCDHL-TMESLQSKG--H-ISPARDPL---------------------------PHR--G
EE-KRGSD------------------------------------------------------------------------
---------PHGDV-RSQVDRSGRSE------RES---P-SIVK-R-NLSCYG------------------------P--
---------ISTTKSSEERKFP-----RIFLPA-----------S-RSQLMRTCNRS-----------------------
-------------------------------------------------------------FALDRSENSLPFDCEF-R-
---KGGGDENQPKYFFYMCTLDLLPSIRFETFYEQRESKAALN-EAA-LNEAALNEAALNEAAPSDAVPNKATPNKAPPN
EAPPNEAPPHKTDA-NPGGANQ------------------------------AT-APNSRKRE---LLVGNSPPRVTTNN
CVMDSINKCIAIGKRQSDSEGNL------------------SDERRE---AN-LL-------------------------
GYL-LRK------ERDDLLSDQF-S-DQV----SERPAEGGLDAVASQCGILQGEAATERIEK-L----PPPAERKTL-T
DE------E-RRKKKNKKKTEKKNKNKGKHTYLNNLSKSYLYLIKRINLFSENNEQVDVVYEKINKAFNDLYNVLIFYLF
ANKMYPCCLYCIKYHFAFTSVDVLEVMLTGHLVKIKNNNSVSLELKSMNRLMQENLLKHFFNYLENYYIEKWQLLFNSPE
LFPPSSG-DKLGA--RRSKM-MTMMMDHYGGDK--VP--GGQRKKRGILHTLAEKLFSLRLC-FSHRGGGSKEAAVGGSA
-------------------MGRGAMGR--SA-T---GRSGI--G------------------RSAT--------GRD--K
AGT----------TTHAKDTPTQRGEEKE------TRGNKKNKLSLFLKKAAKKA-KQPSD-KYNLSDTLFLFNDLKNYI
SLENRKHLFDSFPDQKFSSIIITPLNVLPNVIIKKYFGIISLHIVKENVNLKQFDVFYQSIISDVLFIAKAHIKAIGANL
LCSFRITNLFMREERSHAYALISICGDVAKV
>PGSY75_0208100
MPCILKVRISGIRDFNTFEKSELDSFKYIEVTLGETKQRT--------------KFNINRSTNDLNLSFRLEIADDSELQ
TNPLKITIDDAENINNGYIQIDLSFFYFHDNLKLEGWFPLYDSLAGLK--------------------------------
--------------------------------------------------------------------------------
--------------------------------------------------------------------------------
--------------------------------------------------------------------------------
--------------------------------------------------------------------------------
--------------------------------------------------------------------------------
--------------------------------------------------------------------------------
--------------------------------------------------------------------------------
--------------------------------------------------------------------------------
--------------------------------------------------------------------------------
--------------------------------------------------------------------------------
--------------------------------------------------------------------------------
--------------------------------------------------------------------------------
--------------------------------------------------------------------------------
--------------------------------------------------------------------------------
--------------------------------------------------------------------------------
--------------------------------------------------------------------------------
--------------------------------------------------------------------------------
--------------------------------------------------------------------------------
--------------------------------------------------------------------------------
--------------------------------------------------------------------------------
--------------------------------------------------------------------------------
--------------------------------------------------------------------------------
--------------------------------------------------------------------------------
--------------------------------------------------------------------------------
--------------------------------------------------------------------------------
--------------------------------------------------------------------------------
--------------------------------------------------------------------------------
--------------------------------------------------------------------------------
-------------------------------
