# Supplementary material for: Phosphorylation in the Plasmodium falciparum Proteome: A Meta-Analysis of Publicly Available Data Sets
Source: J Proteome Res. 2024 Oct 30;23(12):5326–41. doi: 10.1021/acs.jproteome.4c00418 (PMC11629380; doi:10.1021/acs.jproteome.4c00418)
Supplement: Supplementary file 7 — pr4c00418_si_007.zip [file pr4c00418_si_007.zip › plasmodium_alignments/PF3D7_0208200_orthos.afa]

>AK88_03818
MA----TE-EATQN------KQEGGKRKYRKDKPWDNENIDHWKIEKFTREDNKHHFLEESSFKVLFPKYREKYLQQFST
DIKNVLNNHFIKFEMNLIEGYMCVKTTKKTFDPYIIIKARDMISLLSRSVPFTHAKRVLDDETFCDIIKISTYVKNRNKF
IKRRQRLLGSNGTTLKALEILTNCYICVHGKTVSVIGYFKALKVVRRIIVDCMKNIHPVYHIKELIAKRELQKNEEFKNE
NWEKFLPNFKKRNVQRKKIKQKLDKKKGAKKEEKSVFPPDQLPRKIDIQMETGEYFMRRPRGEA----------------
-------------AGMAE
>PVL_040012100
MA----TE-EAPPR------ASSGGNRKYRKEKPWDNENIDHWKVEKFTREDNKHHFLEESSFKVLFPKYREKYLQQFST
DIKNVLNNHFIKFEMNLIEGYMCVKTTKKTFDPYIIIKARDMISLLSRSVPFTHAKRVLEDETFCDIIKISTYVRNRNKF
IKRRQRLLGSNGTTLKALEILTSCYICVHGKTVSVIGYFKALKVVRRIIIDCMKNIHPVYHIKELIAKRELQKNEEFKNE
NWEKYLPNFKKRNAQRRKIKQKLEKKKGAKKEEKSVFPPDQLPRKIDIQMETGEYFMRRSGGVKG---------------
-------------EVAGE
>MKS88_001177
MEGTLSEG-E--EN------KQSNKNRKYRKEKPWDNENIDHWKVDKFIREDNKHHFLEESSFKVLFPKYREKYLQQFST
DIKSTLNKHFIKFEINLVEGYMCVRTTKKTYDPYIIIKARDMVSLLSRSVPFNQAKRVLEDETFCDIIKINGYIRNKNKF
IKRRQRLLGSNGTTLKALEILTNCYICVHGKTVSLIGYFKSLKIVRRIVIDCMKNIHPVYHIKELIAKRELEKNNHFKNE
NWEKFLPNFKKRNVQRKKIKQKLDKKNG---KRKSVFPPDQLPRKIDIQMETGEYFLNQEKWKKEKRE--------KKSK
KEITDIMDKTKQGSKASS
>PRCDC_0207100
MS----NA-E---E------ETVKKKKKYRKDKPWDNENIDHWKVEKFTQEDNKHHFLEESSFKVLFPKYREKYLQQFSS
DIKNVLNKHFIKFEIDLIEGYMCVKTTKKTFDPYIIIKSRDMISLLSRSVPFVHAKRVLEDETYCDIIKISGYVRNKNKF
IKRRQRLLGSNATTLKALEILTNCYICIHGKTVSVIGHFKSLKVVRRIIIDCMKNIHPVYHIKELIAKRELEKNEEFKNE
NWEKFLPNFKKRNVQRKKIKEKLDKKKK---KNKSVFPPDQLPRKIDIQMETGEYFLNNQKNKKKNKT--------QDK-
------------QQKGNE
>PY17X_0305900
ME----KNKD---E------ENVNKNKRYRKEKPWDNENIDHWKIEKFTKEDNKHHFLEESSFKILFPKYREKYLQQFST
DIKNTLHNHFIKFEINLIEGYMTVKTTKKTFDPYIIIKARDMISLLSRSVPYNHAKRVLNDEIFCDIIKISGYIRNKNKF
IKRRQRLLGSNATTLKALEILTQCYICVHGKTVCVIGNFKSLKIVRRIVIDCMKNIHPVYHIKELIAKRELEKNDELKNE
NWEKYLPNFKKRNVQRKKIKQKLENKNG---KKKSVFPPDQLPRKIDIQMETGEYFINNNNNKKKEKQ--------KEK-
------------QNSKDE
>PGSY75_0208200
MS----NV-E---E------EKLNKKKKYRKDKPWDNENIDHWKVEKFTQEDNKHHFLEESSFKVLFPKYREKYLQQFSS
DIKNVLNKHFIKFEINLIEGYMCVKTTKKTFDPYIIIKSRDMISLLSRSVPFIHAKRVLEDETYCDIIKISGYVRNKNKF
IKRRQRLLGSNATTLKALEILTNCYICIHGKTVSVIGHFKSLKVVRRIIIDCMKNIHPVYHIKELIAKRELEKNEQFKNE
NWEKFLPNFKKRNVQRKKIKEKLDNKKK---KNKSVFPPDQLPRKIDIQMETGEYFLNNQKKQKK---------------
-----------------T
>PVVCY_0300630
ME----NG-K--DE------EQVNKNKRYRKDKPWDNENIDHWKIEKFTKEDNKHHFLEESSFKILFPKYREKYLQQFST
DIKNTLHNHFIKFEINLIEGYMTVKTTKKTFDPYIIIKARDMISLLSRSVPFSHAKRVLDDETFCDIIKISGYIRNKNKF
IKRRQRLLGSNATTLKALEILTQCYICVHGKTVSVIGNFKSLKIVRRIVIDCMKNIHPVYHIKELIAKRELEKNDELKNE
NWEKYLPNFKKRNVQRKKIKQKLEKKNG---KKKSIFPPDQLPRKIDIQMETGEYFMNTNNKKKNKQK--------E---
------------DPKEDD
>PPRFG01_0208200
MS----NA-E---E------ETVKKKKKYRKDKPWDNENIDHWKVEKFTQEDNKHHFLEESSFKVLFPKYREKYLQQFSS
DIKNVLNKHFIKFEIDLIEGYMCVKTTKKTFDPYIIIKSRDMISLLSRSVPFVHAKRVLEDETYCDIIKISGYVRNKNKF
IKRRQRLLGSNATTLKALEILTNCYICIHGKTVSVIGHFKSLKVVRRIIIDCMKNIHPVYHIKELIAKRELEKNEEFKNE
NWEKFLPNFKKRNVQRKKIKEKLDKKKK---KNKSVFPPDQLPRKIDIQMETGEYFLNNQKNKKKDKT--------QDK-
------------QQKGND
>PBILCG01_0210800
MS----NA-Q---E------ET-LKKKKYRKDKPWDNENIDHWKVEKFTQEDNKHHFLEESSFKVLFPKYREKYLQQFSS
DIKNVLNKHFIKFEINLIEGYMCVKTTKKTFDPYIIIKSRDMISLLSRSVPFVHAKRVLEDETYCDIIKISGYVRNKNKF
IKRRQRLLGSNATTLKALEILTNCYICIHGKTVSVIGHFKSLKVVRRIIIDCMKNIHPVYHIKELIAKRELEKNEEFKNE
NWEKFLPNFKKRNVQRKKIKEKLDKKKK---KSKSIFPPDQLPRKIDIQMETGEYFLNNQKNKKKDKN--------ENK-
------------QQKGKD
>PRELSG_0414400
MS----TV-E---E------K--PKNKKYRKDKPWDNENIDHWKIEKFTKEDNKHHFLEESSFKVLFPKYREKYLQQFCT
DIKNVLNKHFIKFEINLIEGYMCVKTTKKTFDPYIIIKARDMISLLSRSVPFNHAKRVLEDEIFSDIIKISGYVRNKNKF
IKRRQRLLGSNATTLKALEILTNCYICVHGKTVSVIGHFKSLKIVRRIIIDCMKNIHPVYHIKELIAKRELEKNENFKNE
NWEKYLPNFKKRNVQRKKIKEKLDKKKN---KKKSVFPPDQLPRKIDIQMETGEYFLNNEKPKKKKKK--------SENN
D----------DSLDSKI
>PmUG01_04023900
MEGTLSEG-E--EN------KQSNKNRKYRKEKPWDNENIDHWKVDKFIREDNKHHFLEESSFKVLFPKYREKYLQQFST
DIKSTLNKHFIKFEINLVEGYMCVRTTKKTYDPYIIIKARDMVSLLSRSVPFNQAKRVLEDETFCDIIKINGYIRNKNKF
IKRRQRLLGSNGTTLKALEILTNCYICVHGKTVSLIGYFKSLKIVRRIVIDCMKNIHPVYHIKELIAKRELEKNNHFKNE
NWEKFLPNFKKRNVQRKKIKQKLDKKNG---KRKSVFPPDQLPRKIDIQMETGEYFLNQEKWKKEKRE--------KKSK
KEITDIMDKTKQGSKASS
>C922_02814
MA----TE-EAPPN------KREGGKRKYRKEKPWDNENIDHWKVEKFTREDNKHHFLEESSFKVLFPKYREKYLQQFST
DIKNVLNNHFVKFEINLIEGYMCVRTTKKTFDPYIIIKARDMISLLSRSVPFSHAKRVLDDETFCDIIKISTYVRNRNKF
IKRRQRLLGSNGTTLKALEILTNCYICVHGKTVSVIGYFKALKVVRRIIVDCMKNIHPVYHIKELIAKRELQKNEEFKNE
NWEKFLPNFRKRNAQRRKIKQKLDKKKGAKKEEKSVFPPDQLPRKIDIQMETGEYFMRRTAGG-----------------
-------------SGRNG
>PGAL8A_00016800
MS----NV-D---G------EK-KKKKKYRKDKPWDNENIDHWKIEKFTREDNKHHFLEESSFKVLFPKYREKYLQQFST
DIKNVLNKHYVKFEINLIEGYMCVKTTKKTFDPYIIIKARDMISLLSRSVPFNHAKRVLEDEVFSDIIKISGFVRNKNKF
IKRRQRLLGSNATTLKALEILTNCYICVHGKTVSVIGHFKSLKIVRRIIIDCMKNIHPVYHIKELIAKRELEKNENFKNE
NWEKYLPNFKKRNVQRRKIKEKLDKKKN---KKKSVFPPDQLPRKIDIQMETGEYFLNNEKQKKKKKT--------EKN-
D----------DSLDSKM
>PADL01_0206900
MS----NV-E---E------EKLNKKKKYRKEKPWDNENIDHWKVEKFTQEDNKHHFLEESSFKVLFPKYREKYLQQFSS
DIKNVLNKHFIKFEINLIEGYMCVKTTKKTFDPYIIIKSRDMISLLSRSVPFIHAKRVLEDETYCDIIKISGYVRNKNKF
IKRRQRLLGSNATTLKALEILTNCYICIHGKTVSVIGHFKSLKVVRRIIIDCMKNIHPVYHIKELIAKRELEKNEQFKNE
NWEKFLPNFKKRNVQRKKIKEKLDNKKK---KNKSVFPPDQLPRKIDIQMETGEYFLNNQKKTK----------------
-----------------K
>PCHAS_0307500
ME----NG-K--DD------EQVSKNKRYRKDKPWDNENIDHWKIEKFTKEDNKHHFLEESSFKILFPKYREKYLQQFST
DIKNTLHNHFIKFEINLIEGYMTVKTTKKTFDPYIIIKARDMISLLSRSVPFSHAKRVLEDETFCDIIKISGYIRNKNKF
IKRRQRLLGSNATTLKALEILTQCYICVHGKTVSVIGNFKSLKIVRRIVIDCMKNIHPVYHIKELIAKRELEKNDELKNE
NWEKYLPNFKKRNVQRKKIKQKLEKKNG---KKKSIFPPDQLPRKIDIQMETGEYFMNNNKKKKQPK---------E---
------------DPKDDD
>PBANKA_0305300
ME----NG-K--DE------ENVNKNKRYRKDKPWDNENIDHWKIEKFTKEDNKHHFLEESSFKILFPKYREKYLQQFST
DIKNTLHNHFIKFEINLIEGYMTVKTTKKTFDPYIIIKARDMISLLSRSVPYNHAKRVLDDEIFCDIIKISGYIRNKNKF
IKRRQRLLGSNATTLKALEILTQCYICVHGKTVCVIGNFKSLKIVRRIVIDCMKNIHPVYHIKELIAKRELEKNDELKNE
NWEKYLPNFKKRNVQRKKIKQKLENKNG---KKKSVFPPDQLPRKIDIQMETGEYFMNRNNKKKKQQK--------E---
------------N-PKDE
>PocGH01_04021800
ME----TV-A---GSSEGGVPHPNKNKKYRKDKPWDRDDIDHWKIEKFSAEDNKHHFLEESSFKIMFPKYREKYLQQMSG
DIKRELGKHFIKYEINLLEGYMLVSTTKKTFDPYVIIKARDMIALLSRSVPFVHAKRVLEDETYCDIIKISGIVNNKDKF
VKRRQRLLGSNGSTLKALEILTQCYICVHGKTVSVIGHFKCLKIVRRIVLECMHNIHPVYSIKDLLAKRELAKNEQLKNE
NWEKYLPNFKKRNVQRKKNKQILDKRNK---KKKNLFPPDQLPRKIDIQMETGEYFLNSKQKKNLDNAAKAAKAAKEAK-
------------TEGESS
>PcyM_0415400
MA----TE-EGPPN------KREGGKRKYRKEKPWDNENIDHWKVEKFTREDNKNHFLEESSFKVLFPKYREKYLQQFST
DIKNVLNNHFVKFEMNLIEGYMCVKTTKKTFDPYIIIKARDMISLLSRSVPFSHAKRVLDDETFCDIIKISTYVRNKNKF
IKRRQRLLGSNGTTLKALEILTNCYICVHGKTVSVIGYFKALKVVRRIIVDCMKNIHPVYHIKELIAKRELEKNEEFKNE
NWEKFLPNFKKRNAQRRKIKQKLDKKKGAKKEEKSVFPPDQLPRKIDIQMETGEYFMRRTGGEA----------------
-------------AARGA
>PVP01_0416600
MA----TE-EAPPR------ASSGGNRKYRKEKPWDNENIDHWKVEKFTREDNKHHFLEESSFKVLFPKYREKYLQQFST
DIKNVLNNHFIKFEMNLIEGYMCVKTTKKTFDPYIIIKARDMISLLSRSVPFTHAKRVLEDETFCDIIKISTYVRNRNKF
IKRRQRLLGSNGTTLKALEILTSCYICVHGKTVSVIGFFKALKVVRRIIIDCMKNIHPVYHIKELIAKRELQKNEEFKNE
NWEKYLPNFKKRNAQRRKIKQKLEKKKGAKKEEKSVFPPDQLPRKIDIQMETGEYFMRRSSGQQRGSE------------
------------REGSSR
>PCOAH_00008630
MA----TE-EAAQN------KREGGNRKYRKEKPWDNENIDHWKVEKFTREDNKHHFLEESSFKVLFPKYREKYLQQFST
DIKNVLNNHFIKFEINLIEGYMCVKTTKKTFDPYIIIKARDMISLLSRSVPFTHAKRVLDDETFCDIIKISTYVRNRNKF
IKRRQRLLGSNGTTLKALEILTNCYICVHGKTVSVIGYFKALKVVRRIIVDCMKNIHPVYHIKELIAKRELQKNEEFKNE
NWEKFLPNFKKRNVQRKKIKQKLEKKKGAKKEEKSVFPPDQLPRKIDIQMETGEYFMRRTRGEA----------------
-------------AAKAE
>PBLACG01_0204800
MS----NA-E---E------EKLKNKKKYRKDKPWDNENIDHWKVEKFTQEDNKHHFLEESSFKVLFPKYREKYLQQFSS
DIKNVLNKHFIKFEINLIEGYMCVKTTKKTFDPYIIIKARDMISLLSRSVPFVHAKRVLEDETYSDIIKISGYVRNKNKF
IKRRQRLLGSNATTLKALEILTNCYICIHGKTVSVIGHFKSLKVVRRIIIDCMKNIHPVYHIKELIAKRELEKNEQFKNE
NWEKFLPNFKKRNVQRKKIKEKLDNKKK---KNKSIFPPDQLPRKIDIQMETGEYFLNNQKNKKKDKS--------E---
---------------NIQ
>PKNH_0412900
MA----TE-EASHN------KGQAGKRKYRKEKPWDNENIDHWKIEKFTREDNKNHFLEESSFKVLFPKYREKYLQQFST
DIKNVLNNHFIKFEINLIEGYMCVKTTKKTFDPYIIIKARDMISLLSRSVPFSHAKRVLDDETFCDIIKISTYVRNRNKF
IKRRQRLLGSNGTTLKALEILTNCYICVHGKTVSVIGYFKALKVVRRIIVDCMKNIHPVYHIKELIAKRELQKNEEFKNE
NWEKFLPNFKKRNVQRKKIKQKLEKKKGAKKEEKSVFPPDQLPRKIDIQMETGEYFMRRTPGEA----------------
-------------AGKTE
>PF3D7_0208200
MS----NA-E---E------ETVKKKKKYRKDKPWDNENIDHWKVEKFTQEDNKHHFLEESSFKVLFPKYREKYLQQFSS
DIKNVLNKHFIKFEIDLIEGYMCVKTTKKTFDPYIIIKSRDMISLLSRSVPFVHAKRVLEDETYCDIIKISGYVRNKNKF
IKRRQRLLGSNATTLKALEILTNCYICIHGKTVSVIGHFKSLKVVRRIIIDCMKNIHPVYHIKELIAKRELEKNEEFKNE
NWEKFLPNFKKRNVQRKKIKEKLDKKKK---KNKSVFPPDQLPRKIDIQMETGEYFLNNQKNKKKDKT--------QDK-
------------QQKGND
