# Supplementary material for: Phosphorylation in the Plasmodium falciparum Proteome: A Meta-Analysis of Publicly Available Data Sets
Source: J Proteome Res. 2024 Oct 30;23(12):5326–41. doi: 10.1021/acs.jproteome.4c00418 (PMC11629380; doi:10.1021/acs.jproteome.4c00418)
Supplement: Supplementary file 7 — pr4c00418_si_007.zip [file pr4c00418_si_007.zip › plasmodium_alignments/PF3D7_0208300_orthos.afa]

>PRCDC_0207200
MHFYKRIKHYRNILIKCNISNHNIIYGGYETCPLKEI-YTNYHVYKS---YIHT--KENIIEVEA-K-GN----------
--------VDI-DNI-NNKDD-IF-YNNDHKIDDDKIKKIQYPKN-CT-IYHDIEKNSYIHID------DFV-NI----N
DAKNKIENLLLYSKKLYNKKYCHNK-LLNHKKITLNNIVLNILCIINGKNNNN----------------NNNIKDIYIDK
VLLLDFYTLLIKRKYYIHNLRNNIYDNS-FMNIFDYIHYNINLHLKNYNLKNTHQVLHNISIYIHKNKCNNITHELVTNI
FFFSFFKNFNKFYSKKEGK--DIN-GSHRNF----PNYV-N---------Q-----------------------------
--------------------------KNHNDLNIK-II------------------------------------------
-------NNS---HCTIYQT-NYYKY--KSFDEETFKYLNTYVVFLSNHPSFI-NDKLLYNISLLTNKILQFKINFNLAL
SFLSASLNIFDKR-EKKIKEGHLIL-NIYKKKTNYDILYSLIKQHNEMFKKNI--A-HK-V--------EGEQKVIQQDI
AMGDTISMHVSGANQNIHNVIRTNDNIHKISETNQNIHNVIRTNDNIHKISETNQNVH----------------------
--------------------------------------NVIRTNDNIHKISETNQNIHNVIRTNDNIHKISETNQNVNNV
IRTNDNIHKISETNQHIHNVSKPKLDILS-EEK-KKDM-----------AHTIHVSNNI--HIKNRYTHNFV-PSKNDCI
NLWNYSHIINIIKILDMNKLLSKN-YNI--NTEECVKTFLKYMF----DYLSIYY-------------------------
--------------DELVIMTQNELNSFVSIYVNLSILLEQLRNYEE-IGSLIIFFLINSYKRIYVYYNGLNINMMINLM
KGIYHQIYIYSKIFEDNNLFFDKFKKEL----ITLYNNIKTDHMIS-----------SNY-NNM--YE--LI-NTNMMFL
SSNICNTIFDNLF---KEDTY-IPLNKLITIIHYLDKINKICLCYDHTINIFLQQDILKCLKFCEKIFLSTNNNFYD-EN
VSNHHILILINIYIYY----YQ-KFLHSPFLYKCLQYLSKKNDLTL-FINETEIIMYLNILKKLKERKINNINEKFK-NI
PNHLKQI-R-QIR--QIKQIKQIKQDILEDILEDMLKDGNTKNTYQRIHNYQ-ANMTYQTKNQVVTPSCCY-HNTS---H
IILNTH-ENIYEEKKI----NKV-LLNDDLFDEMLERYMNK------IMDNLFFSS-FQKEGKKKYIHWNFCSSLIQYN-
KILEEN-KKDKT-IDNEND-IIKIDNNKNEERINVDNM-YTS---SKCTK-S-PF---------N-I----HDFKKYSIN
TYFLVYYNILSYNKKMNKEVIE-KIWHILDNIIKYKQNVLTEENFFYIISALLKAQNFEHEVYKMYYEYMKKY--GSCIN
----------------------------IKYVFFIMKRIFEDTPYIKYKQ-DT-----LSSIDKE-NIWNNSIQK--YNI
RSIYYYNMK-------------------------------CNKCDKYNNYDK------------------------YNNY
DKYNILNDIIKLSEQIILSHIHYIKYFTYFKEVLHTYMKKDIYIKCYLFYYPHFHNFVLTYFNKFL-TH------DQFNK
NVLVLLINNIASFYYTLHNNTYT-SYIIRK-KD--TQKEYEK-IIKE-KKKIKEYNNQ-QNNEKLINDYKDIIN-I-LDE
ENFKAD----------HKDIKVVKKYKNSY-YSKIFSLYPIDQLHL-NI-KLNKEDM-L---------------------
TKDKTNQGNIDF-NMFLTCTSKDITSYNYYIDTYIKMELLKILNILLPTLYIKEIK-NKS-LHEIKLSSMNIIDIFVSLK
NVKIRNENIMYKLCKKYIMDI-FFHNNKVKLEYQIKFLNSLTFLDYIKEADLFFKTFFLKK-NKINKINKIQ------K-
-EEKK-TQNNYNLLYTHFLKIPIQNCIYIPNISSYILNFISIY-EYF--EKKDQYIIYKKVLYFLEEYLQLHN-------
----------------------------------------------------------------------QINSMNSLD-
-K-RNI------ILIIILLYISS---SPLNLLSIPLQTLRIFYYYIIHSNFF--S-KHNITNSSSTHGDISKFVVSCVRK
HSPY----VHIC--------------------------NEINVHCFDVDILLYG------------------------K
>PcyM_0415300
MKLLRSLGRHVGCPSQIQRSRRTINK-TSSAHIGNNY----VHLST----------VREWVKGEE-R-ER----------
---------GL-GEP-HGITL-TG-SNGNHLI-NHPPRGFKSRKVLSPPASPS-------QHG------NST-ETEAEAE
AVKNKVELLMR-----------------RNTQGSISDTVFQILSIINQHP---------------------KNKNVYINK
KILISFHTLLIKKKYHLTISKGGICNDL-HPTIFHYIHYNASLHLKHYQLSNVSELLRGLSKYLHRVNPSESTKQLVENI
FYFHFFSHFNYFYYIRRRG--SLD-SFGGDHEG--GALFPK---------KS-GRIYEREE-FPPGGHKKG---------
-ENFPKKGIHTEGYCHPGE-RNP---SDGIALQVG-TP------------------------------------------
-------PNGRLTECPLKPSSRCGHP--TQRDQVTFGHLNSYVVFLSNHPMYA-SEKVLHTISLLANKVIQGDISPQLAL
SFLSSSMNIFDKQ-KGDRR--K----ILLHRKVNYDILYAIMREWNEQVGGVA--P-GE-V-------VPGG--------
--------------------------------------------------------------------------------
--------------------------------------------------------------------------------
-------------------------VAQKGEQR-RRVH-----------PTSTHMNDA----EK-------S-APPLFVP
NLWTYSHIINVLKILKLKNFLSSK-FSFSGDAEDCLVQLFNGAM----SLLGRFFTHGSS-PDMTGEEVCASPDMLWAEV
CASPDMTWEEVCAPHWSTAPTQNELNSIATIYVNMAILLSEVKNSCT-LRSSLMPILNSCYSIVRTYYPMLHENMIINLI
RGMYYQMAAYSEMSSFRSCFY-EMEGVE--------EEKDDPPYGNYPCGNDRS-RNDRS-RNG--EAPLVV-PKEVLHL
LGEVTNCML-FPS---REEKR-LPTNKLIIVLHYLHKVNNICLPFTNN-D-MLKGRILKLLHEIGKQIKRE-----E-AT
VSKHHLLILLNIELSQ----RG-GQLNVPLLHACLSRLKNG-TSDL-FQNEAEIILFLYFLKKFREATKIYVD--YS-QS
--------------------------------------------------------------------------------
ENPSQQ-GGTFLFSREE---TPNRRISLDEVNKMVTQLADK------VTRVVFFPW-DGTKMGPTRV----PS-------
----------------------LANSGSS------PSS-PCSP--SRFNQ-T-PL---------TKG----PPTKRYPLR
VYFLAYEHISPN-YPNEELVKD-ALLNQLTRLMQFQEGNLTEDDFFSIISSLLKHRIVDHTAYLLYDSFLRSR--GGLLQ
MRSEVKCDMKSDKKCEVKSDKKPEVKPAMKYVFLLLKRILEEMSGGNLL--------------------NICTPA--S--
----PS-----------------------------------------------------------------------QV-
GADSPLLSIITTSSELILHDKQYNENFPFFKEILHVYLEK--YPYFGE-IIPQFNLFLFAYFNNVVCTM------EHLSE
HELCRLVYHMASFYYTINKFSRD-GLGVCG-VETKNNSSCIM-VANE-------WGEK-KE-VKIGD--GS-IG-S-SHR
L-----------------------------------------------I-PSPPHNG-A---------------------
KTDGASHVNSQE-DTTHHSGNDKMISYN---EQDMGKKLLQQINCLLDALYTEELK-RQARNDHMKLSLSNIIQVFVSLK
NVKLRHTDLMRVLSERCISIM-FSQRRTIKLELQIRFLNSVVFLDYLNAVDEAFLRLAPYH-T--------R------V-
-ANNT-SLQLGHILYAHFQQLPR-QAIYTPNISTYLLNFVSIL-DYL--PFEHQRRGSRKAAFWVCELLQIFSRKAVGRS
TS-ISTQS--------------------------------------------------------SKNHGCYSPSMTNLD-
-K-RNV------LLLLSLLHLGKY--SHVNISTFPLTFLQQFYSHFVLSEFAHLR-VSSTVRSSSTHQSIHKIFETYLRK
EFPR----YDIY--------------------------NEEEVLLFKVDLVIRARRHSD--------------VPTCVC
>PBLACG01_0204900
MHFYKRIKHYRKFLIKCNTSNHNIIHGGDDTLFLKEI-YMNYHFSKS---YIHT--KENVIQVEA-K-ENVTQVEAKENV
TQVETKKNVNI-NSI-NNKDD-IF-YNDDHKIDNNKIKNIKYQKN-CT-IHQDIE-NSYLNND------GIV-NI----N
DQKNKIENLLLYSKKLYNKKYCHNKLLLNEKRITLNNIVLNILSIINGKNNN-----------------NNNNKDIYIDK
VLLLDFYTLLIKRKYYMHNLKNNIYDNS-FMNIFDYIHYNINLHLKNYNLKNTHQVLHNISIYIHKNKCNNITHELVTNI
FFFSFFKNFNKFYPKKEGK--DIN-ESQQKF----PNYL-N---------Q-----------------------------
--------------------------KNHNDIKI---K------------------------------------------
-------KNS---HYTINQT-YYNKY--KSFDEETFAYLNTYVVFLSNHPSFI-NDKLLYNISLLTNKILQLKINFNLAL
SFLSASLNIFDKQ-EKKIKDGHLIL-NIYKKKTNFDILYSLIKQHNDMFKKNI--D-DK-VDQNCYDKIEGEQKVIQQDK
AMKGIITINVSEVNQNVYNVSEANQNVYNVSEVNQNIHNLNEPSDHIHNLNEPSDHIHN---------------------
-----------------------------LNEPSDHIHNVSEPSDHIHNVSEPSDHIHNVSEPSDHIHNVSEPSDHIHNV
SEPSDHIHNVSEPSDHIHNASKPNVDILW-KEN-KNHM-----------AHTNHVLNNS--HIKNSYTHNFV-PSKSDCI
NSWNYSHIINIIKILDMNKILSKN-YNV--NTEECVKTFLKYMF----DYLSIYY-------------------------
--------------DELVIMTQNELNSFVSIYVNLSIILNQLRSYQE-ISSLVVCFLINSYKRIYIYFNSLHINMIINLM
KGIYHQIYIYSKIFEDNNLFFDKFKKEL----IILYNNIKTDNMIL-----------LNY-NNM--YE--LI-NTNMIYL
SSNIYNTIFDYSF---KEDKY-IPFNKLITIIHYIHKMNKIYLSYDNTIN-IFQQDILKFLKKCEKIFLSNNNNFYD-EN
LLNHHILILINIYIYYYYYYYQ-KFLHPSFLYKCLQYLSKTNDLTL-FINETEIIMYLNILKKLKEIKINNINEKFK-NI
SNHLGQI-K-----------------------QPILGDGNTNNIYQIIDNYQ-ANNIYQTNNHVVMSS-FY-DNTS---H
IILNTH-ENIYEEKKN----NKI-ISNDDLYNELSERYMNK------IMNNLFFSS-FSKEEKKKNIHCNFSSSLIQYN-
KILEEN-KKQKT-TNNINDNTIQVDDNKNEQRINVDNT-YTS---SKCTK-Y-PF---------N-I----NHFKKYSIN
TYFLVYENILSYKKKINKQIIE-KIWNILDNIIKYKKNVLTEENFFFIISALLKAQNFEHEVYKMYYEYMKKY--GSCIN
----------------------------IKYIFFIMKRIFEDTPYIKHTH-DT-----SCGIDQD-NILNNCMKK--YNK
GLSYYYNMK-------------------------------------YVKYDK------------------------YDTY
DKYNILNDIIKLSEQIILSHVHYIKNFTFFKEVLHTYMRKDIYIKCCLFYHPHFNNFVLTYFNKFL-TH------ENLNK
NVLVLLINNISSFYYTLNNNSYT-SYIIRK-NN--THMEYEE-IIKE-K-KTKEYNNQKKNNEKLIEPYED-IN-I-LNE
EKFKGD----------DQDIKLVKKYENGY-HSKIFLLSSLDQIHLKNI-QLNKENI-L---------------------
TKDKTNESNIYS-NMLLTCPSNNITSYNYYIDTYIKMELFKILNIFLPTLYIKEIK-NKS-PHEIELSSMNIIDIFVSLK
NVKIRSEDIMYILSKKYIMDI-FFHNNKVKLKYQIKFLNSLAYLDYIKEADSLFKSFFLKK-NKR---NKIQ------K-
-EEKK-TLNNYNLLYTHFLKIPIKNCIHLPNISTYILNFISIY-DYF--ENKDQYVIYKKLLYFLEEYLQLHN-------
----------------------------------------------------------------------KINSMNSLD-
-K-RNI------ILITLLLYISS---SPLNISSMRLQTLRIFYYYIIESNCF--S-KHNITNSSATHDDISKFVVSCVRK
HSLY----VHIL--------------------------NEINMHCFDIDILLYG------------------------K
>PBILCG01_0210900
MHFYKRIKHYRNILIKCNTSNHNIIYWRNGTFFLKEI-YMNYHLCKS-Y-YIHR--KENILQVEA-T-EN----------
--------VDI-NSL-NNKDD-IF-YNNDHKVDDNKIKNIQYQKN-STTIYHDIEKNCSLQND------DFV-NI----N
DPKNKIENLLLYSKKLYNKKFCHNKLLFNHKKITLNNIVLNILYIINGKNNNHK-N-------------NINNKDIYIDK
VLLLDFYTLLIKRKYYIHNLKNNIYDNS-FMNIFDYIHYNINLHLKNYNLKNTHQILHNISIYIHKNKCNNITHELVTNI
FFFSFFKNFNKFYAKKEGK--DIN-ENQQNF----PNYL-N---------H-----------------------------
--------------------------KNHNDLNIK-RK------------------------------------------
-------KNS---HYTIYQT-NYNKY--KSFDEETFAYLNTYVVFLSNHPSFI-NDKLLYNISLLTNKILQFKINFNLAL
SFLSASLNIFEKQ-EKKIKEKHLIL-NIYKKKNNYDILYSLINQHNEMFKKNI--A-HR-VDNHCYDKVEGEQKVIQQDI
AMEGILSINVSGANQNIHNVSEANQNIHNVSEANQNIHN-----------------------------------------
-------------------------------------------------VSEANQNIHNVSEANQNIHNVSEANQNIHNV
SEANQNIHNVSEANQNIHNVSRQKLDILS-KEK-KKHM-----------AHTNHISNNI--DIKNGYIHNFV-PSKSDCI
NLWNYSHIINIIKILEMNNILSKN-YNV--NTEECIKTFLKYMF----DYLSIYY-------------------------
--------------DELVIITQNELNSFVSIYVNLSIILDQLRKYQE-ICSLIVCFLINSYKRIYIYFNSLHINMMINLM
KGIYHQIYIYSKIFEDNNLYFDEFKKEL----IILYNNIKNDNIIS-----------LNY-NNM--YE--LI-ITNMIYL
SSNICNTILNHPF---KEDKYIIPLNKLITIIHYIHKMNKICLSYDNTINIFLKQDILKFLKICQKIFLSSNNNFYD-EN
VSNHHILILINIYIYYYH-YYE-KFLHSLFLYKCLQYLTKKNDLTL-FINETEIIMYLNILKKLKEIKINNINEKFK-NI
QNHLVQI-K-----------------------QDILEDGNTNNIYQMIDNYHQVNIRYQTNNDVVITP-FY-HNTS---H
IILNTN-ENIYKEEKK----NKV-LLNNDLYDEISERYILK------IMDKLFFSSSFQKVEKKKYIDCNFCSSLIQYN-
KLLEEN-KKEKT-INNVND-TIKIDENKKEQTISVDNIMYAS---SKCMK-F-PF---------N-I----HHFKKYSIN
TYFLFYENILSYNKKINKEVIE-KIWNILDNIIKYKQNVLTEENFFFIISALLKGQNFKHEVYKMYYEYIKKKKKESCIN
----------------------------IKYIFFIMKRIFEDTPYIKYKD-DT-----SSDIDKNNNILNNSMK------
--------------------------------------------------------------------------------
-KYNILNDIIELSEQIILSNVHYIKNFTFFKEVLHTYMRKDIYIKCCLFYYPHFNNFVLMYFNKFL-IH------EHLNK
NILVLLINNISSFYYTLNNNSYA-LYILRK-NN--VQIEYEK-FIKNEK-KIKEQNNQNNNNKKLIEDYEDIIN-ILLDE
DKFKGD------------NINVVKKYKNDH-HSKIFSLSPLDQIHL-NI-KLNKENL-L---------------------
TKDKINQTNICS-NMLLTSPSNYITSYNYYIDTYIKMELLKKLNIFLLTLYIKEIK-NKS-PHDIKLSSMNIIDIFVSLK
NVKIRNEDIMYILSQKYIMDI-FFHNNKVKLEYQIKYLNSLTFLDYIKEADLLFKTFFFK----I---NKVQ------N-
-EERK-TQNNYNLLYIHFLKIPITNCIHIPNISSYILNFISIY-DYF--QKKDQYVIYKKLLYFLEKYIQLHN-------
----------------------------------------------------------------------KINSMNSLD-
-K-RNI------ILITLLLYISS---SPLNISSMSLRTLRILYYYIIESNYF--P-KHNIKNSSAIHDDISKCVVSCVRK
HSLY----VHIF--------------------------NEINMHCFDVDILLYG------------------------K
>PRELSG_0414300
MQFYQKLNNIPYFI--KNKLNYELDNNNY-FLILKKY----SNCSK-SLELKNVKII---VEK-----------------
-------------NS-NKKND----------------------------VYHIIK-NNNLENDYEQIKYNNL-PV----S
KEKSKIELILN-----------------TIKSNKLDNVVNEILSIINENP---------------------KNRDIYINK
NLMLSFYNILIKKKYYLNNLKNGIYDNC-SINIFDYIHYNVNLNLRNYNLKNIYEVLNNLSKYIHKNKSNDVSNELVKNI
FYFSFFSNFNKFYPKKNYN--KLNNKTNINK----KNLD-NEIIEKKDINKE-YNLYK----C-NLHKL-----------
--------------------------KNYDQSNLE-NQ----NNIKGKDCLIKENISTDEASFMKEVNKNALS-------
-------NN----EIKKLSN-KNYKY--KDFDEETFAYLNSFIIFLSNHPSFI-NEKILYNISLLGSKIIEFNINFRLSL
SYLSASLSIFDKQ-KTNK----R--NLFIYKKTNYDILYNILKECNKIFNKKSNELKNS-YDQSKKE-------------
---------------------------------NSE--------------------------------------------
--------------------------------------------------------------------------------
------YD-------------------------------------------------DSNKENLNVSKKQFKKCNTENHI
NIWNYSHIINVIKIIKIQNFLSRN-YE---DGEKCLEQFFNQLI----SYISIYQ-------------------------
--------------NDSIIISQNELNNFFSIYVNMSILLSELRNYKN-IFLNITNFLNNSYNCIYVQYYNLHINMMINLL
KGLYYQLLICSSLNSYKI-YFKQIEKKI------LYEKKKNLEI-------------L----NI--KQ--KQ-IINLIIL
IQSVSNCIL-HPY---REKND-LKLGKLITVVHYLHKTNKIFISFNIN-D-IFRISILNYLIKSENMTYD-KK--YY-EN
LSNHHILLLLNIYLYY----K---GLNMPFLNNCFNYLNTN-DSNL-FKNETEIIMFINFLIKFNEIKKSLKTKCQE-SI
YNKN-----------------------------NVFNKKNNSNDITAVPN-----------------------------N
EKNNII-EHTFLSTKHNVKDNKN-ISF-NNIDISIKNAIDK------IMNILFHLN-KSKFSEF---------SLIQHN-
SFL--------------CK-----KN----SDINFEKF-LLR---NNNNK-S-SI-------INN-P----NFLTQYSLN
TFFRVYENIYSF-YENNNYIKE-RLLIFLNELIKCKRNYLHEENFFYILSAFLKTKNFNHDIFCSYYEFMKEK--LQNID
----------------------------MKYLFYIMKRIIEESSSLITNN-EN---------------------------
-KINNN----------------------------------------------------------------------YSCN
SNYLIFTNIINLSTKIILNDKNFMNNFTFIKEILHIYFQN--YKKCCL-FYKKFNYFILLYFNNFI-KC------DDLDE
NHLVIIINNIASFYYTIIKYSDQ-TKKISL-----------------------NFTGP-KNNKKLIYENIN-LE-K-MDC
QKK-----NKEKKENIN----CSKYRKN-----------NNLLLHI-NN-NFE--NK-C-------KNINEKNIEKIELF
KND---------------FYNYDKENYN---EQCLKNELIKQLNIFLYTLYNNKLK-NKI-NNEVKLTNMNIIDIFVSLK
NSKLREVNTMYILCKKYIMNI-FAEN-NVKIEYQIKFFNSIIFLDYLKEADLLFRYLILKN-------------------
------KEKWKHIFYIHFLKLPA-NVFYIPNISTYILNFFSFL-EYL--DKESKKKIKKKIKFLIQMILKIFP-------
----------------------------------------------------------------------NY-NMNNLD-
-K-RNI------FLLFVLLTFPD---SPLNISSLSLECLKLFYINFIKNDLL--S-ETNIVHSSSTHQNISEFITSFIRK
NTEE----YDIF--------------------------NEKYVLSFNVDIVLNK------------------------K
>PBANKA_0305400
MQLIKGLKNYIHYLRTQNELKLQLYN-SDNILLLKKC----IHISNV-FKFKNG----KTICDKT-C-SN----------
--------GKR-NEL-VKNVD-SF-YENDN----DNYTNQQVEKN-CI-INKNM----LYENT----S-IINNMN----S
QVKKKIEIILY-----------------SYKSKKINICVQEILEIVNSYP---------------------GNKDIYINK
NLLLPFYIILIKKGYYKNNLKNNIYENC-FMNIFDYIHYNANEHLKFYSLKNIHELLICLSKYLYKNKANLITENLIKNI
FYFSFFSHFNNFNYKTSKQ---KN-HNIVNE----NKYI-N---------QT-SYLKEKKE-L-SLYECH----------
----------LDKNRNLDI-KQLNLEKSINDV-KF-CEKNKDNGLEGKNILFP---------------------------
-------QNE---HYIYNNKKGKKKK--YTYYEETFFYLKSYVIFLSNHPKYA-NQKILYSISTLANQIVDFEINSIMLL
SFLSANLNLLKKYCEQNISNNS----LFINRNANYHILHTILKDFNLRKVENE--D-----------------K------
--------------------------------------------------------------------------------
--------------------------------------------------------------------------------
-------------------------------------------------IKNEHFENNL--HD----NVENE-LNTNEGY
SLWCCSHIINIIKIFKIKNILFSKAFKSDEKGEKCLQEAFTNII----NKLDIFY-LNN---------------------
-------------KNNFISISKNEIDSFFCIYINLSILLNEVTNKKD-IFFLISKFFKNSFQSVYIYFNNLYINMLINLM
NGLYNQISAYSKISVYDI-HFENILNNCFSEEIDCQHIITSTHLLE-----------INSESNL--EN--NP-ITYCLYL
VKDVGTCLL-HSI---QEQSQ-IPLTKLITVLNYIHKINKIFLPYNI-----FNILIFNYIDEIQKNIKNDDKKLCNNNS
PGNHHILIFMNIYLYH----KNENILNFNLLKKCINLIKIN-EQNIGTIKETEILMLLNFFKKYYQIKRKNINTNLITDI
QNKTKDI-N-NLN--K----------------HDSKVNGN---INENVELL-----------------------------
----SR-NSIFKFLNQ----KHE-EYDSEHFELYINKCIYK------IVNKLIFSY-TTKTEHNEKGHLKNTSTRFD---
---------HKTNSNSLNDTQLKMNGNK----INIPHS-NI----SNFSQ-Y-KLNFFQNINISK-K----NENLQYSIN
LYFILYEIYFRH-YIVTEKQKE-VSLPFLTNLIKLKKNNLNEENYYHIISCFLSINVLNHNIYYLYEQYIKNN--YKKIN
----------------------------KKYVLEIMKKIFENFVSISNVNKDKIKKNDNFIFDNK-NS-----------I
NQNYII-----------------------------------------------------------------------QID
EKNSIIENIIYMSCNSLMCDIDYIKNFRYFKEIFHEYCEN--YINCYI-IRNNFNYFSLSYFNKFI-YCEQ----IKLNK
NVMIILLNTFSNLYYTINKHLHV-NK-IEK-ID------------------------K-KKNEKTGKPI-----------
------------------------------------------------I-ALTQQNEKM---------------------
KKIKSEHTSICY-WEESHEYINKETKYN---D-FIKNKLLKNITKIIQKIYIDIKRKNNA-NKKIVISNRELIDIIVALK
NTKSRLYNILYFLSKIYINKM-LYN-KLTKVEHHVKYMNSIIYLDFINELNILYMSIIGKDEMKI---GNIN------KN
MLKET-KHHFCHILFYNFLRLNL-TALFVPNISTYILNIIMLYIDVVNYEFEKKNKILTKIIFFTQSLLKLYYV------
---------------------------------------------------------------------SKTILPNDLD-
-K-RNI------FLIFLLFSLSNNNNKYINISSLPFDALKLFYNKIILENLD--NLQTTQIHSSFAHHTIYNFVSNFFKK
YSDK----YKIM--------------------------NEAIINFYNVDLCIEKN----------------------KY
>PocGH01_04021700
MHMYRRLKPYVFYLTKCDIVKNKHSS-KSTVVLK-KC----FHICK----------LYKCPYEEA-EGVS----------
---------KD-KFP-YCVVEREKIETNDHLV-WIN-------SS-NESVIDS-------SNG------QND-NE----N
KVQVRIENILS-----------------KYKRRKINDVITDVLSVVHSNT---------------------TNKDIYINR
RLLLPFYSILLRKKYYKRNIQNDVYSNC-SMTIFDYIHYNVKTHLKKYKLQNIHVLLKCLSKYIHKNKPNDITNELICNI
FRYSFFSHLNTFNAYNEKSRIWID-DKSRNVEK--YFFL-S---------SSSNGSFRKEE-------------------
------------------------------------KK------------------------------------------
-------LRGGNTDKSLQNIYHNEDK--RWGKKQHLAYLNSYVVFLSNHPIYV-SDKILYSISMLAQKIIQIDVGPKIAL
SYLSASLNIFRKQ-KKEKH--C----FFINKKGNYYILYTILRQLKEGKKESH--A-GGMF--------KND--------
------------NN----------S--------NVQ--------------------------------------------
--------------------------------------------------------------------------------
------VKEEQSED--E--------KLVEEKEN-LGEISPSAFSFKETSPCEVSPNER----RKRRRIRTDI-NAEEEFP
TLWNYAHLMHIVNILKLKNFISPQ-FTLAEDAEECITNTMLNMF----NLMNKYI-SRL---------------------
-------------KNKFALISQNEFNSFISIYIQISILLSELQNYKL-FF-PAFRLLSDAHDTIRVHHNNLNINMLIHLV
KGIYHQVCTYWGLLSSRSCFE-DWETSR--------YD--PLPRGTFERDIPEKEVHNEM-HNGMHTSLHNA-LHNSLRL
VKDISNCLL-FPGGEDKEEGE-FRTNKLITVLHYMHKMYKLFPSDMNY-N-VLKGQICIYIREIEQTFHRKKF---I-VY
LSNSHVLIFLNIYLHH----NS-QCLHFPLISICLNCLVEN-ENRL-YKEEMEMIMFFNAVYRLRKVRENRCKEWHS-TT
SFPCVTSSKGELLSYDIH--------------DDYYRRG-------------------------SAEH-GY-HGDHGDY-
VECPEE-EKTFLFAGKN---EGNLLLSSKKGDKELEKLTMRKKEGGNLHRLL-LP-------------------------
----------------------------------------CPS--NRNDD-NSCG---------S-F----HLVGKFPLK
VYFMAFEIIYPL-CKQRETMKDKVIISFLNNLIISKRNNLTEENFFFIVSSLLSAKIFKHDAYKLYYDFVRAN--SQKIQ
----------------------------IKYVILVAKRILLETFPMEGD---S-----KWQH-------HFCNNT--L--
---GEH-----------------------------------------------------------------------NC-
CDDVAIPNILQLLCEIVLLDINWLSNFRFFKEVLHIYFER--YENYFP-LWDQFNRFVFAYFSKISGCE------NRVSV
NILIMLINCMANFYHTISKYYNQ-TRKKNSSFA--VRKKQHV-IANE-------EGNT-DADYTRFD--EE-LK-N-DQR
S-----------------------------------------------I-PFI-RTD-I---------------------
CN---------------------EGAED---VRHLKKELRDWVQKLLHALYNNKMK-GKT-WDQIRLSSRDIIDIFISLR
KVKCRDENFLNTLSTIYIYDI-FTKKRFVKMEYQIQFFNTIVCLDYLKEVDIMFKDMNVYK-R-V---GT-QQEEVYVG-
-QYNH-TFQVHHILYTHFLNLPI-GAIYLSNISTYLLNVLSLL-NTM--GTQLQYRICRKMIHLIHSLLKWYYPHDPND-
----------------------------------------------------------------------PHTESNPLD-
-R-RNI------FLLFLSLTLDGY---PIHISSFPLASLKIFYNNFILCDFS--T-HTSEIHSSSMHRSISEYIISFLRT
CPGE----WEIH--------------------------SEKRVHSFNVDMLLSGRVPGGSVEAPLAKSVSTFAQNTLRT
>PCHAS_0307600
MQLSKCLRNYIHYLRAQNELK-QLCN-SNSILLIKKC----IHVSSV-FKFKNG----NNLIGD----------------
--------GKR-NGVVIKNGN-PF-DENDK----ENYMDQQDEDK-CL-VNTNF----LWKNK----S-IINNMD----N
QVKKQIEMILH-----------------SYRSKKINDCTQEILEIVNRCP---------------------RNKDIYINK
NLFLPFYKILIKKRYYLNNLKNNIYENC-SMNIFDYIHYNINEHLKFYSLKNIHELLTCLSKYLYKNKASLITDELIKNI
FYFSFFSHYNNFNYKTSKQ---TN-Y-----------------------------LKSKKE-I-PLHEYN----------
----------VDTSRQPDI-KQPSVEKSTNDVTNV-CENNNDTKLE----------------------------------
---------------------GGKKK--FTYDEETFFYLKGYVIFLSNHPKYA-NKKILSNISTLANKIPNFEINSIMLL
SFLSAYLNLLKKC-REKNISNS----IFINRNANYHILHTILKDFNLKEVENA--G-----------------K------
--------------------------------------------------------------------------------
--------------------------------------------------------------------------------
-------------------------------------------------MQTNKNENNI--HDATIYDAEKE-GNTNEGY
TLWSCSHIINVVKILKIKNILSSKGFE-SDEGEKLLHEAFANII----NKLDIFY-LND---------------------
-------------QNNFISLSKNEIDSFFCIYTNLSILLNEVVNKRD-TFFLIANFFMNSFQSIYIYYNNLHINMLINLI
NGIYNQICAYSKIYLYEK-HFENILNNNFSEGNSWEKMKTPTHLLG-----------IKDGSNT--EN--NP-IASCLYL
VNDISTCLL-CSI---QEQNQ-ISLTKLITILNYIHKINKIFLPYNI-----VNNLIFNYIEEIQKNIKNYDKRINK-ER
LENHHILIFMNLYLYY----KNRNILDLNLLEKCVSFVNID-DQNIGTIDETEIVMFLNFFKKYHQMKRKTTDPNLI-TT
QNKETRM-N-NLK--K----------------CDSKVSE-------------------------N----TN-EDAE-LF-
----S--GRIFKFLNP----KHQ-EYNSENFDLSIKKCIDK------IVNKLIFSH-TTKTEHAEKGHLKRLTQKIE---
---------NKTSWSPLYDMQLNVDGNK----MNTSHL-DS----EKVSQ-N-KLNLFQISSVSM-K----NENIRYSIN
LYFILYEIYFCH-YPVTEKQKE-VSLSFLTNLIKLKKNNLNEENYYHILSCFLNIKNFNHTVYYLYEQYIKNN--YKKVN
----------------------------IKYVALIMKQMLEEFAPISSSTKDG-----SFIFDDK-NC------------
----II-----------------------------------------------------------------------QIS
EDNSVFENIIYLSCNSLMCDTDYVNNFRHFKEVLHSYCEN--YINYYI-IRNNFNYFSLSYFNKFI-YYDQ----IKLNK
NVMIMLLNTFSNLYYTINKYLHV-KK-VEE-ID------------------------G-KQA------------------
--------------------------------------------------------SNL---------------------
NQRNSEHTNVSS-WEENCEYVNKETGYN---D-FIKNKLLKNITKIIRKIYIDIKRTNNT-NNKIKISNRELVDIMVALK
NTKSRPHNILFYLSNMYINQM-LNN-KFTKIDHHVKYINSITYLDFVNEANMLYMSTIAKDEIRI---TNIN------EN
MSEKK-LISFYHILFDNFLKLPS-TALFVPNISTYLLNIIMLYFDVLNYKYEKKKKLLTKIIFFIQSLLKLYYV------
---------------------------------------------------------------------DKVILPNDLD-
-K-RNI------YLIFLLFSLSNN-NKYINISSLPFETLKLFYNKIILKNVD--NLQTPKIYSSFVHHTIYNFVFHFFKE
YPNK----YKIM--------------------------NETKIHFYNVDLFIEKNT---------------------PS
>PPRFG01_0208300
MHFYKRIKHYRNILIKCNISNHNIIYGGYDSCPLKEI-YTNYHVYKS---YIHT--KENIIKVEA-K-EN----------
--------VDI-DNI-NNKDD-IF-YNNDHKIDDDKIKKIQYQKN-CI-IYHDIEKNSYVDID------DFV-NI----N
DAKNKIENLLLYSKKLYNKKYCHNK-LLNNKQITLNNIVLNILSIINGKNNNN--N-------------NNNIKDIYIDK
VLLLDFYTLLIKRKYYIHNLRNNIYDNS-FMNIFDYIHYNINLHLKNYNLKNTHQVLHNISIYIHKNKCNNITHELVTNI
FFFSFFKNFNKFYAKKEGK--NIN-ESHENF----PNYV-N---------Q-----------------------------
--------------------------KNHNDLNIK-IT------------------------------------------
-------NNF---HCTMYQT-NYYKY--KSFDEETFKYLNTYVVFLSNHPSFI-NDKLLYNISLLTNKILQLKINFNLAL
SFLSASLNIFDKR-EKKIKEGHLIL-NIYKKKTNYDILYSLIKQHNEMFNKNI--D-HK-V--------EGEQKVIQQDV
AMDGIISMHVSE--------------------------------------------------------------------
------------------------------------------------------------------------TNQNVHNI
IRTNDNIHNIIRTNQHIHNVSKPKLDILS-EEK-KKDM-----------AHTIHVSNNI--HIKNRYTHNFV-PSKNDCI
NLWNYSHIITIIKILDINKLLSKN-YNI--NTEECVKTFLKYMF----DYLSIYY-------------------------
--------------DELVIITQNELNSFVSIYVNLSILLDQLRNYEE-ICSLIIFFLINSYKRIYVYFNGLNINMMINLI
KGIYHQIYIYSKIFEDNNLFFDKFKKEL----IILYNNIKTDHMIS-----------SNY-NNM--YE--LI-NTNMIFL
SSNICNTIFDNPF---KKDTY-IPLNKLITIIHYLDKINKICLSYDHTINIFLQQDILKCLKFCEKMFLSTNNYFYD-EN
LSNHHILILINIYIYY----YQ-KFLHSPFLYKCLQYLSKKNDLTL-FINETEIIMYLNIVKKLKERKINNINEKFK-NI
PNHLKQI-K-EIK--QVK--------------EDILEDGNTKNIYQMIHNYQ-TNITYQTKNQAVTPSCCY-HNTS---H
IILNTH-ENIYEEKKK----NNV-LLNDDLYDEILERYMNK------IMDNLFFSS-FQKVGKKKYTHWNLCSSLIQYN-
KILEEN-KKDKT-INNEND-IIKIDKNKNEQRINVDNM-YTS---SKCTK-F-PF---------N-I----HDFKKYSIN
IYFLVYDNILSYNKKINKEEIE-KIWNILDNMIKYKQNVLTEDNFFYIISSLLKAQNFEHEVYKMYYEYMKKC--GSCIN
----------------------------IKYVFFIMKRIFEDTPYITYKQ-DT-----SLDIDKE-NILNNSIKK--YNI
GSTYYYNMK----------------------------------CDKYGKCNK------------------------YDNY
DKYNILNDIIKLSEQIILSHIHYIKNFTFFKEVLHTYMKKDIYIKCYLFYYPHFHNFVLTYFNKFL-TH------DQFNK
NVLVLLINNIASFYYTLHNNTYTSSYIIRK-TD--TQREYEK-IIKE-K-KIIEHNNQ-KNKEKLINHYED-IN-I-LDE
ENFKGD----------HKDIKVLKKYKNGYYYSKIFSLYPLDQIHL-NI-ELKKEEM-V---------------------
AKDKTNQGNIGS-NMLLTGASKDITSYNYYIDTYIKMELLKKLNILLPTLYIKEIK-NKS-PHEMKLSSMNIIDIFVSLK
NVKIRNEDIMYKLSQKYIMDI-FFHNNKVKLEYQIKFLNSLTFLDYIKEADLLFKTFFFKK-NKI---NKIQ------K-
-EEKK-TQNNYNLLYTHFLKIPIHNCIYIPNISSYILNFISIY-DYF--EKKDQYVIYKKLLYFLDEYLKSHN-------
----------------------------------------------------------------------KINSMNSLD-
-K-RNI------ILIIILLYISS---SPLNILSIRLQTLRIFYYYIIQSNYF--S-KHNITYSSSTHADISKFVVSCIRK
HSPY----VHIW--------------------------NEINVHCFDVDILLYG------------------------K
>PVL_040012000
MKPLRSLGRHLGCPPQIPRSRRA--K-TSGVLLGNNY----AHLST----------AREWVNGEE-G-EC----------
---------RL-GNP-QGVTP-IG-SSGNRLM-NPPPRGIKPRKV-SPPASHS-------QHG------SSS-ET----D
AVKRKVEHLMR-----------------RNSRGTLNGAVFQILSLISQHK---------------------KNKDVYIDR
RILIAFHKLLIKKKYHLNVSKGSICDDL-HPTIFDYIHHNVNLHLKHYHLSNVSELLPGVAKYLHRVNPSESTKQLIKNI
FFFSFFSHFNNFYYSRGRG--SLD-SFS---DA--GAFL-K---------KS-GHICERGE-L-LGKPPNGGDLPERLPI
GGDLPKEGTPTEDCPPPGE-RNP---SGRAAHQLG-TP------------------------------------------
-------PNGRLTERPPKQSNHCGHP--NQRDQDTFRHLNSYVLFLSNHPRYA-SEKVLHTISLLANKVTQVNVSPQLAL
SFLSSSVSLFDKQ-KGDRR--R----FLLHRGVNYHVLYAVIKGWNEQVCGGA--L-S------------GE--------
--------------------------------------------------------------------------------
--------------------------------------------------------------------------------
------------------------------------DQ-----------PRSVLLNEA-----K-------N-APPPAVP
NLWAYSHIINALKILKVRHFLSPK-FSFSGEAEGCLVKLFSGAM----GLLGGFT-GHVRASLTMGEE-CATAGRL--EE
CTPLDRL--KECAPHWSAAPTQNELNSIATIYVNMAILLQEVKNRGT-LRSSLTQTMNSCYSIVSVYHPMLHENMSINLV
RGIYHQMAAYTDVSSFSGCFY-QMEEAE--------GGRDSPTCGD-----------FQS-RKG--ET-LMV-PAHLLHL
LKEVTNCLL-FPS---REERK-LPTNKLITVLQYLHKAHTICLPFTHS-E-TLKGCILSLLQEIGKHIESE-----E-AV
VSKHHLLMFINVDLSH----RG-GQLNVPLLHACVSRLEEG-ASNL-FENEAEIILFLSFLKRFREATKVYRS--FT-RS
--------------------------------------------------------------------------------
EDPSQH-EETFLFSGEA---PTN--RSLEELNRMLTRLADK------VTRVVFFPR-DGTTASPPGVAVTSPNAATS---
----------------LNA-VTSLNSATS------PKS-ATSP--NWFNQ-T-PP---------T-K----GAQRVHPLK
VYFLAYEHISPN----EEPVKE-ALLNQLTHLMQLQKGQLTEEDFFSILSALLKHKIVEHDAYQLYASFLQSR--GGSIQ
----------------------------VKFVSLVLKRILEEISGGDLL--------------------RMCPHG--A--
----PP-----------------------------------------------------------------------QA-
GVTPPLMSIITTSSDLILQDKKYRENFPLFKEILHVYLER--YPCFGE-IAPQFNFFLLDHFHNFVGTM------EHLNG
HEIATLAYHVASFYYTVGKFSIE-RFGACG-IK--MDSSCER-VASE-------WGEK-KEQAGGGG--DS-IG-S-SIR
L-----------------------------------------------L-RMPPQNG-A---------------------
KMDGASHVNSQRENTTTPSGKNKVTPYS---EQDMGRKLLQQLHSLFDALYREELK-RGAHNDQMNLSLSTTVRVFLSLK
NAKVRHSDLMRVLSERCISAM-FFQRGVMKLELQIRFLNSVVFLDYLNAVDEAFLRLARCF-P--------P------A-
-AHTA-STQGQHILYAHFQQLPR-RAIHTPNISTYLLNFASIL-EYL--PLEHQREGSRRAALWLCELLRVFFREEVGPS
AE-GSRGSGKESGELSGELSGKRSGKRSGK----------------------------RSGKRSGKLRCCYSPPPNQPRQ
AKRRSAPRPPAPGQPLAAQHLGPP--PEV-----PAAVLQPLHSERIRSP--------------GW-----GFQCALLL-
HPPEHLQFCGGLSEEGVPPLSYLQRRGGAPLQGGPGHPGEAAQWCFYMCVL---------------------------M
>PKNH_0412800
MKFLRSLRLHAGCPLQIQRSRGTISK-RSNVHLENNY----VYLST----------LREWVEREG-R-EE----------
---------GL-DEP-HGITTLVG-RNGNHII-NHPSGSFKSRKM-SPPAFHS-------QHG------RST-ET----E
AVKNKIEFLMR-----------------RNTHGTINDTVFKILSVINENP---------------------KNKNVYINK
NILIAFHTLLIKKKYHLSISKGSICNDL-QPSIFHYIHHNVNLHLKHYHLSNVSELLRGLSKYMHKVNPSQSTKELVQNI
FYFHFISQFNYFYYFRRRG--NPE-SFGGDHER--GAFFRK---------SS-GRIYESPD-L-PGGHKNS---------
-DEFCKKDIHNEAYCEIAEGRNL---SGKTVLQLG-SP------------------------------------------
-------RNEKIREYPLKGSNRSGDP--NGRDEVIFNHLNSYVVFLSNHPMYA-SEKVLHIISLLANKVTQANVSAKLAL
SFLSSSVNIFDKQ-KGNGR--K----LLLQRKVNYDILYAVIREWNEQVGEKP--S--------------GE--------
--------------------------------------------------------------------------------
--------------------------------------------------------------------------------
-------------------------------EH-KRDP-----------SPSAQMKEG----KK-------N-ASPLFVR
NLWAYSHIINVLKILKVKNFLSSK-FSFSEDAERCLVQLFNSAT----SLLGSFT-PGTPSPYTMRK-------------
---------EECNSHWSTVPTQNELNSIATIYVNTAALLSEVKNLCT-FHSSLMIILKSCYRNVLTYYPLLHENMIINLV
RGIHYQMEAYSDMNSFMSCFY-KMKKLE--------EEKS-SPCVM-----------SQS-NEG--EELVNA-VKDLLHL
LAEVTNCLV-FPM---KEEKK-VPTNKLIIVLGYLHKMNKNYFPFIDN-N-MLKGCILKLLHEIAKQIKKE-----E-TN
VSNYQILILINVELTH----RG-GYLNIPLLRECLRRLEEG-SSNL-FESEAEIILFLNFLKKFREAKKICGD--YI-ES
--------------------------------------------------------------------------------
EDPSQH-DDTFLLFNDA---ASR--SSLDQVDRMVTQLTDK------VTRVMFCPR-VPNMVNL----------------
-----------------------------------VNM-ANSP--TYFKQ-T-LL---------KPP----HQHMYYPLR
VYFLAYENISPN-YSNEELIKN-ALLNKLTELMQFQKANLTEEDFFSIISSLLKHKIVDHKAYLQYDSFLRER--EGLVQ
----------------------------MKYIFLVLKRILEEIPEGNLL--------------------RASEQT--S--
----VS-----------------------------------------------------------------------QV-
NVDSPLISIIKISSDLILHDNQYRENFTFFKEILHVYLDK--YQYFGE-IAPQFNLFLLTHLNNLVRTM------EQLSE
VELARLVYHVASFYYTINKFSRD-VFGVCG-TK--SNSRCHKIVANE-------WEGK-KEQVKIGE--DS-ID-S-LHE
Q-----------------------------------------------L-PKPPHND-A---------------------
KTDDPLHLNIQG-GIALHSGKGTIVSYN---EQDISKKLLQMLNCLLDVLYTKKLK-CLERNEHMRLSLSNIIQVFVSLK
NAKLRHRDLMRLLSERCVYIM-FFQPGTIKLELQIRFFNSVVFLDYLNAVDEEFMRLASCH-P--------H------A-
-AHNA-SMQRRHILYAHFHQLPR-QAIYTPNISTYLLNFVSIL-DYL--PFEHQRRGIRKAAFWICELLQMSFPKEVAPS
TN-MSTQT--------------------------------------------------------SMDHEPYSPPLTNLD-
-K-RNV------FFLLSLLHLGKY--PHINISAFPLKFLQQFYSHFILSEFAHLS-VSSRVRSSSTHQSIYKFLETYLRK
EFPR----CDIY--------------------------NEEEVSLFKVDLVILPRRHSH--------------VSICVC
>PCOAH_00008640
MKILRSLGRHVGCPLKIQRSKRTINK-RSSVHLGNNY----VYLST----------LREWVKGEA-K-EE----------
---------KL-DEP-YGITTLIR-SNGNGVI-DYPPK-----KVSSPPVSHS-------QHG------RST-ET----E
AVKNKIEHLMR-----------------RNTQGTLNDTVFQILSVINENP---------------------KNKDVYINK
KVLIAFHTLLIRKKYHLSISKGSICNDL-HPTIFHYIHHNANLHLKYYHLSNVSELLRGLSKYMHKVNPSECTKELVQNI
FYFHFFSHFNNFYYLRRGV--NLD-SFRGDHEG--GAFV-----------------------------------------
-----KKGIHTEDCCHPGEGRNP---PDRATLQLG-TP------------------------------------------
-------PNGGLTQCPLKRSNPCGDP--NQRDEVTFGHLNSYVVFLSNHPMYT-SEKVLHTISLLANKVTQVDISAKLAL
SFLSSSMNIFDKQ-KGNRR--K----LLLQRKVNYDILHAVIRQWNDKVGVVT--K-E------------G---------
--------------------------------------------------------------------------------
--------------------------------------------------------------------------------
------------------------------------GE-----------PPCAHMNEA----KK-------N-AYPPFVP
NLWAYSHIINILKILKVKNFLSSK-FSFSEDVERCLMQLFKSAM----SLLGRFT-QGAS-PYLIGK-------------
---------EKCYSHWSAVPTQNELNSIATIYVNVAVLLSEVKNCST-LRWSIMTILNSCYRIVLTYYPMLHENMLINLV
RGINHQVAAYSDMTSFRSCSS-QMQEVE--------VGRD-PPCGM-----------SHS-REG--EELLNA-PKALLHL
LGEVTNCLI-FPS---REEKR-LPTEKLIIVLSYLDKISKIYLPFTNN-E-MLKGCILKLLQEIGKQILNE-----E-AN
VSNHHMLILMNVELSH----RG-GQLNVPLLHACLNHLEEG-SSNL-FQNEAEIILFLHFLKRFREAKKVCGDCTYT-HS
--------------------------------------------------------------------------------
EDHTQH-DDTLLFHRET---ASR--GSLYQVDRMVTQLADK------VTRVVFFPR-VP---------------------
------------------------------------NL-ANAP--TWFNQTT-PL---------I-R----GPHKMYPLR
VYFLAYEHISPN-YPNGERIKD-TLLNRLTQLMQLQKGKLTEEDFFSIMSSLLKHKIVDHNAYLLYDSFLRTR--GGFLQ
----------------------------MKYVFLVLKRILEEISEGNLL--------------------SICTHD--S--
----SS-----------------------------------------------------------------------QV-
SVDSPLLSIINTSCDLILRDNQYRENFTFFKEILHVYLDK--YPCFGE-ITPQFNLFLLAHFNNFLCTM------EQLSE
SELARLVYHMASFYYTINKFSND-GFDICG-AK--CNLTCHT-VANS-------WGEK-KEQVKIRG--DS-IG-S-SHR
L-----------------------------------------------L-PTPSHND-V---------------------
KSDGASHLNNQG-SITVHSGEDKMIPYN---EQDMGKKLLQQLNCLLDALYTEELK-RQKRNDHMRLSLSNIIQVFLSLK
NAKLRHIDLMRVLSERCVSVM-FSQRGTIKLELQIRFFNSVVFLDYLNALDEAFLRLGHCH-P--------R------G-
-EDDT-SMQPRHILYEHFQQLPR-QALYTSNISTYLLNFVSIL-DYL--PIQHQRRGGQKAARWVCELLQMFFPKEVVRS
TN-TSTRS--------------------------------------------------------SKNDQCYSPPPTNLD-
-K-RNV------FLLLSLLHLGKY--PHVNIGTFPLKFLQQFYSHFILSEFAHLG-VSSAVRSSSTHQSIYKFLETYLRK
EFPN----YDIY--------------------------NEEEVLLYKVDLVIRPKRHSH--------------LSTCVC
>PVP01_0416500
MKLLRSLGRHLRGPPQIPRSRRAIQK-TSGALLGNSY----VHLST----------TREWVKGEE-EGEG----------
---------RL-GNP-QGVIP-IG-SSGNHLM-NPPPRGLKPRKV-SPPASHS-------QHG------SST-ET----D
AVKKTIEHLMR-----------------RNSQGTLNGAVFQILSLINQHK---------------------KNKDVYIDR
RILIAFHKLLIKKKYHLNVSKGSICDDL-HPTIFDYIHHNVNLHLKHYHLSNVSELLPGVAKYLHRVNPSESTKQLIKNI
FFFHFFSHFNNFYYTRGRG--TPG-SFS---DG--GAFL-K---------KS-GHICEREE-L-LGKPPNGRDLPERLPI
GGELPKGGTPTEDCPPPGE-RNP---SGRAAHQLE-AP------------------------------------------
-------PNGRLTERPPKQSNHCGHP--NQRDQDTFRHLNSYVLFLSNHPRYA-SEKVLHTISLLANKVTQVNVSPQLAL
SFLSSSVSLFDKQ-KGDRR--R----FLLHRGVNYHVLHAVIKGWNEQVWGGA--L-S------------GE--------
--------------------------------------------------------------------------------
--------------------------------------------------------------------------------
------------------------------------DQ-----------PRGVLLNEA-----K-------N-APPSVVP
NLWAYSHIINALKILKVRHFLSPK-FSFSGEAEGCLVKLFSGAM----GLLGGFT-GHVRASLTMGEE-CASAGML--EE
CPPPDRL--KECTPHWSATPTQNELNSIATIYVNMAILLQEVKNRGT-LRSSLTQTMNSCYSIVSVYHPMLHENMSINLV
RGIYHQMAAYTDVSSFSGCFY-QMEEAE--------GGRDSPTCGD-----------FQS-RKG--KT-PMV-PTHLLHL
LKEVTNCLL-FPS---REERK-LPTNKLITVLQYLHKAHTICLPFTNS-E-TLKGCILSLLREIGKHIESE-----E-AV
VSKHHLLMFINVDLSH----RG-GQLNVPLLHACVSRLEEG-ASNL-FENEAEIILFLSFLKRFREATNVCSS--FT-RS
--------------------------------------------------------------------------------
EDPSQH-EETFLFSGEA---PTN--RSLEELNRMVTRLADK------VTRVVFFPR-DGTTASPPGLAVTSPNAA-----
---------------------TSLNSATS------PKS-ATSP--NWFNQ-T-PP---------T-K----GVPRVHPLK
VYFLAYEHISPN-EPSEEPVKE-ALLNQLTHLMQLQKGQLTEEDFFSILSALLKHKIVEHDAYLLYASFLQSR--GGSIQ
----------------------------VKFVSLVLKRILEEISLGDPL--------------------RMCPHG--A--
----PP-----------------------------------------------------------------------QA-
GVTPPLMSIITTSSDLILQDKKYRENFPLFKEVLHVYLER--YPCFGE-IAPQFNLFLLDHFHNFVGTL------EHLNG
HEIATLVYHVARFYYTVSKLSIV-RFGACG-IK--MDSSCER-VANE-------WGEK-KEHAGGGG--D----------
--------------------------------------------------------------------------------
-----SHVNSQRENTTTPSGENKVTPYS---EQDMGRKLLQQLHSLLDALYKEELK-RRACNDQMNLPLSTTVRVFLSLK
NAKVRHSDLMRVLSERCISAM-FFQRGVMNLELQIRFLNSVVFLDYLNAVDEAFLRLARCH-P--------Q------A-
-AHTA-STQGQHILYAHFQQLPR-RAIHTPNISTYLLNFVSIL-EYL--PLEHQREGSRRAALWLCELLRVFFRKEVERS
TE-GSRGSGKESGKESGKESVKESGKESGKESVKESGKESGKESGKESVKESGKESVKESVKESGKLRSCYSPPPTNLD-
-K-RNA------VLLLALLHLGSH--SPLNISALPLKFLQQFYSHFILSEFAHLG-GGSTVRSSSTHRSIYSFVEAYLRR
EFPR----CDIY--------------------------NEEEVLLFRVDLVILERRHSG--------------VSTCVC
>PF3D7_0208300
MHFYKRIKHYRNILIKCNISNHNIIYGGYDTCPLKEI-YTNYHVYKS---YIHT--KENIIKVEA-K-EN----------
--------VDI-DNI-NNKDD-IF-YNNDHKIDDDKIKKIQCQKN-CT-IYHDIEKNSYVDID------DFV-NI----N
DAKNKIENLLLYSKKLYNKKYCHNK-LLNNKQITLNNIVLNILSIINGKNNN------------------NNIKDIYIDK
VLLLDFYTLLIKRKYYIHNLRNNIYDNS-FMNIFDYIHYNINLHLKNYNLKNTHQVLHNISIYIHKNKCNNITHELVTNI
FFFSFFKNFNKFYTKKEGK--DKN-ESHENF----PNYV-N---------Q-----------------------------
--------------------------KNHNDLNIK-IT------------------------------------------
-------NNF---HCTMYQT-NYYKY--KSFDEETFKYLNTYVVFLSNHPSFI-NDKLLYNISLLTNKILQLKINFNLAL
SFLSASLNIFDKR-EKKIKEGHLIL-NIYKKKTNYDILYSLIKQHNEMFNKNI--D-HK-V--------EGEQKVIQQDV
AMDGIISMHVSGANQNVHNIIRTNHNIDKISETNQNVHNAIRTNHNIDKISETNQNVHNIIRTNHNIDKISETNQNVHNI
IRTNHNIDKISETNQNVHNIIRTNHNIDKISETNQNVHNIIRTNHNIDKISETNQNVHNIIRTNHNIDKISETNQNVHNA
IRTNDNIHNIIRTNQHIHNVSKPKLDILS-EEK-KKDM-----------AHTIHVSNNI--HIKNRYTHNFV-PSKNDCI
NLWNYSHIINIIKILDINKLLSKN-YNI--NTEECVKTFLKYMF----DYLSIYY-------------------------
--------------DELVIITQNELNSFVSIYVNLSILLDQLRNYEE-ICSLIIFFLINSYKRIYVYFNGLNINMMINLI
KGIYHQIYIYSKIFEDNNLFFDKFKKEL----ITLYNNIKTDHMIS-----------SNY-NNM--YE--LI-NTNMIFL
SSNICNTIFDNPF---KKDTY-IPLNKLITIIHYLDKINKICLSYDHTINIFLQQDILKCLKFCEKMFLSTNHNFYD-EN
LSNHHILILINIYIYY----YQ-KFLHSPFLYKCLQYLSKKNDLTL-FINETEIIMYLNIVKKLKERKINNINEKFK-NI
PNHLKQI-K-EIK--QVK--------------EDILEDGNTKNIYQMIHNYQ-TNITYQTKNQAVTPSCCY-HNTS---H
IILNTH-ENIYEEKKK----NNV-LLNDDLYDEILERYMNK------IMDNLFFSS-FQKVGKKKYTHWNLSSSLIQYN-
KILEEN-KKDKT-INNEND-IIKIDNNKNEQSINVDNM-YTS---SKCTK-F-PF---------N-I----HDFKKYSIN
IYFLVYDNILSYNKKINKEEIE-KIWNILDNMIKYKQNVLTEDNFYYIISALLKAQNFEHEVYKMYYEYMKKC--GSCIN
----------------------------IKYVFFIMKRIFEDTPYITYKQ-DT-----SLDIDKE-NILNNSIKK--YNI
GSTYYYNMK----------------------------------CDKYGKCNK------------------------YDNY
DKYNILNDIIKLSEQIILSHIHYIKNFTFFKEVLHTYMKKDIYIKCYLFYYPHFHNFVLTYFHKFL-TH------DQFNK
NVLVLLINNIASFYYTLHNNTYTSSYIIRK-KD--TQREYEK-IIKE-K-KIIEHNNQ-KNKEKLINHYED-IN-I-LDE
ENFKGD----------HKDIKVLKKYKNGYYYSKIFSLYPLDQIHL-NI-ELKKEEM-V---------------------
AKDKTNQGNIGS-NLLLTGASKDITSYNYYIDTYIKMELLKKLNILLPTLYIKEIK-NKS-PHEIKLSSMNIIDIFVSLK
NVKIRNEDIMYKLSQKYIMDI-FFHNNKVKLEYQIKFLNSLTFLDYIKEADLLFKTFFFKK-NKI---NKIQ------K-
-EEKK-KQNNYNLLYTHFLKIPIHNCIYIPNISSYILNFISIY-DYF--EKKDQYVIYKKLLYFLDEYLKSHN-------
----------------------------------------------------------------------KINSMNSLD-
-K-RNI------ILIIILLYISS---SPLNILSIRLQTLRIFYYYIIQSNYF--S-KHNITYSSSTHADISKFVVSCIRK
HSPY----VHIW--------------------------NEINVHCFDVDILLYG------------------------K
>C922_02813
MKLLRSVGCHVGCPPQIQRSRRTINK-TSNVYLGNNY----VNLST----------LREWVKGEG-E-EA----------
---------GL-RGP-HGITP-MG-SNGNHVI-NHPPSGLKSRKM-FPSASHS-------QEG------SST-ET----E
AVKNKVELLMR-----------------RNTQGTINDTVFQILSVINQHP---------------------KNKDVYINK
KILISFHTLLIRRKYHLRISKGSICNDL-HPTIFHYIHHNVSLHLKHYNLSNISKLLPGVSKYMHRVNPSESTKQLVQNI
FYFHFFSHFNYFYYLRRRDS-SLD-SFAANHEG--GAFP-K---------KS-GSIYQREQ-P-PGGQENG---------
-EQFCKNGIHTEGYFHPGE-KNP---SDRRTLQLG-TL------------------------------------------
-------PNGRFAEYPLKRS-RCGDP--SQRDQVTFCHLNSYVVFLSNHPMYA-SEKVLHIISLLANKVTQVNVSGKLAL
SFLSSSMNIFDKQ-KGDRR--K----ILLYRKVNYDILYAIIREWNEQVGGVA--D-R------------GE--------
--------------------------------------------------------------------------------
--------------------------------------------------------------------------------
-------------------------ELLSGEEH-TRDL-----------PQSAHTNEE----SR-------S-APPPFVP
NLWAYSHIINILKILKVKNFLSSK-FSFSGDPERCLVQLFSGAM----SLLASFT-RGTS-PDIMR--------------
---------EECVCHWTSALTQNALNSIATIYVNMSILLSEVEDSDT-LRSSLMHILNSCYSIVHTYYPMLHENMSINLV
RGICYQMKAYSDMRPFRSCFY-EMEEVE--------AGKDHLLCGD-----------SHS-KKE--EA-LIV-PKRLLQL
LREVTNCLL-FPS---REEKK-LPTNKLIIVLHYLHKVNKICLPFSKS-D-MLKGSILKLLHEIGKQIESEE----E-TN
VSNHHVLILMNVELSE----RG-GKLNVPLLHACLTRLQEA-TSHL-FENEAEIILFLYFLKRFPEATKICDP--ST-NS
--------------------------------------------------------------------------------
EHPIQHGDETFLFSREA---ASN--RSLDEVNKMVTQLADR------VTRVVFFPR-EATKLSLSR--------------
----------------------------G------PNS-AISP--NWFNQ-T-LL---------TRGPHKMYPLRVYPLR
VYFLAYEHISPD-YPNEEPVKD-ALLNQLTRLMQLQKEKLTEEDFFSIMSSLLKHKIVDHNAYLLYESFLRSR--GGLIR
----------------------------MKYVSLVLKRILEEISGGNLL--------------------RISTRA--S--
----PS-----------------------------------------------------------------------QV-
GADSPLISIITTSSDLILRDKQYRENFPFFKEILHVYLEK--YPRFGD-ITPQFNLFLLAHFNNFVCIM------GQLSE
HEMARLVYHMASFYYTINKFSHD-GFGVFG-TE--NNSSCDD-ITNN-------WGGE-KEEVKIGG--DS-IG-S-SRR
L-----------------------------------------------LCNSPPHND-A---------------------
KRDSSSHVNSQG-AITLHSGKDKMISYN---EQDMGKKLLQQLNCLLDALYTEEQK-LRERNDQMKLSLSSIIQVFTSLK
NAKLRHSDLMRVLSERCIHIIMFSQRSTIKLELQIRFFNSVVFLDYLNAVDEAFLRLAHCH-P--------G------S-
-VNNT-SMQPRHILYAHFQQLPR-QAICTPNISTYLLNFVSIL-DYL--PLDHQRRGTRKASYWLCELLQMFFPKQVGRS
TS-TSTEG--------------------------------------------------------SKKDGLYCPPPNNLV-
-K-RNV------FLLLCLLHLGNY--SHVNISTFPLKFLQQFYSHFIQREFAHLS-VNSTVRSSSTHRSIYNFLETYLRK
EFPR----YDIY--------------------------NEKEVLLFKVDLVLLVRRHSD--------------VPTCVC
>PADL01_0207000
MHFYKRIKHYRNILIQCNKSNRNIIHGENDTLFFKEILYANYHICKR---YIHT--KENVIQVER-K-EN----------
--------VDM-NHI-NNKDD-IC-YNNDN-----KIKNIEYEKN-CT-TYEDIE-NSYIHND------ELV-NI----N
DLKDKIENLLLVSKKLYNKKYSYNKSLCNHKAITLNNIVLNILSIINGNNNNNNINNNNINGNNINSNNIIRNKDIYIDK
FLLLDFYNLLIKRKYYIHNLKNNIYDNS-FMNIFDYIHYNINLHLKNYNLKNTHQVLHNISIYIHKNKCNNITHELVKNI
FFFSFFKNFNKFYSKKEEKK-LIN-ESEPNF----HNYP-N---------Q-----------------------------
--------------------------K-----------------------------------------------------
---------------------YYNKY--KSFDEETFSYLNTYVVFLSNHPSFI-NDKLLYNISLLANKILQLKINFKLAL
SFLSASLNIFEKQ-EKKIKEGHLIL-NIYKKKTNYDILYSLIQQHNEMFEKRI--A-DG-WDHQDYDNSKEKK-------
--KKMTTLNVSKQNGNIHNMNGLNENVHNMNGLNENIHNMNGLNENIHNMNGLNQNIH----------------------
------------------------------------------------NMNGLNQNVYNMNGLNQNIHNMNGLNQNIHNM
NRLNQNVHNMNRLNQNIHICSRKNLDILS-NERKKKYM-----------ISTNHVTNNT--HIKNIYNHNLG-FLKNDYI
NLWNYSHIINIIKILQMNKFVSPN-YNI--KTEECVKTFLKYMF----DYLSIYY-------------------------
--------------DELIIMTQNELNSFISIYVNLSIILYQMRNYKDDICSLIICFLINSYKRISIYYNSLHINMMINLI
KGIYHQIYIYSKIFEDNNLFFDQFKEEL----IILCNNINTSDIIS-----------LNY-NNM--YE--LI-NTHMIYL
SSNICNTIFDHPF---KDNKY-IPFNKLITVIHYLHKMNKICLSYDNTIN-IFQQDILKFIKKCENIFLSNNHNFYD-EN
LSNHHILILINIYIYYYY-YYK-TSIHSPFLYKCLQYLSKKNDPTL-FMNETEIIMYLNLLKKLKEIKINNINEKFK-NN
ANYLGQI-K-----------------------QNVLNNVYLNNIYEMIDNYE-PNNIYQTNNESVITSLYYNNNTS---H
FVFNTP-KNIYEEKKKI---NKD-LLNLNLYDEMLKSYMNK------IMDNLFFSS-----------------SFIQYNN
KMWEESKKKNKT-INNIND-IIKIDDNKKDERINIYNT-CTSS--SKCNK-F-PF---------N-I----HHFKKYSIN
TYFLVYENIFSYNKKIDKEVIE-KIWVILNNIIKYKQNVLTEENFFFIISALLKAQNFEHEIYKMYYEYMKKY--TSSIN
----------------------------IKYIFLIMKRIFEDTPYIKYQD-DT-----SLCIDKDNNILNNCGTK--YNI
GSSYCYNIK----------------------------------------------------------------------N
DKYNILNDIIKLSEEIILSHVNYIKHFTFFKEILHTYMKKEIYIKCSLLYQPHFNDFILNYFNKFL-TH------KYLHR
NVLVFLINNISSFYYTLNNN-YA-SYIIRN-NN--IQMKCDD-RIKE-K-TNKEYNQK-KDNEKLIDHYED-IN-L-SDE
EKIKTDD---------NKDIKLVNKYKNGY-HSKIFSLSQLDQIHL-NI-QLNKENIIL---------------------
TKDKTNHSNIYS-NMLLTCPSNDITSYNYFI--DIKMELLKKFNIFLHTLYMNDIK-NKS-PHEIKLSSMNIIDIFVSLK
NIKIRNEDIMYILSQKYIMDI-FFHNNKVKLEYQIKFLNSLTFLDYIKEADSLFKTFCLKK-NKI---NNIQ------K-
-EENK-AQNYYNLLYTHFLKIPIKNCINIPNISSYILNFISIY-DYF--EKKDQYVIYKKLLYFIEEYLQLHN-------
----------------------------------------------------------------------KINSMNSLD-
-K-RNI------ILITLLLYISS---SPLNISSMSLQTLRIFYYYIIEFNYF--Y-KNNITNSSATHDDIFKLVVSCVRK
HSLS----IHIS--------------------------NEINMHCFDVDMLLYV------------------------K
>AK88_03819
MKLLRALGRHVGCPPQIHRSRRTINK-RISVHLGNNY----VYLST----------VRELVKGEEAR-EG----------
---------GL-GEP-HGVTLMGG-SNGNPLV-NHPPRGFKSRKVSLHPTSHS-------QHG------MST-ET----E
AVNNKIELLMR-----------------RNTQGTIDDKVFQILSIINEHP---------------------KNKNVYINK
KILIAFHTLLIKKKYHLRISKGSICNDL-HPTIFHYMHHNASLHLKHYHLSNVSELLRGVSKYMHKVNPSESTKELIQNI
FYFHFFSHFNYFYYLRRRGS-SFA-SFVGDHER--GPFG-K---------KC-GRMYERAE-V-PGGHKKG---------
-EEFSNKGINNEDYCHPGE-ANP---SDRTELQLG-TS------------------------------------------
-------PNGRLTECLLKRSSPCGDA--SERDQVTFGHLNSYVVFLSNHPMYA-SEKVLHTISLLANKVTQVDLSAKLAL
SFLSSSMNIFDKQ-KGNRR--K----FLLHRKVNYDILYAIIRVWNEQVGGPP--Q-EKSL--------SGE--------
--------------------------------------------------------------------------------
--------------------------------------------------------------------------------
-------------------------KSLCRGER-NTDQ-----------PPSTHMDEA----KK-------S-AAPPFVP
NVWEYSHIINVLKILKVKNFLSPK-FSFSEDAERCLVHLFNSAM----SLLSRFT-HGTP-SDMMGK-------------
---------EKCDSHWSTTPTQNELNSIATIYVHTAVLLSEVKNGCT-LRSSLMNILNSCHTIVLTYYPMLHENMIINLV
KGIYYQMVAYADMSCFKSSFY-EMEDVE--------EGGNYPPCVK-----------SHA-REG--EELLNVPPQGLLHL
LGEVTKCLV-FPS---REEKK-LPTNKLIIVLSYLHKINKICFPFTNK-D-MLKGCILKLLQWIEKQIKRE-----E-AN
VSNHHLLILINVELSH----RG-GQLNVPLLHACLRRLEEG-TSNL-FENEAEIILFLYFLKRFREATKVWGG--CT-ES
--------------------------------------------------------------------------------
EDHGPH-DETFLFCKEA---ASQ--SSLEEVDKMVTRLGDK------VTRVVFFPK-EGTKMNP----------------
-----------------------------------SSL-VNSV--NWCKQ-T-PL---------T-N----GPHKMYALR
VYFLAYEHMSPT-YPHEKLVKD-AILNELTRLMEFQKGKLTEEDFFSIMSSLLRHKVFDHSAYFLYDSFLRSR--RGLIQ
----------------------------MKYVFLVLKRILEETSGGNLN--------------------SIYTRA--S--
---PPP-----------------------------------------------------------------------QA-
GVDSPLLSIIATSSDLILHDNQYRENFTFFKEILHVYLDA--YLYFGE-ITSQFNLFLLAHFNKFVCTM------DRLSE
HEIATLVYHMASFYYTINKFSRD-GLCVRG-IE--TDLSSDK-VANE-------WGGK-KEQIKIGA--DF-ISLS-SQR
L-----------------------------------------------L-LTPPHND-A---------------------
KTDGVSHVNSQR-GTVLHSGEDKMISYN---EQDVGNKLLQQLNRLLDALYTQEIK-RRKCNNDMKLSLSNIIQVFVCLK
NAKLQHRDLMQVLSARCVSSI-FSQQGTIKLELQIRFFNSVVFLDYLNAVDEEFFRLERCH-L--------R------E-
-AHNT-CIQPRHILYAHFQQLPR-QAIYTANMSTYLLNFVSIL-DYL--PLEHQRRGSQKAAFWVCELLRMFFPNEVGCS
TKNISTQG--------------------------------------------------------SKMYGCYSSPPTNLD-
-K-RNV------FLLLTLLHLGKY--SHVNISTFPLKFLQLFYSHIILSEFAHLG-VNSTVRSSSTHQSIYKYLETYLRK
EFPY----YDIR--------------------------NEEEVLLFKVDLVILPRQHSD--------------VSACVC
>PmUG01_04023800
MRLLRTVKHHGWYLIICDTVRHNKTNRNYPIVVLKRF----AHIFSNLDSLQNGKAIEGVVKREE-Q-NN----------
--------EGAHYNI-NGKSR-YT-SGSVH-------------IQ-SG-NYYNIE-TKRGEGDKTQLRAIPT-AD----N
KTKGKIEHLLC-----------------TYKSRKLHDTVLEILTVINNNG---------------------KNKDIYINK
NILLPFYNILVKRKYYLNNLKSHMYDDYCTLNIFDYIHYNINVHLKQYNLKNVHHLLSSLSKYVHKNKPNKITNELIANI
FYFSFFTHFNKYNYAKRNR--YYN-DVQLSKSRNEEKEK-ASTIDK-VRNQE-NSIASTKENT-RLHKY-----------
--------------------------DHRNDSIEQYYN----NNVVGGNSLSM-----EENYFEKDGLKFSADSNLVSKK
KRIILYSDSF---PKKAAQN-KLIKYDRCYNEEQTFVYLNSYIVFLSNHPTYITNEKIMYNISLLAKNITQFEINPIIAL
SFLSASLNVFHTV-EKKKMGGKRTSSLFIHTKTNYYILYCILKDLNEKIRKNR--IQNN-NDEVDTH-------------
---------------------------------GME--------------------------------------------
--------------------------------------------------------------------------------
------IHREHQTN--------------------GKYP-----------QTSDKVNDNSCYTTPNEAKGKCV-KGEKDYL
NLWYFSHIIHVIKILKIENFISLN-FEFSKDAEKCVTDAFIHMIFHMSNYISNFQ-------------------------
--------------NGCTLNSQNDLNSFVSIYVNISTLLNELTKFRN-IFNVLLTFLNDSYKIIHIQYNNLHVNMMINLV
RGMYSQISTYSKENSYEL-HFGKLHKLH----KLFTCSIKVKQVDP-----------FLN-NNS--EI--KT-LVNILNL
VQNVSLCIL-IPY---KEKED-VELSKLITMLHYLHKINKIFLSFNEN-S-VLDIPITKYLKHIERKFCIPKK--GY-KN
LAHYHILLFLNLHLYY----YNCRGINLSLLKNCFAYLEEK-DSHL-FINETEVIMFLNFFSKLMQIKENVKRKNYI-FS
LFKL-----------------------------DHFKNT-----------------QIGGKGKKVLSN-MH-QLVV---H
SNRVED-DNIFHSMRQY---VEH-STLSDIMNIFVKKYLNR------IIHILFFQN-WVQLKKN---------LVLEYN-
TSFL-------------NT-QPKIKN----TKLEFPST-VCS---SNMNS-M-NM---------P-F----FPLMKYSLN
VYFMTYESVYSN-YPYNEAVKGGVLLNLLNNMIKYKRNKLNGENFFFIISCLLKAKMFRHEVYYMYYKLLSTN--LQQWE
----------------------------MPYVFYIMRRIFEETADTDVMN-SK-----GVGIHGG-NSSSNSSSICSGNS
SSICSSNSSSICSSNSSSICSSNSSSICSGNSSSICSSNSSSICSSINSSNASVDGDVHRNNAPNDDVLSDPRGRLHRMG
INSLIVRAIVELSSKIILNDKNYINNFNFFKEVLHVYFEK--YEKLSL-TYKRFNYFVLSYLNNFT-KCNKKECEKNLIE
NKLVMLINNAASFLYTINKYSNK-TKKNEK-------------------------TDV-KEKERNILHVHN-TK-K-KDE
KPKYADNVYDLKKEHAHYLMECIRHTKS-E-LPPIISASSSHMDHI-NC-TFKRSNT-ETNDEHRVQKNGAELMKNVQLH
KSDDTYSGNCSS-SYSGTHRSNERGSYD---EEHLKNKLTKLLQKLLCILYINKMK-NKM-QHEIELTSRNIIDILISLK
NCKLRYVNIIQVLSKKYIENI-FTQKSSVKTEYQLKFFNTIIFLDYFKEANNYFEEYILNK-TDESYNDKLH------H-
-QGKPFKRLKPHILYSHFLKMPIMEVIYASNISTYLLNFVSFL-DYV--DIESQKRVCSKVKTLIQILLKMHCTYDQHHN
P------------------------------------------------------------------H-NHHSLANKLV-
-K-RNI------FILFTLLNFAG---PSFDISSLHFESLNIFYNNFILNYFP--Q-HTNMIQSSSTHQNVFEFLTNFLEK
YSHR----YEVH--------------------------NEKHVHLFNVDIVLVILR---------------------KL
>PGSY75_0208300
MHFYKRIKHYRNILIQCNKSNRNITYGENDTLFFKEILYVNYHIYKS---YIHT--KGNVIQVER-K-EN----------
--------VDM-NNI-NNKDD-IF-YKNDK-----KIKNIEYEKN-FT-TYENIE-NSYIHND------GFV-NI----N
DPKDKIENLLLVSKKLYNKNYSYNKSLCNHKPITLNNIVLNILSIINGNNNNININ-------------SNSNKDIYIDK
VLLLDFYNLLIKRKYYIHNLKNNIYNNS-FMNIFDYIHYNINLHLKNYNLKNTHQVLHNISIYIHKNKCNNITHELVKNI
FFFSFFKNFNKFYPKKEEKK-YIN-ESEQNF----HNYP-N---------Q-----------------------------
--------------------------K-----------------------------------------------------
---------------------YYNKY--KSFHEETFSYLNTYVVFLSNHPSFI-NDKLLYNISLLANKILQLKINFKLAL
SFLSASLNIFEKQ-QKKIKEGHLIL-NIYKKKTNYDILYSLIQQHNEMFEKRI--A-HG-LDHQGYDNAEEKK-------
--KKMTTLNVSRQ-------------------------------------------------------------------
-------------------------------------------------------------------------NENIHSM
NEPNQNIHSMDEPNHNINIVSRKNLDILS-NERKKKYM-----------ICTNHATNNR--HIKNSYSHNFG-FLKNDYI
NLWNYSHIINIIKILQMNKFVSPN-YNI--KTEECVKTFLKYMF----DYLSIYY-------------------------
--------------DELIIMTQNELNSFISIYVNLSIILDQLRNYKDDICSLIICFLINSYKRIYIYYNSLHINMMINLI
KGIYHQIYIYSKIFEDNNLFFDQFKEEL----IILCNNINTSDIIS-----------LNY-NNM--YE--LI-NTHMIYL
SSNICNTIFDHPF---KENKY-IPFNKLITIIHYLHKMNKICISYDNTIN-IFQQDILKFIKKCENIFLSNNDNFYD-EN
LSNHHILILINIYIYYYY-YYK-TSIHSPFLYKCLQYLSKKNDLTL-FMNETEIIMYLNILNKLKEIKINNINEKFK-NN
ANYLGQI-K-----------------------QNVLNNGNINNIYEMIDNYE-SNNIYETNNNSVITSLYYNNNTS---H
LILNTP-KNIYEEKKK----NKD-LLNLNLYDEMLESYMNK------IMDNLFFSS-----------------SFIQYNN
KMWEES-KKNKT-INNIND-IIKIDDNKKDERINIYNT-YTSSSLSKCSK-F-PF---------N-I----HHFKKYSIN
TYFLVYENIFSYNKKIDKEVIE-KIWVILNNIIKYKQNVLTEENFFFIISALLKAQNFEHEIYKMYYEYMKKY--ASSIN
----------------------------IKYIFLIMKRIFEDTPYIKYQD-DT-----SSCIHKDNNILNNCVTK--YNI
GSSYCYNIK----------------------------------------------------------------------N
DKYYILNDIIKLSEEIILSHVNYIKHFTFFKEILHTYMKKNIYIKCCLLYQPHFNDFILNYFNKFL-TY------KHLHR
NVLVFLINSISSFYYTLNNN-YS-SYIIRN-NN--IQIKCED-RIKE-K-KNKEYNQK-KDNENLIEHYED-IN-L-SDE
EKIKTDD---------NKDIKLVNKYKNDH-HSKIFSLSHLDQIHL-NI-QLNKENIIL---------------------
TKDKTNQTNICS-NVLLTYPSNDITLYNYYI--DIKMELLKKFNIFLHTLYMNEIK-NKS-PHEIKLSSMNIIDIFVSLK
NVKIRNEDIMYILSQKYIMDI-FFHNNKVKLEYQIKFLNSLIFLDYIKEADSLFKTFFLKK-NKI---NNIQ------K-
-EEKK-AQNYYNLLYIHFLKIPIKNCINIPNISSYILNFISIY-DYF--EKKDQYVIYKKLLYFLEEYLQLHN-------
----------------------------------------------------------------------KINLMNSLD-
-K-RNI------ILITLLLYISS---SPLNISSMSLQTLRIFYYYIIEFNYF--Y-KNNITNSSATHDDIFKLVVSCVRK
HSLS----VHIS--------------------------NEINMHCFDLDMLLYV------------------------K
>MKS88_001176
MRLLRTVKHHGWYLIICDTVRHNKTNRNYPIVVLKRF----AHIFSNIDSLQNGKAIEGVVKREE-Q-NN----------
--------EGAHYNI-NGKSR-YT-SGSVH-------------IQ-SG-NYYNIE-TKRGEGDKTQLRAIPT-AD----N
KTKGKIEHLLC-----------------TYKSRKLHDTVLEILTVINNNG---------------------KNKDIYINK
NILLPFYNILVKRKYYLNNLKSHMYDDYCTLNIFDYIHYNINVHLKQYNLKNVHHLLSSLSKYVHKNKPNKITNELIANI
FYFSFFTHFNKYNYAKRNR--YYN-DVQLSKSRNEEKEK-ASTIDK-VRNQE-NSIASTKENT-RLHKY-----------
--------------------------DHRNDSIEQYYN----NNVVGGNSLSM-----EENYFEKDGLKFSADSNLVSKK
KRIILYSDSF---PKKAAQN-KLIKYDRCYNEEQTFVYLNSYIVFLSNHPTYITNEKIMYNISLLAKNITQFEINPIIAL
SFLSASLNVFHTV-EKKKMGGKRTSSLFIHTKTNYYILYCILKDLNEKIRKNR--IQNN-NDEVDTH-------------
---------------------------------GME--------------------------------------------
--------------------------------------------------------------------------------
------IHREHQTN--------------------GKYP-----------QTSDKVNDNSCYTTPNEAKGKCV-KGEKDYL
NLWYFSHIIHVIKILKIENFISLN-FEFSKDAEKCVTDAFIHMIFHMSNYISNFQ-------------------------
--------------NGCTLNSQNDLNSFVSIYVNISTLLNELTKFRN-IFNVLLTFLNDSYKIIHIQYNNLHVNMMINLV
RGMYSQISTYSKENSYEL-HFGKLHKLH----KLFTCSIKVKQVDP-----------FLN-NNS--EI--KT-LVNILNL
VQNVSLCIL-IPY---KEKED-VELSKLITMLHYLHKINKIFLSFNEN-S-VLDIPITKYLKHIERKFCIPKK--GY-KN
LAHYHILLFLNLHLYY----YNCRGINLSLLKNCFAYLEEK-DSHL-FINETEVIMFLNFFSKLMQIKENVKRKNDI-FS
LFKL-----------------------------DHFKNT-----------------QIGGKGKKVLSN-MH-QLVV---H
SNRVED-DNIFHSMRQY---VEH-STLSDIMNIFVKKYLNR------IIHILFFQN-WVQLKKN---------LVLEYN-
TSFL-------------NT-QPKIKN----TKLEFPST-VCS---SNMNS-M-NM---------P-F----FPLMKYSLN
VYFMTYESVYSN-YPYNEAVKGGVLLNLLNNMIKYKRNKLNGENFFFIISCLLKAKMFRHEVYYMYYKLLSTN--LQQWE
----------------------------MPYVFYIMRRIFEETADTDVMN-SK-----GVGIHGG-NSSSNSSSICSGNS
SSICSSNSSSICSGNSSSICSSN--------SSSICSSNSSSICSSINSSNASVDGDVHRNNAPNDDVLSDPRGRLHRMG
INSLIVRAIVELSSKIILNDKNYINNFNFFKEVLHVYFEK--YEKLSL-TYKRFNYFVLSYLNNFT-KCNKKECEKNLIE
NKLVMLINNAASFLYTINKYSNK-TKKNEK-------------------------TDV-KEKERNILHVHN-TK-K-KDE
KPKYADNVYDLKKEHAHYLMECIRHTKS-E-LPPIISASSSHMDHI-NC-TFKRSNT-ETNDEHRVQKNGAELMKNVQLH
KSDDTYSGNCSS-SYSGTHRSNERGSYD---EEHLKNKLTKLLQKLLCILYINKMK-NKM-QHEIELTSRNIIDILISLK
NCKLRYVNIIQVLSKKYIENI-FTQKSSVKTEYQLKFFNTIIFLDYFKEANNYFEEYILNK-TDESYNDKLH------H-
-QGKPFKRLKPHILYSHFLKMPIMEVIYASNISTYLLNFVSFL-DYV--DIESQKRVCSKVKTLIQILLKMHCTYDQHHN
P------------------------------------------------------------------H-NHHSLANKLV-
-K-RNI------FILFTLLNFAG---PSFDISSLHFESLNIFYNNFILNYFP--Q-HTNMIQSSSTHQNVFEFLTNFLEK
YSHR----YEVH--------------------------NEKHVHLFNVDIVLVILR---------------------KL
