# Supplementary material for: Phosphorylation in the Plasmodium falciparum Proteome: A Meta-Analysis of Publicly Available Data Sets
Source: J Proteome Res. 2024 Oct 30;23(12):5326–41. doi: 10.1021/acs.jproteome.4c00418 (PMC11629380; doi:10.1021/acs.jproteome.4c00418)
Supplement: Supplementary file 7 — pr4c00418_si_007.zip [file pr4c00418_si_007.zip › plasmodium_alignments/PF3D7_0208500_orthos.afa]

>PVVCY_0300660
MLFCKMKILLL-SIFFLYYVNAFKNMN-NHASLQIAS-RRSEKSNFRN--ND-NFLEKRK-SKTSLNSTFDEIKSIISKQ
LSVEEDKIEPTSSFTK--------------DLGADSLDQVELIMALEEHFKITISDQDALKINTVEDAINFIEKNKKPDA
--------------------------------------------------------------------------------
--------------------------------------------------------------------------------
--------------------------------------------------------------------------------
--------------------------------------------------------------------------------
--------------------------------------------------------------------------------
--------------------
>PBILCG01_0211100
-----MKILLL-CIIFLYYVNAFKNTQKDGVSLQISKKKRSNQVNFLNRKNDYNLIKNKN-QPSSLKSTFDDIKKIISKQ
LSVEEDKIQMNSNFTK--------------DLGADSLDLVELIMALEEKFSVTISDQDALKINTVQDAIDYIEKNNK--Q
--------------------------------------------------------------------------------
--------------------------------------------------------------------------------
--------------------------------------------------------------------------------
--------------------------------------------------------------------------------
--------------------------------------------------------------------------------
--------------------
>PRCDC_0207400
-----MKILLL-CIIFLYYVNAFKNTQKDGVSLQILKKKRSNQVNFLNRKNDYNLIKNKN-PPSSLKSTFDDIKKIISKQ
LSVEEDKIQMNSNFTK--------------DLGADSLDLVELIMALEEKFNVTISDQDALKINTVQDAIDYIEKNNK--Q
--------------------------------------------------------------------------------
--------------------------------------------------------------------------------
--------------------------------------------------------------------------------
--------------------------------------------------------------------------------
--------------------------------------------------------------------------------
--------------------
>PKNH_0412600
-----MKAILV-WFVFVCGVFAFRHSGNNRL-CQDTA-NRKGCLNYRNRKNDKGSERRRG-YTYSLGSTFDDIKKVISKQ
LSVEEEKIQMESNFTK--------------DLGADSLDIVELIMALEEKFNITISDQDALKINTVQDAIDFIEKNKKSDV
--------------------------------------------------------------------------------
--------------------------------------------------------------------------------
--------------------------------------------------------------------------------
--------------------------------------------------------------------------------
--------------------------------------------------------------------------------
--------------------
>MKS88_001174
-----MKIMLL-FLLFLYCVNAFKNTLKDGVSLQIFK-KTKNDLSVNYTKKDKDFLRRKQ-IGSSLKSTFDDIKQIISKQ
LSVEEDKIQTDSNFTK--------------DLGADSLDLVELIMALEEKFSITISDQDALKINTVQDAIDFIEKNKKQDA
--------------------------------------------------------------------------------
--------------------------------------------------------------------------------
--------------------------------------------------------------------------------
--------------------------------------------------------------------------------
--------------------------------------------------------------------------------
--------------------
>PRELSG_0414100
-----MKVLLL-CIFFLYYVNAFKNTLKDGVSFKVCK-RRKSDVNFRNKKNDSSIL-RRN-TMNSLKSTFDDIKKITSKQ
LSVEEDKIKLESSFTK--------------DLGADSLDLVELIMALEEKFNITISDADALKINTVQDAIDFIEKNKK---
--------------------------------------------------------------------------------
--------------------------------------------------------------------------------
--------------------------------------------------------------------------------
--------------------------------------------------------------------------------
--------------------------------------------------------------------------------
--------------------
>PCHAS_0307800
MLFHKMKIILL-SIFFLYYVNAFKNMN-NHVSLQIAS-RRSGKSNFRN--SD-NFLEKRK-SKTSLNSTFDEVKSIISKQ
LSVEEDKIEPTSSFTK--------------DLGADSLDQVELIMALEEHFKITISDQDALKINTVEDAISFIEKNKKPDA
--------------------------------------------------------------------------------
--------------------------------------------------------------------------------
--------------------------------------------------------------------------------
--------------------------------------------------------------------------------
--------------------------------------------------------------------------------
--------------------
>PY17X_0306200
MLFRKMKIILL-SIFFLYYVNAFKNMN-NHAPLQIAS-RRNEKTSFRN--ND-SFMEKKK-SRTSLNSTFDEIKGIISKQ
LSVEEDKIQLNSSFTK--------------DLGADSLDQVELIMALEEHFKITISDQDALKINTVEEAIDFIEKNKKPDA
--------------------------------------------------------------------------------
--------------------------------------------------------------------------------
--------------------------------------------------------------------------------
--------------------------------------------------------------------------------
--------------------------------------------------------------------------------
--------------------
>PBANKA_0305600
MLFRKMKIILL-SIFFLYYVNAFKNMS-NHASLQIAS-RRNEKTNFRN--SD-SFMEKKK-SRTSLNSTFYEIKSIISKQ
LSVEEDKIQLTSSFTK--------------DLGADSLDQVELIMALEEHFKITISDQDALKINTVEDAINFIEKNKKPDA
--------------------------------------------------------------------------------
--------------------------------------------------------------------------------
--------------------------------------------------------------------------------
--------------------------------------------------------------------------------
--------------------------------------------------------------------------------
--------------------
>PCOAH_00008660
-----MKAILL-WFVFVCGVFAFRHSGNNRL-YQSTG-NRKGCLNYRKTKNDNGTERRRG-YAYSLGSTFDDVKKVISKQ
LSVEEEKIQMESNFTKLHLIKMNTTTTTMQDLGADSLDLVELIMALEEKFNITISDQDALKISTVQDAIDFIEKNKKSDS
--------------------------------------------------------------------------------
--------------------------------------------------------------------------------
--------------------------------------------------------------------------------
--------------------------------------------------------------------------------
--------------------------------------------------------------------------------
--------------------
>PGAL8A_00016500
-----MKILLL-CIFFLYYVNAFKNTLKGDVSFKMYK-RRKSDINFRNIKNNSSTF-RRN-TNSSLKSTFDDIKKITSKQ
LSVEEDKIKLESSFTK--------------DLGADSLDLVELIMALEEKFNITISDADALKINTVQDAIDFIEKNKK---
--------------------------------------------------------------------------------
--------------------------------------------------------------------------------
--------------------------------------------------------------------------------
--------------------------------------------------------------------------------
--------------------------------------------------------------------------------
--------------------
>PcyM_0415000
M----MKAILL-WFVFVCGVFAFRHSGNNRL-CQETG-NRKGCLNYRKTQNDNSTERKRG-SASSLGSTYDDIKKVISKQ
LSVEEDKISMESNFTK--------------DLGADSLDIVELIMALEEKFNITISDQDALKISTVQDAIDFIEKNKKSDV
--------------------------------------------------------------------------------
--------------------------------------------------------------------------------
--------------------------------------------------------------------------------
--------------------------------------------------------------------------------
--------------------------------------------------------------------------------
--------------------
>C922_02811
M----MKAIPL-WFVLVCGVFAFRHSGNNRL-CQETG-NRKGCLNYRKIKNDNGTEGKRG-YTWSLGSTFDEIKKVISKQ
LSVEEDKIQMESNFTK--------------DLGADSLDLVELIMALEEQFNITISDQDALKISTVQDAIDFIEKNKKSDV
--------------------------------------------------------------------------------
--------------------------------------------------------------------------------
--------------------------------------------------------------------------------
--------------------------------------------------------------------------------
--------------------------------------------------------------------------------
--------------------
>PADL01_0207200
-----MKIIFL-CIIFLYYVNAFKNTQKDGVSLQISKKKRSNQVNFLNRKNDYNLIKNKN-SHSSLKSTFDDIKKIISKQ
LSVEEDKIEMTSNFTK--------------DLGADSLDLVELIMALEEKFNVTISDQDALKINTVQDAIDYIEKNNK--Q
--------------------------------------------------------------------------------
--------------------------------------------------------------------------------
--------------------------------------------------------------------------------
--------------------------------------------------------------------------------
--------------------------------------------------------------------------------
--------------------
>PGSY75_0208500
-----MKIIFL-CIIFLYYVNAFKNTQKDGVSLQISKKKRSNQVNFLNRKNDYNLIKNKN-SHSSLKSTFDDIKKIISKQ
LSVEEDKIEMTSNFTK--------------DLGADSLDLVELIMALEEKFNVTISDQDALKINTVQDAIDYIEKNNK--Q
--------------------------------------------------------------------------------
--------------------------------------------------------------------------------
--------------------------------------------------------------------------------
--------------------------------------------------------------------------------
--------------------------------------------------------------------------------
--------------------
>PVP01_0416300
M----MKAILL-WFLFVCGVFAFRQSGNNPL-CQQSG-NRKGRLSYRKTTGGQGATGRRG-SAYSLGSTFDDIKKIISKQ
LSVEEDKIQMESNFTK--------------DLGADSLDIVELIMALEEKFNITISDQDALKISTVQDAIDFIEKNKKSDA
--------------------------------------------------------------------------------
--------------------------------------------------------------------------------
--------------------------------------------------------------------------------
--------------------------------------------------------------------------------
--------------------------------------------------------------------------------
--------------------
>AK88_03821
MM---KKVILL-WFVFVCGVFAFRNSGNKRL-CQETG-QRKGSVNYRRTKSDNGTERKRGGYTYSLGSTFDDVKKVISKQ
LSVEEEKIQMESNFTK--------------DLGADSLDLVELIMALEEKFNITISDQDALKISTVQDAIDFIEKNKKSDA
GGEVSNHTCSAKKPIWKKARTPFHMALPKRNALLKTTVLCYYLLLTAPFCNITTTTLCHGFILKHTPTLEAFLSGRDSTK
KGLSNDHLRRNIFKNRSNTMCVHGKKKGKNKEVLHQVQEIINKQNLHKGNEEDEQDQEEEEDHGERAKGKGKGTSNPRTG
QERNTQKSHKGNMPKETPGGKNKTADLYLRNNIRIKSSLTEEEEEDGVEVGRDTEEDPLTEDASSMEDISPDDEEEQEEP
VTEEDLDTLNKACAEKMESVYSYIKKESYRFNLNSLSNTMFENERIKINDQNHIIKHISHIKKKENLFIITPYDPYYVNF
IYNHFVKEYKELKFYVKDRSVYAVVPPLSENLKNEIRIKIKGKIEDAKGTLRNVRKQMLTKLEKVRGRIGKDIYFAQRNH
IQSLHDQTRKRIEAILNELR
>PF3D7_0208500
-----MKILLL-CIIFLYYVNAFKNTQKDGVSLQILKKKRSNQVNFLNRKNDYNLIKNKN-PSSSLKSTFDDIKKIISKQ
LSVEEDKIQMNSNFTK--------------DLGADSLDLVELIMALEEKFNVTISDQDALKINTVQDAIDYIEKNNK--Q
--------------------------------------------------------------------------------
--------------------------------------------------------------------------------
--------------------------------------------------------------------------------
--------------------------------------------------------------------------------
--------------------------------------------------------------------------------
--------------------
>PPRFG01_0208500
-----MKILLL-CIIFLYYVNAFKNTQKDGVSLQILKKKRSNQVNFLNRKNDYNLIKNKN-PSSSLKSTFDDIKKIISKQ
LSVEEDKIQMNSNFTK--------------DLGADSLDLVELIMALEEKFNVTISDQDALKINTVQDAIDYIEKNNK--Q
--------------------------------------------------------------------------------
--------------------------------------------------------------------------------
--------------------------------------------------------------------------------
--------------------------------------------------------------------------------
--------------------------------------------------------------------------------
--------------------
>PmUG01_04023600
-----MKIMLL-FLLFLYCVNAFKNTLKDGVSLQIFK-KTKNDLSVNYTKKDKDFLRRKQ-IGSSLKSTFDDIKQIISKQ
LSVEEDKIQTDSNFTK--------------DLGADSLDLVELIMALEEKFSITISDQDALKINTVQDAIDFIEKNKKQDA
--------------------------------------------------------------------------------
--------------------------------------------------------------------------------
--------------------------------------------------------------------------------
--------------------------------------------------------------------------------
--------------------------------------------------------------------------------
--------------------
>PBLACG01_0205100
-----MKIILL-CIIFLYYVNAFKNTQKDGVSLQISKKKRSNQVNFLNRKNNYSLIKNRN-PPSSLKSTFDDIKKIISKQ
LSVEEDKIQMNSNFTK--------------DLGADSLDLVELIMALEEKFNVTISDQDALKINTVQDAIDYIEKNNK--E
--------------------------------------------------------------------------------
--------------------------------------------------------------------------------
--------------------------------------------------------------------------------
--------------------------------------------------------------------------------
--------------------------------------------------------------------------------
--------------------
>PocGH01_04021500
-----MRIVLLFCLFCLYYVNGFKTVLKDNSPLQMFK-KRSSDVGFRNNRNNGTFLRTQK-RGTSLKGTFDDIKKIISKQ
LSVEEDKIKTESNFTK--------------DLGADSLDLVELIMALEENFKITISDQDALKINTVQDAIDFIEKNKKTDA
--------------------------------------------------------------------------------
--------------------------------------------------------------------------------
--------------------------------------------------------------------------------
--------------------------------------------------------------------------------
--------------------------------------------------------------------------------
--------------------
