# Supplementary material for: Phosphorylation in the Plasmodium falciparum Proteome: A Meta-Analysis of Publicly Available Data Sets
Source: J Proteome Res. 2024 Oct 30;23(12):5326–41. doi: 10.1021/acs.jproteome.4c00418 (PMC11629380; doi:10.1021/acs.jproteome.4c00418)
Supplement: Supplementary file 7 — pr4c00418_si_007.zip [file pr4c00418_si_007.zip › plasmodium_alignments/PF3D7_0208600_orthos.afa]

>PGAL8A_00016400
MIIQNEKK-IR----KIILFY-FLI-FFLNKFIVIYSC--LDIKKKIKYDIFLTNKNKYS-SCFL-NFY-LYKKNILKN-
--FRK--VIY-NNKFSNI-KTKKN--IYILYAHKKKK-K--QD---------KIEEI-LKKKLLNNNEK-----------
--NT-T----------------------------------EEDETIN---N-----------------------------
------------------------------------------------------------SNEEIVID----NQIKGN-D
SFSL-KNYKIKKNLRED-IDDN------EDNSTSK----DKKEIKN-N-DNE-NNDNEN---N----------NLGE---
---N-S---VERNEDEEEE-E--DEE--EDEEEEEDEEEYENTEEYINNLNKICLDKMNNVYKYIRKESYRFNLNNVSNI
MFENEKVKINERIYTIKHICHIKKKENLFIITPYDPYYVNFIYKHFVKEYNELKFYIKDKSVFAIIPPISESLKNEIKTK
IKNKIEDSKLTLRNVRKKMMDKLEKIKNKIGKDIYFKQKNYIQSIHDQTKKNIEKIFEELK
>PBANKA_0305700
MLQKH------------AFGFAFFFGIIILSITTGIKC--VYLKRQINEHLFETSQHKYP-SFFLGYKYNIKNRNFLKN-
--HKN--IKYHNKKE-SE-KKKNN--PHLLYGHKKKN-K--NNIED-----KNLEQT-LKTKISTKWNQ-TNK----NEK
--GK-GG------------------------EI----TYDEDDEHIE---MK----------------------------
-------E-------------------------------DVEN----------EKKTNKSISKDIKEE----IKKKNN-E
TLIL-KNCSIKKNKLNNIMNQN------E-ED-----------------------NSIH-----------------E---
---Q-T---NE-TKENE------EEI--NEQVENEEEEEIIITEDEFGNLSKLCSEKMNKVYEHIKKESYRFNLNNVSSA
MFENEKVKINERIYTINHICHIKKKENLFIITPYDPYFVNFIYLHFTKEYSELKFYIKDKSICAVIPPLSEHLKNEIKNK
IKDKIEESKITLRNVRKKFMNKLEKIKNYIGKDIYFKQKNHIQSLHDQTKKKIEKIFNEAI
>PVL_040011800
MRSV----------------------------------------------------------------------------
--------------------------------------------------------------------------------
--------------------------------------------------------------------------------
--------------------------------------------------------------------------------
--------------------------------------------------------------------------------
--------------------T--DHADDPD--DP-DDPDEPVTEEDLDSLSKTCAEKMESVYNYIKKESYRFNLNSISNT
LFENEKVKINDQLMTIKHMSHIRKKENLFIITPYDPYYVNFIYNHFVKEYKELKFYVKDRSLYAVVPPLSENLKNEIKIK
IKEKVEDSKGTLRNVRKQMLAKLEKLRGRIGKDIYFFQRNHIQSLHDQTRKRIEALLSELR
>PRCDC_0207500
MIFQHFLS-LHNEKKISMFFYTFII-LYISNVRIFYDC--LNLKNEKNYNVLLKNGNNNSPSYYFLNSNYRNNNNFLRRK
ENYQRVLLLY-NPKF-ND-GAKRN--SYILYAHSKKN-K--NKNKI-----NHNNNI-TKRETVSRRDR-DDE----DDN
--YD-D-------------------------GE----NYDNDDENYD---DGE-NYDNDDENYDDDDENYDDDDENYEDG
E-NYEDGE-NYDDDENYDDDENYDDEYY--DDDYPFNNDDIDIGDKDTPYETQK---SKIRSKDENVA----HQNKGG-N
TLSL-ENYKIKKNANYD-LETD------KKNKVKK-----------KQ-DEE-MDETNE---------------------
---K-D---DNINDNNDDN-NN-EHN--DDI-MEEEYEEDYITEEHIKDLHKICSEKMNKVYEFLKKESYRFNLNNVSND
MFENEKVKINERIYTVKHICHIKKKENLFTITPYDPYFVNFLYQHFIKEFDELKFYVKDKSLYAIIPPISENLKNEIKMK
IKRKIEDSKVTLRTVRKQMMDKLEKFKNKIGKDIYFKQKNYIQSIHDQTKKNIEKLFADTK
>PCOAH_00008670
MALSKRST-LS----KTVLCYLLFM-APLCSITTNTICHGFILKRTPKLEAFLTRGDSTK-KGLP-NDH-SRMNNFTKR-
--S--------------N-AQRKN--HSTVYAHGKKKGK--NKEAL-----HQVREI-INKQKS----------------
--ST-GG------------------------EG----DDEDDEEDEDDDEPD----------------------------
-------D-------------------------------GVKGKGTYNPHAGQQKNIQKNQKGNIAKG-TSGGKNKTA-D
LYLS-NNIKIKSSLKEE-EEQ---------GD-----------------DVE-LERDTD-----------------S---
---E-E---DALTEDDPSM-E--DTS--PED-ED-EQEEEPVTEEDLNALNKTCAEKMESVYNYIKKESYRFNLNSISNT
MFENEKIKINDQIHIIKHISHIKKKENLFVITPYDPYYVNFIYNHFVKEYKELKFYVKDRSVYAVVPPLSENLKNEIRIK
IKEKIEDSKGTLRNVRKQMMTKLEKVRNRIGKDIYHMQKNHIQSLHDQTRKRIEAILNDLR
>PcyM_0414800
MALSKRNTLLS----KTVLCYLLLM-VPLYNITTTTLCHGFILKSTSKLDAFLICTDKAK-KGSS-NDR-LRRSNFTKR-
--SNT--VMF-TKNG-SN-AQRMN--HNTVYAHGKKKKKGKNKEAV-----LQVREI-INRQMA----------------
--PT-GN------------------------EE----EEEADDEEE----AD----------------------------
-------E-----GEEADE------------------WEGAKRKGSSNPRAGQQRNAQQNHRGTVPKG-TPGGKNKTA-D
LYLSNNNIKIKASLKEE-EQKQQRHERQRQAD-----------------GVE-VGRDTK---E----------ELLYNED
PLHN-E---DPLTEDAPSM-E--DPP--PDD-ED-EEEEEPVTEEDLDTLNKTCAEKMENVYNYIKKESYRFNLNSISNT
MFENERIKINEQNFMIKHISHIRKKDNFFIITPYDPYYVNFIYNHFVKEYKELKFYVKDRSVYAVVPPLSENLKNEIRIK
IKEKIEDSKGTLRNVRKQMLTKLEKVRGRIGKDIYFMQKNHIQSLHDQTRKRIEAILNELR
>PocGH01_04021400
MVTIS---------------Y--------------SYCNAFIINSKCKRATYL-----------FSGDSNVK-RDLLTC-
--WK---RKY-TSSN-NR-TKGDD--YFSLHAHKKKK-S--KKAD-------AVEKM-LKKKIITIREPNLNA----NEG
--NYSGV------------------------DSNHLVKKEYDEEHTE---IA----------------------------
---------------------------------------N-------VPFEKGK---NKNDKNKKGIA----KEEKQN-S
SFTL-KNYKIRKNVANE-LVKT------EENLEKSTAQSTAQST-AQSTAKS-TEKNTK---KIFINALQNDDDITDTSS
EEET-T---DETTE-ATEATE--ATE--ATE-ATEATEATEATEEDLHNLSSICEEKMNSVYNYIKKESYRFNINNVSSV
MFEDEKIKINERIYKIKHICHIKMKENLFTLTPYDPYFVNFIYIHLKKEYNEINVYIKNNSVYILIPPISENLKNELLIK
IKNKIENSKIILRNIRKNILHKLDILKKKISKDIYFKQKNYIQSLHDKTKKKIEHIFTELK
>PRELSG_0414000
MITQNEKK-IR----KIILFYFFLI-LFLNKIIVIYNC--IGIKKNFKYNIFLINKNKYS-SCFL-NLYNTYNKNILNN-
--FKE--IIY-NKEP-SGIKTKKN--TYLIYLQKKKK-K--HD---------KIEEI-LKKQVLNNKEQ-----------
--N-----------------------------------TLENEDISK---AN----------------------------
-------E-------------------------------IKPK----------EKKKKKASNDKIVID----NQIRGN-D
SFSL-KNYQIKKSIRDD-IKED------EDED----------------------DEDNE---E----------ENNH--L
DENG-E---EEQNEDE-NN-N--DE---EE--EEGEEKEEEITEEDIGNLNKMCLDKMNNVYNYIRKESYRFNLNNVSNV
MFENEKVKINERIYIIKHICHIKKKENLFTITPYDPYFVNFIYQHFVKQYNELKFYIKDKSVFAIIPPISESLKNEIRTK
IKSKIEDSKLTLRNVRKQMMDKLEKIKNKIGKDIYFKQKNYIQSLHDQTKKSIEKISEELK
>PBLACG01_0205200
MIFQHLIT-LHNEKKISMFFYTFLI-LYISHVSIFYEC--LNLKNEKNYNVFLINGNNNSPSYYFLNCNYRNNNNVLRRK
ENYQRVLLLY-NSEF-NE-RAKKN--SYILYAHSKKN-K--NKNKI-----NH-NNI-TKRERINRRDQ-DGDDENEDDN
--YD-DDKDNYNDNENYNDNENYNDNENYDDDE----NYDDD-ENYD---ADE-NYDDD--------ENYDD-DENYDDD
E-NYDDDE-NYDDDENYDDDENYDDDEN--YDDYPFNNDDIDIGDKDTPYETQK---SKIRSKDENMT----HQNKGS-N
TLSL-ENYKIKKNVNHD-METH------KKNKVKK-----------KH-DEE-MYETNKNNKN----------ETNE---
---KVD---NNINNNNDDK-DN-EHN--DDM-IDEEYEEDYITEEDIKDLHKICSDKMNKVYEFLKKESYRFNLNNVSND
MFENEKVKINERIYTVKHICHIKKKENLFTITPYDPYFVNFLYQHFIKEFDELKFYVKDKSLYAVIPPISENLKNEIKMK
IKRKIEDSKVTLRTVRKQMMDKLEKFKNKIGKDVYFKQKNYIQSIHDQTKKNIEKIFADTK
>PGSY75_0208600
MIFQHLIS-LHNEKKISMFFYIFLI-LYITHVRTFYDC--LNLKNEKNYNVFLINGNNNGPSYYFVNSNYRNNNNFLRRK
ENYQRVLLLY-DPPL-NE-GAKRN--NYILYAHGKKN-K--NKNKM-----NHYNNVTTKRETINRRDQ-DDE----DEE
DNYE-DD------------------------EA----NYEDDEANYE---DDEANYEDD-------EDNYEDDEDNYEED
ENNYEDDEDNYEDDE-----DNYDDEYDEDDDDYPFNNDDIDIGDKDTPYETQK---SKTRSKDENMT----HQNKGANT
TLSL-ENYKIKKNVNYD-IETD------KKNKVKK-----------KD-EED-IHETNE---------------------
---K-D---DNINDNNDDK-NN-EHI--DDI-MDEEYEEDYITEEDIKDLHKICSDKMNKVYEFLKKESYRFNLNNVSND
MFENEKVKINERIYTVKHICHIKKKENLFTITPYDPYFLNFLYQHFIKEFDELKFYVKDKSLYAVIPPISENLKNEIKMK
IKKKIEDSKVTLRTVRKQMMDKLEKFKNKIGKDIYFKQKNYIQSIHDQTKKNIEKIFADAK
>PKNH_0412500
MALSKRNR-LS----KTVLWYLLLI-TPLCNITTKAICHGFVLKRAPTLEAFLSRRNSAK-KGFS-KDH-PRMNNFTKR-
----------------SN-TERNN--HNQMYAHGKKKGK--NKEAL-----LQMGGI-MSRHKL----------------
--ST-GD------------------------DD----DDDEDDDDE----AD----------------------------
-------E-------------------------------GMEGKGNSNPRPGQQRNTQKNQRENMGKE-TWGGKNKVT-D
LYLR-NNIKIKSSLKEE-EQQK------RQGD-----------------GVH-ADRDTE---E----------ELLS---
---N-E---EDLTEDASSM-E--NTS--LDD-EDEQDDEEPVTEEDLDTLNKTCAEKMESVYNYIKKESYRFNLSSISNT
MFENEKIKINDQILIIKHISHIKKKENLFMITPFDPYYVNFIYNHFVKEYKELKFYVKDRSVYAVVPPLSENLKNEIRIK
IKEKIEDSKATLRNVRKQMLTKLDKMRGRIGKDIYFMQRNHIQSLHDQTRKRIEAILNELR
>PBILCG01_0211200
MIFQCLIT-LHNEKKISMFFYTLLI-LYISHVRIFYDC--LNLKNEKNYNVFLINENKNCPSYYFLNSNYRNNNNFLRRK
ENYQRVLLLY-NPEF-NE-GGKKN--SYILYAHSKKN-K--NKNKI-----NPYNNI-TKRETINRRDQ-DDE----EDN
--YE-D-------------------------DE----NYEDD-ENYE---DDE-NYEDD--------ENYED-DENYEDD
E-NYEDDE-NYDDDENYEDDENYEDDEN--YDDYAFNNDDIDIGDKDTPYEAGK---SKVRSKDEIMA----NQNKGD-N
TLSL-ENYKIKKNVNYD-METD------KKIKVKK----------KKQ-DEE-MYETNKNDKN----------ATNE---
---K-D---DNINDNIDDK-DN-EHN--DDM-IGEEYEDDYITEEHIKDLHKICLEKMNKVYEFLKKESYRFNLNNVSND
MFENEKVKINECIYTVKHICHIKKKENLFTITPYDPYFVNFLYQHFIKEFDELKFYVKDKSLYAIIPPISENLKNEIKMK
IKRKIEDSKVTLRTVRKQMMDKLEKFKNKIGKDIYFKQKNYIQSIHDQTKKNIEKIFADTK
>PPRFG01_0208600
MIFQHFLS-LHNEKKISMFFYTFLI-LYISHVRIFYDC--LNLKNEKNYNVLLKNGNNNSPSYYFLNSNYRNNNNFLRRK
ENYQRVLLLY-NPKF-ND-GAKRN--SYILYAHSKKN-K--NKNKI-----NHNINI-TKRETVSRRDR-DDE----DDN
--YD-DD------------------------DE----NYDDDDENYD---DGE-NYEDD-ENYDDDDENYDD-GENYDDG
E-NYEDDE-NYDDDENYDDDENYDDEYD--DDDYPFNNDDIDIGDKDTPYETQK---SKIRSKDENVT----HQNKGG-N
TLSL-ENYKIKKNANSD-LETD------KKNKVKK-----------KQ-DEE-MDETNKNNKN----------ETNE---
---KDEKDEKDEKEEKDDN-IN-DNN--DDI-MEEEYEEDYITEEHIKDLHKICSEKMNKVYEFLKKESYRFNLNNVSND
MFENEKVKINERIYTVKHICHIKKKENLFTITPYDPYFVNFLYQHFIKEFDELKFYVKDKSLYAIIPPISENLKNEIKMK
IKRKIEDSKVTLRTVRKQMMDKLEKFKNKIGKDIYFKQKNYIQSIHDQTKKNIEKLFADTK
>PY17X_0306300
MLQKH------------VVGFAFFFGIIILSIITGIKC--VYLKRQINEHLFETSQNKYP-SFFLENKYNIKNKTFFKN-
--HKK--IKYHNKRE-SE-KKRNK--PYLLYGHKKKN-K--NNIGNKNNDDKNLEQT-LKTKTSTKWNQ-TNK----NEK
--GK-GG------------------------EI----NYDEDDEENE---IK----------------------------
-------A------K------------------------KAKK----------AKKIEKAISNDIKEE----IKKKNN-E
TLTL-KNCSIKKNKLNNLMNQN------E-EN-----------------------NSTH-----------------D---
---Q-V---EN-GDEDEDGEENEDEN--EDENEDENEEEIIITEDEFENLSKLCSEKMNKIYDHIKKESYRFNLNNVSSA
MFESERVKINEQIYTINHICHIKKKENLFIITPYDPYFVNFIYIHFTKEYNELKFYIKDKSVYVVIPPLSEHLKNEIKNK
IKDKIEESKITLRNVRKKFMNKLEKIKNYIGKDIYFKQKNHIQSLHDQTKKNIEKIFNEAI
>PmUG01_04023500
MILH----------------YCLFF-ALLSSVITNCYS--IHLKKQLKYISLSINGNQTS-ISFIKRS--LNRRNSLNR-
--IHR--LKY-NKIG-SE-GKTENSHYYTLYAHKKKK-K--KKID-------KVEEH-LKNQLTNKGVQ-KNK----WEQ
--GE-EY----------H-------------ET----PDNEDEQEIE---AE----------------------------
------DE-DVDEEEDVDI-------------GINFDVDGAEIY-PMSPYASEKRRKEKNSKAMTNDGANTGGITRRE-D
SFTL-KNYKIKKSLRES-IKMD------NKDDSED-AGYYEQEVKKRQ-TGE-IGEGSE---E----------DITEHSI
ENNG-S---DDSVEDRSDG-T--DGL---D--DDSNENDETITEEDFENLNRMCSEKMSKVYNYIKRESYRFNLSNVSSV
MFEDEKVKINERIYTIRHICHIKKKENLFTITPYDSYFVNFIYQHFVKEYNELKFYIKDKSVYAVVPPISENLKNEIKIK
IKSKIDDAKVTLRNVRKQLIDKLEKIKNQIGKDIYFKQKNYIQSLHDQTKKQIEKLFEEFK
>PF3D7_0208600
MIFQHFLS-LHNEKKISMFFYTFLI-LYISHVRIFYDC--LNLKNEKNYNVLLKNGNNNSPSYYFLNSNYRNNNNFLRRK
ENYQRVLLLY-NPKF-ND-GAKRN--SYILYAHSKKN-K--NKNKI-----NHNINI-TKRETVSRRDR-DDE----DDN
--YD-DD------------------------DE----NYDDDDDNYD---DDE-NYEDD--------ENYDDDDENYDDG
E-NYEDDE-NYNDDENYDDDENYDDEYD--DDDYPFNNDDIDIGDKDTPYETQK---SKIRSKDENVA----HQNKGG-N
TLSL-ENYKIKKNANSD-LETD------KKNKVKK-----------KQ-DEE-MDETNKNNKN----------ETNE---
---KDE---KDEKEEKDDN-IN-DNN--DDI-MEDEYEEDYITEEHIKDLHKICSEKMNKVYEFLKKESYRFNLNNVSND
MFENEKVKINERIYTVKHICHIKKKENLFTITPYDPYFVNFLYQHFIKEFDELKFYVKDKSLYAIIPPISENLKNEIKMK
IKRKIEDSKVTLRTVRKQMMDKLEKFKNKIGKDIYFKQKNYIQSIHDQTKKNIEKLFADTK
>PADL01_0207300
MIFQHLIS-LNNEKKISMFFYIFLI-LYITHVRTFYEC--LNLKNEKNYNVFLINGNNNGPSYYFVNSNYRNNNNFLRRK
ENYQRVLQLY-DPPL-NE-GAKRN--SYILYAHGKKN-K--NKNKM-----NHYNNVTTKRKTVNRRDQ-DDE----DED
--EE-E-------------------------ED----NYEDDEANYE---DDEANYEDD-------EDNYEDDEDNYEDD
EDNYEDDEDNYEDDE-----DNYDDEYDDDDDDYPFNNDDIDIGDKDTPYETQK---SKTRSKDENMT----HQNKGGNT
TLSL-ENYKIKKNVNYD-IETD------KKNKVKK-----------KD-EED-IHETNE---------------------
---K-D---DNINDNNDDK-DN-EHI--DDI-MDEEYEEDYITEEDIKDLHKICSDKMNKVYEFLKKESYRFNLNNVSND
MFENEKVKINERIYTVKHICHIKKKENLFTITPYDPYFVNFLYQHFIKEFDELKFYVKDKSLYAVIPPISENLKNEIKMK
IKKKIEDSKVTLRTVRKQMMDKLEKFKNKIGKDIYFKQKNYIQSIHDQTKKNIEKIFADAK
>PCHAS_0307900
MLQKH------------AFGFAFYFGFIILSITTGIKC--VHLKRQINENLFETSQHKYP-SFFLGDKHNIKNRHFLKN-
--YNK--IKYYNKEE-SK-NKRNN--PYLLYGHKKKN-K--NHIEN-----SSLEQT-LKTKTSAKWSQ-INK----NEK
--GK-GS------------------------EI----NYDEDDEDIE---MD----------------------------
-------E-------------------------------DEEN----------EKKTNKQISKSIKEE----IKKKNN-E
TLTL-KNCSIKKKKLNNIMDQD------E-ED-----------------------GSTP-----------------E---
---Q-T---DE-TEEAEEA-E--DAA--DEE-EEEEEEEIVITEEEFGNLSKLCSEKMNKVYEYIKKESYRFNLNNVSSA
MFENEKVKINEQIYTINHICHIKKKENLFIITPYDPYFVNFIYQHFIKEYNELKFYIKDKSVYAVIPPLSEHLKNEIKNK
IKDKIEESKITLRNVRKKFMTKLEKIKNYIGKDIYFKQKNHIQSLHDQTKKSIEKIFNEAI
>PVVCY_0300670
MLQKH------------GFGFAFFIATIILSITTGIKC--VYLKRQINENLFEISQHKYP-SFFLGDKYNIKNRHFLKN-
--HNK--IKYHNKKE-SD-NKRND--AYLLYGHKKKN-K--NNIEN-----SSLEQT-LKTKTSGKWNQ-TNK----NEK
--GK-GS------------------------EI----NYDEDDEDIE---MD----------------------------
-------E-------------------------------DEET----------EKKTNKQISKNIKEE----IKKKNN-E
TLTL-KNCSIKKKKLNNIMDKD------E-EE-----------------------NSTD-----------------E---
---Q-A---DE-LDEAEEGEED-DDI--NEE-FEDEEEDIVITEEEFGNLSKLCSEKMNKVYEYIKKESYRFNLNNVSSA
MFENEKVKINEQIYTINHICHIKKKENLFIITPYDPYFVNFIYQHFIKEYNELKFYIKDKSVYAVIPPLSEHLKNEIKNK
IKDKIEESKITLRNVRKKFMTKLEKIKNYIGKDIYFKQKNHIQSLHDQTKKSIEKIFNEAI
>C922_02810
MALSKRSS-LS----KTVLCYLLLM-APLWNITTTTLCHGFSLRRTSKLEAFLTRRDSAK-KGLS-DEH-PRRNNFTKR-
--GNT--VMY-TKNG-SH-TQRKN--HNTMYAHGKKKGK--DKEAL-----LQVREI-LNRQMS----------------
--LT-GN------------------------EP----DEHDDEDDED---EG----------------------------
-------G-------------------------------GAKRKGTSNSRAGQERNTQKKHAGAMPKG-PSGEKSKTA-D
LYLR-NNIKIKASLKEE-EQQK------RQAD-----------------GAK-LGSDTE---E----------ELLS---
---S-E---DPLTEDASSM-E--DTS--PDE-ED-EQEEEPITEEDLDTLNKTCAEKMDNVYNYIKKESYRFNLNNISNT
MFENEKIKINDKTMVIKHISHIKKKENLFIITPYDPYYVNFIYNHFVKEYKELKFYVKDRSVYALVPPLSENLKNEIRIK
IKEKIEDSKGTLRNVRKQILAKLEKMRGRIGKDIYFVQKNQIQSLHDQTRKRIEAILNELR
>MKS88_001173
MILH----------------YCLFF-ALLSSVITNCYS--IHLKKQLKYISLSINGNQTS-ISFIKRS--LNRRNSLNR-
--IHR--LKY-NKIG-SE-GKTENSHYYTLYAHKKKK-K--KKID-------KVEEH-LKNQLTNKGVQ-KNK----WEQ
--GE-EY----------H-------------ET----PDNEDEQEIE---AE----------------------------
------DE-DVDEEEDVDI-------------GINFDVDGAEIY-PMSPYASEKRRKEKNSKAMTNDGANTGGITRRE-D
SFTL-KNYKIKKSLRES-IKMD------NKDDSED-AGYYEQEVKKRQ-TGE-IGEGSE---E----------DITEHSI
ENNG-S---DDSVEDRSDG-T--DGL---D--DDSNENDETITEEDFENLNRMCSEKMSKVYNYIKRESYRFNLSNVSSV
MFEDEKVKINERIYTIRHICHIKKKENLFTITPYDSYFVNFIYQHFVKEYNELKFYIKDKSVYAVVPPISENLKNEIKIK
IKSKIDDAKVTLRNVRKQLIDKLEKIKNQIGKDIYFKQKNYIQSLHDQTKKQIEKLFEEFK
>PVP01_0416200
MALSRRTP-LS----KTVLCYLLLM-APLCSITTNALCDGFVLKRSPKLEAFLTGRDGVK-KGLS-DDL-PRRGNLTKR-
--SNA--QGK-NGNA-LY-AHGKN--RNTLHAHGKKE-K--KKEAL-----LHVREV-INRQMV----------------
--GT-GN------------------------EA----DEHGDEEEEE---YS----------------------------
-------E-------------------------------GATRRGTSTPRAGQQKNH---RGGSMTKG-APGGKNKTA-D
LHLR-SNIKIKGSLKEE-QRQ---------AD-----------------GDEAVGRGTE---G----------ELLS---
---S-E---DPLTGDAAST-G--DAP--PD--EQ-DHADEPVTEEDLDSLSKTCAEKMESVYSYIKKESYRFNLNSISNT
LFENEKVKINDQLMTIKHMSHIRKKENLFIITPYDPYYVNFIYNHFVKEYKELKFYVKDRSLYAVVPPLSENLKNEIKIK
IKEKVEDSKGTLRNVRKQMLAKLEKLRGRIGKDIYFFQRNHIQSLHDQTRKRIEALLSELR
