# Supplementary material for: Phosphorylation in the Plasmodium falciparum Proteome: A Meta-Analysis of Publicly Available Data Sets
Source: J Proteome Res. 2024 Oct 30;23(12):5326–41. doi: 10.1021/acs.jproteome.4c00418 (PMC11629380; doi:10.1021/acs.jproteome.4c00418)
Supplement: Supplementary file 7 — pr4c00418_si_007.zip [file pr4c00418_si_007.zip › plasmodium_alignments/PF3D7_0208700_orthos.afa]

>AK88_03822
MAQNPWYVQKSKALRTSKLGKIINKFNEDYDHLMYMSKFMNIKNTLQKIHDNSELIINKKTFNVVRISCVAQLQPRYLNN
VKDGLSIYLANFMLKANHDVKGFTVCFNGIKLKEKEPKVINGDASVMFFKITFNLLLLVLKEDYRIKVQINKIEPLKIHL
DVFGIIEATFSEELFKKFSYNSRNNTFIKDNKTYSLNDIINFTIKNVTYSECGSNVKLIGCI
>PGSY75_0208700 dupelabel1
MAQNPWFVKKSKTLRTSQLEKFINKFNEEYEHLMHMTRFKYIKRTLESIKENSDLIINKKTFSILRISCVAQLQPKYLNK
IDDGISVYLSNFMLKANHDVEGFCLCFNKIKLKEKESRVMNNDPSIMFVKISFKLLILVLKENYEIKAKINKIEPLKIHL
DIFGIVEAIFMEDMFKDFHYDSRNNRFKREGQFFSLYDIVLFTIKK----------------
>PF3D7_0208700
MAQNPWFVKKSKTLRTSQLEKFINKFNEEYEHLMHMTRFKYIKRTLESIKENSDLIINKKTFSILRISCVAQLQPKYLNK
IDDGISVYLSNFMLKANHDVEGFCLCFNKIKLKEKESRVMNNDPSIMFVKISFKLLILVLKENYEIKAKINKIEPLKIHL
DIFGIVEAIFSEDMFKDFHYDSRNNRFRREGKFFSLYDIVLFTIKKITYGDNGANVKVIGYF
>PCOAH_00008680
MAQNPWYVQKSKALRTSKLGKIINKFNEEYDHLMYMSKFMNIKNTLDRIYDNSELIINKKTFNIVRISCVAQLQPRYLNN
VKDGLSVYLSNFMLKANHDVQGFTICFNGIKLKEKEPKVINGNTSVMFLKITFNLLLLVLKEDYRIKVQINKIEPLKIHL
DVFGIIEATFSEELFQKFSYNSRNNTFIKDNKTYSLNDIINFTIKNVTYSDCGSNVKLIGCI
>PVL_040011700
MAQNPWYVQKSKALRTSKLGKIINKFNEEYDHLMYISKFMNIRNTLERIYESSELIINKKSFNIVRISCVAQLQPRYLNN
VKDGLSVYLSNFMLKANHDVEGFTICFNGIKLKEKEPRVINGDPSVMFLKITFKLLLL----------------------
------------------------NTFIRDNKTYSLNDVINFTIKK----------------
>PGSY75_0208700
MAQNPWFVKKSKTLRTSQLEKFINKFNEEYEHLMHMTRFKYIKRTLESIKENSDLIINKKTFSILRISCVAQLQPKYLNK
IDDGISVYLSNFMLKANHDVEGFCLCFNKIKLKEKESRVMNNDPSIMFVKISFKLLILVLKENYEIKAKINKIEPLKIHL
DIFGIVEAIFMEDMFKDFHYDSRNNRFKREGQFFSLYDIVLFTIKKVTYGDNGANVKVIGYF
>PGAL8A_00016300
MAQNPWYIKKSKVLRISKLENFINKFNEDYDHLICNPKFKYIKNTLNVILENPGLIINKKTFNIVRISCVAQLQPKYLDN
VKDGLSIYLSNFMLKVNNDVEGFCICFNNIKLKEKEPKIINSDPSNMFLKISFKLLILVLKENYIIKAKINKIEPTKIHL
DIFGIIEATLIEEIFKDFCYDSNNNTFIKDDKVYSLNDIINFTIKKVTYSDNGTNVKLIGYF
>PADL01_0207400
MAQNPWFVKKSKNLRTSQLEKFINKFNEEYEHLMHMTRFKYIKRTLESIKENSDLIINKKTFSILRISCVAQLQPKYLNK
IDDGISVYLSNFMLKANHDVEGFCLCFNKIKLKEKESRVMNNDPSIMFVKISFKLLILVLKENYEIKAKINKIEPLKIHL
DIFGIVEAIFMEDMFKDFHYDSRNNRFKREGQFFSLYDIVLFTIKK----------------
>PRELSG_0413900
MAQNPWYIKKSKVLRTSKLENFINKFNEDYDHLMHIPKFKYIKNTLGVIFENPGLIINKKTFNIVRISCVAQLQPKYLNN
VKDGLSIYLSKFMLKVNHDVEGFSLCFNNIKLKEKEPKIINSDPSNMFLKISFKLLILVLKENHIIKAKINKIEPTKIHL
DIFGIIEAILIEEIFKDFCYDSNNNTFIKENNVYSLNDIINFTIKRITYSDSGSNVKLIGYF
>PKNH_0412400
MAQNPWYVQKSKALRTSKLGKIINKFNEDYDHLMYMSKFMNIRNTLEKIYNNSELIINKKTFSIVRISCVAQLQPRYINN
VKDGLSIYLSNFMLKANHDVEGFAICFNSIKVKEKEPKVINGEASVMFLKITFNLLLLVLKEDYRIKVQINKIEPLKIHL
DVFGIVEATFPEEVFQKFCYNSKNNTFMKDNKTYSLNDIINFTIKSVTYSPCGSNVKLIGCI
>MKS88_001172
MAQNPWYVKKSKALRTNKLEKIINKFNEEYYHLMYIPKFKSIRSTLLGIFDNSDLIIEKKTFNIVSISCIAQIPPQSLNN
AKDGISIYLSKFMLKVNHDVEGFSLCFTDIKLKEKEPKIISGDSSVMFLKISFKLLNLVLKENSRIKVKINKIEPSKIYL
NFFHIIEATYFEEMLKYFRYDHKSNTFRRDNKIYSINDVMNFTIKNVTSSDTGSNVKLIGHI
>PBILCG01_0211300
MAQNPWFVKKSKTLRTSQLEKFMNNFNEEYEHLMHMTRFKFIKKTLESIKENSDLIINKKTFSILRISCVAQLQPKYLNN
IHDGISVYLSNFMLKANHDVEGFCLCFNKIKLKEKEAKIMNNNPSIMFVKISFKLLILVLKENYEIKAKINKIEPLKLHL
DIFGIVEAIFIEDMFKDFHYDSRNNQFRREGKIFSLYDIVLFTIKK----------------
>PocGH01_04021300
MAQNPWYIQKSKALRSSKLEKIINKFNEEYSHLMDIPKFRYIKRALESIFENSGLIINKKTFNVVRIGCIAQLQPMYLNR
VEDGISVYLSQFMLKVNHDVEGFSISFSSIKLKEREPKTVNGDPSIMFLKISFKLLILVLKENYRIKVKINDIGPSHMHM
DLFGMIEVILMEELSKGFHYDSKRKILVREDIIYSVNDIITFTIKKIAHADDGSNVKLIGYI
>PcyM_0414700
MAQNPWYVQKSKALRTSKLGKIINKFNEEYDHLMYMSKFMNIKNTLERIYHNSELIINKKTFNIVRISCVAQLQPRFLNN
VKDGLSVYLSNFMLKANHDVEGFTICFNSIKLKEREPKVINGDSSVMFLKITFNLLLLVLKEDYRIKVQINKIEPLKIHL
DVFGIIEATFAEELFKKFSYNSRNNTFIKDNKTYSLNDIINFTIKNVTYSSCGSNVKLIGCI
>C922_02809
MAQNPWYVQKSKALRTSKLGKIINKFNQEYDHLMYMSKFMNIKNTLDRIYDNSELIINKKTFSIVRISCVAHLQPRFLNN
VKDGLSVYLSNFMLKANHDVEGFTICFNSIKLKEKEAKVINGDASVMFFKITFNLLLLVLKEDYRIKVQINKIEPLKIHL
DVFGIIEATFAEELFKKFSYNSRNNTFIKDNKTYSLNDIINFTIKKYAKGRER--------K
>PVVCY_0300680
MAQNPWQITKLKELRTSKLEKIINKFQEENNHLMHIPKFKNITNSLSTIQEDSELIINKKTFNVAHICCVAQLHPMYINN
VRDGIAIYLSNFMLKINHDIEGFSVCFNSIKLKEKEPMTLNHDPTVMFLKISFKLLVIVLKENYKIKVKINNIEPSNIRM
DIFGLIEAMITDENFKDFCYDGKSNTFVKNSTVYSMNDIISFTIRKVTHADNGTNVKLLGYV
>PY17X_0306400
MAQNPWHITKLKELRTSKLEKIINKFQEENNHLMCIPKFKQVQNFLSTIQEDSELIINKKTFNVAHICCIAQLRPMYVNN
VKDGIAVYLSNFMLKMNHDIEGFSVCFNSIKLKEKEPITLNNDPTVMFLKVTFKLLIIVLKENYKIKVKINTIEPSIMRM
EIFGIIEAVISDENAKEFYYEGKSNTFVRHKTTYSINDIINFTIRKVTHKDNGENVKVLGLV
>PmUG01_04023400
MAQNPWYVKKSKALRTNKLEKIINKFNEEYYHLMYIPKFKSIRSTLLGIFDNSDLIIEKKTFNIVSISCIAQIPPQSLNN
AKDGISIYLSKFMLKVNHDVEGFSLCFTDIKLKEKEPKIISGDSSVMFLKISFKLLNLVLKENSRIKVKINKIEPSKIYL
NFFHIIEATYFEEMLKYFRYDHKSNTFRRDNKIYSINDVMNFTIKNVTSSDTGSNVKLIGHI
>PRCDC_0207600
MAQNPWFVKKSKTLRTSQLEKFINKFNEEYEHLMHMTRFKYIKRTLETIKENSDLIINKKTFSILRISCVAQLQPKYLNK
IDDGISVYLSNFMLKANHDVEGFCLCFNKIKLKEKESRVMNNDPSIMFVKISFKLLILVLKENYEIKAKINKIEPLKIHL
DIFGIVEAIFIEDMFKDFHYDSRNNRFRREGKIFSLYDIVLFTIKKVTHGDNGANVKVIGYF
>PPRFG01_0208700.2
MAQNPWFVKKSKTLRTSQLEKFINKFNEEYEHLMHMTRFKYIKRTLESIKENSDLIINKKTFSILRISCVAQLQPKYLNK
IDDGISVYLSNFMLKANHDVEGFCLCFNKIKLKEKESRVMNNDPSIMFVKISFKLLILVLKENYEIKAKINKIEPLKIHL
DIFGIVEAIFSEDMFKDFHYDSRNNRFRREGKFFSLYDIVLFTIKKITYGDNGANVKVIGYF
>PBLACG01_0205300
MAQNPWFVKKSKTLRTSQLEKFMNKFNEEYEHLMHMTRFKYIKRTLESIKENSDLIINKKTFSILRISCVAQLQPRYLNK
IDDGISVYLSNFMLKANHDVEGFCLCFNKIKLKEKEARVMNNDPSIMFVKISFKLLILVLKENYEIKAKINKIEPLKIHL
DIFGIVEAIFIEDMFKDFHYDSRNNRFRREGEIFSLYDIVLFTIKKVTFGDNGANVKVIGYF
>PPRFG01_0208700.1
MAQNPWFVKKSKTLRTSQLEKFINKFNEEYEHLMHMTRFKYIKRTLESIKENSDLIINKKTFSILRISCVAQLQPKYLNK
IDDGISVYLSNFMLKANHDVEGFCLCFNKIKLKEKESRVMNNDPSIMFVKISFKLLILVLKENYEIKAKINKIEPLKIHL
DIFGIVEAIFSEDMFKDFHYDSRNNRFRREGKFFSLYDIVLFTIKK----------------
>PVP01_0416100
MAQNPWYVQKSKALRTSKLGKIINKFNEEYDHLMYISKFMNIRNTLERIYESSELIINKKSFNIVRISCVAQLQPRYLNN
VKDGLSVYLSNFMLKANHDVEGFTICFNGIKLKEKEPRVINGDPSVMFLKITFKLLLLVLKEDYRIKVQINKIEPLKIHL
DVFGIIEATFAEELFKQFSYNSRNNTFIRDNKTYSLNDIINFTIKNVTYSACGSNVKLIGCI
>PBANKA_0305800
MAQNPWHITKLKELRTSKLEKVINKFQEENSHLMNIPKFKHIKNALSTIQEDSELIINKKSFNIAHICCVAQLQPTYINN
VRDGIAIYLSNFMLKINHDIEGFSVCFNSIKLKEKEPITLNNDPTVMFLKISFKLLVIVLKENYKIKVKINNIEPSNMRM
GIFGLIEAVMVDENFKDFYYEGKNNTFVRNNMTYSINDIISFTIRKITHADSGTNVKLLGFV
>PCHAS_0308000
MAQNPWQITKLKELRTSKLEKIINKFQEENNHLMHIPKFKHITNSLSTIQEDSELIINKKTFNVAHICCVAQLHPMHINN
VRDGIAIYLSNFMLKINHDIEGFSVCFNAIKLKEKEPMTLNHDPTVMFLKISFKLLIIVLKENYKIKVKINNIEPSNIRM
GIFGLIEAMITDENFKDFCYEGKSNTFVKNNTVYSMNDIISFTIRKVTHADNGTNVKLLGYV
