# Supplementary material for: Phosphorylation in the Plasmodium falciparum Proteome: A Meta-Analysis of Publicly Available Data Sets
Source: J Proteome Res. 2024 Oct 30;23(12):5326–41. doi: 10.1021/acs.jproteome.4c00418 (PMC11629380; doi:10.1021/acs.jproteome.4c00418)
Supplement: Supplementary file 7 — pr4c00418_si_007.zip [file pr4c00418_si_007.zip › plasmodium_alignments/PF3D7_0208800_orthos.afa]

>MKS88_001171
----------------------------------MGGRKT---------------IFLLFYQLFITSALCSKNLIQLNYQ
INSYSLDNKNYKEWNNIGTFILNKNQIFNTSNTHVEEKRKLIEKLKE--GKFDYVLFQLCYDTKQ-QTCIQTYADKSKVH
NVDNFALLVGLNNNYIPYVFNYRTHKQ---HN--------DENIHIFSELFMVKVSSVSVSIDLHNLKKAEGNVKPKNKE
NEQEKE--KEKPLSFIRKYWIYIAIFFLSLSISKHFTEDMQQPT------------------------------------
-----------------------------------------------------------------NR
>PBLACG01_0205500
----------------------------------MKGKDNY----------IFCWILLICSLYLINVILCKQNILKLSYQ
INSFNSDAQK-KEWNNIGSFILNSSEIYDISNSYVEEKRKFLQKMKNVELQFDYVLFQLCYD--E-NKCLETYVNKEKII
NINNFVFLLGLDNNYTPFILNYKIYND---QEEHNQNINKYNNEKIFSNLFIIKFPTVSTPINLNNITAEDIHMKPKTQQ
HEKVNE--QNKPKSFLRKYWFVILIFFLSLSFSKHLTENEAHPPA-----------------------------------
---------------------------------------------------------------NTSR
>PPRFG01_0208800
----------------------------------MKGKGSF----------FFCWIFLISFLYLINVIVCKQTILKLSYQ
INSFNSDAKK-KEWTNIGSFILNSIKIYDISNTYVEEKRKFLEKMKNVELHFDYVLFQLCYD--E-SKCLETYVNKENIK
NINNFVFLLGLDNNYTPFILNYKIYND---EELYNQKINKYKNEIIYSNLFIIKFPTVSTPININNITTEDIHIKPKTQK
NEKIND--QNQPKSFLRKYWFIILIFFLSFSFSKHLTENEPQPPD-----------------------------------
----------------------------------------------------------------NTS
>PF3D7_0208800
----------------------------------MKGKGSF----------FFCWIFLISFLYLINVIVCKQTILKLSYQ
INSFNSDAKK-KEWTNIGSFILNSIKIYDISNTYVEEKRKFLEKMKNVELHFDYVLFQLCYD--E-SKCLETYVNKENIK
NINNFVFLLGLDNNYTPFILNYKIYNH---EELYNQKINKYNNEIIYSNLFIIKFPTVSTPININNITTEDIHMKPKTQK
NEKIND--QNQPKSFLRKYWFIILIFFLSFSFSKHLTENEPQPPD-----------------------------------
----------------------------------------------------------------NTS
>PKNH_0412300
----------------------------------MGLRLL---------------ALLSQVMLLLPLALCNKSLIQLNYQ
INTYPGES---AKWNQLGQFVLNKNQIFNTSNAYEQEKDKLIEQLKR--PNFDYVLFQLCDDADE-KTCIQTYVGKKKIQ
NVDDFFLLIGLNNNYLPHILNYRTSEE---L---------EEDTQIFSGMLAVKVLSVSVPITVANLKTGENAAKSKSKP
NEEA-K--KEKPKSFIRKYWIYVAIFFLSLSISRHFTEGMQQAGG-----------------------------------
---------------------------------------------------QT-------RGPAPSG
>PRCDC_0207700
----------------------------------MKGKGSY----------IFCWIFLISFLYLINVIVCKQTILKLSYQ
INSFNSDGEK-KEWTNIGSFILNSSEIYDISNTYVEEKRKFLEKIKNVELNFDYVLFQLCYD--ESKKCLETYVNKENIK
NINNFVFLLGLDNNYTPFVLNYKIYND---EQLYNQNINKYNNEKIYSNLFIIKFPTVSTPININNITTEDIHMKPKTQK
KEKIND--QNQPKSFLRKYWFIILIFFLSFSFSKHLTENETQPPA-----------------------------------
---------------------------------------------------------------NTSR
>C922_02808
----------------------------------MGLRLL---------------APLSQVMLLLTLVLCNKNVIELNYQ
INTHPGDN---AKWNKLGHFVLNKNQILNTSNGYEQEKDKLIEQLKR--PNFDYVLFQLCDDADE-KTCIQTYVGKKKIQ
NVDDFFLLIGLNNNYLPYILNYRTSEE---L---------EEDTQIFCGMLAVKVLSVSVPITIADLKTEENVAKPKAKP
NEQA-E--KEKPKSFIRKYWIYVAIFFLSMSISKHFTESMQQGAG-----------------------------------
---------------------------------------------------QM-------RGGTPSG
>PocGH01_04021200
----------------------------------MIGKSSPHSLLPHWPVPLWGAPLLLIYLLFVCITFCDQNIIQLKYQ
LNSYSIA-DN-TKWNNIGKFILNKNKILDTSNSYMEEKKKLVEKLQG--GNFDYALFQLCYNPKE-ETCIQTYVDKSKIN
NAEKLLLLIGVDNNYMPYILNYRTYDE---YV--------DEKMEVFSEMFIIEVLSVSEPIDINNVKTEDNNAKSKGKE
NEKDKEKGKEKPKSFIRKYWIYLAIFFLSLTLSKHVSESMQQTS------------------------------------
-----------------------------------------------------------------SR
>PCOAH_00008690
----------------------------------MGLRLL---------------ALLSQVVLLLTCALCNKSIIELNYQ
INTHAGEN---AKWNQLGQFVLNKNQIFNTSNAYEQEKDKLIEQLKR--PNFDYVLFQLCDDADE-KTCIQTYVGKKKNS
K--------RLNNNYLPYILNYRTSEE---L---------EEDTQIFSGMLAVKVLSVSVPITMANLKTEENVAKPKAKS
NEQP-K--KEKPKSFIRKYWIYVAIFFLSMSISRHFTDGMQQGGG-----------------------------------
---------------------------------------------------QV-------RGPAPSG
>PCHAS_0308100
----------------------------------MIIRA-----------------FIFFHLLFLNCVLSHKNIIQINYK
INSYSDNNDN-IKWNNIGAFVLDKNQIYNTSNTYINEKNKLIKKLKE--KNYDYALFQLCYKSDP-QNCIQTYIDRKKIQ
DPENFILLIGLDNNYMPYVLNYRTYDK---AN--------DKNIKVFSDLLAIKVLSVSLPININKIQTDDNMNKNKPKG
NEGGKN--KEEPKSFLRKYWIYITIFLLSLSFSKHLTENPQQSE------------------------------------
-----------------------------------------------------------------ES
>PcyM_0414500
----------------------------------MGLRLL---------------AILSQVMLLLTLALCNKNIIELNYQ
INTHPGDN---AKWNQLGYFVLNKNQIFNTSNAYEQEKDKLIEQLSR--PNFEYVLFQLCDDSDE-KTCIQTYVGKKKIQ
NVDDFFLLIGLNNNYLPYILNYRTSEE---L---------EEDTQIFSGMLAVKVLSVSVPITMANLKTEENVAKPKAKS
NEQA-E--KEKPKSFIRKYWIYVAIFFLSLSISKHLTESMQQGA------------------------------------
-----------------------------------------------------------------SR
>PVP01_0416000
----------------------------------MGLRLL---------------ALLAQVTLLLTLALCNKNIIELNYQ
INTHAGEK---AKWSQLGSFVLDKNQIFNTSNAYEQEKDKLIEQLRK--PNFDYVLFQLCDDADE-KTCIQTYVGKKKIQ
NVDDFFLLIGLNNNYMPYILNYRTSEE---L---------EEDTQIFSGMLAVKVLSVSVPITMANLKTEENVAKPKAKA
NEQA-E--KEKPKSFIRKYWIYVAIFFLSLSISKHFTESMQQGG------------------------------------
-----------------------------------------------------------------GR
>PVVCY_0300690
----------------------------------MIIRA-----------------FIFFHLLFLNCVLSHKNIIQINYK
INSYSASNDN-VKWNSIGSFVLDKNQIYNTSNTYINEKNKLIKKLKE--QNYDYALFQLCYKSDP-KNCIQTYIDRKKIQ
DPENFILLIGLDNNYMPYVLNYRSYNK---AN--------DKNIKVFSDLFAIKILSVSLPINVNKIQTDDNMNKDKSKG
NETGKN--KEEPKSFLRKYWVYIAIFLLLLSFSKHMTESPQQSE------------------------------------
-----------------------------------------------------------------ES
>PRELSG_0413800
----------------------------------MKEKT-----------------IFYIFYIFLVPVFCNKNIIELNYQ
INYYFLDN---KKWDNIGYFILNKNEIYDTSNSYLEERKKFIEKLKG---QFDYVLFQLCYNVEK-QKCIQTYVDKSRIH
NIENFILLIGLDNNYLPFIINYKTYEE---Y----------QNTKVFSGMFAIKVLSISVPIDINNLTEE-KNITTKAKE
NENEKE--KNQPKSFLRKYWYVILIFFISLSVSKHLTENIPQTN------------------------------------
-----------------------------------------------------------------NT
>PBANKA_0305900
----------------------------------MIILI-----------------LFFFHLLFLNCVLSHKNIIQINYK
INSYSANNDN-IQWNSIGAFVLDKNQIYNTSNVYINEKNKLIKKLKE--QNFDYVLFQLCYKSVP-QNCIQTYIDRKKIQ
NPENFILLIGLDNNYMPYVLNYRTYDK---VN--------DKNIKVFYDLFAIKVLSVSLPININKIQTDDNINKNKYKG
NENGKN--KDEPKSFLRKYWIYIAIFLLSLSFSKHLTENTQQTG------------------------------------
-----------------------------------------------------------------DS
>AK88_03824
----------------------------------MGLRFL---------------ALLSQVVLLLTLALCNKNIIELNYQ
INTFQGNN---AKWNKLGHFVLSKNQIFNTSNAYEQEKDKLIEQLRK--PNFDYVLFQLCDDANK-KTCIQTYVGKKKIQ
NVDDFFLLIGLNNNYLPYILNYRTSEE---L---------EEDTQIFSGMLAVKVLSVSVPITMATLKTEENVAKPKAKS
NEK--D--KEKPKSFIRKYWIYVAIFFLSLSISKHFTENMQQGGG-----------------------------------
---------------------------------------------------QM-------RAPTPSE
>PVL_040011600
MPSNIPILVKKFQRRRDTPSTLLPTNAQKQREQKMGLRLL---------------ALLAQVTLLLTLALCNKNIIELNYQ
INTHAGEK---AKWSQLGSFVLDKNQIFNTSNAYEQEKDKLIEQLRK--PNFDYVLFQLCDDADE-KTCIQTYVGKKKIQ
NVDDFFLLIGLNNNYMPYILNYRTSEE---L---------EEDTQIFSGMLAVKVLSVSVPITMANLKTEENVAKPKAKA
NEQA-E--KEKPKSFIRKYWIYVAIFFLSLSISKHFTETEKWRERRIIKVEERRNINVEGEKDHQRGGREGSSTWRERRI
INVEGEKDVKMQSKMEGQNGTLKWNVKMGRKIARPTQMSRGASPASFQGEGEMNPPRCSFASPARSP
>PBILCG01_0211400
----------------------------------MKGKDSY----------IFCWILLISFLHLINVIVCKQNILKLSYQ
INSFNSDTKK-KEWNNIGSFILNSSEIYDISNTYVEEKRKFLEKMKNVELQFDYVLFQLCYD--E-NKCLETYVNKEKIK
NINNFVFLLGLDNNYTPFVLNYKIYND---QEQYNQNINKYNNEKIFSNLFIIKFPTVSTPININNITTEDIHMIPKTQT
NEKIND--QSQPKSFLRKYWFVILIFFLSLSFSKHLTENETQPPI-----------------------------------
---------------------------------------------------------------NTSR
>AK88_03823
----------------------------------MGLRFL---------------ALLSQVVLLLTLALCNKNIIELNYQ
INTFQGNN---AKWNKLGHFVLSKNQIFNTSNAYEQEKDKLIEQLRK--PNFDYVLFQLCDDANK-KTCIQTYVGKKKIQ
NVDDFFLLIGLNNNYLPYILNYRTSEE---L---------EEDTQIFSGMLAVKVLSVSVPITMATLKTEENVAKPKAKS
NEK--D--KEKPKSFIRKYWIYVAIFFLSLSISKHFTENMQQGGG-----------------------------------
---------------------------------------------------QM-------RAPTPSE
>PY17X_0306500
----------------------------------MIILI-----------------LFFFHLLFLNCVLSHKNIIQINYK
INSYSANNDN-IQWNSIGAFVLDKNQIYNTSNTYINEKNKLIKKLKE--QNFDYVLFQLCYKSDP-QNCIQTYINKNKIQ
NPENFILLIGLNNNYMPYVLNYRTYDK---AN--------DKNIKVFSDLFAIKVLSVSLPININKIQTDGNINKNKSKG
NEDGKN--KDEPKSFLRKYWIYIAIFLLSLSFSKHLTENTQQSA------------------------------------
-----------------------------------------------------------------DS
>PGAL8A_00016200
----------------------------------MREKI-----------------LYCIFYLFLIPVFCNKNIIELNYE
INSYSLNN---DKWNNIGYFILNNNEIHDTSNIYLGEKKKFIEKLKG---EFDYVLFQLCYNVEE-QKCIQTYVDKSRIY
NIENFILLIGLDNNYLPFVMNYKTYEE---Y----------QNTKIFSGMFAIKVLSVSLPIDINNLTEE-NKIKTKANE
NMNEKE--KKEPKSFLRKYWYVIVIFFISLSISKHLTENMPQT-------------------------------------
-----------------------------------------------------------------NN
>PGSY75_0208800
----------------------------------MKGKDSN----------IFCWILLISFLYLKNVILCKQNILKLSYQ
INSFNCDDKK-KEWNNIGSFILNSSEIYDISNSYVEEKRKFLEKMKNVALQFDYVLFQLCYD--E-NKCLETYVNKEKIK
NINNFVFLLGLDNNYIPFVLNYKMISNNNYQDEDNQNINKYNNEKIFSNLFIIKFPTVATPININNITTEDIHMKPKTQQ
NEKIND--QNKPKSFLRKYWFVILIFFLSFSFSKHLTENEAQPPA-----------------------------------
---------------------------------------------------------------NTAR
>PmUG01_04023300
----------------------------------MGGRKT---------------IFLLFYQLFITSALCSKNLIQLNYQ
INSYSLDNKNYKEWNNIGTFILNKNQIFNTSNTHVEEKRKLIEKLKE--GKFDYVLFQLCYDTKQ-QTCIQTYADKSKVH
NVDNFALLVGLNNNYIPYVFNYRTHKQ---HN--------DENIHIFSELFMVKVSSVSVSIDLHNLKKAEGNVKPKNKE
NEQEKE--KEKPLSFIRKYWIYIAIFFLSLSISKHFTEDMQQPT------------------------------------
-----------------------------------------------------------------NR
>PADL01_0207500
----------------------------------MKGKDSN----------IFCWILLISFLYLKNVILCKQNILKLSYQ
INSFNCDDKK-KEWNNIGSFILNSSEIYDISNSYVEEKRKFLEKMKNVSLQFDYVLFQLCYN--E-NKCLETYVNKEKIK
NINNFVFLLGLDNNYIPFVLNYKMISDHNYQDEDNQNINKYNNEKIFSNLFIIKFPTLSIPININNITTEDIHMKPKTQQ
NEKIND--QNKPKSFLRKYWFVILIFFLSFSFSKHLTENEAQPPA-----------------------------------
---------------------------------------------------------------NTSR
