# Supplementary material for: Phosphorylation in the Plasmodium falciparum Proteome: A Meta-Analysis of Publicly Available Data Sets
Source: J Proteome Res. 2024 Oct 30;23(12):5326–41. doi: 10.1021/acs.jproteome.4c00418 (PMC11629380; doi:10.1021/acs.jproteome.4c00418)
Supplement: Supplementary file 7 — pr4c00418_si_007.zip [file pr4c00418_si_007.zip › plasmodium_alignments/PF3D7_0208900_orthos.afa]

>C922_02807
------------MSTARAVSGLLLYGALLVAFLASYGGVKRLLGWGSDPVGSDL--------------------------
---YSYVTDVWRGSGERNA-LCLFL----------------------------Q--------------------------
------------------IGCRKNGNA--N--E-----------------------------------------------
----------------------------DGR-RKEN-HT-ELLHKINMNKVRKLADDEPNKDLVSYVSKAEANYTVVNLF
EYFVKGKKRDNGKNEIYVGNTNTLQRIVIICFKPTLNFSHIITQPSDALYKIIKDEEGEIVTKRDYPLLFYAEEPSWGMK
NVMSTGMIEFFAPPFAKFAADIVIRCANTEINETYPFEDVIKIRIRIPRSNEKIVGLSTDPKDREIFEQIVDEDV-DEYE
FGTYNNRVIGLKLADAELDPENCFKVVYYGDKKLSLEVEYQFSRCLILDRPEFKLRYFYLNKKNVGDEFSFSCSFT--YK
GKKKTATFGEDDISPLTDMYLIEPDRREFQ---------------YFNGVPYKICHFEYDEEKKNSTQVCERTINEFSLF
VYNCETMESGQ-L-QSEDPVKTVKYLNETHPLEDFSDITFFSKDVDIENVRWKFPDYKYFMTAYINHGPHPLIIECVIPN
KAKDTFQKANILLYVKTNLKDKTVSFCDFKSSRLYDYLNTYIRGDTCEINVTSNSTFGFRCPDATVKKPSYCFVEMYYLG
YLYRLEDLFAKNIVIYSYKDPKISLAAFTSNLTRSYSVECFCVQESNH-------------NKIEKRVTVNYINEDQVYD
YNPIPKVPYESVIS--HPMKTHLCDFLGNNSVLKPTRKKPVNYICDV-FPKPMDYIAMNCPTNLIDEENEKILSDLLYKY
ENP------------GIKEQIRAFGKKRNNYSMSFHLPKEAPSYVINRYMQSVKHIDEMIPGVLVKDTVNIKIARMKKTV
A-----G-ME-DPSL------------------------------------------------------P-PDED-DEIN
KMYASHLGLPNSIHEGLFIFQLPPYIKRNAIIEFACINDKTKKMGNTGNNGIMSVHLRTEGMKVHGCHFYKNKEENSILK
NQIKVGS--NQDCVVQSNGEIEYIGIICPIQSKLYLTPPGCFQTAYNSSDALLQLSSYDKDFRNFTNDKGVSYLKIPQSF
VGYLNIFCYCNEEPPPSEV--------AG-LVAAPKKENKINIELNVSNRGVTNVQKIDQLYESDFLIGNEFVDKRPTPI
MRKKHICDFTREDSSLAPQDELLAINSCFVDLEENLSLVEVRCPRNVNPPASDRFGAMRGMRSAA--SVGLVSSSRIAGT
AG-VMTG-------HGLNG-ALPAEDE--PL-SEEEL-SKYKQIKYVPEEFE-DVVHMSEKKKLQDILPGTIILDRSKKF
GEKGRFTFITPLIVQNDIVIKLSCDNSETVIGNKKGKKGVIVVKIPKRVTNKRFYGCDFSGNSNK----TFYYSEVHSLT
NSDKECHIGLKENIIVSLNCPNGKINPNNCFHNVYIKSTMDQENIENVENIFNDVKVINTN--YLLKNSSAFLIISKMSN
TRDLNFYCTCEDYDSKNVGTIFLNLPQNPS----S--TSKDKYAS---EKRLVLDVPPYYTKETYVCDFSDRHYNIVN--
-------RSSVDMEKLLSKYLQDILS--YQRDEFTHFSLNFKLRKEIMKKQYIEYVKKQIQHYRDNPP---------KVE
DYPDHTLVYKCNIDLSAFDKFAIKCPSRKGS-LPSSE--EGLP--SK-EPQLSAPRLIYASSLGNDPISMVKGLNNLLFG
TIIVNKTEEQNVSFFDRGELELIISPYADSSKNLSFSCESMGQDGVNRVIGYASIFVKKNNNKILGCDFIDPSDVTKQ-V
-HPPRSRAKE-----------------------------TGDVTTTYRNNSFEFEIELVEGKNIYCNIEAIENDVVGFSC
PHNFLTAPENCFESVQIEGVDKELETHKLEKLLKGVQILKNKIYDVNFTPTYIILPKKIPKSMKIFCTCNSVKLIKTGII
QINIIGDDLNNWFKKEITHNIFAYERGSYFYDFSSGPLNISSENVLDIDALPMGKRAKGS-RH---NL----Q-GVVAT-
----PG--------------------------------------------------------------FGSRNV------
--------------E------------LLALGDEEEE-G--EE-DE-----D-E--------A-EDDE-EDDDDE-VEEE
NVLNPMRTKQVHEITVATSEFSSVKVVCPLRNAQHFRQSKISPENFFEYVYVIEKHA-TK--DELTEAEK---EKMVTDL
VQGKTKD-SLNSDED--AD-----------------------GPKKREN-EKD------RDKNE-MKVDYDEMGNKIIVV
LKTERPKATIEDAEKFD-------------------------H-----PND--QKEEQKRKKEILTIKNINDVIEFVHHE
KEINENTYAGTIHFSPLLLNEAKFFISCDNSLTLNESRRGKTGIVKVVVKPNYVNIYGCDFVGDYSTHFYFSQKWEFVPK
NYVCEVQVEDDSIVGLACPSHTKLYPSDCFDSVIKDNMIHKKDSLIEAVNMFIYKERNKPILSFIQVKHIFASHFSCKCY
DSAKGDYKEVTIKINYEPYVMGTPRKNLGGAVIQYSDVDL----------------------------------------
--------------------------------------------------------------------------------
--------------------------------------------------------------------------------
--------------------------------------------------------------------------------
--------------------------------------------------------------------------------
--------------------------------------------------------------------------------
--------------------------------------------------------------------------------
--------------------------------------------------------------------------------
--------------------------------------------------------------------------------
--------------------------------------------------------------------------------
--------------------------------------------------------------------------------
--------------------------------------------------------------------------------
--------------------------------------------------------------------------------
--------------------------------------------------------------------------------
--------------------------------------------------------------------------------
--------------------------------------------------------------------------------
--------------------------------------------------------------------------------
--------------------------------------------------------------------------------
--------------------------------------------------------------------------------
-------------------RL-----------------------------------------------------------
----------------------------P--S------------------------------------------------
--------------------------------------------------------------------------------
--------------------------------------------------------------------------------
--------------------------------------------------------------------------------
--------------------------------------------------------------------------------
--------------------------------------------------------------------------------
--------------------------------------------------------------------------------
--------------------------------------------------------------------------------
--------------------------------------------------------------------------------
--------------------------------------------------------------------------------
--------------------------------------------------------------------------------
--------------------------------------------------------------------------------
--------------------------------------------------------------------------------
--------------------------------------------------------------------------------
--------------------------------------------------------------------------VQ----
-------------------------------H
>PVL_040011500
------------MSRA--ARGLLLYGALVAALLASYGGVKRLLGWGSGAWGSGA--------------------------
---W-----------GGET-LCLLL----------------------------Q--------------------------
------------------IGCSKGGK---N--E-----------------------------------------------
-----------------AG--------ERPR-SKNEHHA-ALLHRINANKVRKLSDDEQNKDLLPYVNLGNGNHTVVNLF
DYFVRGKKRDNGDNEIFVNHIRTLHRIVVICFKPTLNFSHIITQPSDALHKLIKVGEGEISTTKEYPVLFYRDEASWGMK
NVLSTGIIEFFAPPFTRTVSDIVVRCANTEINETYTFEDVIKIRIRIPRSSEKILGVSTDPEDREFFERIVDENV-DDYE
FGSFKNRVLGFKLADADLDPENCFKTVYDGEKKLLLELEYQFSRCLILDRPDFKLRFFYINDKHFEDEITFSCSFT--YK
GKKKKATFGEDEVAPNTDAYMIDTDKKEFQ---------------YFNGVPYKVCHFEYDEGKKESTQVCERTIDEFSLF
MYNCETPASRQ-V-L-EEPVKTIRYLNGTHALEDFSDITLFSKDVHIENLRWKFPDYKYFMTAYINHGPHPLIIECVIPN
KAKDKFQKGNIFLHVKTNLKDKTVSFCDFKSSKLYDYLNAYIKGDVCEINVTSNSSFGFRCPDGTVKKPSLCFTEMYYLG
YLYRLGDLFAQNIVIYSYKDPSLSLAAFTSSLSRSYSVECFCVQKGDQ-------------NKIEKRVIVNYVNEDQLYD
YNPIPKVAYPSVVA--HPMRTHLCDFMGNNPALKPTRKKPVNYICDV-FPKPMEYIALNCPTNLIDEQNEKILSNLLYQY
GTP------------GIKEQIRAFGKKRNNYSKSFHLPKAAPAFVINRYMQNVKTIDEMIPGVLVQDTVRIKIARIKKTD
A-----G-VE-DPSL------------------------------------------------------P-PDES-DEIN
QMYAAHLGLPNSIHRGLFIFQLPPFIKRNAIIEFACINDKTKKMGNTGNNGIMSVHLRMEGSEVHGCHFYKGKEENSILK
KKIKVGS--GQECSVQSNGEIEYIGIICPVQNGLYLTPPGCFQTAYDSSDALVQLSSYDGDFKNFSNDKGVSYLKIPQSF
VGHLSIFCYCNEEAPPLVEGV------AA-SLGAPKKENLMNVELNTSNRGITNVQKIDHLFEADFLIGNEFTNRRPTPI
LRKKHICDFTREDSSLAPRDELPGINSCFVDLEENLSLVEVRCPRNANSPGASRFSTVRGMHSVG--SV--------ART
AV-GGAR-------YGNQG-GFLSDDH--LL-TEEEL-SKYKHIKYVPEELE-DVVHLNSKKKLQDILPGTIILDGSKKF
GEKGRFTFITPLIVKNDIIIKLFCDNSETVIGKKRGKKGVVVVKIPKRVTKKRFYGCDFSGNANK----TFYYSEVHSLT
SDNKECHVKLKENIIVSLNCPNGKINPKNCFHNVYIRSTMDQENVESVENIFKNVKVINTN--YLLKNSSAFLIISKMSH
TKDLKFYCTCEDYDSKNVGTIFLSLPGNPAQNLAQNPSHNPASTS---ERKLILDVPPYYAKDTYVCDFTEQHYTVVK--
-------RSQVDVEKLLNRYLQNILS--YQHDEFTHFSLNFKLRKEVMKKQYIEYVKRQIQHYRENPP---------MVE
SYPDHTLVYKCNIDLSAFDKVAIKCPPKGAAG-GGSS--SLPA--SKGTQPSGAPRLVYTSSLGNDPSSLVKGLNSLLFG
TIIVNKTNEKNVSFFEKGEIELIISPYADSSKNLSFSCENMGEDGANRVIGYTSIFVKKNSNKILGCDFIDPSDVGTSQV
-NPP------------------------------------TGGTTPYRNNSFEFEIELVEGKNIYCNIEAIENDVVGFSC
PHNFLTAPENCFESVQIEGVDKELETHKLEKLLKGVHILKNKIYDVNYTPSYVILPKKITKSMKIFCTCNSVKLIKTGII
QINIIGDDLNNWFKKEITHNVFAFERASYFYDFSSGPLNISSENG-----------------------------------
-------------G---------------------------------------------------ANRSASTTV------
--------------E------------LLNLGED-DE-A--EE-DE-----A-D--------E-DEAD-EDEADE-VEEE
NVLNPMRTKQVHEITVAASEFSSVKVVCPLRNAQHFRQSKISPENFFEYVYVVEGA--KK--DERSDAEK---EKLVIEL
VQGKAKD-SPDSGGP--AD-----------------------GSKKREN-EKD------KDKDE-MKIDYDEMGNKIIVA
LKTERPKATIEDAKKLD-------------------------Q-----PTD----REEKTKKDILTIKNIDDVIKFVNHE
REVSENTYAGTIHFSPLLLNDAKFFISCDNSLTLNESRRGKTGIVKVVVKPNYVNIYGCDFVGDYSTHFSFSQKWEDVPK
NYVCEVPVEDDSIVGLACPSYTKLHPSDCFDSVIKENVVHKKDSFIEAVNMFLYKQRNKPILSFIQVKRIFASHFSCKCY
HAAKGDYKEVTIKINYEPYVMGAPRKGLGGAVVHYRDADL----------------------------------------
--------------------------------------------------------------------------------
--------------------------------------------------------------------------------
--------------------------------------------------------------------------------
--------------------------------------------------------------------------------
--------------------------------------------------------------------------------
--------------------------------------------------------------------------------
--------------------------------------------------------------------------------
--------------------------------------------------------------------------------
--------------------------------------------------------------------------------
--------------------------------------------------------------------------------
--------------------------------------------------------------------------------
--------------------------------------------------------------------------------
--------------------------------------------------------------------------------
--------------------------------------------------------------------------------
--------------------------------------------------------------------------------
--------------------------------------------------------------------------------
--------------------------------------------------------------------------------
--------------------------------------------------------------------------------
-------------------PL-----------------------------------------------------------
----------------------------PS-G------------------------------------------------
--------------------------------------------------------------------------------
--------------------------------------------------------------------------------
--------------------------------------------------------------------------------
--------------------------------------------------------------------------------
--------------------------------------------------------------------------------
--------------------------------------------------------------------------------
--------------------------------------------------------------------------------
--------------------------------------------------------------------------------
--------------------------------------------------------------------------------
--------------------------------------------------------------------------------
--------------------------------------------------------------------------------
--------------------------------------------------------------------------------
--------------------------------------------------------------------------------
--------------------------------------------------------------------------HR----
-------------------------------G
>PBILCG01_0211500
------------MNKKRIFCYFFFFFILLVS-VLYYDDIKSVLSTSTKKKK--ENCKTTVFMHGEN-EEII-SSLTDSNE
RNKENYLFTFERLIKERKY-ICVKKCKRNNKLKWINKSTYVKK-NNICDNYNIMFNCIKAMNYDKN-KEKI----FEHFW
DNLFYMNKYIFHLYYYYIFDYTKKIKK--KI-QGI--KE-NI--IHNNNYY----------------------------N
NYFNDIFYFHKLF-LFNDD---------EKK-KKKN-DN-IKINIKLHNNTRKLSVSEENVELKPYVKQGERNETVVNLY
EYFSGGVKRSNNNNEIVITSTEQFHRIVIICFKPTVKHSHIITSPHDALNHIVEENDKIKLSEEIYSIPFYPIYGNLGLK
NIITTGIVEFMIPYFCRTQMNFTVTCGNGEINDLYKFEDLIKIRIRIPRNTKKILGLSTNEKDKTVFERIVDNTS-NEYR
FRSYNNKIVGIKLENSILDPPGCFKMVYEDNKIIQLEVFLQYVKCINLDRDNYKIRFFFLPEDFGDEEIEFSCKFT--YK
KKTSKIIFGLGETSVDKDIFYLEEEHVKLNIQEDVSGDKPYYSHLNYNGIPYNICNFEYKPEY--DSQICERTIHEFSLF
IYNCDTLVGTQ-I-QSTEPITTVKYLNATYPINKFSDITLFSKDIDIEGLEEAFRNSKFFLTSYINHGPFPLIIECVISN
SN-NDYQNVYILLHLRTSIKNRNVSFCDFEKVHGYNYLNTYIDGKICNINITSNSVFGFKCPSNTIKEPKNCFSEVYIDK
KLYKLNDKLSSKLILYSIKQENLAIAGFNNYISNSFSFECYCIDKNQTYSSYQRTSGEDILNHIVKKIHVNYKNYDELYD
YNIHDKIIYEPIII--NPPITYLCDFVNKEQVLQPLNNKTKNYICTIWYPKPLNYIALNCPTNLRDEENDQTISEVYNSL
QKDILKPTGIEQKIDQKKKQLNLLFNKRNIYSDLYHLPKDAPKRTINKNGLNIVNIDEIIPGILIKDVINIKLEHIIKPE
L-----L-ES-KSSLHK-THSTNKSHLLSTRYNKSTYVSTLPSI--NTPLSST-TFIMPQKSV-PFTKSG-LEET-KSTS
NIYEQYIGKSNSIDNGLFIFQLPPYLKKNQTIEFACINDSTIKNKKVGNNGIMTIHLKSFGNPIEGCYFYKNAAKYNYLK
KSIKIDDKKQEECNIKSDGEIEFVGIMCPYENNLYLTPSRCFLKTYDNQDSLVEILNINENFEYYSNDKGISYLRIPQEF
FKHVHLFCYCNVEKDIDEV--------N---NVLKKKENKISLELNYSNKGFNIIKTIDYQYESDIIIGYSYYFKRVTPI
YRKKHICDFTTEDNSLEPESKDKMIYSCYLSLEDNLNFIEVKCPKNKKSSNSEWL-------------------------
---------------FKYG-TFDKSSE--LLEDEENI-KKYEHMKYMPEDKD-EIIYLFKKQKLEDILPGVIIFDKNRYF
FEKGNFSFVTPLIVKEDVTIKLLCDNSETKIDDKIGKKGIILIKIPQHITDKKFYGCDFSGDLNK--KSSFYYSSIYDLK
TQNQYCEVKLKENIIISLNCPSGNINPNNCFNNVFLKTNMNEQINENIQNIFDEVKVINTKSHLLLNSSSTFLIISKITK
-KELNFFCTCHHHETKNVGTIYIKNEDIIN--------FSKSYKE--SSILTYIDVTPYYLKDTYICDFTQNHYSISF--
-------DTTVNVQNVLERYLKILSDFYNTHEEFSYFSIHLKLRKEIMKNKYIDYLKKKITEYKQKETFEKIKRLTLSTT
DNLNTILVYRCNIDLGSFDKFKIKCPSKLTEE-T------------Q--NHKLYPNLVYSSNLGLEETDMLNGLNKLLYG
SVLINKK-EKNVSFFEKGELELIISPYADSSKNIIFSCENVPRNLSKGIIGSASIFIKKNDNKILGCDFIDTSSTSTSTS
------YYESY-TP----STLSSSQHVLH--NQSDDLHMINYLEISNKKNSFEFEIELVEGKNTYCNIEAIENDIVGFSC
PYNFLTTPSDCFESVQIEGVDKELETHKLEKLLKGVKILNNDIYKYNFTPSYIILPKKIKKSLKIFCRCNSVKLIKTGII
QINIIGDDLNNWFKKEITHNIFAYQKMNYFYDFSKGPINISSENVLGISTMSLMSSKKKN-----YKH----K-NMTHK-
----NGYKEIEKDHK--------------------------------------------NIS-PSVNNYDHLPV------
--------------T------------LSSTDE--GE-D--DEDD--------D--------E-DDDE-SDDESD-DEEN
NILNPLRTKQVYDITVAASEFSKIEVVCPLRNSSQFRQSKISPENFFEYVYVLEDKNNDK--RKRSIEEN---EKLVTEI
LEGKKNI-DG---------------------------------HFTSTE-DIYNK----KSSKN-ASVEYDDMGNKIFIS
IMSEKPKAVIGDNILSTDSSVHMSNNIINNSSQSNIQTEPISSDNTTSEYE----KYNNYFKDILVIKNINEVISYANIK
IDINEQTYSSSLHISPLILKDAEFLISCDNSLTLNESTRGKTATVKIKVKSNFLKIYGCDFVGDFSIHFLFSKKWDDIPK
NYICKINIQDDMLIGLACPSFTKLHPPDCFENVIVNQNVYKKNILMETKNMFFYKQNDKPILSFVHVKKILVETFLCKCY
QVTDSDYKEVTMQILYEPYVMGTPKYTLEKSIIQYRYADL----------------------------------------
--------------------------------------------------------------------------------
--------------------------------------------------------------------------------
--------------------------------------------------------------------------------
--------------------------------------------------------------------------------
--------------------------------------------------------------------------------
--------------------------------------------------------------------------------
--------------------------------------------------------------------------------
--------------------------------------------------------------------------------
--------------------------------------------------------------------------------
--------------------------------------------------------------------------------
--------------------------------------------------------------------------------
--------------------------------------------------------------------------------
--------------------------------------------------------------------------------
--------------------------------------------------------------------------------
--------------------------------------------------------------------------------
--------------------------------------------------------------------------------
--------------------------------------------------------------------------------
--------------------------------------------------------------------------------
-------------------KP-----------------------------------------------------------
----------------------------P---------------------------------------------------
--------------------------------------------------------------------------------
--------------------------------------------------------------------------------
--------------------------------------------------------------------------------
--------------------------------------------------------------------------------
--------------------------------------------------------------------------------
--------------------------------------------------------------------------------
--------------------------------------------------------------------------------
--------------------------------------------------------------------------------
--------------------------------------------------------------------------------
--------------------------------------------------------------------------------
--------------------------------------------------------------------------------
--------------------------------------------------------------------------------
--------------------------------------------------------------------------------
--------------------------------------------------------------------------VY----
-------------------------------I
>PY17X_0306600
------------MGKKKILFYFLIYGISILI-LINYEHVNNLVKKKFQKKDGENVKKNEEASYYE---------IER-EY
------------------------------------------------------------IKYGTSQNEKS----SILLL
DIFSIIQKYIQIFYE-FLLKDIQWNKWFKNR-RTY-N-N-PNC-IDDIKY-----------------------------V
YQNNCILPYPKYY----------------------------ILNNSKINNNRKLSIREDPNELKPYVTRGQKNETVVNLH
EYFVKDDQVKLKNPEIFIIPKEYLHRVVIICSKPSIHYSHVITRPSNAMQYILDEDKEIIPTDSTYPVIFYPEVNNWGLD
NKLSTGMVEFLIPPYSNKTGDLIITCANIDANNSYKFEDFIIIRVRVHQTYKKILGISSDKNDKPYFEEIISEEK-DIYE
FEGYLEKVIGIKLEGYELDPPNCFKSVYEDDKRIYLEVEYHYSKCINLDRKNYKLRFYFLSQYFADYELKFSCNIINIKT
QKKKTVTFGDGMATSDHILKIVDDDSKTIK---------------YFNDIPYQMCNFDYNLSKLSEIQICEKTINEFSLF
MYNCEQITDNR-IVYGKEPINTIKYLSNVFPINKFTDLFFNTKDIDIPEINEQFKGFKFFMTSFINHGSYPLTIECGVTN
GG-TDYRRAIILLHVRTDLKDRPVSFCDFRKGELYNYLNAYSEGDLCIIISKSNTSFGFRCPENTKKMPEKCFTQVYEKG
YLHDSYKINTKNIINYSFENPEYALAGFNYTLTKSYQFECHCVDKE-T-------------EQIVKTVLVKYVNEDEIYD
YNDLPLVNHKSIVA--HPNKTHLCDFMTSDNMLSPKKEDSVNYVCNV-FPKPLEYVALHCPTNIVDVENEDDISRLSKEM
HKE------------EIKAELRIKLRKRNIYSMLYHTPKNAPSYVIDKNMQSVSSITDVIPGIIVLDKVSEKISKMEKNE
N-----G-IY-DASI------------------------------------------------------T-PDEN-DETN
ILYKKYIGKDNSISNGFFIFQLPPYIETNETIEFLCINSSTKKNLNIGNNGIMTVHIRKEGNKIDGCYFYKNKPQNSFLK
ESIKMGS--NQECKLQSDGDLEYFGILCPTQNNFFLSPNNCFSQMYTESNELIKIKNVDSDFEVFSDKKGLSYLKISQKY
LGYSKLICYCNDNTIVSNI--------D---GTPLTQQNKIILEFNVSSKNAFGVQKTNYTKVSNFLVGYEFSNKRATPI
YRKKHVCDFTKKTNSLEPVNEVDTVHSCYIHLEQNLNMVQVKCPKIVKSDDDIFDS---NI-------I--------IN-
NKKTSQR-------SSQKN-NFYLENA--NV-EPEEL-EKYKNIEYIPEN-D-EVMYLDKKEKLDDILPGVIILDKNKMF
KEKGNFTFVTPLIVEKVLILKIYCDNTKTIINNMKGQKGITVIRVSQNTTKNKLYGCDFSGNSKK----KFYYSNVYDLE
KQNEFCEIELKENIVVSLNCPTGKINPKNCFRKVYIKSNMNEQITENIENIFNEIKVIDAD--YFINNSSTFLMISKITK
-KEFDFYCTCEDYKTKNIGTIYIKNYEYLD--------SKPIYKN---KKISYIDVVPYYLNDSYVCDFTEKHYSILQ--
-------RKNINIEELLKRYLSMIKP--YEDGEYKHYNLNLKLKKEIMKKQYIEYLKQKIKEFEENPF---------NIT
KYDNQIVSFRCNIDLNPFDKFVIKCPPKKNSN-TYLKGQEYSDSINTSIEDVQFENFTYRSNLGLNENKMLEKLNNVLFG
SLLINKN--TNSSFFEQGTLELIISPYSESSKNIVFSCEYLEKDESKGIIGTASIFIKKNDNKILGCHFIDKSFDVNSLE
-ETD--E---------------------------------HLTSLAYKNNSFVFETNLIEGKTVYCDIEAIENDVVGLSC
PYNFITTPENCFEYVQIEGTDKELETHKLDNLLYGVKIFKNEMYKQNYTPTYIILPKRINKSLKIFCSCNSITSIQVGII
QINVIGNDLNNWFKKEVIHNIYAYQRQHYYYDFSSGTLSITSENDTPISILSDKTYDSNN------EL----DVDVNEIP
-----QLNMLK---------------------------------------------------------------------
---------------------------LNS-QE--DS-T--ST-E--------Q--------Y-KNDN-PIDQET-HNDD
NILNPLRTKKVYEVTITASEFTTIKIVCPLRNYEQFKQSKITPENFFEYVLVKNKEI-DAE-KGISLLNLEHIDKIFIDK
FKGNDKK-NK--LETEKYKNRDINKDEEEDDEE--DDDEEDDDEEDKKN-EQEKKKTDKFIKEEIKKVEYDNLGNKIIIS
VKSKKPKATIEDTDKIY-------------------------K------KK------IINESEKYIVKNINDVISYVNYK
SEINDNTYESTIYFSPLLLNKAQFFINCDNSLTLNQSKRGKTAIVKINVHPNSLKIMGCDFVGAYSSYFIFSKKWDQITP
NYVCEINVEDDSIIGLACPYNTKIYPSDCFESVIKNNKVYKRDTLIEYKNTFFYQKNGKPTLSFIQIKKVYSDHLTCKCF
ENNNGNYKEVTIKLIYKSYILGTPKMTLNKPFMKYKSVNF----------------------------------------
--------------------------------------------------------------------------------
--------------------------------------------------------------------------------
--------------------------------------------------------------------------------
--------------------------------------------------------------------------------
--------------------------------------------------------------------------------
--------------------------------------------------------------------------------
--------------------------------------------------------------------------------
--------------------------------------------------------------------------------
--------------------------------------------------------------------------------
--------------------------------------------------------------------------------
--------------------------------------------------------------------------------
--------------------------------------------------------------------------------
--------------------------------------------------------------------------------
--------------------------------------------------------------------------------
--------------------------------------------------------------------------------
--------------------------------------------------------------------------------
--------------------------------------------------------------------------------
--------------------------------------------------------------------------------
-------------------LD-----------------------------------------------------------
----------------------------YLIG------------------------------------------------
--------------------------------------------------------------------------------
--------------------------------------------------------------------------------
--------------------------------------------------------------------------------
--------------------------------------------------------------------------------
--------------------------------------------------------------------------------
--------------------------------------------------------------------------------
--------------------------------------------------------------------------------
--------------------------------------------------------------------------------
--------------------------------------------------------------------------------
--------------------------------------------------------------------------------
--------------------------------------------------------------------------------
--------------------------------------------------------------------------------
--------------------------------------------------------------------------------
--------------------------------------------------------------------------KK----
-------------------------------F
>PPRFG01_0208900
------------MDKKRTFYYLFFFFTFLVY-VLYYDNIKSVLRSSTKKKKKKKICKSTFYVHEES-EEIK-SWLRNSNE
RDKGKKFFIFERLIKERKY-ICVNKYKRNNKLKWIYKNTYEKT-KNICDDYNILFKCIKGIIYDKN-KETFFETFFENFW
DNIFYMNKYIFNIYY-YMFDYTKKVKK--KI-EGI--KE-NMNIRHNNN-------------------------------
--YNNIFYVHKFF-LFNDD---------EEK-KKRN-DD-IKINIKLHNNTRKLSVSEENVELKPYIKQGERNETVVNLY
EYFTGGVKRSNNNNEIVVTSTEQFHRIVIICFKPTVKHSHIITSPHDALNHIVEENDKIKLSEEIYSIPFYPIYGNLGLK
NVITTGIVEFMIPYFSRTQMNFTVTCANGEMNDLYKFEDLIKIRIRIPRNTKKILGLSTNEKDKTVFERIVDNTS-NEYR
FKSYNNKIVGIKLENSILDPPGCFKTVYEDDKILQLEVFLQYVKCINLDRDNYKIRFFFLPEDFGDEEIEFSCKFT--YK
KKTSKIIFGLGETSVDKDIFYLEDEHVKLNIDQDISGDEPYYSHLNYNGIPYNICNFQYKSEY--DSQVCERTIHEFSLF
IYNCDTLVGTQ-I-QTTEPITSVKYLNSTYPINKFSDITLLSKDIDIEGLEEAFRNSKFFLTSYINHGPFPLIIECVISN
SN-KDYQNVYILLHLRTSIKNRSVSFCDFEKVQGYNYLNTYIDGKICNINITSNSVFGFRCPSNSIKEPKDCFSQVYIDK
KVYKLNDKLSNKLILYSMKQENLAIAGFNNYISNSFSFECYCIDKNQTYSSYERTSGEDIFNHIVKRIHVHYKNYDELYD
YNIHDKITYEPIMK--NPPITYLCDFLNKKQILQPLNNKTKNYICTIWYPKPLNYIALNCPTNRRDEQNDQTISEVYNSL
QKDLLKPTGIEQQIDQKKKELNLLFNKRNIYSNLYHLPKNAPKRTINKNGLNIVNIDEIIPGILIKDVINMKLEDVIKPD
L-----L-TP-TSFLHK-TYNTNKSYLFSTR-NKSTSVFNTPSI--YTPLTHT-SFSISPKSV-PLTKSR-IEET-HSSS
NTYEQYIGKRNSIENGFFIFQLPPYLKKNQTIEFACINDSTIKNKNVGNNGIMTIHLKSFGNPIEGCYFYKNSAKYNYLK
KSIKIDDLKKEECTIRSDGEIEFVGIMCPYENNLYLTPSSCFLKTYDNTDNLVELLDINENFEYYSNDKGISYLKIPQEF
LNHVHLFCYCNVDKDSVSD--------T---NVLVKKENKISLELNYSNKGFNIIKTIDYQYEADILIGYSYYFKRVTPI
YRKKHICDFTTEDNSLEPESEDKMIYSCYLSLENNLNFIEVKCPKNKKSSNSEWL-------------------------
---------------FKYG-TFDKSSE--IMEDDENI-KKYEHMKYMPEDKD-EIIYLFKKQKLEDILPGVIIFDKNRYF
FEKGNFSFVTPLIVKEDVTIKLLCDNSETKIDDKIGKKGIILIKIPQHITDKKFYGCDFSGDSNK--KSSFYYTSVYDLK
TQNQYCEVKLKENIIISLNCPNGNINPNNCFNNVFLKTNMNEQIHEKIQNIFDQVKVINTKSHVLLNSSSTFLIISKITK
-KELNFFCTCHHNETKNVGTIYIKNEDIIN--------FSKAYNKE-SSILQYIDVTPYYLKDTYICDFTQNHYSISF--
-------DTSVNVQNVLERYLKILSDLYNTHEEFTYFSIHLKLKKEIMKKKYIDYLKKKINEYKEKETSDKIKRVTLSTN
DNINTILVYRCNIDLGSFDKFKIKCPSKLNEEEV------------E--NNKLYPNLIYSSNLGLDETDMLNGLTKLLYG
SVLINKT-EKNVSFFEKGELELIISPYTDSSKNIIFSCENVPRNLSKGIIGSASIFIKKNDNKILGCDFIDTPSTSSSAS
-TLE-SSYGSH-AS----SPLSSSHHVLHNDNQGHDVHMINHIDISNKKNSFEFEIELVEGKNTYCNIEAIENDIVGFSC
PYNFLTTPSDCFESIQIEGVDKELETHKLEKLLKGVKILNNDIYKYNFTPSYIILPKKIKKSLKIFCRCNSVKLIKTGII
QINIIGDDLNNWFKKEITHNIFAYQKMDYFYDFSKGPTNISSENVLGISTMSLMSSNKKVSRKKNHKE----E-NRTQQ-
----NVYKEIENDHK--------------------------------------------NIN-ENVNNYDNLPV------
--------------T------------LLSSDE--GD-G--YQADEDI---GGE--------D-DAED-VDGEGD-DEDD
NILNPLRTKQVYDIIVAASEFSKIEVVCPLRNSSQFRQSKISPENFFEYVYVLEDKNDDK--RKRSMEEN---EKLVKAI
LEGKKNI-DG---------------------------------HIINIE-DINNK----KSSKN-ASVEYDDMGNKIFIS
IISEKPKAVIGDNISSNRSSVHISNNIMNSSFQSNIHPDPINSDTTTSEYE----QYNSYFKDILVIKNINEVLSFANIK
IDINEQTYSSSLHIPPLILKDAEFLISCDNSLTLNESTRGKTATVKIKVKSNFLKIYGCDFVGEFSTHFLFSKKWDDIPK
NYICKINIQDDMLIGLACPSFTKLHPPDCFENIIVNQNVYKKNIIMETKNMFFYKQNDKPILSFVHVKKILVETFLCKCY
QVTKADYKEVTIQILYEPYVMGTPKYTLEKSIIQYRYANL----------------------------------------
--------------------------------------------------------------------------------
--------------------------------------------------------------------------------
--------------------------------------------------------------------------------
--------------------------------------------------------------------------------
--------------------------------------------------------------------------------
--------------------------------------------------------------------------------
--------------------------------------------------------------------------------
--------------------------------------------------------------------------------
--------------------------------------------------------------------------------
--------------------------------------------------------------------------------
--------------------------------------------------------------------------------
--------------------------------------------------------------------------------
--------------------------------------------------------------------------------
--------------------------------------------------------------------------------
--------------------------------------------------------------------------------
--------------------------------------------------------------------------------
--------------------------------------------------------------------------------
--------------------------------------------------------------------------------
-------------------KP-----------------------------------------------------------
----------------------------P---------------------------------------------------
--------------------------------------------------------------------------------
--------------------------------------------------------------------------------
--------------------------------------------------------------------------------
--------------------------------------------------------------------------------
--------------------------------------------------------------------------------
--------------------------------------------------------------------------------
--------------------------------------------------------------------------------
--------------------------------------------------------------------------------
--------------------------------------------------------------------------------
--------------------------------------------------------------------------------
--------------------------------------------------------------------------------
--------------------------------------------------------------------------------
--------------------------------------------------------------------------------
--------------------------------------------------------------------------LH----
-------------------------------I
>PCHAS_0308200
------------MGKKKILFYFFIYGIFILV-LVNYEYVNNFVKNTFQKTGSENVKKNEGPSYYE---------IEK-EY
ISE--------------------P------------------------------------IKYGTSQNEKN----SIRFL
DIFPIIQKYVKTFYE-FLIKDIQWDEWHKHR-EPN-N-D-PYC-MHDMKY-----------------------------V
YQNNCILPYPKYY----------------------------TMNDFKINTARKLSIREDTHELKPYVTRGQKNETVVNLH
EYFVKEDEVKLKSPEIFITPKEQLHRVVIICSKPSIHYSHVITRPSTAMQDILDDNQEIISTDSSYPVIFYPEINNWGLD
NKLSTGMVEFLIPPYSAKTNDLIITCANIDANDSYKFEDFVIIRIRVHKTYNKILGVSTDKNDKPYFEEIISDEK-DTYE
FEGYLEKVVGIKLEGYELDPPNCFKSVYEDDKRIYLEVEFHYSKCINLDRKNYKLRFFFLSQDFADYEYKFSCNIINIQT
QKKKTITFGDGMGTSDYRLKIVDDDSQTIK---------------YFNDIPYQICNFDYNLSTKGEIQICEKTINEFSLF
MYNCEEIQDKQ-VVYGQEPANTIKYLNNVFHISNFTDLFFNTKDIDIPEINQQFKGFKFLMTSFINHGSYPLTIECGVTD
GS-TSYKKATILLHVRTDLKDRPVSFCDFRKGKLYNYLNAYTEGDSCKIIAKSNTSFGFRCPENTKKMPEKCFMEVYEKG
YPNNANKMNTQNIITYSFENPEYALAGFNYTLTKPYQFECHCVDNE-T-------------EKIVKTVLVKYVNEDEIYD
YNDLPMVNHKSNIV--HPYKTHLCDFATPDNILSPVTENPVNYVCNV-FPKPLEYVALHCPTNLVDVENENEISKLSKEM
HKE------------EIKAELRIRLRKRNIYSMLYHIPKNAPSYVIDKNMQSVSNIEDIIPGVIVSDQVIEQISKIEKNE
H-----G-IY-DASI------------------------------------------------------T-PNEN-DETN
ILFKKYVGKDNSISNGFFIFQLPPHIETNETLEFLCINSNTKKNLNIGNNGIMTVHVRKGGTKIDGCYFYKNVPQNSFLK
ESIKMGS--NVECKFESDGSLEYFGIQCPAQNGLFLSPNNCFSQMYTESNELVNIKNVDPDFEVFSDNKGLSYLKISQTY
LGYSKLTCYCNDKDIVSNI--------D---GTPLTQQNKITIEFNISNKNNSGIQKTNYADVSNFLVGYEFLNKKATPI
YRKKHICDFTKKSNSLEPVDEKDIIDSCYIHLEQNLNMVQVKCPKIIKNDDDIFDI---NT-------A--------ID-
TN-LRSR-------SSHQN-NLHLDNR--NI-EPEEL-EKYKNIEYIPEN-D-EVMHLDKKEKLEDILPGVIILDKNKMF
KEKGHFSFVTPLIVENLLILKIYCDNSKTIIDNKKGKKGITVIRVSQNTTKNKFYGCDFSGNPKK----TFYYSHVYDLE
KQNEFCEIELKEDIVVSLNCPTGKINPKNCFRNVYIKSNMDEETTENIENIFNEIKVIDAD--YFINNSSTFLIISKITK
-KEFDFYCTCENYKTQNVGTIYIKNYEYLG--------SKPKYKN---KQVSYIDVVPYYLNDTYVCDFTENHYSILQ--
-------RKNINIEEILKRYLQMVKK--YEHEEYNHYNLNLKLKKEIMKKQYIEYLKQKIKEFEENPF---------NIT
KYVNQLISFRCNIDLNPFDKFVIKCPPKNRGN-TDVNSQDYFDSTNTIIDGVKFENFTYRSNLGLNENKMVEKLNKVLFG
SLLINKN--KKSSFFEQGSLELIISPYSESSKNIVFSCEYLEKDESKRIMGTASIFIKKNDKKILGCHFIDKSFDVNSLE
-ETN--K---------------------------------HLTSMAYKNNSFVFEVDLIEGKTVYCDIEAIENDVVGLSC
PYNFITTPENCFEYVQIEGTDKELETHKLDNLLYGVKIFKNEMYKHNYTPTYIILPKRINKSHKIFCSCNSINSIQVGII
QINIIGEDLNNWFKKEVTHNIYAYQRQHYFYDFSSGDLSITSENENPILILSDKTYESSK------QSDAAVNLDTNESP
-----QLNRLR---------------------------------------------------------------------
---------------------------LSS-QE--GS-A--SV-E--------K--------Y-KSND-PIGQEE-YDDG
NILNPLRTKKVYEITVTASEFSTIKIVCPLRNNDQFKQSKISPENFFEYVLVKNKEI-GAR-TNLSLLNLERFDKMIIEK
FKGITKK-SK--LEEEKNKKGISNKEDDDIDE-------E--------E-EEDEK-TSDIIKEEIKKVEYDNLGNKIIIS
IKSKKPKATIEDADKAY-------------------------I------NQ------KINESEKYIVKNINDVISYVNYI
SEINENTYSSTIYFSPLLLNKAQFFITCDNSLTLNQSRRGKTATVKINVQPNSLKIMGCDFVGAYSSYFVFSKKWDQLQS
NYVCEINIEDDSIVGLACPHNTKMYPSDCFESVIKNNKIYKRNALIEYKNTFLYQKNGKPTLSFIQIKKVYSDSFICKCF
ENNNGNYKEVTIKLIYKSYILGTPKMTINKPFIKYKNMNF----------------------------------------
--------------------------------------------------------------------------------
--------------------------------------------------------------------------------
--------------------------------------------------------------------------------
--------------------------------------------------------------------------------
--------------------------------------------------------------------------------
--------------------------------------------------------------------------------
--------------------------------------------------------------------------------
--------------------------------------------------------------------------------
--------------------------------------------------------------------------------
--------------------------------------------------------------------------------
--------------------------------------------------------------------------------
--------------------------------------------------------------------------------
--------------------------------------------------------------------------------
--------------------------------------------------------------------------------
--------------------------------------------------------------------------------
--------------------------------------------------------------------------------
--------------------------------------------------------------------------------
--------------------------------------------------------------------------------
-------------------LN-----------------------------------------------------------
----------------------------YLIG------------------------------------------------
--------------------------------------------------------------------------------
--------------------------------------------------------------------------------
--------------------------------------------------------------------------------
--------------------------------------------------------------------------------
--------------------------------------------------------------------------------
--------------------------------------------------------------------------------
--------------------------------------------------------------------------------
--------------------------------------------------------------------------------
--------------------------------------------------------------------------------
--------------------------------------------------------------------------------
--------------------------------------------------------------------------------
--------------------------------------------------------------------------------
--------------------------------------------------------------------------------
--------------------------------------------------------------------------KK----
-------------------------------F
>PRELSG_0413700
------------MHKKKIIYYFYIYGIFILI-FLNYDNIINLLKKNIFYKHNNEVNGFKSFSEND-------------NY
NNN--------------------I------------------------------------IRN-SSINNKL----YEYIP
YLSLYINKYICDIYS-YIFGDLKKIKN--N--DYY---------------------------------------------
-HKKDILSEKSFY----------------------------LATTRYATNTRKLSISEENVDLKPYVKSGERNETVVNLH
EYFTGNNKRKNNNNEIVVDTSEKFHRVVIICFKPSLTYSHIITRPSDAFHHFLEENNKVTSTEDIYPIPFFQDEGNWGLK
NVLSRGVIEFMIPPFSLQLIDIMITCSNNEINETYTFEDLIKVRIRIPRNTRKILGVSTDEKDKDIFEKIVQDDI-NDYT
FRSYHNRILGLKLEDAELDPFDCFRTVYEDDKRVHLHVAFEFIKCLNLDRKNIKLRFFFLLEEFSEEEINFSCSFT--YK
KKKKKVTFGKGDTTTLKEMYFLEDDKNEYQ---------------YYNGAPYKICNFEYKAGY--NVQVCERTISEFTLF
VYNCEMTKKSK-V-LNVEPFTTIRYLNDTYPINKFSDITLFTKDIDITDIEKKFPKSKFFMTSYIDHGPYPLVIECSIPH
GK-SKFQKASILLHLRTNIQKKNASFCDFTNSRNYSFLNSYYEGDSCNIITSANTAFGFKCPEGSIKKPDNCFSEVYQSG
KIYKLKDKSGKNLVIYSIKQKNFALAAFHNHISKSYEFECHCVDKSNE-------------QKIIKKIFVKYVNHDELYD
YNIYDTISHKSLIK--NPEKTHLCDFVNNESVLEPKNKKPKSYVCVI-HPKPLEYVALNCPISLVDEENEKKISELSIMK
GEK-------------DAEDINIYLKKRNIYSNLTHLPKNAPLHVIDKNALDVVDINKIIPGVLVKNIINMKITDVEEKG
D-----A----SDSL------------------------------------------------------D-VDHL-QQGN
KLYEKYLGLENNIENGFFIFQIPPYLKRNQTIEFACINNQTKKNGNLGNIGIMTVYLRSSGSIVEGCYFYKNNPENTYLK
KSIKVGS--GEDCVIKSDGEIEYIGIACPAEKKLFLTPPECFLETYDKSDVPIRITEYDKNFKSFSNDKGISYLKIPQSF
LGYVNLFCYCNTKEEE-----------------TLIKENKINIELNVSNIGVSEIKTIDHTYEPDFLIGKEYANKKSSDI
VRKKHICDFTKKESSLDPYNELLIIHSCFLELEDNLNMIEIKCPKNVKSDKKARGK------------------------
--------------EPRED-SLDHFEDLEES-EEEEI-KKYEKMKYIPNKFDDELSNYNKKIKMEDILPGIIILDKNRTF
AEKGNFSFVSPLIVENDVTLKLNCDNSETIIGNKKGRKGTIVIKISKNTTNKDFYGCDFSGNSKK----TFYYSSVYDLK
KKSETCEIDLKENMIVSLNCPYGKINPNNCFRNVYIKSNMEEEVKEKIENIFNEVKIVNAN--HLTNNSPTFLIISKITK
-QELNFYCTCEHYESKNIGTLLVKNKENLI--------FSKKYDE---TKTVFIEVSPYYFKDTYICDFTEHNYSISL--
-------NKEVDITNILKKYMNDILL--YQHDEFLHFSLNLKLRKESMKKKYINYLKRKIEELEKKPY---------NER
EYADNIIIYRCNIDLSSFDQLIVKCPSKNIDD-S------------Q----NYLYNIAYSSNLGLNENTMLKGLSNTLYG
TLLINKS--HNTSFFEKGELEIIISPYADSSKAINFSCENVQKDGT-GKIGSASIFIKKNDNKILGCDFIDVSNESNDSF
-YHE------------------------------------SSESRRNKNNSFEFEIELVEGKSIYCNIEAIENDIVGFSC
PYNFITSPQNCFETVQKEGLDKELEIHKLEQLVKGVRILNNEIYKYNFTPSYIILPKKIKKSLTIFCTCNSVKQIKTGII
QLNIIGDDLNNWFKKEITHNIYAFEKKDYFYDFSSGPLNISSENVLSLSPSILSSYDSSS------IN----K-DHYEET
KIGTEKINNLRKSQKV-------------------------------------------KFP-YNLSSYKRNT------S
EYN---NILHGVPVTAQDRDPDEEEK--EE-EE--EE-D--EE-E--------E--------D-EEEEVEEDEEE-EEEE
NVLNPLRTKHVFEISVAASEFSKIKIICPLRNSLYYRQSKISPENFFEYVYVLESET-TK--RKKKRLEN---DELLTEI
VEGSTEM-KD---------------------------------EENRLR-EAI------MEKEE-KKVVYDDFGNKIIIS
IKSEKPKATVEDIDKLN-------------------------E------NE----ELPDTKKDVLIMKNIHEVISFVTYK
REISEKKYIGTLNVSPLLLNEATFFVSCDNSLTLNESKRGKTGIVKIHIKPNYLKMHGCDFVGDYSSHFYFSGKWENLPN
NYICEIKVEDDTLIGLACPSHTTMHPSDCFENVIKDDEIYKKDVLIESKNTFLFKKSDRPILSFIHIKRVISNYFTCKCY
DNVNGEYKELSMKILYEPYVMGTPKVNLEKPNIQYKDIDL----------------------------------------
--------------------------------------------------------------------------------
--------------------------------------------------------------------------------
--------------------------------------------------------------------------------
--------------------------------------------------------------------------------
--------------------------------------------------------------------------------
--------------------------------------------------------------------------------
--------------------------------------------------------------------------------
--------------------------------------------------------------------------------
--------------------------------------------------------------------------------
--------------------------------------------------------------------------------
--------------------------------------------------------------------------------
--------------------------------------------------------------------------------
--------------------------------------------------------------------------------
--------------------------------------------------------------------------------
--------------------------------------------------------------------------------
--------------------------------------------------------------------------------
--------------------------------------------------------------------------------
--------------------------------------------------------------------------------
-------------------SL-----------------------------------------------------------
--------------------------------------------------------------------------------
--------------------------------------------------------------------------------
--------------------------------------------------------------------------------
--------------------------------------------------------------------------------
--------------------------------------------------------------------------------
--------------------------------------------------------------------------------
--------------------------------------------------------------------------------
--------------------------------------------------------------------------------
--------------------------------------------------------------------------------
--------------------------------------------------------------------------------
--------------------------------------------------------------------------------
--------------------------------------------------------------------------------
--------------------------------------------------------------------------------
--------------------------------------------------------------------------------
--------------------------------------------------------------------------LN----
-------------------------------E
>PBANKA_0306000
------------MGKKKILFYFFTYGIFILI-LINYEYANNLVKKKFQKKDGENIKRNEEPSHYE---------IER-EY
ISE--------------------H------------------------------------IKYGTSQNKKS----SIGFL
NIFPIIQKYVQIFYE-FLLKDIQWNKWFRNR-RTY-T-N-PNC-IHDMKY-----------------------------L
YQNNCILPYPKYY----------------------------IMNNSKINNNRKLSIKEDPNELKPYVTRGQKNETVVNLH
EYFVKEDKIKLKNPEIFIMPKEYLHRVVIICSKPSIHYSHVITRPSNAMQYILDDDQEIIPTDSTYPVIFYPEVNNWGLD
NKLSTGMVEFLIPPYSRKTGDLIITCANIDANNSYKFEDFVIIRVRVHKTYNKILGISSDKNDKPYFEEIISDEK-EIYE
FEGYLEKVIGIKLKGYELDPPNCFKSVYEDDKRIYLEVEYHYSKCINLDRKNYKLRFYFLSQDFADYELKFSCNIINIHS
QKKKTVIFGDGMAKSDYNLKIIDDDSKTIK---------------YFNDIPYQICNFDYNLSKQSEVQICEKTINEFSLF
IYNCEQIKDKR-IVYGKEPTNTIKYLNNVFPINKFTDLFFNTKDIDIPEINDQFKGFKFFMTSFINHGSYPLTIECGVTN
GG-TSYKRAIILLHVRTDLKDRPVSFCDFRKGELYNYLNAYTEGDVCIIISKSNTSFGFRCPVNTKKMPKNCFTQVYEKG
YLNDANKINTKNVINYSFENPEYALAGFNYTLTKSYQFECHCVDKE-T-------------EQIVKTVLVKYVNEDEIYD
YNDFPMVNHKPIIA--HPNKTHLCDFMSSSNILSPKTEDPVNYVCNV-FPKPLEYVALHCPTNIVDVENENDISRLSKEM
HKE------------EIKAELRIKLRKRNIYSMSYHTPKNAPSYVIDKNMQSVSSITDVIPGIIVLDQVSEKISKMEKNE
N-----G-IY-DASI------------------------------------------------------T-PDKN-DEAN
ILYKKYIGKDNNISNGFFIFQLPPYIETNETIEFLCINSSTKKNLNIGNNGIMTVHIRKDGTKIDGCYFYKNKPQYNFLK
ESIKMGS--NKECKLKSDGDLEYFGILCSTQNNFFLSPNNCFSQMYTESNELINIKNVDPDFDVFSDNKGLSYLKISQKY
LGYSKLICYCNDKNKVSSI--------D---GTPMIQQNKIVVEFNVSSKNAFGVQKTNYTKISDFLVGYEFSNKKATPI
FRKKHVCDFTKKSNSLEPVNEIDTIHSCYIHLEHNLNMVQVKCPKIIKSDDI-FDG---NT-------I--------ID-
TK-VTSR-------SSQQN-NFYLENT--DV-EPEEI-EKYKNIEYIPEN-D-EVMHLDKKEKLDDILPGVIILDKNKMF
KEKGHFTFVTPLIVEKVLILKIYCDNTKTIINNMKGKKGITVIRISQNTTKNKFYGCDFSGNSKK----TFYYSNVYDLE
KKNEFCEIELKENIVVSLNCPTGKINPKNCFRNVYIKSNMNEQTTENIENIFNEIKVIDAD--YFINNSSTFLMISKITK
-KEFDFYCTCEDYKTKNIGTIYIKNYEYLD--------SKPKYKN---KQISYIDVVPYYLNDTYVCDFTESHYSILQ--
-------RKNINIDEILKKYLGMIKT--YEDEEYKHYNLNLKLKKEIMKKKYIEYLKQKIKEFEESPF---------NIT
KYDNQIVSFRCNIDLNPFDKFVIKCPPKKSGN-TYVKGQEYSDSISTVIEGVQFENFTYRSNLGLNENKMLEKLNKVLFG
SLLINKN--TNSSFFEQGTLELIISPYSESSKNIVFSCEYLEKDESKGIIGTASIFIKKNDNKILGCHFIDKSFDVNSLE
-ETN--E---------------------------------HLTSMAYKNNSFVFEINLIEGKSVYCDIEAIENDVVGLSC
PYNFITTPENCFEYVQIEGTDKELETHKLDNLLYGVKIFKNEMYKHNYTPTYIILPKRINKSLKIFCACNSITSIQVGII
QINIIGNDLNNWFKKEVIHNIYAYQRQHYFYDFSSGALSITSENENPISILSDKTHDSNN------ES----DVDANEIP
-----QLNRLR---------------------------------------------------------------------
---------------------------LNS-QE--DS-A--ST-E--------K--------Y-KSND-PIDQEK-YNDD
NILNPLRTKKVYEVTINASEFSTIKIVCPLRNYEQFKQSKISPENFFEYVLVKNKEI-DAE-KNISLLNLEHIDKMFMNK
FKGNNKK-NK--LETEKYKNVDTDEDDEEDDEEDDEEDDEEDDDEDKQN-EQKKK-KDKFIKEEIKKVEYDNLGNKIIIS
VKSKKPKATIDDTDKIY-------------------------K------KK------TINESEKYIVKNIDDVISYVNYK
SEINENTYESTIYFSPLLLNKAQFFINCDNSLTLNQSKRGKTAIVKINVHPNSLKIMGCDFVGAYSSYFIFSKKWDQIIP
NYVCEINVEDDSIIGLACPHNTKIYPSDCFESVIKDNKVYKRYTLIEYKNTFFYQKNGKPTLSFIQIKKVYSDHLTCKCF
ENNNGNYKEVTIKLIYKSYILGTPKMTLNKPFMKYKNVNF----------------------------------------
--------------------------------------------------------------------------------
--------------------------------------------------------------------------------
--------------------------------------------------------------------------------
--------------------------------------------------------------------------------
--------------------------------------------------------------------------------
--------------------------------------------------------------------------------
--------------------------------------------------------------------------------
--------------------------------------------------------------------------------
--------------------------------------------------------------------------------
--------------------------------------------------------------------------------
--------------------------------------------------------------------------------
--------------------------------------------------------------------------------
--------------------------------------------------------------------------------
--------------------------------------------------------------------------------
--------------------------------------------------------------------------------
--------------------------------------------------------------------------------
--------------------------------------------------------------------------------
--------------------------------------------------------------------------------
-------------------LN-----------------------------------------------------------
----------------------------YLIG------------------------------------------------
--------------------------------------------------------------------------------
--------------------------------------------------------------------------------
--------------------------------------------------------------------------------
--------------------------------------------------------------------------------
--------------------------------------------------------------------------------
--------------------------------------------------------------------------------
--------------------------------------------------------------------------------
--------------------------------------------------------------------------------
--------------------------------------------------------------------------------
--------------------------------------------------------------------------------
--------------------------------------------------------------------------------
--------------------------------------------------------------------------------
--------------------------------------------------------------------------------
--------------------------------------------------------------------------KK----
-------------------------------F
>PF3D7_0208900
MFIYLFIYLFFKMDKKRTFYYLFFFFTFLVY-VLYFDNIKSVLRSSTKKKKKKKICKSTFYVHEES-EEIK-SWLRNSNE
RDKGKKFFIFERLIKERKY-ICVNKYKRNNKLKWIYKNTYEKT-KNICDDYNILFKCIKGIIYDKN-KETFFETFFENFW
DNIFYMNKYIFNIYY-YMFDYTKKVKK--KI-EGI--KE-NMNIRHNNN-------------------------------
--YNNIFYVHKFF-LFNDD---------EEK-KKRN-DD-IKINIKLHNNTRKLSVSEENVELKPYIKQGERNETVVNLY
EYFTGGVKRSNNNNEIVVTSTEQFHRIVIICFKPTVKHSHIITSPHDALNHIVEENDKIKLSEEIYSIPFYPIYGNLGLK
NVITTGIVEFMIPYFSRTQMNFTVTCANGEMNDLYKFEDLIKIRIRIPRNTKKILGLSTNEKDKTVFERIVDNTS-NEYR
FKSYNNKIVGIKLENSILDPPGCFKTVYEDDKILQLEVFLQYVKCINLDRDNYKIRFFFLPEDFGDEEIEFSCKFT--YK
KKTSKIIFGLGETSVDKDIFYLEDEHVKLNINQDISGDEPYYSHLNYNGIPYNICNFQYKSEY--DSQVCERTIHEFSLF
IYNCDTLVGTQ-I-QTTEPITSVKYLNSTYPINKFSDITLLSKDIDIEGLEEAFRNSKFFLTSYINHGPFPLIIECVISN
SN-KDYQNVYILLHLRTSIKNRSVSFCDFEKVQGYNYLNNYIDGKICNINITSNSVFGFRCPSNSIKEPKDCFSQVYIDK
KVYKLNDKLSNKLILYSMKQENLAIAGFNNYISNSFSFECYCIDKNQTYSSYERTSGEDIFNHIVKRIHVHYKNYDELYD
YNIHDKITYEPIMK--NPPITYLCDFLNKKQILQPLNNKTKNYICTIWYPKPLNYIALNCPTNRRDEQNDQTISEVYNSL
QKDLLKPTGIEQQIDQKKKELNLLFNKRNIYSNLYHLPKNAPKRTINKNGLNIVNIDEIIPGILIKDVINMKLEDVIKPD
L-----L-TP-TSFLHK-TYNTNKSYLFSTR-NKSTSVFNTPSI--YTPLTHT-SFSISPKSV-PLTKSR-IEET-HSSS
NTYEQYIGKRNSIENGFFIFQLPPYLKKNQTIEFACINDSTIKNKNVGNNGIMTIHLKSFGNPIEGCYFYKNSAKYNYLK
KSIKIDDLKKEECTIRSDGEIEFVGIMCPYENNLYLTPSSCFLKTYDNTDNLVELLDINENFEYYSNDKGISYLKIPQEF
LNHVHLFCYCNVDKDSVSD--------T---NVLVKKENKISLELNYSNKGFNIIKTIDYQYEADILIGYSYYFKRVTPI
YRKKHICDFTTEDNSLEPESEDKMIYSCYLSLENNLNFIEVKCPKNKKSSNSEWL-------------------------
---------------FKYG-TFDKSSE--IMEDDENI-KKYEHMKYMPEDKD-EIIYLFKKQKLEDILPGVIIFDKNRYF
FEKGNFSFVTPLIVKEDVTIKLLCDNSETKIDDKIGKKGIILIKIPQHITDKKFYGCDFSGDSNK--KSSFYYTSVYDLK
TQNQYCEVKLKENIIISLNCPNGNINPNNCFNNVFLKTNMNEQIHEKIQNIFDQVKVINTKSHVLLNSSSTFLIISKITK
-KELNFFCTCHHNETKNVGTIYIKNEDIIN--------FSKAYNKE-SSILQYIDVTPYYLKDTYICDFTQNHYSISF--
-------DTSVNVQNVLERYLKILSDLYNTHEEFTYFSIHLKLKKEIMKKKYIDYLKKKINEYKEKETSDKIKRVTLSTN
DNINTILVYRCNIDLGSFDKFKIKCPSKLNEEEV------------E--NNKLYPNLIYSSNLGLDETDMLNGLTKLLYG
SVLINKT-EKNVSFFEKGELELIISPYTDSSKNIIFSCENVPRNLSKGIIGSASIFIKKNDNKILGCDFIDTPSTLSSAS
-TLE-SSYGSH-AS----SPLSSSHHVLHNDNQGHDVHMINHIDISNKKNSFEFEIELIEGKNTYCNIEAIENDIVGFSC
PYNFLTTPSDCFESIQIEGVDKELETHKLEKLLKGVKILNNDIYKYNFTPSYIILPKKIKKSLKIFCRCNSVKLIKTGII
QINIVGDDLNNWFKKEITHNIFAYQKMDYFYDFSKGPTNISSENVLGISTMSLMSSNKKVSRKKNHKE----E-NRTQQ-
----NVYKEIENDHK--------------------------------------------NIN-ENVNKYDNLPV------
--------------T------------LLSSDE--GD-G--YQADEDI---GGE--------D-DAED-VDGEGD-DEDD
NILNPLRTKQVYDIIVAASEFSKIEVVCPLRNSSQFRQSKISPENFFEYVYVLEDKNDDK--RKRSIEEN---EKLVKAI
LEGKKNI-DG---------------------------------HIINIE-DINNK----KSSKN-ASVEYDDMGNKIFIS
IISEKPKAVIGDNISSSRSSVHISNNIMNSSFQSNIHPDPITSDTTTSEYE----QYNSYFKDILVIKNINEVISFANIK
IDINEQTYSSSLHIPPLILKDAEFLISCDNSLTLNENTRGKTATVKIKVKSNFLKIYGCDFVGEFSTHFLFSKKWDDIPK
NYICKINIQDDMLIGLACPSFTKLHPPDCFENIIVNQNVYKKNIIMETKNMFFYKQNDKPILSFVHVKKILVETFLCKCY
QVTKADYKEVTIQILYEPYVMGTPKYTLEKSIIQYRYANL----------------------------------------
--------------------------------------------------------------------------------
--------------------------------------------------------------------------------
--------------------------------------------------------------------------------
--------------------------------------------------------------------------------
--------------------------------------------------------------------------------
--------------------------------------------------------------------------------
--------------------------------------------------------------------------------
--------------------------------------------------------------------------------
--------------------------------------------------------------------------------
--------------------------------------------------------------------------------
--------------------------------------------------------------------------------
--------------------------------------------------------------------------------
--------------------------------------------------------------------------------
--------------------------------------------------------------------------------
--------------------------------------------------------------------------------
--------------------------------------------------------------------------------
--------------------------------------------------------------------------------
--------------------------------------------------------------------------------
-------------------KP-----------------------------------------------------------
----------------------------P---------------------------------------------------
--------------------------------------------------------------------------------
--------------------------------------------------------------------------------
--------------------------------------------------------------------------------
--------------------------------------------------------------------------------
--------------------------------------------------------------------------------
--------------------------------------------------------------------------------
--------------------------------------------------------------------------------
--------------------------------------------------------------------------------
--------------------------------------------------------------------------------
--------------------------------------------------------------------------------
--------------------------------------------------------------------------------
--------------------------------------------------------------------------------
--------------------------------------------------------------------------------
--------------------------------------------------------------------------LH----
-------------------------------I
>PBLACG01_0205600
------------MKKKRIFCYFFFFFIFLVS-VLYYDNIKSVLSTRTKKKKKKKICKTTVFVPDES-EEII-SSLTGGNE
RDKGNNLFTIQRLIKERKY-MCVNKYKRNNKLKWVYKTTYNKT-KNIYDDYNILFNCIKAMIYDRN-KQNR----FEHFW
DNLFYMNKYIFNLYY-YMFDYTKKIKK--KILQRL--KE-NINITHNNNN------------------------------
--NNNIFYIPKLF-LFNDD---------EEK-KKKN-DD-IKINIKLHNNTRKLSVSEENVELKPYVKQGERNETVVNLY
EYFTGGVKRSNNNNEIVITSTEQFHRIVIICFKPTVKHSHIITSPHDALNHIVEENDKIKLSEEIYSIPFYPIYGNLGLK
NVITTGIVEFMIPYFSRTQMNFTVTCANGEINDLYKFEDLIKVRIRIPRNTKKILGLSTNEKDKTVFERIVDNTT-DEYR
FRSYNNKIVGIKLENSILDPAGCFKTVYEDNKIIQLEVFLQYVKCINLDRDNYKIRFFFLPEDFGDEEIEFNCKFT--YK
KKTSKIIFGLGETSVDKDIFYLEDEHVKLNIEEDVSGDKTFYSHLNYNGIPYNICNFQYRSEY--DSQVCERTIHEFSLF
IYNCDTLVGTQ-I-QSTEPIRTVKYLNATYPINKFSDITLFSKDIDIEGLEEAFRNSKFFLTSYINHGPFPLIIECVISN
SN-NDYQNVYILLHLRTSIKNRNVSFCDFEKVHGYNYLNNYIDGKICNINITSNSVFGFKCPSNTIKEPKNCFSQVYMDK
KVYKLNDKLSNKLILYSMKQEDLAIAGFNNYISNSFSFECYCIDKNQTYSSYQRTSGEDILNHIVKRIHVNYKNYDELYD
YNIHDKIIYEPIIK--NPPITYLCDFVNKEQVLQPLNNKTKNYICTIWYPKPLNYIALNCPTNLRDEQNDQTISEVYSSL
QKDILKPSGNEQKIDQKKKQINLLFNKRNIYSDLYHLPNDSPKRAINKNGLNIVNLDEIIPGILIKDVINMKLEDVIKPD
V-----L-TS-KSSLPK-IFNTNKSYLLSTR-NKSMYVSTTPSI--YTPLSSSRTFLISPRSM-PFTKSG-LEET-HSKS
NIYEQYIGKKNSIQNGFFIFQLPPYLKKNQTIEFACINDSTIKNKNVGNNGIMTIHLKSFGNPIEGCYFYKNNAKYNYLK
KSIKIDDQKQDECNIRSDGEIEFVGIMCPYENNLYLTPSKCFLKTYDNKDSLVEILNINENFEYYSNDKGISYLKIPQEF
FKHIHLFCYCNVDKDSEV---------N---NVLKKKENKISLELNYSNKGFNIIKTIDYQFESDILIGYSYNFKRVTPI
YRKKHICDFTTEDNSLEPESKDKMIYSCYLSLEDNLNFIEVKCPKNKKSSNSEWL-------------------------
---------------FKYG-TFDKSSE--LIEDDENI-KKYENMKYMPEDKD-EIIYLFKKEKIEDILPGVIIFDKNRYF
FEKGNFSFVTPLIVKEDITIKLLCDNSETIINDKIGKKGIILIKIPQHITDKKFYGCDFSGDLNK--KSSFYYSSVYDLK
TQNQYCEIKLKENIIISLNCPNGNINPNNCFNNVFLKTNMNEQINENIQNIFDQVKVINTKEHVLLNNSSTFLIISKITK
-KELNFFCTCHHHETKNVGTIYIKNEDIIN--------FSKAYKE--SSILQYIDVTPYYLKDTYICDFTQNHYSISF--
-------DTSVNVQNILERYLKILSDFYNTHEEFTYFSIHLKLRKEIMKNKYINYLKNKISEYKEKETFEKIKRLTLSTT
DNINTILVYRCNIDLGSFDKFKIKCPSKLNEE-I------------D--NEKIFPNLIYSSNLGLDETDMLNGLSKLLYG
SVLINKK-EKNVSFFEKGELELIISPYADSSKNIIFSCENVPRNLSKGIIGSASIFIKKNDNKILGCDFIDTSSLTSY--
-------YASQIQH----SPLSSSHDVLHSYNQSDDLHMINHIEMTNKKNSFEFEIELVEGKNTYCNIEAIENDIVGFSC
PYNFLTTPSDCFESVQIEGVDKELETHKLEKLLKGVKILNNDIYKYNFTPSYIILPKKIKKSLKIFCKCNSVKLIKTGII
QINIIGDDLNNWFKKEITHNIFAYQKMNYFYDFSKGPINISSENVLGISTMSLMSSNKKVSKKKKEKD----K-NMTHK-
----NDYKEIKNGDQ--------------------------------------------NIN-LNVNNYDHLPL------
--------------T------------LSSSDE--D----------------------------EDDQ-DDDEGD-DEDN
NILNPLRTKQVYDITVAASEFSKIEVVCPLRNSSEFRQSKISPENFFEYVYVLEDKNDDK--RKRSIEEN---EKLITEI
LEGKKNI-DG---------------------------------NFTSTE-DIYNK----KSSKN-ASVEYDDMGNKIFIS
IMSEKPKAVIGDNISSSDSSLHISNNISNSSSQSNIHTDPSSSDSTTSEYG----QYNSYLKDILVIKNINEVISYANIK
IDINEQTYSSSLHISPLILKDAEFLISCDNSLTLNESTRGKTATVKIKVKSNFLKIHGCDFVGDFSTHFLISKKWNDLPK
NYICKINIQDDMLIGLACPSFTKLHPPDCFENVIVNQNVYKKDILMETKNMFFYKQNDKPILSFVHVKKILVETFLCKCY
QVTNADYKEVTMQILYEPYVMGTPKYTLEKSIIQYRYADL----------------------------------------
--------------------------------------------------------------------------------
--------------------------------------------------------------------------------
--------------------------------------------------------------------------------
--------------------------------------------------------------------------------
--------------------------------------------------------------------------------
--------------------------------------------------------------------------------
--------------------------------------------------------------------------------
--------------------------------------------------------------------------------
--------------------------------------------------------------------------------
--------------------------------------------------------------------------------
--------------------------------------------------------------------------------
--------------------------------------------------------------------------------
--------------------------------------------------------------------------------
--------------------------------------------------------------------------------
--------------------------------------------------------------------------------
--------------------------------------------------------------------------------
--------------------------------------------------------------------------------
--------------------------------------------------------------------------------
-------------------KP-----------------------------------------------------------
----------------------------P---------------------------------------------------
--------------------------------------------------------------------------------
--------------------------------------------------------------------------------
--------------------------------------------------------------------------------
--------------------------------------------------------------------------------
--------------------------------------------------------------------------------
--------------------------------------------------------------------------------
--------------------------------------------------------------------------------
--------------------------------------------------------------------------------
--------------------------------------------------------------------------------
--------------------------------------------------------------------------------
--------------------------------------------------------------------------------
--------------------------------------------------------------------------------
--------------------------------------------------------------------------------
--------------------------------------------------------------------------VH----
-------------------------------I
>PGSY75_0208900
------------MNKKRIIFYFFSFFIFLVS-VLYYDNIKSVLNRRTKKKKKKKICKTNFLGSEES-EEII-SSVRDGNE
RDKENYLFRFERLIKERKY-ICINKYKRNNKLKWVYKTTYNKTKKNICDDYNILFNCIKEMIYDRN-KKNR----FEYFW
LNFFYINKYIFNLYY-YMFDNTIKIKN--KI-HWL--KE-KINIISNNNIT-----------------------------
-RSGNIFYVDKLF-FFNNEKEDKDEY-KDEK-KKQS-DI-IKMNIKLHNNTRKLSVSEENVELKPYVKQGERNETVVNLY
EYFTGGVKRSNNNNEIVITSTEQFHRIVIICFKPTVKHSHIITSPHDALNHIVEENDKIKLSEEIYAIPFYPVYGNLGLK
NVITTGIVEFMIPYFSRAQMNFTVTCANGEIDNLYKFEDLIKIRIRIPRNTKKILGISTNEKDKTVFERIVDNTS-DEYR
FKSYNNKIVGVKLENSILDPPGCFKTVYEDNKIIQLEVFLQYVKCINLDRDNYKIRFFFLPEGFGDEEIEFSCKFT--YK
KKTSNIIFGLGETNVDKDIFYLEDEHVKLNIDQDVSGDKEFYSHLNYNGIPYNICNFEYKSEY--DAQVCERTIHEFTLF
IYNCNNVVGTQ-I-QSTEPITTIKYLNATYPINKFSDITLLSKDIDIEGLEENFRNFKFFLTSYINHGPFPLIIECVISN
SN-NDHQNVYILLHLRTSIKNRTVSFCDFEKVNGYNYLNNYIDGDICNINITSNSVFGFKCPSNSIKEPKNCFSQVYIDK
KVYKLNDKLSNKLILYSMKQEDLAIAGFNNYISNSFSFECYCVDKNQTYSSYQSTSGEDILNHILKRIHVNYKNYDELYD
YNIHDKIIHEPIIIKKNTSITYICDFVNKEQVLQPLNHKTKNYICTIWYPTPLNYIALACPTNLRDEQNDQTISEVYNSL
QKDILKPTGKEQEIDEKKKKLNILFSKRNIYSDLYHLPKDAPKRTINKNGLNIINIDEIIPGILIKDIININLEDTIKPD
V-----LLTS-KSSLQKRKYNTYKSYILSTI-NKSPHMLEKPSIIYYTPFSST-SYDRSPRSVSPLTKSS-VEES-QDYM
NMYKQYIRKRNSIENGFFIFQLPPYLKKNQTIEFACINDSSIKNKNVGNNGIMTIHLKSFGNPIDGCYFYKNNAKYNYLK
KSIKIDDPKKEECNIKSDGEIEFVGIMCPYENNLYLTPSKCFMNTYDNNDSLVEILDINKNFEYYSNDKGISYLKIPQEF
FKHVHLFCYCNTDKDSEVN--------N---NILKKKENKISLELNYSNKGFDIIKTIDYQFESDILIGYSYYFKRITPI
YRKKHICDFTTEDNSLEPESYDKIIYSCYLSLEDNLSFVDVKCPKNKKISNSEWL-------------------------
---------------FKYG-TFDKSSE--LIEDDENI-KKYENMKYMPEDKD-EIIYLFKKQKLEDILPGVIIFDKNRYF
FEKGNFSFVTPLIVKEDITIKLLCDNSETIIENKIGKKGIILIKIPQHITDKKFYGCDFSGDLNKKKKTSFYYSSIYDLK
TQNQYCEIKLKENIIISLNCPNGNINPNNCFNNVFLKTNMNEQITEGIQNIFDQVKVINTKPHVLLNSSSTFLIISKITK
-KELNFFCTCHHHETKNIGTIYIKNEDIIN--------FSKAYKE--SSILKYIDVTPYYLKDTYICDFTHNHYDISF--
-------DTSVNIQNILERYLKILSDFYNTHEEFTYFSIHLKLRKEIMKNKYIDYLKKIINEYKQKETSEKIKKLTLSTN
DNINTIFVYRCNIDLGSFDKFKIKCPSKISED-T------------D--KKQLFQNLIYSSNLGLNETDMLNGLNKLLYG
SVLINKK-EKNVSFFEKGELELIISPYADSSKNIIFSCENVPRNLLKGIIGSASIFIKKNDNKILGCDFIDTTTITSTHM
ETST-SYYGPY-TSSSSHSSLSSSHDVLNDLNEHNDLHRMNH--INTKKNSFEFEIELVEGKNTYCNIEAIENDIVGFSC
PYNFLTTPSDCFESVQIEGVDKELETHKLEKLLKGVKILNNDIYKYNFTPSYIILPKKIKKSLKIFCKCNSVKLIKTGII
QINIIGDDLNNWFKKEITHNIFAYQKMNYFYDFSKGPINISSENVLGISTMSLMSSKKME------KN----K-KVIHK-
----KGYKEIKRGDE--------------------------------------------NGD-ENGNNNDHMSV------
-------------IT------------LSAPGE--DDED--DEDDEDSLDEGDEEYDEGDSVDDVNDE-SDDDFD-DEDN
NILNPLRTKQVYDITIAASEFSKVQVVCPLRNSSEFRQSKISPENFFEYVYVLEDNNDNK--RKRSKEQN---EKLVTAI
LEGKKNIVDG---------------------------------SFTNID-DRYNK----KSSKN-ASVEYDDMGNKIFIS
IKSEKPKAVIGDIISSNISPIHISNNIINTSSQSNIHNETINSDNITSEYE----QYNSYLKDILVIKNINEVISYANIK
IDINEQTYSSSLHIPPLILKDAEFLISCDNSLTLNESTRGKTATVKIKVKSNFLKIYGCDFVGDFSTHFLISNKWNDIPK
NYICKINIQDDMLIGLACPSFTKLHPPDCFENVMVKQNVYKKNILMETKNIFFYKQNDKPILSFIHVKKILVETFLCKCY
QATNTDYKEVTMQIFYEPYVMGTPKYTLEKSIIQYKYADL----------------------------------------
--------------------------------------------------------------------------------
--------------------------------------------------------------------------------
--------------------------------------------------------------------------------
--------------------------------------------------------------------------------
--------------------------------------------------------------------------------
--------------------------------------------------------------------------------
--------------------------------------------------------------------------------
--------------------------------------------------------------------------------
--------------------------------------------------------------------------------
--------------------------------------------------------------------------------
--------------------------------------------------------------------------------
--------------------------------------------------------------------------------
--------------------------------------------------------------------------------
--------------------------------------------------------------------------------
--------------------------------------------------------------------------------
--------------------------------------------------------------------------------
--------------------------------------------------------------------------------
--------------------------------------------------------------------------------
-------------------KP-----------------------------------------------------------
----------------------------P---------------------------------------------------
--------------------------------------------------------------------------------
--------------------------------------------------------------------------------
--------------------------------------------------------------------------------
--------------------------------------------------------------------------------
--------------------------------------------------------------------------------
--------------------------------------------------------------------------------
--------------------------------------------------------------------------------
--------------------------------------------------------------------------------
--------------------------------------------------------------------------------
--------------------------------------------------------------------------------
--------------------------------------------------------------------------------
--------------------------------------------------------------------------------
--------------------------------------------------------------------------------
--------------------------------------------------------------------------LH----
-------------------------------I
>PVP01_0415900
------------MSRA--ARGLLLYGALVAALLASYGGVKRLLGWGRGTWG-----------------------------
----------------GDA-LCLLL----------------------------Q--------------------------
------------------IGCSKGGK---N--E-----------------------------------------------
-----------------AG--------ERPR-SKNEHHA-ALLHRINANKVRKLSDDEQNKDLLPYVNLGNGNHTVVNLF
DYFVRGKKRDNGDNEIFVNHIMTLHRIVVICFKPTLNFSHIITQPSDALHKLIKVGEGEILTTKEYPVLFYRDEASWGMK
NVLSTGIIEFFAPPFTRTVSDIVVRCANTEINETYTFEDVIKIRIRIPRSSEKILGVSTDPEDREFFERIVDENV-DDYE
FGSFKNRVLGFKLADADLDPENCFKTVYDGEKKLLLELEYQFSRCLILDRPDFKLRFFYINDKHFEDEITFSCSFT--YK
GKKKKATFGEDEVAPNTDAYMIDTDKKEFQ---------------YFNGVPYKVCHFEYDEGKKESTQVCERTIDEFSLF
MYNCETPASRQ-V-L-EEPVKTIRYLNGTHALEDFSDITFFSKDVHIENLRWKFPDYKYFMTAYINHGPHPLIIECVIPN
KAKDKFQKGNILLHVKTNLKDKTVSFCDFKSSKLYDYLNAYIKGDVCEINVTSNSSFGFRCPDGTVKKPSLCFTEMYYLG
YLYRLGDLFAQNIVIYSYKDPSLSLAAFTSSLSRSYSVECFCVQKGDQ-------------NKIEKRVIVNYVNEDQLYD
YNPIPKVAYPSVVA--HPMRTHLCDFMGNNPALKPTRKKPVNYICDV-FPKPMEYIALNCPTNLIDEQNEKILSDLLYQY
GTP------------GIKEQIRAFGKKRNNYSKSFHLPKAAPAFVINRYMQNVKTIDEMIPGVLVQDTVRIKIARIKKTD
A-----G-VE-DPSL------------------------------------------------------P-PDES-DEIN
QMYAAHLGLPNSIHRGLFIFQLPPFIKRNAIIEFACINDKTKKMGNTGNNGIMSVHLRMEGSEVHGCHFYKGKEENSILK
KKIKVGS--GQECSVQSNGEIEYIGIICPVQNGLYLTPPGCFQTAYDSSDALVQLSSYDGDFKNFSNDKGVSYLKIPQSF
VGHLSIFCYCNEEAPPLVEGV------AA-SLGAPKKENLMNVELNTSNRGITNLQKIDHLFEADFLIGNEFTNRRPTPI
LRKKHICDFTREDSSLAPRDELPGINSCFVDLEENLSLVEVRCPRNANSPGASRFSTVRGMHSVG--SV--------ART
AV-GGAR-------YGNHG-GFLSDDH--LL-TEEEL-SKYKHIKYVPEELE-DVVHLNSKKKLQDILPGTIILDGSKKF
GEKGRFTFITPLIVKNDIIIKLFCDNSETVMGKKRGKKGVVVVKIPKRVTKKRFYGCDFSGNANK----TFYYSEVHSLT
RDNKECHVKLKENIIVSLNCPNGKINPKNCFHNVYIRSTMDQENVESVENIFKNVKVINTN--YLLKNSSAFLIISKMSH
TKDLNFYCTCEDYDSKNVGTIFLSLPVNPA----QNPSHNPASTS---ERKLILDVPPYYAKDTYVCDFTEQHYTVVK--
-------RSQVDVEKLLNRYLQNILS--YQHDEFTHFSLNFKLRKEVMKKQYIEYVKRQIQHYRENPP---------MVE
SYPDHTLVYKCNIDLSAFDKVAIKCPPRQAAG-GGS---GLPP--SKGTQPSGAPRLMYTSSLGNDPSSLVKGLNSLLFG
TIIVNKTNEKNVSFFEKGEIELIISPYADSSKNLSFSCENMGEDGANRVIGYTSIFVKKNSNKILGCDFIDPSDVGTSQV
-NPP-----------------------------------TGGGTTPHRNNSFEFEIELVEGKNIYCNIEAIENDVVGFSC
PHNFLTAPENCFESVQIEGVDKELETHKLEKLLKGVHILKNKIYDVNYTPSYVILPKKITKSMKIFCTCNSVKLIKTGII
QINIIGDDLNNWFKKEITHNVFAFERASYFYDFSSGPLNISSENVLDIDALPMGKRQRL-------------Q-GGGAD-
----S-HEKATQGG---------------------------------------------------ANRSASTTV------
--------------E------------LLNLGED-DE-A--EE-DD----------------T-DEAE-EDDTDE-VEEE
NVLNPMRTKEVHEITVAASEFSSVKVVCPLRNAQHFRQSKISPENFFEYVYVVEGA--KK--DERSDAEK---EKLVIEL
VQGKVKD-SPDSGGP--AD-----------------------GSKKREN-EKD------KDKDE-MKIDYDEMGNKIIVA
LKTERPKATIEDAKKLD-------------------------Q-----PSD----REEKTKKDILTIKNIDDVIKFVNHE
REVSENTYAGTIHFSPLLLNDAKFFISCDNSLTLNESRRGKTGIVKVVVKPNYVNIYGCDFVGDYSTHFSFSQKWEDVPK
NYVCEVPVEDDSIVGLACPSYTKLHPSDCFDSVIKENVVHKKDSFIEAVNMFLYKQRNKPILSFIQVKRIFASHFSCKCY
HAAKGDYKEVTIKINYEPYVMGAPRKGLGGAVVHYRDADL----------------------------------------
--------------------------------------------------------------------------------
--------------------------------------------------------------------------------
--------------------------------------------------------------------------------
--------------------------------------------------------------------------------
--------------------------------------------------------------------------------
--------------------------------------------------------------------------------
--------------------------------------------------------------------------------
--------------------------------------------------------------------------------
--------------------------------------------------------------------------------
--------------------------------------------------------------------------------
--------------------------------------------------------------------------------
--------------------------------------------------------------------------------
--------------------------------------------------------------------------------
--------------------------------------------------------------------------------
--------------------------------------------------------------------------------
--------------------------------------------------------------------------------
--------------------------------------------------------------------------------
--------------------------------------------------------------------------------
-------------------PL-----------------------------------------------------------
----------------------------PS-G------------------------------------------------
--------------------------------------------------------------------------------
--------------------------------------------------------------------------------
--------------------------------------------------------------------------------
--------------------------------------------------------------------------------
--------------------------------------------------------------------------------
--------------------------------------------------------------------------------
--------------------------------------------------------------------------------
--------------------------------------------------------------------------------
--------------------------------------------------------------------------------
--------------------------------------------------------------------------------
--------------------------------------------------------------------------------
--------------------------------------------------------------------------------
--------------------------------------------------------------------------------
--------------------------------------------------------------------------HR----
-------------------------------G
>PRCDC_0207800
------------MNKKRTFYYLFFFFIFLVY-ILYYDTIKSVLSSSTKKKTKKKICKATVFVPEESDEEIR-SWLTNSNG
RDKGKNLFTFERLIKERKY-ICVNKYKRNNKLKWIYKTTYDKT-KNICDDYNILFKCIKGIIYDRN-KENF----FGNFW
DNIFYMNKYIFNLYY-YMFDYTKKIKK--KI-EGI--KE-NMNIRHNNN-------------------------------
--YNNIFYVDKFFFLFNYD---------EQKKKKGN-DD-IKINIKLHNNTRKLSVSEENVELKPYIKQGERNETVVNLY
EYFTGGVKRSNNNNEIVVTSTEQFHRIVIICFKPTVKHSHIITSPHDALNHIVEENDKIKLSEEIYSIPFYPIYGNLGLK
NIITTGIVEFMIPYFSRTQMNFTVTCANGEINDLYKFEDLIKVRIRIPRNTKKILGLSTNEKDKTVFERIVDNNISNEYR
FKSYNNKIVGIKLENSILDPPGCFKTVYEDDKILQLEVFLQYVKCINLDRDNYKIRFFFLPEDFGDEEIEFSCKFT--YK
KKTSKIIFGLGETSVDKDIFYLEDEHVKLNIDQDISGDEPYYSHLNYNGIPYNICNFQYKSEY--DSQVCERTIHEFSLF
IYNCDTLVGTQ-I-QTTEPITSVKYLNSTYPINKFSDITLLSKDIDIEGLEEAFRNSKFFLTSYINHGPFPLIIECVISN
SN-NTYQNVYILLHLRTSIKNRSVSFCDFEKVHGYNYLNTYIDGKICNINITSNSVFGFRCPSNSIKEPKDCFSQVYIDK
KVYKLNDKLSNKLILYSMKQENLAIAGFNNYISKSFSFECYCIDKNQTYSSYERTSGEDIFNHIVKRIHVHYKNYDELYD
YNIHDKITYEPIMK--NPPITYLCDFLNKKQILQPLNNKTKNYICTIWYPKPLNYIALNCPTNLRDEQNDQTISEIYNSL
QKDLLKPTGIEQQIDQKKKELNLLFNKRNIYSNLYHLPKNAPKRTINKNGLNIVNIDEIIPGVLIKDVINMKLEDIIKPD
L-----L-TP-NSFLHK-TYNTNKSYLFSTR-NKTTSGSITPSI--YTPLSQT-SFFISPKSV-PFTKSR-LEET-QSSS
NTYEQYIGKKNSIENGFFIFQLPPYLKKNQTIEFACINDSTRKNKNVGNNGIMTIHLKSYGNPIEGCYFYKNSAKYNYLK
KSIKIDDPKKEECNIRSDGEIEFVGIMCPYENNLYLTPSSCFFRTYDNTDNLVEIFDINENFEYYSNDKGISYLKIPQEF
FNHVHLFCYCNVDIDSVSD--------N---HVLLKKENKISLELNYSNKGFNIIKTIDYQYEADILIGYSYYFKRVTPI
YRKKHICDFTTEDNSLEPESEDKMIYSCYLSLEDNLNFIEVKCPKNKKSSNSEWL-------------------------
---------------FKYG-TFDKSSE--IIEDDENIKKKYEHMKYMPEDKD-EIIYLFKKQKLEDILPGIIILDKNRYF
FEKGNFSFVTPLFVKEDVTIKLLCDNSETKINDKIGKKGIILIKIPQHITDKKFYGCDFSDDSNK--KSSFYYTSVYNLK
TQNQYCEIKLKENIIISLNCPNGNINPNNCFNNVFLKTNMNEQIHENIQNIFDQVKVINTKSHLLLNNSSTFLIISKITK
-KELNFFCTCHHNETKNVGTIYIKNEDIIN--------FSKAYNKESSSILQYIDVTPYYLKDTYICDFTQNHYSISF--
-------DTSVNVQNVLEKYLKISSDLYNTHEEFTYFSIHLKLKKEIMKKKYIDYLKKKINEYKEKQTSDKIKRVTLSTN
DNINTILVYRCNIDLGSFDKFKIKCPSKLTEE-V------------E--NNKLYPNLIYSSNLGLDETDMLNGLTKLLYG
SVLINKT-EKNVSFFEKGELELIISPYTDSSKNIIFSCENVPRNLSKGIIGSASIFIKKNDNKILGCDFIDTSSTLES--
------SYGAY-PS----SPLSSSHDVLHANNQGHEVHMINHIDIPNKKNSFEFEIELVEGKNTYCNIEAIENDIVGFSC
PYNFLTTPRDCFESIQIEGVDKELETHKLEKLLKGVKILNNDIYKYNFTPSYIILPKKIKKSLKIFCRCNSVKLIKTGII
QINIIGDDLNNWFKKEITHNIFAYQKMDYFYDFSKGPTNISSENVLGISTMSLMSSNKKVSRKKNHKE----K-NRTHQ-
----NDYKEIENDHK--------------------------------------------NIN-QSVNNYHNFPV------
--------------T------------LSSSDD--HE-G--YPHDEDI---GGE--------DDDDDD-IDGEGD-DEEN
NILNPLRTKQVYDIIVAASEFSKIEVVCPLRNSSQFRQSKISPENFFEYVYVLEDKNDDK--RKRSIEEN---EKLVKEI
LEGKKNI-NG---------------------------------DIISIE-DINNK----KSSKN-ASVQYDDMGNKIFIS
IISEKPKAVIEDNILSSGSSIHISNNIMNSSFQSNIPTDPISSDSTTSEYE----QYNSYFKDILVIKNINEVISYANIK
IDINEQTYSSSLHIPPLILKDAEFLISCDNSLTLNESTRGKTATVKIKVKSNFLKIYGCDFVGEFSTNFLFSKKWDDIPK
NYICKINIQDDMLIGLACPSFTKLHPPDCFENIIVNQNVYKKNIIMETKNMFFYKQNDKPILSFVHVKKILVETFLCKCY
QVTKADYKEVTIQILYEPYVMGTPKYTLEKSIIQYRYANL----------------------------------------
--------------------------------------------------------------------------------
--------------------------------------------------------------------------------
--------------------------------------------------------------------------------
--------------------------------------------------------------------------------
--------------------------------------------------------------------------------
--------------------------------------------------------------------------------
--------------------------------------------------------------------------------
--------------------------------------------------------------------------------
--------------------------------------------------------------------------------
--------------------------------------------------------------------------------
--------------------------------------------------------------------------------
--------------------------------------------------------------------------------
--------------------------------------------------------------------------------
--------------------------------------------------------------------------------
--------------------------------------------------------------------------------
--------------------------------------------------------------------------------
--------------------------------------------------------------------------------
--------------------------------------------------------------------------------
-------------------KP-----------------------------------------------------------
----------------------------P---------------------------------------------------
--------------------------------------------------------------------------------
--------------------------------------------------------------------------------
--------------------------------------------------------------------------------
--------------------------------------------------------------------------------
--------------------------------------------------------------------------------
--------------------------------------------------------------------------------
--------------------------------------------------------------------------------
--------------------------------------------------------------------------------
--------------------------------------------------------------------------------
--------------------------------------------------------------------------------
--------------------------------------------------------------------------------
--------------------------------------------------------------------------------
--------------------------------------------------------------------------------
--------------------------------------------------------------------------LH----
-------------------------------I
>PocGH01_04021100
------------MRKKNGVFYLLVYGIFVSL-FINYDNVRNLLGCKILSIVGGGTEGREDI--------------SGGAY
R---------------------------------------------------------------------------ELLM
SLSSLLHLYVHSLCV-HLFGALRVGKR--N--GHPHNHSQHYQ-GQRYHYQ-------------RYHYQRYHCQRHH-GQ
HHHYRYIRHHEPP----------------------------LVVITGRGAARKLSGDEKNVEMRPFVKSGEKNETVVNLY
EYFIGSEKKVNGKNEVFINVEERLHRVVIVCSKPSLHYSHVIARPIDALQSFIDLEKGKRLSEEVYPVLFYQEEGNWGLK
NILSTGMIEFIVPPYSRSVTDLVITCANVDINRTYRFEDTVMVRIRMSRSTEKVLGLSTDPKDASYFEEIVSEEK-DEYD
LGSYSSRVVALKLENAELDPPNCFKMVYEEDKKVQLEMEFFIAKCINLDRKHFKLRIFYLPENFEDEELQFSCFFT--YK
KKKKKVTFGDGERTTIKEIEYLDEDKKEFN---------------YFNGVPYKICSFKYKGGD-DTIQVCERTIDEFSLF
IYNCDTVRNKQHL-PDEEPVTTIRYLNDTYPISKFADIAFYTNDVDIEGLKKKFPNYRYFMTSYINHGPYPLVIECFLSN
GT-KAYQKATILLHVRTNLKERSVSFCDFRKGKIYDYLNVYFEGDTCEIKAKSSTSFGFRCPEGTIKKPERCFWEVYFLG
DMCVLEHMFSTNLVTYSSKHPTLALAAFSDRLSKSYTFECHCVREEDT-------------DKIVKKVIVKYINEDEIYD
YNDIIKVKHKSLVM--NPQKTHLCDFVTNKPVLEPMERKPKNYMCSV-YPKPMEYVALNCPINLVDEENEKEISEMSILL
SQE------------NIRRKIKERFKKRNIYSRLYHIPKDAPKHVINKNFQVVTSIDSIIPGVIVKNFVKIKISKIRKTD
E-----G-IN-DPSL------------------------------------------------------P-PDEN-DDIN
KELGKYVGYKNSIENGLFIFQLPPYIKRNEILEFSCINDNTKKNDNIGNNGIMTVHLKQSGEQVKGCYFYKNKPEYSYLK
YSIKVGS--GTDCILQSDGELEYIGIMCSLENTLFLTPSECFHNTYDNTDNLVNITTLDKDFKIFSNERGISYLKIPQSF
LAYTHLFCYCNTEEVKD-G--------S---NIPIKKENKISIELNTSNKDVSKIVQIDHMYESDFFIGYNFVGKKATPI
LRKKHICDFTKKGNTLDPSSDSLIIHACIVELEENLNLVEVKCPRNVIPSGGTSSY------------------------
--------------NVRDG----KFSG--VV-KEEEI-IKYSKMKYVPENYD-EVFYLKKKEKLEDILPGLIIFDRNRHF
GEKGNFTFVTPLIVEKDLILKFYCDNSETVIENKKGKKGIIVIKIPKNVTGNKFYGCDFSGNTKK----TFYYSNVYDLS
KKSETCEVKLKENIIVSLNCPNGNINPNNCFRNVYIKSNMDQETKENIENIFDEVKVINAS--YLVKNSSTFLIISKLTK
-RELNVYCTCEDHESKNVGTIYLKSSEKTH--------TPKKYEL---SNSVYVDVSPYYLNDTYICDFTENHFSILS--
-------RKKINIDNILQSYLDILHN--FQHDDFTHFSLNLKLRKEIMKKQYIQYVQRKIQQYKEKPF---------NID
NHQNSIVVYKCNIDLSAFDRFKVKCPSSERGG-NFTNR-GG-STSSTTLGGNPSSRITYTSSLGHNENMLVKRLNNVLFG
SLIINK----DASFFEKGEMELIISPYSDSSKSLTFSCENLEKDGYRGLIGMASIFIKKNDNKILGCDFIDVSSNESESG
-VAS--TYGG------------------------------TSISTSHGNNSFEFQINLVEGKSVYCNVEAIENDVVGFSC
PYNFLTSPQDCFESVQIEGLDKELETHKLDALFKGARVLKNEIYKYNYTPSYIILPKRINKSLRIFCTCNSVQLIKTGII
QINVIGDDLNNWFKKEITHNIYAFERVSYFYDFSTGPLNISSDNVLDIETLSLPTDSAKS------HL----R-R-----
--------------------------------------------------------------------------------
-------------------GEMHKSKLLDG--------------S--------L--------D-REDE--LEKDS-EDEE
NILNPLRTKQVFEITVAASEFSTVKVACPLRNSQHFRQSKISPENFFEYVYVLEKNP-NKRGKKRTREEN---ERLVIEA
VQGRKTT-VDE--------------------------------DKNKLD-TSS------KVGEE-TKEEYDDMGNKIIIA
IKSEKPKATVEDTEKLY-------------------------K------EE----ENEDDKKDILVIKNINQVISFVNYE
REINDNLYISTLHFSPLLLNEAQFFISCDNSLTLNESRRGKTGIVKINVRPNFVKIYGCDFVGEYSTHFYFSQTWEKISK
NYVCEIKIEDDSLVGVACPAHTKIHPSDCFHSVIKDKEVQKGDTIIEKKNSFFYQQNGKPTLSFIQINQVFADNFLCKCY
DNTSGDYKEVTIKIIYEPYVMGSPKMNLPKAIVHYKYMDL----------------------------------------
--------------------------------------------------------------------------------
--------------------------------------------------------------------------------
--------------------------------------------------------------------------------
--------------------------------------------------------------------------------
--------------------------------------------------------------------------------
--------------------------------------------------------------------------------
--------------------------------------------------------------------------------
--------------------------------------------------------------------------------
--------------------------------------------------------------------------------
--------------------------------------------------------------------------------
--------------------------------------------------------------------------------
--------------------------------------------------------------------------------
--------------------------------------------------------------------------------
--------------------------------------------------------------------------------
--------------------------------------------------------------------------------
--------------------------------------------------------------------------------
--------------------------------------------------------------------------------
--------------------------------------------------------------------------------
-------------------RA-----------------------------------------------------------
----------------------------R---------------------------------------------------
--------------------------------------------------------------------------------
--------------------------------------------------------------------------------
--------------------------------------------------------------------------------
--------------------------------------------------------------------------------
--------------------------------------------------------------------------------
--------------------------------------------------------------------------------
--------------------------------------------------------------------------------
--------------------------------------------------------------------------------
--------------------------------------------------------------------------------
--------------------------------------------------------------------------------
--------------------------------------------------------------------------------
--------------------------------------------------------------------------------
--------------------------------------------------------------------------------
--------------------------------------------------------------------------ST----
-------------------------------T
>PmUG01_04023200
------------MRKKKIICYFCIYSIFIFV-LVNYDHARYLWKRGVLYNFKGGGEKDTIFSPNCS-GSCSAEGIDKGEY
RDGE-------------------Y------------------------------------SMS-GNIRQMV----YKYMV
HVSRHINKYIYELYT-YLFQELRKRRS--GF-DHY--RY-CYC-INEGNYNCSCSNGCRCSGSCFCSGSSSNCCSHHFNS
FDRENILD-KKCS----------------------------TLSLFKGRNIRKLAVEDGNPELEPYVKREEKNTTIVNLH
DYFAGGVKKNNGKNEIFVSSPEKLHRVVVICNKPSLNYSHIITRPTDALNKMFQDGKGEILTEEEYPVIFYVDEANWGLK
NELSKGMVELIIPSYSRRTGTILISCANYEIDETYKFEDLIHIRIVVPRSSSKILGVSTNPKDKNYFEQIVDEHI-NDYN
LGSYKNRVLGLKLEDTELDPHDCFKSVYENDIRVHLEVEYPYAKCIKFDRPNYKIRFFFLPSKFSDDELEFTCTFT--YK
KKKMKVTFGEGETTTIKEVAYLEEDKEKFD---------------YFNSIPYKICNFEYNNTD-DVIHVCERTINEFSLF
VYNCELDKSKQ-V-GTGEPISTIKYLNNTYTIQQFTNIALYTDHINIDGIKDKFPNFKFFMTSYIDHGPYPLVIECSIPN
GR-GKYQEANIFLHVRTDLKEKSSFFCDFNKGSIYNYLNAYQQGDTCEITASSNTSIGFRCPQDTVKKPDTCFKEVYYYG
KLSSLSNVLAENLIIYSSTQENIALAAFNDTLTRSYTMECFCVRKEDR-------------SKIVKTVIVKYINPNEIYD
YNIHEKIIHPPIIM--NPYKTHLCDFMTNTSILIPTFKKPKNYLCDV-YPNPLDYVALKCPSNLVDAENEKEIANLSEKI
DKE------------GVRDQMSLLFKKRNIYTNLFHVPKDAPSYVINKDLQDVTPITSLIPGVLVKDIINIKITTIREED
E-----E-RDESTDH------------------------------------------------------PPTIPV-EDVN
KIFERYTGLRNSVQNGLFIFQLPPYIKKDQIIEFSCINGKTEKKGLRGNNGIMTVYIRSSGEIIDGCYFYKNHPEVNYLK
NSIKAGS--GKECIIQSDGEIEYIGVMCSSYGNLFLTPSDCFSHMYDSSDVLIPLTDKDKDFKVFSNDKGISYLKIPQSF
LGHLSLFCYCNSTVQTG--------------GTNIVKENKIHIELNTSNKGVSTITKIDHLYESDFLIGHEYIDRKPTPI
LRRKHICDFTKKESSLSPTSEQLSINTCFVELEDNLNIVEVKCPPNTISDSASALGSDRGR-------I--------IK-
DR-MQALASQRTGFYTPSS-GFTYSEE--RI-TKEEL-KKYEKMKYIPDNYD-EIIHMNSKKKLEDVLPGVIIFDRNRLF
AEKGYFTFASSLIVKKDITIKLYCDNSHTVIENKKGKKGITVVKIMKNITDKTFYGCDFSGNAKK----TFYYSGTYNLK
EKSHTCEIELKENSIISLNCPNGKINPSNCFSNVYIKSSMDQEITENIENIFNHIKVINTS--YLINSSSTFLIISKITK
-NEIDFYCTCEDIQSKHVGTIYIKNLQRSS--------TSKKHDA---AQIVYIDVTPYYLRDTYICDFTEHHYSIALNN
TEKKKIKKKNIDFEKLLESYLDLILN--QEYKEFTHFSLNLKLRKEHMKEQYVNYVKKKINDFKENPI---------DME
TYTNYIIVYRCNVDLSAFDKFAIICPKKTTTS-S------------SGEVKFNFENLKYTSNLGLDENSMLEGLNNILFG
TLLINKK--RNVSFFEKGEIELIISPYADSSKNIIFSCENLEQNSSKGIIGSASIFIKKSDTKILGCDFQDVHYTTTTSS
-YPT-STYDPA-----------------------------ARYKKNKKKDSFEFEIELIEGKKIYCNIEAIQNDVVGFSC
PYNFLTSPQNCFESVQIEGLDKELETHKLETLVSGVKVLNNEIYDYNYTPSYIIIPKKVQKSLKIFCTCNSVNLIKTGII
QINIIGDDLNNWFKKEINHNIYAFQKMSYFYDFSSGALNISSENVLNISTLSLQSHRGML------NM----Q-EITNE-
----HVTDEIKKRSKI-------------------------------------------NLI-PNYPSYDRDYITNGSYN
YHTLKGKEQGGVYTGALNKGMILQERALEG-AE--EE-E--EE-E--------E--------D-REGS-LDAVRG-QGEE
NILNPLRTKHVFEITIAASEFSIIKVVCPLRNALQFRQSKISPENFFEHVYVLEDKHKKK--RKRSYAEN---EKFITEL
VQGGGDV-SKASVEDRSNI-----------------------GSKSRNTEEPE------EIKGE-TKVEYDEMGNKIITS
VTSKKPKATLEDAEKLY-------------------------E------ES------DMDNRDILIIKSIEEVISFVNYE
REIGDNTYSGILYLSPLLLNEASFFITCDNSLTLNESKRGKTGIVKINVNPNFLKMHGCDFVGDYSTHFYFSAKWNSLPK
DYVCEIKVEDDSIVGLACPAHTKMHPSDCFQSVIKDDEVYKKEMLIEEKYSFFYKKNNKPLLSFIQIKQVYSDHFICKCY
ENENGQSKEVTIKVLYEPYTMGRPKNFFQKAIIKYKNFDL----------------------------------------
--------------------------------------------------------------------------------
--------------------------------------------------------------------------------
--------------------------------------------------------------------------------
--------------------------------------------------------------------------------
--------------------------------------------------------------------------------
--------------------------------------------------------------------------------
--------------------------------------------------------------------------------
--------------------------------------------------------------------------------
--------------------------------------------------------------------------------
--------------------------------------------------------------------------------
--------------------------------------------------------------------------------
--------------------------------------------------------------------------------
--------------------------------------------------------------------------------
--------------------------------------------------------------------------------
--------------------------------------------------------------------------------
--------------------------------------------------------------------------------
--------------------------------------------------------------------------------
--------------------------------------------------------------------------------
-------------------HT-----------------------------------------------------------
----------------------------L---------------------------------------------------
--------------------------------------------------------------------------------
--------------------------------------------------------------------------------
--------------------------------------------------------------------------------
--------------------------------------------------------------------------------
--------------------------------------------------------------------------------
--------------------------------------------------------------------------------
--------------------------------------------------------------------------------
--------------------------------------------------------------------------------
--------------------------------------------------------------------------------
--------------------------------------------------------------------------------
--------------------------------------------------------------------------------
--------------------------------------------------------------------------------
--------------------------------------------------------------------------------
--------------------------------------------------------------------------LN----
-------------------------------K
>PGAL8A_00016100
------------MHKKIIIYYFYIYGIFILI-FLNYDDIINLLKKNIFYNYNNEVNGFKSFSNNE-------------NY
NNN--------------------N------------------------------------IIK-NSNNNKS----YEYIL
YLSSYIYKYMYDIYS-HVFNNLKKKKN--N--DYY---------------------------------------------
-HNTEVLSEKKFY----------------------------LTNSLYINNTRKLSVTEENEDLKPYVKSGERNETVVNLH
EYFTGNNKRKKNNNEIVIDTSEKFHRVVIICFKPSLTYSHIITRPNDAFHHFLEESNQISSSEEIYPIPFFQDEGNWGLK
NILSKGVIDFMIPSYSLQLVDIMITCSNNEIDETYTFEDLIKVRIRIPRSTRKILGVSTDEKDKDIFERIVHEDI-NDYT
FRSYHNRILGLKLEDADLDPFDCFKTVYEEEKRVHLEVAFQFIKCLNMDRGNIKLRFFFLLEEFSDDEIQFSCSFT--YK
KKKKKVTFGKGEVTTFKEMHFLEDDKPEYL---------------YYNDAPYKICNFEYKAGY--NVQVCERTISEFTLF
VYNCEMIKGTK-I-LGTEPVSSIRYLNETYKIDKFSDITLFTKDIDILDIEKKFPKYKFFMTSYIDHGPYPLIIECNIPY
GR-DKFQKANILLHLRTNLQKKSVFFCDFTKSRNYSFLNSYSSGDTCNITVSSNSRFGFKCPEGTVKKPDKCFSEVYQSD
KIYKLKDKSARNLVIYSIKQENLAVAAFHNHISKSFEFECHCVNKSNQ-------------DTIVKKVLVKYVNHDELYD
YNIYDKVPHESLIK--NPEKTHLCDFVNDKSVLEPKTRTPKNYVCVI-HPKPLEYVALNCPISLVDEENEKKISELSTM-
DEE-------------GAEDINIYLKKRNIYSNLTHLPKNAPLHVIDKSALDVVDINEIIPGVLVKDIINIMITDVGENG
D-----I----SASH------------------------------------------------------G-VETIQLGSN
KLYDKYIGLENNIENGFFIFQLPPYLKRNQTIEFACINDKTRKGGNLGNNGIMTVYIRSAGSIIDGCYFYKNNPENTYLK
KNIKVGS--AEDCNIKSDGELEYIGIACPAENNLFLTPPECFLETYDKSDVPIRITEYDKGFKHFSNDKGISYLKIPQSF
LGYINLFCYCNTEEGED--------------G-IIKKENKINIELNVSNVGVSEIKMIDHIFESDFLIGNEFVDRKPIDI
VRKKHICDFTKKESSLDPYNELLIIHSCFLEIEDNLNLIEIICPRNVKSPKKAGGR------------------------
--------------ATRED-LLGHSEDLDQD-DEDHI-KKYKNMKYYPNNFDDELLNYNKKVKIEDVLPGIIILDKNRPF
GEKGHFTFVSPLIVENDVTLKLNCDNSETVIGNKKGRKGTIVVKIPKNTTDKKFYGCDFSGNSKK----TFYYSSVYDLK
IKSETCEINLKENIIVSLNCPQGQINPTNCFKDVYIKSNMGEELQEKIENIFNDVKIINAH--DLTNSSPTFLIISKITK
-QELNFYCTCEHYESKNIGTLYVKNKENLI--------FSKEYDN---KKTVFIEVSPYYAKDTYVCDFTEQNYFISL--
-------NKEVDITDILKKYLSFLLI--YKHDEFRHFSLNLKLRKEAMKKQYINYLKKKIEELDESPY---------DES
QYTDNIIIYRCNIDLSAFDKFIVKCPSKNVDD-P------------Q----NNFQNIIYSSNLGLNENTMLKGLNNTLYG
TLLINKN--QNTSFFEKGELELIISPYADSSKSINFSCENVQKDGT-GKIGSASVFIKKNDNKILGCDFIDMSYEADSDS
-SHI------------------------------------NGESRRNKKNSFEFEIELVEGKNVYCNIEAIENDIVGFSC
PHNFVTSPQNCFETVQKEGLDKELEIHKLEQLVKGVKILNNEIYKYNFTPSYIILPKRIKKSLKIFCTCNSIKQIKTGII
QLNIIGDDLNNWFKKEITHNIYAFEKMEYFYDFSSGPLNISSENVLSVLPELLESYDSLS------VN----K-DQYEET
EV--EKRQNLRKSEKA-------------------------------------------KFPPYNLLNYKGTM------S
GHN---SLSHEVPVDTHDKD-----P----------K-Y--KL-S--------D--------D-EFVK-IEDEED-VEEE
NVLNPLRTKQVFEISVAASEFSQIKIICPLRNSLHYRQSKISPENFFEYVYVSENQL-NK--RKKKGVND---DSLITEI
VEDSAET-DD---------------------------------EENRIR-EAM------KEKEE-TKVTYDDFGNKVIIS
IKSEKPKATVEDIDKLN-------------------------E------DE----EISNTKKEVLVMKNINEVISFVTYK
REISDKKYVGTLYVSPLLLNEANFFILCDNSLTLNESKRGKTGIVKINIKPNFLKMHGCDFVGDYSTHFYFSSKWEKLSN
NYVCEIKVEDDALIGLACPSHTKMHPSDCFENVIKDDEVFKKDVLIESKNTFLFKSNGKPILSFIHIKRVISNYFICKCY
SNENGGYKELSMKILYEPYVMGTPKVNLEKPIIEYKDIDL----------------------------------------
--------------------------------------------------------------------------------
--------------------------------------------------------------------------------
--------------------------------------------------------------------------------
--------------------------------------------------------------------------------
--------------------------------------------------------------------------------
--------------------------------------------------------------------------------
--------------------------------------------------------------------------------
--------------------------------------------------------------------------------
--------------------------------------------------------------------------------
--------------------------------------------------------------------------------
--------------------------------------------------------------------------------
--------------------------------------------------------------------------------
--------------------------------------------------------------------------------
--------------------------------------------------------------------------------
--------------------------------------------------------------------------------
--------------------------------------------------------------------------------
--------------------------------------------------------------------------------
--------------------------------------------------------------------------------
-------------------NL-----------------------------------------------------------
--------------------------------------------------------------------------------
--------------------------------------------------------------------------------
--------------------------------------------------------------------------------
--------------------------------------------------------------------------------
--------------------------------------------------------------------------------
--------------------------------------------------------------------------------
--------------------------------------------------------------------------------
--------------------------------------------------------------------------------
--------------------------------------------------------------------------------
--------------------------------------------------------------------------------
--------------------------------------------------------------------------------
--------------------------------------------------------------------------------
--------------------------------------------------------------------------------
--------------------------------------------------------------------------------
--------------------------------------------------------------------------MN----
-------------------------------E
>PADL01_0207600
------------MNKKRIIFYFLSFFIFLVS-VLYYDNIKSVLNTRTKKKKKKKICKTNFLG---S-EEII-SSVRDGNE
RDKENYLFTIERLIKERKY-ICINKYKRNNKLKWVYKITYDKT-KNICDDYNILYNCIKEMIYDRN-KKNR----FEYLW
LNFFYINKYIFNLYY-YMFDNTIKIKK--KI-HWL--KE-KINIISSNNNNI---------------------------I
TSSGNIFCVHKLF-FFNNDL----EY-EEEK-KKQN-DI-IKMNIKLHNNTRKLSVSEENVELKPYVKQGERNETVVNLY
EYFTGGVKRSNDNNEIVITSTEQFHRIVIICFKPTVKHSHIIASPHDALNHIVEENDKIKLSEEIYAIPFYPVYGNLGLK
NVITTGIVEFMIPYFSRTQMNFTVTCANGEIDNLYKFEDLIKIRIRIPRNTKKILGISTNEKDKTVFERIVDNTS-DEYR
FKSYNNKIVGIKLENSILDPPGCFKTVYEDNKIIQLEVFLQYVKCINLDRDNYKIRFFFLPEDFGDEEIEFSCKFT--YK
KKTRKIIFGLGETNVDKDIFYLEDEHVKLNIDEDVSGDKEFYSHLNYNGIPYNICNFEYKSEY--DSQVCERTIHEFTLF
IYNCNNVVGTQ-I-QSTEPITTIKYLNATYPINKFSDITLLSKDIDIEGLEEQFRNSKFFLTSYINHGPFPLIIECVISN
SN-NDHQNVYILLHLRTSIKNRTVSFCDFEKVNGYNYLNNYIDGDICNINITSNSVFGFKCPSNSIKEPKNCFSQVYIDK
KVYKLNDKLSNKLILYSMKQEDLAIAGFNNYISNSFSFECYCVDKNQTYSSYQSTSGQDILNHIVKRIHVNYKNYDELYD
YNIHDKIIHEPIIIKQNTSITYICDFVNKQQVLQPLNNKTKNYICTIWYPTPLNYIALACPNNLRDEKNDQTISEVYNSL
QKDILKPTGKQQEIDEKKKKLNILFSKRNIYSDLYHLPKDAPKRTINKNGLNIINIDEIIPGILIKDIINFNLEDTIKPD
V-----LLTS-KSSLHK-RYNTYKSYNLSTI-NNSSHMLEKPSIIYYTPFSST-SYDRSTRAMSPLTKSE-VEET-QVDM
NMYKQYLRKRNSIENGFFIFQLPPYLKKNQTIEFACINDSSIKNKNVGNNGIMTIHLKSFGNPIDGCYFYKNNAKYNYLK
KSIKIDDPKKEECNIKSDGEIEFVGIMCPYENNLYLTPSKCFMNTYDNMDSLVDILDINKNFEYYSNDKGISYLKIPQEF
FKHVHLFCYCNTDKDSEI---------N---NVLKKKENKISLELNYSNKGFDIIKTIDYQFESDILIGYSYHFKRITPI
YRKKHICDFTTEDNSLEPESYDKIIYSCYLSLEDNLNFVEVKCPKNKKISNSEWL-------------------------
---------------FKYG-TFDKSSE--LIEDDENI-KKYEHMKYMPEDKD-EIIYLFKKQKLEDILPGVIIFDKNRYF
YEKGNFSFVTPLIVKEDITIKLLCDNSETIIENKIGKKGIILIKIPQHITDKKFYGCDFSGDLNK-KKTSFYYSSIYDLK
TQNQYCEIKLKENIIISLNCPNGNINPNNCFNNVFLKTNMNEQITEGIQNIFDQVKVINTKSHVLLNSSSTFLIISKITK
-KELNFFCTCHHHETKNIGTIHIKNEDIIN--------FSKAYKE--SSILQYIDVTPYYLKDTYICDFTHNHYDISF--
-------DTSVNIQNILERYLKVLSDFYNTHEEFTYFSIHLKLRKEIMKNKYIDYLKKIINEYKQKETSEKIKKLTLSAN
DNINTILVYRCNIDLGSFDKFKIKCPSKITED-T------------D--NHQLFQNLIYSSNLGLNETDMLNGLNKLLYG
SVLINKK-EKNVSFFEKGELELIISPYADSSKNIIFSCENVPRNLSKGIIGSASIFIKKNDNKILGCDFIDTTTVDSTHM
ESTT-SYYGSH-TS----SSLSSSHDVLHDVNESNDLHRMNH--INTKKNSFEFEIELVEGKNTYCNIEAIENDIIGFSC
PYNFLTTPSDCFESVQIEGVDKELETHKLEKLLKGVKILNNDIYKYNFTPSYIILPKKIKKSLKIFCRCNSVKLIKTGII
QINIIGDDLNNWFKKEITHNIFAYQKMNYFYDFSEGPINISSENVLGISTMSLMSSKKKE------KN----K-QVIHK-
----RGYKEIKKGGKNENYNDDKNENYNDDKNENYNDDKNENYNDDKNENYNDNKNENYNDN-KNENYNDHMSV------
-------------IT------------LSSTGE--DDEDSLDEGDEEY---DEG-----DSVDDVDDE-GDDDFD-DEDN
NILNPLRTKQVYDITVAASEFSKVQVVCPLRNSSQFRQSKISPENFFEYVYVLEDNNDKK--RKRSKEQN---EKLVRAI
LEGKKDLVDG---------------------------------PFTNID-DRYNK----KSSKN-ATVEYDDMGNKIFIS
IKSEKPKAVIGDIISSNSSPIHISNNIINSSSQSNIHNENISSDNMTSEYE----QYNSYLKDILVIKNINEVISYANIK
IEINEQTYSSSLHIPPLILKDAEFLISCDNSLTLNESTRGKTATVKIKVKSNFLKIFGCDFVGDFSTHFLISNKWNDIPK
NFICKINIQDDMLIGLACPSFTNLHPPDCFENVMVKQNVYKKNILMETKNIFFYKQNDKPILSFIHVKKILVETFLCKCY
QATNTDYKEVTMQIFYEPYVMGTPKYTLEKSIIQYKYADL----------------------------------------
--------------------------------------------------------------------------------
--------------------------------------------------------------------------------
--------------------------------------------------------------------------------
--------------------------------------------------------------------------------
--------------------------------------------------------------------------------
--------------------------------------------------------------------------------
--------------------------------------------------------------------------------
--------------------------------------------------------------------------------
--------------------------------------------------------------------------------
--------------------------------------------------------------------------------
--------------------------------------------------------------------------------
--------------------------------------------------------------------------------
--------------------------------------------------------------------------------
--------------------------------------------------------------------------------
--------------------------------------------------------------------------------
--------------------------------------------------------------------------------
--------------------------------------------------------------------------------
--------------------------------------------------------------------------------
-------------------KP-----------------------------------------------------------
----------------------------P---------------------------------------------------
--------------------------------------------------------------------------------
--------------------------------------------------------------------------------
--------------------------------------------------------------------------------
--------------------------------------------------------------------------------
--------------------------------------------------------------------------------
--------------------------------------------------------------------------------
--------------------------------------------------------------------------------
--------------------------------------------------------------------------------
--------------------------------------------------------------------------------
--------------------------------------------------------------------------------
--------------------------------------------------------------------------------
--------------------------------------------------------------------------------
--------------------------------------------------------------------------------
--------------------------------------------------------------------------LH----
-------------------------------I
>PKNH_0412200
------------MAR--AVSGLLLYGAVVVAFLATYGGIKQLLGWRSGAVGSNE--------------------------
---YSYVTDIWKGRGGSKG-LCLFL----------------------------Q--------------------------
------------------IGCRKKGKV--N--Q-----------DD--D-------------------------------
--DDN----------EDDDE---EEEGEGAK-SKGN-HA-ELLQKLKMNKVRKLSDDETNKDLLPYVTKEDEKHTVVNLF
DYFVKGKKRNNGKNEIFVNHIMTLHRIVVICFKPTLNFSHIITQPSDALHKIITVEHGERLASMDYPLLFYSDEASWGMK
NVMSTGILEFFAPPFTREITDILITCANTEINETYTFEDLIRVRIRIPRSSERIVGLSTDPEDKEFFEQIVDENV-DEYE
FESFKNRVLGFKLADAELDPENCFKVVYSEEKELALEIEYQFSRCLILDRPQFKLRYFYINDEYFEEEIQFSCSFT--YK
GKKKKVTFGEAEVSPNTDTYFIEPDKKEFQ---------------YFNGVPFKVCHFEYDEGKKKSTQVCERTINEFSLF
MYNCESETKKQ-I-QLPEPVETVRYLNVTHPLKDFSDITFLSKDVHIENLRWRFPDYKYFMTSYINHGPHPLIIECVIPN
KTKDKFQKANILLYVKTNLKDKKVSFCDFRSSKLYDYLNTYIKGDECEINVTSNSSFGFRCPEGTVKKPKYCFTEMYYLG
YLYPLGDLFAQNIVIYSYKDPTLSLAAFTSSLSRSYSFECFCVKEDDQ-------------SKIEKRVIVNYINEDQLYD
YNDIPKVPYESVVS--HPMKTHLCDFMQNNSVLKPTRKKPINYICEV-FPKPMEYIALVCPTNLIDERNEKILSDLLFKY
GNP------------GIIDQIRAFGKKRNNYYKSFHLPKDAPSYVINRYMQTVKRIDEMIPGVLIKDTVRIKIARIRKTD
A-----G-VQ-DPSL------------------------------------------------------P-PDED-EEIN
QMYASHLGLPNSIHHGLFIFQLPPYIKRNAIIEFACINDKTKKMGNTGNNGVMSVHLRKEGKAVDGCHFYKNKEENSILK
KKIKVGS--KEDCVVQSNGEIEYIGIICPIESGLYLTPSGCFQEAYNSSDELVQISTYDKEFKNFTNDRGISYLKIPQSF
VGYLNIFCYCNVEAPPSAE--------AG-LAAPLKKENKINIELNTSNRGITNVQKIDHLYESDFLIGSEFINRRPTPI
MRKKHICDFTREDSSLAPQDELPAIKSCFVDLEENLSLVEVICPRNFNPSGADRLNNVLRMRSVG--SV--------AST
VG-LTTR-------SGFHG-ALPLQDE--PL-SEEEL-SKYKQIKYVPKEYE-DVIHLNSEKKLQDILPGTIILDRSKKF
GEKGIFTFITPLIVKDDIIIKLLCDNSETTLGNKKGKKGIVVVKIPKRITKKKFYGCDFSGNSNK----TFYYSEVHSLT
KDNKECHVKLKENIIVSLNCPNGKINPDNCFHSVYIRSTMDQENIENVENIFNDVKVINTN--YLLKNSSAFLIISKMSN
IKDLNFYCTCEDYNSKNVGTIYLNLPQNPS----S--TSKEKYDS---EKKLVMDIPPYYSKDTYVCDFTEKHYNIMN--
-------RSNIDMEKLLEKYLQDILL--YQHDGFTHFSLNLKLRKEIMKKQYIEYVKKQIQHYRDNPP---------EVE
KYLDHTLVYKCNIDLSAFDKFAIKCPPRMGTP--SSD--NVIS-SPK-GLQVIAPRLMYTSSLGNDPISMVKGLNNLLFG
TIIVNKTNENNISFFDKGELELIISPYSDSSKNLSFSCENMGEDGVNRVVGYASIFVKKNSNKILGCDFIDPSDVNNHQV
-HSPAFKTEQ-----------------------------TTGMTTTYRNNSFEFEIELVEGKNIYCNIEAIENDVVGFSC
PHNFLTSPENCFESVQIEGVDKELETHKLDSLLKGVHILKNKIYDVNYTPSYIILPKRIPKSMKIFCTCNSVKLIKTGVI
QINIIGDDLNNWFKKEITHNIFAFEQTSYFYDFSSGPLNISSENVLDIGALVTEKKAKGS-RQ---IL----N-GGVGM-
----SGYAQKRLREA--------------------------------------------------KVGPGITVM------
--------------E------------LLEAES--EE-A--EE-E--------E--------E-EEED--GDADD-VEEE
NVLNPMRTKQVHEITVAVSEFSSVKVVCPLRNAQHFRQSKISPENFFEYVYVNEWDA-NK--DKRSEAEK---EKIVMEM
VQGKPKD-SVNSGEE--VD-----------------------GPKKKEN-EKD------KDKNE-IKVDYDIMGNKIIVA
LKTERPKATIEDSENAL-------------------------H-----PNDERKEEEGKRKKDILTIKNINDVIEFVNHE
REVSENTYAGTIHFSPLLLKEATFFISCDNSLTLNESRRGKTGIVKIVVKPNYVNIFGCDFVGDYSTHFYFSKKWEEVPK
NYVCEVQVEDDSIVGLACPSHTKLHPSDCFDSVIKDNVIHKKDSIIEAVNMFIYKEKNKPILSFIQVKHIFSSHFSCKCY
DSTKGDYKEVTIKINYEPYVMGTPRKSLGGAVIQYSDVDL----------------------------------------
--------------------------------------------------------------------------------
--------------------------------------------------------------------------------
--------------------------------------------------------------------------------
--------------------------------------------------------------------------------
--------------------------------------------------------------------------------
--------------------------------------------------------------------------------
--------------------------------------------------------------------------------
--------------------------------------------------------------------------------
--------------------------------------------------------------------------------
--------------------------------------------------------------------------------
--------------------------------------------------------------------------------
--------------------------------------------------------------------------------
--------------------------------------------------------------------------------
--------------------------------------------------------------------------------
--------------------------------------------------------------------------------
--------------------------------------------------------------------------------
--------------------------------------------------------------------------------
--------------------------------------------------------------------------------
-------------------KL-----------------------------------------------------------
----------------------------P--S------------------------------------------------
--------------------------------------------------------------------------------
--------------------------------------------------------------------------------
--------------------------------------------------------------------------------
--------------------------------------------------------------------------------
--------------------------------------------------------------------------------
--------------------------------------------------------------------------------
--------------------------------------------------------------------------------
--------------------------------------------------------------------------------
--------------------------------------------------------------------------------
--------------------------------------------------------------------------------
--------------------------------------------------------------------------------
--------------------------------------------------------------------------------
--------------------------------------------------------------------------------
--------------------------------------------------------------------------VQ----
-------------------------------R
>PCOAH_00008700
------------MARG--VSGLLLYGVLVVAFLASYGGVKRLLGWGSGTVGKEE--------------------------
---YIYVTDKWRRRGESKA-LCLLV----------------------------Q--------------------------
------------------IGCSKRGKV--N--QTY---------------------------------------------
-DNEEY----------------------DAK-RKGN-YAELVLQKIRMNKVRNLSDDETNVELLPYVTKEDEKHTVVNLF
DYFVKGKRRANGKNEIFIGHILTLHRVVVICFKPTLNFSHIITQPSDAVHKMLTVEHGERLGSIDYPLIYYADEASWGMK
NVMSTGILEFFAPPYTREVTDILIRCANTEINETYTFEDSIQIRIRIPRSSEKILGVSTDPEDSEYFEKIADENV-DEYK
FGSFKNRVLGFKLVDAELDPENCFKVVHVDDRELSLEIEYQFSRCLILDRPEFKLRYFYINDIHFEDEIEFSCSFT--YK
GKKKKVTFGEGEVEAVTDTYFIEPDKKEFQ---------------YFNGVPYKVCHFEYDEDKKNSTQVCERTINEFSLF
MYNCESMVEGV-A-TSEEAVHTVKYLNATYPLEKFSDITFFSKDVHIEHLRWKFPDYKYFMTAYINHGPHPLIIECAIPN
KEKDSYQQANILLYVQTNLKDRTVSFCDFRSSKFYDYMNAYIKGDECEINVTSNTSFGFRCPAGTVKKPSYCFTEMYYLG
YLYRLGDLFTQNIVIYSYKDPSFSLAAFNSSLSRSYSFECFCVKESDH-------------SKIEKRVIVNYINEDQLYD
YNAIPKVPYESVIS--HPMKTHLCDFMKNNSVLKPTKKKPVNYICEV-FPKPMEYIALVCPTNLIDEKNEKTLSDLLYDY
GKP------------GIIDQIRAFGKKRNNYYKSFHLPKDAPSYVINRYMQTVKSIDEMIPGALIKDTVSIKIARIKKTD
A-----G-VE-DPSL------------------------------------------------------P-PDEE-DEIN
QMYATHMGLPNSIHHGLFIFQLPPYIKRNAIIEFACINDKTKKMGNTGNNGIMSVHLRTEGRAVHGCHFYKDKEENSILK
KKIKVGS--GKDCVVQSNGEIDYIGIICPIQSGLYLTPPGCFQTAYNSSDELVQLSSYDKDFINFTNDKGVSYLKIPQSF
VGHLNIFCYCNEEAPPSEEEV---EAEAR-LVAPPKKENKINIELNTSNRGITNVQKIDHLYESDFLIGNEFINRRPTPI
MRKKHICDFTREDSSLAPQDELPAINSCFVDLEENLSLVEVRCPRNFNPSRADRFSTMLRMRSFG--SV--------AGT
AG-VTTR-------SGLHG-ALPLEDE--PL-SEEEL-SKYKQIKYVPEEYE-DVMHLSSKKKLQDILPGTIILDRSKKF
GEKGRFTFITPLIVKNDIIIKLFCDNSETVIANKKGKKGIVLVKIPKRVTKKRFYGCDFSGNSNK----TFYYSEVHSLT
NDNKECHIKLKENIIVSLNCPNGKINPNNCFHNVYIKSTMDQENVENVENIFNDVKVINTN--YLLKNSSAFLIISKMSN
TKDLNFYCTCEDYDSKNVGTIFLNLPQKQS----S--TAKEKYAS---EKKLIMDVPPYYAKDTYVCDFTEQHYNVLS--
-------RSNLDMEKLLSKYLQNILL--YQHDEFTHFSLNFKLRKEIMKKQYIEYVKKQIQHYRDNPP---------KVE
NYPDHTLVYKCNIDLSAFDKFAIKCPSRGGTL-PHGE---VAS--SHKVEHVIAPRLNYTSSLGNDATSMVKGLNSLLFG
TIIVNKTNEQNVSFFDKGELELIISPYADSSKNFSFSCENMGEDGTNRVIGYASIFVKKNNNKILGCDFIDPSDVTNQQV
-HSATSKADE-----------------------------GTGVTTPYGNNSFEFEIELVEGKNIYCNIEAIENDVVGFSC
PHNFLTSPENCFESVQIEGVDKELETHKLESLLKGVHILKNKIYDVNYTPSYIILPKKIPKSMKIFCTCNSVKLIKTGII
QINIIGDDLNNWFKKEITHNVFAYEQSSYFYDFSSGPLNISSENVLDIGALPTGKRAKGN-RH---KL----Q-GGISI-
----DGSTPKRVRET--------------------------------------------------KPSPGITIV------
--------------E------------LLDVGE--EE-E--EE---------------------EDED-DDEPDE-VEEE
NVLNPMRTKQVHEITVAASEFSSVKVVCPLRNAQHFRQSKISPENFFEYVYVTEDV---K--DNRSEAEK---EKMVMEL
VQGKSKD-SVNNGEE--AD-----------------------GPKKREN-EKD------KDKDE-IKVDYDSMGNKIIVA
LKTERPKATIEDAENSR-------------------------H-----PNG----GEEKTKKDILTIRNINDVIEFVNHE
REVSENTYAGTIHFSPLLLKEAKFFISCDNSLTLNESRRGKTGIVKVLVKPNYVNIFGCDFVGDYSTHFYFSQRWEDVPK
NYVCEVQVEDDSIVGLACPSHTKLHPSDCFDSVIKDNVVHKKDSLIEAVNMFIYKERNKPILSFIQVKHIFASHFSCKCY
DSTKGDYKEVTIKINYEPYVMGTPKKSLGGAVIQYSDLGKLKRVLLLLPFAHIILARNDNAQVGVTSREKVRFVGLLSGG
RGDGGNEGSYEGRCVSRNADPYVLGRDPFGGITNGKFFPRGVHYREGNHSLLRLLKSEDRRKGVNVYHLGGLPHGENSNG
RKNNLSGAIKMVTNYLHGQVKFWNTDVVTIPHELFGVSPQGKFSTRRVARRLAEDDDGDDDDNYDNYDNDDGDDEEEEEE
DDGEDYDQGENYQIKGMDLEDEDEDDILGDTVLLPLVDSDSSEGVFDAVNEGFEATIKKDGEELKESDPTVEVFSSSNTN
KEYLCDFEKGKSLKDTTKKVVICEMRIQEPLVKVKIVCPTKYSDVSIHGSMGFIPKKAPYVTLVNTNEGIDKEKKVLLKE
KKLAALLHGVIIDPAINEEANVTQKGIIEFILPPVVKEKKKIYYICDHNETEVGGKHVARGVVSISIEPYGKSVRGCNYT
GRKKHFFTYDYEKDNAMNHPCVFQLNAGEIGGIMFPDGIKSTTCFDQMIPHSPNKKWDNKKKNLNEIINGAVIYNKDFKA
QYFRVKYFSIPNSFTEKINLFCNIHLTEGDEKHMVYISINQELNISVFDLYESFSNVKKVIQVAQQTQDKKEYTCDFTDQ
LDKKEDDGEKKVIICRKKLTEFDTFTMKCPIKKDKYENLVMIPKTLKKEEKKKNNVLKIQLDVQYELFKKYLHFHDKYGK
YLPDYPSFFTFPLNRVAKLELKKNSIFKNHKDASYFDEVASASDAFVKLLAYLDAQDTVILTKQISNLAISEDKSTDDVF
DLTFQIPAYIETNEPLYILMGCNNTKDGGNLGIVELVLSKSEHIVKGCNFSDVEMKHFTNNVKSTGAKCSIVANPNDLVG
FNCSKTYVPETDEEEGSGEATGVIEPEGCFTQVYNSNEKTDIVTMLPGVLIYSSGKKNSTSFIKIPPVPLKKKITFSCKC
KIESVVNEIEVTVAEEKEIKKESVEVLKEEAITTVKGKDQEEDGKIYTCPNKTLIEPKLEKIDDLYVQNTCHIDVKEMHS
YVEIYCPSKDFAIHKNINMYYTTVKPKKEESPKVLNQLELDKIIPHAEMLHKTRNILPLQSTTNDMEKVDLSHVYLFFPY
YVKEEQEFNVICDNSNTLFGEKKGGVLSYQIKVPKRSKQIKGCDFNSKKSEIFLNQPTENDCVIDAMPKDVIGFVCPPET
VKITSCFKDAVVDDHLTNIADTLELTDNMANYTHSHKFNYIEIPRVVSKDLSFKCICVHLKKDYQLTSPPSAKLLDVIYQ
KLDIKKGEGYTKVDAKKKFLMSSLNPYLAHKEDKVISIFQEVDKNNPFGEDEKPEEIIQDVAKTEFYHDTLGSTGSLSQI
RDNHISGDDYSIYTNVNDNVLERTIMADIEKLNKSDFKVYTLSVNVKAPKLLQPKKLNENEYLCDFSKKSLIVPEPLTED
SPLDIHCYSALKPLDTLYVKCPTEKAAYEDAKTKTADDDDEAEKGIISILDDVSGAEDSGSPLEDESFVKYFDKISMKPS
EFFKKVLNEDGDKEEDIDLVLPGAAYTSMKVLKKKDPFTSYVAVIVPPTVSRNTFFKVECNNNEYKEGGKNAGYKGIIHL
NISRSGEKTIGCDFTSEHSSILTKGVLLP--SGQEKECEVEVTKNDVFGVRCSNDSTFDPVKCFHEIHDKTGSVKQIKEL
IPGVKVFTLPNSKTKVAYGKIPLDYVNKINFSCTCTKTDDNTKGKIKVVVNKDEYSLEDMKLTDAVKHGKVNFCNFFDDE
ALIFKKNPDKIVQCKVDAELFSEVVVMLPQMGSTNDEPDYKNFAVTPTLSEGEDIKVITDARTEVPITTALKGVYGSRVF
SFEKNSKKGIGLSFFIPPTFEDKNFKLAIKESAILTGSKQRGVIFVIVRKNMEPGSVKMCDFTSSENSLAELDQSNNEKV
CSVKIAKGDIFGITCPKGFCLYPEACFSNVTLDYYKGELHMEEAEAEGNNEEINFAERTKTNMRIKDLLHLIGDDDSEME
DLQKFSEFSNITEMLNFETFHLGSMHLDFKKNYTSSYAKVPSKFRSAIKFSCSCYNPQKKVFGTMDIETEYAPSEEEPKI
QEDKFVRNKLLPLRSKISLDADEVEPIEEVDTEEDSGAAGSEGCTEDGSCGNMLSQGISYTCDFSQESLFTLIEGKVQRN
TCTVDARALDVVTIKCPAIANHVHKENTVTEPVETEKVIITIDGEQYVTYQEEKTKKKTFSLKEIYEEEYYGMTSEEATN
MRKVDAGWDNHEVYYPKRVLDHVVVANKVTKLEDALPGVLHLQSKINEELKTTELIKDGVVRFMVPPYVRDDFQFHLFCG
KSSEKKPQGKNTSLGVIRINVSAYKKELQGCDFINHKEDPDLVIFTNEREKSNDHICSISLIPNTVVGINCPSGKLLPDS
CFHETYFVAKSEEKTEANQMSTLPKEKITNVIKGAIPVSNFSNKKNTYTYLILPKDMKSLEKLDKNFYCTCDEGIVKMKI
HEFYIKREKNNRVDKETCSYDSAKNVTTCNVVEFLENLEEKDNKTNHYTVNLSRWDKVILKYPTNEKENYGKIFVNPINI
KDKVLYKNVPTPLEDILPGAITTHKFDSRTKIIEHTLRVPPYVSKEVNFFLEFNNSLTHKMVDYNYSYGGVVKIFFHVRE
GYSEISGCDFTGKYNHLFSHNFDPNIKESTTCSVTFGNNSYAGFACPREFEVVPHNCFTSVYDNNDDKKVKKLVDLSQEA
ESDFVQYNARGVSLSYVTFKKDTKGHSISCKCVSKKVTHTINVTFEPDADNSLPKTRIRIRYFDLSKASFSSHLRG----
-------------------------------G
>PcyM_0414400
MSR------ARAMSRARAVSGLLLYGALVVAFLASYGGVKRLLGWGSDAVGSNQ--------------------------
---YSYIADVWRGLGESNALVCLLL----------------------------Q--------------------------
------------------IGCSKKGEA--N--E-----------------------------------------------
----------------------------VAK-RKENKNA-RLIHKINMNKVRKLSDVETNKDLLPYVNLADGNYTVVNLF
DYFVKGKRRDNGKNEIFVSQIMTLHRVVVICFKPTLNFSHIITQPSDALYKIIKEGEGEILTKKDYPVLFYAEEASWGMK
NVMSTGIIEFFAPPFTRTVSDIVVRCANTEINETYTFEDVIKVRIRIPRSSEKIVGLSTDPKDREFFEKIVDENV-DDYE
FGSFKNRVLGFKLADAELDPENCFKVVYDGQKKISLEIEYQFSRCLILDRPDFKLRYFYINHEYFEDEIKFSCSFT--YK
GRKKNVTFGEDEVNPLTDTYFIEADKDEFQ---------------YFNGVPYKMCHFEYEEEKKESTQVCERTINEFSLF
MYNCEMESTIG-V-KLEEPIKTVKYLNGTHPLSKFSDITLFSKDIHIQNLRWKFPDYKYFMTAYINHGPHPLIIECVIPN
ETKDSFQKANILLYVKTNLKDKTVSFCDFRSSKLYDYLNAYIKGDVCEINVTSNSSFGFRCPHGTVKKPSSCFTELYYHG
YLYPLRELFAQNIVIYSYKDPSLSLAAFTSSLSRSYSFECFCVQESDK-------------NKIEKRVIVNYINEDQLYD
YNPIPKVTYQSVIS--HPMRTHLCDFMGNNSVLKPTRKNPVNYICEV-FPKPMEYIALNCPTNLIDEQNEKILSDLLYQY
GNP------------GIKEQIRAFGKKRNNYSKSFHLPKEAPSYVINRYMQTVKRIDEMIPGVLIKDTVRIKIARIKKTD
A-----G-VE-DPTL------------------------------------------------------P-PDEN-DEMN
QMYASHLGRPNNIHHGLFIFQLPPYIKRDAIIEFACINDKTKKMGNTGNNGIMSVHLRTEGREVHGCHFYKHKEESSILK
KKIKVGS--HQDCVIQSNGEIEYIGIICPIQNGLYLTPPGCFQTAYDSSDALVQLSSYDKDFKNFTNDKGVSYLKIPQSF
VGYLNIFCYCNEEPPSSEETA------AG-LVAAPKKENKINIELNISNRGITNVQKIDRLYESDFLIGNEFVNRRPIPI
MRKKHICDFTREDSSLAPQDELPAINSCFVELEENLSLVEVRCPRNVNPSGVTRFSTVRGMRSVG--SVA-----SAASA
AG-MAAR-------SGSHS-TLPAEEL--IL-SEEEL-SKYKQIKYVPEEFE-DVVHMNSKMKLQDILPGTIILNRSKKF
GEKGRFTFITPLIVKNDIIIKLSCDNSETVIGNKKGKKGVVVVKIPKRVTKKRFYGCDFSGNSNK----TFYYSEVHSLT
SDNKECHVNLKENIIVSLNCPNGKINPNNCFHNVYIKSTMDQENVENVENIFNDVKVINTN--YLLKNSSAFLIISKMSN
TKDLNFYCTCEDYDSKNVGTIFLNLPQNPT----S--TSKEKYDT---EKKLVLDVPPYYTKDTYVCDFTDQHYNILD--
-------RSNVDMEKLLNKYLQNILL--YKHDEFTHFSLNFKLRKEIMKKQYIEYVKKQIQHYRDNPP---------KVE
NYPDHTIIYKCNIDLSAFDKFAIKCPSKKKESLPSSE--KGPSSFSK-GLQLSAPRLVYSSSLGNDPSSLVKGLNNLLFG
TIIVNKTNENNVSFFDKGELELIISPYADSSKNFSFSCENMAEDGVNRIIGHASIFVKKNNNKILGCDFIDPSDVRNQ-V
-HQLTSKTGER----------------------------KTEGTSMYKNNSFEFEIELVEGKNIYCNIEAIENDVVGFSC
PHNFLTAPENCFESVQIEGVDKELETHKLDKLLKGVRILKNKIYDVNYTPSYIILPKKIPKSMKIFCKCNSVKLIKTGII
QINIIGDDLNNWFKKEISHNIFAFEQASYFYDFSSGPLNISSENVLDIDAMPKGKRAKGS-RQ---KL----Q-GGVDT-
----QGGAAKKTGEV--------------------------------------------------EPNAGRTTV------
--------------E------------LLDLGDEEEE-G--EE-ED-----A-E--------E-DGDD-AESDDE-VEEE
NVLNPMRTKQVHEITVAASEFSSVKVVCPLRNAQHFRQSKISPENFFEYVYVMEKDS-NK--DQRSEAEK---EKMVIEL
VQGKLKD-STNKDVT--ED-----------------------GSKIKEN-EKD------RDKNE-MKVDYDDMGNKIIVA
LKTERPKATIEDAKNLD-------------------------H-----PKD----QEEKTKKDILTIKNINDVIEFVNHE
IEVSENTYAGMIFFSPLLLKEAKFFISCDNSLTLNESRRGKTGIVKIVVKPNYVNIFGCDFVGDYSTHFSFSQRWEDVPK
NYVCEVQVEDDSIVGVACPSHTKLHPSDCFDSVIKDNEVHKKDSLIEAVNIFIYKQRNKPILSFIQVKHIFASHFSCKCY
DSAKGDYKEVTVKINYEPYVLGTPRKGLGGAVIQYSDVDL----------------------------------------
--------------------------------------------------------------------------------
--------------------------------------------------------------------------------
--------------------------------------------------------------------------------
--------------------------------------------------------------------------------
--------------------------------------------------------------------------------
--------------------------------------------------------------------------------
--------------------------------------------------------------------------------
--------------------------------------------------------------------------------
--------------------------------------------------------------------------------
--------------------------------------------------------------------------------
--------------------------------------------------------------------------------
--------------------------------------------------------------------------------
--------------------------------------------------------------------------------
--------------------------------------------------------------------------------
--------------------------------------------------------------------------------
--------------------------------------------------------------------------------
--------------------------------------------------------------------------------
--------------------------------------------------------------------------------
-------------------RL-----------------------------------------------------------
----------------------------P--S------------------------------------------------
--------------------------------------------------------------------------------
--------------------------------------------------------------------------------
--------------------------------------------------------------------------------
--------------------------------------------------------------------------------
--------------------------------------------------------------------------------
--------------------------------------------------------------------------------
--------------------------------------------------------------------------------
--------------------------------------------------------------------------------
--------------------------------------------------------------------------------
--------------------------------------------------------------------------------
--------------------------------------------------------------------------------
--------------------------------------------------------------------------------
--------------------------------------------------------------------------------
--------------------------------------------------------------------------VQ----
-------------------------------H
>MKS88_001170
------------MRKKKIICYFCIYSIFIFV-LVNYDHARYLWKRGVLYNFKGGGEKDTIFSPNCS-GSCSAEGIDKGEY
RDGE-------------------Y------------------------------------SMS-GNIRQMV----YKYMV
HVSRHINKYIYELYT-YLFQELRKRRS--GF-DHY--RY-CYC-INEGNYNCSCSNGCRCSGSCFCSGSSSNCCSHHFNS
FDRENILD-KKCS----------------------------TLSLFKGRNIRKLAVEDGNPELEPYVKREEKNTTIVNLH
DYFAGGVKKNNGKNEIFVSSPEKLHRVVVICNKPSLNYSHIITRPTDALNKMFQDGKGEILTEEEYPVIFYVDEANWGLK
NELSKGMVELIIPSYSRRTGTILISCANYEIDETYKFEDLIHIRIVVPRSSSKILGVSTNPKDKNYFEQIVDEHI-NDYN
LGSYKNRVLGLKLEDTELDPHDCFKSVYENDIRVHLEVEYPYAKCIKFDRPNYKIRFFFLPSKFSDDELEFTCTFT--YK
KKKMKVTFGEGETTTIKEVAYLEEDKEKFD---------------YFNSIPYKICNFEYNNTD-DVIHVCERTINEFSLF
VYNCELDKSKQ-V-GTGEPISTIKYLNNTYTIQQFTNIALYTDHINIDGIKDKFPNFKFFMTSYIDHGPYPLVIECSIPN
GR-GKYQEANIFLHVRTDLKEKSSFFCDFNKGSIYNYLNAYQQGDTCEITASSNTSIGFRCPQDTVKKPDTCFKEVYYYG
KLSSLSNVLAENLIIYSSTQENIALAAFNDTLTRSYTMECFCVRKEDR-------------SKIVKTVIVKYINPNEIYD
YNIHEKIIHPPIIM--NPYKTHLCDFMTNTSILIPTFKKPKNYLCDV-YPNPLDYVALKCPSNLVDAENEKEIANLSEKI
DKE------------GVRDQMSLLFKKRNIYTNLFHVPKDAPSYVINKDLQDVTPITSLIPGVLVKDIINIKITTIREED
E-----E-RDESTDH------------------------------------------------------PPTIPV-EDVN
KIFERYTGLRNSVQNGLFIFQLPPYIKKDQIIEFSCINGKTEKKGLRGNNGIMTVYIRSSGEIIDGCYFYKNHPEVNYLK
NSIKAGS--GKECIIQSDGEIEYIGVMCSSYGNLFLTPSDCFSHMYDSSDVLIPLTDKDKDFKVFSNDKGISYLKIPQSF
LGHLSLFCYCNSTVQTG--------------GTNIVKENKIHIELNTSNKGVSTITKIDHLYESDFLIGHEYIDRKPTPI
LRRKHICDFTKKESSLSPTSEQLSINTCFVELEDNLNIVEVKCPPNTISDSASALGSDRGR-------I--------IK-
DR-MQALASQRTGFYTPSS-GFTYSEE--RI-TKEEL-KKYEKMKYIPDNYD-EIIHMNSKKKLEDVLPGVIIFDRNRLF
AEKGYFTFASSLIVKKDITIKLYCDNSHTVIENKKGKKGITVVKIMKNITDKTFYGCDFSGNAKK----TFYYSGTYNLK
EKSHTCEIELKENSIISLNCPNGKINPSNCFSNVYIKSSMDQEITENIENIFNHIKVINTS--YLINSSSTFLIISKITK
-NEIDFYCTCEDIQSKHVGTIYIKNLQRSS--------TSKKHDA---AQIVYIDVTPYYLRDTYICDFTEHHYSIALNN
TEKKKIKKKNIDFEKLLESYLDLILN--QEYKEFTHFSLNLKLRKEHMKEQYVNYVKKKINDFKENPI---------DME
TYTNYIIVYRCNVDLSAFDKFAIICPKKTTTS-S------------SGEVKFNFENLKYTSNLGLDENSMLEGLNNILFG
TLLINKK--RNVSFFEKGEIELIISPYADSSKNIIFSCENLEQNSSKGIIGSASIFIKKSDTKILGCDFQDVHYTTTTSS
-YPT-STYDPA-----------------------------ARYKKNKKKDSFEFEIELIEGKKIYCNIEAIQNDVVGFSC
PYNFLTSPQNCFESVQIEGLDKELETHKLETLVSGVKVLNNEIYDYNYTPSYIIIPKKVQKSLKIFCTCNSVNLIKTGII
QINIIGDDLNNWFKKEINHNIYAFQKMSYFYDFSSGALNISSENVLNISTLSLQSHRGML------NM----Q-EITNE-
----HVTDEIKKRSKI-------------------------------------------NLI-PNYPSYDRDYITNGSYN
YHTLKGKEQGGVYTGALNKGMILQERALEG-AE--EE-E--EE-E--------E--------D-REGS-LDAVRG-QGEE
NILNPLRTKHVFEITIAASEFSIIKVVCPLRNALQFRQSKISPENFFEHVYVLEDKHKKK--RKRSYAEN---EKFITEL
VQGGGDV-SKASVEDRSNI-----------------------GSKSRNTEEPE------EIKGE-TKVEYDEMGNKIITS
VTSKKPKATLEDAEKLY-------------------------E------ES------DMDNRDILIIKSIEEVISFVNYE
REISDNTYSGILYLSPLLLNEASFFITCDNSLTLNESKRGKTGIVKINVNPNFLKMHGCDFVGDYSTHFYFSAKWNSLPK
DYVCEIKVEDDSIVGLACPAHTKMHPSDCFQSVIKDDEVYKKEMLIEEKYSFFYKKNNKPLLSFIQIKQVYSDHFICKCY
ENENGQSKEVTIKVLYEPYTMGRPKNFFQKAIIKYKNFDL----------------------------------------
--------------------------------------------------------------------------------
--------------------------------------------------------------------------------
--------------------------------------------------------------------------------
--------------------------------------------------------------------------------
--------------------------------------------------------------------------------
--------------------------------------------------------------------------------
--------------------------------------------------------------------------------
--------------------------------------------------------------------------------
--------------------------------------------------------------------------------
--------------------------------------------------------------------------------
--------------------------------------------------------------------------------
--------------------------------------------------------------------------------
--------------------------------------------------------------------------------
--------------------------------------------------------------------------------
--------------------------------------------------------------------------------
--------------------------------------------------------------------------------
--------------------------------------------------------------------------------
--------------------------------------------------------------------------------
-------------------HT-----------------------------------------------------------
----------------------------L---------------------------------------------------
--------------------------------------------------------------------------------
--------------------------------------------------------------------------------
--------------------------------------------------------------------------------
--------------------------------------------------------------------------------
--------------------------------------------------------------------------------
--------------------------------------------------------------------------------
--------------------------------------------------------------------------------
--------------------------------------------------------------------------------
--------------------------------------------------------------------------------
--------------------------------------------------------------------------------
--------------------------------------------------------------------------------
--------------------------------------------------------------------------------
--------------------------------------------------------------------------------
--------------------------------------------------------------------------LNKKMS
DFAEILLPVQENEQLHRKSSSYAETLEYVFTD
>AK88_03825
------------MSRARAVSGLLLYGALVVAFLASYGGVKRLLGWGSGAVWSDE--------------------------
---YGYLTDVWRGRGESQA-LCLLL----------------------------K--------------------------
------------------IWCRNKGKV--N--E-----------------------------------------------
----------------------------EGK-GMEN-HA-GLLQRINMNKVRKLSDDDTNKDLLPYVNTIGGNYTVVNLF
DYFVKGKKRDNGKNEIFVNHIMTLHRIVVICFKPTLNFSHIITQPSDALYKIIKEGEGEILTTKDYPVLFYADEASWGLK
NVMSTGIIEFFAPPFTREVSDIVIRCANTEINETYTFEDVIKVRIRIPRSSEKIVGLSTDPMDAEFFERIVDENV-DDYK
FGSYKNRVLGFKLADAELDPENCFKVVNGKQRDIALEIEYQYGRCLILDRPDFKLRYFYVNDENFEDEFEFSCSFT--YK
GKKKKATFGDAEVSPTTKTYFIEPDKKEFQ---------------YFNGVPYKYCHFEYNDDKKRSTQVCERTISEFSLF
MYNCEVKKARG-V-VIDEPIKTVKYLNGTQPLEKFSDITLFSDDIHIEDLRWKFPDYKYFMTAYINHGPHPLIIECVIPN
KTNDSHQKAHILLHVKTNLKDNTVSFCDFKSSRLYDYLNAYIKGDVCEINVTSNSSFGFRCPDGTVKKPSYCFTELYYHG
YLYRLGDIFAQNIVIYSYKDPKLSLAAFTSSLTRSYSFQCYCVQEDDQ-------------DKIEKRVIVNYINEDQLYD
YNTIPKVKYESIVS--HPMRTHVCDFMGSNSVLKPTRKKPVNYICEV-FPKPMEYIAMICPTNLIDEQNEKLLSDLLYNY
GNP------------GIKEQIRAFGKKRNNYSKSFHLPKKAPAYVINRYMQNVKSIDEMIPGVLITDTVRIKIARMKKTD
RQGGGEG-VE-DASL------------------------------------------------------P-PDEN-DEIN
QMYASHLGLPNSIHHGLFIFQLPPYIKRNAVIEFACINDKTKKMGNTGNNGIMSVHLRTEGRVVPGCHFYKNKEENSILK
KKIKVGS--SEDCVVQSNGEIDYIGIFCPIQEGLYLTPPGCFETAYNSSDELVHLSSYDKDFKNFTNNKGVSYLKIPQSF
VGHLNIFCYCNEEAPSLSEGEEEEEGRAGLLIGPPKKENKMNIELNTSNRGIKNVQKIDHLYESDFLIGNEFVNRRPSPI
MRKKHICDFTREDSSLAPQDELPAINSCFVELEENLSLVEVRCPRNVNPPAADRFSSGISTRSVGLRSVGMR---SVGGV
TR-MAGR-------NGLHGAALPEEDQ--LL-SEEEL-SKYKNIKYVPDEFE-DVIHVSRKKKLSDILPGTIILDRSKKF
KENGKFTFITPLIVKDDIIIKLLCDNSETMIENKKGKKGVVVIKIPKRVTQKRFYGCDFSGNSNK----TFYYSEVHSLK
NSNKECHIKLKENIIVSLNCPNGKINPNNCFHNVYIKSTMDQENVENVENIFNDVKVINTN--YLLKNSSAFLIISKMSN
TKDLNFYCTCEDYESKNVGTIFLNLPQNPS----S--TSKENYTL---EKKLVIDVPPYYAKDTYVCDFTEQHYNIVN--
-------RSKVDLDKLLKRYLQDILS--YEHNEFTHFSLNFKLRKEIMKKQYIAYVKKQIQHYQENVP---------DVE
NYPDHTIVYKCNIDLSAFDKFSIKCPSRMENV-PAKG-----------GRPLSTPRFIYTSSLGNDSISLVKGLNSLLFG
TIIVNKTNEQNVSFFEKGELELIISPYADSSKNFNFSCEHIGENGTNRVIGYASIFVKKNNNKILGCDFIDPSDVSNQ-V
HHSSTSDTKE-----------------------------TSGVNNTYKNNSFEFEIELVEGKNIYCNIEAIENDVVGFSC
PHNFLTAPENCFESVQIEGVDKELETHKLEKLLKGVHILKNKIYDVNYTPSYIILPKKIPKSMKIFCTCNSVKRIKTGII
QINIIGDDLNNWFKKEITHHVFAFEQPSYFYDFSSGPLNISSENVLDIDVVPAAKRGKAT-RH---KP----H-GGVGK-
----NA--------------------------------------------------------------PGPTTA------
--------------Q------------LLHVRGQEEG-G--DE-ED-----D-D--------D-DEEE-EEEEDDVEEEE
NVLNPMRTKQVHEITVAASEFSFLKVVCPLRNAQHFRQSKISPENFFEYVYVMEKDS-SK--DEPSEAEK---EKMVMEL
VKEKMKD-SSHSGAD--SD-----------------------GSKRREN-EKD------KDKNE-MKVDYDSMGNKIIVA
LKTERPKATIEDVENLN-------------------------P-----LNY----EEEKAKKDILTIKNINDVIEFVNYE
TEVSENTYAGTIYFSPLLLREAKFFISCDNSLTMNESRRGKTGIVKVLVKPNYVNIFGCDFVGDYSTHFSFSQRWDDVPK
NYVCEVQVEDDSIVGLACPSHTKLHPPDCFDNVIKDNVVHKKDSLIEAVNMFIYKERNKPILSFIQVKRVFATHFSCKCY
DSSKGDYKEVTIKISYEPYVMGTPRKSLGAAVIQYSDVDL----------------------------------------
--------------------------------------------------------------------------------
--------------------------------------------------------------------------------
--------------------------------------------------------------------------------
--------------------------------------------------------------------------------
--------------------------------------------------------------------------------
--------------------------------------------------------------------------------
--------------------------------------------------------------------------------
--------------------------------------------------------------------------------
--------------------------------------------------------------------------------
--------------------------------------------------------------------------------
--------------------------------------------------------------------------------
--------------------------------------------------------------------------------
--------------------------------------------------------------------------------
--------------------------------------------------------------------------------
--------------------------------------------------------------------------------
--------------------------------------------------------------------------------
--------------------------------------------------------------------------------
--------------------------------------------------------------------------------
-------------------KL-----------------------------------------------------------
----------------------------P---------------------------------------------------
--------------------------------------------------------------------------------
--------------------------------------------------------------------------------
--------------------------------------------------------------------------------
--------------------------------------------------------------------------------
--------------------------------------------------------------------------------
--------------------------------------------------------------------------------
--------------------------------------------------------------------------------
--------------------------------------------------------------------------------
--------------------------------------------------------------------------------
--------------------------------------------------------------------------------
--------------------------------------------------------------------------------
--------------------------------------------------------------------------------
--------------------------------------------------------------------------------
--------------------------------------------------------------------------SL----
-------------------------------R
>PVVCY_0300700
------------MGRKQILFYFFTYGIFILA-LVNYEYVNNLIKTKFQKTGSENVMKNEGPSHYE---------IER-GY
ISE--------------------H------------------------------------IKYGTSQNEQN----SIRFL
DIFPIIHKYVKSFYE-FLIKDIQWDEWYRNG-KVS-N-S-PHC-VYDRKY-----------------------------G
YQDNCILPYPKYY----------------------------SMKDFKINNNRKLSIREDTNELKPYVTRGQKNETVVNLH
EYFVKEDEVKLKNPEIFITPKEQLHRVVIICSKPSIHYSHIITRPSTAMQYILDEDKEIIPTDSSYPVIFYPEINNWGLD
NKLSTGMVEFLIPPYSNKTSDLIITCANIDANDSYKFEDFVIIRVRVHKTYNKIIGISSDKNDKPYFEEIISDEK-EVYE
FEGYLEKVVGIKVEGYELDPPNCFKSVYEDDKRIYLEVEFHYAKCINLDRKNYKLRFFFLSQDFADYELKFSCNLINTQT
QKKKTVIFGDGGGTSDYRLKIVDDDSKTMK---------------YFNDIPYQICNFDYNISTKGDIQICEKTINEFSLF
IYNCEEIQDKQ-IVHGKEPANTIKYLNNVFHISKFTDLYFNTKDIDIPEINQQFKGYKFLMTSFINHGSYPLTIECGVTD
GG-SNYKKATILLHVRTDLKDRPVSFCDFRKGKLYNYLNAYTEGDSCKIIAKSNTSFGFRCPENTKKMPEKCFMQVYEKG
YPNNANKINTQNIITYSYENPEYALAGFNYTLTKSYQFECHCVDKE-T-------------EKIVKTVLVKYVNEDEIYD
YNDYPMVNHKSNIV--HPNKTHLCDFASSDNILSPVTENPVNYVCNV-FPKPLEYVALHCPTSLVDIENENEISKLSKEM
HKE------------EIKAELRIRLRKRNIYSMLYHTPKNAPSYVIDKNMQSVSSIADIIPGVIVSDNVTEQISKIEKNE
H-----G-IY-DTSI------------------------------------------------------A-PNEN-DETN
ILFKKYIGKDNSISNGFFIFQLPPYIETNETLEFLCINSNTKKNLNIGNNGIMTVHVRKEGSKIDGCYFYKNQPQNTFLK
ESIKMGS--NIECKLESDGSLEYFGIFCPTQNGLFLSPNNCFTQIYTESNELINIKNVDPDFEVFSDNKGLSYLKISQTY
LGYSKLMCYCNDKDKVSNI--------D---GTPLTQQNKITIEFNISNKNTSGIQKTNYTDVSNFLVGYEFLNKKATPI
YRKKHVCDFTKKSNSLEPVDEKDTIDSCYIHLKENLNMVQVKCPKIIKSDDDIFDI---NP-------T--------ID-
TN-LRSR-------SSRQN-NLHLENT--NI-DPVEL-EKYKNIEYIPEN-D-EVMHLDKKEKLEDILPGVIILDKNKMF
KEKGHFSFVTPLIVENVLILKIYCDNSKTIIDNKKGKKGLTVIRVSQNKTKNKFYGCDFSGNPKK----TFYYSNVYDLE
KQNEFCEIELKEDIVVSLNCPTGKINPKNCFRNVYIKSNMDEETTENIENIFNEIKVIDAD--YFINNSSTFLIISKITK
-KEFDFYCTCENYKTKNVGTIYIKNYEYLD--------SKPKYQN---KQVSYIDVVPYYLNDTYVCDFTENHYSILK--
-------RKNINIEEILKRYLQMIKR--YEHEEYKHYNLNLKLKKEIMKKQYIEYLKQKIKEFEENPF---------SIT
KYTNQIISFRCNIDLNPFDKFVIKCPPKKRGN-TDVNIRDYFDSINTIVDGVKFENFTYRSNLGLSENKMVEKLNKVLFG
SLLINKN--NNSSFFEQGTLELIISPYSESSKNIVFSCEYLEKDESKGIMGTASIFIKKNDKKILGCHFIDKSFDVNSLE
-ETN--A---------------------------------HLSSLAYKNNSFVFEVDLIEGKTVYCDIEAIENDVVGLSC
PYNFITTPKDCFEYVQIEGTDKELETHKLDNLLYGAKIFKNEIYKHNYTPTYIILPKRINKSHKIFCSCNSINSIQVGII
QINIIGNDLNNWFKKEVTHNIYAYQRQHYFYDFSSGDLSITSENENPIPVLSNKAD-------------------ADEKT
-----QLNKLR---------------------------------------------------------------------
---------------------------LST-QN--DS-A--SV-V--------K--------Y-KNND-LTDQEE-YDDG
NILNPLRTKKAYEITVTASEFSSIKIICPLRNYDQFKQSKISPENFFEYVLVKNKEI-GLG-TNLSLLNIENFDKMIIEK
FKGNSEK-NK--LEEEKNKKKLLNKEDEEDEE----------------D-EEDET-TSDIIKEEIRKVEYDNLGNKIIIS
VKSKKPKATIEDTDKIS-------------------------K------KE------IINENEKYIVKNINDVISYVNYI
SEINENTYSSTIYFSPLLLNKAQFFITCDNSLTLNQSRRGKTATVKINVKPNSLKIMGCDFVGAYSSYFVFSKKWDELES
NYVCEINAEDDSIVGLACPHNTKIYPSDCFESVIKNDKVYKRDALIEYKNTFLYQKNGKPTLSFIQIKKVYSDSFTCKCF
ENKNGNYKEVTIKLIYKSYILGTPKMTLNKPFIKYKNMNF----------------------------------------
--------------------------------------------------------------------------------
--------------------------------------------------------------------------------
--------------------------------------------------------------------------------
--------------------------------------------------------------------------------
--------------------------------------------------------------------------------
--------------------------------------------------------------------------------
--------------------------------------------------------------------------------
--------------------------------------------------------------------------------
--------------------------------------------------------------------------------
--------------------------------------------------------------------------------
--------------------------------------------------------------------------------
--------------------------------------------------------------------------------
--------------------------------------------------------------------------------
--------------------------------------------------------------------------------
--------------------------------------------------------------------------------
--------------------------------------------------------------------------------
--------------------------------------------------------------------------------
--------------------------------------------------------------------------------
-------------------LN-----------------------------------------------------------
----------------------------YLIG------------------------------------------------
--------------------------------------------------------------------------------
--------------------------------------------------------------------------------
--------------------------------------------------------------------------------
--------------------------------------------------------------------------------
--------------------------------------------------------------------------------
--------------------------------------------------------------------------------
--------------------------------------------------------------------------------
--------------------------------------------------------------------------------
--------------------------------------------------------------------------------
--------------------------------------------------------------------------------
--------------------------------------------------------------------------------
--------------------------------------------------------------------------------
--------------------------------------------------------------------------------
--------------------------------------------------------------------------KK----
-------------------------------F
