# Supplementary material for: Phosphorylation in the Plasmodium falciparum Proteome: A Meta-Analysis of Publicly Available Data Sets
Source: J Proteome Res. 2024 Oct 30;23(12):5326–41. doi: 10.1021/acs.jproteome.4c00418 (PMC11629380; doi:10.1021/acs.jproteome.4c00418)
Supplement: Supplementary file 7 — pr4c00418_si_007.zip [file pr4c00418_si_007.zip › plasmodium_alignments/PF3D7_0209000_orthos.afa]

>PGSY75_0209000
MKKLLTLKNL-FLIILLFILT-KKKDVRCNIIKE-N-----------NIKDDEDKRF----HLFYYS---HNFFKTPE-T
K--QKKK-K-----------------------------------KKKQLYKN-VG------------ISNLSKE--ISI-
------RKDTYVKTKQRTCPFD-KEESSFEIGSRIITCYDPIIWKKERK-YMNKTVIKKNVTNHQFVYSD----------
-------------------INKEYKNDIKNVEEKIQ--R---DTYEKKDYENNDNLV---VGYDD-----NFLLSFLKKC
LMKI----------FSSPKK-------KKTV--VQKKHKSNFFIN----------------SSLK---YIYMYLTPSDSF
NLVRRNRNLDEEDMPPKDNFVIDDDD-EEEEEEEEEEEEE----EE----------EE---EEEE--EEEEEYD-DYVYE
QSVDETEEPLQQLQEEQQDEVA-VEGSEESSNDVGEDYVEGEDE---DMIRV--DGYYEDQFADTYDSK-IKDEREDDAV
DEYLDE--------------------------------------YLDEYSDEYS----DEYS--DEYEKERESQGETYS-
-VD-----DEGEESFTYEKSDISKTDLFKFIEDSEGDDIYKVDSSKVLLEDDTTISKVSKKSADVEGEE-----------
---------------------------DEESVIKMIRNVLQSSVLP---SE-GA-DEFDKIDLSFETTESGDTSV---SE
DSFDKYASNNTNKEYVCDFTDQLKPTESTPKVKKCEVKVDEPLIKVKIICPLKGSVEKIYDNIEYIPKKSPYVVLTKE--
-----ETKLKEHVLSKLIYGLIISPTVNEKENNFKEGVIEFTLPPMVKKPTVFYFICDNSKTEDE--NKKGNRGIVEVSI
EPYGNKINGCAFLDDDE-EEEKYGDQGEVDENNDKIKL--QRFFTQNI------------Y-----K-KNNIYPCYMKLY
SGDIGGIMFPKNIKSTTCFEEMIPYNKEIKWNKEKKSLTNLINNSVVYNKDMNAKYYNVQYVHIPTSYKDTLNLFCSIIL
KEDESNL--NLNSYLVYVSINEELNFSLLDFYESFVPIKKTIQAAQKNVNNKEHDYICDFTDKLDKSLAPLIEEKKLFIC
RKYLKEFDTFTLKCNVNKTQYPNIEIFPKNLKD-----KKEVLKLDLDIQYQMFSKFFKFNTENSKYLNLYPSYLMFPFN
HIGKKELKNNPIYKSHKDIKYFEQSSLLSPLSSSDSLGKLLNFIDTQETVSLTEKIRYLNISINELESDNNTFSLTLQVP
PYIDIKEPFYFMFGCNNNKGDGNIGVVELLISKHEEMIKGCNFHETKLDYFNNNVSNSKDECTLYAYENDIIGFNCSETN
NA-S-------D---E---EEDGVEISLQPENCFNKVYKG-LEIIDINTILNNAQVYNIN-NKKTPVFIKIPPYNLLEDT
KLSCKCTIDHVVKNINVILTKNDK------VLLKREIQNE---------FKLDDKIYTCEHENFINPRVNKIFDEKVE--
HTCNVKIEKFFNYIQILCPAKDLGIYKDIQIYYDIIKPTRVPEFKKFNNEELHKLIPNSEMLHKTKEMLILY--------
------NEEKVDLLHFYVFLPIYIKDNYEFNIVCDNSKTTWNNQIGGKVIYHITVSKREQ-KVKGCSFNEE-YTYMFIDN
K------S---NVKNCVIDANPKDIIGFVCPSGTLKITSCFKDAIVNTNLTNINHILHLKNNLANFTYKHYFNYMEVPAL
IDYDISFKCICVDLKKKKYNIKS-PLGPKVLNAIYKKLNIKY-DKYVTGT-LQNKYLMTYMDLHLSHKRNYIKELFNDLN
KKKPADTDANPEAIIESLTINESNEST--PF----PTGDVDAEHLL-LEGYDVWENLYDETLEDVIYKDIESLELKDIEQ
YVLQVNLKAPKLMMSSQINNNRHVCDFSMKNLIVPDSLKKKKEEGGNNPIDIHCYALLKPLDTLYVKCPTSKDNYEAAKV
NISE-SDNEYELKVISLIEKRLQNF-EVLDSKRNGNGHAILTNGVVDPTSVILDSSIFEKYFKNIKIEPDKFFEKVIKEV
DDTEEEKELESILPGVIVSPMKVLKKKDPFTSYAGLVVPPVVSKDLHLKVKCNNTEYKDEDENILGYNGIVHIEISSSD-
--------QKIKGCDFSTDDSSILTTSIKLVNGETKNCEININNNEFFGIICDNDTNLDPEECFNEIYDKDKSNVKKFHE
LIPNIDIYTLPNSNKKKVAYAKIPLDYINKLSFSCSCKSSHNNTIGNMKVILNKDEKEEDEFKTSLSIKHNNINLCNFFD
NTELTFDNN--KIILCKIDAELFSEVIIQLPLFGNNKTLEGDQNEEYKKFSLKPLLPINEDDNDIKVIGKEKNEISINLA
LKGVYGNRTFKFEKDG------KKGEGISFFIPPTKIDTDLKFIINETID-NSNIKQRGLIYIFVRKNVKEN--TLKLCD
FTTGSTSLMELNS-QMKEKKCNIKIKKGDIFGIKCPKGFAIFPQACFSNVLLEYYKSNH------------T-D-NE---
D-------INYYIHKDIKYNLKPKYVIELMDENFRELKNIQQYTG-ISNITDMLHFTNYNLGNLPLNYKNNYSTAYAKVS
DNFNSIINFSCNCYNPEKHVYGTMQVESDNTNFDNIKK-N--ENIKKNVLLPTIDKFPLLLDDEQRQKFKLK--------
--LRDT-NDIF-NTN-D-IFNT-NDIN-HIYMLYNSNEHICDYQKNETLISNI-PSDNKKIQKSTCKINAKSLDVVTIKC
PHTKNFTPKDLL-DNSTLQS-NDKKIVITFDKKNFVTYIDPT--KKTFSLKDIYIQSFYGVTLDHLNKIKKIQQDWDDEH
LFYPPHNVLHNVVVNNHIVKLSSALEGVLFIKSKVTGDETNTKKNTTLPTDGVSSILIPPYVKEDITFHIFCGKSTTKKP
NKNNTSLALIHIHIASNTNIIHGCDFIYLEK-NTSVTS---TVNNTSTIFTHNKNKENNLICDISLVPQTVIGINCPNKK
INPPTCFDEIYYIKEE--DVPPKTITADKY---N-TFTKDKITNILKNAISITNPDEKDNTYSYLILPDKFEEQLIDTKK
VLACTCDNKYMIHMKIEKNTIEKIKNDEKKTIGKDICKYDVTTKVATCDIIDVIDSSSIKEH-HTVNYSVTLSRWDKLII
KYPTNEKTHFEKLFVNPSNLKDKVLYNYTNPINIEHILPGAITTDLYDTRTKLKQYILRIPPYVHKDIHFSLQFNNTLSS
TKQNQN-VIYGNVANIFIHINQGYKEIHGCDFTGKYSHLFTYSKKPLPNDNDTCNVTI-TNNTFSGFACLSHFELKPDNC
FSSVYDNNEANKVKKLFDLSTNVELDHIKQNTSGYTLSYIIFKKESNKLKFSCTCSSHYSNYTIQITFDPNYI-TPEPQS
RAIIKYVDLQDKNFGKYLR-KH
>MKS88_001169
MIK-----KVLFFTFFVYIIV-RKYEIISNENAK-R-----------DA-----HNF----KLFRKEKT-YNCLTDVSIT
TRIDRTNGRDSYTTW--------------------------------------ND------------EALFGKDHEEGV-
------EKNIYSIKHNEILLYEYKDENAHERSSCRLVSNDVVERGTGRLTTFNKEDIKE---------------------
----------NLFLFIKKGINGLNNISVKCMSNKVK--RIGDNPCEGKTYEEDGNADDYDDDYDD-----NYDDTK----
-KRK----------KKKKKNF-L-------------------------------------------------------KK
YVSREGRYLEEDIPG-DDEYVEEGRE-ENDGAEEG-GTDND---GA----------EEDGIDNDG--AEEDGIDNDGVEE
DGIDN------DGVEEDGEEND-GEEEGGIDNDGAEEYGEENDGAEEDGIDN--DGAEE----DGIDND-----------
------------------------------------------------------------GAEEGGEENYDAEEGGIDN-
-DGDEYS-DE-SNSPTYE----------------------------------------------LQGME-----------
----DQEYN------E-SSTHS-DYGQE-G-----------DISMS---LQDLN-DDIDKVNEEFEVTISGEEGV---PS
LQTEQFSSNNTNKEYVCDFTEQIKPIEEKSKVKNCNIKITDPLGKIKIICPVVNSEEKSYKSIEYFPKKAPFVTLYIGE-
-SKGGNEKLKEKKLSELIYGILIPPKVNEKKNDFEQGSIEFILPPMVDKQTTIYFICDNSKSTDD--DKKGNRGVAEITI
EPYGKLIKGCDYSEQ----------------------N--KTFFQKKI------------D-----I-KNSTYPCLFQLN
SGDIGGIMFPGNTKSTTCFEEMIQHTNHSKWDKKKKSLTELINSAVIYNKDRDEKYFNVKYVHIPSSFRDSLSLFCTITL
ND-D-------SSFLVYVGINHEINMSLFELLGAFHALNKINQVAVKTQGK--EEFTCDFTDVLDTPSSG-GEEKKVIIC
KKNLKEFDIFKMKCNMDEGKYKDMEMLPKTLKT-----KKDVYKFEFDIQYHFLKKYMNFHMKNAQYYNEYPSLFVFPFN
KIAKNEIKKNALLKNHKNAKYFEESL-----SSTDTIVHMLTYLDSQDIIPINEHIRYLNVDVN--DSDSSTLDVTIQIP
PYIETNQPFYFLMGCNNSKAGGNIGVVELLISKNEQKIKGCNFHPTKVDYFSENIESSTNECTVDAYKDDIIGLNCLNTI
YT---------------E-EEDSTNISLDPEDCFKNVYEN-NLKKDMNEILGGVQVYNIN-GKATPTFLKIPVHNKEEDI
KVSCKCTVNAVVKEMKIIIKKATNVDD--EKNLKKEINTV---------AINEDNLYICENKTYIEPALVKWDDKNIE--
HTCTIEATEFLNYVEIFCPSKDFLIYENINIMYNTIKPTKEDELKIFTQKELEKLIPHSELLHKTRGMIDHY--------
------KQEKVDLYHLYIFFPYYIKEEHEFRITCDNSNTHYNNNEGTRVIYNIKIPKREKKKIKGCDFSESSKAEIFE-N
V------K---DGEKCTVDASTKDIVGFVCPSGTVKLTSCFRDAIVNDNVTNISHLLNLKNNMANYTYKHQFNYIEIPVV
TSADLTFKCICVYLG-KNYNVKAASLSPTLLDIIYKKMKIKK-DDYNKGVASKKKYVMSTMNMYLSHKANTIISLFNEIE
NKRKTQSDENPDDIIDALASSDTCNYSSGFGSD-PNDGVIEEVHKS-LDEYDSWENIYDDEIEKEITTDIQELEQSAFKI
YTLEVNLKAPKLMKPVKVGDNIHVCDFSKKNLLISNSAKG------GIETNIHCYTEMKPLDVLYVKCPTGTDAYVTAKA
EKEEEEHDELQKEVIALIGDVKSESTLA----------------LEID-STPLDDSTFEKCFTKFSLKPKNFFEMVINEE
EEDDKEVSLSELLPGVIYSSMKILKKKDPFTSYAGIVIPPIISKDTSFKVHCNNTEYKEIE-KNAGYNGITHIHIAKSEP
VGGTGLDRGKIKGCDFSSSASSILTESIELVNGETKECTINIRNNEPFGIICSKDTTLYPETCFHQIYDKSE-NVKSFKE
IIPNSTILTLQNS-NKKIAYGKIPQEYVNKFIFSCSCKKSDDNTKGTMKVTINKDATDIDELKAVTANTHDKSNVCNFYD
NEDLSLISNPGEVVLCKVEGQIFTEVIVQLPVLGEQNT----DKEEYKKFSLIPPLDL--TGDDIKVMVNDRTEVSLSTA
LKGVYGNRVFTFEKKG------VKGQGLSFFIPPTTEDVNLKISINEKKD-SSEAKQRGLIHISIKKNIEVNSETYKVCD
FTKAENNLTELNNPLNNEKECNVIIKKGDILGIICPKGFTLFPQACFSNILLEYYKSSP------------E-D-DE---
D-------INYI--SNIKYDLKLKEILYQMKEDNKEDEQIHNYYSYSSNILEKLNFENYNLGNIPLDYKNHYTSSYAKVP
NTFNSILNFSCNCYSPLKNVFGTMNVQTENVDFESLNK-KK-IDLVEKVFFPYKYKVNADLEEEKREPFIAT--------
---QDY-TSTS-TGR-H-V-DM-IQKY-PNAMLGQSVNYSCDYS-DESLFSLV-E---GKLQRNTCKINAKGLDIVTIKC
LYNKDVVLKDTS---SGLIA-EDKKVIVTIDEKEYITHINDK--NNSFTLKEIYVKNFYGVSQEELKKLRKLEEDWQDYH
IFYPP-KGVEEVIVDNTVVKLVDALPGVLFLKNKSEKDQ--KIKTTKLPIDGIASFLVPPYVHKDLNFQIFCGKSSSKKP
KKKDTSLGIVHVHISANKNVISGCDFINEQN-SP-----------N-SFLTHKKNEKNELMCEIPLISNTVVGLNCPKGK
LKPVNCFNDMYYIEDGVEEVN---ATADKYDKYE-STHKVKTTSVIEHAIPINNVDDKESTYSYLVLPNTLKD-IKELNK
VFICTCDK-NIVKMKIDENLV---NKESNIIGESNVCTYDHSKKVSTCNIISSMQMDELKNT-SLIKYTANISRWDKLII
KYPTNKKLNYEKCFLNPLNLKEKVLYH-NIPTNIEDILPGAIVSDKYDSRTNISEYILRIPPYVPKSVEFSIEFNNRFSS
ITQNQK-ILYGNMVKIYINVNQGYKEVSGCDFTGNYAHLFSQSYIPTPNEVKECTITF-GNNSFAGFACLSNYQVEPDNC
FTSVYDNTDSKRVKKITDLSGNSEHDQVKQNTLGYTLSYITLNDEPKKLNFSCTCVSSYSTYTINILYEPHHE-NSTLTT
RSFIKYFNSKTGAFSKYLR-KP
>C922_02806
MGKLAKLKRLLLLLPLVQIILAQNNDGRAGVTSK-G-----------RV-------------------------------
----HSSGWVTDGKG-D---------------------------EGRCVRRN-AD------------PYVLGRDPFGGI-
------TKGRFSPKG---VHYGERNDSNENH-------------------------------------------------
----------SLLLLLKS-QDRRRGVKGYYLGRFPL--G--------------------ED------------SA-----
-IRE----------YKPSGA-------IKMV--TNHLHSQAKFWN----------------NDIVIIAHELFGVSPMGKL
STRRVARHLAEDDDN-DDEE--------DDGEDDG-EDD------S----------EDDGEDD-----SENGGD------
----D---------DDDGEEEQ-QEEEQQDDNEEAAEE--------EEEKDENAAGE-E----DPYQ-------------
--------------------------------------------------------------------------------
---SKSS-LK-GEDEDYQ----------------------------------------------IKGMD-----------
----LEEDL------A-PE-------DD-E-----------SLVFD---VSDASDETFDKVEEGFEGTIKGNDEKLKEAD
EDVETFQSSSTNKEYVCDFQARLSPKESPKKAVICEMKIQEPLVKVKIVCPTKSSDGDKYASMEYFPKKAPYVTLVNKNE
DSETEKDLLKEKKLAVLIHGVIIPPKVSEKENELEKGAIEFILPPVFKQRKKIYYICDNSKSVED-SDKKGGRGVVSISI
EPYGQSVKGCNYTGK----------------------K--KHFFTYDY------------E-----KDKDMKHPCVFHVS
AGEIGGIRFPKGTKSTTCFDQMIAHSSNQQLDKGKKSLSEIIDSAVVYNKDFEAKYFKIKYFSIPSSFRDKIHLFCHIHL
EEGD-------KKHMVYISINQEINLSVFDLYESFSNVKKVIQVPEKTEGK--KEYTCDFKDKLDKTAD--PNEKKVIIC
RKRLTEFDTFHMKCPMKKGNYEKLEMIPKTLKQETETKNINVLKVQLEVQYQLFKKYLQFHDKYGTYLPDYPSLLNFPLN
RVAKLELKKNSIFKNHKDSSYFDEVP-----LPSEGLVKLLAYLDAQEIVVLRKQIPNLDISED--QSEGNFFDLKVQIP
PYIDTDEPLYVLMGCNNTNDEGNLGIVELVLSKSEHIVKGCNFSSLKIDHFTNNVGSTEQTCDITAYPNDIVGFNCSKTN
VPES-------D---QED-SSDDPNVVIEPEGCFTEVYNKSHEKKDITTILPGALVYSNGKKKKSRSFIKIPTVPVKDKL
EFYCKCKIDNVVNSMNVKVLGDRDNEKTAIVAEKKKAIITEK------GNEEDGKIYMCPNKTLIEPKLEKLDDRYVK--
NICEVEVKEIDSYVELYCPSKDFSIHRDISLNYTTVTPTKEDTEKTLNQEALDKIIPHAEILHNTRSILPLK------S-
-TTN--DKEKVDLSHVYLFFPYYVKEEHKFNIICDNSKTFFEQKRGSSLTYEITVPQRSK-KVKGCDFTTPNTSEIFL-N
K------P---TENNCSVDAVPKDVIGFVCPPDSVKITSCFKDAVVNDNLTNISEMLHLKNNIANYTHKHKFNYIQIPSV
ITEDFSFKCICVNLQ-KDYQLKS-PPSDKLLDVIYQKIDIKKGDSYTRGD-AKNKFLMSGLDLYLAHKKNKLMSIFQKVD
EKKPYEDEANPEEIIQEIANAETYDDG--MAST-CSLSQIIDNYIS-GDDYSVYTNVSDDSLEETIMKEISALDKSHFKL
YTLTVNFKASKLIEPKKLKDNQYVCDFSKKILLLPEPLSE------ESPPELHCNVALKPLDTLYVKCPTVKETYATAKG
KTAE-KDDDEDKGIITILEDAATGA-------------------DLAS-SSPMDDPSFVKYFDSVSMKPSEFFKKVLKDD
DQ--EEEEIDKILPGVVYTSLKVLKKSDPFTSYAALIVPPTISRSEFFKVECNNSAYKDGA-KNGGYKGIIHLNISKSE-
--------KKTIGCDFTSAGSTILSKGIDLPTGQETKCEVEVTKNEIFGIRCSDDYTFDPVKCFHEVHDKTE-KSKKIEE
LIPDVQVFSLPNS-KTKVSYGKIPLDYVNKINFSCSCNKSDDNTKGTMNVVVNKDEVELENMKMTDAVKHGQVNFCNFFD
DDELVFKKNPDKTVQCKVDAELFSEVVVILPNIGSGR-----LDRDYTNFSTTPQLD---EGKDIKVIDDEKGEVSLTSA
LKGVYGNRVFSFEKNS------KKGIGFSFFIPPTFENKHFKIVIKESKL-LATEKQRGIIFIIVRKNVEPG--SLKMCD
FTSSEYSLAQLDA-KNNEKVCNVKITKGDIFGITCPKGFYLYPEACFSNVTLDYYKGELHVE--DE--EKEG-N-DE---
E-------INFS--EKTKTNMRLKDLLHLIGDDDTKMADLQKYSE-FSNITEMLNFETFHLGSMHLDYQNNYTSSYAKVP
MKFRSAIKFSCSCYSPTKKVFGSMDIETEYASSEGEPKIRE-DPFVQNKLLPLRNKISIDADEVEPIEEIDT--------
---MED-SEAA-DLE-G-C-K--EDGTCSSNLLSQGISYTCDFS-QDSLFTPI-E---GKIQKNTCTVDAQALDVVTIKC
PAIPDHVHKEDA---VSEEE-ETEKVTITIGEEEFVTYPEEKTKKKTFSLKEIYDREYYGMTSEEVINMRKLEAGWDKKQ
VYYPK-RVLDHVIVANKVTKLEDVLPGVLHLQSKVND----ELKTTDLIKDGVVRFLIPPYVKNDFQFHLFCGKSSEEKP
KGKNTSLGMIHINVSANRRELQGCDFINDKEEDP-----------DSVILINKQEESDDHMCNISLIPNTVVGINCPSEK
LHPENCFHETYFISDS--EEA---SVGRDD---I-DQTKEQITNVIKGAIPVSNFSNKKNTYTYLILPKDMKD-LETLEK
NFYCMCDR-DVIKMKIDKIYL---KKEKESRVENGTCSYDSVKDVTTCNVVELMESLQDKDN-TTYHNQLNLSRWDKLIL
KYPTNEKKDYEKIFVNPINIKDKVLFK-RIPTPIEELLPGAITTNKLNSVTKTIEHTLRVPPYVSKEVNFSLEFNNSLTS
KTVNGN-VTYGGIVKIFIRVHEGYNEISGCDFSGMYKDLFSHNFDPNLKESKTCSVTF-GNNSYAGFACPRKFHVLPQNC
FESVYDNTDKMKEKKLVDLSEKAEFDFVQYNARGVSLSYVTFKQDTKGHNISCKCVSTEVTHIINVIFQPDVD-HSLPKT
RIRIRYVDLSKATFSSHLR-GR
>PBANKA_0306100
MRKPILIVYLFFSYFFLYIFA-KKNDINYGDIGI-EQPYCSFMFLEKNILGDKTKWCSKIFNIWKCQ---NDIIKIFI-N
K--KKSY-------------------------------------------KN----------------------------
------T------------------KSIFK--------------------------------------IYCHNN------
-------DSPKLIRKLLN-QF------------------------------------------------YNFVYEFVYGK
SIKYPSCINSIGFEWHLPNA-------DRQIYEWKMVHKKNG-IN----------------S-CE---NLHLNNTLWNSY
YTFRKMRRLDEPEDDSEY----------DEDDEDD-EDD------E----------DD---EKP---GAESDVE-PSV--
---GSD------------EEPY-EESDEVIEN------------------------------------------------
--------------------------------------------------------------------------------
--------------------------------------------------------------------------------
------------------------------------------------------DINIDQINETYELAIDKNI-F---VE
GRKGNFTGDNTNNDYVCDFRKHIKVSESKESEKVCELKIVKPIANINIICPTKDLGNGEFENITYFPKRAPYIVLELTKK
TEKESQTKLKEKKIADLLYGTIIPKIHNGKNNNFNRGSIRFILPPIVVKPTTFYIICDNSRSKKN--SFRGKKGIVKIHV
APYGNIEKGCNYSKN----------------------K--NHLFGININNYEKEKQIDEIE-----N-RKGNLPCFFQLN
AGEAGGIIFPENYKSSTCFEEVVEYNPNKNWNRKKKEINELINGAIVYKSDIKYKYFNAIYIGIPTSYRKSLHIFCNITT
TDN--------SFHMVYLSINQEINISVFDLFESFIRLNKMTEVAQKVDQK--NEYICDFTKRLDAPHDNNENNKKVIIC
RKKLKEFDIFRLKCDFNKTKNKNIGMIPGSLKE-----NQHVLKLDLDVQFLLLKLYMKLNSKLYKYVHEYPPLFIFPLN
IISKLELKKNIIFKNHKYGKYFNESP-----NKNGLLVNLLTYLNSLDVLSMNTEIESINIDVN--DSDQNIVDISFQVP
AYIYNTNPYYFVFGCNNTRDNGKIGIVELIISKNEEMIKGCNFNSDAIEHFSNNMRPDETECKIDAYPNDIIGFICPKKQ
NFVSSKHVLDID---ADT-DADLENVDVNPNDCFDSINID-STKKYIVNELPGAQTYRNK-SRNMPRYFKVPYHNNELDV
IFQCSCVMGSKTNKIIVTVKALNGQIP--KKYEKSEIKSS--------PSIVDGPVRACPHKQSIEPKLIKWNNKDTETI
DSCKIDVNRFYSYAQLACPNNNFSMHSNIQLTYNILKPNKIDEYKTFNESELNNLIPHSEILVDVVE---SN--------
------NDINVDTYNLYLFFPYYIKENYEINVLCDNTNTTYESKKGGKYIYNIKIPKREK-KVKGCNFNSNKKSEMFE-N
GEIIKLDE---NTNTCKIDAKPKDVIAFECPPETIKITNCFKDAIIDNKLTNISTILQLNNNISSWTYGHKTSYLEVPAV
IDADATLTCICVDLK-KIYDIKS-VFSPKFLNEIYKKLGIAN-GIYTKPI-LSHKSIKYNSKFFEKYKENKIGNFFDFIK
NTKIAEPDSDPQNIIENLFIENFDKYT---SNI-KQDEYYLDKYSV-LNGFDVWENTYDKVLEETIIKDIESFEKRNFKI
YTLEVSLKSSKLVKPIKLADNKYVCDFSKNNLIVPEKEIG------NIPKDVNCYTILSPLDTLYVKCPTIKSKYSEAER
EIED-EDDEYEKEVIELIDRLDVPE--I------------ESDVETDP-NVLLDKEKYTKYFNKLTLKPKSFFSSVTNYL
YD--VEEKTETVLKGAIFTEMKVLKKSNPYISYASIIIPPFIESNEILKVECDNTRYKEGG-NIAGYNGIAYIELSKHK-
--------SKIKGCDFTQHESTILTKGTNSVEK-DETCNIDVYSNEPFGIMCSSSYSLEPKNCFYKIYDKIN-NVKNFKE
LIPNATILSLTNS-KQVVAYAKVPSDYMYKLKFSCKCKGKY-NKEKTVNILLNNGELEYDDLNIVNSIKANNINLCNFFE
NNELSLLNTPNKIVLCEINPDLFSEVIALFPILGEENS----EQPKYKKYNTTPELE---VDSNIKFIGDDKIKHTLSSI
LKGVIGNRIFNFKKIKQTVDGQTKGIGFSFIVPPVLENINLKFQINEKTDVESVLKPRGLIYIFIKKNVDPN--ILKVCD
FTSGKINLIGSNV-HNLEKKCNINIRGGDIFGIICPKGFTLFPKGCFSSVILEYYNNSN------------H-EKYE---
NIMNTKNYMNSV--QEIIYNPKPKEIKELLDEGYNDLEDMENFSN-FSNITEILNFKNYNMGNMKWDYNKYRSSSYAQVP
ETFDTILKFSCSCYNPQNEISGLMTVQSENIDLANKKT-DQ-TIYENNIILPYKNKVNKNLEAVS---------------
---INK-NNYYDNQN-D----E-YFYK-PDSIIEKSNHYICDYS-DEFFFNFV-E---KKIKRNICKINANKFDIITVKC
PYTKNVNSQKIE-KEQDVSTNIENEIIIYFDDTEYITYFNET--DKTVSLKDIYLKKFYGRAKEELQELNILSINPENNN
IYYPK-NILNDVIINNQIVKLQSALPGVIFLNNKTDD----KDENNQLQTDGESTFIIPPFIKKDFHFQVICGKYITEN-
SKESISLGIVYINISANLNQINGCDFINPEN-SS-----------D-SIFIHKKNETNNLICEIELVPNRIVGINCPNKK
LKPENCFSQMYYINES--EFN---GSIELL---NDSTNKVDITNLIKNTVSINNIKRSNNTYSYLILPNYIDL-DANIDK
LFICTCNDKYIAKIKTDPESI---KAENKHKTETRYCEYDYINKISRCNIMEGMETNVSDINSAVITYYSSLSRWDRLII
KYPTSNKFLFESSFVNPFNLKEKVLYN-NMPTYIDDILPGAIIYNKYDARTKLIEYTLRIPPYVPKHIQFSIEFNNRYTL
TNYNEE-KVQGNVAYINVNVNQGHKEINGCDFTGKYSNLFTKSFNSITHETKECTIHFTTNNKFAGFACPSNYNIKPNSC
FANIYDNKDSQKVKKLSEISANAEYDYIKYNSKGYTLSYVTFNNENKEQNISCQCIGENSTYTINIIFEPFSPRQPMSIL
RPFIKYVHLKPGTFNKYLRRNK
>PcyM_0414300
MGKLAKLKRVLLLLPLIHIILAQNNEAQVGVTCR-E-----------KV-------------------------------
----RPPGWISGGEG-DGGNEGSYEQIQQ--------GSYEGIHDGRCVSRN-AD------------PHVLGRNPSGGT-
------TNGRFPPKG---VHYGERNDSNGNH-------------------------------------------------
----------PLLLPLKS-EDRRWDLKLYHLGNFPF--G--------------------ED------------SA-----
-GRK----------YNPSGA-------IKMV--TNHLHGQVKNWN----------------NNVASIAHELFGVSRVGKF
STRRVSRHLAEDDED-DEED---------DGEEEE-QQ-------E----------EE----------------------
---------------------Q-QEEEQQEEQNQHQ-----------QQKNG--DGE-----------------------
--------------------------------------------------------------------------------
----EGP-PK-GKDESYQ----------------------------------------------IKGMD-----------
----LEEEE------E-ED-------ED-E-----------GFLLPLAADSDISGGAFDEVDGDFETTIKENGEELKDSD
PAVETFASSNTNKEYVCDFMEHISLKDTTKKVVICEMKIQEPLVKVKVVCPTKSSDIIKYGTMEYVPKKAPYVTLVNQNE
GKKNPKDSLKEKKLADLIPGVIITTEIGEKENELEKGIIEFILPPVVKEKKKIYYICDNSEPSHG-VGNSGGRGVVSISI
EPYGTSVKGCNYTGM----------------------K--KKFFTYDY------------E-----EGKDMKHPCVFQLN
AGEIGGIMFPKETKSTSCFDKMIPHSPNEKWDKKKKSLNEVINGAVIYNKDFKAKYFNVKYFSIPKSFREAIHLFCHIEL
KEGD-------KKHMVYISINQELNLSVFDLYESFSNVKKVIQVAKQTEEK--KEYTCDFTDQLDKKED--PNEKKIIIC
RKRLTEFDTFHMKCGINKEKYKNLEMIPKMLKEEK--KKKNVLKVQLDAQYELFKKYFLFHDKYAKYLPHYPSLLSFPLN
RVAKLELKKNPIFKNHKDYSYFDEVT-----STSDGFVKLLSYLDAQDPVVLSEQIANITITDE--QSTEDIFDLKFQIP
AYIDTNESLYLLMGCNNTKDGGNLGIVELVLSKNEHIVKGCNFSDAKMEHFTNNVGSTGAKCNITAYPNDLVGFNCSKKN
LLAS-------G---EED-GSDETNVDIEPEGCFTKVYSN-LQKTDIVSILPGVLLYSNG-KKNSTSFIKIPPVLLTSDF
KFSCKCKLESVENEIEVHVLRERDSKELNIVQLKQEATTTVKEKKKKKDEGEDEKIYMCPNKTLIEPKLEKLDDRYVQ--
NICQVDVKEMNSYVELFCPPKDFTIHQNINMYYTTVKPTKEENKKMLDQAALDKLIPHAEMLHKTRNIHPLQ------S-
-STNGKEMAKVDLSHIYLFFPYYVKDDVEFNIMCDNSNTFFEEKKGGLLTYQIKIPKRSE-KIKGCDFTSN-KSDIFL-N
D------A---TENNCLIDAMPKDIIGFVCPPDTVKITSCFKDAVVDNSLANISETLELTDNIANHTHSHKFSYIEIPSV
VSKDLSFKCICVNLK-KDYLLKS-PPSAQLLDVIYQKLNIKKGESYNKGD-PKNKFLMSNLQLYLSHKKNKAISIFQKVD
ALNPSEEDANPEQIIQQVADAETYDEM--MGS---SLSQIRDNHIA-GEDYSVYATLSDDSLEQIIIKEISSLNESDFKL
YTLKVNLKAPKLLKPKKVKENEYLCDFSKKSLIVPEPLTE------ESPPDIHCYSALKPLDTLYVKCPTEKAAYEIAKG
KIGE-DDEEEEKGIITLLDVDSADV-DV----------------EDST-STPLDDPSFVKFFDKISMKPSDFFQKILNEE
GD--KEEDIDRVLPGAMYTSMKVLKKKDPFTSYAAVIIPPSVSRNTFFKVQCNNNEYKEGT-KNGGYKGIIHLDISRSE-
--------KKTIGCDFTSESSSILTKGISLPSGQTKECEVEITKNDVFGVRCSNDSTFDPVKCFHEIYDKNG-EKKQIVE
LIPDVKIFNLPNS-KTKVSYGKVPLDYVNKINFSCSCTKPDGSTKGTIKVVVNKEESSLEDMKLTDAVKHNKVNFCNFFD
DEALTFKENADKIVQCKVDAELFSEVVVILPKMGSTS-----DESDYKNLSVSPSLA---EGEDIKVITDEKTQVPLSTA
LKGVYGNRVFSFEKNS------KKGIGFSFFIPPTFENKNFKLVINQTGVLLTTTKQRGIIFIIVRKNMEPG--SVKMCD
FTSSEYSLAELDQ-SNNEKVCNVKIAKGDVFGITCPKGFYLYPEACFSNVTLDYYKGELHLE--E---EAEA-D-GE---
Q-------INFA--ERTKTNMRIKDLLHLLGDEDTEMADLQNFSE-FSNITEMLNFETFHVGSMHLDFKKNYTSAYARVP
NSFKSAIKFSCSCYNPHKKVFGSMEIETEYADSEEEPQIQE-DLYVRNKLLPLRSKISIDADEVEPIIELDA--------
---MED-SEAT-DLD-G-C-KE-EDGT-CGNMLSHGITYTCDFS-KESLFTLI-E---GKLQRNTCTVDARALDVVTIKC
PAIANHVHKEQT---ITETK-ETEKVIITIDEEQYVTYQQEKTNNKTFSLKEIYDMEYYGMTSEEVKNMRMVDAEWDKNE
VYYPK-RVIDNVVVANKVIKLEDALPGVLHLQSQVNN----ELKTTDLISDGVVRFIVPPYVKNDFQFHLFCGKSSEKKP
QGKNTSLGVIRINISANRKEVQGCDFINEKD-DT-----------DLVIFTNKREKSSDSTCLISFIPNTVVGINCPTGK
LLPENCFHETYFVAES--EAG---TVANQM---S-NLPKEKITDIIKGAIPVSNFSNKKNTYTYLILPKDMKS-VATLNK
RFYCTCDE-NVVKMKIDDIYL---KREKDSRVDNETCSYDSVKKVTTCNVVEFMENLQQKDN-KTNQYKVELARWDKLIL
KYPTNEKENYEKIFVNPINIKDKVLFK-RVPTPIEEVLPGAITTTKYDSRTKIIEHTLRVPPYVSKEIHFSMVFNNSLSS
KLVNYN-YAYGGIVKIFIHVREGYSEISGCDFTGEYNHLFSHNLDPNLKESKTCSVTF-GNNSYAGFACPKKFEVVPYNC
FASVYDNNDDMKEKKLVDLSEEAESDFVQYNPRGVSLSYVTFKGDTKGHSISCKCVSSKVTHTINVTFKPDSD-HSLPKT
RIRIRYFDLSKATFSSHLR-GG
>PVP01_0415800
MGKLAKLKRVLLLLPLVRIALEQSHGAQAGGT------------------------------------------------
------SGVLGGGRGGSGAHRGSYEGIHQVIHRGRCEGIHQVIHRGRCDGGHHVIHRGMCEEIHRVVHRVIHREICEGT-
---------HFSRSG---RPYSGR--------------------------------------------------------
-----------------------------------------------------------SD------------ST-----
-GGR----------YNRGDA-------ISMG--RYPLHGQAKIGD----------------SDMVI--------------
TPRRVARHLAEEDDG-DD------------D------D-------G----------ND----------------------
------------------------------------------------------D-------------------------
--------------------------------------------------------------------------------
--------GE-GTHTQPQ----------------------------------------------VKGMD-----------
----DEDLE------G-PP------GED-D-----------CFVLP---EAGASDGFFDKVDEAFETTIKGDGNVLQASD
PEVETFASSNTNKEYVCDFVKHITMKEDSKKVVICEMKIQEPLVKVKIVCPTKYADVIKYGSMEFFPKKAPYVTLVNANE
GSEEKKESLKEKRLAALIHGVIITPEVNEKENNFEKGVIEFVLPPVLKEKKKLYYICDNGKSADG-VSNHGDRGVAAITI
EPYGQSVKGCNYTGK----------------------G--KHFFSYDY------------E-----EGADMKHPCVFQLN
AGEIGGIMFPEGTKSTSCFDRMVPHSANEKWDKKKKSLSQVINGAVVYNNDFKAKYFTVKYFSIPKSFREATHLMCHIQL
TDGD-------KKHMVYISINQELNLSVFDLYEAFANVKKVIQIAKQTDDK--KEYTCDFTDQLDKKAG--ESEKKVIIC
RKRLTEFDSFNMKCAINKAKYANLEMIPKMLKEEKK-KKKNVLKVQLDVQYELFKKYFHFHDKYGRYLPGYPSFFSFPLN
RVAKLELKKNSLFKNHKDSSYFDEVA-----SPSDGFVKLLSFLDAQDTVILNEQVSDLTISDE--QSTEDLFTLQLQIP
PYITTNEPLYFLIGCNNTKDGGNLGIVELVISKNEHLVKGCNFSDGKMEHFTNNVGSTGEKCNITAFPNDVVGFNCSKTV
LPPS-------D---EAE-DSATSNVVIEPEGCFTQVYSS-SQKTDIVSILPGVLLYTSR-AKSSKAFIKIPPVLLKDKF
TFSCKCKIESVQNEMEVNVRRERESKEAVIAELKQEATTTGKE----K--DEGGMIYSCANKTLIEPKLEKLDDRYVK--
NTCHVDAKEMHSYVELFCPSRDLSIHQNINLYFNTVKPTKVESPKVLNQVELEKLIPHAEMLHKTRSILPLQ------S-
-CTS--GKEMVDISHVYLFFPYYVKEEQEFNILCDNSNTVFEGKRGGLLTYQVKVPKRSK-KIKGCDFSAS-KSEAFL-N
E------S---TANDCLVDAMPKDVIGFVCPPGTVKITSCFKEAVVGDNLINISEALELTDNMANYTHSHRFSYLEIPSV
VSKDLSFKCICVQLK-KDYALTS-PPSAKLLEVIYQKMSIKKGEGYNKGE-PKNKFLMSSLHLHLSHKKRQIVSIFQKVD
AKNPSEEDANPEQLFEEVAGQEVYDDV--TGAT-CSMSQIRDNHIS-GDDYSVFTSVSDSLLEETITRDISSLNASDFKV
YTLKVNLKAPKLLKPKKLSDNEYLCDFSKKSLIVPEPLTE------ESPPDIHCYSALKPLDTLYVKCPTEKAAYEVAKG
KTGE-EDEEEAKGIIALLEGDPADA-------------------GDPS-APPLDDASFVKYFEKVSMKPSGFFKNVLNED
GD--KEEEIERVLPGAANTSMIVLKKKDPFTSYAAVIIPPSVSRNTFFKVQCNNDEYKEGA-KNGGYKGVIHLDISRSE-
--------KKTIGCDFTAETSSIFTKGVLLPSGQSKECEVEATKNDIFGVRCSNESTFDPTNCFHEIYDKAG-GKKKIKE
LIPDVKVFTLPNS-KTKVAYGKIPLDYVNKINFSCSCTKADDSTKGTIKVIVNKEEASLEDMKLTDAVKHGQVNFCNFLD
DEALMFEKNPEKIVQCKVDADLFSEVVVILPKMGSTS-----GEAEHKNLSVTPPLT---EGEDIKVLTDEKTQVSLTTA
LKGVYGSRVFSFEKNS------KKGIGLSFFIPPTFENKNFKLLINQSGL-LSSNKQRGIVFIIVRKNSEPG--SVKLCD
FTSPENTLAELDH-TNNEKVCSVRIAKGDLFGITCPKGFFLYPEACFSNVTLDYYKGELQTVGGEA--EVEG-Y-DA---
D-------INYA--ERTQTNMRIKDLLHLLGDEDTEMEDLQKFSE-FSNLPEMLNFETFHLGSMHLDFKKAYTSAYARVP
TKFRSAIKFSCSCYNPQKKVFGTMDVETEYASSEEEPPIRA-DPFVRNKLLPLRSKISIDADEVEPIVEPDA--------
---VDD-LEAT-GSE-G-C-K--EEGP-CGNMLSQGISYTCDFS-QESLFTLI-E---GKLQRNTCTVDARALDVVTVKC
PAIANHVHAEGI---ADEAV-ETEKVIITIDDEQFVTYQEEKTKKKTFSLKEIYDKEYYGMTSEEVVKLRKVDAGWEKHQ
VYYPK-RVLNDVVVANKVTKLEEALPGVLLLQSKVND----ELKTTELIADGVVRFIVPPYVRNDFQFHLFCGKSSETKP
QGKNTSLGVIRVNVSANRKELQGCDFVNEKE-DP-----------HLVIFTNKRETASNTVCPISLIPNTVVGINCPSGK
LLPDSCFHETYYVAES--EAV---TAANQV---G-SLPKEKITNVIKGAIPLSNFANKKNTYTYLILPKDMKS-VATLNK
HFYCTCNE-GIIKMNVNTIYL---KREKDNRVDKESCSYDSVKNVTTCNVVEFMESLAQKDN-KTNHYSVQLAKWDKLIL
KYPTNEKENYEKVYINPINIKDKVLFR-KVPTHIEDLLPGAITTNKLDSRTKIIEYTLRVPPYVSKEVHFSIEFNNSLTS
KMVNYN-VAYGGVVEIFIHVREGYTEISGCDFTGQYNHLFSHNFAPNLKESKTCSVVF-GNNSYAGFACPTKFEIVPHNC
FASVYDRNDGEKVKKLVDLSEEAEYDFVQYNSRGVSLSYLTFKRDTKTHSVSCKCVSPQVTHTINVTFEPDAD-HSLPKT
RIRIRYFDLSRASFSSHLR-GG
>PBLACG01_0205700
MKKVITLKNL-FIIILAYILT-EKKDLRCNVIKE-N-----------NIKDDEDKRF----HLFYYS---YNFLKTPE-T
I--QKK---------------------------------------KKYFYKN-VG------------IYNFSKE--ITI-
------RNDTYVNKKQRTCPFD-KEKSSFEMSSKNIISFEPIIREKERI-TMDKTVIKKNVSIDNFVSSDMHSS------
-------VQEKNMILIRN-IYKENKNYIKNIEEKIQ--R---DTHENVDYESNDKLI---VWFNENTNEENFLLTFLKKC
LMKI----------FSSHKK-------KKTV--VQKKHKSNFFIN----------------SSLK---YIYMYLTPSDSF
NLVRRHRNLDEEDMSPRDDFVIDDDE-EEEEEEEE-EEEE-----E----------EE---EEEE--EEEEEYD-DYVYE
QSEDETEE---QLQEQQQEEVA-VEPSEEISNDVDEEYVEAEDG---DMIKI--DEYYEDQEGDTYDST-IKDENEDEDE
EG----------------------------------------------GEAEYE----DSYE----DEKEKEIQAEIYS-
-VDDEEVRDEGAESFTYEKSEIDKTDLFKFIEGNEGDDVYKVDSSKVLLDDDT-VSRVYKKHAEEEGGDEEEGGDEEGGR
DAEEGRDAEEGRDAEEGGDEGKGGDGEDEKSVTKMIRSVLQSSVLP---SE-GA-DELDKIDLSYETTESGDTNV---AE
DSYDKYASNNTNKEYVCDFTDQLKPTESTPKIKKCELKVNEPLIKVKIICPLKGSVEKIYDNIEYIPKKSPYVVLIKE--
-----ETKLKENLLSKLIYGLLISPTVNEKENNFKEGIIEFTLPPMVKKPAVFYFICDNSKTEDE--NKKGNRGIVEVSV
EPYGNKINGCAFLDDDE-EEEKYGDQDEEDEQNEKIKM--KKFFTQNI------------Y-----K-KNNIYPCYIKLY
SGDIGGIMFPKNIKSTTCFEEMIPYNKEIKWNKEKKSLTNLVNNSVVYNKDMNAKYFNIQYVHIPTSYKDTLNLFCTIIL
KEDESNL--SSKSYLIYVSINEELNFSILDFYESFAPIKKTIQVAQKNVNNKENDYTCDFTDKLDKSVPSIADGKKLFIC
RKHLKEFDTFTLKCNVNKTQYPNIEIFPKTLKD-----KKEVLKLDLDIQYQMFSKFFKFNTENSKYLNLYPSYLIFPFN
HIGKKELKNNPIYKNHRDVKYFEQSSLLSPLSSSDSLGKLLNFLDTQETVSITEKIKSLNITINELESDNNTFSVTFQVP
PYIEINEPFYFMFGCNNNKGEGNIGIVELLISKHEEKIKGCNFHESKLDYFHMNVDDNTNECTLHAYENDIIGFNCLETT
HS---------D---E---EEDRTEISLQPENCFNNVYKG-LNSVDISTILKNAETYNIK-NKKTPVFLKIPHYNLLEDV
EISCKCTIEQVVKKIKVVIMKSDI------VLLKREVQSE---------FIQDEKIYKCEHENFINPRVNKTFDENVE--
YTCDVKVENFFNYIQILCPAKDLGIYKNIQMYYDIIKPTRVPQYKKFNDQELHKLIPNSEMLHKTKEMLILY--------
------NEEKVDLLHFYLFLPVYIKDIYEFNIVCDNSKTVWKNQLGGKVIYHITASKREQ-KVKGCSFNDE-HTNMFIDN
K------S---NVKNCVIDAKPKDIIGFVCPSGTLKITNCFKDAIVHTNLTNINRILYLKNNLANFTYKHHFNYMEIPAL
MDNDISFKCICVDLKKKKYNIKS-PLGPKILNALYKKLNIRY-DKYVTGI-NENKYLMTYMDLHLSHKRDYLNELFNDLN
KKKPGDTDANPESIIESLSINESNESG--PF----PTGDVDGEHLL-LEGYDTWESLYDEKLEDDIYKDIESLELKDIEQ
YVLQVNLKAPKLMMSAQINDNRHVCDLSNNNLIVPESLKKK--EVSGNPIDIHCYALLKPLDTLYVKCPTSKDNYEAAKV
NISE-SDNEYELQVISLIEKRFHNF-ETLDSNRLVNGDT-VHNGVVDT-ASALDNSTFEKYFKNIKIKPDKFFEKVINEI
DDKEEEKDLESILPGVIVSPMKILKKKDPFTSYAALVVPPVVSKDLHLKVECNNTEYKDENQYIGGYNGIIHIDISNSD-
--------KKINGCDFSTDNSSILTSSVELVNGETKNCEININNNEVFGIICDNETNLDPEKCFYEIYDKDKSNVKKFHE
LIPNIDIFALHNSNKKKVAYAKIPLDYINKLVFSCSCKASHNNTIGNMKVILNKDEKEEEEFKKSIGIKHNNVHLCNFFD
NPELTFDNN--KIILCKIDAELFSEVIIQLPLFGTKNVE-GVQDEQYKKFSLKPSLDI--NENDIKVIGKEKNEISISLA
LKGVYGNRTFTFDKNG------KKGEGISFFIPPTKQDTDLKFIINETID-NSNIKQRGLIYIFVRKNVPEN--AFKLCD
FTTGSTSLMELNS-QMKEKKCTVKIKKGDIFGIKCPKGFAIFPQACFSNVLLEYYKSDY------------T-D-SE---
H-------INYYIHKDKKYNLKPKDVIELMDENFRELQNIQQYTG-ISNITDMLHFKNFNLGNLPLNYKNHYSTAYAKVP
DTFNSIINFSCNCYNPEKHVYGTMQVESDNRNFDNIKK-N--ENLIKNFLLPNIEKYPLLDDDQKAK-QI----------
--LKDQ-NDTL-NTNHDNNNNN-NNNN-YIYMLYDSNEHICDYEKNESLISTL-PNDTKKIQKSICKINAKALDVVTIKC
PHTKNFTPKDYF-ANSSLTT-NDKKIVITFDKKNYVTYIDPT--KKTFSLKDIYIQSFYGVTLDHISQLKKIQEEWDDVH
VFYPPHNVLHNVVLNNHIVKLSSALEGVLFIKSKVTGDDTGTKKNTTLPTDGVSSILIPPYVKEDITFHIFCGKSTTKKP
NKNNTSLAVIHIHISSNRNIIHGCDFIYLQN-HTSDGI---QNNAFSTIFTHNKNTENNLICDISLVPQTVIGINCPNKK
ISPQTCFDEVYYVKED--DVPPKTITADKY---N-TFTKDKIGNILKNAVSITNPDEKDNTYSYLILPEKFEEELIDTKK
VLACTCDNKYIIHMKIEKSTMDKIKSDEKKTFGKDICKYDVATKVATCEIIDAIDSSSLKEH-HTVHYAVTLSRWDKLII
KYPTNEKTHFEKFFVNPFNLKDKVLYNYNKPINIEHILPGAITTDIYDTRTKIKQYILRIPPYVHKDIHFSLEFNNSLSS
SKQNQN-IIYGNIAKIFIHINQGYKEIHGCDFTGKYSHLFTYSKKPVPNDSDICNVTI-GNNTFSGFACLSHFELKPDNC
FSSIYDNNEANKVKKLFDLSTKVELDHIKQNTSGYTLSYIIFNNESTKLKFSCTCSSHYSNYTIRITFDPNYI-TSEPQS
RAIIKYVDLQDKHFGKYLR-KH
>PRCDC_0207900
MKKIITLKNL-FLIILVYIFI-EKKDLRCNVIKG-N-----------NIKDDEDKRL----HLFYYS---HNLFKTPE-R
K--EKKN-------------------------------------KKEYVSKN-GD------------IYNLSKE--ITM-
------RKDTSVKIKQRTCPFH-KEGSSFEMGSKNITCFYPIVGKKERK-TLDTIIIKKNVTNDHFVSSNMHSN------
-------VQEKNMILIRN-IDKENKNDIQNVEEKIQ--R---DTYENEDYESDDKLI---EWFDDNTNEENFLLTFLKRC
LMKI----------FPSPKK-------KKTV--VQKKHKSNFFIN----------------SSLK---YIYMYLTPSDSF
NLVRRNRNLDEEDMSPRDNFVIDDEE-EEEEEEEE-EEEEEEEEEE----------EE---EEEE--EEEEEYD-DYVYE
ESRDETEE---PLQEEQHEEVA-AESSEESFNDEEEDYVETQDG---DMIRV--DEYYEDQDSDTYDST-IKNEDADEEV
GEEEGE--------------------------------------------------------YVDTYEDEKESQSEIYR-
-VGDEEEKDEGGESVTYEKSDIDKTDLFKFIEGGEGDDVYKVDSSKLLLDDDT-ISRVSKKHAVRDGEE-----------
----GEDVE---------------EGEDEESVIKIIRSVLQSGALP---SV-GV-DEVDKIDLSYETTESGDTAV---SE
DSYDKYASNNTNKEYVCDFTDQLKPTESSPKVKKCELKVNEPLIKVKIICPLKGSVEKLYDNIEYAPKKSPYVVLTKE--
-----ETKLKENLLSKLIYGLLISPTVNEKENNFKEGVIEFTLPPVVQKTTVFYFICDNSKTEDD--SKKGNRGIVEVHV
EPYGNKINGCAFLDEDEEEEEKYGDQVVEDEHNEKIKM--KTFFTQNI------------Y-----K-KNIIYPCYMKLY
SGDVGGIMFPKNIKSTTCFEEMIPYNKEIKWNKEKKSLTNLVNNSVIYNKEMNAKYFNVQYVHIPTSYKDTLNLFCTIIL
KDEESNL--NSNSYLVYVSINEELNFSLLDFYESFVPIKKTIQVAQKNGNNKEHDYTCDFTDKLDKTIPSTVDGKKLFIC
RKHLKEFDTFTLKCNVNKIQYPNMEIFPKTLKD-----KKEVLKLDLDIQYNMFSKFYKFNTENSKYLNLYPYYLIFPFN
HIGKKELKNNPTYKNHKDVKYFEQSSILSPLSSSDSLGKLLNFLDTQETVCLTEKIRYLNLTINELESDNNTFSVTFQVP
PYIDIKEPFYFMFGCNNNKGEGNIGIVELLISKQEEKIKGCNFHKSKLDYFSKNISSDTDECTLHAYENDIIGFNCLETT
HS---------N---EAE-SDDGTEISLQPENCFNNVYKG-LNSVDITTILKNAQTYNIN-NKKTPTFLKIPQYNLLEDV
EISCKCTIDHVVKKIKVIITKSDT------VLLKREVQSE---------STLDDKIYKCEHENFINPRVNKTFDQNVE--
YTCNIKIENFFNYIQIFCPAKDLGIYKNIQMYYDTIKPTRVPQFKKFNNEELHKLIPNSEMLHKTKEMLILY--------
------NEEKVDLLHFYVFLPIYIKDIYEFNIVCDNSKSTWKNQLGGKVIYHITVSRREQ-KVKGCSFNDE-HAHMFSDN
K------T---NVKNCIIDAKPKDIIGFVCPSGTLKLTNCFKDAIIHSNLTNINHILYLKNNLANFTYKHQFNYMEIPTL
MDNDISFKCICVDLKKKKYNIKS-PLGPKVLRALYKKLNIKF-DKYVTGT-DQNTYLMTYMDLYLSHKRNYLNELFNDLD
KKKPAETDSNPESIIESLSINESNESG--PF----PTGDVDAEHLI-LEGYDTWESLYDEQLEEIIYNDIESLELKDIEQ
YVLQVNLKAPKLMMSAKINKNKHVCDFSRNNLIVPESLKKKE-ELGSNPVSIHCYALLKPLDILYVKCPTSKDNYEAAKA
NISE-SDNEYELQVISLIEKKFHNF-EVLDSKNPGNGDV-AHNGAVDS-GPVLDNSTFEKYFKNIKIKPDKFFEKIIIKT
DDTEEEKDFESILPGVIVSPMKILKKKDPFTSYAALVVPPIVPKDLHLKVECNNTEYKDENQYISGYNGIIHIDISNSD-
--------KKINGCDFSTNNSSILTSSVELVNGETKNCEININNNEIFGIICDNETNLDPEKCFHEIYDKDNINVKKFRE
VIPNIDIFSLHNSNKKKVAYAKIPLDYINKLSFSCSCKTSHTNTIGTMKVTLNKDEKEEEDFKTAQGIKHNNVHLCNFFD
NPELTFDNN--KIVLCKIDAELFSEVIIQLPIFGTKKVE-GVQDEQYKKFSLKPSLVFDDNDNDIRVIGKEKNEVSISSA
LKGVYGNRIFTFDKNG------KKGEGISFFIPPTKVDTDLKIIINETID-NSNIKQRGLIYIFVRKNVSEN--SFKLCD
FTTGSTSLMELNS-QVKEKKCSVKIKKGDIFGLKCPKGFAIFPQACFSNVLLEYYKSDY------------A-D-SQ---
H-------INYYIHKDKKYNLKPKDVIELMDENFRELQNIQQYTG-ISNITDMLHFKNFNLGNLPLNFKNHYSTAYAKVP
DTFNSIITFSCHCYNPEKHVYGTMQVESDNRNIDNINK-N--ENIIKNFLLPNIEKYALLLDDEEREKKQKN--------
--LKDQ-DDTL-TTH-D---DD-FNKN-HIYMLYDSNEHICDYEKNESLISTL-PNDTKKIQKSICKINAKALDVVTIKC
PHTKNFTPKDYF-SNSSLTT-NDKKIVISFDKKNFVTYIDPT--KKTFSLKDIYIQSFYGVTLDHLNQIKKIQEEWDDVH
LFYPPHNVLHNVVLNNHIVKLSSALEGVLYMKSKVTTDETSTKKNTTLPSDGVSSILIPPYVKEDMTFHIFCGKSTTKKP
NKNNTSLALIHIHISANRNIIHGCDFLYLEK-HTNDSI----NNNSYSIFTHNKNTENNLICDISLIPKTVIGIKCPNKK
LSPQTCFDEVYYVKED--DVPSKTITADKY---N-TFSKDKIENILKNAISINNPDQNDNTYTYLILPEIFEEELIDIKK
VLACTCDNKYIIHMRIEKSTMDKIKIDEKKTIGKDICKYDVATKVATCEIIETIDSSTLKEH-HTVHYSITLSRWDKLII
KYPTNEKTHFEKFFVNPFNLKDKVLYNYNKPINIEHILPGAITTDIYDTRTKIKQYILRIPPYVHKDIHFSLEFNNSLSL
TKQNQN-IIYGNVAKIFIHINQGYKEIHGCDFTGKYSHLFTYSKKPLPNDQDICNVTI-GNNTFSGFACLSHFELKPNNC
FSSIYDHNEANKVKKLFDLSTNVELDHIKQNTSGYTLSYIIFNKESTKLKFSCTCSSNYSNYTIQITFDPNYI-TPEPQS
RAIIKYVDLKDKNFAKYLR-KP
>PADL01_0207700
MKKLLTLKNL-FLIILVFILT-EKKDVRCNIIKE-N-----------NIKNDEDKRF----HLFYYS---HNFFKTLE-T
K--QKKK-K-----------------------------------KKKQLFKN-VG------------ISNLSKE--ISI-
------RKETYVTTKHRTCPFD-KEESSFEMGSRNITCYDPIIWKKERK-YMNKTVIKKNVINDQFVYSD----------
-------------------IDKEYKNDIKNVEEKID--R---DIYEKKDYENNDNLV---VGYDD-----NFLLSFLKKC
LMKI----------FSSPKK-------KKTV--VQKKHKSNFFIN----------------SSLK---YIYMYLTPSDSF
NLVRRKRNLDEEDMSSNDNFVIDEEE-EEEEEEEE-EEEE----DE----------EE---EYEE--EYEEEYD-DYVYE
QSVDETEEPLQQLQEEQQKEVA-VEDSEESSNDVDEDYVEGEDE---DMIRV--DGYYEDQFRDTYDSK-IKDEGEDDAV
DEYLDE--------------------------------------YSDVHSDEYSDVHSDVHS--DVYEKERENQGETYS-
-VDDD---DEGEESFTYEKSDISKTDLFKFIEDSEGDDIYKVDSSNVLLEDGTRVSKVSRKSADVEGRE-----------
----EEEEE------E-REEREGEE-GEEESVIKIITNVLQNNVLP---SD-GA-DEFDKIDLSFETTESGDTSV---SE
DSFDKYASNNTNKEYVCDFTDQLKPTESTPKVKKCELKVNEPLIKVKIICPLKGSVEKIYDNIEYVPKKSPYVVLTKE--
-----ETKLKEHVLSKLIYGLIISPTVNEKENNFKEGVIEFTLPPMVNKPTVFYFICDNSKTEDE--NKKGNRGIVEVSI
QPYGNKINGCAFLDDDE-EEEKYGDQGEVDENNDKIKL--KKFFTQNI------------Y-----K-KNNIYPCYMKLY
SGDIGGIMFPKNIKSSTCFEEMIPYNKEIKWNKEKKTLTNLINNSVVYNKDMNAKYYNVQYVHIPTSYKDTLNLFCSIIL
KEDESNLNLNSNSYLVYVSINEEFNFSLLDFYESFVPIKKTIQAAQRNLNNKEHDYTCDFTDKLDKPVPPLIEGKKLFIC
RKYLKEFDTFTLKCNVNKTNYPNIEIFPKNLKD-----KKEVLKLDLDIQYQMFSKFFKFNTQNSKYLNLYPSYLMFPFN
HIGKKELKNNPIYKSHKDIKYFEQSSLLSPLSSSDSLGKLLNFIDTQETVSLTEKIRYLNITINELESDNNTFSLTLQVP
PYIDIKEPFYFMFGCNNNKGDGNIGVVELLISKHEEIIKGCNFHDTKLDYFNNNVSSSKDECTLHAYENDIIGFNCSETN
NA-S-------D---E---EEDGVDVSLQPENCFNKVYKG-LEIIDINTLLNNAQVYKIN-NKKTPVFLKIPPYNLLEDT
KLSCKCTIEGVVKNINVILTKTDT------VLLKREIQNE---------YILDDKIYTCEHENFINPRVNRIFDENVE--
HTCNVKIEKFFNYIQILCPAKDLGIYKDIQMYYDIIKPTRVPQFKKFNNEELHKLIPNSEMLHKTKEMLILY--------
------NEEKVDLLHFYVFFPIYIKDNYEFNIVCDNSKTTWNNQIGGKVIYHITVSKREQ-KVKGCSFNDE-HTNMFIDN
K------S---NVKNCVIDANPKDIIGFVCPSGTLKITSCFKDAVVNTNLTNINRILYLKNNLANFTYKHYFNYMEVPAL
MDYDISFKCICVDLKKKKYNIKS-PLGPKVLNAIYKKLNIRY-DKYVTGT-LQNKYLMTYMDLHLSNKRNYIKELFNDLD
KKKPADTDANPETIIESLTINESNEST--PF----PTGDVDAEHLL-LEGYDVWENLYDETLEDVIYKDIESLELKDIEQ
YVLQVNLKAPKLMMSSQINNNRHVCDFSMKNLIVPDSLKKKKEEGGNNPINIHCYALLKPLDTLYVKCPTSKDNYEAAKV
NISE-SDNEYELQVISLIEKRLQNF-ELLDSKRNGNGHAILPNGVVDP-TSVLDSSTFEKYFKNIKIKPDKFFEKVIKEV
DDTEEEKDLESILRGVIVSPMKVLKKKDPFTSYAALVVPPVVSKDLHLKVECNNTEYKDENQNILGYNGIVHIDISTSD-
--------EKIKGCDFSTDNSSILTTSIELVNGETKDCEININNNEFFGIICDNDTNLDPEKCFNEIYDKDKSNVKKFHE
LIPNIDIFSLPNSNKKKVAYAKIPLDYINKLSFSCSCKSSHNNTIGNMKVILNKDEKEEDEFKTSLSIKHNNVNLCNFFD
NAELTFDNN--KIILCKIDAELFSEVIIQLPLFGNNKILEGVQNEEYKKFSLKPLLPINEDDNDIKVIGKEKTEVSINLA
LKGVYGNRTFKFEKDG------KKGEGISFFIPPTKVDTDLKFIINETID-NSNIKQRGLIYIFVRKNVKEN--AFKLCD
FTTGSTSLMELNS-QMKEKKCNVKIKKGDIFGIKCPKGFAIFPQACFSNVLLEYYKSDN------------T-D-SE---
D-------INYYIHKDKKYNLKPKYVIELMDENFRELQNIQQYTG-ISNITDMLHFTNYNLGNLPLNYKNNYSTAYAKVP
DTFNSIINFSCNCYNPEKHVYGTMQVESDNRNFDNIKK-N--ENIKKNVLLPTIEKFPLLLDDEQREKLKLK--------
--LKDT-NDML-NTN-N-INHT-NDIN-NIYMLYNSNEHICDYQKNESLISNI-SSDTQKIQKSTCKINAKALDVVTIKC
PHTKNFTPKDLL-DNSALHS-NDKKIVITFDKKNFVTYIDPT--KKTFSLKDIYIQSFYGVTLDHLNKIKKLQQEWDDEH
LFYPPYNVLHNVVVNNHIVKLSSALEGVLFIKSKVTGDETSTKKNTTLPTDGVSSILIPPYVKEDITFHIFCGKSTTKKP
NKNNTSLALIHIHIASNRNIIHGCDFIYLEK-NTTVGS---TLNNTSPIFTYNKNTENNLICDISLVPQNIIGINCPNKK
MNPSTCFDEVYYIKEE--DVPPKSITADKY---N-TFTKDKITNILKNAISITNPDEKDNTYSYLILPEKFEEELIDSKK
VLACTCDNKYIIHMKIEKNTIEKIKNDEKKTIGKDICKYDVTTKVATCDIIDVIDSSSIKEH-HTVNYSVTLSRWDKLII
KYPTNEKTHFEKLFVNPSNLKDKVLYNYTNPINIEHILPGSITTDLYDTRTKLKQYILRIPPYVHKDIHFSLQFNNTLSS
TKQNQN-VIYGNVANIFIHINQGYKEIHGCDFTGKYSHLFTYSKKPLPNDNDTCNITI-TNNTFSGFACLSHFELKPDNC
FSSVYDNNEANKVKKLFDLSTNVELDHIKQNISGFTLSYIIFKKESNKLKFSCTCSSHYSNYTIRITFDPNYI-TPEPQS
RAIIKYVDLKDKNFGKYLR-KN
>PVVCY_0300710
MKKPILIVCLFFFYFFLYIFA-KKNDINYGDIGI-EKPYCSFKFLEKNILGDKTKCCSNIFNIWKCQ---N-----II-N
K--NKNY-------------------------------------------KN----------------------------
------P------------------KTIFK--------------------------------------IDHYNN------
-------DSPKLVKILSN-EL------------------------------------------------YNFFSEFVYAK
SIKYPSYIDFIWLKWNLPNV-------DRQIYEWKTVHKKNG-IN----------------F-YE---NLHLNNTVLEEY
YSFRKIRRLDELDDDDEE----------EEEEEEE-EEE------E----------ET---DAIP--VPGPVAG-PVV--
---SPD------------EAA----ELEEIEN------------------------------------------------
--------------------------------------------------------------------------------
--------------------------------------------------------------------------------
------------------------------------------------------DINVDQVNEKYEVTIDKSI-F---AE
GRKGNFTGDNTNNDYVCDFRKHVKVSESKETEKVCELNIVKPIANINIICPTKDSGNGEFDNITYFPKRAPYIVLVKTNE
PEKEGKIKFKEKKIADLLYGTIIPKTHNGKKNNFNRGSIRFILPSIVVKPTTFYIICDNSKSKKD--TFKGKKGIAKISV
MPYGSIEKGCNYSKN----------------------K--NHLFGINIDIEEKEKQVDDAENVIDNN-GKGNMPCFFQLN
AGEAGGIIFPENYKSSTCFEEVIEYNPNKKWDRNKKEINELINGAIIYKSDINYKYFNAKYIGIPTSYRKPLHIFCTITT
TDN--------KSHMVYLSINQEISMSAFDLFESFIRLNKMTEVAQTVSQK--NEYVCDFTNRLDATRDNNENIKKVIIC
RKKLKEFDIFRLKCDFNKTKYKNIEMIPGSIKE-----KQHVLKLDSDVQLLLLKLYMKLNSNLYRHVHEYPPLLVFPLN
IISKLELKKNIIFKNHKYEKYFNEAP-----NKDGLLVNLLTYLKSLDVLSMNTEIESINLDVN--DSDQNVVDISFQVP
AYIYNDNPYYFVFGCNNTNDNGKIGIVELIISKNEEIIKGCNFHSDVLEHFSNNVKPSESECKIDAYPNDIIGFNCQKNQ
YSIPTED--DIN---AET-DVDLENVKVEPNDCFDSINIG-STKNYLVNVLPGVQTYHNK-SRGMPRYFKVPYHNNELDV
TFECSCSMGSKTKKISVTVKALNDKGP--KEYEKSEIKSI--------PSTVDDDVYVCPNNQAIEAKLIKWNNTDTEII
DSCKIDVNRFRSYAQLACPNNNFSMHSNIQITYNISKPTKIDEYKTFNESELNKLIPHSEILVDVIE---SN--------
------NDINVDTYNVYLFFPYYIKDDYEINVVCDNSHTKYENKRGGKYIYNIKIPKRQK-KVKGCNFNTNIKSEMFE-N
GEIIKVGE---NTNTCKIDVKPKDVIAFECPPETVKITNCFKDAIIDNKLINLSTVLQLNNNISSWTYGHKTSYLEIPPA
IGIDSPLTCICVGFK-KNYDIES-VLSPKFLNEIYKKLGVVN-TIYTNPI-VPSKSIKYNSKLFERYKENKIGKFFDFIK
NAKIAEPDSDPQNIIENLFIENCDRYT---SNI-KQDEYYLDKYSL-LNGYDVWENTYDNFLEDTIIKDIESFEKNDLKI
YTLEVNIKPSKIIKPIQLTDDKYVCDFSKNNLIIPQNEMG------NTPQDISCYTILSPLDTLYVKCPTIKSKYSDAER
AIED-EDDEYEKEVIELIDRLDVPE--T------------DSDVETDP-NVLLDKATYTKYFSSLTLKPKSFFSLVTNYL
YE--VEEKAETILTGSIFTEMKVLKKSNPHISYASIIIPPYIESNEILKVECDNTGYKEGG-KIAGYNGITYIEISRHN-
--------YKIKGCDFTQHESTILTKGTNSLEN-DKICNIEVYPNEPFGVICASSHTLEPKNCFYKVYDKKN-NIKDFKE
LIPNATILSLKDS-KQDIAYAKVPNDYVYKLEFSCKCKGKF-NKEKTINILLNNGEMEYDDLNIVDSVKANNINLCNFYE
NNELSLLNASNKIVLCKINPDLFSEVTVLLPILGEENS----EQSEYKKYNTTPELE---IDNDIKFIGDDKKEHTLSSI
LKGVIGNRIFNFKKIKQTIDGQTKGIGFSFIVPPVLENINLKFQINEKTDVESVLKPKGLVYIFIKKNVDPN--ILKVCD
FTSGKTNLIGNNI-HNLEKKCNINIKGGDIFGIICPKGFTLFPKGCFSSVILEYYNNSN------------N-EKDEKDE
NIKNIKNYMNSV--QEIIYNPKPKEIKELLDEGYTDLEHMENFSN-FSNITEILKFKNYNMGNMKWDYNKYDSSSYAQVP
ESFDTPLKFSCSCYNPQNEISGLMTVQSENLDLENKQP-EQ-AIYENNIILPYKNKVNQNLEFDS---------------
---IDT-NNTC-NKN-D----E-YFYK-PDNIIEKSNHYLCDYS-DENFFNFIGE---KKIKRNVCKINANKFDVITIKC
PFTKNDKPQTVE-KEQDISTNNENKIVIHFDDTEYVTYFNEK--DKTISLRDIYLKDFYGRTKEEFNELNILSINPENNN
IYYPK-NILNDVIINNKIVKLQTALPGLIFLNSKTDD----NDENNQLQTDGTSTFIIPPFIKKDFHFQIVCGKYITEN-
SKNYISLGVVYINISANLNQINGCDFVNPEN-SS-----------D-SIFIHKKNEKNNSICEIDLVPNRIVGINCPNKK
LKPENCFSQMYYIKES--EFN---GSMESF---NDSTNKVDITSFIKNAVSINNIERSNNTYSYLILPNYVDL-DANMDH
IFICTCDNKYIAKIKTDPESI---KAENKHKNETRSCEYDYVNKIARCNIMEGMETNVSDVNSTVITYNVNLSRWDRLII
KYPTSNKFQFESSFVNPFNLKEKVLYN-NMPTYIDDILPGAIVYNKYDPRTKLIEYTLRIPPYIPKHIQFAIEFNNRYTL
ANYNEE-KVQGNIAYINVNVNQGYKEISGCDFTGKYSNLFTKSFNSIKNGTEECTIHFTSNNKFAGFACPSNYIVKPNNC
FANIYDNKDSQKVKKLSEISNNAEYDYIKYNSKGYTISYVTFNNENKEQNISCQCIGENSTYTINVIFEPFSPRQPMSIL
RPFIKYVQLNPDTFSKYLRRNK
>PVL_040011400
MGKLAKLKRVLLLLPLVI--------------------------------------------------------------
-------------------------------------------HRGRCDGGHHVI------------HHVIQRQICEGT-
---------HFSRSG---RPYSGR--------------------------------------------------------
-----------------------------------------------------------SD------------SA-----
-GGR----------YNRGDA-------ISMG--RYPLHGQAKLGD----------------SDLVI--------------
TARRVARHLAEEDDG-EDGD---------DDDDGD-DD-------G----------ND----------------------
------------------------------------------------------D-------------------------
--------------------------------------------------------------------------------
--------GE-GTDAQPQ----------------------------------------------VKGMD-----------
----DEDLE------D-PP------GED-D-----------YFVLP---EAGASDGVFDKVDEAFETTIKGDGNELKESD
PEVETFASSNTNKEYVCDFVKHITMKEASKKVVICEMKIQEPLVKVKIVCPTKYSDVIKYGSMEFFPKKAPYVTLVNADE
GSEGKKESLKEKRLASLIHGVIITPEVNEKENNFEKGVIEFVLPPVLKEKKKLYYICDNGKSADG-VSNHGDRGVAAITI
EPYGQSVKGCNYTGK----------------------G--KHFFSYDY------------E-----EGADMKHPCVFQLN
AGEIGGIMFPEGTKSTSCFDKMVPHSANEKWDKKKKSLSQVINGAVVYNNDFKAKYFTVKYFSIPKSFREATHLMCHIQL
TDGD-------KKHMVYISINQELNLSVFDLYESFANVKKVIQIAKQTDDK--KEYTCDFTDQLDKKAG--ESEKKVIIC
RKRLTEFDSFNMKCAINKAKYANLEMIPKMLKEEKK-KKKNVLKVQLDVQYELFKKYFHFHDKYGRYLPGYPSFFSFPLN
RVAKLELKKNSLFKNHKDSSYFDEVA-----SPSDGFVKLLSFLDAQDTVILNEQVNDLTISDE--QSTEDLFTLQLQIP
PYITTNEPLYFLIGCNNTKDGGNLGIVELVISKNEHLVKGCNFSDGKMEHFTNNVGSTGEKCSITAFPNDVVGFNCSKTV
LPPS-------D---EAE-DSATSNVVIEPEGCFTQVYSS-SQKTDIVSILPGVLLYTSG-AKSSKAFIKIPPVLLKDKF
TFSCKCKIESVQNEMEVNVRRERESKEAVIAELKQEATTTGKE----K--DEGGMIYSCANKTLIEPKLEKLDDRYVK--
NTCHVDAKEMHSYVELFCPSRDLSIHQNINLYFNTVKPTKVESPKVLNQVELEKLIPHAELLHKTRSILPLQ------S-
-FTS--GKEMVDTSHVYLFFPYYVKEEQEFNILCDNSHTVFEGKRGGLLTYQVKVPKRSK-KIKGCDFSAS-KYEAFL-N
E------S---TANDCLVDAMPKDVIGFVCPPGTVKITSCFKEAVVGDNLINISEALELTDNMANYTHSHRFSYLEIPSV
VSKDLSFKCICVQLK-KDYALTS-PPSAKLLEVIYQKMSIKKGEGYNKGE-PKNKFLMSSLHLHLSHKKSQIVSIFQKVD
AKNPSEEDANPEQLFEEVASQEVYDDV--TGST-CSMSQIRDNHIS-GDDYSVFTSVSDSLLEETITRDISSLNASDFKV
YTLKVNLKAPKMLKPKKLSENEYLCDFSKKSLIVPEPLTE------ESPPDIHCYSALKPLDTLYVKCPTEKAAYEVAKG
KAGE-EDEEEAKGIIALLEGDPADV-------------------GDPS-APPLDDASFVKYFEKVSMKPSGFFKNVLNED
GD--KEEEIERVLPGAAYTSMMVLTKKDPFTSYAAVIIPPSVSRNTFFKVQCNNDEYKEGA-KNGGYKGVIHLDISRSE-
--------KKTIGCDFTAETSSIFTKGVLLPSGQSKECEVEATKNDIFGVRCSNESTFDPTNCFHEIYDKTG-GKKKIKE
LIPDVKVFTLPNS-KTKVAYGKIPLDYVNKINFSCSCTKADDSTKGTIKVIVNKEEASLEDMKLTDAVKHGQVNFCNFFD
DEALMFEKNPEKIVQCKVDADLFSEVVVILPKMGSTS-----GEAEHKNLSVTPPLT---EGEDIKVLTDEKTQVSLTTA
LKGVYGSRVFSFEKNS------KKGIGLSFFIPPTFENKNFKLLINQSGL-LSSNKQRGIVFIIVRKNSEPG--SVKLCD
FTSPENTLAELDH-TNNEKVCSVRIAKGDLFGITCPKGFFLYPEACFSSVTLDYYKGELQTV--GGEAEGDE-D-DA---
D-------INYA--ERTQTNMRIKDLLHLLGDEDTEMEDLQKFSE-FSNLPEMLNFETFHLGSMHLDFKKAYTSAYARVP
TKFRSAIKFSCSCYNPQKKVFGTMDVETEYASSEEEPPIRA-DPFVRNKLLPLRSKISIDADEVEPIVEPDT--------
---MDD-LEAA-GSE-A-C-K--DEGP-CGNMLSQGISYTCDFS-QESLFTLI-E---GKLQRNTCTVDARALDVVTVKC
PAIANHVHAEDSAVGADEAV-ETEKVIITIDDEQFVTYQEEKTKKKTFSLKEIYDKEYYGMTSEEVAKLRKVDAGWEKHQ
VYYPK-RVLNDVVVANKVTKLEEALPGVLLLQSKVND----ELKTTELIADGVVRFIVPPYVKNDFQFHLFCGKSSETKP
QGKNTSLGVIRVNVSANRKELQGCDFVNEKE-DP-----------HLVIFTNKRETASNTVCPISLIPNTVVGINCPSGK
LLPDSCFHETYYVPES--EAV---TAANQV---G-SLPKEKITNVIKGAIPLSNFANKKNTYTYLILPKDMKS-VATLNK
HFYCTCNE-GIIKMKVNTIYL---KREKDNRVDKESCSYDSVKNVTTCNVVEFMESLAQKDN-KTNHYSVQLAKWDKLIL
KYPTNEKENYEKVYINPINIKDKVLFR-KVPTHIEDLLPGAITTNKLDSRTKIVEYTLRVPPYVAKEVHFSIEFNNSLTS
KMVNYN-VAYGGVVKIFIHVREGYTEISGCDFTGQYNHLFSHNFSPNLKESKTCSVVF-GNNSYAGFACPTKFEIVPHNC
FASVYDRNDGEKVKKLVDLSEEAEYEFVQYNSRGVSLSYLTFKRDTKTHSVSCKCVSPQVTHTINVTFEPDAD-HSLPKT
RIRIRYFDLSRASFSSHLR-GG
>PRELSG_0413600
MRK-----HF-FLIFLVYIII-KKHNIGSNEILK-K-----------D-----ASTF----RLLHDESFVKHLNNINT-T
K--KERK-------------------------------------------KN-GV------------ISSLRKP--KNLF
EKNDRIERKTKGIIQNENFTQT-KLFSQ------------KLIEKFRNE-VI--NKIKKNTYI-NRVSNDYKDNKGTIKH
IEFKKTTIKGKFYKFFSETIKNK---FFILIREKMYHFK---EVYSRY---TESKLT---K-EKENKKKTNPLKSFLMKY
MMKF----------LYIHN---------QSF--G-KINKYNFLVT----------------HFTS---FNDLNISINKNF
-MFKKQRILIEYNL-LKKYLLKYGKKGENENKHEG-KNEEE---------------------YYE--YDSEDYE-DEDED
DDDEETY--------------------EEYEDS-EEEYRNN--------------KIYENNKMEYGYNKKYGNDKIEY--
---------------------------------------------GHNK--KYG---ND-KIEYGYNETHENKK------
--VEYGDNKKYKQYFTKKENA-------------------------------------------IEAME-----------
----DNFED------Y-ET------SKE-R-----------EIITS---LEDDLEVVDDTVESGYETTEDGDLSI---LE
TNFDNYSSSNTNKEYVCDFTEKIKPVEEESKVKKCKFQIEEPLVKVKIICPLKDSDEKKFESIEYFPKKAPYVVLTKE--
-----VSKLKEKKISELIYGVIVPSKNNEKKNNFDQGSIEFILPPLVQKKTVFYFICDNSKTNED--SKKGDRGVAEITI
EPYGKLVKGCNYSDV----------------------N--KNFFTKNL------------D-----I-KKSEHPCYFQLN
SGEIGGMIFPSNTKSTTCFEEMIPYINSAKWNKEKKSITQLINNSVIYNKEMNEQYFNVKYVSIPASFKDNLNLFCTFTL
DDD--------KVHLVYVSINQELNFSVFELFDSFVKINKTIQLATETEGK--NEYTCDFTDKLDKVLE---NERKILIC
RKSLKEFDKITMKCNKNKEKYKDMEVIPKSLKD-----RNEVVQFNLNAQYYLLKKYMNFNLRNNKLINDYPPYFIFPFY
KIAKDEFTNNPFLQSYKNIGLFEGT------TSTDGLVKLFSFLDTQEAVAINEKIRYLNINVN--DSDDNTLEVTFQVP
PYIDSNEPFYFMMGCDNNKGEGNTGIVELLISKNQEIIKGCNFHEVKIDYFTKNIEAGTNECTVDAYVNDIIGFNCLKTT
YD---------------D-DVDPTDISLDPDECFKKVYKD-DSKTEINDIMEGAQIYNIT-DKKTPVFLKIPPHDLSVDT
EISCKCNLKSQEKVIKINIKKRDT------EKEKEEIKKK---------AINQDNMYICEHRDFIKPKEMKLSNQNIE--
HTCEIEAKDFLNYVEVFCPPNEHSIYSNINISYTTKKPKDVSELKPFNEKELDTIVPYAEVLNKTEELILLY--------
------SKEKVDLSHFYIFFPFYIKEDTELNIICDNSATQYNDKKGDKLIYHIEIPKRTK-KIKGCSFKDK-KSEMFE-N
E------V---DGNNCVIDVAPKDIVGFACPSGTIKLTSCFKDVVVDNSLINIIRVLYLENNLASYTYSHKFNYIEIPSL
VDKDISFKCICVDLK-KDYNVNF-TLSSDITDTIFDKLGIKY-DEYQGNY-VSGETYKNYKSVYLSNRPSRIVQLFNNVE
KKI-TENAGDPESIFEKLDTSEIGESK--SY----KKNGFEKTYIE-EDGHDIWEDMYDEKLEETIATDIKSLEISPSDM
YVLQVNVKAPKIIKSTKINDKSYMCDFSKKSLIIPDPSKK------GELTDVHCYSVLKPLDTLYVKCPTDNAKYTIAKD
KVSE-DDDEDDKHVISLIDEGEVDA----------------------P-EDALNDGTFGDMFGKIKLKPDDFFEKVMKES
DD--SIKDIHEVLPGSIFTTMKVIKKKNPFDSYAALVIPPVVLQDTHLKVECNNNEYKVSE-NVAGFNGIIHLDIAKSE-
--------HKIKGCDFSDESSKILTTGMKIEESQVKECPIEINKNEAFGIICDSTTTLDPEKCFYEVYDKGS-KNKKFVD
LISNVNIYTIHNS-KKKIAYAKAPLDYVNKLIFSCSCKKSD-STKGTMKVTLNKDEMELEDMKSVKAVVHNNVNLCNFYD
NPELSFESNPDKVLVCKMEPGLFSEVLVQLPIFGDDNT----DNEEYKKFSIQPEFV---KGEDIKIILDDKKELHINEA
LKGVFGNRHFKFEKSK------KSGQGFSFFVPPIFESLNLKLIINEKPD-SSPLKQRGIVYILIKKNIEES--SLKLCD
FTTGSNSLTDAIP-PSKEKECNIKIKKGDIFGIICPKGFSLIPEGCFSNVILEYYKSSP------------D-D-NE---
D-------IEYI--SKMKYNLKPKEVIELLDEDHKELEDIQNLSG-YSNVTEMLNFHNYNIGNLPLDYKKYYTASYSKVP
DTFNSIINFSCNCYNPENNVFGTMVIQTENSDFEGLKA-K--KKVKRDTVLPYRDENIIS--------------------
------------------------EGH-EDNILKYSTSHRCDYT-NESLFDLI-D---GKTQKNICKIDAKSLDVITIKC
PHTKNLVTKELP---PAPDQ-EDRKLTITLDDKEFITYTDEE--KNTFSLKDVYVKNFHGITTDELKNLGKLDSDWDDNH
VFYPP-KALDDVIIDNKIVKLREKLPGVLFLKVKIDE----EVKTTHLPTDGISRFLIPPYIKEDLSFQIFCGKSTSNKP
KKNNTSLGIVQVNISANKNLIDGCDFINPEK-SP-----------N-SIFSHNKNLKNPLICDISLIPNRTVGINCPHKQ
LKPESCFEETYYVNEE--ELG---ESADAF---N-DSPKEKITNIIKNAITITNVEDKENTYSYLILPTSFRE-GIDIKK
VFICTCDS-NIIKMKIEESAM---TMNISPKTGQELCTYDHKTKIATCNIMESMDASTLKEN-SVIEYIANLSRWDKLII
KYPTTEKANYEKIFVNPLNLKAKVLFK-NQPINIENILPGSIASDKYDSRTKINEYTLRIPPFVPKPVNFTIEFNNSLTS
TVQNQN-KVFGTIARVHINVSEGYKEINGCDFTGKYQDLFSYSYKPKPNQNKECTITI-GNNNFSGFACLSHFEIKPDNC
FNYIYDNNARKKVKKLTEISSNAEHDFIKQNSLGYSLSYITFNNEKKKLDFSCKCVSNYSTYTINVLFEPDYE-LSLYQP
RAIIKYVDLKENSLTKHLR---
>PGAL8A_00016000
MIK-----HF-FLTFLVYTIV-KKHNIGTNESLK-K-----------N-----DSTF----RLLHDERHLKHLNKVNI-T
K--KGKN-------------------------------------------KN-EI------------ILSLRKP--KGLL
EKKGITENKTHKIIPNENCLQN-KLFSQ------------KLSEKFHYE-EIKTNVTKKNSEYTKRVSTDYKDNDSIIKN
GEFRKTTIKEKFYIFLSKTIKKK---AFLLIKEKIYYFR---EMYSRYTNYSESKMM---RE-KENEKWENSLKSFLIKY
MIKF----------LHIHN---------QSF--EKTTNKYNFLVS----------------HFTT---FNDLNISINNNS
--MLKKRILNESGP-PKKYLSKNDRR-EKEREDEY-EKDDE-EGDE----------DN---EEYE--NNDEEYK-DNEKD
ENNDEEY-----------------EDNEEYEND-DEEYKDN--------------EKYESNKEEYQDNE-IYDDNEEEY-
---------------------------------------------EDNE--------NN-EIEYDDD--------EIYEY
VKGEYEDNEKHKQYFTKKENA-------------------------------------------IKGME-----------
----DEFED------Y-ED------IEE-E-----------DIVTT---LEDEPHEIDDTIDGGYETTEDGDLSI---IE
SSFDKYSSDNTNKEYVCDFTEKLKPTEAASKVKKCKFQIEEPMVKVKIICPLKASVEKKFDNIDYFPKKAPYVVLVEE--
-----TKKLKEKKISELIYGVIVPPKNKEKKNNFDQGVIEFILPPLVQKKTVFYFICDNSKTVED--SNKGNRGVAEITI
EPYGKLIKGCNYSEA----------------------N--KNFFTNNL------------D-----V-KKPGPPCYFQLN
SNEIGGIIFPTDTKSTTCFEEMIPYTNAAKWNKEKKSITDLINNSVIYNKEMNEKYFNVKYVSIPASFKDNLNLFCSFTL
NDD--------KVHLVYVSINQEINFSLFEIFESFVKINKTIQIATKTDGK--NEYTCDFTDKLDKVLE---HEKKLLIC
RKSLKEFDKVTMKCNKNVVKYKNMEVMPESLKA-----GNEVIQFNLNAQYYLLKKYMNFTLRNNKFLNDYPSYFIFPFY
KVAKDEFKNNPFLKTYKDTGLFEGT------TSADGLVKLFSFLDTQEKVAINEKIRYLNIKVN--DSDENILDVTFQVP
PYIDSNEPFYFMMGCNNNKDGGNTGIVELLISKNEDLIKGCNFHDVKIDYFTKNIASSTHECTIDAYIDDIIGFNCLKTT
YD---------------D-DVDPTEINLDPPECFKKVYKT-GAKKDIVEILKDAQVYNIN-DKKTPIFLKIPPHSLSVDT
EISCKCTLKSQEKVMKINVKSAKT------AKDKEEIKKK---------AINQDNIYICEHRDFIEPKEMKKANQNIE--
HTCEIEVKDFLNYVEVFCPSNDYAIYNNINITYNTKKPQNVPAYKPFSEKELDTLVPHAELLRKTEELILIY--------
------NKEKVDLPHLYLFFPFYIKDDVEFNIACDNSATQYNDKKGDKLIYQITIPKRDK-KVKGCSFKSK-KSDIFE-N
E------V---DGNNCVIDASPKDIIGFVCPSGTIKLTSCFRDAVVDNSFVNLAQMLYLEDNLANYTFGHKFSYIEVPSL
IEKDISFKCLCIDLK-KDYKVNF-VLSARVVDKIFDKLKITY-GDYSESL-SKGTIVTNYKSVYLSEKPSRIVRLFNSVE
KKI-VADAGDPESILETLDTLEDTDPD--LF----KYDPMDSLHLEDEDGHDVLESIYNEKVEEEILADLTSLEITPSET
YTLQVNIKAPKIIAPKEVNDQSFVCDFSKKSLIIPDPTQT------KELKEIHCYSLLKPLDTLYVKCPTEKTKYATAKT
KTSE-ADDEDEKYVISLINGEEADV---------------------PE-EGALDDTTFGNMFDKMKLKPDTFFEKVMNES
DD--AVKDITEVLPGSIYTTMKVIKKSNPFDSYAAIVIPPVVLKETYLKVECNNNEYKVTE-NVAGFKGIIHLDIAKNE-
--------KKIKGCDFSTTSSKILTTGMAIVDSQEKECPIEIDKDEAFGIICDNNTTLDPEGCFQEVYDKSA-KKKKFKE
LIPNIGIYTLHNS-KKKIAYAKAPLDYLNKLTFSCACKKNI-TTKGTMKVTLNKDEIELEDMKSVNAVKHNDVNLCNFYD
NPDLSFESNPTKVVLCKIEPEMFSEVVIQLPILGVENT----DNDALKKFSLKPEFV---KGEDFKIISDSQKEVYISEA
LKGVFGNRHFNFEKSK------KKGHGFSFFVPPVINNVHLKLIINEKPD-SSALKQRGLIYIFLKKSIDED--SLMVCD
FTTGTTSLTDSLP-PSKEKECNVRIKKGDIFGIICPKGFSLIPQGCFSSVILEYYKNSP------------D-D-NE---
E-------IDYI--SNLKYSLKPKEALEILGEDHRELEDIQNLDS-YSNITEILNFHNYNIGNLPLDYKKYYTASYSKVP
ETFNSIISFSCNCYNPENSAFGIMTVQTENTNFEILQS-N---DIKKEIILPYRDENVIN--------------------
------------------------EGD-KDNILKNSTNHRCDFT-NESFFNLI-E---GKIQKNICTIDAKALDVITVKC
PHTKGFVAKEEL---PVIGS-EDKKLNITFDEKEFVTYIEET--NNTFSLKDIYVRNFYGISIDELKNLGKLKADWDDNH
IFYPP-KVLEDVIVDNKVINLRKKLPGVLFLKVKIGE----EDKTRHLPTDGVSRFLIPPYINEDFSFQIFCGKSTAKKP
KKDNTSLGIIQVNISANKNLIDGCDFVNPEK-SP-----------N-SIFIHNKNLENPLICDISLIPNRTVGINCPNKQ
LKPENCFEETYYVNEE--GLG---ATADAF---N-DSPKEKIINIIKNATAISNTEYKENTYSYLMLPKSFEE-GIDLKK
VFVCTCDN-NIIKMKIEEKSM---TIDKDEKIGKELCTYDHIKKISTCDIMEGMDASTVKEN-TVVEYTANLSRWDKLII
KYPTTEKANYEKIFVNPLNLKTKVLFK-NEPINIDNILPGSIILDKYDSRTKISEYTLRIPPFVPKSVDFTLEFNNSLTS
TIQSSN-KIFGTIARIHVNVNEGHREVKGCDFTGKYQDLFSHSYKPKPSESKECTITI-GNNDFSGFACLSHFKIKPDNC
FSSIYDNNASKRVKKLTDISTNAEHDFIKQNNLGHSLSYITFNNETKKLHFSCKCDSSYSSYTINIVFEPDQE-PSLHQP
RAIIKYVDLKENSFSKHLR-HK
>PPRFG01_0209000
MKKIITLKNL-FLIILVYIFS-EKKDLRCNVIKG-N-----------NIKDDEDKRF----HLFYYS---HNLFKTPE-T
K--EKKN-------------------------------------KKECFYKN-DG------------IYNLSKE--IRM-
------RKDTSVKIKQRTCLFH-KEGSLFEMGSKNITCFYPIVGKKERK-TLDTIIIKKNVTNDHVVSSDMHSN------
-------VQEKNMILIRN-IDKENKNDIQNVEEKIQ--R---DTYENKDYESDDKLI---EWFDDNTNEENFLLTFLKRC
LMKI----------FSSPKR-------KKTV--VQKKHKSNFFIN----------------SSLK---YIYMYLTPSDSF
NLVRRNRNLDEEDMSPRDNFVIDDEE-EEEEEEEE-EEE------E----------EE---EEEE--EEEEEYD-DYVYE
ESGDETEE---QLQEEHQEEVG-AESSEESFNDEDEDYVEAQDG---DMIRV--DEYYEDQDGDTYDST-IKNEDADEEV
GEEVGE------------------------EVGEEEGEEVGEGVGEEVGEEEGE----EVGEEEGEYVYEKERQGEIYP-
-FGDEEEKDEGGESFTYEKSEIDKTDLFKFIEGGEGDDVYKVDSSKVLLDDDT-ISRVSKKHTARDGEY-----------
----GEYGE---------------AVEDGENVIKIIKSVLQSGALP---SV-GV-DELDKIDLSYETTESGDTAV---SE
DSYDKYASNNTNKEYVCDFTDQLKPTESSPKVKKCEVKVNEPLIKVKIICPLKGSVEKLYDNIEYVPKKSPYVVLTKE--
-----ETKLKENLLSKLIYGLLISPTVNEKENNFKEGVIEFTLPPVVHKATVFYFICDNSKTEDD--NKKGNRGIVEVYV
EPYGNKINGCAFLDEDE-EEEKYGDQIEEDEHNEKIKM--KTFFTQNI------------Y-----K-KNNIYPCYMKLY
SGDIGGILFPKNIKSTTCFEEMIPYNKEIKWNKEKKSLGNLVNNSVVYNKEMNAKYFNVQYVHIPTSYKDTLNLFCSIIL
KEEESNL--ISTSYLVYVSINEELNFSLFDFYESFVPIKKTIQVAQKNVNNKEHDYTCDFTDKLDKTVPSTANGKKLFIC
RKHLKEFDTFTLKCNVNKTQYPNIEIFPKTLKD-----KKEVLKLDLDIQYQMFSKFFKFNTQNAKYLNLYPYYLIFPFN
HIGKKELKNNPTYKNHKDVKYFEQSSVLSPLSSADSLGKLLNFLDTQETVCLTEKIRYLNLSMNELGSDNNTFSVTFQVP
PYIDIKEPFYFMFGCNNNKGEGNIGIVELLISKQEEKIKGCNFHESKLDYFNKNISSDTDECTLHAYENDIIGFNCLETT
HP---------N---EVEVEVEDAEISLQPENCFNNVYKG-LNSVDITTILKNAQTYNIN-NKKTPTFLKIPPYNLLEDV
EISCKCTIEQVVKKIKVIITKNDT------VLLKREVQSE---------STLDEKIYKCEHENFINPRVNKTFDENVE--
YTCNIKIENFFNYIQIFCPAKDLGIYKNIQMYYDIVKPTRVPQFKKFNNEELHKLIPNSEMLHKTKEMLILY--------
------NEEKVDLLHFYVFLPIYIKDIYEFNIVCDNSKTMWKNQLGGKVIYHITVSKREQ-KVKGCSFDNE-HAHMFSDN
K------T---NVKNCIIDAKPKDLIGFVCPSGTLKLTNCFKDAIVHTNLTNINRILYLKNNLANFTYKHQFNYMEIPAL
MDNDISFKCICVDLKKKKYNVKS-PLGPKVLRALYKKLNIKF-DKYVTGT-DQNKYLMTYMDLHLSHKRNYLKELFHDLD
KKKPADTDANPESIIESLSINESNESG--PF----PTGDVDAEHLI-LEGYDTWESLYDEQLEEVIYNDIESLELKDIEQ
YVLQVNLKAPKLMMSAQIHNNRHVCDFSKNNLIVPESLKKKE-EVGGNPVNIHCYALLKPLDTLYVKCPTSKDNYEAAKA
NISE-DDNEYELQVISLIEKRFHNF-ETLESKKPGNGDVVVHNGVVDT-GPVLDNSTFEKYFKNIKIKPDKFFEKVINEI
DDTEEEKDLESILPGAIVSPMKVLKKKDPFTSYAAFVVPPTVPKDLHFKVECNNTEYKDENQYISGYNGIIHIDISNSN-
--------TKINGCDFSTKNSSILTSSVELVNGETKNCEININNNEVFGIICDNETNLDPEKCFHEIYSKDNKTVKKFRE
VIPNIDIFSLHNSNKKKVAYAKVPLDYINKLSFSCSCKTSHTNTIGTMKVTLNKDEKEEEDFKTAQGIKHNNVHLCNFFD
NPELTFDNN--KIVLCKIDAELFSEVIIQLPIFGTKNVEEGVQNEEYKKFSLKPSLVFDDNNNDIKVIGKEKNEVSISLA
LKGVYGNRIFTFDKNG------KKGEGISFFIPPIKQDTDLKFIINETID-NSNIKQRGLIYIFVRKNVSEN--SFKLCD
FTTGSTSLMELNS-HVKEKKCTVKIKKGDIFGLKCPKGFAIFPQACFSNVLLEYYKSDY------------E-D-SE---
H-------INYYIHKDKKYNLKPKDVIELMDENFRELQNIQQYTG-ISNITDMLHFKNFNLGNLPLNFKNHYSTAYAKVP
DTFNSIINFSCNCYNPEKHVYGTMQVESDNRNFDNIKK-N--ENVIKNFLLPNIEKYALLLDDEERQKKKNNNNNK---K
KNKNDKNDDRL-SRH-D----D-YNKN-HTYILYDSNEHICDYEKNESLISTL-PNDTKKIQKSICKINAKALDVVTIKC
PHTKNFTPKDYF-PNSSLIT-NDKKIVITFDKKHFVTYIDPT--KKTFSLKDIYIQSFYGVSLDHLNQIKKIHEEWDDVH
LFYPPHNVLHNVVLNNHIVNLSSALEGVLFMKSKVTGDETATKKNTTLPTDGVSSILIPPYVKEDITFHLFCGKSTTKKP
NKKNTSLALIHIHISSNRNIIHGCDFLYLEN-QTNHAISNNNNNNSYSIFTHNKNTENNLICDISLIPKTVIGIKCPNKK
LNPQTCFDEVYYVKQE--DVPSKTITADKY---N-TFSKDKIGNILKNAISINNPDEKDNTYSYLILPEKFEEELIDTKK
VLACTCDNKYIIHMKIEKSTMDKIKIDEKKTIGKDICKYDVTTKVATCEIIDTIDSSVLKEH-HTVHYSITLLRWDKLII
KYPTNEKTHFENFFVNPFNLKDKVLYNYNKPINIEHILPGAITTDIYDTRTKIKQYILRIPPYVHKDIHFSLEFNNSLSL
TKQNQN-IIYGNVAKIFIHINQGYKEIHGCDFTGKYSHLFTYSKKPLPNDDDICNVTI-GNNTFSGFACLSHFELKPNNC
FSSVYDHNEANKVKKLFDLSTKVELDHIKQNTSGYTLSYIIFNKESTKLKFSCTCSSNYSNYTIRITFDPNYI-TPEPQS
RAIIKYVDLQDKNFAKYLR-KL
>PF3D7_0209000
MKKIITLKNL-FLIILVYIFS-EKKDLRCNVIKG-N-----------NIKDDEDKRF----HLFYYS---HNLFKTPE-T
K--EKKN-------------------------------------KKECFYKN-GG------------IYNLSKE--IRM-
------RKDTSVKIKQRTCPFH-KEGSSFEMGSKNITCFYPIVGKKERK-TLDTIIIKKNVTNDHVVSSDMHSN------
-------VQEKNMILIRN-IDKENKNDIQNVEEKIQ--R---DTYENKDYESDDTLI---EWFDDNTNEENFLLTFLKRC
LMKI----------FSSPKR-------KKTV--VQKKHKSNFFIN----------------SSLK---YIYMYLTPSDSF
NLVRRNRNLDEEDMSPRDNFVIDDEE-EEEEEEEE-EEE------E----------EE---EEEE--EEEEEYD-DYVYE
ESGDETEE---QLQEEHQEEVG-AESSEESFNDEDEDSVEARDG---DMIRV--DEYYEDQDGDTYDST-IKNEDVDEEV
GEEVGEEVGEEVGEEVGEEVGEEVGEEVGEEVGEEEGEEVGEGVGEEVGEEEGE----EVGEEEGEYVDEKERQGEIYP-
-FGDEEEKDEGGESFTYEKSEVDKTDLFKFIEGGEGDDVYKVDGSKVLLDDDT-ISRVSKKHTARDGEY-----------
----GEYGE---------------AVEDGENVIKIIRSVLQSGALP---SV-GV-DELDKIDLSYETTESGDTAV---SE
DSYDKYASNNTNKEYVCDFTDQLKPTESGPKVKKCEVKVNEPLIKVKIICPLKGSVEKLYDNIEYVPKKSPYVVLTKE--
-----ETKLKEKLLSKLIYGLLISPTVNEKENNFKEGVIEFTLPPVVHKATVFYFICDNSKTEDD--NKKGNRGIVEVYV
EPYGNKINGCAFLDEDE-EEEKYGNQIEEDEHNEKIKM--KTFFTQNI------------Y-----K-KNNIYPCYMKLY
SGDIGGILFPKNIKSTTCFEEMIPYNKEIKWNKENKSLGNLVNNSVVYNKEMNAKYFNVQYVHIPTSYKDTLNLFCSIIL
KEEESNL--ISTSYLVYVSINEELNFSLFDFYESFVPIKKTIQVAQKNVNNKEHDYTCDFTDKLDKTVPSTANGKKLFIC
RKHLKEFDTFTLKCNVNKTQYPNIEIFPKTLKD-----KKEVLKLDLDIQYQMFSKFFKFNTQNAKYLNLYPYYLIFPFN
HIGKKELKNNPTYKNHKDVKYFEQSSVLSPLSSADSLGKLLNFLDTQETVCLTEKIRYLNLSINELGSDNNTFSVTFQVP
PYIDIKEPFYFMFGCNNNKGEGNIGIVELLISKQEEKIKGCNFHESKLDYFNENISSDTHECTLHAYENDIIGFNCLETT
HP---------N---EVEVEVEDAEIYLQPENCFNNVYKG-LNSVDITTILKNAQTYNIN-NKKTPTFLKIPPYNLLEDV
EISCQCTIKQVVKKIKVIITKNDT------VLLKREVQSE---------STLDDKIYKCEHENFINPRVNKTFDENVE--
YTCNIKIENFFNYIQIFCPAKDLGIYKNIQMYYDIVKPTRVPQFKKFNNEELHKLIPNSEMLHKTKEMLILY--------
------NEEKVDLLHFYVFLPIYIKDIYEFNIVCDNSKTMWKNQLGGKVIYHITVSKREQ-KVKGCSFDNE-HAHMFSYN
K------T---NVKNCIIDAKPKDLIGFVCPSGTLKLTNCFKDAIVHTNLTNINGILYLKNNLANFTYKHQFNYMEIPAL
MDNDISFKCICVDLKKKKYNVKS-PLGPKVLRALYKKLNIKF-DNYVTGT-DQNKYLMTYMDLHLSHKRNYLKELFHDLG
KKKPADTDANPESIIESLSINESNESG--PF----PTGDVDAEHLI-LEGYDTWESLYDEQLEEVIYNDIESLELKDIEQ
YVLQVNLKAPKLMMSAQIHNNRHVCDFSKNNLIVPESLKKKE-ELGGNPVNIHCYALLKPLDTLYVKCPTSKDNYEAAKV
NISE-NDNEYELQVISLIEKRFHNF-ETLESKKPGNGDVVVHNGVVDT-GPVLDNSTFEKYFKNIKIKPDKFFEKVINEY
DDTEEEKDLESILPGAIVSPMKVLKKKDPFTSYAAFVVPPIVPKDLHFKVECNNTEYKDENQYISGYNGIIHIDISNSN-
--------RKINGCDFSTNNSSILTSSVKLVNGETKNCEININNNEVFGIICDNETNLDPEKCFHEIYSKDNKTVKKFRE
VIPNIDIFSLHNSNKKKVAYAKVPLDYINKLLFSCSCKTSHTNTIGTMKVTLNKDEKEEEDFKTAQGIKHNNVHLCNFFD
NPELTFDNN--KIVLCKIDAELFSEVIIQLPIFGTKNVEEGVQNEEYKKFSLKPSLVFDDNNNDIKVIGKEKNEVSISLA
LKGVYGNRIFTFDKNG------KKGEGISFFIPPIKQDTDLKFIINETID-NSNIKQRGLIYIFVRKNVSEN--SFKLCD
FTTGSTSLMELNS-QVKEKKCTVKIKKGDIFGLKCPKGFAIFPQACFSNVLLEYYKSDY------------E-D-SE---
H-------INYYIHKDKKYNLKPKDVIELMDENFRELQNIQQYTG-ISNITDVLHFKNFNLGNLPLNFKNHYSTAYAKVP
DTFNSIINFSCNCYNPEKHVYGTMQVESDNRNFDNIKK-N--ENVIKNFLLPNIEKYALLLDDEERQKKIKQQQEEEQQE
QILKDQ-DDRL-SRH-D----D-YNKN-HTYILYDSNEHICDYEKNESLISTL-PNDTKKIQKSICKINAKALDVVTIKC
PHTKNFTPKDYF-PNSSLIT-NDKKIVITFDKKNFVTYIDPT--KKTFSLKDIYIQSFYGVSLDHLNQIKKIHEEWDDVH
LFYPPHNVLHNVVLNNHIVNLSSALEGVLFMKSKVTGDETATKKNTTLPTDGVSSILIPPYVKEDITFHLFCGKSTTKKP
NKKNTSLALIHIHISSNRNIIHGCDFLYLEN-QTNDAIS-NNNNNSYSIFTHNKNTENNLICDISLIPKTVIGIKCPNKK
LNPQTCFDEVYYVKQE--DVPSKTITADKY---N-TFSKDKIGNILKNAISINNPDEKDNTYTYLILPEKFEEELIDTKK
VLACTCDNKYIIHMKIEKSTMDKIKIDEKKTIGKDICKYDVTTKVATCEIIDTIDSSVLKEH-HTVHYSITLSRWDKLII
KYPTNEKTHFENFFVNPFNLKDKVLYNYNKPINIEHILPGAITTDIYDTRTKIKQYILRIPPYVHKDIHFSLEFNNSLSL
TKQNQN-IIYGNVAKIFIHINQGYKEIHGCDFTGKYSHLFTYSKKPLPNDDDICNVTI-GNNTFSGFACLSHFELKPNNC
FSSVYDYNEANKVKKLFDLSTKVELDHIKQNTSGYTLSYIIFNKESTKLKFSCTCSSNYSNYTIRITFDPNYI-IPEPQS
RAIIKYVDLQDKNFAKYLR-KL
>PCHAS_0308300
MRKPILIVCLFFLYFFLYIFA-KKNDINYGDIII-EKPYCSFKFLEKNILDDKTKWCSNIFNIWKCK---N-----VI-N
K--KKNY-------------------------------------------KN----------------------------
------A------------------ESIFK--------------------------------------IGRYNN------
-------DSSKFVKILSN-RF------------------------------------------------YSLFYEFVYAK
SIKYPSYINSIWLELHLPNV-------GKQIDEWKTDHKKNG-IN----------------F-CE---DLHLSNTLGDDY
YSFRKMRRLDEFGGGTED----------DDDDEEE-EEE------E----------EE---ETVV--SPSPDAG-PIA--
---SPD------------EAPESEEELEEIEN------------------------------------------------
--------------------------------------------------------------------------------
--------------------------------------------------------------------------------
------------------------------------------------------DINVDQINDKFELTIDKSV-F---EE
GRKGNFTGDNTNNDYVCDFRKHIKVSESKETEKVCELNIVKPIANINIICPTKDSGHGEFENITYFPKRAPYIVLVKTKN
PENESKIKFKEKKISDLLYGTIIPKTHNGKKNNFNRGSIRFILPTIVVKPTTFYIICDNSKSQKD--ALKGKKGIAKISV
MPYGSIEKGCNYSKN----------------------K--NHLFGININIEEKEKQIDDTENVIDNS-GKGNMPCFFQLN
AGEAGGIIFPENYKSSTCFEEVIEYNPNKKWDRNKKEINELINGAIIYKSDINYKYFNAKYIGIPTSYRKSLHIFCTITT
TDN--------KSHMVYLSINQEINMSAFDLFESFIRLNKMTEVAQKVGQK--NEYMCDFTNRLDATNDNNENVKKVIIC
RKKLKEFDIFRLKCDFNKTKNKNIEMIPGSIKE-----KHHVLKLDLDVQLLLLKLYMKLNSRLYRHIHEYPPFLIFPLN
IISQLELKKNIIFKNHKYEKYFTEAS-----NKDGLLVNLLTYLKSSDVLPMNTEIESINIDVN--DSDQNVVDISFQVP
AYIYNDNPYYFVFGCNNTNDNGKIGIVELIISKNEEIIKGCNFHSDALEHFSNNVKPGEEGCKIDAYPNDIIGFNCQKNQ
YSISYAVNLDAD---TDT-DVDLENVKVEPDDCFDSINID-TTKNYLVNVLPGVQTYRSK-SRSMPRYFKVPYHNNELDV
TFGCSCSMGSKTYKISVTVKALNDKGP--KEYEKSEIKSI--------PSIVDDDIYACPHNRAIDAKLIKWNNEDTEII
DSCKIDVNRFRSYAQLACPSNNFSMHSNIQLTYNISKPNKIDEYKTFDESELYKLIPHSEILVDVME---SS--------
------NDINVDTYNVYLFFPYYIKDDYEINVVCDNTHTKYENKRGGKYIYNIKIPKRQN-KVKGCNFNANIKSEMFE-N
GEIIKIDE---NTNTCKIDVKPKDVIAFECPPETVKITNCFKDAIIDNKLVNLSTVLQLNNNISSWTYGHKTSYLEIPPV
IGIDAPLTCICVGFK-KDYDIES-VLSPKFLNEIYKKLGIVN-TIYTNPI-VSSKSIKYNSKLFEKYKENKIGKIFDCMK
NTKITEPDSNPQNIIESFFIENFDKYT---SNI-KQDEYYLDKYSL-LNGYDVWENTYDNALEESIIKDIESFEKTDFKI
YTLEVNLKPSKLIKPIQLTDDKYVCDFSKNNLIVPQNEME------NTPKDISCYTILSPLDTLYVKCPTIKSKYSEAER
AMED-EDDEYEKEVIELIDRLDVPE--T------------DSDVETDP-NVLLDKETYTKYFSSLTLKPKSFFSSVTNYS
HE--VEENAEAVLKGSIFTEMKVLKKSNPYISYASIIIPPYIESNDILKVECDNTGYKEGG-NIAGYNGITYIELSSHN-
--------YKIKGCDFTQHESTILTKGTNALEN-DDTCNIKVYTNEPFGIMCAPNYTLEPKNCFYKVYDKTN-NIKDFKE
LIPGATILSLTNS-KQEVAYAKVPTDYAYKLKFSCKCKGKF-DKEKTVNILLNNDEMEYDDLNIVDSVKANNTNLCNFFE
NNELSLLNASDKIVLCKINPDLFSEVIVLLPILGEENS----EQSEYKKYNTTPELE---IDNDLKFIGDNKKSHPLSSI
LKGVIGNRIFNFEKIKQTVDGQTKGIGFSFFVPPVLENINLKFQINEKTDVESVLKPKGLVYIFIKKNVDPN--ILKVCD
FTSGKTNLIGNNI-HDLEKKCNINIKGGDIFGIICPRGFTIFPKGCFSSVMLEYYNNSN------------S-EKDE---
NIMNIKNYINSV--QEIIYNPKPKEIKELLDEGYNDLEHMENFSN-FSNITEILKFKNYNMGNMKWDYNKYDSSSYAQVP
ESFDTALKFSCSCYNPQNEISGLMTVQSENLNLDTKPI-EQ-TIYENNIILPYKNKVNKNLEFDF---------------
---IDT-NNTC-NNN-D----E-YFYK-PDNIIEKSNHYLCDYS-DENFFNFIGD---KKIKRNVCKINANKFDIITIKC
PYIKNDNPQKVE-KEQDDSTNNENKIIIHFDDMEYVTYFNEK--DKTISLRDIYLKNYYGRTEEEFNELNILSINPDNSN
IYYPK-NILNDVIINNKIVKLQTALPGLIFLNSKTED----NDENNQLQTDGTSTFIIPPFIKNDFHFQIICGKYITEN-
SKDYISLGVVNINISANLNQINGCDFVNPEN-SS-----------D-SIFIHKKNEKNNLICEIDLVPNRIVGINCPNKK
LKPENCFSQMYYIKES--EFD---GSMELF---NDSTNKVNITSLIKNTVSINNIERSNNTYSYLILPKYIDL-DANMDR
IFICTCDNKYIAKIKADPESI---KAENKHRNETRSCEYDYVNKIARCNIMEGMETNVSDINSTVITYNVNLSRWDRLII
KYPTSNKFQFESSFVNPFNLKEKVLYN-NMPTYIDDILPGAIIYNKYDSRTKLIEYTLRIPPYIPKHIQFAIEFNNRYTL
ANYNEE-KVQGNIAYINVNVNQGYKEISGCDFTGKYSNLFTKSFNSITNGTEECTIHITTNNKFAGFACPSNYIVKPNNC
FANIYDNKDSQKVKKLSEIANNAEYDYIKYNSKGYTLSYVTFNNENKEQNISCQCVGENSTYTINIIFEPFSPRQPMSIL
RPFIKYVQLKPDTFSKYLRRSQ
>PY17X_0306700
MRKPILIVCLFFSYFFLYIFA-KKNDINYGGIGI-EKPYSFFTFLQKNILGDKTKWCNKIF----------------I-N
K--KKNY-------------------------------------------KN----------------------------
------T------------------KNIFK--------------------------------------IDCHNN------
-------YSPKLIKILSN-QF------------------------------------------------YNFVYKFVYGK
SIKYPSYINSIGFEWHLPNV-------DRQIYEWKTVHKKNG-IN----------------S-CE---NLHLNNTLWNSY
YTFRKMRRLDELEDDTED----------TEDTADS-DDS------D----------ED---SVDEKPGPESDVE-PSV-E
PSVGSDK----KPPEEPPEEPY-EEPAEGLEN------------------------------------------------
--------------------------------------------------------------------------------
--------------------------------------------------------------------------------
------------------------------------------------------DVNIDEIDEKYGLAIDKNI-F---LE
GRKGNFTGDYTNNDYVCDFRNHIKASESKETERVCELKIVKPIANINIICPTKDLENDEFENITYFPKRAPYVVLELTKQ
TEKENQTKLKEKKITDLLYGTIIPKIHNGKNNNLNRGSIRFILPPIVVKNTTFYIICDNSKSKKN--SFKGKKGIVKIQV
TPYGNIEKGCNYSKN----------------------K--NHLFGININNYDKETKIDEIE-----K-RKGNFPCFFQLN
AGEAGGIIFPENYKSTTCFEEVIEYNINKKWDKKKKEINELINGAIVYKSDINYKYFNAIYIGIPTSYRKSLHIFCNITT
TDN--------IVHMVYLSINQEINISVFDLFESLIRLNKITEVAQKVDKK--KEYMCDFTKRLDAPHDNNENNKKVIIC
RKKLKEFDIFRLKCDFNKTKNKNISMIPSSLME-----NQHVLKLDLDVQFLLLKLYMKLNSKLHKYVHEYPPFLIFPLN
IISRLELKKNIIFKNHKYGKYFNESP-----NKDGLLVNLLTYLNSLDVLPMNTGIESINLDVN--DSDQNIVDISFQVP
AYIYNTNPYYFVFGCNNTRDNGRIGIVELIISKNEETIKGCNFHSDVIEFFSNNMKPDANECKIDAYPNDIIGFNCQKNQ
HMISYKQSLDID---ADL-DADLENVAVIPNDCFDSISIG-SNKKYIVNELPGAQTYRSK-LRSMPRYFKVPYHNNELDV
TFHCECTVGSKTNKIIITVKALNGQIS--KKYEKSEIKSS--------PSIVDGPVYVCPHKQAIEPKLIKWNIKDTETI
DSCKIDVNRFYSYAQLTCPNNNFSMHSNIQLTYNILKPNKIDEYKTFNESELNKLIPHSEILVDVVE---SN--------
------NDINVDTYNLYLFFPYYIKENYEINVVCDNTNTKYENKQGGKYIYNIKIPKRGK-KVKGCNFNSNKKSEMFE-N
GEIIKIDE---NTNTCKIDVKPKDVIAFECPPETIKITNCFKDAIIDNKLTNLSTVLQLNNNISSWTYGHKTSYIEIPAV
IDIDATLICICVGLK-KIYDIKS-VFSPKFLNEIYKKLGIVN-DIYTKPI-LSHKSIKYNSKLFEKYKENKIGNFFDFIK
NTKISEPDSDPQIVIENLFIEHFDKYT---STI-KQDEYYLDKYAL-LNGFDVWENTYDNVLEETIIKDIESFEKNNFKI
YTLEVNLKSSKLIKPIKLTDNKYVCDFSKNNLIVPENEIG------NIPQDVNCYTILSPLDTLYVKCPTVKSKYPEAER
EIED-EDDEYEKEIIELIDRLDVPE--T------------ESDVETDP-NVLLDKETYTKYFNKLTLKPKSFFNSVTNYL
YN--VEEKTETVLKGAIFTEMKVLKKSNPYISYASIIIPPYIESNEILKVECDNTGYKEGG-NIAGYNGIAYIDLSKHK-
--------SKIKGCDFTQHESTILTKGTKSVEK-DETCNIDVYSNEPFGIMCGSTYSLEPKNCFYKIYDKKN-IVKNFKE
LIPNVNILSLTNS-KQVVAYAKVPSSYMYKLNFSCKCKGKY-DKEKTVNIVLNNGELEYDDLNIVDSIKANNINLCNFFE
NNELSLLNTSNKIVLCKMNPDLFSEVIALFPILGEENS----EQPKYKKYNTTPELE---IDNNIQFIGSDKINHTISSI
LKGVIGNRIFNFKKIKQTIDGQTKGIGFSFFVPPVVENINLKFQINEKTDVESVLKPRGLIYIFIKKNVDPN--ILKVCD
FTSGKINLIGSNV-HNLEKICNINIRGGDIFGIICPKGFTLFPKGCFSSVILEYYNNFN------------N-EKYE---
NIMNIKNYMNSV--QEIIYNPKPNEIKQLLDQGYNDLEDMENFSN-FSNITEILKFKNYNMGNMKWNYNKYNSSSYSQVP
ESFDTILRFSCNCYNPQNEISGLMTVQSENIDLENKKT-EQETIYENNIILPYKNKVNKNLETVS---------------
---IDK-NNYYDNQN-D----D-YFYK-PDNIIEKSNHYICDYS-DDVFFNFI-E---KKIKRNICKINANKFDMITVKC
PYTKNINSHQIE-KEQTVSTNIENRIIIYFDDTEYVTYFNET--DKTVSIKDIYLKNFYGRTKEELQELNILSVNSENNN
IYYPK-NILNDVIINNKIVKLQKALPGIIFLNNKTED----NYENNQLQTDGESTFIIPPFIKKDFHFQIICGKYIKEN-
SKESISLGIVYINISANLNQINGCDFINPEN-SS-----------D-SIFIHKKNETNNLICELELIPNRIVGINCPNKK
LKPENCFSQMYYINES--EFK---ESIELF---NDSTNKIDITNIIKNAVSINNIERSNNTYSYLILPNYIDL-DANIDK
LFICICNDKYIAKIKTDPESI---KAENKHKTEARYCDYDYINKISRCNIMEGMETTVSDINSAVITYYSSLSRWDRLII
KYPTSNKFQFESSFVNPFNLKEKVLYN-NMPTYIDDILPGAIIYNKYDARTRLIEYTLRIPPYVPKHIQFSIEFNNRYTL
TNYNEE-RVQGNIAYINVDVNQGYKEINGCDFTGKYPNLFTKSFNSITDKTKECTIHFTTNNKFAGFACPSNYNIKPNNC
FANIYDNKDSQKVKKLSEISTNAEYDYIKYNSKGYTLSYVTFNNENKEQNISCQCVGQDSTYTINIIFEPFSPRQPMSVL
RPFIQYVHLKSGKFSKYLRRSK
>PmUG01_04023100
MIK-----KVLFFTFFVYIIV-RKYEIISNENAK-R-----------DA-----HNF----KLFRKEKT-YNCLTDVSIT
TRIDRTNGRDSYTTW--------------------------------------ND------------EALFGKDHEEGV-
------EKNIYSIKHNEILLYEYKDENAHERSSCRLVSNDVVERGTGRLTIFNKEDIKE---------------------
----------NLFLFIKKGINGLNNISVKCMSNKVK--RIGDNPCEGKTYEEDGNADDYDDDYDD-----NYDDTK----
-KRK----------KKKKKKISLKSIIRKFF--LMFLHAQEKTHG----------------FVMWR--------STHTNR
YVSREGRYLEEDIPG-DDEYVEEGRE-ENDGAEEG-GTDND---GAEEGGTDNDGAEEDGIDNDG--AEEDGIDNDGVEE
DGIDN------DGVEEDGEEND-GEEEGGIDNDGAEEYGEENDGAEEDGIDN--DGAEE----DGIDND-----------
------------------------------------------------------------GAEEGGEENYDAEEGGIDN-
-DGDEYS-DE-SNSPTYE----------------------------------------------LQGME-----------
----DQEYN------E-SSTHS-DYGQE-G-----------DISMS---LQDLN-DDIDKVNEEFEVTISGEEGV---PS
LQTEQFSSNNTNKEYVCDFTEQIKPIEEKSKVKNCNIKITDPLGKIKIICPVVNSEEKSYKSIEYFPKKAPFVTLYIGE-
-SKGGNEKLKEKKLSELIYGILIPPKVNEKKNDFEQGSIEFILPPMVDKQTTIYFICDNSKSTDD--DKKGNRGVAEITI
EPYGKLIKGCDYSEQ----------------------N--KTFFQKKI------------D-----I-KNSTYPCLFQLN
SGDIGGIMFPGNTKSTTCFEEMIQHTNHSKWDKKKKSLTELINSAVIYNKDRDEKYFNVKYVHIPSSFRDSLSLFCTITL
ND-D-------SSFLVYVGINHEINMSLFELLGAFHALNKINQVAVKTQGK--EEFTCDFTDVLDTPSSG-GEEKKVIIC
KKNLKEFDIFKMKCNMDEGKYKDMEMLPKTLKT-----KKDVYKFEFDIQYHFLKKYMNFHMKNAQYYNEYPSLFVFPFN
KIAKNEIKKNALLKNHKNAKYFEESL-----SSTDTIVHMLTYLDSQDIIPINEHIRYLNVDVN--DSDSSTLDVTIQIP
PYIETNQPFYFLMGCNNSKAGGNIGVVELLISKNEQKIKGCNFHPTKVDYFSENIESSTNECTVDAYKDDIIGLNCLNTI
YT---------------E-EEDSTNISLDPEDCFKNVYEN-NLKKDMNEILGGVQVYNIN-GKATPTFLKIPVHNKEEDI
KVSCKCTVNAVVKEMKIIIKKATNVDD--EKNLKKEINTV---------AINEDNLYICENKTYIEPALVKWDDKNIE--
HTCTIEATEFLNYVEIFCPSKDFLIYENINIMYNTIKPTKEDELKIFTQKELEKLIPHSELLHKTRGMIDHY--------
------KQEKVDLSHLYIFFPYYIKEEHEFRITCDNSNTHYNNKKGTRVIYNIKIPKREKKKIKGCDFSESSKAEIFE-N
V------K---DGEKCTVDASTKDIVGFVCPSGTVKLTSCFRDAIVNDNVTNISHLLNLKNNMANYTYKHQFNYIEIPVV
TSADLTFKCICVYLG-KNYNVKAASLSPTLLDIIYKKMKIKK-DDYNKGVASKKKYVMSTMNMYLSHKANTIISLFNEIE
NKRKTQSDENPDDIIDALASSDTCNYSSGFGSD-PNDGVIEEVHKS-LDEYDSWENIYDDEIEKEITTDIQELEQSAFKI
YTLEVNLKAPKLMKPVKVGDNIHVCDFSKKNLLISNSAKG------GIETNIHCYTEMKPLDVLYVKCPTGTDAYVTAKA
EKEEEEHDELQKEVIALIGDVKSESTLA----------------LEID-STPLDDSTFEKCFTKFSLKPKNFFEMVINEE
EEDDKEVSLSELLPGVIYSSMKILKKKDPFTSYAGIVIPPIISKDTSFKVHCNNTEYKEIE-KNAGYNGITHIHIAKSEP
VGGTGLDRGKIKGCDFSSSASSILTESIELVNGETKECTINIRNNEPFGIICSKDTTLYPETCFHQIYDKSE-NVKSFKE
IIPNSTILTLQNS-NKKIAYGKIPQEYVNKFIFSCSCKKSDDNTKGTMKVTINKDATDIDELKAVTANTHDKSNVCNFYD
NEDLSLISNPGEVVLCKVEGQIFTEVIVQLPVLGEQNT----DKEEYKKFSLIPPLDL--TGDDIKVMVNDRTEVSLSTA
LKGVYGNRVFTFEKKG------VKGQGLSFFIPPTTEDVNLKISINEKKD-SSEAKQRGLIHISIKKNIEVNSETYKVCD
FTKAENNLTELNNPLNNEKECNVIIKKGDILGIICPKGFTLFPQACFSNILLEYYKSSP------------E-D-DE---
D-------INYI--SNIKYDLKLKEILYQMKEDNKEDEQVHNYYSYSSNILEKLNFENYNLGNIPLDYKNHYTSSYAKVP
NTFNSILNFSCNCYSPLKNVFGTMNVQTENVDFESLNK-KK-IDLVEKVFFPYKYKVNADLEEEKREPFIAT--------
---QDY-TSTS-TGR-H-V-DM-IQKY-PNAMLGQSVNYSCDYS-DESLFSLV-E---GKLQRNTCKINAKGLDIVTIKC
LYNKDVVLKDTS---SGLIA-EDKKVIVTIDEKEYITHINDK--NNSFTLKEIYVKNFYGVSQEELKKLRKLEEDWQDYH
IFYPP-KGVEEVIVDNTVVKLVDALPGVLFLKNKSEKDQ--KIKTTKLPIDGIASFLVPPYVHKDLNFQIFCGKSSSKKP
KKKDTSLGIVHVHISANKNVISGCDFINEQN-SP-----------N-SFLTHKKNEKNELMCEIPLISNTVVGLNCPKGK
LKPVNCFNDMYYIEDGVEEVN---ATADKYDKYE-STHKVKTTSVIEHAIPINNVDDKESTYSYLVLPNTLKD-IKELNK
VFICTCDK-NIVKMKIDENLV---NKESNIIGESNVCTYDHSKKVSTCNIISSMQMDELKNT-SLIKYTANISRWDKLII
KYPTNKKLNYEKCFLNPLNLKEKVLYH-NIPTNIEDILPGAIVSDKYDSRTNISEYILRIPPYVPKSVEFSIEFNNRFSS
ITQNQK-ILYGNMVKIYINVNQGYKEVSGCDFTGNYAHLFSQSYIPTPNEVKECTITF-GNNSFAGFACLSNYQVEPDNC
FTSVYDNTDSKRVKKITDLSGNSEHDQVKQNTLGYTLSYITLNDEPKKLNFSCTCVSSYSTYTINILYEPHHE-NSTLTT
RSFIKYFNSKTGAFSKYLR-KP
>PocGH01_04021000
MGNWTRAKQLLALAFFLSACA-ARHAVVSDRHS--------------RI-------------------------------
----APKGAFSVSLW-KNGNMLGQ--------------------EG--ISGQ-GD------------TFGQGDTSGQ---
--------------------------------------------------------------------------------
--------------------------------------------------------------------------------
-------------------G-------DTSG--QNDISGQGSMWGYILNELGTSEGIMTGNKQAGLKEYSLWGIN-----
-PQKRERLLQEEDD------------------------------------------------------------------
--------------------------------------------------------------------------------
--------------------------------------------------------------------------------
--------------------------------------------------------------------------------
--------------------------------------------------------EEDEIDEGYQTTLAGETGI---QN
EEIETFFSNNTNNDYVCDFTEHVKPTDATVKVKKCEIKVKVPLVKVKIVCPLKGSTEKLYDNIEYYPKKAPYVVLEG---
-----TTNMKEKKLAEIIYGVIIPKTANEKNNNLDQGTIEFILPPMVEKKSIFYIVCDNSKTSDE--EKKGNRGVVEVSI
EPYGNIVKGCNYEKN----------------------NDKNVFFEKNI------------Y-----IKKKPYIPCFFHLN
GGETGGIMFPSDLKETTCFEEIILHNNNTIGDKKKKSLTEIINSSVIYNKEMNEKYFNVKYINIPLSFKDSLSFFCTITT
ET-E-------KKHLVYVSINQEINMSIFELFESFLKIKKVSQIAQKTEGK--DEYTCNFVDSLDKNID---AEKQVIIC
RKTLKELDVLNIKCNINAEKYKNLNIIPKTLKE-----KHNVLMLDLHLQYYLMKKYLQFNTKKALYYHEQPFLLNFPFN
KIAKLELKKNPLFKKHKSSKYFSEH------SSSDGLVHLLSYIDSLENVYINNKVPHMNVHID--ESDTDIFNMSFQVP
PYVSTNHPFYFLIGCDNTKDGGNIGIVEVLISKNEEYVKGCNFHDTKINYFTKNVETSTNDCQVDVYPNDIVGFNCYNTA
SSPA-------EEEEEEE-EEEEENVILDPEDCFKTVYDG-SNKKKVTDILPTAYVYNLV-GKKTPSFIKIPSYTLTEDK
VVTCKCTLKNETKIMKINIKRTNE--DKNSVDVKKEAI-------------TEDDIKICTNQDIIHPRLPKWEHEMEN--
NFCQVDVTNFFSYVEILCPAKDLSSYSNIEIMFNTESPNK-DELKEFTEKELNNLIPHAEIVYKTDVKSISRGRTTLEKT
EEKD--NLIHVDLSHLYLFFPYYVKEEHQFNIICNNTETRYDNKRGNKLVYAIKVPKREH-KVKGCDFSIT-KSDMFE-N
E------VTGDSTNTCTVNAQPKDVIAFMCPPGSVKITNCFHDAVVNDTLTNIHQDLNLQSNIANYTYNHKVSYIEIPSI
IKNDLSFKCICVDLK-KNYNLNI-PPSTKNLDIIYRKLNIKK-DGYTKGI-GKDKYHMRTIPLHLSNQTNRIVQFFEEVE
NRKAADADANPQEIIDAVVSNDAFYEY-STCEH-ISGEEEERNEMI-KNEYYVWENIYNDNLEDTIEKDIEALEKTDFKI
YTLEVNLKAPKLVKSKQVADGIHVCDFSSKKLLIPDPQTE------GVATDIHCYVSLKPLDTFYVKCPTVKEDYETAKG
KTSE-EDDEYSKEIIALIDEVPQD---------------------EGS-SDPLDEHSFVKYFDKMELKPSDFFKNVINEK
ST--EEETIDQLLPGVIFSQMTVLKKKNPFTSYAAVIIPPGITNDVAINVQCNNNAYEDTG-KTAGYNAIVHLDIPKNE-
--------KKITGCDFSTSDSTILSEGIQLMEGQTKECNVELNPKEEFGLICNTGSTLDPEKCFYEVYDTEN-EVKKIRE
LIPNVKVLSLQNK-NQMIVYGVIPEDYIYKLSFSCSCKKSG-DTKGTMQVILNKDEVEYDKLKIEEAVKQDHVNLCNFYD
GEALSFENNPGKVILCKVDAALFSEVIIQLPVFGLEN-----DKEMYKKFSLTPIMV---KGEDIKVITTAKVEETISSA
LKGVFGNRVFTFTKKG------GKGEGLSFFIPPVTTDINLKIKIKEEKEISSESIQRGLIHICIKKNVEKD--GIKFCD
FTTGQNSLIEHNP-VNNENICNIKIKSGDVFGIMCPKGFSLFPQGCFSKVILEYYKGVT------------E-N-ND---
D-------INYL--DSTMYNLKPNEIKELLDEDHRELEDLQNFST-FSNITEMLNFENYNMGNLPLDYKRNNSAAYAKVP
DSFNSIINFSCSCYDPQKNIFGTMNVQSENRNFVHISS-KP-EEIVKGNILPRVGKLNELMQREEVVTNVIT--------
---NDE-KEEG-DVM--------GDIT-VESILEQARYHLCDYS-DESLFTLV-G---GKPQQNICKINAKGLDVITVKC
PYTKGFVPKKVE---IPPKL-EENKIVITIDGKEYITYFDQK-KKDIFSLRNIYIMDSHGITLDELKQLRKVQHDWDDYH
IFYPK-NILEDVVINNNVVKLKNYLPGVIFLQNKINE----QMKTTQLPTDGIVSFVIPPYVKKDFTLQMYCGKSTSKKP
KKVDTSLGLIHINIPANKNTLSGCDFVNPEK-SP-----------N-SLFNHKKDKLNSLICEISLIPNSVVGINCPKTM
LKPENCFYEMYYIDET--DMVDKFKEAEKF---S-DATKVNVTEIVKHSVPIGNVEDVQNTYSYLILPKNMDY-LTDSKK
LFVCTCDK-NIVKMKIDSNSL---KEEKIQKGEREICTYDNVKKVSTCNIIDAMETNVEKNN-SFTIYTAYLSRWDKLII
KYPTNEKTNYENSFVKPLNIKQKVLYK-NVPTNVEDILPGSIVTNTLDSRTKISEYTLRVPPYVPKNVEFSLEFNNKLTQ
ITHNDNHPVHGNIVKIVIYVNEGHKEINGCDFTGHYNHLFTNSFKPIPDENKECTVTF-GNNSYAGFACSANFHISPENC
FASVFDNSDDKKVKKLHELSTTAEYDYIKHNTSGYTLSYITFHNDTKKQNISCKCISSHSTYTVNLVFEPLIE-NSVHTI
RALIRYVDLKKGNFAKYLR-RG
>AK88_03826
MGKLAKLKRVLLLLPLVHIILAQHHDAQVGVGSKEE-----------KV-------------------------------
----RSSGLLSGGEG-DGANGGNY--------------------EGRCVSQN-AH------------PYVLARDPFGGI-
------THTNFFPRK---VHYDERND------------------------------------------------------
----------SLLLLLKS-EDRRPGVKVYDLGRLSL--G--------------------ED------------ET-----
-RGK----------YNPSGA-------IKMV--TNHLHGQAKIWK----------------NDLSIIAHELFGVSPLEKF
PAKRAARHLAEDDDN-DDND---------DDDEDD-DG-------E----------EE----------------------
---------------------Q-QQGEEEEEQDDHYNE--------EEEEDD--DGEEED---PVYQ-------------
--------------------------------------------------------------------------------
---WKWS-PK-GKNTKYQ----------------------------------------------IKGMD-----------
----SEEDE------E-DEEEE-EEDED-E-----------DFSFPFE-DAEFTGGTFDEVSDDVQTTIKRDGKKVEDSD
PIVETTASSNTNKEYVCDFDKTISLKEKQGKVVICEMQIQEPLVKVKIVCPTKYADIDNPDSVGLIPKKAPYVTLVNEKE
DSKTDVDLLKEKKLASLIHGVLIDPKKNEKVADAEKQVIEFILPPVVKEKKKIYYICDSNKASVDDTSISGGRGVVSISV
EPYGKTVKGCNYGGK----------------------E--KNFFTYDY------------E-----EDKDMKHPCVFQLN
AGEIGGIMFPEGTEATTCFDQMIPHSANKVWDKEKKDLKEIVNGAVIYNNEFKAKYFSVKYFSIPQSFQEVTHLFCHIHL
KDEG-------KKHMVYISINQELNLSVFDLYDSFSNVNKVIQIAKQTEEK--KEYTCDFTDQLDKQED--SAEKKVIIC
RKRLTEFDTFNMKCGINKTKYEHLEMIPKTLKEEKT-KKKNVLKVQLDVQYELFKKYFQFHEKNGKYLPNYPSFLTFPLN
RVAKLELKNNSIFKNHKDSSYFDEVT-----TSSEALVKLLSYLDAQDTVVLNEQIANLQISDD--QSTADILDVKFQIP
AYIDTNEPLYFLMGCNNTKDGGNLGIVELVLAKSEHIVKGCNFSDVEMKHFTNNVGSTGDKCNIVAYPNDIVGFNCSKTH
VSGS-------D---EAE-GADETNVVIEPEGCFTQVYKSDMEKTEIVSILPGVLLYSSG-KKKNMAFIKIPSVLLTSDI
KFSCKCKLESVENEIEVNVLQTRAKDNVSIVEVKKEATTSGEE----KDQWGDGKVYKCPNKTLIEPKLEKLDDRYEQ--
NTCQVDVKEMHSYVEIFCPSKDFSIHHNINMSYTTVKPNKEDTSKPFNQEALHGLIPHAEMLHKTRNILVLQ------S-
-STN--EKENVDLSHIYLFFPYYIKSEHEFNIVCDNSDTLFEEKKGGLLTYKIKVPKRSK-KIKGCDFTSP-KSDIFQ-N
D------A---TGNNCSVDAMPKDVIGFTCPPNTIKITSCFKDAVVDNNLTNILETLELTDNMASYTHSHKLNYIEIPSV
VSKDLSFKCMCVLLK-KEYTLTS-PPSAKLLDTIYEKLNIKKGDGYNKVY-TKNKFLMSSLHPYLSHKKNKVISIFHKID
EKNPSEEDQNPEEIIKQVADAETYDDA--VGSTTYTLSQIKDNYIS-GEEYSVYTNVNDNALEETIMQDISSLSESDFTL
YTLKVNLKAPKLLKPRKISDNEYVCDFSRRSLIVPEPLTE------VSPPDIHCHSVLKPLDTLYVKCPTEKAIYAIAKT
KTGE-ADEEEEKGIISILDDTVREA-------------------EDLT-SSPLDDASFVKYFSNISMHPVGFFKKILNED
GD--KEEDLDRVLPGAAYTSMKVLMKKNPFTSYAAIIVPPTISRNTFFKVQCNNNEYKEGN-KHGGYKGIIHVDIARTE-
--------KKTLGCDFTSPSSSILTKGVFLPNNKETECEVEITKNDIFGIRCSDDSTFEPAKCFEQIHNKKK-ETKEIKE
LIPNVKVFTLPNS-KTKVSYGKIPLDHVNKINFSCSCTKPDGKTKGTMKVVVNKDEMSLEDMKLVDAVKHDKVNFCNFFD
DEALNFKQNPEKIVQCKVDADLFSEVVVILPQMGSTS-----DEADYKNYSITPSLD---EEEDMKVIIDEKTQVSLSTA
LKGVYGNRIFSFEKNS------KKGIGFSFFIPPTFENKNFKFVINETEVPGTSSTQKGIIFIVVRKNMEPG--SAKICD
FTSSENSLAELDH-TNNEKVCSVKIAKGDVFGITCPKGFYLYPEACFSNVTLDYYKGELHMG--DE--DAEGHD-HE---
D-------INFA--ERTKSNMPIKDLLHLIGEDDTEMADLQKFSE-FSNITEMLNFETFHLGSMHLDFKKNYTSSYAKVP
HKFRSAIKFSCSCYNPQKKVFGTMDVETEYASSDEEPQMQE-DPFVRNKLLPLRSKISVDADEVEPMVEVDT--------
---IDD-AEVV-GSD-G-C-REDEDGS-CSNMLSQGISYTCDFS-QESLFTLI-E---GKVQRNTCTVDARALDVVTIKC
PAIPDHVHKENT---MTEMK-ETEKVIITINDKQFVTYQEEKTKNKTFSLKEIYDQAYYGMSSEEAIGMRKLDAGWDKHE
VYYPK-RVLDHVVVASKITKLEHALPGVVYLQSKVNN----ELKTTELISDGVVRFLVPPYVKNDFQFHVFCGKSSEKNP
QGKNTSLGVIRVNVSAYKKELQGCDFINEKD-DD----------GKLVIFTNKREKTNESICSMSLIPNTAVGINCPSGK
LLPDNCFHETYFAAES--EAG---TTASQM---S-SLPKEKITNIIKGAIPVSNSLNKKNTYTYLLLPKDMKS-LEKLNK
NFYCTCDE-GIIKMRIDEIYL---KREKENRIVNDTCSYDSVKNATICNVVEFMEGLEQKNN-KTNHYVVNLYRWDKLII
KYPTHEKENYKKIFMNPINLKDKVLYK-KIPTPIEQILPGAITTSKLDARTKIIEHTLRVPPFVSKEVHFAMEFNNSLTS
KMINYN-YAYGGIVKICINVREGYSEISGCDFTGKYSHLFSHNFDSNLKESKTCSITF-GNNSYAGFACPRKFEVIPNNC
FASVYDNNDDMKVKKLVDLSEEAETDFVQYNARGVSLSYVTFKKDTKGHVVSCKCVSNEVTHTINLTFEPDSD-NSLPKT
RIRIRYFDLSKASFSSHLR-GG
>PBILCG01_0211600
MKKIISLKNI-FLIILVYILS-EKKDLRCNVIKE-N-----------NIKDDEDKRF----HLFDYS---HKFLKSRE-T
K--QKKN-------------------------------------KKEYVHKN-VD------------IYNLSKE--ITM-
------RKDTFVKMKQRTCPFN-KERSSFEIGSNNITCFNPIVRKKERE-IIDTIVLKKNVTNDHFVSSDMHSN------
-------VQEKNIILIRN-IDKENKNDIKNVDEKIQ--R---DTYENVDYESNDKLI---VWFDDNTNEENFLLTFLKKC
LMKI----------FSSPKK-------KKTV--VQKKHKTNFFIN----------------SSLK---YIYMYLTPSDSF
NLVRRNRNLDEEDMSPRDNFVIDDDE-EEEEEEEE-EEEEE--EEE----------EE---EEEE--EEEEEYD-DYVYE
ESEDHTEE---NLQEEQQEEIA-VESSEESFNDVDEDYVEAEDG---DMIRV--DEYYDNQDGDTYDST-IKDEKEGEGA
YE--GA--------------------------------------YEGAYEGAYE----DAYE--EAYEYEKESQDEIYP-
-GGDKKERDEGEESFTYEKSDIDKTDLFKFIEGSEGDDVYKVDSSKILLDGDT-FSRVSKKHSLGDG-------------
----GDE-------------------GDDESVVKMIRSVLQSGVLP---SE-GV-DELDKIDLSYETTESGDTAV---SE
DSYDKYASNNTNKEYVCDFTDQLKPTESTPKVKKCEVKVNEPLIKVKIICPLKGSVEKIYDNIEYIPKKSPYVVLTKD--
-----ETKLKEMLLSKLIYGLLISPTVNEKENNFKEGIIEFTLPPVVKKYTVFYFICDNSKTEDE--NKKGNRGIVEVSV
EPYGNKINGCAFLDDDE-EEEKYGDKGEEDEHNEKIKM--KTLFIQNI------------Y-----K-KNNIYPCYIKLY
SGDIGGIMFPKNIKSTTCFEEMIPYNKEIKWNKEKKSLTNLVNNSVVYNKDMNAKYFNVQYIHIPTSYKDTLNLFCTIIL
KEDESNL--ISNSYLVYISINEELNFSFLDFYESFVPIKKTIQVPQKNVNNKEHDYTCDFTDKLDKTVPSIVDGKKLFIC
RKHLKEFDTFTLKCNVNKTQYPNIEIFPKTLKD-----KKDVLKLDLDIPYHMFSKFFKFNTQNSKYLNLYPYYLMFPFN
HIGKKELKNNSLYKNHKDVKYFEQSSLLSPLSSSDSLGKLLNFLDTQETVCLTEKIKYLNITINELESDNNTFSVTFQVP
PYIDINEPFYFMFGCNNNKGEGNIGIVELLISKHEEKIKGCNFHESKIDYFNTNISNDTNECTLHAYENDVIGFNCLETT
HS---------D---E---GEEGTEISLQPENCFNNVYKG-LDTIDITTILKNAQTYNIN-NKKTPTFLKIPKYNLLEDV
EISCRCTIDHIVKKIKVILTKSDT------VLLKREVESQ---------FTLDEKIYKCEHENFINPRVNKKFDENVE--
YTCNVTIENFFNYIQILCPAKDLGIYKNIQMYYDTIKPTRVPEFKKFNDEELQKLIPNTEMLHKTKEMLILY--------
------NEEKVDLLHFYLFLPIYIKDIYEFNIVCDNSQTLWENQLGGKVIYHITVSKREQ-KVKGCSFNDE-HTHMFIDN
K------S---NVKNCIIDAKPKDIIGFVCPSGTLKITNCFKDAIVHTNLTNIHHIFHLKNNLANFTYKHHFNYMEIPAL
MDNDISFKCICVDLKKKKYNIKS-PLGPKILHALYKKLNIKY-DKYVTGT-IQNKYLMTHMDLHLSHKRNYLNELFNDLD
KKKPADTDANPESIIESLSIKDSNESG--PF----PTGDVDGEHLI-LEDYDTWESLYDDKLEEVIYNDIESLELKDIEQ
YVLQVNLKAPKLIMSAQINNNRHVCDFSKTNLIIPESLKKKE-QVDINPIDVHCYALLKPLDTLYVKCPTSKDNYEAAKV
NISE-SDNEYELQVISLIEKKFHHF-DMLDSKNPGNGDE-LHSGIVDT-SSDLDNSTFEKYFKNIKIKPDKFFEKVINEI
DNNEEEKDLESILPGVIVSTMNILKKKDPFTSYAALIIPPVVSKDFHLKVECNNTEYKDENQHIGGYNGIIHIDISNND-
--------KKINGCDFSTSNSSILTSSVELVNGETKNCEININNNDVFGIICDNETNLDPEKCFHEIYDKENTNVKKFRE
LIPNIDIFSLHNSNKKKVAYAKIPLDYINKLSFSCSCKTSHNNTIGNMKVILNKDEKEEEEFKIIQGIKHNNVHLCNFFD
NPELTFDNN--KIILCKIDAELFSEVIIQLPIFGTKNIE-GVQDEQYKKFSLKPLLDINENDNDIKVIGKEKNEISISLA
LKGVYGNRTFTFDKDG------KKGEGISFFIPPTKEDTDLKFIINETID-NSNIKQRGLIYIFVRKNVSDN--SFKLCD
FTTGSTSLMELNS-EMKEKKCTIKIKKGDIFGMKCPKGFAIFPQACFSNVLLEYYKSDY------------T-D-SE---
H-------INYYIHKDKKYNLKPKDVIELMDENFRELQNIQQYTG-ISNITDMLHFKNYNLGNLPLNYKNHYSTTYAKVP
DTFNSIINFSCNCYNPEKHVYGTMQVESDNRNFDNIKK-N--ENIIKNFLLPNIEKYPLLLDDEERNKQK----------
--LKDH-NDNL-TIY-N----N-HEQN-DIYMLYDSNEHICDYEKNESLISIL-PNDTKKIQKSICKIYAKALDVVTIKC
PHTKNFTPKDYF-DTLSLTT-NDKQILITFDKKNFVTYIDPT--KKTFSLKDIYIQSFYGVTLDHLNKIKKIQEEWDDVH
VFYPPHNVLHNVLLNNHIVKLSSVLEGVLFIKSKVTTDDTGTKKNTTLPTDGISSILIPPYVKEDITFQIFCGKSTTKKP
NKNNTSLAIIHIHISSNRNIIHGCDFIYLEK-QTSDPI----HNNGYSIFTHNKNTENNLICDISLIPKTVIGIKCPNKK
INPETCFDEIYYVKED--DISPKTITADKY---N-VFTKEKLGNILKNAVSITNPDEKDNTYTYLILPEKFEEELIDTKK
VLACTCDNKYIIHMKIEKNTMDKIKTDEKKTIGKDICKYDVNTKVATCEIINTIDSSSLKEH-HTVHYSITLSRWDKLII
KYPTNEKTHFENFFVNPFNLKDKVLYNHNKPINIEDILPGAITTDIYDTRTKIKQYILRIPPYVHKDIYFSLEFNNSLSL
TKQNQN-IIYGNVAKIFIHINQGYKEIHGCDFTGKYSHLFTYSKKPLPNDNDICNVTI-GNNTFSGFACLSHFELKPNNC
FSSVYDHNETNKVKKLFDLSTNVELDHIKQNTSGYTLSYIIFNKESAKLNFSCTCSSHYSNYTIQITFDPNYI-TPEPQS
RAIIKYVDLQDKNFAKYLR-KH
>PKNH_0412100
MGKLGKLKRVLLLLPFVHIILAQNNDTQVGVASR-E-----------KV-------------------------------
----RSSGLLSIGKF-HGGDQGSY--------------------DGRCISLN-GD------------SYVLGRDPFGGI-
------SNGKYYPRG---VHYGGRNRSNENH-------------------------------------------------
----------SLFRLLKN-EDRGNDVDIYYMEKFPH--R--------------------EY------------SN-----
-GRK----------YIRNGA-------IKMV--TYHLNGQAKNLN----------------KDLVIIPHELFGVSTLEKF
STKRVARHLAEEDDD-DDDG--------DDDDDDD-DD-------D----------DD----------------------
---------------------D-D--------DDDDDE--------EEEEDN--DGES-----ISYG-------------
--------------------------------------------------------------------------------
---DMDQ-DE-EQDENYQ----------------------------------------------MKGMD-----------
----LEEDE------D-DV-------LD-S-----------DVFLPLV-DSDASDGTFDAVDDDFQTTIKKDGEELEQSD
STVEIFASSNTNKEYVCDFEKGKILKETTKKTKICEMKIQEPLVKVKIVCPTKYSDVSADGSMGFIPKKAPYVTLVNENE
GSAIKKDLLKEKKLAELIHGVIINPEINEETNVTKTGVIEFILPPVLREKKKIYYICDHGESEVL--DNSVARGVASISI
EPYGKSVKGCNYSLW----------------------R--KRLFTYNY------------E-----KDNDMKYPCVFQLN
AGEIGGIMFPDETESTTCFDQLIPHSPNKTWDKKKKSLNEIINGAVIYNNDFKARYFKVKYFSIPKSFREKINLFCNIHL
KGDN-------KKHMVYISINQELNLSVFDLYETFSNVKKVIQVAEQTQEK--KEYTCDFTEQLDKKED--DTDKKVIIC
RKKLTEFDTFIMKCPIKKGKYENLEMVPKTLKEETT-KKKNALKIQLDVQYELFKKYLHFHDKDGKYLPGYPSFFTFPLN
RVAKLELKKNSIFKNHKDSSYFDEVA-----SASDGFVKLLSYLDAQDTVTLTKQISNLAISEE--ESTGDIFNLKFQIP
PYIETNEPLYLIMGCNNTKDGGNLGIVELVLSKSEHVVKGCNFSDVEMKHFTNNVGSTGEKCSILAYPNDIVGFNCSKTH
PQVS-------D---EEE-DPEDTDAVIEPEGCFTQVYSS-LEKKDIVSILPGVLLYSSG-KKNSMAFIKIPPVLVKSDI
TFSCKCKLESVENQIEVKVLQDKTSEQKNIKQLKEDAITTVKE----KVQDEDGKIYTCPNKNLIEPKLEKLDESHVK--
NICEVDVKEMHSYVEIFCPSKDFSIHHNIKMYYTTVQPNKDESHKVLNQEALSKLIPHAEMLHKTRKILPLQ------S-
-STN--DKEKVDISHVYLFFPYYVKEDQEFNIMCDNRNTLFDEKKGGLLTYHIKVPKRSK-KIKGCDFNSE-KSEIFL-T
Q------P---TENNCSIDAMPKDIIGFVCPPNTVKITKCFKDAVVDNNLINIFDTLEMTDNIANYTHSHNFNYIEIPSV
VSKDLSFKCICVHLK-KDYPLTS-PPSTKLLDVIYEKLNIKKGESHSKVD-AKNKFLMSSLNPYLAHNKNKLISIFEKVD
AKNPFEEDENPEEIILNVANAETYDDA--TGST-ASISQIKDNYIP-GDDYSIYTSVNDNLLEETIMKDIASLNQSDFKL
YTLNVNLKAPKLLMPKKVKDNEYLCDFSKKSLIVPEPLTE------DSPPDIHCYNVLKPLDTLYVKCPTEKTAYDIAKT
KTGD-DDDEEEKEIISILKDDVSDA-------------------EDSS-SSPLDDPSFVKYFDKVSMKPDKFFQKILNED
GD--KEEDIDLVLPGASYTSMKVLKNKDPFTSYAAVIVPPTVSRNTFFKVQCNNDQYKEGN-NNAGYKGIVHLSISRSG-
--------EKTIGCDFTSAISSILTKGVLLPIGQEKECEVEVTNSDIFGIKCSSDSTFAPTKCFHEVFDKNG-ETKKIKE
LIPDVKVFTLPKS-KTKVAYGKIPLDYVNKINFSCSCTKGDSTTKGTMKVVVNKDESALENMKLTDAVKHDKVNFCNFFD
DEALTFKQNPNKIVQCKIDAELFSEVVVMLPQMGSTS-----DEEDYKKFSVTPSLA---EGEDIKVITDDKNQVSITTA
LKGVYGNRVFSFEKNS------KKGIGFSFFIPPTFENKNFKLVINQSEV-VSENKPRGMIFIVVRKNMEAD--SLKACD
FTSTENSLADLDH-TNNEKVCNVKISKGDVFGITCPKGFYLYPEGCFSSVTLDYYKGELHME--EE--ESEG-N-DD---
D-------INFA--EKTKTNMRIKDLLHLIGDEDTKMDDLQKFSE-FSNITEMLNFETFHLGSMNLNFKENYTSAYAKVP
NNFKSAIKFSCSCYNPQKKVFGTMDIETDYASSGKELQINE-DAFVRNKLLPLMSKINIDSDEVKPIEELDT--------
---VED-SEGG-GSE-G-C-KE-EDGS-CGNMLSQGISYTCDFS-EESLFTLI-E---GKMQRNKCTVYARALDVVTIKC
PAIENYVHKEKT---VTEPI-ETEKVIITIDGKKYVTYQEEKTKKKTFSLKEIYEKEYYGMTSEEATNMRKLDEGWDKHQ
VYYPK-RVLDHVIVANKVTKLEDALPGILHLQSKVKD----ELKTTELINDGVVRFMIPPYVKKDFQFHFFCGMSSEKKP
QGKNTSLGVIRINVSAYKKELQGCDFINHKD-DT-----------NLVIFTNKREKSSESTCTISLIPNTVVGINCPSGK
LLPENCFNETYFVEEA--KAG---TVANQM---S-NLPKEKITDIIKGAIPVSNFSNKKNTYTYLILPKDMKS-LEKLEK
RFYCTCDE-GIVKMKIHEFYI---KREKDNRIDKESCTYDSAKNVTTCNVVEFMESLAQKDN-KTNHYIVNLARWDKLIL
KYPTNEKEDYDKIFINPINIKDKVLFM-DIPTSLEKILPGAITTNKYDPRTKTIEHTLRIPPYVSKEVNFSLEFNNSLTS
KMVNYN-YSYGGVVKIFFHVREGYSEISGCDFTGKYNHLFSHNFDPNLKESKTCSVTF-GNNSYAGFACPREFEVLPHNC
FTSVYDNNDDQKIKKLVDLSEEAETDFVQYNARGVSLSYVTLKNHTKGHSISCKCISHQITHTINVTFEPDMD-NSFPKT
RIRIRYMDLRKATFSAHLR-GG
