# Supplementary material for: Phosphorylation in the Plasmodium falciparum Proteome: A Meta-Analysis of Publicly Available Data Sets
Source: J Proteome Res. 2024 Oct 30;23(12):5326–41. doi: 10.1021/acs.jproteome.4c00418 (PMC11629380; doi:10.1021/acs.jproteome.4c00418)
Supplement: Supplementary file 7 — pr4c00418_si_007.zip [file pr4c00418_si_007.zip › plasmodium_alignments/PF3D7_0209100_orthos.afa]

>C922_02805
------MND-EEERIYMYSDLFSHRLSGEEN-SDA-D---EREKRKSKK--KKKQL-SE-SNLKNGENEYSKLRAENSTI
LNDYFDVEPIRCLNREV-IDASLQSDFLQFPQNKEHTLNIFDGELTQNKHSVQLRKPGFYCIYVENSNNSKWDSIYFGLS
KMQVELNYKLIPQNEDKGTQG-KAEERKKKAT-R-EKQHGKKH-----TADNQREKEEEEA-------------------
---------------------DEAEPMIAENFNIDDEINKICKYNFDQTDILFEDSK---------KRKNRKDTSQIKGR
KKNYYENLGVKN------NRRKKESRLFE--ENKTNTENISCTFHDENQIRVSSKKKKYVYLYNGTANSMLHVNVSTCMS
LGMTIQCRYGLLYCGKYHQIPQDPYTPFRKPVSILSLDGGGILAMSTLIVLNRIENEIRKEIGNDDVKLIDCFDMVCGTS
AGGMISLALLKEMGLRDITNMLPSTMKKIFEGSRNLISGILFEGYDINNVKDLFMEKLGSMFMSSYKEVYCFVTATDVKH
NPYKLFLLRNYSHKYNAINGESYEGINKVPLWLAAWATASAPTYLKGPSSEDIKDLGFHIKPEIHLVDGALKASNPALIA
LEECARLSNKNLSAFIKEELDTLVSIGTGKYTTKLTQSGT-SGKSASTFEILLNGAHLLTRANETHREVLQWLSERQNTY
FRFNVPNIGDINIDSQDVRDFDIIAKATRDYLFDEKFYEIKRLAHKLANNYMRSRYL
>PVP01_0415700
------MND-EEERIYMYHDIFSHSLSGEEN-SDG-G---EREKRKIQK--KKKKL-SD-SNLKNGENEYSKLRAETSTI
LNDYFDVEPSRCFNPEG-GEASLENDFLQFPQNKEQTLDIFDGELTGNKHSVQLRKPGFYCIYVENGNNSKWDSIYFGLS
KMQVELNYKLILQDEEKAPQG-KAEERCRRAA-R-GKPQRKRQ-----VA-DRREEEEEEGEGEEDGEEE--DADEEADE
EADEDADEYD---GEYDGDANPKRDPLTTESANLSDEISKICKFNFAQTDGPFDDSK---------ERRNPKQISKMKGR
KKSYYDQLREKPRK-KKKKK-K-ESALFE--ENKTNTESFTCTFHSENQIRVSSKKKKYVYMYNKSANSMLHLNVSTCMS
LGMSIQCRYGLLYCGKYHQIPRDPYTPFRKPVSILSLDGGGILAMSTLIVLNRIENEIRKEIGNDDVKLIDCFDMVCGTS
AGGLISLALLKEMGLRDVTNLLPSTMQKIFEGNRNIISGILFEGYDINNVKDLFMEKIGSRFMSSHKRVYCFVTATDVKH
NPYKLFLLRNYSHKYNAISGESYEGINKVPLWLAAWATASAPTYLKGPSSEDIKNLGFHIKPEIHLVDGALKASNPALIA
LEECARLSNKNLSAFIKEELDTLVSIGTGKSPTKLTQSGA-SGKSASTFEILLNSAHLLTRANETHREVLQWLSDRENTY
FRFNVPNIGDIDIDSQDVRDFDIIAKATRDYLFDEKFYEIKRLAHKLANNYMRSRYL
>PBANKA_0306200
------MSNGEDGNIYMYSDLFNSNLSDNEN-ENI-Y---EKDIKKK----NV-VYTND-GYLQHGENEYSKLRAENSTI
LNNYFNNEHIKHSDHDT-NANTSWNDIIIFPVNKKYTLKLFEGELSENKHTIKLRKNGFYCIALENNNDGKWDTIYFGFS
KMQIELSYKLIVKENSINEEG-KGKEKEHTR--N-DQTSILGK-----NKQSSNEEN-----------------------
--------------------NKSIPEEINSISDVSDELIDMYRYSFEKSEEKFDEKITDSMKGRSNNII--SNKNKLKNK
NSNHHYNYMMKN------KY-N--SRLVH--DNHNTIETFRCTFNNESKIRVSANAKKYIYLYSKDPDTYLNIFVRTHMA
LGMCIMCKYSLLYCGKQNKIPDDPYVPFRKPVSILSLDSGGVLATSTLIVLTRIEHELRKELGNDTINLIDCFDMVCGTS
AGGLISLALLEGYSLQEISALLPFIMEKTFEGNRNIISGIFFEGYDINNVKELFMEHIGNKFLASCKNLYCFVTATDVKH
NPYKLFLLRNYTHKYNAINGESYGGLNKIPLWLAAWATASAPTYLKGPNEDDFKKYGFNIKPEIHLVDGALKASNPALIA
LEECARLNNKALPNFIHDDLDTLVSIGTGHSPMKLTKSGNDSSKTASTFEILINSAHLLTRANDTHREVLHWLSEKENTY
FRFNVPYIGDINIDSRNTNDFDFISKSTRDYLTDEKYYDIKYLVRKLANNYIRSRYT
>PF3D7_0209100
------MSD-DDDKIYIYSDLFSKNFSDDEK-DDS-Y---EREKQ---------VY-SG-SETQNAENEYSKLRAQNSTI
LNNYFDNDNIKNVENLK-SNDPDQIDLILFPVNKNYYMNLFDGQLIENIHSIKLRKAGFYAIYVENNNNSKWDGIYFGLS
RMQVELDYKLITKKNKDGGEY-E--KRNTSS--Y-DNTESVQN-----TVGSEKEET-----------------------
--------------------ENKNEETSNYNSNLNNEINKICKYNLDQTDILLDDSN---------SER--RRNSKFKIK
NTNYYDNLMLQN------KY-T-NSILYDDDDDKNNTETYTCTFKTEDQIRVPSQKKKYIYLYNKYDNATLDLNVHTYMS
LGMSILCKYSLLYCGKYNHIPRDPYTPFKKPVSILSLDGGGILTISTLLVLNRLEAELRKEIGSDDIKLIDCFDMVCGTS
AGGLISLALLREIDLQDVSNMWPSTIKKVFEGNRNIISGIFFEGYDVNNVKDVFLERMGNKFMSSYKKFYCFVTATDVKH
KPYKLFLIRNYTHKYNSINAESYDGINKVPLWLAAWATASAPTYLKGPSAEDIKKLGINIKPEIHLVDGALKASNPALIA
LEECARLNNKNLSTFIKEDLDTLVSIGTGQVPTKLTQSGA-SSKSASTFEILINSTHLLTRANDTHREVLQRLADRENTY
FRFNVPHIGDIEIDSQDVRDFDLISKATQDYLFDEKFYEIKRLAHKLANNYIRSKYL
>PocGH01_04020900
------MSDDDDEKIYIYSDLFTKKFTDDEK-DDI-Y---EKEKKK------K-AY-SDEGILTDGENEYSKLRAETSTI
LNNYFYDENLKNSQNDD-MRNTLYGDVISFPLKKNNSIVLFNGELNDNKHSVKLRKSGFYCIFLENNNASKWDSIYFGLS
KIQVELHYKLRVRNDIDEELY-E--RRSNTE--S-EDIEHFDN-----VTNSDREEE-----------------------
--------------------YNKSEHIDDSKSNINDEVNEICKFNLEQTERLLEETVD--------SPK--RSSSKFKVK
DTTYYNNSTVRD------KY-G--PTVFH--EENNNTETFTCAFNNEDQIRVPSKKKKYIYLYNKSENTLLDITVRTYMS
LGMAIQCKYGVLYCGKHNKIPRDPHAPFRKPVSILSLDGGGVLAMSSLIVLSRIESEIRKEIGSDDVKLIDCFDMICGTS
AGGLITLMLLQEIGIQEIRVIFTNTMKKIFEGGRNLISGIFFEGYDINIVKDIFMEHFGNNFLVSYKNVYGFVTATDVKH
NPYKICLLRNYIHKYNAINGESYEGINKVPLWLAAWSTASAPTYLKGPSSEDFKKLGFNIKPEIHLVDGALKASNPSLIA
LEECARLNNKNLINFIKEDLDTLVSIGTGKSPTKLTQSGT-NSKSASTFEILINSTHLLTRANDTHREVLQWLSDCENTY
FRFNAPNIGDIEIDSQDIRDFDLISKATRDYLYDEKYYEIKRLAQKLANNYIRSRYL
>PGAL8A_00015900
------MSD-EDEKIYIYSDLFSKNFSEDEK-DRT-F---HKEKK---------VY-SS-NELKNGENEYSKLRAENSTI
LNDYFENENIKNLNEGN-INSNEKNDVILFPINKNYSMNIFDGQLVENKHSVKLTKSGFYSIFIENNNNSKWDSIYFGLS
KIQVELNYKLMIKKDMIEKEC-E--ENN--Q--N-DNT----------TVNDEKEEN-----------------------
--------------------YNLEKKFMNSFSNLNNEINEVCKYNLDQTEILLEDN----------SEK--RKNDKFKAK
NTNYYDNLILKN------KY-A--SILFD--TNNNSPETYTCSFKTEDQIRVPSKRKKNVYLYNKEENTILELTVRTYMS
LGMSVLCKYGLLYCGKYNQIPRDPYVPFKKPVSILSLDGGGILTISTLLVLNRLEIEIRKEIGSDDINLIDCFDMVCGTS
AGGLISLALLREIGVQDVTNLWPSTMKKVFEGNRNLISGILFEGYDINRVKNVLMERIGNKFISSYKKLYCFVTATDVKH
KPYKLFLIRNYTHKYNSINGESYDGINKVPLWLAAWATASAPTYLKGPSADDIKKLGIKVKPEIHLVDGALKASNPALIA
LEECARLNNKNLSTFIKEDLDTLVSIGTGQLPTKLTQSAS-SSKSASTFEILINSTHLLTRANDTHREVLQWLADRENTY
FRFNVPNIGDIDIDSQDIKDFDLIAKATQDYLFDEKYYEIKRLANKLANNYIRSKYL
>PRCDC_0208000
------MSD-DDDKIYIYSDLFSKNFSDDEK-DDS-Y---EREKQ---------VY-SG-SETQNAENEYSKLRAQNSTI
LNNYFDNDNIKNVENLK-SNDPDQIDLILFPVNKNYYMNLFDGQLIENIHSIKLRKAGFYAIYVENNNNSKWDGIYFGLS
RMQVELDYKLITKKNKDGGEY-E--KRNASS--Y-DNTESVQN-----TVGSEKEGT-----------------------
--------------------ENKNEETSNYNSNLNNEINKICKYNLDQTDILLDDSN---------SER--RRNSKFKIK
NTNYYDNLMLQN------KY-T-NSLLYDD-DDKNNTETYTCTFKTEDQIRVPSQKKKYIYLYNKYDNATLDLNVHTYMS
LGMSILCKYSLLYCGKYNHIPRDPYTPFKKPVSILSLDGGGILTISTLLVLNRLETELRKEIGSDDIKLIDCFDMVCGTS
AGGLISLALLREIDLQDVSNMWPSTIKKVFEGNRNIISGIFFEGYDVNNVKDVFLERMGNKFMSSYKKFYCFVTATDVKH
KPYKLFLIRNYIHKYNSINAESYDGINKVPLWLAAWATASAPTYLKGPSGEDIKKLGINIKPEIHLVDGALKASNPALIA
LEECARLNNKNLSTFIKEDLDTLVSIGTGQVPTKLTQSGT-SSKSASTFEILINSTHLLTRANDTHREVLQRLADRENTY
FRFNVPHIGDIEIDSQDVRDFDLISKATQDYLFDEKFYEIKRLAHKLANNYIRSKYL
>PPRFG01_0209100
------MSD-DDDKIYIYSDLFSKNFSDDEK-DDS-Y---EREKQ---------VY-SG-SETQNAENEYSKLRAQNSTI
LNNYFDNDNIKNVENLK-SNDPDQIDLILFPVNKNYYMNLFDGQLIENIHSIKLRKAGFYAIYVENNNNSKWDGIYFGLS
RMQVELDYKLITKKNKDGGEY-E--KRNTSS--Y-DNTESVQN-----TVGSEKEET-----------------------
--------------------ENKNEETSNYNSNLNNEINKICKYNLDQTDILLDDSN---------SER--RRNSKFKIK
NTNYYDNLMLQN------KY-T-NSILYDDDDDKNNTETYTCTFKTEDQIRVPSQKKKYIYLYNKYDNATLDLNVHTYMS
LGMSILCKYSLLYCGKYNHIPRDPYTPFKKPVSILSLDGGGILTISTLLVLNRLEAELRKEIGSEDIKLIDCFDMVCGTS
AGGLISLALLREIDLQDVSNMWPSTIKKVFEGNRNIISGIFFEGYDVNNVKDVFLERMGNKFMSSYKKFYCFVTATDVKH
KPYKLFLIRNYTHKYNSINAESYDGINKVPLWLAAWATASAPTYLKGPSAEDIKKLGINIKPEIHLVDGALKASNPALIA
LEECARLNNKNLSTFIKEDLDTLVSIGTGQVPTKLTQSGA-SSKSASTFEILINSTHLLTRANDTHREVLQRLADRENTY
FRFNVPHIGDIEIDSQDVRDFDLISKATQDYLFDEKFYEIKRLAHKLANNYIRSKYL
>PmUG01_04023000
------MND-DDGKVYIYSDLFTANFSDDEK-DDD-YDTYEKEKKK------K-ISSED-DALKNGENEYSRLRAENSTI
LNNYFNNENIKNFNNNNHMNSTRHDEVTIFPTNKCYSVNLFDGELVENRHTIKLKKAGFYCICLENYNSSKWDGIYLGLS
KIQVELNYKLLLPNDNNSEQF-E--GSN--N--Y-VNKEMIDNYKKE-MVHSDEEEN-----------------------
--------------------NIIIKQVPSPLSSLNDEINEICKYNLEQTNIMVDETSD--------KQK--KCNNKFKTK
NANYYGPFMAAN------KY-G--SSVFD--DNNNSTETFTCTFNNEDQIRVPSKKKKYIYLFNKTENTLLDITVQTYMS
LGMSVLCKYGLLYCGKYNQNPRDPYVPFRKPVSILSLDAGGILSLSTLIVLSRIENEIRKEIGSNDVKLIDCFDMICGTS
AGGLISLMLLREVGLQEIMELVPNILEKAFEGSRNIISGILFEGYDINNVKDLFMKHIGSNFMASYKNIYCFVTATDVKH
NPYKLFLLRNYTHKYNAINGESYEGINKVPLWLAAWATASAPTYLKGPSAQDIKKLGFNIKPEIHLVDGALKASNPSLIA
LEECARLNNKNLSSFIKEDLDTLVSIGTGKSPTKLTQSDF-SGKSASTFEILINSTHLLSRANDTHRELLQWLSDRENTY
FRFNVPNIGDINIDSQDVRDFDLIAKATRDYLFDEKYYEIKRLAHKLANNYIRSKYL
>PVVCY_0300720
MRKEKKMNNGEDGNIYMYSDLFTSNLSDNEN-EDK-Y---EKDKKDKKKNKSV-VYTDD-GYLQHGENEYSKLRAENSTI
LNNYFHNENIKPSEHDK-NAYVAWDDMIIFPVDKKYSLKLFEGELSENKHTIKLRKPGFYCIALENNNDGKWDTIYFGFS
KIQIELSYKLISKNDLPNAEG-K--ERENTN--N-DRISNFGK-----NKQSPNEDN-----------------------
--------------------NKSIVEEMNSISDASDHINDMYKYTYEESEDMHDEKVPDTIRGRSNSVI--NNKNKLKNK
NTNYHKP-MTKN------RY-N--SKLSL--DHHNTIETFRCTFNNENKIRVGSNAKKYIYIYSKDADTYLDIFVRTHMA
LGMCIMCKYSLLYCGKNNKIPDDPYVPFRRPVSILSLDSGGVLATSSLIVLTRIENELRKELGNDNVNIMDCFDMVCGTS
AGGLISLGLLGGYSLQDISVLLPDIMEKTFEGNRNIISGIFFEGYDINNVKNLFMEHIGNTFLASHKNLYCFVTATDVKH
NPYKLFLLRNYTHKYNAINGESYAGLNQMPLWLAAWATASAPTYLKGPNEDDFKQYGFNIKPEIHLVDGALKASNPALIA
LEECARLNNKALPNFIHDDLDTLVSIGTGHSPMKLTKSGNDSTKTASTFEILINSTHLLTRATDTHREVLHWLSEKENTY
FRFNVPYIGDINIDSRNTDDFDFISKSTLDYLTDEKYYDIKCLVRKLANNYIRSRYT
>PCHAS_0308400
MRKEKRMNNGEDGNIYMYSDLFTSNLSDNEN-DDK-Y---EKEKKKK----SV-VYTDD-AYLKHGENEYSKLRAENSTI
LNNYFHNDNIKPSEHDK-NASVAWDDMIIFPVDKKYTLKLFEGELSENKHTIKLRKPGFYCIALENNNDGKWDTIYFGFS
KIQIELSYKLIPKNDLANAEG-K--ERENTN--N-DRVSNFGK-----SKQSPNEDN-----------------------
--------------------NKSIAEEMNSFSDASDNMNDMYKYTYEESEDMLDEKAPDIMRGKSNSMI--SNKTKLKNK
NSNYNPNPMMKS------RY-S--SRLYH--DHHNNIETFRCTFNNENKIRVSSNAKKHIYLYSKDADTYLEISVRTHMA
LGMCIMCKYSLLYCGKNNKIPDDPYVPFRRPVSILSLDSGGVLATSSLIVLTRIENELRKELGNDTVNLIDCFDMVCGTS
AGGLISLGLLGGYSLQDISILLPHIMEKTFEGNRNIISGIFFEGYDINNVKNLFMEHIGNKFLASHKNLYCFVTATDVKH
NPYKLFLLRNYTQKYNAINGESYAGLNQMPLWLAAWATASAPTYLKGPNEDDFRKYGFNIKPEIHLVDGALKASNPALIA
LEECARLNNKALPNFIHDDLDTLVSIGTGHSPMKLTKSGNDSTKTASTFEILINSTHLLTRANDTHREVLHWLSEKENTY
FRFNVPYIGDINIDSRNTDDFDFISKSTLDYLTDEKYYDIKCLVRKLANNYIRSRYT
>AK88_03827
------MKD-EEERIYMYSDIFSHGLSGEEN-SDAEE---EREKKKNKK--KKKKI-ND-NNLKNGENEYSKLRAENSTI
LNNYFDAEPIKCYNPQV-INASLQHDFLQFPQNKEHTLNIFDGELNENKHSVQLRKPGFYCIYVENNNNSKWDSIYFGLS
KMQVELNYKLISQNVGKDTQG-KAEPHNKKVI-LHKNQQRKKH-----PSHNQKEEEEEDDVG-VHVEEEEEEEEEEEEE
EAEHEHDEDEHD-EEEHDDMNLKRDPMLLDNSDLNEEINKICNYNFGNTDILFEGSK---------ERKNKKDKSNLKGI
KKNYYDNLRVKN------RR-KEESILFE--ENKINTENFTCTFHNENQIRVPSKKKKYVYLYNQSVNSMLHLNVSTSMS
LGMTIECRYGILYCGKYNQIPHDPYTPFRKPVSILSLDGGGILAMSTLIVLNRIENEIRKEIGNDDVKLIDCFDMVCGTS
AGGLISLALLKEMELRDITNLLPSTMQKIFEGNRNLISGILFEGYDINNVKDLFMEKLGSMFMSSHKKVYCFVTATDVKH
NPYKLFLLRNYTHKYNAISGEAYEGINKFPLWLAAWATASAPTYLKGPSSEDIKDLGIHVKPEIHLVDGALKASNPALIA
LEECARLNNKNLSSFIKEELDTLVSIGTGKSPTKLTQSGA-SGKSASTFEIILNSGHLLTRANETHREVLQWLSDRENTY
FRFNVPNIGDINIDSQDIRDFDLIAKATRDYLFDEKFYEIKRLAHKLANNYMRSRYL
>MKS88_001168
------MND-DDGKVYIYSDLFTANFSDDEK-DDD-YDTYEKEKKK------K-ISSED-DALKNGENEYSRLRAENSTI
LNNYFNNENIKNFNNNNHMNSTRHDEVTIFPTNKCYSVNLFDGELVENRHTIKLKKAGFYCICLENYNSSKWDGIYLGLS
KIQVELNYKLLLPNDNNSEQF-E--GSN--N--Y-VNKEMIDNYKKE-MVHSDEEEN-----------------------
--------------------NIIIKQVPSPLSSLNDEINEICKYNLEQTNIMVDETSD--------KQK--KCNNKFKTK
NANYYGPFMAAN------KY-G--SSVFD--DNNNSTETFTCTFNNEDQIRVPSKKKKYIYLFNKTENTLLDITVQTYMS
LGMSVLCKYGLLYCGKYNQNPRDPYVPFRKPVSILSLDAGGILSLSTLIVLSRIENEIRKEIGSNDVKLIDCFDMICGTS
AGGLISLMLLREVGLQEIMELVPNILEKAFEGSRNIISGILFEGYDINNVKDLFMKHIGSNFMASYKNIYCFVTATDVKH
NPYKLFLLRNYTHKYNAINGESYEGINKVPLWLAAWATASAPTYLKGPSAQDIKKLGFNIKPEIHLVDGALKASNPSLIA
LEECARLNNKNLSSFIKEDLDTLVSIGTGKSPTKLTQSDF-SGKSASTFEILINSTHLLSRANDTHRELLQWLSDRENTY
FRFNVPNIGDINIDSQDVRDFDLIAKATRDYLFDEKYYEIKRLAHKLANNYIRSKYL
>PGSY75_0209100
------MSD-DDDKIYIYSDLFSKNYSDDEK-DDS-Y---EREKQ---------VY-SA-SETKNAENEYSKLRAQNSTI
LNNYFDNDNIKNVENVK-SNDPDQVDPILFPVNKNYYLNLFDGQLIENRHSIKLRKAGFYAIYVENNNNSKWDGIYFGLS
RMQVELDYKLITKKNKDGGEY-E--KRNPSS--Y-DNTESVLN-----TVGSEQEET-----------------------
--------------------ENKNEETSTYNSNLNNEINKICKYNLDQTDILLDENN---------SER--RRSSNFKIK
NTNYYDNLMLQN------KY-T-NSKIYDDDDDKNNTETYTCTFKTEDQIRVTGQKKKYIYLYNKYDNATLDLNVHTYMS
LGMSILCKYSLLYCGKYNHIPRDPYTPFKKPVSILSLDGGGILTISTLLVLNRLETELRKEIGSEDIKLTDCFDMVCGTS
AGGLISLALLREIDLQDISNMWPSTIKKVFEGNRNIISGIFFEGYDVNNVKDVFLERMGNKFMSSYKKFYCFVTATDVKH
KPYKLFLLRNYTHKYNSINAESYDGINKVPLWLAAWATASAPTYLKGPSGEDIKKLGINIKPEIHLVDGALKASNPALIA
LEECARLNNKNLSTFIKEDLDTLVSIGTGQVPTKLTQSGT-SSKSASTFEILINSTHLLTRANDTHREVLQRLADRENTY
FRFNVPHIGDIEIDSQDVRDFDLISKATQDYLFDEKFYEIKRLAHKLANNYIRSKYL
>PBILCG01_0211700
------MSD-DDDKIYIYSDLFSKNFSDDEK-EDS-Y---EREKQ---------VY-SA-SETKNAENEYSKLRAQNSTI
LNNYFDNDNIKNVENVK-SNDPDQMNLILFPVNKNYYMNLFDGQLIENIHSIKLRKAGFYAIYVENNNNSKWDGIYFGLS
RMQVELNYKLITKKNKDGGEY-K--KRNSSS--Y-DNTESVQN-----TVGSEKEET-----------------------
--------------------ENKNEETCKYNSNLNNEINKICKYNLDQTDILLDDSN---------SER--RRNSKFKIK
NTNYYDNLILQN------KY-T-NSILYDD-DDKNNTETYTCTFKTEDQIRVPSQKKKYIYLYNKYDNATLDLNVHTYMS
LGMSILCKYSLLYCGKYNHIPRDPYTPFKKPVSILSLDGGGILTISTLLVLNRLETELRKEIGSDDIKLIDCFDMVCGTS
AGGLISLALLREIDLQDVSNMWPSTIKKVFEGNRNIISGIFFEGYDVNNVKDVFLERMGNKFMSSYKKFYCFVTATDVKH
KPYKLFLIRNYIHKYNSINAESYDGINKVPLWLAAWATASAPTYLKGPSGEDIKKLGINIKPEIHLVDGALKASNPALIA
LEECARLNNKNLSTFIKEDLDTLVSIGTGQVPTKLTQSGT-SSKSASTLEILINSTHLLTRANDTHREVLQRLADRENTY
FRFNVPHIGDIEIDSQDVRDFDLISKATQDYLFDEKFYEIKRLAHKLANNYIRSKYL
>PADL01_0207800
------MSD-DDDKIYIYSDLFSKNYSDDEK-DDS-Y---EREKQ---------VY-SA-SETKNAENEYSKLRAQNSTI
LNNYFDNDNIKNVENVK-SNDPDQIDPILFPVNKNYYLNLFDGQLIENRHSIKLRKAGFYAIYVENNNNSKWDGIYFGLS
RMQVELDYKLITKKNKDGGEY-E--KRNPSS--Y-DNTESVLN-----TVGSEQEET-----------------------
--------------------ENKNEETSTYNSNLNNEINKICKYNLDQTDILLDENN---------SER--RRSSTFKVK
NTNYYENLMLQN------KY-T-NSKIYDD-DDKNNTETYTCTFKTEDQIRVTGQKKKYIYLYNKYDNATLDLNVHTYMS
LGMSILCKYSLLYCGKYNHIPRDPYTPFKKPVSILSLDGGGILTISTLLVLNRLETELRKEIGSEDIKLTDCFDMVCGTS
AGGLISLALLREIDLQDISNMWPSTIKKVFEGNRNIISGIFFEGYDVNNVKDVFLERMGNKFMSSYKKFYCFVTATDVKH
KPYKLFLLRNYTHKYNSINAESYDGINKVPLWLAAWATASAPTYLKGPSGEDIKKLGINIKPEIHLVDGALKASNPALIA
LEECARLNNKNLSTFIKEDLDTLVSIGTGQVPTKLTQSGT-SSKSASTFEILINSTHLLTRANDTHREVLQRLADRENTY
FRFNVPHIGDIEIDSQDVRDFDLISKATQDYLFDEKFYEIKRLAHKLANNYIRSKYL
>PY17X_0306800
------MSNGEDGHIYMYSDLFNSNLSDNEN-EHI-Y---EKDKKKK-K--SV-VYTSD-DYLQHGENEYSKLRAENSTI
LNNYFNNEHIKPSDNDT-NINASWDDIIIFPVDKKYTLKLFEGELSENKHTIKLRKPGFYCIALENNNDGKWDTIYFGFS
KMQIELNYKLIVKENSINEEG-TEKEKENTK--N-DRISNLGK-----NKQTSNEEH-----------------------
--------------------NKSIPEEIHSISDISDELLDMYKYTFGESEDLFDDKITDSMKGKNNNMI--GNKNKL--K
NKNYNYNSMIKN------KY-N--SRLAH--DNHNTIETFRCTFNNESKIRVSANAKKYIYLYSKDPDTYLDIFVRTHMA
LGMCIMCKYSLLYCGKQNKIPDDPYVPFRKPVSILSLDSGGVLATSTLIVLTRIEHELRKELGNDTINLIDCFDMVCGTS
AGGLISLALLEGYSLQEISALLPFIMEKTFEGNRNLISGIFFEGYDINNVKELFMKHIGNKFLASCKNLYCFVTATDVKH
NPYKLFLLRNYTHKYNAINGESYGGLNKIPLWLAAWATASAPTYLKGPNEDDFKTYGFNIKPEIHLVDGALKASNPALIA
LEECARLNNKALPNFIHDDLDTLVSIGTGHSPMKLTKSGNDSSKTASTFEILINSAHLLTRANDTHREVLHWLSEKENTY
FRFNVPYIGDINIDSRNTDDFDFISKSTRDYLTDEKYYDIKYLVRKLANNYIRSRYT
>PKNH_0412000
------MND-EEERIYMYSDIFSHGLSGEEHSDDT-G---EREKKKTQK--KKKNL-KD-NNIKNGENEYSKLRAENSTI
LNNYFDVEPIKSFSPQV-VNASLHSDFLQFPQNNEHTLNIFDGELTQHKHSVQLRKPGFYCIYVENSNNSKWDSIYFGLS
KMQVEVNYKLIPQNEENATQG-KAQERNKEAF-R-GKPQRKKS-----PSANQKEEEGDLSDDVPDDDND----DDHQDD
DVEKEGEESD---VDVEEEKGEKREPMTMEKENLNDEISRICNFNFDQTDILFQDSK---------EIKNTKHMNNIKGR
NKNCYNNLRVKN------KK-K-ESALFE--ENKTNTESFSCTFHNENQIRVSSKKKKYVYLYNNSANSMLHLNVSTCMS
LGMTIECRYGLLYCGKYNQIPQDPYTPFRKRVSILSLDGGGILAMSTLIVLNRIENEIRKVIGNDDVKLIDCFDMVCGTS
AGGLISLALLKQMGLRDVTNLLPSTMQKIFVGNRNIISGILFEGYDINNVKDLFMEKLGTMIMSSYKKVYCFVTATDVKH
NPYKLFLLRNYTHKYNAINGESYEGINKFPLWLAAWATASAPTYLKGPSSEDMKDLGFHIKPEIHLVDGALKASNPALIA
LEECARLNNKNLSSFIKEDLDTIVSIGTGKSPTKLTQSAA-SGKSASTFEIIINSAHLLTRANETHREVLQWLSDRENTY
FRFNVPNIGDINIDSQDVRDFDIIAKATRDYLFDEKFYEIKRLAHKLANNYMRSRYL
>PVL_040011200
------MND-EEERIYMYHDIFSHSLSGEEN-SDG-G---EREKRKIQK--KKKKL-SD-SNLKNGENEYSKLRAETSTI
LNDYFDVEPSRCFNPEG-GEASLENDFLQFPQNKEQTLDIFDGELTGNKHSVQLRKPGFYCIYVENGNNSKWDSIYFGLS
KMQVELNYKLILQDEEKAPQG-KAEERRRRAA-R-GKPQRKRQ-----VA-DRREEYEEDGEEEDADEEADEEADEEADE
EADEEADEYDREYGEYDGDANPKRDPLTTESANLSDEISKICKFNFAQTDGLFDDSK---------GRRNPKQISKMKGR
KKSYYDQLREKPRKKKKKKK-K-ESALFE--ENKTNTESFTCTFHSENQIRVSSKKKKYVYMYNKSANSMLHLNVSTCMS
LGMSIQCRYGLLYCGKYHQIPRDPYTPFRKPVSILSLDGGGILAMSTLIVLNRIENEIRKEIGNDDVKLIDCFDMVCGTS
AGGLISLALLKEMGLRDVTNLLPSTMQKIFEGNRNIISGILFEGYDINNVKDLFMEKIGSRFMSSHKRVYCFVTATDVKH
NPYKLFLLRNYSHKYNAINGESYEGINKVPLWLAAWATASAPTYLKGPSSEDIKNLGFHIKPEIHLVDGALKASNPALIA
LEECARLSNKNLSAFIKEELDTLVSIGTGKSPTKLTQSGA-SGKSASTFEILLNSAHLLTRANETHREVLQWLSDRENTY
FRFNVPNIGDIDIDSQDVRDFDIIAKATRDYLFDEKFYEIKRLAHKLANNYMRSRYL
>PcyM_0414100
------MND-EEERIYMYSDIFSHGLSGEEN-SDA-D---EREKRKNKK--KKKKL-SD-NNLKNGENEYSKLRAETSTI
LNDYFDVEPIRCFNQEV-IDASLQSDFLQFPQNKEHTLNIFDGELTENKHSVQLRKPGFYCIYVENSNNSKWDSIYFGLS
KMQVELNYKLIPQNEDKDTQG-KAEERKKKVT-R-EKPQQKKH-----PLASQKEEEGEEAEEGDEAEEG--EEFEE-GE
EFEEGEEEFEEEFEEGKEKNNQKRDPMIIETFNLNDEINKICSYNFDQTDMLFDDSR---------ERKNRKNMNKLKSR
KKNYYDNLRMKN------KR-KECTALFE--ENKTNTENFSCTFHNENQIRVSSKKKKYVYLYNKGANSMLHLNVSTCMS
LGMTIQCRYGLLFCGKYHQIPQDPYTPFRKPVSILSLDGGGILAMSTLIVLNRIENEIRKEIGNDDVKLIDCFDMVCGTS
AGGLISLALLKEMGLRDITNLLPSTMQRIFEGNRNIISGILFEGYDINNVKDLFMEKIGSMFMSSYKNVYCFVTATDVKH
NPYKLFLLRNYTHKYNAINGESYEGINKVPLWLAAWATASAPTYLKGPSSEDIKDLGFHIKPEIHLVDGALKASNPALIA
LEECARLNNKNLSAFIKEELDTLVSIGTGKSPTKLTQSGA-SGKSASTFEILLNSAHLLTRANETHREVLQWLSDRENTY
FRFNVPNIGDIDIDSQDVRDFDIIAKATRDYLFDEKFYEIKRLAHKLANNYMRSRYL
>PBLACG01_0205800
------MSD-DDDKIYIYSDLFSKNFSDDEK-DDT-Y---EREKQ---------VY-SA-SETKNAENEYSKLRAQNSTI
LNNYFDNDNIKNVENVK-SNDPDQIDLILFPVNKNFYMNLFDGQLIENRHSIKLRKAGFYAIYVENNNNSKWDGIYFGLS
RMQVELDYKLITKMNKDSGEYNE--KRNPSS--Y-DNTESVQN-----TVGSEKEET-----------------------
--------------------EKKNEETSKYNSNLNNEINKICKYNLDQTDILLDDSN---------SER--RRNSKFKVK
NTNYYDNLMVQN------KY-T-NSILYDD-DDKNNTETYTCTFKTEDQIRVPSPKKKYIYLYNKYDNATLDLNVHTYMS
LGMSILCKYSLLYCGKYNHIPRDPYTPFKKPVSILSLDGGGILTISTLLVLNRLETELRKEIGSDDIKLIDCFDMVCGTS
AGGLISLALLREIDLQDISNMWPSTIKKVFEGNRNIISGIFFEGYDVNNVKDVFLERMGNKFMSSYKKIYCFVTATDVKH
KPYKLFLIRNYTHKYNSINAESYDGINKVPLWLAAWATASAPTYLKGPSGEDIKKLGINIKPEIHLVDGALKASNPALIA
LEECARLNNKNLSTFIKEDLDTLVSIGTGQVPTKLTQSGT-SSKSASTFEILINSTHLLTRANDTHREVLQRLADRDNTY
FRFNVPHIGDIEIDSQDVRDFDLISKATQDYLFDEKFYEIKRLAHKLANNYIRSKYL
>PCOAH_00008710
------MND-EEERIYMYSDIFSHGLSGEENSDDA-V---EREKRKTKK--KKKNL-ND-NNLKNGENEYSKLRAENSTI
LNDYFDVEPIKDFTPQV-VNASLHSDFLQFPQNKEHTLNIFDGELTVNKHSVQLRKSGFYCIYVENSNNSKWDSIYFGLS
KMQVEVNYKLIPQNEEEATQG-KTQLRNKQATTR-EKPQRRKS-----PSVNPKEEEEELDEGGDEAEEE--GEGEESDE
---------------VGDVEDEKREPTIIENENLNDEISKICNYNFDQTDILYEESK---------ERKNKKHISKMKGR
KKNYYDNLRVKH------KK-K-ESVSLE--ENKTNTENISCTFHNENQIRVSSKKKKYVYLYNCSANSMLHLNVSTCMS
LGMTIECRYGLLYCGKYNQIPQDPYTPFRKPVSILSLDGGGILAMSTLIVLNRIENEIRKEIGNDDVKLIDCFDMICGTS
AGGLISLALLKEMGLRDVTNLLPSTMQKIFEGNRNLISGILFEGYDINNVKDLFMEKLGSMFMSSYKKVYCFVTATDVKH
NPYKLFLLRNYSHKYNAINGESYEGINKVPLWLAAWATASAPTYLKGPSSEDIKDLGFHIKPEIHLVDGALKASNPALIA
LEECARLNNKNLSAFIKEELDTIVSIGTGKSPTKLTQSVA-SGKSASTFEIILNSGHLLTRANETHREVLQWLSDRENTY
FRFNVPNIGDIDIDSQDVRDFDLIAKATRDYLFDEKFYEIKRLAHKLANNYMRSRYL
>PRELSG_0413500
------MSD-EDEKIYIYSDLFSKNFSDNEK-DET-F---HKEKK---------VY-SS-SELKNGENEYSKLRAENSTI
LNDYFESENIKNLNDGN-INSNEHNDIILFPQNKNYSVNLFVGQLVENKHSVRLTKPGFYSIYIENNNNSKWDSIYFGLS
KIQVELNYKLMIKNDVTVKEY-E--GNN--S--N-DNIESFKD---NITINDENEEN-----------------------
--------------------DNIRKEYINSRYGLNYEINEICKYNLNKTEILLDDN----------SEK--RKNDKYKAK
NTNYYDNFILKN------KC-A--SVLFD--TNNSSPETYTCSFKTEDQIRVPSKKKKNIYIYNKDENTILELTVRTYMS
LGMSVLCKYGLLYCGKYNQIPRDPYTPFKKPVSILSLDGGGILSISTLLVLNRLEIELRKEIGSDDVNLIDCFDMVCGTS
AGGLISLALLKEIGVQEVTNLWPGTMKKIFEGSRNLISGILFEGYDINRVKNILMERIGNKFISSYKKLYCFVTATDVRH
KPYKLFLIRNYTHKYNSINGESYDGINKVPLWLAAWATASAPTYLKGPSAEDIKKLGIQIKPEIHLVDGALKASNPSLIA
LEECARLNNKNLSTFIKEDLDTLVSIGTGQLPTKLTQSTS-SSKSASTFEILINSTHLLTRANDTHRELLQWLADRENTY
FRFNVPNIGDINIDSQDIKDFDLIAKATQDYLFDEKYYEIKRLANKLANNYIRSKYL
