# Supplementary material for: Phosphorylation in the Plasmodium falciparum Proteome: A Meta-Analysis of Publicly Available Data Sets
Source: J Proteome Res. 2024 Oct 30;23(12):5326–41. doi: 10.1021/acs.jproteome.4c00418 (PMC11629380; doi:10.1021/acs.jproteome.4c00418)
Supplement: Supplementary file 7 — pr4c00418_si_007.zip [file pr4c00418_si_007.zip › plasmodium_alignments/PF3D7_0209200_orthos.afa]

>PGSY75_0209200
MSKYRAPLPHFNCKSKFEKIYEENLNNGSFKRINNRKNNEIRDMFIKLGEDENCGSSCFYSLGNTKILTTVYGPNPDSKY
ATYSKGKVFLDVKSLNINTIGASDRERDNDIKSLLIECISNIILLEKYPQCSIKIKCLIIQDDGGCLSATLTCISLALLK
AQVQMKDIIISININSIICPVTKKMYHLVDLDGMEEKYYQSKYEMNSITLGICLNLKTVCFYHGAGSFFNSKNLAEITSY
GECACKSLGSEIKKVLKQYTKKRIDSIYQKVNVLE
>PCHAS_0308500
MSHYRAPLPHFNFKSKIEKCDEEFQKNGNFKRINNRKNNEIRDMFIKLGENGYSDASCFYSLGNTKILCLIYGPKPDSKN
TTYDKGKVLLEVKNLNMDISEASDK-SDEDIKNLLIECISNIIILEKYPQCSITIKCLIIQNDGGCLSAALTCISLALVK
AQIQMRDMIISITINSIICPNTKRVFHLVDLDRLEEKYYRSKYEMNTITLGICLNLRTVCFFHGFGSFFNNKTLAEVIGY
AEGACRSLGCEIKNTLKKYIAKDKPGT---ATLPS
>PRELSG_0413400
MSRYKVPLPPYNFKSKIQKIDEEFLKNDSFKRINNRRNNEIRDMFIKLGEDGYSDASCFYSLGNTKILCLIYGPKPDSKN
ATYDKGKVFLDIKSLNMNTYGTNEK-NDDDIKSLLIECISNIIILDKYPHCSIYIKCLIIQSDGGCLSATLTCISLALIK
AQIQMHDIIISINIHSIICPNTKRVYHLVDLDGLEEKYYKSKYEMNEITLGICLNLRTVCFFHGSGNFFNSKTLEEIINY
AECACRSLGCEIKKILKNYILKKQEY----SSINQ
>PBANKA_0306300
MSHYRAPLPHFNFKSKIEKCDEEFQKNGNFKRINNRKNNEIRDMFIKLGENGYSDASCFYSLGNTKILCLIYGPKPDSKN
TTYNKGKVLLEIKNLNMEISEASDK-SDEDIKNLLMECISNIIILEKYPQCSITIKCLIIQNDGGCLSAALTCISLALVK
AQIQMRDMIISITINSIICPNTKRVFHLVDLDKLEEEYYRSKYEMNTITLGICLNLRTVCFFHGFGSFFNNKTLAEVIGY
AEGACRSLGCEIKNTLKKFITKDKAGT---SALSS
>AK88_03828
MSKYRAPLPPYNFKSKIEKIDEEFRRSGTFRRINNRKNNEIRDMFIKLGADGYSDASCFYSLGNTKILALIYGPKPDSKN
ATYDKGKVFLEIKSLNMNDHGANDE-SDENIKNLLLECVSSVILLDQYPQCSINIKCLIIQNDGGCLSATLTCISLALIN
AQIKMRDIIVSVNVNSIICPNTKRMFHLVDVDSLEEKYYGGKYDTNSITLGICLNLRTVCFFHGSGNSFNSKTLSEIISY
AECACRSLGCEIKTVLKNYMAKKHEI------SCT
>PY17X_0306900
MSHYRAPLPHFNFKSKIEKCDEEFQKNGNFKRINNRKNNEIRDMFIKLGENGYSDASCFYSLGNTKILCLIYGPKPDSKN
TTYDKGKVLLEIKNLNMEISETSDK-SDEDIKNLLMECISNIIILEKYPQCSITIKCLIIQNDGGCLSAALTCISLALVK
AQIQMRDMIISITINSIICPNTQRVFHLVDLDKLEEKYYRSKYEMNTITLGICLNLRTVCFFHGFGSFFNNKTLAEVIGY
AEGACRSLGCEIKNTLKKYITKDKAGN---STLPS
>PcyM_0414000
MSKYRAPLPPYNFKSKIEKIDEEFRRSGTFRRINNRKNNEIRDMFIKLGADGYSDASCFYSLGNTKILALIYGPKPDSKN
ATYDKGKVFLEIKSLNMNDDGANDE-SDENIKNLLIECVSSVILLDQYPQCSINIKCLIIQNDGGCLSATLTCISLALIN
AQIKMRDIIVSVNVNSIICPNTKRVFHLVDVDSLEEKYYEGKYDTNSITLGICLNLRTVCFFHGSGNSFNSKTLSEIISY
AECACRSLGCEIKTVLKNYMAKKHEI------SCA
>PCOAH_00008720
MSKYRAPLPPYNFKSKIEKIDEEFRRSGTFRRINNRKNNEIRDMFIKLGTDGYSDASCFYSLGNTKILALIYGPKPDSKN
ATYDKGKVFLDIKSLNMNDDRAKDE-SDENIKNLLLECVSSVILLNQYPQCSINIKCLIIQNDGGCLSATLTCISLALIN
AQIKMRDMIVSVNVNSIICPNTKRVFHLVDVDSLEEKYYRGKYDTNSITLGICLNLRTVCFFHGSGNSFNSKTLSEIISY
AECACRSLGCEIKTVLKNYMAKKHEI------SCG
>PmUG01_04022900
MSNYRAPLPHYNFRSKTEKIDEEFLKSGIFKRINSRENNEIRDMFIKLGEDGYSDASCFYSLGNTKVLTLIYGPKPDSKN
ATYDKGKVFLEIKSLSMNAFGTTDK-SDEDIKNLLIECISSIILLERYPQCSINIRCLIVQNDGGCLSATLTCISLALTK
AQIQMRDLIISININSLICPNTRRVFHLVDLDALEEKYYGSKCQMNTITLGICLNLRTVCFFHGTGSFFNDKNLAQIIGY
AESACRSLGCEIKKTLKNCILKKKES------LSP
>PBILCG01_0211800
MLKYRAPLPHFNCKSKFEKIYEENLNNGSFKRINNRKNNEIRDMFIKLGEDENYGSSCFYSLGNTKILTTVYGPNPDSKY
ATYSKGKVFLDVKSLNMNTIGAIDRERDDDIKSLLIECISNIILLEKYSQCSIKIKCLIIQDDGGCLSATLTCISLALIK
AQIQMKDIIISININSIICPVTKKVYHLVDLDGMEEKYYQSKYEMNSITLGICLNLMTVCFYHGTGSFFNSKTLAEITSY
GECACKSLGSEIKKVLKQYTKKRLDSIYQKVNVLE
>PKNH_0411900
MSKYRAPLPPYNFKSKIEKIDEDFRRSGTFKRINNRKNNEIRDMFIKLGTDGYSDASCFYSLGNTKILALIYGPKPDSKN
ATYDKGKVFLEIKSLNMNDDRANDE-SDENIKNLLLECVSSVILLDQYPQCSINIKCLIIQNDGGCLSATLTCISLALIN
AQIKMRDIIVSVNVNSIICPNTKRVFHLVDVDNLEEKYYGEKYDTNSITLGICLNLRTVCFFHGSGNSFNSKTLSEIISY
AECACRSLGCEIKTVLKNYMAKKHEI------SCS
>PVP01_0415600
MSKYRAPLPPYNFKSKIEKIDEEFRRSGTFRRINNRKNNEIRDMFIKLGSDGYSDASCFYSLGNTKILALIYGPKPDSKN
ATYDKGKVFLEIRSLNMNDDGANDE-SDENIKNLLIECVSSVILLDQYPQCSINIKCLIIQNDGGCLSATLTCISLALTN
AQIKMRDIIVSVNVNSIICPNTKRVFHLVDVDSLEEKYYGGKYDTNSITLGICLNLRTVCFFHGSGNSFNSKTLSEIISY
AECACRSLGCEIKTVLKNYMAKKHEI------SCA
>PRCDC_0208100
MLKYRAPLPHFNCKSKFEKIYEENLNNGSFKRINNRKNNEIRDMFIKLGEDENYGSSCFYSLGNTKILTTVYGPNPDSKY
ATYSKGKVFLDVKSLNINTIGASDRQRDDDIKSLLIECISNIILLEKYPQCSIKIKCLIIQDDGGCLSATLTCISLALIK
AQIQMKDIIISININSIICPVTKKMYHLVDLDGMEEKYYQSKYEMNSITLGICLNLKTVCFYHGTGSFFNSKTLAEITSY
GECACKSLGSEIKKVLKQYTKKRIDSIYQKVNVLE
>PADL01_0207900
MSKYRAPLPHFNCKSKFEKIYEENLNNGSFKRINNRKNNEIRDMFIKLGEDENYGSSCFYSLGNTKILTTVYGPNPDSKY
ATYSKGKVFLDVKSLNINTIGASDRERDNDIKSLLIECISNIILLEKYPQCSIKIKCLIIQDDGGCLSATLTCISLALLK
AQVQMKDIIISININSIICPVTKKMYHLVDLDGMEEKYYQSKYEMNSITLGICLNLKTVCFYHGAGSFFNSKNLAEITSY
GECACKSLGSEIKKVLKQYTKKRIDSIYEKVNVLE
>PF3D7_0209200
MLKYRAPLPHFNCKSKFDKIYEENLNNGSFKRINNRKNNEIRDMFIKLGEDENFGSSCFYSLGNTKILTTVYGPNPDSKY
ATYSKGKVFLDVKSLNINTIGASDRQRDDDIKSLLIECISNIILLEKYPQCSIKIKCLIIQDDGGCLSATLTCISLALIK
AQIQMKDIIISININSIICPVTKKMYHLVDLDGMEEKYYQSKYEMNSITLGICLNLKTVCFYHGTGSFFNSKTLAEITSY
GECACKSLGSEIKKVLKQYTKKRIDSIYQKVNVLE
>C922_02804
MSKYRTPLPPYNFKSKIEKIDEEFRRTGTFRRINNRKNNEIRDMFIKLGADGYSDASCFYSLGNTKILALIYGPKPDSKN
ATYDKGKVFLEIRSLNMNDDRANDK-SDENIKNLLLECVSSVILLDQYPQCSINIKCLIIQNDGGCLSATLTCISLALIN
AQIKMRDIIVSINVNSIICPNTKRVFHLVDVDSLEEKYYGGKYDTNSITLGICLNLRTVCFFHGSGNSFNSKTLSEIISY
AECACRSLGCEIKTVLKNYMAKKYEI------SCA
>PGAL8A_00015800
MSKYRVPLPPYNFKSKIQKIDEEFLKTENFKRINNRKNNEIRDMFIKLGEDGYSDASCFYSLGNTKILCLIYGPKPDSKN
ATYNKGKVFLDIKSLNMNTYGSNEK-SDDDIKSLLIECISNIIILDKYPHCSIYIKCLIIQSDGGCLSAALTCISLALIK
AQIQMHDMIISINIHSIICPKTNRVYHLVDLDGLEEKYYRSKYEMNEITLGICLNLRTVCFFHGSGNFFNSKTLEEIISY
AECACRSLGYEIKKILKNYILKK------------
>PVVCY_0300730
MSHYRAPLPHFNFKSKIEKYDEEFQKNGNFKRINNRKNNEIRDMFIKLGENGYSDASCFYSLGNTKILCLIYGPKPDSKN
TTYDKGKVLLEVKNLNMDISEASDK-SDEDIKNLLIECISNIIILEKYPQCSITIKCLIIQNDGGCLSAVLTCISLALVK
AQIQMRDMIISITINSIICPNTKRVFHLVDLDKLEEKYYRSKYEMNTITLGISLNMRTVCFFHGYGSFFNNKTLAEVIGY
AEGACMSLGCEIKNTLKKYIAKDKSGA---TALPS
>PVL_040011100
--------------------------------------------------------------------------------
--------------------------SDENIKNLLIECVSSVILLDQYPQCSINIKCLIIQNDGGCLSATLTCISLALTN
AQIKMRDIIVSVNVNSIICPNTKRVFHLVDVDSLEEKYYGGKYDTNSITLGICLNLRTVCFFHGSGNSFNSKTLSEIISY
AECACRSLGCEIKTVLKNYMAKKHEI------SCA
>PBLACG01_0205900
MSKYRAPLPHSNCKSKLEKIYEENLNNGGFKRINNRKNNEIRDMFIKLGEDENYGSSCFYSLGNTKILTTVYGPNPDSKY
ATYSKGKVFLDVKSLNMNTIGASDRQKDDDIKSLLIECISNIILLEKYPQCSIKIKCLIIQDDGGCLSATLTCISLALIK
AQIQMKDIIISININSIICPLTKKIYHLVDLDGMEEKYYQSKYEMNSITLGICLNLKTVCFYHGTGSFFNSKTLAEITSY
GECACKSLGSEIKKVLKQYTKKRIDSIYQKVNVLE
>PocGH01_04020800
MAQFRAPLPHHNFRSKIEKVDEEFQKSGSFKRINNRRNNEIRDMFVKLGADGYSDASCFYSLGNTKILSLIYGPKPDSKN
ATYDKGKVFLEVKNLNMNITGTSDK-TDEDIKNLLIECISSVIMLDRYPQCSINIKCLIIQNDGGCLSAALTCISLSLIK
AQIQMRDIIISININSIVCPNTKRVFHLVDLDKLEEKYYGSKYEMNVVTLGMCLNLGTVCFFHGSGSFFNNKSLAEVIGY
AECACRSLGFEIKKTLKNYM---------------
>PVL_040011000
MSKYRAPLPPYNFKSKIEKIDEEFRRSGTFRRINNRKNNEIRDMFIKLGSDGYSDASCFYSLGNTKILALIYGPKPDSKN
ATYDKGKVFLEIRSLNMNDDGANDE-------------------------------------------------------
----------------------------------------------------------VCFA----ALFARSCTREFTRF
C--------------------------------AV
>PPRFG01_0209200
MLKYRAPLPHFNCKSKFDKIYEENLNNGSFKRINNRKNNEIRDMFIKLGEDENFGSSCFYSLGNTKILTTVYGPNPDSKY
ATYSKGKVFLDVKSLNINTIGASDRQRDDDIKSLLIECISNIILLEKYPQCSIKIKCLIIQDDGGCLSATLTCISLALIK
AQIQMKDIIISININSIICPVTKKMYHLVDLDGMEEKYYQSKYEMNSITLGICLNLKTVCFYHGTGSFFNSKTLAEITSY
GECACKSLGSEIKRVLKQYTKKRIDSIYQKVNVLE
>MKS88_001167
MSNYRAPLPHYNFRSKTEKIDEEFLKSGIFKRINSRENNEIRDMFIKLGEDGYSDASCFYSLGNTKVLTLIYGPKPDSKN
ATYDKGKVFLEIKSLSMNAFGTTDK-SDEDIKNLLIECISSIILLERYPQCSINIRCLIVQNDGEFFNMSKHKKSFSPCG
PRC--------------ISNTKDKLYYNCNCNCIYNCNCNCIYNCNRSC---IYNCNRSCIYNCNRSCIYNCNLSCIYNC
----------NLSCIYNCNRNCNYNC------NHC
