# Supplementary material for: Phosphorylation in the Plasmodium falciparum Proteome: A Meta-Analysis of Publicly Available Data Sets
Source: J Proteome Res. 2024 Oct 30;23(12):5326–41. doi: 10.1021/acs.jproteome.4c00418 (PMC11629380; doi:10.1021/acs.jproteome.4c00418)
Supplement: Supplementary file 7 — pr4c00418_si_007.zip [file pr4c00418_si_007.zip › plasmodium_alignments/PF3D7_0209300_orthos.afa]

>PVL_040010900
M------LP---TRYTYAVLLLP-YVI-IILLASSDGRREKK-GVQK--ELAGRCSFLGPGV--NIREVK-I-----HGK
--WKKKKKKLQSKLDVKLEFTLKSTSTETTP-TTT---AITPKLELPCPYDGVRIGQGYDIHQIRVGPPEDIAADIAAHT
TA-GS-TAN--------------------------------------------SADPNKQSFKRLTIGGVPVETISVLSH
SDGDVIFHALVDALLGGMSCSDLGTLFPDGSSKYKNKNSLSFLRYARLLLYKRNYAIANVDIIVIAEVPKISPIREEIVR
NISSALGISESQVSLKGKTHEQLGPVGQKKAIECFASALLIRKQ-------S
>PADL01_0208000
M------FL---KGYTSNVVLII-LTY-FILLTK-----EEK-NIKK--NISG-YCFLNFGL--KKNAI--------IKK
--REKKN------------------------------------LKL-FSYNGIRIGQGYDIHKIKVLDEEYNN-------
---TN-ANN--------------------------------------------DVNKNEQSFKTLTLGGVKINNVLVLSH
SDGDIIYHSIVDSILGALGFLDIGTLFPDKDEKNKNKNSAIFLRYARLLIYKRNYNIGNVDINVIAEVPKINNIRKNIIK
NISTVLNIDESQISVKGKTHEKVGVIGEKKAIECFANILLIPKN-------S
>PF3D7_0209300
M------FL---KGYTSNVVLII-LTF-FILLTK-----EEK-NIKN--NISG-YCFLNFGL--KKNAI--------IKK
--REKQN------------------------------------LKL-FCYNGIRIGQGYDIHKIKVLDEEYN--------
---TY-ANN--------------------------------------------DFNKNEQSFKTLTLGGVKINNVLVLSH
SDGDIIYHSIVDSILGALGSLDIGTLFPDKDEKNKNKNSAIFLRYARLLIYKKNYDIGNVDINVIAQVPKISNIRKNIIK
NISTVLNIDESQISVKGKTHEKLGVIGEKKAIECFANILLIPKN-------S
>PY17X_0307000
M------KYGAIKSYIYYVVLLY-YCI-IILKIC-Y---ANK-WIKK--RGNNSGLFINSLIIDNRNGY--------RKV
EKKKKKK------------------------------------FKV-QVYNGMRIGQGYDIHQIKVKSENDD--------
---NK-INE--------------------------------------------IKEYNTQNFKTLIIGGVKINNIYVLSH
SDGDIIYHALVDSILGGGGSYDLGTLFPDKSDKYKNKNSACFLRYARMLLYKKRYIIGNIDINIIAEVPKINNIRHEIIR
NISQLLNISESQINVKGKTHEKLGVIGEKKAIECFANVLLIPK--------T
>PRCDC_0208200
M------FL---KGYTSNVVLII-LTF-FILLTK-----EEK-NIKN--NISG-YCFLNFGL--KKNAI--------IKK
--REKQY------------------------------------LKL-FCYNGIRIGQGYDIHKIKVLDEEYN--------
---TY-ANN--------------------------------------------DFNKNEQSFKTLTLGGVKINNVLVLSH
SDGDIIYHSIVDSILGALGSLDIGTLFPDKDEKNKNKNSAIFLRYARLLIYKKNYDIGNVDINVIAQVPKISNIRKNIIK
NISTVLNIDESQISVKGKTHEKLGVIGEKKAIECFANILLIPKN-------S
>PPRFG01_0209300
M------FL---KGYTSNVVLII-LTF-FILLTK-----EEK-NIKN--NISG-YCFLNFGL--KKNAI--------IKK
--REKQN------------------------------------LKL-FCYNGIRIGQGYDIHKIKVLDEEYN--------
---TY-ANN--------------------------------------------DFNKNEQSFKTLTLGGVKINNVLVLSH
SDGDIIYHSIVDSILGALGSLDIGTLFPDKDEKNKNKNSAIFLRYARLLIYKKNYDIGNVDINVIAQVPKISNIRKNIIK
NISTVLNIDESQISVKGKTHEKLGVIGEKKAIECFANILLIPKN-------S
>PVP01_0415500
M------LP---TRYTYAVLLLP-YVI-IILLASSDGRREKK-GVQK--ELAGRCSFLGPGV--NIREVK-I-----HGK
--WKKKKKKLQSKLDVKLEFTLKSTSTETTP-TTT---AITPKLELPRPYDGVRIGQGYDIHQIRVGPPEDIVADTT---
-A-DT-AAN--------------------------------------------TADPNKQSFKRLTIGGVPVETISVLSH
SDGDVIFHALVDALLGGMSCSDLGTLFPDGSPKYKNKNSLSFLRYARLLLYKRNYAIANVDIIVIAEVPKISPIREEIVR
NISSALGISESQVSLKGKTHEQLGPVGQKKAIECFANALLIRKQ-------S
>C922_02803
M------LP---IRYTYAVLLP--YLI-IILLASSDARRKKK-GVQK--ELDVLRSFLGPGI--NIREVK-I-----HGQ
--WKRKKKKLESKFDVKLEFTLKSTPTQTTT-LTTTP-TTAAKLELPCPYDGVRIGQGYDIHQIRVGPLEDITAD-----
---ST-ASP--------------------------------------------SADANKQSFKRLTIGGVQVDNISILSH
SDGDVIFHALVDALLGGMSCSDLGTLFPDDSEKYKNKKSLSFLRYARLLLYKNNYAIANVDIIVIAEVPKISRIREEIVR
NISSALGISESQVSLKGTLGLR------------------------------
>PocGH01_04020700
MM----LFP---QAYMYVVLFMV-MCCRVVILTSPLG--WKR-YIQK--RDTPVRAFLPLWV--KKNDVV-I-----YKK
--KKKKR---GGE------------------------------LRA-LLYNGIRIGQGYDIHQIRVSTDNDS--------
---TL-SEDK------Y-----------------------------------NGEENKGQCFKMLTMGGVKITGISVLSH
SDGDVVYHALVDAILGALGSYDLGTLFPDRDEKYRDKSSSSFLRYARLLLYKSGYSIGNIDINVIAEVPKISPIRRDIVR
NVSTTLRITESQISLKGKTHEKLDAVGEKRAIECFANVLLVPQ--------N
>PmUG01_04022800
MNRSYIFFS---RAYNYAALLMCCYYF-FILTQS-E---GKE-FIKKINNITR-CSFLICRK--NKVDIVAILQK--TKT
--KTKTT------------------------------------FGV-FSYDGIRIGQGYDIHQIKVHTEGED--------
---ELNIQNGGSTKNEFAAQHGGKDNSEFDAQHGVNCAHELAIHKEGYALKWVKKNTCEQNFKILTIGGVKIKNIFVRSH
SDGDIIYHSIVDSILGALGSLDIGTLFPDKEQNYQNKNSASFLRYVRLLLHKKKYAIANIDVNVIAEIPKIYPIRHTIIK
NISSLLQIDESQINIKGKTHEKLGVIGEKKAVECFANVLLIPK--------N
>PBILCG01_0211900
M------FL---KGYTSNVALII-LTF-FILLTK-----EEK-NIKN--NISG-YCFLNFGL--KKNAI--------IKK
--REKQN------------------------------------LKL-FCYNGIRIGQGYDIHKIKVLDEEYN--------
---TY-ANN--------------------------------------------DFNKNEQSFKTLTLGGVKINNVLVLSH
SDGDIIYHSIVDSILGALGSLDIGTLFPDKDEKNKNKNSAVFLRYARLLIYKKNYDIGNVDINVIAEVPKISNVRKKIIN
NISTVLNIDESQISVKGKTHEKLGVIGEKKAIECFANILLIPKD-------S
>PVVCY_0300740
M------KYGAIKSYVYYAVLLC-YCM-IISKIV-E---ANK-YINK--RGNNSRLFINSLNFDNKNSY--------SKV
--EKKKK------------------------------------FKV-HVYNGIRIGQGYDIHQIKVKTEHDD--------
---NK-MNE--------------------------------------------IKEHNTQNFKTLTIGGVKVNNIYVLSH
SDGDIIYHALVDSILGAAGSCDLGNLFPDNLDKYKNKNSASFLRYARMLLYKKGYTIGNIDINIIAEVPKISNIRHEIIR
NISQILNISESQINVKGKTHEKLGVIGEKKAIECFANVLLIPK--------I
>PCHAS_0308600
M------KYGTIKSYVYYVVLLC-YGM-IISKIV-E---ANK-YINK--RGNESGLFISSLIFDNKNGY--------SKV
--EKKKK------------------------------------FKV-HVYNGIRIGQGYDIHQIKVKTENDD--------
---NK-IHE--------------------------------------------IKEHNTQNFKTLTIGGVKINNIYVLSH
SDGDIIYHALVDSILGAAGSCDLGTLFPDKSDKYKNKNSASFLRYARMVLYKKGYTIGNIDINIIAEVPKINNIRHEIIR
NISQILNISESQINIKGKTHEKLGVIGEKKAIECFANVLLIPK--------S
>PKNH_0411800
M------LP---IRYTYAVLLP--YVI-IILLASSDGGREKR-GVQK--ELARRHSFLGPGI--KIREVK-I-----HGQ
--WKKKKKKLESKLDVKLKFTLKSTPTS--------------NQELPFPYDSVRIGQGYDIHQIRVSTPEDIT-------
------VDS--------------------------------------------SADANKQNFKRLTIGGVQVDTISVLSH
SDGDVIYHALVDALLGGMNCLDLGTLFPDGSEKYKNKKSISFLRYARLLLYKKNYAIANLDIIVIAEIPKISPIREEIVR
NISSALGISESQVSLKGKTHEKLGPIGQKKAIECFANALLIRKKS----EKI
>AK88_03829
M------LR---IRYTYVVLLL--YMI-IILLASSDGRRKKK-GVQK--ELAGRRSFLGPGI--NIREVK-I-----HEQ
--WKKKKNTLESKLGVKLKFTLKSTSTSTSTPESTTPTSTTPKGELPFPYDSVRIGQGYDIHQIRVGPPEDITAD-----
---ST-ADY--------------------------------------------TAHANKQNFKRLTIGGVQLDNISVLSH
SDGDVIFHALVDALLGGMNCSDLGTLFPDGSEKYKNKNSLSFLRYARLLLYKKNYAIANVDIIVIAEVPKISPIREQIVR
NISSALGISESQISLKGKTHEQLGPIGQKKAIECFANALLIRKKS----EKI
>PBANKA_0306400
M------KYGTIKSYIYYMVLLY-YCM-IISKIG-D---ANK-YIKK--RGNNSDLFINSLTIDNRKGY--------RKV
--EKKKK------------------------------------FKV-QVYNGMRIGQGYDIHQIKVKTENDD--------
---NK-MNE--------------------------------------------IKEYNIQNFKTLTIGGVKINNIYVLSH
SDGDIIYHALVDSILGGAGSYDLGTLFPDKSDKYKNKNSACFLRYARMLLFKKGYIIGNVDINIIAEVPKINNIRDEIIQ
NISQLLNISESQINVKGKTHEKLGVIGEKKAIECFANVLLIPK--------T
>MKS88_001166
---------------------MCCYYF-FILTQS-E---GKE-FIKKINNITR-CSFLICRK--NKVDIVAILQKTKTKT
--KTKTT------------------------------------FGV-FSYDGIRIGQGYDIHQIKVHTEGED--------
---ELNIQNGGSTKNEFAAQHGGKDNSEFDAQHGVNCAHELAIHKEGYALKWVKKNTCEQNFKILTIGGVKIKNIFVRSH
SDGDIIYHSIVDSILGALGSLDIGTLFPDKEQNYQNKNSASFLRYVRLLLHKKKYAIANIDVNVIAEIPKIYPIRHTIIK
NISSLLQIDESQINIKGKTHEKLGVIGEKKAVECFANDCNYSYSTQANMHLK
>PGSY75_0209300
M------FL---KGYTSNVVLII-LTY-FILLTK-----EEK-NIKK--NISG-YCFLNFGL--KKNAI--------IKK
--REKKN------------------------------------LKL-FSYNGIRIGQGYDIHKIKVLDEEYNN-------
---TN-TNN--------------------------------------------DVNKNEQSFKTLTLGGVKINNVLVLSH
SDGDIIYHSIVDSILGALGFLDIGTLFPDKDEKNKNKNSAVFLRYARLLIYKQNYNIGNVDINVIAEVPKINNIRKNIIK
NISTVLNIDESQISVKGKTHEKVGVIGEKKAIECFANILLIPKN-------S
>PBLACG01_0206000
M------FL---KGYTCNVVLII-LTY-FILLTK-----EEK-NIKN--NISG-YCFLNFGL--KKNAI--------IKK
--REKQN------------------------------------LKL-FSYNGIRIGQGYDIHKIKVLDEEYN--------
---TY-VNN--------------------------------------------DFNKNEQSFKTLTLGGVKINNVLVLSH
SDGDIIYHSIVDSILGALGSLDIGTLFPDKDEKNKNKNSAVFLRYARLLIYKKNYDIGNVDINVIAEVPKISNIRNKIIQ
NISTVLNIDELQISVKGKTHEKVGLIGEKKAIECFANILLIPKN-------S
>PGAL8A_00015700
M------FL---KIYTYIIL----IYF-ILLKLS-----EEKNYIKK--NIFN-YLFLNPTF--KKNTY--------K--
----KKK------------------------------------LE--IFYNGIRIGQGYDIHQIKVCDENNE--------
---IY-KNIY-------------------------------------------TELKDGQNFKKLTIGGVKIPNICVLAH
SDGDIIFHSLVDSILGGLNYFDIGTLFSDKNEKNKDKNSSSFLRYTRLLLHKKNYKIGNIDINVIAEVPKIFLIKNQIIK
NISSLLSIDESQISIKGKTHEKLGVIGEKKAIECFSNVLLIPK--------D
>PcyM_0413900
M------LP---IRYTYAVLLP--YVI-FILLASSDGRRKKK-GVQK--ELVGRRSFLGPGI--NIREVK-I-----HGQ
--WKKKKKKLESKLDVKLEFTLKSTSTPI----------TTPKLELPCPYDGVRIGQGYDIHQIRVGRPEDITANSNADS
NADSS-AGS--------------------------------------------SSNANKQSFKRLTIGGVQVDTISVLSH
SDGDVVFHALVDALLGGMSCSDLGTLFPDNSPKYKNKNSLSFLRYARLLLYKKNYAIANVDIIVIAEVPKISPIREEIVR
NISSALGISESQVSLKGKTHEQLGPVGQKKAIECFANALLIRKKT----ENI
>PRELSG_0413300
M------FL---KIYTYIIL----LCF-IILKSS-----EEKAYIKK--NIFK-YLFLNPTF--KKNIY--------K--
----KK--------------------------------------E--LFYNGLRIGQGYDIHQIKVCENSNE--------
---LF-KNIS-------------------------------------------NGLKNENNFKRLTIGGVKMPNIFVLSH
SDGDIIYHSLVDSILGGLTYFDIGTLFSDKNEKYKDKNSSFFLRYTRLLLHKKNYKIGNIDINVIAEIPKISLIRNQIIK
NISTLLNIHESQISIKGKTHEKIGIIGEKKAIECFSNVLLVPK--------G
