# Supplementary material for: Phosphorylation in the Plasmodium falciparum Proteome: A Meta-Analysis of Publicly Available Data Sets
Source: J Proteome Res. 2024 Oct 30;23(12):5326–41. doi: 10.1021/acs.jproteome.4c00418 (PMC11629380; doi:10.1021/acs.jproteome.4c00418)
Supplement: Supplementary file 7 — pr4c00418_si_007.zip [file pr4c00418_si_007.zip › plasmodium_alignments/PF3D7_0209400_orthos.afa]

>PPRFG01_0209400
--MYFKAFYDNFKEEYVYLKNENENLPGILTCEKTNSMENDTIIRRIPNSILKRMEDQNAEYTKKNNISDKLERLRELFI
NADKNTHEMLKCNVDEKIWTFFLSYHINKDMKITESSWLFNEYYFYRYLCCAYDFEKTNYDFFQYEKQDSINCNKVIIEN
ICTCAKTLIELYDKNP--QKKIFSVFFYYALWANQFDLSWNPTKNKS--EQHNVQEKDIRKKTLREKQFCFDTDDIDKLY
NSFYIENILCNDINDIYKDMTV--QKHKRFDIVLDNMGVEFITDFCLLYFLTHYFEEITIHVKKFPLFVSDTMIKDIHYT
LNVLCNDEKYPNTMFMANKWKELIQLQKWKIRDDIYWNIPLPYWVMSKNLLEELKKSSFVCFKGDANYRRCLGDLSYDFS
TSHKDILNYFPFKVIALRCLKSPLGCGIDEKTVQELNQNNPDWSNYGEYAILQYNSPE------------
>PBILCG01_0212000
--MYFKAFYDNFKEEYVYLKNENENLPAILTCEKTNSMENDTIIRRIPKSILKRMEDQNAEYTKKNSIDDKLERLRELFI
NADKNTHETLKCNVDEKIWTFLLSYHINKNMKITESSWLFNEYYFYRYLCCAYDFEKTNYDFFQYEKQDSINCNKVIIEN
ICTCAKTLIELYDKNP--QKKIFSVFFYYSLWANQFDLSWNPTKNKS--EQHNVEEKDIRKKTLREKQFCFDTDDIDKLY
NSFYMENILCNDINDIYKDISV--QKHKRFDIVLDNMGVEFITDFCLLYFLTYYFDEIIIHVKKFPLFVSDTMTKDIYYT
LNVLCNDEKYPNTMFMANKWKELIELQKWKIRDDIYWNIPLPYWIMSKNMLKELKKSSFVCFKGDANYRRCLGDLRYDFS
TSHKEILNYFPFKVIAVRCLKSPLGCGIDEKTVQELNQNNPDWSNYGEYAILQYYSPDKFNIYKSKEKHI
>PVL_040010800
--MYFRHFYNNFKEEFAYLRGEDEALPPILTCDRPNSMENDTIVRRIPQSILKGVEEHNAEYTKENQIDVKLAKIRELFT
NGHKHTYEMLHCKEDQHVWEFLLSYFIQSETKIVNNSWLFNEYYFYRYLTCSYDFEKTKYDFFDYEKKDSINCNKELIEK
ICTCAKELLELYSKNE--EANVFAIFFYFSLWSNQFDLSWNPTKNKG--EQHRVEETDIKKKTLREKQFFFGTDDVQKLH
DSMYLDKVLANDMQALRRDITS--GHWPRFDIVLDNMGLEFITDLCLLHMLSRYFDEIHIHVKKFPLFVSDTMAKDVHYA
LASLSSDDKYPNTVFMATKWKEFLQTQKWKIREHVYWNLPLPYWVMPKDLVEELKRSSFVCFKGDANYRRCLGDLSFNFW
HPHKDVLGYFPIRFIALRCLKSPVCCGLQRDVVEELNRKSRDWCNYGEYAILQYCAPEGP-------SAQ
>PocGH01_04020600
--MYFQAFYKYFKDDFFYLRKEGEQLPSCLTCEKPNTMENDTVVRRIPNVILKRVEKQNEKYNEEKNIYVTLTKLRDLFI
NANTCTHEILQCKEDAEYWNFILTYITKNNFTIAKSPWLFNELYFYRYLSCIYDFENSHYDFFLCEKNNSINCNRPIIEQ
ICTCTKSLIDMYNVKE--DKKIFYVFFYFSLWSNQFDLSWNPTKNKNVTMEHTKDEKNIMNKTLKEKKFYFDTDDIDKLH
NSFYLENILTNDIDDVHRDVTA--KVGKRLDIVLDNMGVELVTDLCLLLFLSRFFNEVTIHVKKFPLFVSDTMEKDVHYA
LDTLSNDEKFPNTAFMAKQWKQLVQEGTWKIREDIYWNLPLPYWIMPNNLLEEMKKSSFVFFKGDANYRRCLGDLRFNFW
EPSKHVLSYFPFRVLALRCLKSPLCCGVSKDVVEELNRRNPDWSNYGEYAILQYFSPM------------
>C922_02802
--MYFRHFYDNFKEEYAYLRGEDESLPPILTCNRPNSIENDTIVRRIPQSILKGVEEHNAEYTKKNQIDVKLAKIREIFT
NGHKHTYEMLQCQEDQQIWEFLLSYFIQTGTKIVNNSWLFNEYYFYRYLTCSYDFEKTNYDFFDYEKKDSIKYNRHFIEK
ICTCAKELLNLYDRNE--EKNVFAIFFYFSLWSNQFDLSWNPTKNKG--EQHRVEETDIKKKTLREKQFYFGTEDVNKLH
DSMYLDKILCNHMDTLHRDITS--KHWPRFDIVLDNMGLEFITDLCLLHLLSRYFDEVYIHVKKFPLFVSDTMAKDIHYT
LASLSSDDKYPNTVFMATKWKAFLETQKWKIRAHVYWNLPLPYWVMPKDLVEELKRSSFVCFKGDANYRRCLGDLSFNFW
HPHKDVLGYFPIGFIALRCLKSPICCGLQRDVVEELNRKSPDWCNYGEYAILQYCDPEGS-------SAQ
>PGSY75_0209400
--------------------------------------ENDTIIRRIPKSILKRMEDQNMEYTKKNNIDHKLERLRELFI
NADKNTHETLKCNVDEKIWTFLLSYHINKNMKIIDSSWLFNEYYFYRYLCCAYDFEKTNYDFFQYEKQDSINCNKVIIEN
ICTCAKTLIELYDKNQ--EKKIFSVFFYYALWANQFDLSWNPTKNKT--QQHNVQEKDIKKKTLREKQFCFDTNDIDKLY
NSFYMENILCNDINDIYKDITV--QKHKRFDIVLDNMGVEFITDFCLLYFLTHYFEEITIHVKKFPLFVSDTMTKDIHYT
LNVLCNDEKYPNTKFMANKWKELIELQKWKIRDDIYWNIPLPYWVMSKNLLKELEKSSFVCFKGDANYRRCLGDLSYDFS
TSHKDILNYFPFKVIALRCLKSPLGCGIDEKTVQELNQNNPDWSNYGEYAILQYNSPE------------
>PBANKA_0306500
--MYFRTFYENFKEEYVYLKDEKEKLPEPLTCEKANTMENDTIIRRIPETILKRVREENSEYGQNKKIEKSLEKLNNMLI
NGDMFTYEMLECNVDSKFWNFLLSDFIKREIKILNNTWLFNEYYFYRYLNCAYDFEKTNYDFFFYEKKKSIIYNKDLIEE
ICKCSKNLTEMYNNNPNDQVKIFSIFFFFSLWSNQFDLSWNATKNKN--EDNQNNEKDIKKKSLKQKMFFFDTKNIDHLY
NSFYLENILANDINRVYKDMVS--KRNKRFDIVLDNMGIELICDLCFLYFIFQYFDEIYIHTKMFPLFVSDNMTKDIKYT
LDILSSDEQYPNSVFMAKSWKQLIDSNKWKIQDNVYWNLPLPYWIMPKKLLDEMKESSFVCFKGDANYRRCLGDLHFDFS
KPSKDVLNYFPCSVIAMRCLKSPVCCGIEKSVVEEMNKRSTDWSNYGEYAILQYCSHN----------DK
>PCOAH_00008740
--MYFRHFYNNFKEEYAYLRGEDEFLPPILTCNRPNSMENDTIVRRIPQSILKGVEEHNAEYTKKNKIDVKLAKIREIFT
NGHKHTYEMLSCQEDKHTWEFLLSYFIQTGTKIVNNSWLFNEYYFYRYLTCSYDFEKTNYDFFDYEKKDSIKCNKHFIEK
ICTCAKELLELYDKNE--EEKVFAIFFYFSLWSNQFDLSWNPTKSKG--EQHKVDETDIKKKTLQEKQFYFGTDDVDKLH
DSMYLDKVLCNDMEALRRDITS--KHWPRFDIVLDNMGLEFITDLCLLHLLSRYFDEVYIHVKKFPLFVSDTMEKDVHYA
LESLTSDDKYPNTVFMATKWKEFLQTQKWKIREHVYWNLPLPYWVMPKDLVEELKRSSFVCFKGDANYRRCLGDLSFNFW
HPHKDVLGYFPIRFIALRCLKSPICCGLQRDVVEELNRKSPDWCNYGEYAILQYCHPKDP-------SAQ
>PCHAS_0308700
--MDFRTFYENFKEEYVYLKDEKEKLPGPLTCEKANSMENDTIIRRIPETILKRVREENSEYGQNKNIEESLEKLNNLLI
NSDKCTYEMLECNIDNKFWNFLLSDFIKREIKILNNTWLFNEYYFYRYLNCVYDFEKTNYDFFFYEKKKSIIHNKDLIEE
ICKCSKNLIEMYNNNPNDQVKIFSIFFFFSLWSNQFDLSWNASKNQN--EENQNNENDIKKKSLKQKKFSFDTKNIDHLY
NSFYLENILDNDISRVYKDMVS--KKNKRFDIVLDNMGIELICDLCFLYFIYQYFDEIYIHTKKFPLFVSDNMTKDIKYT
LDILSSDEQYPNSVFMAKNWKQLIDSNKWKVQDNVYWNLPLPYWIMPKTLLEEMKESSFVCFKGDANYRRCLGDLHFDFS
KPSKDVLNYFPFSVIALRCLKSPVCCGIDKSIVDEMNKRSTDWSNYGEYAILQYCSHD----------DN
>PF3D7_0209400
--MYFKAFYDNFKEEYVYLKNENENLPAILTCEKTNSMENDTIIRRIPNSILKRMEDQNAEYTKKNNISDKLERLRELFI
NADKNTHEMLKCNVDEKIWTFFLSYHINKDMKITESSWLFNEYYFYRYLCCAYDFEKTNYDFFQYEKQDSINCNKVIIEN
ICTCAKTLIELYDKNP--QKKIFSVFFYYALWANQFDLSWNPTKNKS--EQHNVQEKDIRKKTLREKQFCFDTDDIDKLY
NSFYMENILCNDINDIYKDMTV--QKHKRFDIVLDNMGVEFITDFCLLYFLTHYFEEITIHVKKFPLFVSDTMIKDIHYT
LNVLCNDEKYPNTMFMANKWKELIQSQKWKIRDDIYWNIPLPYWVMSKNLLEELKKSSFVCFKGDANYRRCLGDLSYDFS
TSHKDILNYFPFKVIALRCLKSPLGCGIDEKTVQELNQNNPDWSNYGEYAILQYNSPE------------
>PGAL8A_00015600
--MYFKAFYENFKDEFIYLRKEDDTLPDMLTCEKSNTMENDTIVRRIPGTILKRVEEQNIEYTKKNNIDIKLEKLRELFK
NAHKHTYEMLKCDLDEKYWNFLLSYHIDKDIKIINNLWLFNEYYFYRYLNCAYDFENSNYDFFESEKNDAINCNKDIIEE
ICSCAKKLIEMYNKNP--DKKIFSIFFFFSLWSNQFDLSWNPTKNKN--EQHKSDEKDIKKKTLREKKFYFSTENIDKLY
NSFFLENILCNDIDNIHKDITT--QKRKRFDIVLDNMGVELITDFCLLYFLTNYFDEITIHVKKFPLFVSDTMTKDIHYS
LNILCGDNKYPNTVFMANKWKQLIETKKWVIRDDIYWNIPLPYWIISKSLLEELKKSSFVCFKGDANYRRCLGDLNFDFS
LPHKDVLNYFPLKVIALRCLKSPLGCGINKNIVEKLNKSSDDWSNYGEYAILQYYSPE------------
>PY17X_0307100
--MYFRTFYENFKEEYVYLKDEKEKLPEPLTCEKANTMENDTIIRRIPETILKRVREENSEYGKNKNIEDSLEKLNKMLI
NGDKFTYEMLECNIDSKFWNFLLSDFIKREIKILDNTWLFNEYYFYRYLNCAYDFEKTNYDFFFYEKKKSIIYNKDLIEE
ICKCSKNLIEMYNNNPNDQVKIFSIFFFFSLWSNQFDLSWNATKNQG--NQN--DEKDIKKKSLKQKKFSFDTKNIDHLY
NSFYLENILANDIAHVYKDMVS--KRNKRFDIVLDNMGIELICDLCFLYFIFQYFDEIYIHTKKFPLFVSDNMTKDIKYT
LDILSSDEQYPNSVFMAKSWKELIDSNKWKIQDDVYWNLPLPYWIMPKKLLDEMKKSSFVCFKGDANYRRCLGDLHFDFS
KPSKDVLNYFPFSIIALRCLKSPVCCGIEKSVVEEMNKRSPDWSNYGEYAILQYCTHN----------DK
>PGSY75_0209400 dupelabel1
--MYFKAFYDNFKEEY----------------------------------------------------------------
--------------------------------------------------------------------------------
--------------------------------------------------------------------------------
--------------------------------------------------------------------------------
--------------------------------------------------------------------------------
----------------------------------------------------------------------
>PBLACG01_0206100
--MYFKAFYDNFKEEYVYLKNENENLPAILTCEKTNSMENDTIIRRIPKSILKRMEDQNLEYTKKNNIGDKLERLRELFI
NADKNTHETLKCNVDEKFWTFFLSYHINKNMKITESSWLFNEYYFYRYLCCAYDFEKTNYDFFQYEKQDSINCNKVIIEN
ICTCAKTLIELYDKNP--QKKIFSVFFYYALWANQFDLSWNPTKNKS--EQHNVQEKDIKKKTLREKQFCFDTDDIDKLY
NSFYMENILCNDINDIYKDITV--QKHKRFDIVLDNMGVEFITDFCLLYFLTHYFEEITIHVKKFPLFVSDTMTKDIHYT
LNVLCNDEKYPNTMFMANKWKELIELEKWKIRDDIYWNIPLPYWVMSKNLLKELEKSSFVCFKGDANYRRCLGDLSYDFS
TSHKDILNYFPFKVIALRCLKSPLGCGIDEKTVQELNQNNPDWSNYGEYAILQYYSPE------------
>AK88_03830
--MYFRHFYNNFKEEYSYLRGEDEFLPPILTCNQPNSMENDTIVRRIPQRILKGVEEHNAEYTKKNQIDVKLAKIREIFT
NGHKHTYEMLNCQEDKHIWEFLLSYFIQTGTKIINNSWLFNEYYFYRYLTCSYDFEKTNYDFFDYEKKDSIQCNKELIEQ
ICTCAKELLQLYDKNE--DEKVFAVFFYFSLWSNQFDLSWNPTKNKG--QQNRADETDIKKKTLQQKQFYFGTEDLDKLH
DSMYLDKVLCNDMETLCRDITS--KHWPRFDIVLDNMGLEFITDLCLLHLLSRYFDQVYIHVKKFPLFVSDTMAKDVHYA
LESLTSDDKYPNTVFMATKWKQFLNTQKWKIREHVYWNLPLPYWVMPKDLVEELKRTSFVCFKGDANYRRCLGDLSFNFW
HPHKEVLGYFPIRFIALRCLKSPICCGLKRDVVEELNRKSPDWCNYGEYAILQYCNPEGP-------SAK
>PVVCY_0300750
--MDFRTFYENFKEEYVYLKDEKEKLPEPLTCEKANTMENDTIIRRIPETILKRVREENSEYGQNKNIEESLEKLNNLLI
NADKCTYEMLECNIDNKFWNTLLSDFIKREIKILNNTWLFNEYYFYRYLNCAYDFEKTNYDFFFYEKKKSIIHNKDLIEE
ICKCSKNLIEMYNNNPNDQVKIFSIFFFFSLWSNQFDLSWNATKNKD--EENKNDENDIKKKSLKQKKFSFDTKNIDHLY
NSFYLENILDNDISRIYKDMVS--KKNKRFDIVLDNMGIELICDLCFLYFIYQYFDEIYIHTKKFPLFVSDNMTKDIKYT
IDILSSDEQYPNSVFMAKNWKQLIDSNKWKVQDNIYWNLPLPYWIMPKTLLDEMKESSFVCFKGDANYRRCLGDLHFDFS
KPSKDVLNYFPCSVIALRCLKSPVCCGIDKSVVEELNKRSTDWSNYGEYAILQYCSHN----------DK
>PRELSG_0413200
--MYFKTFYENFKDEFTYLRKEDDILPDMITCEKPNTMENDTIIRRIPDTILKRVEKQNIEYTKKYNIDIKLEKLRELFK
NADKHTYEMLKCKLDEKYWNFLLSYHINKDVKITRNLFLFNELYFYRYLSYAYDFENSNYDFFETEKNDAINCNKSIIEE
ICTCTKSLIELYNKKP--DKKIFSIFFYFSLWSNQFDLSWNPTKNKN--EQHDINEKDIKKKILREKKFYFCTENVDKLY
NSFYLENILCNDIDNIHKDITT--QKRKRFDIVLDNMGVELITDLCLLYFLTIYFDEVTIHVKKFPLYVSDTMIKDIHYS
LNILCSDDKYPNTVFMANKWKQLIETKKWNIRDDIYWNIPLPYWVMSKSLLEELKKSCFVCFKGDANYRRCLGDLNFDFS
LSHKDVFSYFPFKVIALRCLKSSLGCGIDKNIVKELNKSSEDWSNYGEYAVLQYFSPE------------
>PVP01_0415400
--MYFRHFYNNFKEEFAYLRGEDEPLPPILTCERPNTMENDTIVRRIPQSILKGVEEHNAEYTKENQIDVKLAKIRELFT
NGHKHTYEMLHCKEDQHVWEFLLSYFIQSDTKIVNNSWLFNEYYFYRYLTCSYDFEKTKYDFFEYEKKDSINCNKELIEK
ICTCAKELLELYSKNE--EANVFAIFFYFSLWSNQFDLSWNPTKNKG--EQHRVEETDIKKKTLREKQFFFGTDDVQKLH
DSMYLDKVLANDMQALRRDITS--RHWPRFDIVLDNMGLEFITDLCLLHMLSRYFDEIHIHVKKFPLFVSDTMAKDIHYA
LASLSSDDKYPNTVFMATKWKEFLETQKWKIREHVYWNLPLPYWVMPNDLVEELKRSSFVCFKGDANYRRCLGDLSFNFW
HPHKDVLGYFPIRFIALRCLKSPVCCGLQKDVVEELNRKSRDWCNYGEYAILQYCAPEGP-------SSQ
>PKNH_0411700
--MYFRHFYNNFKEEYSYLRGEDEFLPPILTCNRPNSMENDTIVRRIPQSILKGVEDHNAEYTKKNKIDAKLTKIREIFT
KGHKYTYEMLDCQEDKHIWEFLLSYFIETETKIVNNSWLFNEYYFYRYLTCSYDFEKTNYDFFDYEKKDSIECNKNFIEK
ICTCAKELLELYDKNE--EGKVFAIFFYFSIWSNQFDLSWNPTKSKG--EKHKVDETDIKKKTLQEKQFYFGTDDMDKLH
DSMYLDKVLCNDMEILRRDITS--KHWPRFDIVLDNMGLEFITDLCLLHLLSRYFDEVHIHVKKLPLFVSDTMAKDVHYA
LESLSKDDKYPNTVFMATKWKEFLETQKWKIREHIYWNVPLPYWVMPKDLVEEFKKSSFVCFKGDANYRRCLGDLSFNFW
HPHKDVLGYFPTRFIALRCLKSPICCGLQRDVVEELNRKSPDWCNYGEYAILQYCYPKDP-------TAQ
>PRCDC_0208300
--MYFKAFYDNFKEEYVYLKNENENLPAILTCEKTNSMENDTIIRRIPNSILKRMEDQNAEYTKKNNISDKLERLRELFI
NADKNTHEMLKCNVDEKIWTFFLSYHINKDMKITESSWLFNEYYFYRYLCCAYDFEKTNYDFFQYEKQDSINCNKVIIEN
ICTCAKTLIELYDKNP--QKKIFSVFFYYALWANQFDLSWNPTKNKS--EQHNVQEKDIRKKTLREKQFCFDTDDIDKLY
NSFYMENILCNDINDIYKDMTV--QKHKRFDIVLDNMGVEFITDFCLLYFLTHYFEEITIHVKKFPLFVSDTMIKDIHYT
LNVLCNDEKYPNTMFMANKWKELIQLQKWKIRDDIYWNIPLPYWVMSKNLLEELKKSSFVCFKGDANYRRCLGDLSYDFS
TSHKDILNYFPFKVIALRCLKSPLGCGIDEKTVQELNQNNPDWSNYGEYAILQYNSPE------------
>PcyM_0413800
--MYFSHFYNNFKEEYAYLRGEEESLPPILTCDRPNTMENDTIVRRIPQSILKGVEEHNAEYTKKNKIDVKLAKIREIFT
NGHKHTYEMLHCQEDQHFWEFLLSYFIQTGTKILNNSWLFNEYYFYRYLTCSYDFEKTKYDFFDYEKKDSIKCNRHYIEK
ICTCAKELLELYDTNE--EKKIFEIFFYFSLWSNQFDLSWNPTKNKG--DQHKVDETDIKKKTLREKQFYFDTDDVNKLH
DSMYLDKILCNHMETLRRDITS--KHWPRFDIVLDNMGLEFITDLCLLHLLSRYFDEVHIHVKKFPLFVSDTMAKDVHYA
LESLSSDDKYPNTVFMATKWKEFLETQKWKIREHVYWNLPLPYWVMPKDLVEELKKSSFVCFKGDANYRRCLGDLSFNFW
HPHKDVFGYFPIRFIALRCLKSPICCGLQRDVVEELNRKSPDWCNYGEYAILQYCDPEGP-------SPQ
>PmUG01_04022700
--MYFKIFYEKFKNEFTYLREENEELPDLLTCDKPNSMENDTIVRRIPKVILQRVEEQNAEYTKENNIHVKVEKVRNMFI
NANKCTYEMIKCKMDGKFWNFLLSHYIEKDIKISSNSWLFNEYYFYQYINCAYDFENSNYDVFQYEKNDSINCNRPVIEE
ICTCAKRLIEIYNRNE--EKKIFCIFFYFALWSNQFDLSWNPTKNKT--EQHKTDEKDIKNKTLREKQFYFNVDNIDKLH
NSFYLENILSNDVDDLYKDIATPAMKWKRFDIVLDNMGVEFITDLCLLYFLTRYFDAVTIHVKKCPLFVSDTMAKDVHYA
LDRLCSDERYPNTVFMAKMWKELINAQKWKIRDDIYWNMPLPYWVMSTSLLDELKQSNFVCFKGDANYRRCLGDLNFNFS
EPHKNVLGYFPFRVIALRCLKSPLCCGVEKSIVEELNKRSSDWSNYGEYAILQYFSP-------------
>PADL01_0208100
--MYFKAFYDNFKEEYVYLKNENENLPAILTCEKENSMENDTIIRRIPKSILKRMEDQNMEYTKKNNIDNKLERLRELFI
NADKNTHETLKCNVDEKIWTFLLSYHINKNMKIIDSSWLFNEYYFYRYLCCAYDFEKTNYDFFQYEKQDSINCNKVIIEN
ICTCAKTLIELYEKNQ--EKKIFSVFFYYALWANQFDLSWNPTKNKT--EQHNVQEKDIKKKTLREKQFCFDTNDIDKLY
NSFYMENILCNDINDIYKDITV--QKHKRFDIVLDNMGVEFITDFCLLYFLTHYFEEITIHVKKFPLFVSDTMTKDIHYT
LNVLCNDEKYPNTKFMANKWKELIELQKWKIRDDIYWNIPLPYWVMSKNLLKELEKSSFVCFKGDANYRRCLGDLSYDFS
TSHKDILNYFPFKVIALRCLKSPLGCGIDEKTVQELNQNNPDWSNYGEYAILQYNSPE------------
>MKS88_001165
MKMYFKIFYEKFKNEFTYLREENEELPDLLTCDKPNSMENDTIVRRIPKVILQRVEEQNAEYTKENNIHVKVEKVRNMFI
NANKCTYEMIKCKMDGKFWNFLLSHYIEKDIKISSNSWLFNEYYFYQYINCAYDFENSNYDVFQYEKNDSINCNRPVIEE
ICTCAKRLIEIYNRNE--EKKIFCIFFYFALWSNQFDLSWNPTKNKT--EQHKTDEKDIKNKTLREKQFYFNVDNIDKLH
NSFYLENILSNDVDDLYKDIATPAMKWKRFDIVLDNMGVEFITDLCLLYFLTRYFDAVTIHVKKCPLFVSDTMAKDVHYA
LDRLCSDERYPNTVFMAKMWKELINAQKWKIRDDIYWNMPLPYWVMSTSLLDELKQSNFVCFKGDANYRRCLGDLNFNFS
EPHKNVLGYFPFRVIALRCLKSPLCCGVEKSIVEELNKRSSDWSNYGEYAILQYFSP-------------
