# Supplementary material for: Phosphorylation in the Plasmodium falciparum Proteome: A Meta-Analysis of Publicly Available Data Sets
Source: J Proteome Res. 2024 Oct 30;23(12):5326–41. doi: 10.1021/acs.jproteome.4c00418 (PMC11629380; doi:10.1021/acs.jproteome.4c00418)
Supplement: Supplementary file 7 — pr4c00418_si_007.zip [file pr4c00418_si_007.zip › plasmodium_alignments/PF3D7_0209500_orthos.afa]

>PBILCG01_0212100
-----MNVSVTIKGNL-SNSSTE------KNKNSSKKND-ASVFFK--FKKENLDKKKIMKNNIVRKEKNNLNRKGTSNN
TANSFSKGNNIKLSGDTHA--RNVINEKKNISEKKNGFTTKYDSKKSYSNK--------KSSLLNKLPSS----------
EI------------------TLNNSNLKFFEKKKCKDKQNVINNINGSKLINYVDKLYTNNDNI----------------
------------------NNNINEKKSS--------NIFVKN--I-QKKNKTNSSNNLNTSN---VNKKTYKLGNVLAQP
EKFIRKK--------KNKIIKN-LNSLKRNIDIMMKCEQD-QNI---LEEH-MSSVSSSNEKQK--NK----------N-
---------NIEQNENMTKLEKNGDDNI---YMKDNKKKDDEQ---KG----DNNTKEQIH-INDH-----DEMKILHEQ
KNDKENYTQETKTNIFQDNTVEPI-NGHICKDEKMSSPYFIEATYDKNTDIFNEKY---------YDNNKETNNLLLSGY
NNVTFENLSENNKMYNNNNKNNN-----------PEHANIENDNNPISNNIYATNSSFPPYKFISYLRPKLLPKAYHLKN
NEILNNFLFTSADITRGTIHQQYNMIVTYPYGVPYINMKN-------K--ITK---------------------K
>PPRFG01_0209500
-----MNVSVTIKGNL-SNSSTE------KNKNSSKKND-ASVFFK--FKKENLDKKKIIKNNIVRKEKNSLNKKGTSNN
TTNSFSKGNNIKLSGDTHA--RNVINEKKILSEKKNGFTTKYDSKKSYSSK--------KSSLLNKLPSS----------
EI------------------TLNNSNLKFFEKKKSKDKQNVINNINGSKLINNVDKLYTNNDNI----------------
------------------NNNINEKKSS--------NIFTKN--I-QKKNKTNSSNNLNTSN---VNKKTYKLGNVLAQP
EKFIRKK--------KNKIIKN-LNSLKRNIDIMMKSEQD-QNI---LEEH-MSSVSSSNEKQK--NK----------N-
--------NNIEQNENMTKLEKNGDDNI---YMKDNKK-NDEQ---KG----DNNTKEQIH-INDD-----DEKKTFHDK
KNDMENNTQETKTNIFQDNAVDTI-NGHICKDEKMLFPYFIEATYDKNTDIFNEKYDD-------DDNNKETNNLLLPGY
HNVTFENVSENNKMYNINNNNNN-----------------KNNNNPISNNIYATNSSFPPYKFISYLRPKLTPKAYHLKN
NEILNNFLFTSSDITRGTIHQQYNMTVTYPYGVPYINMKN-------K--ITK---------------------K
>PBANKA_0306600
-----M--------------------------THFPKNGDTNIMHK--YKKKNLEMRKM-KGTIIMGGK--ANGNMDSGT
SLRTLGNGNSFKLNS-------NFINEEKDKSE-KNSYNNKYHSNKSFASSTPTSKVFTNTSIVNKLAYSRSSTSSKFGY
KN------------------TLNNDNSSKSSEKK-KKKKKMKNDMNG-KVIKRNDNLA----------------------
------------------NETIDKKKSA-------SKNISKS--FNLKKNNII-SSNININS---NTKKNYKHGKILSQP
EKLTQTEKILKKDNNNNKVLKNIIEGMESSMDNKQVAENIE------D-NEIIKNEDISYETKTDI--------------
---------QSGQNESMQKTDEIK-ENIQNGYIKNENL-KENI---NQ------ESVKNSV-IN------------DNTE
KNDKNEQVSYEK---TVGDEFNID-KTNIHKYE-ILTPHFIKGIYEPINDIFSEENKNR-----SYINIDKTTTSLLPGY
KSVTFEELNNPNY--N--------------------------INNIHQNNMYPSSMFYPPFNYIPIMNCNNLKEAYILKN
NVMLNNYLLTSADISKGTIHRQYNVGVTYPYGVPYIDVRKIKNSYSQK--KTK---------------------I
>PGSY75_0209500
-----MNVSVTIKGNL-SNSSNE------KNKNSSKKNE-ASVFFK--LKKENLDKKKIIKNIIVRKEKNNLNKKGTSNN
TSNSFSKRNNIKLSGDTHA--RNVINEKKNISEKKNGFTTKYDSKKSYSSK--------KSSLLNKLPSS----------
EI------------------TLNNSNLKLFEKKKGKDKQNVINNINGSKLINYVDKLYTNNDNININ-------------
------------------NNNINEKKSS--------NIFPKN--I-QXX----------------XXXXXXXXGNVLAQP
EKFIRKK--------KNKIIKN-LNSLKRNIDIIMKCEED-QNI---LEER-MSSVSSSNEKEK--NK----------N-
--------GIIEQNENMIRLEKNGDDNI---------------------------TKGQIH-MNDNG----DEMITFHDK
NN-IEKNTQETETNIFQDNTVETINNGYICKDEKMSSPYFIEATYDKNTDIFNKKY---------YDNNKETNNLLLPGY
NNVTFENLNENNKMYNNKNKNLEYDNNIENDDNIENDDNIENDNNSISNNIYATNSSFPPYKFISYLRPKFLPNAYNLKN
HEILNNFLFTSADITRGTIHQQYNMTVTYPYGVPYINMKN-------K--INK---------------------R
>MKS88_001164
-----MNVSITVKGSLLSSSSSE------MGRYPQKRSG-ASALYKTKLKKENSDKRKI-KN-IVKKENKSGSKKLTDSS
SLMSFEKRNSIKHFKEIMNNEREEIAKKNKISQ-RNIITNKYNLKKP-SSY--------KSSIINRLDS-----------
KN------------------TFNDSSSKNSEKKKTY-----VHQGTGSKLVKNITKLNEQSEDMKKSLHGFSNKTPNKTP
NKTPNNTPNNTPNNTPNIAPNIAPNIAPNIAPNNAPNNAP-NIIN-LRKNKTNASPDLNSA----ANKKNYKLGKFLTQS
EKFIKKK--------KNKIIKN-FVGLKKNMDITK----D-GNI---GSQE-KQQQQQQQQKQK--QK----------Q-
--------KQKQRGDSMLSHDQYNDGAT-----SSPEK-NDELSKLRR----SEEAKEQMN-KRDR-----TN---DDDH
ENEKEQMQKEQK---QREETSSYG-NPYTFRGD-VKDPYFTKGVYEDSNDIFKGEQQC-------YNGI-KITKSLLPGY
KSVTFDGINKDEKENCF----------------------TTSTNNFKQNKMFTPNSFYPAYNYIPHPNNNIINNAFYLRN
HVILNNSLYTSSDTTRGSIYHQYNIAVAYPYGVPFINLKS-------E--KNNKTTWRWQDDNKNVAKGYEGVTN
>PBLACG01_0206200
-----MNVSVTIKGNL-SNSSTE------KNKISSKKND-ASVFFK--LKKDNLDKKKIIKSNIVRKEKNNLNKKGTSNN
TAYSFSKGNNIKLSGDTHA--QNVINEKKNVAEKKNGFTTKYDSKKSYSSK--------KSSLLNKLPSS----------
EI------------------TLNNSNLKFFEKKKSKDKQNVINNINGSKLINYVDKLYTNNDNI----------------
------------------NNNINEKKGS--------NIFATN--I-QKKNKINSSNNLNTSN---VNKKTYKLGNVLAQP
EKFIRKK--------KNKIIKN-LNSLKRNIDIMMKCEQD-QNI---LEEH-MSSESSSNEKQK--NK----------N-
---------NIEQNENMTGLEKNGDDNI---YMKDNKK-NDEQ---KR----DNITKEQIH-MNNDDDDDDNEMKTFHDN
KN-MENNIQE--TNIFQEKTVETI-NGHICKDEKTSPPYFIEATYNKNTDIFNEKYY---------DNNKETNNLLLPGY
NNVTFENLSENNKMYNNNKNNN------------PEHANIEYDNNSISNNIYATNSSFPPYNFISYLRPKVSPKAYHLKN
HEILNNFLFTSADITHGTIHQQYNMTVTYPYGVPYINMKN-------K--ISK---------------------K
>PmUG01_04022600
-----MNVSITVKGSLLSSSSSE------MGRYPQKRSG-ASALYKTKLKKENSDKRKI-KN-IVKKENKSGSKKLTDSS
SLMSFEKRNSIKHFKEIMNNEREEIAKKNKISQ-RNIITNKYNLKKP-SSY--------KSSIINRLDS-----------
KN------------------TFNDSSSKNSEKKKTY-----VHQGTGSKLVKNITKLNEQSEDMKKSLHGFSNKTPNKTP
NKTPNNTPNNTPNNTPNIAPNIAPNIAPNIAPNNAPNNAP-NIIN-LRKNKTNASPDLNSA----ANKKNYKLGKFLTQS
EKFIKKK--------KNKIIKN-FVGLKKNMDITK----D-GNIGR-LDKE-GSTQNEGGKKKK--KKQSQEKQQQQ-QQ
QQKQKQKQKQKQRGDSMLSHDQYNDGAT-----SSPEK-NDELSKLRR----SEEAKEQMN-KRDR-----TN---DDDH
ENEKEQMQKEQK---QREETSSYG-NPYTFRGD-VKDPYFTKGVYEDSNDIFKGEQQC-------YNGI-KITKSLLPGY
KSVTFDGINKDEKENCF----------------------TTSTNNFKQNKMFTPNSFYPAYNYIPHPNNNIINNAFYLRN
HVILNNSLYTSSDTTRGSIYHQYNIAVAYPYGVPFINLKS-------E--KNNKTTWRWQDDNKNVAKGYEGVTN
>PF3D7_0209500
-----MNVSVTIKGNL-SNSSTE------KNKNSSKKND-ASVFFK--FKKENLDKKI-IKNNIVRKEKNSLNKKGTSNN
TTNSFSKGNNIKLSGDTHA--RNVINEKKILSEKKNGFTTKYDSKKSYSSK--------KSSLLNKLPSS----------
EI------------------TLNNSNLKFFEKKKSKDKQNVINNINGSKLINNVDKLYTNNDNI----------------
------------------NNNINEKKSS--------NIFTKN--I-QKKNKTNSSNNLNTSN---VNKKTYKLGNVLAQP
EKFIRKK--------KNKIIKN-LNSLKRNIDIMMKSEQD-QNI---LEEH-MSSVSSSNEKQK--NK----------N-
--------NNIEQNENMTKLEKNGDDNI---YMKDNKK-NDEQ---KG----DNNTKEQIH-INDD-----DEKKTFHDK
KDDMENNTQETKTNIFQDNAVDTI-NGHICKDEKMLFPYFIEATYDKNTDIFNEKYDD-------DDNNKETNNLLLPGY
HNVTFENVSENNKMYNINNNN-------------------KNNNNPISNNIYATNSSFPPYKFISYLRPKLTPKAYHLKN
NEILNNFLFTSSDITRGTIYQQYNMTVTYPYGVPYINMKN-------K--ITK---------------------K
>PCHAS_0308800
-----MKLSIKIKNNT-SSNSNSSSSSSGLGMTHLSKNG-DNVMHK--YKKKNLEMRKM-KGAIITGEK--SNGKMASGT
SLRALGNGNSFKLNG-------NLINEEKEKSE-KNSYSNRYNSNKSFASSTLISKALTNTSIINKLASSKSSTSSKSGY
KN------------------TLNNDNSSKSSEKKNKKKKKMKNDMNG-KVIKRNGDLT----------------------
------------------NEPIDKKKST-------SKNISKS--FNLKKNNII-SSNINITS---NTKKNYKHGKILSQP
EKLLTQT--------EKTLKKNNIEGMEPNMDNKQIAENG-E-----HDET-ITNEDTSNEIKT--HT------------
---------ESGQDESMQKTDEIK-ENIQNGHAKNGNL-NDEV---DQ----------ENF-KNSV-----TS---DNTQ
TTNKNKQDRNEK---MIEDEFNLG-KTNMRTYE-TIIPHFIKGIYDPTNDIFSEENKKS-----SYINLSEPTPSLLPGY
KSVTFEELNNPNY--N-------------------------TINNIHQNSIYPSAMFYPPFNYIPHMNCINLKEAYILKN
HVTLNNSLLTSADISKGTIHRQYNVGVTYPYGVPYIDVKNIKNLYDHK--KTK---------------------A
>PRCDC_0208400
-----MNVSVTIKGNL-SNSSSE------KNKNSSKKND-ASVFFK--FKKENLDKKKIIKNNIVRKEKNSLNKKGTSNN
TTNSFSKGNNIKLSGDPHA--RNVINEKKNLSEKKNGFTTKYDSKKSYSSK--------KSSLLNKLPSS----------
EI------------------TLNKSNLNFFEKKKSKDKQNVNNNINGSKLINYVDKLYTNNENI----------------
------------------HNNINEKKSS--------NIFTKN--I-QKKNKTNSSNNLNTSN---VNKKTYKLGNVLAQP
EKFIRKK--------KNKIIKN-LNSLKRNIDIMMKSEQD-QNI---LEEH-MSSVSSSSEKKK--KN----------N-
--------NNIEQNENMAKLEKNGDDNI---YMKDNKK-NDEQ---KG----DNNTKEQIH-INDD-----DEKKIFHDK
KNDMENNTQETKTNIFQDNTVDTI-NGHICKDEKILFPYFIEATYDKNKDIFNEKYDDDDDDDDDDNNNKETNNLLLPGY
HNVTFENLSENNKMYNNNNNNNN--------NN-PEHANIQINNYPISNNIYATNSSFPPYKFISYLRPKLSPKAYHLKN
NEILNNFLFTSADITRGTIHQQYNMTVTYPYGVPYINMKN-------K--INK---------------------K
>PVVCY_0300760
-----MKLSIKIKNNT-SSNSSSSS---GLGMTHLTQNG-DNIMHK--YKKKNLEMRKM-KGAIITGEK--LNGKMASGT
SLRALGNENSFKLNA-------NLINEEKEKSE-KNSYNNRYNSNKSFTSSTP---------------------------
-------------------------TTRKVPKKKKKKKKKMKNDMNG-KVIKRNGDLT----------------------
------------------NEPIDKKKSA-------SKNISKN--FNLKKNNII-SSNINITS---NTKKNYKNGKILSQP
EKILKKN--------NNKVLKNNIEGMEPNMDNKQVEENV-E---HDE------------------------TIKNDDK-
-SNEIKTHTQSGQDESMQKTDEIK-ENIQNKHVKNESL-NEDI---DK----------ESF-KNSS-----IN---DNIQ
KNNKNKQDSNEK---MKGDEFNLG-KTHMRTYE-TSTPHFIKGIYDPTNDIFSEENKKS-----SYISLSKTTPSLLPGY
KSVTFEELNNPNY--N-------------------------TINNINQNSIYPSSMFYPPFNFIPHMNCTNLKEAYILKN
HVTLHNSLLTSADISKGTIHRQYNVGVTYPYGVPYIDVKNIKNSYGNK--KTK---------------------A
>PADL01_0208200
-----MNVSVTIKGNL-SNSSSE------KNKNSSKKNE-ASVFFK--LKKENLDKKKIIKNIIVRKEKNNLNKKGTSNN
TSNSFSKRNNIKLSGDTHA--RHVINEKKNISEKKNSFTTKYDSKKSYSSK--------KSSLLNKLPSS----------
EI------------------TLNNSNLKFFEKKKSKDKQNVINNINGSKLINYVDKLYTNNDNININ-------------
---------NNNNN----NNNINEKKSS--------NIFPKN--I-QKKNKTNSSNNFNTSN---VNKKTYKLGNVLAQP
EKFIRKK--------KNKIIKN-LNSLKRNIDIIMKCEED-QNI---LEEH-MSSVSSSNEKEK--NK----------N-
---------GIEQNENMIRLEKNGDDNI---------------------------TKGQIH-MNDNG----DEMITFHDK
KN-IEKNTQETETNIFQDNTVETINNGYICKDEKMSSPYFIEATYDKNTDIFNKKY---------YDNNKETNNLLLPGY
NNVTFENLNENNKMYNNKNMNL------------EYDTNIENDNNSISNNIYATNSSFPPYKFISYLRPKFLPNAYNLKN
HEILNNFLFTSADITSGTIHQQYNMTVTYPYGVPYINMKN-------K--INK---------------------R
>PcyM_0413600
-----MNLSITIRGGL-AGSSSE------ASQSGSKKYG-SNVLHKTKLKKDVPEKRK---GKIVAKKSKNLSPKLTGSI
STLPSDRRNNLHALEG-------------VLSEVGD--GDRHQGWRKYA-H--------KFGLLGRLVSK----------
GHTGSASSGGTQNGGSIRGTTHSGSNSQRSAKK-----ST-HPNDAGSKLVKQDAKANTQEE------------------
------------------------KKKS------YLTSLQKN--IPPKKNKNSYSSNLNTPTVATGGKKSYKLSKLLTPL
EKFGKKK--------KNKASRN-FLGLKKGVNMAK-GVSG-KTE---GEAS-QNGASQSGASQN--G-------------
------------APPNGLPVEKTGSGGN---G-QEGGS-TDGA---KQ----SVTASSSLAQGVEV-----DNEQVVHLT
GKILEDQDDPSRETPLERYT-----------AE-PIDPYFTKGEYDASKDILREKTCF-------YDAG-KVSTSLLPGY
KEVSFEEIGVTKGNNAS----------------------AMESRRAQRNAMYLPNRFYSPHNFEAVRSMGGQNEAYYING
LRTLDGCLFTSVDLSQATIHKQYNIGVTYPYGVPFVDVKQ-------RGRQGR---------------------R
>PRELSG_0413100
MRSKNMNLNITIKASS-PSSNSE------KKKNLKKKNDSASVSFKSKSKKENSDKTKI-KN-IIKKE-NFLNKKLSRST
SFSSYEKRKNIKLFGNFFN--KKKITLKKSFPE-KDSYSKIYP-KKQ-VSN--------KSSILNEFSS-----------
KS------------------KLNIKSPKNSEKKY-------SGNIFVTKLIKPSTKLVDTNDKKKKFS------------
------------------------------------SNHQKN--T-QKKSKHI-SSDLNII----LNKKNFKLGKEFTQS
EKPLKKK--------KNKIIKN-FIELK-NLNIME----DKENQ---V-----DNSYSGSEKKE--VD----------EQ
IELQED--K-------DIS-----------------IK-NDHETNMTEDKEANVETNKNIS-MEG-----------DEED
KEEKEKLIQDIS---SKKYAINSR-DSSIDKSE-NLEHYFSEGTYESSNDIFNGNY------------Q-KVTNTLLPGY
TIAACEGIYQANKEDTT-----------------------SGIQNSKIDGTYIYKSYFPPYEYIPHLNKNPVKKAYYLRK
HEVLNNYLYTSADLTHGTIHEQSNMVVAYPYGVPVIDIN-------------K---------------------K
