# Supplementary material for: Phosphorylation in the Plasmodium falciparum Proteome: A Meta-Analysis of Publicly Available Data Sets
Source: J Proteome Res. 2024 Oct 30;23(12):5326–41. doi: 10.1021/acs.jproteome.4c00418 (PMC11629380; doi:10.1021/acs.jproteome.4c00418)
Supplement: Supplementary file 7 — pr4c00418_si_007.zip [file pr4c00418_si_007.zip › plasmodium_alignments/PF3D7_0209600_orthos.afa]

>PcyM_0413500
MSSKLKSSFSKSSNDPSEGD--------------------EKNGDAVVTPENISMKKVRAVLYDEAITYSENNTYYKMSN
VYNCNSMDSYIDYVKRSNYTRSYEQEMIYSEALSLYNNRNMYIRKRYQNAFYVNIKRSLRRGRYFGDDNEELQ--GGEAG
IEAGKEAGIEAGKETGKEAGKGAGVG-G-A--------------------------------------------------
--------------------------------------------------------------------------------
-----------------------------------------PEPMDYT-QERNLNEYLYRERKKEQAILFKKKYLWMFAD
GRSSAK---------------------------------------------GARDAQQ----------------------
--RRRMMLGGLTH--------N---SVTTG--GVV---KKND------------------SLLSQ---------------
-----------------------NGGDVGVP-VPTRRVDIPSGGNRSRTNILSDLRDLNSMSDSSNLSQ-EEGTNFLEQL
IKLRYTPEYISQLSDLFENPSTLKRANIKVLKWLDYQLSKGYWLERLSLFLLGLTIAIGVGNIETFWSLMSTWHGIIFVL
PYIICYCFVCHPILTFELYIGQLIRTSSPFIFYRLLKQCASVGFLMVLTCLINGYINTYRTTAEYFIYLINSFKRDLPWK
LNKKEINFCTSFKNDFIKCHKFRPLCFFSKSISSCVPNSLGKAFLIYQNKFFPANFFYDHLLHIDDGENFAHVFSSGTSY
IDKDTFIFLFVCNFFVTIFQLLGLTNFAFSSALVLLLIGFLSITQFATMFNLSSATQAYVYVLKSWKFSYLYTYSSIWSQ
CVSFALYELSIGMGIYASLATKTRIGTNLAFDGYAITTWNSIISSLMFFSAVAVIGFIANSINSNFVDMLEFSRKDCSFI
LFPVGFTYLQRMEKTLCMLYYGSYTILSCASLAIQCEVLVTTIRNFKFSRNVKKRTIILTLSFFFFLSSFFISNKNTKNI
LWFLSLTISENARVFVSLLICIILGWLYNIDYQYRRLTRRSVLSFNLTYWALNISVSVLFNYLPYHVYVLYIVRVGIFVM
STLVAIYVLKKEIKTNKGNKKKNLSNLTYKQTLYILYIGNIEELRKELQRIISGNVFMGNISMAWSVCIKYIATSILLSA
FIEFADGVFYSNELKEKMQFIPKGWIIFAILFWVFTLLLLVFFPLCITAFEKWCAHEDYFADFSLLPSKPLREIHNFSIL
SYFCEFMDTETKKGKRRT-----QKVAME
>PmUG01_04022500
MFKQLKSNFTKASNEQSDID--------------------GKNAG-SMDSEKVSIKKIRAMLYEESMHFSEHNTYYKSSN
LQNYNNIDAYMDRIKKSNYARSYEQENIYNEALNLYNNRNVYIKKKYLNDFYSNIKRNLYKSQYFGDYEDDME--QEQHT
DGRQ--------------------AH-Q-QQ----------------P---------------------------QQLEQ
LEHQGEKDEGIADKERKEGDDEASAF------------------------------------------------------
-----------------------------------------LVAKESI-VERKIYEYLYKERKREQLMMFNEKYKDLFRG
SRGNLK---------------------------------------------NGNEMNG----------------------
--SRKILRRHDSVSYAFMMTNNGGYNSGNN--NISNDISSNENRDNNNIGYSSIGNNTGNSNIGN---------------
-----------------------N--NIGYNGIGN-NTGNSNIGNNNNTNILADLRELHSMSDSNSYKS-EKEENFLETL
IKLRYTPEHISQLSDLFENPKTLKKVNMKILRWLDYQLINGYWLERLSLFLLGLTIAIGVGNIETFWCLMSTWHGVIFVL
PYILCYSFVCHPILSFELYIGQLVRASSPFIFYKLLKQCASVGFLMVLTCLINSYINTYRISAEYFIYLINSFKRELPWK
LNQSEIQFCTNFKDDFLSCHKYRPLCLFSKNTSSCVPNSLGKAFLIYHNKFFPKNRLYEHLLHIDNSKNYVHIFSNGNSY
IDKDTFICLFICNFLVTIFQLCGLTHFAFSSALVLLLIGCLSVTQFASMFNLSSAFQAYSQVLKSWEFSYLYTYSSIWSQ
CVSFALYELSIGMGIYSSLATKTRIGTNLTLDGYAITVWNSIISSLMFFSAVSVIGFIAKSINSNFMDMLEFSRKDCSFI
LFPVGFTYLQKMEKTLCMLYYGSYTILSCATLAIQCEVLVMTIRDFKFTKNVKKRTIILSLSLLFFFSSFFISNIDSKNV
IWFLSFTISENGRVFVSLMICIILGWLYNIEAQFKGLTTRSVLTFNITYWTLNLFFSLLFNYLPYHVYVLYMIRLAIFLV
STLVALLVLKMEVAQKKGQLEHIYNKLTYKKLLYVLYLGNIEVLRKELQRIISGTLFMGSISIMWSICIKYIGTSILLSA
FIEFADGIFYSNELRRKVKIIPKGWIIFSILFWVFTFLLLFLFPFFANVFERLCTYEDYFADFSLLPSKPLKETQNFNIL
MYFYEFRKFKDTK-KAKK-----KKISIN
>PVL_040010600
MPPKLKSSFSRSSNEPSEGE--------------------LKTGEAAAAPENISMKKVRAVLYDEAICYSESNTYYRMSN
VHNCNTMDSYIDYVKRSNYTRSYEQEMIYNEALSLYSNRNRYIRKRYQNDFYVNIKRNLRRGRYFGDDNDDLQ--EGAVG
TEGD--------------------VGGG-A--------------------------------------------------
--------------------------------------------------------------------------------
-----------------------------------------PEPMDYT-QERNLNEYLYRERKKEQGVLFRKKYLELFSD
GRSSAK---------------------------------------------GMRDAQQ----------------------
--RRRMILAGLAH--------N---STATG--GIV---KKND------------------SLLSQ---------------
-----------------------SGADVGLP-PAT-RTDMPHGGSKPKTNILNDLRELNSMSDSSNLSH-EEGTNLLEQL
IKMRYTPEYISQLSDLFENPRTLKRANVKMLKWLDYQLRKGYWLERLSLFLLGLTIAIGVGNIETFWSLMSTWHGVIFVL
PYIICYWFVCHPILTFELYIGQLIRTSSPFIFYRLLKQCASVGFLMVLTCLINSYINTYRTAAEYFVYLINSFKRDLPWK
LNEKEINFCASFKNDFIKCHKYRPLCFFSKSISSCVPNSLGKAFLIYQNKFFPPNFFYDRLLHIDGGENFAHIFSSGSSY
IDKDTFIFLFVCNFFVTIFQLLGLTNFAFSSALVLLLIGFLSITQFATMFNLTSATQAYFYVLKSWKFSYLYTYSSIWSQ
CVSFALYELSIGMGIYSSLATKTRIGTNLAFDGYAITTWNSIISSLMFFSAVAVIGFIANSINSNFVDMLEFSRKDCSFI
LFPVGFTYLQRMEKTLCMLYYGSYTILSCASLAIQCEVLVMTIRNFKFSTNVKKRTIILTLSFFLFLSSFFISNKDTKNI
LWFLSLTISENARVFVSLLICIILGWLYNIDSQYRRLTRRSVLSFNVTYWALNLSVSVLFNYLPYHVYVLYIVRIGIFVV
STLVATFVLKKEIKTKKGSKQRHLSSLTYKQTLYILYIGNIEELRKELQRIISGNVLMGNISMAWSVCIKYIGTSILLSA
FIEFADGVFYSNELKEKVQLIPQGWVIFAILFWVFTLLLLVIFPLCTTVFEKWCAHEDCFADFALLPSKPLREIQNFSIL
SYFCEFTGAEAPKGKGRA-----QKVATE
>PY17X_0307300
MFPRVKYRFEKTESSNSEEN-------IDN--HQ----N-NKNGK-LLEHEHISMKKIRNVLYDEAMNYSEINTYYKSSN
IHNYNNMNAYINYIKKSNYTRSYEQENIYNEALLLYNNRNTYIRNAYRNDEYLDIKRNLKKGEYFGDNDEDYL--FDETN
DTNK--------------------IS-K-QKD---------------ADA--------------------DADG------
Y--------DVGNT------------------------------------------------------------------
--------------------------------------DNNEFGKNNLTKKRIEYEHLYKERKKERAMKFAEKYGDLFYD
EKDKII---------------------------------------------NDNGDLN----------------------
--DKQNNHMG--Y--------I---TSGNG--HIQ----KNN------------------K-------------------
-------------------------------------------NQASSTNILDDLLELHSMENTGSFCD-EKETNFLETL
VKLRYTPEQISKLSDLFENPRTLKNVNINLLKWLDMQLNKGYWLERISLFLLGLAISIGVGNIETIWILMTTWHGVVFLL
PYVLCYMFVCHPILMFELYSGQLVRNSSPFIFYKLLKPCASIGFVALFLCLLSSYIHTYRTAAEYLIYLINSFKHDLPWK
LTQNEIDFCTQIKNDAITCLKHRPLCLFSKSISSCVPNNIGKAFLIYHDKFFPSNDKYTFLLNLNKKKNSINIFSNSDSY
IDKDSFVFLLFCNLLATFFQLLGMTNFAFSVALVLLLLGFLSITKFIALFNLSSVMEAYFYILKMWNFSYLYTYSSIWSQ
CMMYALYEMSIGMGIYSSLATKTRIGSNLAFDGQAIVVGNSVISILVFFSAVAIIGFTSKIMKSSFVEILEFSRKDCSFI
LFPVGFSNLQRTEKTLCMLYYGSYTILSCATLAIQREVFIISMKDFKFSKNINKRTLVLIFTLLFFVFSFFISTKNSKDI
IWFLSFTISDNGRILVALLICIVLGWVYNIEYQYKRLTSRSVLAFNITYWILNIFFSILFNYLPYHVYILYIVRLVIFMF
STCISITMLKSQINEMKGQQKQMHSNLTYNEMLYILYLGNIECLRKEIQRIISGNAIIGNITMMWSICIKYIGTSILLSA
FIEYVDGVFYSTELRMKIHDIHYGWVIFAIFVWVLIFLFLFLFPMFTKTFENMFINKDYFVSFSLLPSKPLTKIHRFNIF
SYFYEFGNSSKKK-KNKKKR---NTICCT
>PF3D7_0209600
MSQKLRSSVTRTSNEESNED--------------------DKNCV-NVNSEEFSVKKIRSILYEESINFSDKNTYYKSSN
IHNYNNIDTYMDYIKKSNYARSYEQENIYNEALNLYNNRNVYIKKKYRNDSYYNIKRDLKRGHYFGDDAEYMDYMDNESI
DYNN--------------------MN-DQYKD---------------GNHIDDQYKDGNHIDEKHKDGNRIDDQYKDGNR
IDDKIVKSEHICNEKKTKGVNGKSKYYIHDMNRKDKQKKNKHNNINYNN-------------------------NDDNVN
NSCEYNFSKENSQNMCHYENKIYDKYGEFD-TFVEKFCDDINIDNCNL-RHVKYTQALYEKRKKEQNIIFYKKYKELFGK
NKLNLK---------------------------------------------NGNDINN----------------------
--RKKSLRCM---------------NEGTN--NIF---KGND------------------DEIYN---------------
-------------------------------------------NNYNNRDLLTDIKELNSMSESNGY-N-EKEENFLEQL
IKLRYTPDQITQLSDLFENPKTLKTVNVKILNWLNCQLNNGYWLERFSLFLLGLTIAIGVGNIETIWFLMSTWHGVIFIV
PYILCYFFVCHPILTFELYIGQLVRTSTPFIFYRLLKPCASVGFLMVLACLMNSYINSYRTASEYFIYLINSFKKDLPWK
LSKEEIKFCTDFKNDFVHCHSHRPLCLFSKQLSTCVPNSIGKAFLIYHKKFFPNNNLYNFLLNISDHKNYINIFSNGDSY
FDKDTLIFLFICNFLVTSFQLFGLTNFAFSAALVLLLIGFLSITQFATMFNLNSASQAYSHVLKSWNFSYLYTYSSIWSQ
CVSFALYELSIGMGIYSSLATKTRIGTNLAFDGYAITTWNSIISSLMFFSAIAVIGFISKSLNSNFVDILEFSRSDCSFI
LFPVGFTYLKKMEKTLCMLYYGSYAVLSCASLAIQCEVIVMTIKDFKFCKNIKKRNIILLLSILFFISSFFISNSDSKHI
IWFLNFTISENGRVFVSLLICIILGWFYNTEYQFKNLTTKSVLFFNITYWVLNIMVSITFNYLTYHVYVLYLCRILIFLI
STIFALLVLKAEVYLNKGELEIFYNRTTYKNILYVLYIGNIETLRKELQRIISGNVFIGNISIVWSICIKYIGTSILLSA
FIEFADGIFYSNEIKEKVKIIPKGWVFFSIFFWVFIMLLLFLFPFFTQTFEKYCAYDDHFVDFSILPSKPLKEVQNFNIL
SYFYEFKNIRKRR-KKKT-----KKIRVD
>PPRFG01_0209600
MSQKLRSSVTRTSNEESNED--------------------DKNCV-NVNSEEFSVKKIRSILYEESINFSDKNTYYKSSN
IHNYNNIDTYMDYIKKSNYARSYEQENIYNEALNLYNNRNVYIKKKYRNDSYYNIKRDLKRGHYFGDDAEYMDYMDNESI
DYNN--------------------MN-DQYKD---------------GNR--------------------IDEKHKDGNR
IDDKIIKSEHIGNEKKTKGVNGKSKYYIHDMNRKDKQKKNKHNNINYNN-------------------------NDDNVN
NSCEYNFSKENSQNMCHYENKIYDKYGEFD-TFVEEFCDDINIDNCNL-RHVKYTQALYEKRKKEQNIIFYKKYKELFGK
NKLNLK---------------------------------------------NGNDINN----------------------
--RKKSLRCM---------------NEGTS--NIF---KGND------------------DEIYN---------------
-------------------------------------------NNYNNRDLLTDIKELNSMSESNGY-N-EKEENFLEQL
IKLRYTPDQITQLSDLFENPKTLKTVNVKILNWLNCQLNNGYWLERFSLFLLGLTIAIGVGNIETIWFLMSTWHGVIFIV
PYILCYFFVCHPILTFELYIGQLVRTSTPFIFYRLLKPCASVGFLMVLACLMNSYINSYRTASEYFIYLINSFKKDLPWK
LSKEEIKFCTDFKNDFVNCHSHRPLCLFSKQLSTCVPNSIGKAFLIYHKKFFPNNNLYNFLLNISDHKNYINIFSNGDSY
FDKDTLIFLFICNFLVTSFQLFGLTNFAFSAALVLLLIGFLSITQFATMFNLNSASQAYSHVLKSWNFSYLYTYSSIWSQ
CVSFALYELSIGMGIYSSLATKTRIGTNLAFDGYAITTWNSIISSLMFFSAIAVIGFISKSLNSNFVDILEFSRSDCSFI
LFPVGFTYLKKMEKTLCMLYYGSYAVLSCASLAIQCEVIVMTIKDFKFCKNIKKRNIILLLSILFFISSFFISNSDSKHI
IWFLNFTISENGRVFVSLLICIILGWFYNTEYQFKNLTTKSVLFFNITYWVLNIMVSITFNYLTYHVYVLYLCRILIFLI
STIFALLVLKAEVYLNKGELEIFYNRTTYKNILYVLYIGNIETLRKELQRIISGNVFIGNISIVWSICIKYIGTSILLSA
FIEFADGIFYSNEIKEKVKIIPKGWVFFSIFFWVFIMLLLFLFPFFTQTFEKYCAYDDHFVDFSILPSKPLKEVQNFNIL
SYFYEFKNIRKRR-KKKT-----KKIRVD
>PRELSG_0413000
MLKILKCHFKKKVKVYSDGN-------DNEDRGKIVKYNGDEN-T-LLKSENTSIKKMRSVLYEESINFSESNTYYKSTN
IHNYNNINAYSDYIKKSKYARTYEQENIYNEALNLYNNRNTYKKKRYFNDFYANIRKNIRKSEFFGDNNGYIE---EYQI
--------------------------------------------------------------------------------
--------------------------------------------------------------------------------
-----------------------------------------EGSNNDL-DKKILNENIYKIRKREQSILFHNKYKELFSE
SKINMK---------------------------------------------TINETHN----------------------
--RRKTCK-------------------------------RDT------------------K-------------------
-------------------------------------------EKVKSTNLLCDIKELNSFSDTNSF-D-EKDENFLEKL
IKLQYTPEQISQLSDLFENPKTLKNVNVKILKWLNNQLNNGYWLERFSLFLLGLTIAIGVGNIETIWFLMSTWHGVIFIL
PYILCYSFVCHPILSFELYIGQLVRTSAPFVFYRLLKQSASVGFLMVLTCLINSYINSYRTAAEYFIYLVNSFKKELPWK
LNSVEIDFCTSFKNDFVSCHKYRPLCLFSKSTSSCVPNNLGKAYLIYQNKFFPKNELYNSLLNINKNNSYINIFSRSESY
IDKDTLFFLFVCNFLVTIFQLFGLTNFAFCSALVLLLIGFLSITQFATMFNLSGATQAYSHVLKSWEISYIYTYSSIWSQ
CVSFALYELSIGIGIYSSLATKSRIGTNLAFDGYAITIWNSIISALMFFSAVAVIGFISKSLNSNFVDILEYSRKDCSFV
LFPVGFTYLKKMEKTLCMLYYGSYAVLSCASLAIQYEVLVMTIKDFKFSKNKKKRTIILTLSIFFFLASFFISNTDSKNV
IWFLTFTISENGRVFVALSICVILGWLYNIQAQFKALTTICVLSFNITFWILNIIVSVLFNYLSYHIYVLYLCRLIIFLI
STIVALLALKIEVHLNKNEMEFFYKNLTYKDILYTLYLGNIESLRKELQRIISGNVYIGNISMFWSISIKYIATSILLSA
LIEFVDGIFYSTEIKEKVKLIPKGWVIFSICFWIFTFLLLLMFPFFTNLFEKYCAPDDYFVDFELLPSKPLKEIQNFNLL
SYFYEFKNINKKK-KKKF-----SLIRNN
>PBANKA_0306700
MLPRVKCRFEKTESSNFEEN-------TDN--HQ----N-SKNGK-LLDSENVSMKKIRSVLYDEAMNYSETNTYYKSSN
IHNYNNINAYINYIKKTNYTRSYEQENIYNEALLLYNNRNAYIRNAYRNDEYLDIKRNLKKGKYFGDNDDDDL--FDEKN
DTNQ--------------------IN-K-HKD---------------THE------------------------------
Y--------DVGNT------------------------------------------------------------------
--------------------------------------DNNEINKNNLKKKKIEYEQLYKERKKERAMKFAEKYGDLFYD
EKDKII---------------------------------------------NDNGDLN----------------------
--NNQNNRMG--F--------I---ASGNG--HIQ----KNN------------------K-------------------
-------------------------------------------NQGSSTNILNDLLELHSMKNTGSFCD-EKETNFLETL
VKLRYAPEQISKLSDLFENPRTLKNVNINLLKWLDMQLNKGYWLERISLFLLGLAISIGVGNIETIWILMTTWHGVVFLL
PYVLCYMLVCHPILMFELYSGQLVRSSSPFIFYKLLKPCASIGFVALFLCLLSSYIHTYRTAAEYLIYLINSFKHDLPWK
LTQNEIDFCTQIKKDAITCLKHRPLCLFSKSISSCVPNNIGKAFLIYHDKFFPNNNKYTFLLNLNKKKNSINIFSNSDSY
IDKDSFVFLLFCNLLATFFQLLGMTNFAFSVALVLLLLGFLSITKFIALFNLNSVMEAYFYILKMWKFSYLYTYSSIWSQ
CMMYALYEMSIGMGIYSSLATKTRIGSNLAFDGQAIVVGNSVISILVFFSAVAIIGFTSKIMKSSFVEILEFSRRDCSFI
LFPVGFSNLQRTEKTLCMLYYGSYTILSCATLAIQREVFIISMKDFKFSKNFNKITFVLMFTLLFFVFSFFISTKNSKDI
IWFLSFTISDNGRILVALLICIVLGWLYNIEYQYKRLTSRSVLVFNITYWILNIFFSILFNYLPYHAYILYIIRIVIFIF
STCISIIVLKSQINEMKGKQRQIHDNLTYKEILYILYLGNIECLRKEIQRIISGNAIIGNITMMWSICIKYIGTSILLSA
LIEYVDGVFYSTELRMKIHDIHYGWVVFAILVWVFIFLFLFLFPMFTKTFENMFINKDYFVNFSLLPSKPLTKIQHFNIF
SYFYEFGNSTKKK---------------E
>PBLACG01_0206300
MSKKLRSSVTRTSNEESNED--------------------DKNCV-NENSEELSVKKIRSILYEESINFSDKNTYYKSSN
IHNYNNIDTYMDYIKKSNYARSYEQENIYNQALNLYNNRNVYIKKKYRNDLYYNIKRDLKRGHYFGDDTEYMDYMDNENI
DYNN--------------------IN-DNNIN---------------DNNINDNNINDNNINDNNINDNYINDKYINDKY
INDNSAKSEHIGNEKKTKEKNGKSKYYIHEMNLKDK-KKNKHNNLNYNNIN---------------YT------SNNNDS
NSYEDNIYKENSKNVCSYENKMYDKDGGFD-VFLEEICDDINIDNYNL-THLKYTQALYDKRKKEQNIIFYKKYKELFGK
GKTNLK---------------------------------------------NGNDISN----------------------
--RKKSLRCI---------------NEGHN--YVC---KRND------------------DEIYN---------------
-----------------------NS----------------YNNNYNNTDLLTDIKELNSMSESNSS-N-AKEENFLEQL
IKLRYTPDQITQLSDLFENPKTLKTVNVKILNWLNCQLNNGYWLERFSLFLLGLTIAIGVGNIETIWFLMSTWHGVIFIV
PYILCYFLVCHPILTFELYIGQLVRTSTPFIFYRLLKPCASVGFLMVLACLMNSYINSYRTASEYFIYLINCFKKELPWK
LSKEEIKFCTDFKNDFVNCHSHRPLCLFSKQLSTCVPNSIGKAFLIYHKKFFPNNNLYNFLLNISDHKNYINIFSNGDSY
FDKDTLIFLFICNFLVTSFQLFGLTNFAFSAALVLLLIGFLSTTQFATMFNLNSASQAYSHVLKSWNFSYLYTYSSIWSQ
------------------------IGTNLAFDGYAITTWNSIISSLMFFSAIAVIGFISKSLNSHFVDILEFSRSDCSFI
LFPVGFTYLKKMEKTLCMLYYGSYAVLSCASLAIQCEVIVMTIKDFKFCKNIKKRNIILLLSILFFISSFFISNSDAKNI
IWFLNFTISENGRVFVSLLICIILGWFYNAEYQFKNLTTKSVLFFNITYWVLNILISIIFNYLTYHVYVLYLCRILIFLI
STIIALLVLKAEVYLNKGNLEIFYNRTTYKNILYILYIGNIETLRKELQRIISGNVFIGNISIVWSICIKYIGTSILLSA
FIEFADGIFYSNEIYEKVKIIPKGWVFFSIFFWVFIMLLLFLFPFFTQTFEKYCAYDDYFVDFSILPSKPLKEVQNFNIL
SYFYEFKNIRKRR-KKKP-----KKIRVD
>PADL01_0208300
MSKKIRSSFTRTSNEESNED--------------------DKNCV-NANSEDLSIKKIRSILYEESINFSDKNTYYKSSN
IHNYNNIDTYMDYIKKSNYARSYEQENIYNQALNLYNNRNVYIKKKYRNDLYYNMKRDLKGGHYFGDDVEYMDYIDNDNT
NDKY--------------------IN---------------------------------------------------DIY
MNDKSVKSEYIKNEKKT-------KYYIDNMNMEDK-KKKKHNSIKYKS-------------------------YNNND-
--DENYIYKENSKDVCSYKNKMDDKDKEFDEVFLEEIDDDINIEDYNL-IHLKYTQALYDKRKKEQSIIFYKKYKELFGK
GKTNLK---------------------------------------------NGNDISN----------------------
--RKKSLKYT---------------NEGHN--YIC---KRNE------------------EEIYN---------------
-----------------------NN------------------YNNNNTDLLTDIKELNSMSESNSY-N-EKEENFLEQL
IKLRYTPDQITQLSDLFENPKTLKTVNVKILNWLNCQLNNGYWLERFSLFLLGLTIAIGVGNIETIWFLMSTWHGVIFIV
PYILCYFFVCHPILTFELYIGQLVRTSTPFIFYRLLKPCASVGFLMVLACLINSYINSYRTASEYFIYLINCFKKDLPWK
LNKEEIKFCTDFKNDFVNCHSHRPLCLFSKQLSACVPNSIGKAFLIYHKKFFPNNKLYNFLLNISDHKNYINIFSNGDSY
FDKDSLIFLCICNFLVTSFQLFGLTNFAFSAALVLLLIGFLSITQFATMINLNSASQAYSHVLKSWNFSYLYTYSSIWSQ
CVSFALYELSIGMGIYSSLATKTRIGTNLAFDGYAITTWNSIISSLMFFSAIAVIGFISKSLNSHFVDILEFSRSDCSFI
LFPVGFTYLKKMEKTLCMLYYGSYAVLSCASLAIQCEVIVMTIKDFKFCKNIKKRNIILLLSILFFISSFFISNSDAKNI
IWFLNFTISENGRVFVSLLICIILGWFYNTEYQFKNLTTKSVLFFNITYWVLNIMVSIIFNYLTYHVYVLYLCRILIFLI
STIFALLVLKAEVYLNKGDLEIFYNRTTYKNILYILYIGNIETLRKELQRIISGNVFIGNISIVWSICIKYIGTSILLSA
FIEFADGIFYSNEIKEKVKIIPKGWVFFSIFFW---------------TFEKYCAYDDYFVDFSILPSKPLKEVQNFNIL
SYFYEFKNIRKRR-KKKP-----KKIRVD
>PBILCG01_0212200
MSKKLKSSVTRTSNEESNED--------------------DRNCV-NVNSEELSVKKIRSILYEESINFSDKNTYYKSSN
IHNYNNIDTYMDYIKKSNYARSYEQENIYNEALNLYNNRNVYIKKKYRNDLYYYIRRDLKRGHYFGDNTEYMDYMDNENI
DYNH--------------------MN-GNNMNCNNMYDNHMYDNHMYDNHINDNHINDNHINDNHINDNHMNDNHINDNH
INDNTVKSVHIANEK-----NRKSKYYIHDMNIKDK-KKNKYNNINYKS-------------------------N-NNDN
TSCEYNIYKGNSKNMCSYENRMYDKDEEFD-VFLEEFCDNINIDDCNL-RHLKYTQALYDKRKKEQNIIFYKKYKELFGK
GKTNLK---------------------------------------------NGNDINN----------------------
--KKKSLRCM---------------NEGPS--YVC---KRND------------------DEIYY---------------
-------------------------------------------NNYNNTDLLTDIKELNSMSESNSY-N-EKEENFLEQL
IKLRYTPDQITQLSDLFENPKTLKTVNVKILNWLNCQLNNGYWLERFSLFLLGLTIAIGVGNIETIWFLMSTWHGVIFIV
PYILCYFFVCHPILTFELYIGQLVRTSTPFIFYRLLKPCASVGFLMVLTCLMNSYINSYRTASEYFIYLINSFKKDLPWK
LTKEEIKFCTDFKNDFVNCHSHRPLCLFSKQLSSCVPNSIGKAFLVYHKKFFPNNNLYNLLLNISDHKNYIHIFSNGNSY
FDKDTLIFLFICNFLVTTFQLFGLTNFAFSAALVLLLIGFLSITQFATMFNLNSASQAYSHVLKSWNFSYLYTYSSIWSQ
------------------------IGTNLAFDGYAITTWNSIISSLMFFSAIAVIGFISKSLNSHFVDILEFSRSDCSFI
LFPVGFTYLKKMEKTLCMLYYGSYAVLSCASLAIQCEVIVMTIKDFKFCKNIKKRNIILLLSILFFISSFFISNSDAKNI
IWFLNFTISENGRVFVSLLICIILGWFYNTEYQFKNLTTKSVLFFNITYWVLNILVSIAFNYLTYHVYVLYLCRMLIFLI
STIFALLVLKAEVYLNKGDLEIFYNRTTYKNILYILYIGNIETLRKELQRIISGNVFIGNISIFWSICIKYIGTSILLSA
FIEFADGIFYSNEIKEKVKIIPKGWVFFSIFFWVFIMLLLFLFPFFSQTFEKYCAYDDHFVDFSILPSKPLKEVQNFNIL
SYFYEFKNITKRR-KKKP-----KKIRVD
>C922_02800
MSFKLKSSFYQSSNDPSEGD--------------------DKNGDAVATPENISMRRVRVELYDEAIVYSQNNTFYKMSN
VHNCNNMDSYIDYVKRSNYTRSYEQEMIYNEALSLYNNRNMYIRKKYKNEFYVNLKRNLRRARFFGDDNDDLQ--RGEEG
REDD--------------------ER-G-M--------------------------------------------------
--------------------------------------------------------------------------------
-----------------------------------------PEPMDYT-EERNLNEFIYRERKKKKAILFRKKYMEIFSE
GGSTANIANVANAADTANAANTANDANTPNAANTENASNTANTADTANDANGPRDTQQ----------------------
--RTQMMLAGLTH--------N---SSETG--GVV---KKND------------------SLLSQ---------------
-----------------------NGEDVGLP-LPS-PADMPCEGNRPKANILSDLRDLNSMSDSSGMSQ-EEETNFLEQL
IKLRYTPEYVSQLSDLFENPRTLKKANVKVLKWLDYQLSNGYWLERLSLFLLGLTIAIGVGNIETFWSLMSTWHGVIFVV
PYIICYCLVCHPILTFELYIGQLIRMSSPFIFYRLLKQCASVGFLMVLTCLINGYINTYRTAAEYFIYLINSFKRDLPWK
LNKKEIDFCTSFKNDFIECHKFRPLCFFSRSISSCVPNSLGKAFLIYHNKFFPPNFFYDRLLHIDGSENLAHIFSTGTSY
IDKDTFIFLFVCNFFVTIFQLLGLTNFAFSSALVLLLIGFLSITQFASMFNLTSATQAYFHVLKSWKFSYLYTYSSIWSQ
CVSFALYELSIGMGIYSSLATKTRIGANLAFDGYAITTWNSIISSLMFFSAVSVIGFIADSINSNFVDMLEFSRKDCSFI
LFPVGFTHLQRMEKTLSMLYYGSYTILSCASLAIQCEVLVMTIRNFKFCKNVKKRTIILTLSFFFFLSSFLISNKDTKNI
LWFVSLTISENARVFVSLLICIILGWLYNIDFQFRNLTKRSVLSFNSTYWILNLSISVLFNYLPYHVYVLYIIRLGIFSV
STLVAMYVLKKEIKTKQGYKKKHLSNLTYKETLYILYIGNIEELRMELQRIISGNVFMGNISMGWSICIKYIGTSILLSA
FIEFADGMFYSKELKEKMQLIPQGWVVFAILFWVFTLLLLVLFPLCITVFEKWCAQEDCFADFALLPSKPLREIHNFSIL
SYFCEFTGEGRKKGRR----------RAE
>PGSY75_0209600
MSKKIRSSFTRTSNEESNED--------------------DKNCV-NANSEELYIKKIRSILYEESINFSDKNTYYKSSN
IHNYNNIDTYMDYIKKSNYARSYEQENIYNQALNLYNNRNVYIKKKYRNDLYYNMKRDLKGGHYFGDDVKYMDYIDNDNI
NDK----------------------------------------------------------------------------Y
MNDKSVNSEYIKNEKKT-------KYYIDNMNMEDK-KKKKHNSIKHNSIKHN----------SIKYKS-----YNNND-
--DDNYIYKEDSKDVCSYKNKMDDKDKGFDDVFLEEIDHDINIEDYNL-IHLKHTQALYDKRKKEQSIIFYKKYKELFGK
GKTNLK---------------------------------------------NGNDISN----------------------
--RKKSLKYT---------------NEGHN--YIC---KRNE------------------EEIYN---------------
-----------------------NN------------------NNNNNTDLLTDIKELYSMSESNSY-N-EKEENFLEQL
IKLRYTPDQITQLSDLFENPKTLKTVNVKILNWLNCQLNNGYWLERFSLFLLGLTIAIGVGNIETIWFLMSTWHGVIFIV
PYILCYFFVCHPILTFELYIGQLVRTSTPFIFYRLLKPCASVGFLMVLACLINSYINSYRTASEYFIYLINCFKKDLPWK
LNKEEIKFCTDFKNDFVNCHSHRPLCLFSKQLSACVPNSIGKAFLIYHKKFFPNNKLYNFLLNISDHKNYINIFSNGDSY
FDKDSLIFLCICNFLVTSFQLFGLTNFAFSAALVLLLIGFLSITQFATMINLNSASQAYSHVLKSWNFSYLYTYSSIWSQ
CVSFALYELSIGMGIYSSLATKTRIGTNLAFDGYAITTWNSIISSLMFFSAIAVIGFISKSLNSHFVDILEFSRSDCSFI
LFPVGFTYLKKMEKTLCMLYYGSYAVLSCASLAIQCEVIVMTIKDFKFCKNIKKRNIILLLSILFFISSFFISNSDAKNI
IWFLNFTISENGRIFVSLLICIILGWFYNTEYQFKNLTTKSVLFFNITYWVLNIMVSIIFNYLTYHVYVLYLCRILIFLI
STIFALIVLKAEVYLNKGDLEIFYNRTTYKNILYILYIGNIETLRKELQRIISGNVFIGNISIVWSICIKYIGTSILLSA
FIEFADGIFYSNEIKEKVKIIPKGWVFFSIFFWVFIILLLFLFPFFTQTFEKYCAYDDYFVDFSILPSKPLKEVQNFNIL
SYFYEFKNIRKRR-KKKP-----KKIRVD
>PCHAS_0308900
MFPRIKCRFEKAENSNSEEN-------IDN--HQ----N-GKNDE-LTESENISMKKIRSVLYDEAMTYSETNTYYKSSN
IHNYNNINAYINYVKKSNYTRSYEQENIYNEALLLYNNRNTYIRNAYRNDEYLDIKRNLKKGEYFGDHDEDDL--FEETN
DDNQ--------------------IN-E-YTD---------------ANK------------------------------
Y-------------------------------------------------------------------------------
-----------------------------------------DDNKNNLKKKRIEYEHLYKERKKERAMKFAEKYGDLFYE
EKDKII---------------------------------------------YENADSN----------------------
--DKHNIRMG-------------------G--HIQ----KNI------------------Q-------------------
-------------------------------------------NQGSSTNILNDLLELHSMEDTGSFSD-EKETNFLETL
VKLRYTPEQISQLSDLFENPRTLKNVNISLLKWLDMQLNRGYWLERISLFLLGLAISIGVGNIETIWLLMTTWHGVVFLL
PYTLCYIFVCHPILMFELYSGQLVRSSSPFIFYKLLKPCASIGFVALFLCLLSSCIHTYRTAAEYFIYLINSFKHDLPWK
LTPNEVDFCTKIKNDAITCLKYRPLCLFSKSISSCVPNNIGKAFLIYHDKFFPNNGKYTFLLNLNKKKNSINIFSNSDSY
IDKDTFLFLLFCNLLTTFFQLLGMTNFAFSVALVLLLLGFLSITKFIALFNLSSVMEAYVYILKMWKFSYLYTYSSIWSQ
CMMYALYEMSIGMGIYSSLATKTRIGSNLAFDGQAIVIGNSVISILVFFSAVAIIGFTSKIMNSTFVEILEFSRKHCSFI
LFPVGFANLQRTEKTLCMLYYGSYTILSCATLAIQREVFIISMKDFKFSKNFSKKTFVLMFTLLFFVFSFFISTKNSKDI
IWFLSFTISDNGRILVALLICIALGWLYNIEHQYKHLTSRSVLTFNITYWALNVFFSIIFNYLPYHAYILYIVRLVIFLF
STCISIAVLKSQINDMRGHQRYIYNSLTYKEILYILYLGNIECLRKEIQRIISGNAIIGNISMMWSICIKYIGTSILLSA
FIEFADGVFYSKELRMKIHDIHYGWIIFAISVWIFIFFLIFLFPMFTKTFENMLINKKYSVNFSLLPSKPLTKIRHFNIL
SYFYEFGNSSKKE-KNKKKR---NMICCT
>PocGH01_04020400
MLQKLKSSFTRTSNEQSEGE-------ERE----------ERNAD-SLHSERISIKKVRAVLYEESVTFSENNTYYKSSN
IHNYNNIDAYIDYIKKSNYARSYEQENIYNEALNLYNNRNVYIRKRYLNDFYSNIKRNLRRGEYFGDNNEDIY---ERHN
HIGG--------------------AH----PS---------------ANS--------------------AA--------
--------------------------------------------------------------------------------
---------SG-----------------------SPICCNPPLPLDTL-EERKVSEFIYRERKKEQAVFFSEKYGELFGE
PKGHMK---------------------------------------------SGNDVCS----------------------
--SRRRLSRYN-S--------T---NCAGK--HLC---TGNA------------------NDVGTANGVGTANGVGTTNG
VGTTNGVGTTNGVGTTNGAHCLSNA------------------HCAHCTNMLADLRELNSMSDTNSFAS-EREENFLETL
IKLRYTPEQISQLSDLFENPKTLKRVNVKTLKWLDCQLKNGYWLERLSLFLLGLTIAIGVGNIETFWLLMSTWHGVIFVL
PYILCYVFVCHPILTFELYIGQLVRASSPFIFYKLLKWCASVGFLMVVTCLISSYISTYRTAAEYFIYLINSFKRELPWK
LNKDEIYFCSNFKDDVINCLRYRPLCLFSKSISSCVPNSLGKAFLIYHDKFFPKNALYNHLLSIGKKRNSAHIFSSTGYY
IDRDTIIFLFVCNFLVTTFQLFGLTNFAFSSALVLLLIGFLSITQFATMFNLSSVSQAYSHVLKSWKFSYLYSYSTIWSQ
CVSFALYELSIGMGIYSCLATKTRIGTNLAFDGYAITMWNSIISCLMFFSAVAVISFIARSLNSSFVDMLEFSRKDCSFI
LFPVGFTYLQRMEKTLCMLYYGSYSILSCASLAIQCEVLIMTIKNFKFMKGIKKRTIILTLSVLFFISSFFISTNDSKNI
IWFLSFTISENGRVFVSLLICVILGWLYNIESQYKELSTRSVLSFNITYWVLNLFVSILFNYLPYHVYVLYIVRLVIFLF
STLVALVALKVEAKQKKTLGDKIFSKLTYKNILYILYLGNIEGLRKELQRIISGNVFMGNISMMWSICIKYIGTSILLSA
FIEFSDGVFYSNELKEKVKIIPKGWILFSIMFWVFTVLLLLLFPLFANSFERWCTHEDYFTDFRLLPSKPLKEIQNFNIL
MYFYEFRNATRKK-RKRG-----KQILVN
>PGAL8A_00015400
MKSSE-------------DDDNDKKGKSVK--YE----D-DDN-S-MLKSEKTSIRKIRALLYEESINFSENNTYYKSTN
IHNYNNINAYFDYIKKSKYARTYEQENIYNEALNLYNNRNLYKKKRYLNNFYANIRRNLHKNEFFGDDNEYIE---EDQK
--------------------------------------------------------------------------------
--------------------------------------------------------------------------------
-----------------------------------------EENASDL-IERTLNQNIYKVRKREQSVLFCEKYKELFTE
DKTNLK---------------------------------------------NVNEIHN----------------------
--RRKTCK-------------------------------RNP------------------K-------------------
-------------------------------------------EKVKNTNLLNDIKELNSFSDANTF-N-EKDENFLEKL
IKLQYTPEQISQLSDLFENPKTLKSVNVKILKWLNNQLNNGYWLERFSLFLLGLTIAIGVGNIETIWFLMSTWHGVIFIL
PYILCYVFVCHPILSFELYVGQLVRTSSPFVFYRLLKQSASVGFLMVLTCLINSYINSYRTAAEYFIYLINSFKKELPWK
LNSKEIDFCTSFKNDFVNCHKYRPLCLFSMSTSSCVPNNLGKAFLIYQHKFFPKNELYNSLLSINKDNSYINIFSKGDSY
IDKDTLFFLFVCNFLVTIFQLFGLTNFAFCSALVLLLIGFLSITQFATMFNLSGATQAYSHVLKSWEISYIYTYSSLWSQ
CVSFALYELSIGIGIYSSLATKSRIGTNLAFDGYAITIWNSIISALMFFSAVAVIGFISKSLNSNFVDILDYSRKDCSFV
LFPVGFTYLKKMEKTLCMLYYGSYAVLSCASLAIQYEVLVMTIKDFKFSKNKKKRTIILTLSIFFFLASFFISNVDAKNV
IWFLTFTISENGRVFVALLICIILGWLYNTQAQFQALTTACVLSFNITFWILNLTASILFNYLDYHIYVLNICRLIIFIV
STIVALLVLKVEVHLNRNELEFFYNNLTFKDILYTLYLGNIESLRKELQRIISGNVYIGNISMFWSICIKYIATSILLSA
FIEFADGVFYSSEVKEKIKVIPKGWVFFSICFWIFTFLLLSIFPFFTNLFEKYCAPDDYFIDFSLLPSKPLKEIQNFNIL
SYFYEFKNSNKKK-RKKKKKDKFSLTRNN
>PCOAH_00008760
MSSKVKSSFSRSSSDPSEGD--------------------S-----VSTPENITMKKVRAVLYDEAITYSENNTYYKMSN
IYNCNSMDSYIDYVKRSNYTRSYEQEMIYNEALSLYNNRNKYIRKRYKNEFYVNIKRNLRRGRYFGDDNDDLQ--GGEAG
TETN--------------------LG-G-T--------------------------------------------------
--------------------------------------------------------------------------------
-----------------------------------------PEPMDYT-QERNLNEYLYRERKKEQANLFRKKYLEMFAE
GRITAK---------------------------------------------GPKDAQD----------------------
--RRRIPLAGLTH--------N---NITTG--G-V---KKND------------------SLFSQ---------------
-----------------------KGTDIDFP-SPN-RVDILPGGSRCRTNILSDLRDLNSMSDSSNILE-EEETNFLEQL
IKLRYTPEYISQLSDLFENPRTLKKANVKVLKWLNYQLSKGYWLERLSLFLLGLTIAIGVGNIETFWSLMSTWHGVIFVL
PYIICYCFVCHPILTFELYIGQLIRTSSPFIFYRLLKQCASVGFLMVLTCLINGYINTYRTAAEYFIYLINSFKRDLPWK
LNSKEINFCTSFKNDFIKCHKFRPLCFFSRSISSCVPNSLGKAFLIYQNKFFPNNFFYDRLLHIDSSENFAHIFSNGTSY
IDKDTFIFLFVCNFFVTIFQLLGLTNFAFSSALVLLLIGFLSITQFATMFNLTSATQAYVYVLKSWKFSYLYTYSSIWSQ
CVSFSLYELSIGMGIYASLATKTRIGTNLSFDGYAITTWNSIISSLMFFSAVAVIGFIANSISSNFVDMLEFSRKDCSFI
LFPVGFTYLQKMEKTLCMLYYGSYTILSCASLAIQCEVLVMTIRNFKFSKNIQKRTIILTLSLFFFLSSFFISNKDTKNI
LWFLSLTISENARVFVSLLICIILGWLYNMDFQCRHLTRRSVLSFNLTYWVLNLSISVLFNYLPYHVYVLYIVRVGIFGI
STLVALCVLKKEMKTKKGKKKKDLSNLTFKEILYILYIGNIEQLRMELQRIISGNVFMGSISMGWSVCIKYIGTSILLSA
FIEFADGVFYSNELKEKMNLIPQGWIVFAILFWVFTLLLLVLFPLCVTAFEKWCAHEDCFADFALLPSKPLREIHNFSIL
SYFWEFTGTETKKGKKYP-----QKVDME
>PKNH_0411500
MFSKVKSSFSRSSNDLSEGE--------------------DRNGDGLGNPEKITMKKVRVVLYDEAITYSENNTYYKMSN
VYNCNNMDSYIDYVKRSNYTRSYEQEMIYNEALSLYNNRNKYIRKKYQNNFYVNIKRNLRRGRYFGDDNDDLQ--GVEAG
TENN--------------------LK-G-T--------------------------------------------------
--------------------------------------------------------------------------------
-----------------------------------------PQPMDYT-HERNLNEYLYREKKKEQAILFRKKYMKLFAE
GRFSGK---------------------------------------------GPKDAQH----------------------
--RRKILLEGLTN--------N---NITV---GTV---KKND------------------SLFSQ---------------
-----------------------KGTDSGLP-VPA-PVDISPGGNRSKTNILSDLRDLNSMSDSSNLLEEEEETNFLEQL
IKLRYTPEYISQLSDLFENPRTLKKANIKVLKWLDYQLSKGYWLERLSLFLLGLTIAIGVGNIETFWSLMSTWHGVIFVL
PYIICYCFVSHPILTFELYVGQLIRTSSPFIFYRLLKQCASVGFLMVLTCLINGYINTYRTAAEYFIYLINSFKKDLPWK
LSNSEINFCTSIRNDFIKCHKYRPLCFYSKSISSCVPNSLGKAFLIYQNKFFPHNFFYDRLLHINSSENFAHIFSDGISY
IDKDTFIFLFVCNFFVTIFQLLGLTNFAFSSALVLLLIGFLSITQFATMFNLTSATQAYVYVLKSWKFSYLYTYSSIWSQ
CVSFSLYELSIGMGIYASLATKTRIGTNLAFDGYAITTWNSIISSLMFFSAVSVIGFIANSINTNFVDMLEFSRKDCSFI
LFPVGFTYLQKMEKTLCMLYYGSYTILSCASLAIQCEVLVMTIRNFKFSKNIQKRTIILTLSLFFFLSSFFISNKDTKNI
LWFLSLTISENARVFVSLLICIILGWLYNIDFQCRHLTRKSVLSFNLTYWTLNLSISILFNYLPYHVYVLYIVRVGIFAI
STLVAMCVFKKEINTKKGKKKKELNNLTYKEILYILYIGNIEQLRKELQRIISGNVFMGSISMAWSVCIKYIGTSILLSA
FIEFADGVFYSNELKEKMKLIPQGWVIFAILFWVFTLLLLVLFPLFVTAFEKWCAHEECFADFSLLPSKPLREIHNFSIL
SYFWEFTGTETKKRKRHS-----PMVAME
>MKS88_001163
MFKQLKSNFTKASNEQSDID--------------------GKNAG-SMDSEKVSIKKIRAMLYEESMHFSEHNTYYKSSN
LQNYNNIDAYMDRIKKSNYARSYEQENIYNEALNLYNNRNVYIKKKYLNDFYSNIKRNLYKSQYFGDYEDDME--QEQHT
DGRQ--------------------AH-Q-QQ----------------P---------------------------QQLEQ
LEHQGEKDEGIADKERKEGDDEASAF------------------------------------------------------
-----------------------------------------LVAKESI-VERKIYEYLYKERKREQLMMFNEKYKDLFRG
SRGNLK---------------------------------------------NGNEMNG----------------------
--SRKILRRHDSVSYAFMMTNNGGYNSGNN--NISNDISSNENRDNNNIGYSSIGNNTGNSNIGN---------------
-----------------------N--NIGYNGIGN-NTGNSNIGNNNNTNILADLRELHSMSDSNSYKS-EKEENFLETL
IKLRYTPEHISQLSDLFENPKTLKKVNMKILRWLDYQLINGYWLERLSLFLLGLTIAIGVGNIETFWCLMSTWHGVIFVL
PYILCYSFVCHPILSFELYIGQLVRASSPFIFYKLLKQCASVGFLMVLTCLINSYINTYRISAEYFIYLINSFKRELPWK
LNQSEIQFCTNFKDDFLSCHKYRPLCLFSKNTSSCVPNSLGKAFLIYHNKFFPKNRLYEHLLHIDNSKNYVHIFSNGNSY
IDKDTFICLFICNFLVTIFQLCGLTHFAFSSALVLLLIGCLSVTQFASMFNLSSAFQAYSQVLKSWEFSYLYTYSSIWSQ
CVSFALYELSIGMGIYSSLATKTRIGTNLTLDGYAITVWNSIISSLMFFSAVSVIGFIAKSINSNFMDMLEFSRKDCSFI
LFPVGFTYLQKMEKTLCMLYYGSYTILSCATLAIQCEVLVMTIRDFKFTKNVKKRTIILSLSLLFFFSSFFISNIDSKNV
IWFLSFTISENGRVFVSLMICIILGWLYNIEAQFKGLTTRSVLTFNITYWTLNLFFSLLFNYLPYHVYVLYMIRLAIFLV
STLVALLVLKMEVAQKKGQLEHIYNKLTYKKLLYVLYLGNIEVLRKELQRIISGTLFMGSISIMWSICIKYIGTSILLSA
FIEFADGIFYSNELRRKV-------------------------------FERLCTYEDYFADFSLLPSKPLKETQNFNIL
MYFYEFRKFKDTK-KAKK-----KKISIN
>PVP01_0415200
MPPKLKSSFSRSSNEPSEGE--------------------LKNGEAAAAPENISMKKVRAVLYDEAICYSESNTYYKMSN
VHNCNTMDSYIDYVKRSNYTRSYEQEMIYNEALSLYSNRNRYIRKRYQNDFYVNIKRNLRRGRYFGDDNDDLQ--EGKAG
TEGD--------------------VGGG-A--------------------------------------------------
--------------------------------------------------------------------------------
-----------------------------------------PEPMDYT-QERNLNEYLYRERKKEQGVLFRKKYLELFSD
GRSSAK---------------------------------------------GMRDAQQ----------------------
--RRRMILAGLAH--------N---SIATT--GIV---KKND------------------SLLSQ---------------
-----------------------SGADGGLP-PAT-RTDMPHGGSKPKTNILNDLRELNSMSDSSNLSH-EEGTNLLEQL
IKMRYTPEYISQLSDLFENPRTLKRANVKMLKWLDYQLRKGYWLERLSLFLLGLTIAIGVGNIETFWSLMSTWHGVIFVL
PYIICYCFVCHPILTFELYIGQLIRTSSPFIFYRLLKQCASVGFLMVLTCLINSYINTYRTAAEYFVYLINSFKRDLPWK
LNQKEINFCASFKNDFIKCHKYRPLCFFSKSISSCVPNSLGKAFLIYQNKFFPPNFFYDRLLHIDGGENFAHIFSSGSSY
IDKDTFIFLFVCNFFVTVFQLLGLTNFAFSSALVLLLIGFLSITQFATMFNLTSATQAYFYVLKSWKFSYLYTYSSIWSQ
CVSFALYELSIGMGIYSSLATKTRIGTNLAFDGYAITTWNSIISSLMFFSAVAVIGFIANSINSNFVDMLEFSRKDCSFI
LFPVGFTYLQRMEKTLCMLYYGSYTILSCASLAIQCEVLVMTIRNFKFSRNVKKRTIILTLSFFLFLSSFFISNKDTKNI
LWFLSLTISENARVFVSLLICIILGWLYNIDSQYRRLTRRSVLSFNVTYWALNLSVSVLFNYLPYHVYVLYIVRVGIFVV
STLVATCVLKKEIKTKKGSKQRHLSSLTYKQTLYILYIGNIEELRKELQRIISGNVLMGNISMAWSVCIKYIGTSILLSA
FIEFADGVFYSNELKEKVQLIPQGWVVFAILFWVFTLLLLVIFPLCTTVFEKWCAHEDCFADFALLPSKPLREIHNFSIL
SYFCEFTGAEAPKGKGRA-----QKVAAE
>PVVCY_0300770
MLPRIKCRFEKAENSNSEEN-------IDN--HQ--------DEE-LTEHGNISMKKIRSVLYDEAMNYSETNTYYKSSN
IHNYNNINEYINYIKKSNYTRSYEQENIYNEALLLYNNRNAYIRNAYRNDEYLDIKRNLKKGEYFGDNDEDYL--FEETN
DDNQ--------------------IN-E-YTD---------------GHE------------------------------
--------------------------Y-----------------------------------------------------
-----------------------------------------ENDKNNFKKKRIEYEHLYKERKKERVMKFSEKYGELFYE
EKDKII---------------------------------------------YENADSN----------------------
--DKHNIRMG-------------------G--HIQ----KNN------------------Q-------------------
-------------------------------------------NQGCSTNILNDLLELHSMEDTGSFSD-EKETNFLETL
VKLRYTPEQISQLSDLFENPRTLKNVNISLLKWLYIQLDRGYWLERISLFLLGLAISIGVGNIETIWLLMTTWHGVVFLL
PYTLCYIFVCHPILMFELYSGQLVRSSSPFIFYKLLKPCASIGFVALFLCLLSSCIHTYRTAAEYFIYLINSFKHDLPWK
LTQNEVDFCTKIKNDPLTCLKYRPLCLFSKSISSCVPNNIGKAFLIYHDKFFPPNSKYTYLLNLNKKKNSINIFSNSDSY
IDKDTFLFLLFCNLLTTFFQLLGMTNFAFSVALALLLLGFLSITKFIALFNLNSVMEAYVYILKMWKFSYLYTYSSIWSQ
CMMYALYEMSIGMGIYSSLATKTRIGSNLAVDGKAIVVGNSVISVLVFFSAVAIIGFTSKIMNSTFVEILEFSRKHCSFI
LFPVGFSNLQRTEKTLCMLYYGSYTILSCATLAIQREVFIISIKDFKFSKNYSKKTFVLMFALLFFVFSFFISTKNSKDI
IWFLSFTISDNGRILVALLMCIVLGWLYNIEHQYKHLTSKSVLTFNITYWILNIFFSILFNYLPYHAYVLYIVRLIIFLF
STCISITVLKSQINEMRGQQRYIYNSLTYKEILYILYIGNIECLRKEIQRIISGNAIIGNISMMWSICIKYIGTSILLSA
FIEFVDGVFYSKELRMKIHDIHYGWIIFAISVWIFIFLLIFLFPMFTKTFENMFLNKNYSVDFSLLPSKPLTKIHPFNFL
SYFYEFGNSSKKE-KNKKKR---HMIYCT
>AK88_03832
MSSKVKSSFSRSSNDASEGD--------------------DKNGDAVALPENISMKKVRAVLYDEAITYSENNTYYKMSN
VYNCNTMDSYIDYVKRSNYTRSYEQEMIYNEALSLYNNRNKYIRKRYQNDFYVNLKRELRREKYFGDDNDDLQ--GG---
TDLC--------------------VGET-T--------------------------------------------------
--------------------------------------------------------------------------------
-----------------------------------------PEPINYT-QERNLNEYLYRERKKEQVTLFRKKYMEMFSE
GRSIMK---------------------------------------------GPRDIHQFQQHQQFQQHQPQQQQPQQPHE
QTRRRQMMSGLIN--------K---SFASGGGVVI---KKNE------------------SLFSQ---------------
-----------------------NATDVCLA-APT-RADMVIGENGFKKNILSDLRDLNSMSDSSNLSQ-EEETNFLEQL
IKLRYTPEYISQLSDLFENPSTLKKANVKVLKWLDYQLSKGYWLERLSLFLLGLTIAIGVGNIETFWSLMSTWHGVIFVL
PYIICYCFVCHPILTFELYIGQLIRTSSPFIFYRLLKQCASVGFLMVLTCLINGYINTYRTAAEYFIYLINSFKRDLPWK
LNKEEINFCTSFKNDFIKCHKFRPLCFFSKSISSCVPNSLGKAFLIYQNKFFPHNFFYDRLLHIDGSQNFAHVFSNGTSY
IDKDTFIFLFVCNFFVTVFQLLGLTNFAFSSALVLLLIGFLSITQFATMFNLTSATQAYVYVLKSWKFSYLYTYSSIWSQ
CVSFSLYELSIGMGIYASLATKTRIGTNLAFDGYAITTWNSIISSLMFFSAVSVIGFIANSINSSFVDMLEFSRKDCSFI
LFPVGFTYLQKMEKTLCMLYYGSYTILSCASLAIQCEVLVMTIRNFKFSKNVHKRTIILTLSFFFFLSSFFISNKDTKNI
LWFLSLTISENARVFVSLLICVILGWLYNIDFQCRHLTRRSVLSFNLTYWTLNISISILFNYLPYHVYVLYIVRLGIFVI
STLLAIWVLKKEMKTKKGEKKKHLSNLTYKQILYILYIGNIEELRKELQRIISGNVLMGNISMAWSVCIKYIGTSILLSA
FIEFADGVFYSHELKEKMKLIPQGWVVFAVLFWVFTLLLLLLFPLCVTAFEKWCAHEDCFADFALLPSKPLREIHNFSIL
SYFCEFTGTDTKKGKR-R-----APNDPS
>PRCDC_0208500
MSQKLRSSVTRTSNEESNED--------------------DKNCV-NVNSEELSVKKIRSILYEESINFSDKNTYYKSSN
IHNYNNIDTYMDYIKKSNYARSYEQENIYNEALNLYNNRNVYIKKKYRNDLYYNIKRDLKRGHYFGDDSEYMDYMHNENI
DYNN--------------------IN-DQYKD---------------GNH--------------------INDQYKDGNH
IDDKIVKSEHIGNEKKTKGMNGKSKCYINDMNRKDK-KRNKHNNINYNNINYNNINYNNINYNNINYKDNNNNNDDDNVN
NSCEDNFYKENSKNMCRYKNKIYDKDGEFD-TFVEEFCDDINIDNCNL-RHLKYTQALYNKRKKEQNIIFYKKYKELFGK
NKPNLK---------------------------------------------NGNDINN----------------------
--RKKSLRCM---------------NERIS--YIC---KGND------------------DEIYN---------------
-------------------------------------------NNYNNRDLLTDIKELNSMSESNDY-N-EKEENFLEQL
IKLRYTPDQITQLSDLFENPKTLKTVNVKILNWLNCQLNNGYWLERFSLFLLGLTIAIGVGNIETIWFLMSTWHGVIFIV
PYILCYFFVCHPILTFELYIGQLVRTSTPFIFYRLLKPCASVGFLMVLACLMNSYINGYRTASEYFIYLINSFKKDLPWK
LSKEEIKFCTDFKNDFVNCHSHRPLCLFSKQLSTCVPNSIGKAFLIYHKKFFPNNNLYNFLLNISDHKNYINIFSNGDSY
FDKDTLIFLFICNFLVTSFQLFGLTNFAFSAALVLLLIGFLSITQFATMFNLNSASQAYSHVLKSWNFSYLYTYSSIWSQ
CVSFALYELSIGIGIYSSLATKTRIGTNLAFDGYAITTWNSIISSLMFFSAIAVIGFISKSLNSNFVDILEFSRSDCSFI
LFPVGFTYLKKMEKTLCMLYYGSYAVLSCASLAIQCEVIVMTIKNFKFCKNIKKRNIILLLSILFFISSFFISNSDSKNI
IWFLNFTISENGRVFVSLLICIILGWFYNTEYQFKNLTTKSVLSFNITYWVLNIMVSITFNYLTYHVYVLYLCRILIFLI
STIFALLVLKAEVYLNKGELEIFYNRTTYKNILYVLYIGNIETLRKELQRIISGNVFIGNISIVWSICIKYIGTSILLSA
FIEFADGIFYSNEIKEKVKIIPKGWVFFSIFFWVFIMLLLFLFPFFTQTFEKYCAYDDHFVDFSILPSKPLKEVQNFNIL
SYFYEFKNIRKRR-KKKT-----KKIRVD
