# Supplementary material for: Phosphorylation in the Plasmodium falciparum Proteome: A Meta-Analysis of Publicly Available Data Sets
Source: J Proteome Res. 2024 Oct 30;23(12):5326–41. doi: 10.1021/acs.jproteome.4c00418 (PMC11629380; doi:10.1021/acs.jproteome.4c00418)
Supplement: Supplementary file 7 — pr4c00418_si_007.zip [file pr4c00418_si_007.zip › plasmodium_alignments/PF3D7_0209700_orthos.afa]

>PBLACG01_0206400
MKFGKNIRREMHNHSGMHYINYKVLKKLIKYINNSIIEKELENGNELNKRFEDVLLHDLNIIEETFVKLFKEIMNIKKEI
EKNYSTVEIFDNNDNMKISKECISFDTLLNILKEK-N-VSKEFFNFCIQLSILSNKCKIIRTYVIYNYIGLIKILKKKNK
HCGNIYRN------------------------------------------------------------------------
--------------I----------QITDILSRYTWCLSDELPKLISSVNIISDEFMQKYTNTNVTIEKYICPICLSLIH
EPVTLNSCFHSFCWKCLATAIQKYSIDNCPSCRTKIVYDKNSFKIDGILNQFLEKHFLSSHDKEKNRPIKRS-HQKGGD-
GLQKM----------DME--AF--KGE----------NVQRYNI------------------------------------
----EGGNIER--YNIEGENIERYNIEGENIERY-----N-IEGENIERYNIEKNHLIKKTNKKININNNRKISSNYSNN
YDLSNK----VFENNKTKCVM----NHNIYNI----KEE-----------------------------------ENEKVL
PPTYAGSILSSSDSSNSNQNNDINFMYRKKGKIIIVPTTKMSSSM-T-TYE-ILDDENMYNIESLNKYVSVLNTNDVNIM
DDRERECSDY-SDEF-CN---EISKDKIN-NNE-SNRMRQENNYNNIINDVLSYTFN
>PcyM_0413400
MKFGKNIRREMHAHPGMHYLGYKRLKKLIKQIRESRMEGRHTQRKQLSEQFEKLLHSDLGNIDRTFRKLFLEINCMKHEI
EKKFAS-RIF-NSEELKVNKKICSFDNLLEMLKEG-GVVSEEVLDFCIRLSLLSNKCQVIRTYVVYNYVGLVKILKKRRK
RCWSDAEGLADREAAQ--------------------EADREADQSESRAQLDHLTSA-----------------------
---------PNAVAK----------EVASIVATYSWCLSDELPQLITSVNIISDEFMQQLCNSPVTSEKYTCPICLCLIH
DPVTLNSCFHSFCWNCLATAIQKYSIDNCPSCRTKIVYDRDSFKIDGILCQFLKKHFVSEPAVGWGSDPREG-HPSRGDE
ACRE-----------GAERDAS--ITE----------C--A---------------------------------------
-------------------------------------------------FQNEREPVEGKKNKIIGRTTKDRIGAEMSTR
GP--AS----AVKRSAPPERS--------LPT----QDITAQGITTQDITAQGITTQDITAQGITTQDITAQVITTQDIT
AQDLDAPILSNGREDKPDQA-------------------RRGHLF-P-WYP-PPDDDEMDPWVDFDDYLTVLNSIDKNEM
EDMGRESDCC-SDEY-R----EGAFPQSD-RTKLGPKGGAQDASYRLVSDVISYAFS
>PADL01_0208400
MKFGKNIRREMHNHSGMHYINYKVLKKLIKYINNSIIEKELENGKELNKRFEEVLLHDLNIIEETFVKLFKEIMNIKKEI
EKNYSTLEIFDNNDNMKISKECISFDTLLNILKEK-N-VSKEFFNFCVQLSILSNKCKIIRTYVIYNYIGLIKILKKKNK
HCGNIYRN------------------------------------------------------------------------
--------------I----------QVTDILSSYTWCLSDELPKLISSVNIISDEFMQKYTNTNVTIEKYICPICLSLIH
EPVTLNSCFHSFCWKCLATAIQKYSIDNCPSCRTKIVYDKNSFKIDGILNQFLEKHFLSEHEKEKNRPIKGA-HQKGGS-
GVQKM----------DME--IC--KRE----------SIGV-----ENIERYN--------------------IDRENIE
RYNIERENIER--YNIDRENIERYNIDRENTERYNIDREN-IECKNINRCNIEKNHITKKTNKNINICNNYKTSSNYSNN
YVLSNK----VFENNKTSCVM----NYNIYNI----KDE-----------------------------------ENPKVP
PSTYDGSILSSSDSSNSNQNNGINFVYMKKGKDIIVPTTKMSNGL-T-AYE-ILDDEYMDTIESLNKYVSVLNTNDINSM
DERERECSDY-SDEF-CN---EISKDKIN-NSE-SNRMRQENNYNNIINEVLSYTFN
>PRELSG_0412900
MKFGKNIRREMHNHANMHYLNYKLLKKLIKNINNSTNEKDIKKAKQFNEEFENVLHYDLKIIEQTFQNLFKEIMNIKKEI
EKNFSV-GMI--DEDMKIHKKNISFDKLLNILKEK-N-VSKEFFDFCVQLSLLSNKCKIIRTYVIYNYIGLIKILKKKKK
HCSNIFQN------------------------------------------------------------------------
--------------I----------GISDIISLYSWCLSDELPKLISSVNIISDEFMQKFSSSSVTIEKYICPICLCLIH
DPVTLNSCFHSFCWRCLATAIQKYSIDNCPSCRTKIVYDKNSFKIDGILSQFLEKHFVNIEDNQEREEEKEK-EK--EN-
KNQNV----------NEN--NF--TSE----------YYCCY--------------------------------------
----------------ENEVCTLNDNYSEEKDYY-----DENSGEKNNKIHLKKEDLFKKKLKKTND----KIIKSSVFN
YDLLKKKEHSSSSSNDGSCY-----------L----EER-----------------------------------EDSFIN
NERVE--------DYYSIENNFINLK---------------------------YNGDLIDNFENLNKYLSVLNKNDLNII
DDKEKES-DY-SDEF-HN---DITQK-KD-HN--NLKIKNEDNY-NIINKVISYTLS
>PRCDC_0208600
MKFGKNIRREMHNHSGMHYINYKVLKKLIKYINNSITEKELENGIELNKRFEEVLLHDLNIIEETFVKLFKEIMNIKKEI
EKNYSTVEIFDNNDSMKISKECISFDTLLNILKEK-N-VSKEFFNFCVQLSILSNKCKIIRTYVIYNYIGLIKILKKKNK
HCGNIFRN------------------------------------------------------------------------
--------------I----------QITDILSRYTWCLSDELPKLISSVNIISDEFMQKYTNTNVTIEKYICPICLSLIH
EPVTLNSCFHSFCWKCLATAIQKYSIDNCPSCRTKIVYDKNSFKIDGILNQFLEKHFMSSHDKEKNRPFKGD-HQKGEN-
GMQKM----------DTE--AF--KRENIKRYNVEGENIKRYNVEGENIKRYSVEGENIKRYNVEGENIKRYNVEGENIK
RYNIEGENIER--YNIEGENIKRYNIEGENIERY-----N-IEGENIERYNVEKNHLIKKTNKNINISNNNKISFNYSKS
YVLSNQ----VFENNKNKCVM----NHNIYNI----KDE-----------------------------------EKQKVR
ASTYTGSILSSSDSSNSNPNNYINFMYNKKGKDIIVPMTKMSSRL-R-EYE-IQDDEYVDNIESLNKYVSVLNTNDVNIM
DDRERECSDY-SDEF-CN---EVSKDKIN-NNE-NNKMRQENNYHNIINDVLSYTFN
>PGAL8A_00015300
MKFGKNIRREMHNHANMHYLNYKLLKKLIKNINKSTNEKEIENAKKYNEEFENVLHYDLKIIEQTFQNLFKEIMNIKNEI
EENFSV-GMI--DEDMKIQKKNISFDKLLNILKEK-N-VSKEFFDFCVQLSLLSNKCKIIRTYVIYNYIGLIKILKKKKK
HCINIFQN------------------------------------------------------------------------
--------------I----------GISDIISMYSWCLSDELPKLISSVNIISDEFMQKFSNSPVTMEKYICPICLCLIH
DPVTLNSCFHSFCWRCLATAIQKYSIDSCPSCRTKIVYDKNSIKIDGILSQFLEKHFVNIEDNREKEEEEN---------
---NK----------IEN--NF--TSE----------FYYCD--------------------------------------
----------------ENKTCVLKNINSDNYDFY-----DESIDEKKKKTDFKREELSKK-MKKTND----KIIKSSLYN
YDLVKQKRYSSISSNDDNTY-----------L----EEK-----------------------------------ENSFIN
NEKLE--------GYYFIEENSINLK---------------------------YDDDLVDNSENLNKYLSVLNKDDLNVI
DDKEKES-DY-SDEF-HN---DITHK-ID-YN--NLKIKNEDNY-NIINNVISYTLN
>PBILCG01_0212300
MKFGKNIRREMHNHPGMHYINYKVLKKLIKYINNSIIEKELENGNELNKRFEEVLLHDLNIIEDTFVKLFKEIINIKNDI
EKNYSAVEIFDNNDSMKISKECISFDTLLNILKEK-N-VSKEFFNFCVQLSILSNKCKIIRTYVIYNYIGLIKILKKKNK
HCGNIYKN------------------------------------------------------------------------
--------------I----------QVTDILSRYTWCLSDELPKLISSVNIISDEFMQKYTNTNVTIEKYICPICLSLIH
EPVTLNSCFHSFCWKCLATAIQKYSIDNCPSCRTKIVYDKNSFKIDGILNQFLEKHFLSSHDKEKNRPIKGS-HQKGGN-
SLQKR----------GR--------------YNIEGENIEKYNIEGENIERYNIERENIERYNIEGENIERYTIEGENIE
RYNIERENIER--YKFDGENIERYNIERENIERY-----K-FDGENIERYNIEKNNLIKNTNKNINNSSNSKISFKYSKN
YVLLNQ----LFSKNKTKCVM----NHNIYNI----KDE-----------------------------------ENQKVP
PSTYGSSILSLSDSSNSNQNNCINFIYSKKGKDIIVPTTKMSSRL-T-TYE-ILDDEYMDNIESLNKYVSVLNTNDLNIM
DDRERECSDY-SDEF-CN---EISKDKIN-NNE-NNRIRQENNYSNIINDVLSYTFN
>PocGH01_04020300
----------MHNNGGMHYINYKILKKQIKSIKKSRDCEDVEESKRLSEEFETKLHYDLRTIEKTFKNFINDIVNIKKDI
QCILTC-GII-HNEHTIIEKKDITFDMLLDLLKENGD-VSQEIFDFCVQLSILSNKCKNIRTYVIYNYVGLVKILKKRRK
VRHNQALH------------------------------------------------------------------------
--------------ADIGDVVDPAYNDSDVLYAYSWCHSEELAQLVSSVNTWSDEFMQKFSNSPVTSEKYICPICLCLMH
DPITLNSCFHSFCWKCLATAIQQFSIDNCPLCRTKIAYDKNTFKVDGILNHFLKKHFAGKAANVGNE---EN-AAKGGE-
AIAIV----------AVE--DV--TSS-----------------------------------------------------
---IMGDIIAKSHFHSEGDKIDMENAEEME------------THQKFCRDDGEKNSLFVLTPS-----------------
-----------LPCNPSWCPKPGDHDKRAYNTGRESHYS-----------------------------------DNEKVN
GYTLLGTNLEEVE----------------------------------------CNNGEETNLETLRKCWTVLNNDDISMA
QDGEREG-DY-SDESSCN---SSASCAVGEHNE-KDIL--KDES-CVIRRVISYTLS
>PVP01_0415100
MKFGKSIRREMQNHPGMHYLGYKGLKRIIKRIRESQVEGRPIERKNLSDQFEDLLHYDLGKIEKTFQKLFLEINDMKNEI
EEKFAS-RIF-NSEELKVNKRICSFDNLLEMLKEG-GVVSEEVLDFCVRLSLLSSKCKVIRTYVVYNYVGLVKILKKRRK
RCGGEAAKEAEQNAEQEAEQEADQHVDQHADQHADQHADQHADQSEGLAQLDLPTSPP----------------------
------HTAPPPVAN----------VVASIVATYSWCLSDELPQLITSVNVISDEFMQQLCNSPVRADKYMCPICLCLIH
DPVTLNSCFHSFCWNCLATAIQKYSIDSCPSCRTKIAFDRESFKIDGILCQFLKKHFVSESAAEWGSPPREE-AHQGE-E
AHQGGEAYQGGEAYPGAKPDAP--IIH----------C--A---------------------------------------
-------------------------------------------------LQNGREPLEGRTEKLTGRSTNYRIGEGMP--
GS--AS----VAKRRTPPGRS---------------------------------------------------------LD
GKDPAAPILPNDGEDTPDEA--------------------REHFF-A-WYSSPPDEGERDPWENFDEYLTVLNSVDKYVV
EDRGRESDSCCSDEC-R----EGVFPQPD-ATKRGPKGGAPDASYSLVSDVLSYAFS
>PCOAH_00008770
MKFGKNIRREMHNHPGMHYLGYKGLKKLIKQIRESRMEGRHTQGKQLNDQFEKLLHSDLENIERTFRKLFFEINGMKDEI
EKKFAS-RIF-NSEELKVNKKICSFDNLLEMLKEG-GVVSEEVLDFCIRLSLLSNKCKVIRTYVVYNYVGLVKILKKRRK
RCGSDGEGL---------------------------------------AQLDHLTSASNG------------TPSSTPSN
TPNGTSNTVANTVAN----------LVGNIVGTYSWCLSDELPQLITSVNIISDEFMQQLCNSPLTSEKYTCPICLCLIH
DPVTLNSCFHSFCWNCLATAIQNYSIDNCPSCRTKIVYDRDSFKIDGILSQFLKKHFVSEPAAEWDSHSREG-HPVGQEE
ACQE-----------GAERDAF--IAE----------W--T---------------------------------------
-------------------------------------------------FPNVTEPVEGKKNKLIRRSTKDRIGLEMSTR
GP--AG----VVKGSAPQDIS---------------------------------------------------------LP
ASDLTAPILPNNREEKPVHD--------------------GDNFF-P-WYC-TPDEGETDPWADFDDYLTVLNSVDKNEM
EDKGRESDCC-SDEC-R----EGAFPQSE-MTKMGPKGSVPDASYRLVSDVISYTFS
>AK88_03833
MKFGKSIRREMHNHPGMHYLGYKGLKKLIKQIRESRIEGRHIQRKQLNDQFESLLHADLESIEMTFRKLFVEINGMKNEI
EKKFAS-RIF-NSEELKVNKRICSFDNLLEMLKEG-GVVSEEVLDFCIRLSLLSNKCKVIRTYVVYNYVGLVKILKKRRK
RCGSHAEQS------------------------------------EMGAQLDHLTSASST--------------------
----SANAASNAVAK----------AVANIVDTYSWCLSDELPQLITSVNIISDEFMQQLCNSGVTSEKYTCPICLCLIH
DPVTLNSCFHSFCWNCLATAIQNYSIDNCPSCRTKIVYEKDSFKVDGILSQFLKKHFVSEPAVGWGNDPLKGGHSSSEDQ
VCQG-----------GTERDVA--LTE----------C--D---------------------------------------
-------------------------------------------------FQNGKQLVEGKKNKLIGTSTRDGIDEEISAR
AP--PS----VMKR------------------------------------------------------------------
--DLAAPISLNGKEDKPDDQ-------------------ARDHLFIPCYYS-APDDGETDPWVNFDQYLTVLNSVDKNVM
EDKGRESDCC-SDEC-R----EGSFGQAD-RTKLGPKGGSPDASYRLVSDVISYTFS
>PGSY75_0209700
MKFGKNIRREMHNHSGMHYINYKVLKKLIKYINNSIIEKELENGKELNKRFEEVLLHDLNIIEETFVKLFKEIMNIKKEI
EKNYSTLEIFDNNDNMKISKECISFDTLLNILKEK-N-VSKEFFNFCVQLSILSNKCKIIRTYVIYNYIGLIKILKKKNK
HCGNIYRN------------------------------------------------------------------------
--------------I----------QVTDILSSYTWCLSDELPKLISSVNIISDEFMQKYTNTNVTIEKYICPICLSLIH
EPVTLNSCFHSFCWKCLATAIQKYSIDNCPSCRTKIVYDKNSFKIDGILNQFLEKHFLSEHEKEKNRPIKGT-HQKGGS-
GVQKM----------DME--TF--KRE----------NIGMENV------------------------------------
----EVENIER--YNIGRENMDRYNIGRE----------N-IDWKNINRCNIDKNHLIKKTNKNINICNNYKTSFNYSNN
YVLSNK----VFENNKTSCVM----N---YNI----KDE-----------------------------------ENPKVS
PSTYDGFILSSSDSSNSNQNNGINFVNMKKGKDIIVPTTKMSNGL-T-AYE-ILDDEYMDTIESLNKYVSVLNTNDINSM
DDRERECSDY-SDEF-CN---EISKDKIN-NNE-SNRMRQENNYNNIINEVLSYTFN
>PF3D7_0209700
MKFGKNIRREMHNHSGMHYINYKVLKKLIKYINNSITEKELENGIELNKRFEEVLLHDLNIIEETFVKLFKEIMNIKKEI
EKNYSTVEIVDNNDSMKISKECISFDTLLNILKEE-N-VSKEFFNFCVQLSILSNKCKIIRTYVIYNYIGLIKILKKKNK
HCGNIFRN------------------------------------------------------------------------
--------------I----------QITDILSRYTWCLSDELPKLISSVNIISDEFMQKYTNTNVTIEKYICPICLSLIH
EPVTLNSCFHSFCWKCLATAIQKYSIDNCPSCRTKIVYDKNSFKIDGILNQFLEKHFLSSHDKEKNRPFKGG-HQKGEN-
GMQTM----------DTE--AF--KRE----------NIKRYNGGGENIDRYN--------------------GGGENID
RYNGGGENIDR--YNIEGENIDRYNVEGENIDRY-----N-IEGENIDRYNVEKNHLIKKTNKNINISNNNKISFNYSNN
YVLSNQ----VFENNKNKCVM----NHNIYNI----KDE-----------------------------------EKQKVR
GSTYTGSILSSSDSSNSNQNNYINFMYNKKGKDIIVPMTKMSSRL-R-EYE-ILDDEYVDNIECLNKYVSVLNTNDVNIM
DDRERECSDY-SDEF-CN---EVSKDKIN-NNE-NNKMRQENNYNNIINDVLSYTFN
>C922_02799
MKFGKSIRREMHNHPGMHYLGYKGLKKLIKQIRESQMEGRHTERKQLSVQFENMLHWDLDHIERTFRKIFLEINRMKNEI
EKRFSS-RIF-NNEELKVNKKICSFDNILEMVKEG-GVVSEEVLDFCIRLSLLSNKCKVIRTYVVYNYVGLVKILKKMRK
RCGSDAEEEAEK------------------------KADQQAEQSESRAQLDHLTSASDK--------------------
VSNGMSSSVPISVPI----------SVANIVATYSWCLSDELPQLITSVNIISDEFIRQLCNSPVTSEKYTCPICLCLIH
DPVTLNSCFHSFCWNCLATAIQKYSIDKCPSCRTKIVYDRDSFKIDGILGQFLKKHFMSEPAAGWGSHPRDG-GPSRGDE
AYQE-----------GPEWDASLSITE----------C--A---------------------------------------
-------------------------------------------------FQNERGPLEAKKNKLIGRSTRGRIGAEMSTR
GT--AT----VVERSAPSDVA------------------------------------------------------APDTA
DQDFAESILSHGRKDKPDQA--------------------RDHFF-P-WHS-APDDGETDPWEDFDEYLTVLNSVDKNVM
EDRGRESDSC-SEEC-RDQCREGRFPQSD-TTKLGPKGGAPDTSYRLVSDVISYTFS
>PKNH_0411400
MKFGKNIRREMQNHPGMHYLGYKGLKKLIKQIRENRMEGEYTKRKQLNDQFEQLLHSDLENIERTFRKLFSEINGMKNEI
EKKFAS-RIF-NSEELKVNKKICSFDNLLEMLKEG-GVVSEEVLDFCIRLSLLSNKCKVIRTYVVYNYVGLVKILKKRRK
RCGIDGQGL---------------------------------------SPLDHLTSTSDWRSDWRSDWTSDGASDLTAKA
MSTSTSSTMSNTVAD----------AVGNIVGTYSWCLSDELPQLITSVNIISDEFMEQLCNSGVRSEKYTCPICLCLIH
DPVTLNSCFHSFCWNCLATAIQNYSIDKCPSCRTKIVYDRDSFKIDGILSQFLKKHFVSESAVEWDRNTSKD-IPSGQDE
TYEE-----------GPERDAY--ITQ----------C--V---------------------------------------
-------------------------------------------------FQNEEEIVHAKKKRLIERCRKNGIDTQMWTC
DP--AN----AVKRNALPGRS--------FAE----QDI-----------------------------------AEQDMA
AEDMAAPILPNDREDKPDEA--------------------REHFF-P-WHS-LPDEGETDPWANFDEYLTVLNSVDKNVM
EDKGRESDCC-SDEC-R----ESAFPQSD-TTKLGLKGGTPDASYRLVSDVISYTFS
>PPRFG01_0209700
MKFGKNIRREMHNHSGMHYINYKVLKKLIKYINNSITEKELENGSELNKRFEEVLLHDLNIIEETFVKLFKEIMNIKKEI
EKNYSTVEIFDNNDSMKISKECISFDTLLNILKEE-N-VSKEFFNFCVQLSILSNKCKIIRTYVIYNYIGLIKILKKKNK
HCGNIFRN------------------------------------------------------------------------
--------------I----------QITDILSRYTWCLSDELPKLISSVNIISDEFMQKYTNTNVTIEKYICPICLSLIH
EPVTLNSCFHSFCWKCLATAIQKYSIDNCPSCRTKIVYDKNSFKIDGILNQFLEKHFLSSHDKEKNRPFKGG-HQKGEN-
GMQKM----------DTE--AF--KRE----------NIKRYNGGGENIDRYN--------------------IEGENID
RYNIEGENIDR--YNIEGENIDRYNIEGENIDRY-----N-IEGENIDRYNVEKNHLIKKTNKNINISNNNKISFNYSNN
YVLSNQ----VFENNKNKCVM----NHNIFKI----KDE-----------------------------------EKQKVR
GSTYTGSILSSSDSSNSNQNNYINFMYNKKGKDIIVPMTKMSSRL-R-EYE-ILDDEYVDNIECLNKYVSVLNTNDVNIM
DDRERECSDY-SDEF-CN---EISKDKIN-NNE-NNKMRQENNYNNIINDVLSYTFN
