# Supplementary material for: Phosphorylation in the Plasmodium falciparum Proteome: A Meta-Analysis of Publicly Available Data Sets
Source: J Proteome Res. 2024 Oct 30;23(12):5326–41. doi: 10.1021/acs.jproteome.4c00418 (PMC11629380; doi:10.1021/acs.jproteome.4c00418)
Supplement: Supplementary file 7 — pr4c00418_si_007.zip [file pr4c00418_si_007.zip › plasmodium_alignments/PF3D7_0209800_orthos.afa]

>PPRFG01_0209800
MASMDHNAQDELVDYEDDENILDSKDVKGNLGNNILNNNNKG----GAMRGSYATVHTGGFKDFFLKPELLRAISESGFE
HPSEVQQETIPAAITGTDILCQAKSGMGKTAVFVLSILQQLDTNENQDMQDTKEMNNDNN--------------------
-NNGDNKFVRCLGLAHTRELAYQIKNEFDRFSKYLKNVRCEVVYGGISMNKHIKLFKEDNIPHIIIGTPGRILALIREKY
LITDKIQHFVLDECDKCLEKLDMRSDVQKIFISTPLKKQVMFFSATMAKEMRDVCKKFLQNPVEIFIDDEAKLKLHGLLQ
HYVKLQEKDKTRKLIEILDALEFNQVIIFVKSVTRAITLDKLLTECNFPSIAIHGGLEQQERIERYDKFKKFENRILVST
DLFGRGIDIERVNIVINYDMPENSDSYLHRVGRAGRFGTKGLAVTFVSSQEDTLALNEVQTRFEVAISEMPNKIDCNEYI
NQ
>PBLACG01_0206500
MASMDHNAQDELVDYEDDENILDSKDVKGSLGNNILNNNNKG----GAMRGSYATVHTGGFKDFFLKPELLRAISESGFE
HPSEVQQETIPAAITGTDILCQAKSGMGKTAVFVLSILQQLDTNENQDMQDTKEMNNDNN--------------------
NNNGDNKFVRCLGLAHTRELAYQIKNEFDRFSKYLKNVRCEVVYGGISMNKHIKLFKEDNIPHIIIGTPGRILALIREKY
LITDKIQHFVLDECDKCLEKLDMRSDVQKIFISTPLKKQVMFFSATMAKEMRDVCKKFLQNPVEIFIDDEAKLKLHGLLQ
HYVKLQEKDKTRKLIEILDALEFNQVIIFVKSVTRAITLDKLLTECNFPSIAIHGGLEQQERIERYDKFKKFENRILVST
DLFGRGIDIERVNIVINYDMPENSDSYLHRVGRAGRFGTKGLAVTFVSSQEDTLALNEVQTRFEVAISEMPNKIDCNEYI
NQ
>PY17X_0307400
MAAIDHNVQDELVDYEDDDNMLDNKDVKGDIGGNLLNNNNKGVNDSGAMRGSYATVHTGGFKDFFLKPELLRAISESGFE
HPSEVQQETIPAAITGTDILCQAKSGMGKTAVFVLSILQQLETNDSKDIKEEKDMNNANG----------DM------NQ
NSGSQNKYVRCLGIAHTRELAYQIKNEFDRFSKYLKNVRCEVVYGGISMNKHVVLFKGNNIPHIIIGTPGRILALIREKY
MLTDKIQHFVLDECDKCLERLDMRGDVQKIFISTPLKKQVMFFSATMAKEMRDVCKKFLQNPVEIFIDDEAKLKLHGLLQ
HYVKLQEKDKTRKLIEILDALEFNQVIIFVKSVTRAITLDKLLTECNFPSISIHGGLNQEERIERYDKFKKFENRILVST
DLFGRGIDIERINIVINYDMPENSDSYLHRVGRAGRFGTKGLAITFVSSQEDTLALNEVQTRFEVAISEMPNKIDCNEYI
NQ
>PVP01_0415000
MATMDHSVQDELVDYEDDENILDAKDVKGTLDNSLLNNNNKGVNENGAMRGSYATVHTGGFKDFFLKPELLRAISESGFE
HPSEVQQETIPAAITGTDILCQAKSGMGKTAVFVLSILQQLETNDGKDIKEEKEMNNSAG--SNN--IGGDL-----TNG
SGASKNKFVRCLGLAHTRELAYQIKNEFDRFSKYLKGVRCEVVYGGISMSKHIKMFKEEGIPHIIIGTPGRILALIREKY
LLTDKIQHFVLDECDKCLEKLDMRSDVQKIFISTPLKKQVMFFSATMAKEMRDVCKKFLQNPVEIFIDDEAKLKLHGLLQ
HYVKLQEKDKTRKLIEILDALEFNQVIIFVKSVTRAITLDKLLTECNFPSIAIHGGLDQQERIERYDKFKKFENRILVST
DLFGRGIDIERVNIVINYDMPENSDSYLHRVGRAGRFGTKGLAVTFVSSQEDTLALNEVQTRFEVAISEMPNKIDCNEYI
NQ
>MKS88_001162
MATIDHSVQDELVDYEDDENILDTKDVKGNLENNILNNNNKGVNENGAMRGSYATVHTGGFKDFFLKPELLRAISESGFE
HPSEVQQETIPAAITGTDILCQAKSGMGKTAVFVLSVLQQLDTNDNKDLKEEKELNNNSN-------VSGTMNNSNANNS
NNVSKNKYVRCLGLAHTRELAYQIKNEFDRFSKYLKNVRCEVVYGGIAMAKHISLFKEDNIPHIIIGTPGRILALIREKY
LVTDKIQHFVLDECDKCLEKLDMRSDVQKIFISTPLKKQVMFFSATMAKEMRDVCKKFLQNPVEIFIDDEAKLKLHGLLQ
HYVKLQEKDKTRKLIEILDALEFNQVIIFVKSITRAITLDKLLTECNFPSIAIHGGLEQEERIERYDKFKKFENRILVST
DLFGRGIDIERVNIVINYDMPENSDSYLHRVGRAGRFGTKGLAVTFVSSQEDTLALNEVQTRFEVAISEMPNKIDCNEYI
NQ
>PmUG01_04022400
MATIDHSVQDELVDYEDDENILDTKDVKGNLENNILNNNNKGVNENGAMRGSYATVHTGGFKDFFLKPELLRAISESGFE
HPSEVQQETIPAAITGTDILCQAKSGMGKTAVFVLSVLQQLDTNDNKDLKEEKELNNNSN-------VSGTMNNSNANNS
NNVSKNKYVRCLGLAHTRELAYQIKNEFDRFSKYLKNVRCEVVYGGIAMAKHISLFKEDNIPHIIIGTPGRILALIREKY
LVTDKIQHFVLDECDKCLEKLDMRSDVQKIFISTPLKKQVMFFSATMAKEMRDVCKKFLQNPVEIFIDDEAKLKLHGLLQ
HYVKLQEKDKTRKLIEILDALEFNQVIIFVKSITRAITLDKLLTECNFPSIAIHGGLEQEERIERYDKFKKFENRILVST
DLFGRGIDIERVNIVINYDMPENSDSYLHRVGRAGRFGTKGLAVTFVSSQEDTLALNEVQTRFEVAISEMPNKIDCNEYI
NQ
>PcyM_0413300
MATMDHSVQDELVDYEDDENILDAKDVKGNLDSSLLNNNSKGVNENGAMRGSYATVHTGGFKDFFLKPELLRAISESGFE
HPSEVQQETIPAAITGTDILCQAKSGMGKTAVFVLSILQQLETNDGKDIKEEKEMNNTTS---NN--IGGDL-----TNG
NGAPKNKFVRCLGLAHTRELAYQIKNEFDRFSKYLKGVRCEVVYGGIAMSKHIKMFKEESVPHIIIGTPGRILALIREKY
LLTEKIQHFVLDECDKCLEKLDMRSDVQKIFISTPLKKQVMFFSATMAKEMRDVCKKFLQNPVEIFIDDEAKLKLHGLLQ
HYVKLQEKDKTRKLIEILDALEFNQVIIFVKSVTRAITLDKLLTECNFPSIAIHGGLDQQERIERYDKFKKFENRILVST
DLFGRGIDIERVNIVINYDMPENSDSYLHRVGRAGRFGTKGLAVTFVSSQEDTLALNEVQTRFEVAISEMPNKIDCNEYI
NQ
>PVL_000115400
MATMDHSVQDELVDYEDDENILDAKDVKGTLDNSLLNNNNKGVNENGAMRGSYATVHTGGFKDFFLKPELLRAISESGFE
HPSEVQQETIPAAITGTDILCQAKSGMGKTAVFVLSILQQLETNDGKDIKEEKEMNNSAG--SNN--IGGDL-----TNG
SGASKNKFVRCLGLAHTRELAYQIKNEFDRFSKYLKGVRCEVVYGGISMSKHIKMFKEEGIPHIIIGTPGRILALIREKY
LLTDKIQHFVLDECDKCLEKLDMRSDVQKIFISTPLKKQVMFFSATMAKEMRDVCKKFLQNPVEIFIDDEAKLKLHGLLQ
HYVKLQEKDKTRKLIEILDALEFNQVIIFVKSVTRAITLDKLLTECNFPSIAIHGGLDQQERIERYDKFKKFENRILVST
DLFGRGIDIERVNIVINYDMPENSDSYLHRVGRAGRFGTKGLAVTFVSSQEDTLALNEVQTRFEVAISEMPNKIDCNEYI
NQ
>PRELSG_0412800
MASIDHSVQDELVDYEDDDNILDNKDTKGSLENNILNDNNKNVNENGAMRGSYATVHTGGFKDFFLKPELLRAISESGFE
HPSEVQQETIPAAITGTDILCQAKSGMGKTAVFVLSILQQLDTNENKEIKDEKEINNIRTNDSNN--ISDE------LKS
NNKVQNKYVRCLGLAHTRELAYQIKNEFDRFSKYLKNVRCEVVYGGISMSKHIKLFKEENIPHIIIGTPGRILALIREKY
LITDKIQHFVLDECDKCLEKLDMRSDVQKIFISTPLKKQVMFFSATMAKEMRDVCKKFLQNPVEIFIDDEAKLKLHGLLQ
HYVKLQEKDKTRKLIEILDALEFNQVIIFVKSVTRAITLDKLLTECNFPSIAIHGGLEQQERIERYDKFKKFENRILVST
DLFGRGIDIERVNIVINYDMPENSDSYLHRVGRAGRFGTKGLAITFVSSQEDTLALNEVQTRFEVAISEMPNKIDCNEYI
NQ
>PVVCY_0300780
MAGIGHNVQDELVDYEDDDNMLDNKDVKGGIGRNLLNNNNKGVNDGGAMRGSYATVHTGGFKDFFLKPELLRAISESGFE
HPSEVQQETIPAAITGTDILCQAKSGMGKTAVFVLSILQQLET-DSKDIKEEKDINNAGG--------------------
-DVNQNKYVRCLGIAHTRELAYQIKNEFDRFSKYLKNVRCEVVYGGISMNKHVALFKGNNVPHIIIGTPGRILALIREKY
LLTDKIQHFVLDECDKCLEKLDMRGDVQKIFISTPLKKQVMFFSATMAKEMRDVCKKFLQNPVEIFIDDEAKLKLHGLLQ
HYVKLQEKDKTRKLIEILDALEFNQVIIFVKSVTRAITLDKLLTECNFPSISIHGGLNQQERIERYDKFKKFENRILVST
DLFGRGIDIERINIVINYDMPENSDSYLHRVGRAGRFGTKGLAVTFVSSQEDTLALNEVQTRFEVAISEMPNKIDCNEYI
NQ
>PCHAS_0309000
---MGHNVQDELVDYEDDDNMLDNKDVKGDIGRNLLNNNNKGVNDGGAMRGSYATVHTGGFKDFFLKPELLRAISESGFE
HPSEVQQETIPAAITGTDILCQAKSGMGKTAVFVLSILQQLET-DSKDIKEEKDMNNAGG--------------------
-DASQNKYVRCLGIAHTRELAYQIKNEFDRFSKYLKNVRCEVVYGGISMNKHVALFKGNNVPHIIIGTPGRILALIREKY
LLTDKIQHFVLDECDKCLEKLDMRGDVQKIFISTPLKKQVMFFSATMAKEMRDVCKKFLQNPVEIFIDDEAKLKLHGLLQ
HYVKLQEKDKTRKLIEILDALEFNQVIIFVKSVTRAITLDKLLTECNFPSIAIHGGLNQEERIERYDKFKKFENRILVST
DLFGRGIDIERINIVINYDMPENSDSYLHRVGRAGRFGTKGLAVTFVSSQEDTLALNEVQTRFEVAISEMPNKIDCNEYI
NQ
>PGSY75_0209800
MASMDHNAQDELVDYEDDENILDSKDVKGNLGNNILNNNNKG----GAMRGSYATVHTGGFKDFFLKPELLRAISESGFE
HPSEVQQETIPAAITGTDILCQAKSGMGKTAVFVLSILQQLDTNENQDMQDTKEMNNENN--------------------
NNNGENKFVRCLGLAHTRELAYQIKNEFDRFSKYLKNVRCEVVYGGISMNKHIKLFKEDNIPHIIIGTPGRILALIREKY
LITDKIQHFVLDECDKCLEKLDMRSDVQKIFISTPLKKQVMFFSATMAKEMRDVCKKFLQNPVEIFIDDEAKLKLHGLLQ
HYVKLQEKDKTRKLIEILDALEFNQVIIFVKSVTRAITLDKLLTECNFPSIAIHGGLEQQERIERYDKFKKFENRILVST
DLFGRGIDIERVNIVINYDMPENSDSYLHRVGRAGRFGTKGLAVTFVSSQEDTLALNEVQTRFEVAISEMPNKIDCNEYI
NQ
>PGAL8A_00015200
MASIDHSVQDELVDYEDDDNILDNKDTKGSLENNILNDSNKNVNENGAMRGSYATVHTGGFKDFFLKPELLRAISESGFE
HPSEVQQETIPAAITGTDILCQAKSGMGKTAVFVLSILQQLDTNENKEIKEEKEINNIRANDNNNINVSDE------LKS
NNKSQNKYVRCLGLAHTRELAYQIKNEFDRFSKYLKNVRCEVVYGGISMSKHIKLFKEENIPHIIIGTPGRILALIREKY
LVTDKIQHFVLDECDKCLEKLDMRSDVQKIFISTPLKKQVMFFSATMAKEMRDVCKKFLQNPVEIFIDDEAKLKLHGLLQ
HYVKLQEKDKTRKLIEILDALEFNQVIIFVKSVTRAITLDKLLTECNFPSIAIHGGLDQQERIERYDKFKKFENRILVST
DLFGRGIDIERVNIVINYDMPENSDSYLHRVGRAGRFGTKGLAITFVSSQEDTLALNEVQTRFEVAISEMPNKIDCNEYI
NQ
>AK88_03834
---MDHSVQDELVDYEDDENILDAKDIKGNLDGRLANNSNKGVNENGAMRGSYATVHTGGFKDFFLKPELLRAISESGFE
HPSEVQQETIPAAITGTDILCQAKSGMGKTAVFVLSILQQLETNDGKDIKEEKDMNNASN----N--V-GDM-----TNG
DGACKNKFVRCLGLAHTRELAYQIKNEFDRFSKYLKGVRCEVVYGGISMSKHIKMFKDESIPHIIIGTPGRILALIREKY
LLTDKIQHFVLDECDKCLEKLDMRSDVQKIFISTPLKKQVMFFSATMAKEMRDVCKKFLQNPVEIFIDDEAKLKLHGLLQ
HYVKLQEKDKTRKLIEILDALEFNQVIIFVKSVTRAITLDKLLTECNFPSIAIHGGLDQQERIERYDKFKKFENRILVST
DLFGRGIDIERVNIVINYDMPENSDSYLHRVGRAGRFGTKGLAVTFVSSQEDTLALNEVQTRFEVAISEMPNKIDCNEYI
NQ
>PCOAH_00008780
---MDHSVQDELVDYEDDENILDAKDVKGNLDNSLLNNNNKRVNENGAMRGSYATVHTGGFKDFFLKPELLRAISESGFE
HPSEVQQETIPAAITGTDILCQAKSGMGKTAVFVLSILQQLETNDEKDIKEEKEMNNSSS---NN--IGGGL-----TNG
DGASKNKFVRCLGLAHTRELAYQIKNEFDRFSKYLKGVRCEVVYGGISMSKHIKMFKEESIPHIIIGTPGRILALIREKY
LLTDKIQHFVLDECDKCLEKLDMRSDVQKIFISTPLKKQVMFFSATMAKEMRDVCKKFLQNPVEIFIDDEAKLKLHGLLQ
HYVKLQEKDKTRKLIEILDALEFNQVIIFVKSVTRAITLDKLLTECNFPSIAIHGGLDQQERIERYDKFKKFENRILVST
DLFGRGIDIERINIVINYDMPENSDSYLHRVGRAGRFGTKGLAVTFVSSQEDTLALNEVQTRFEVAISEMPNKIDCNEYI
NQ
>PKNH_0411300
MATMDHSVQDELVDYEDDENILDAKDVKGNLDNSLLNNNNKGVNENGAMRGSYATVHTGGFKDFFLKPELLRAISESGFE
HPSEVQQETIPAAITGTDILCQAKSGMGKTAVFVLSILQQLETNDEKDIKDEKEMNSSTS---NN--IGGGL-----TNG
DGASKNKFVRCLGLAHTRELAYQIKNEFDRFSKYLKGVRCEVVYGGISMSKHIKMFKEESIPHIIIGTPGRILALIREKY
LLTDKIQHFVLDECDKCLEKLDMRSDVQKIFISTPLKKQVMFFSATMAKEMRDVCKKFLQNPVEIFIDDEAKLKLHGLLQ
HYVKLQEKDKTRKLIEILDALEFNQVIIFVKSVTRAITLDKLLTECNFPSIAIHGGLDQQERIERYDKFKKFENRILVST
DLFGRGIDIERINIVINYDMPENSDSYLHRVGRAGRFGTKGLAVTFVSSQEDTLALNEVQTRFEVAISEMPNKIDCNEYI
NQ
>PBANKA_0306800
MAAIDHNVQDELVDYEDDDNMLDNKDVKCDIGGNLLNNNNKGVNESGAMRGSYATVHTGGFKDFFLKPELLRAISESGFE
HPSEVQQETIPAAITGTDILCQAKSGMGKTAVFVLSILQQLETNDSKDIKEEKDMNNASG----------DM------NQ
NSGSQNKYVRCLGIAHTRELAYQIKNEFDRFSKYLKNVRCEVVYGGISMNKHVVLFKGNNIPHIIIGTPGRILALIREKY
MLTDKIQHFVLDECDKCLERLDMRGDVQKIFISTPLKKQVMFFSATMAKEMRDVCKKFLQNPVEIFIDDEAKLKLHGLLQ
HYVKLQEKDKTRKLIEILDALEFNQVIIFVKSVTRAITLDKLLTECNFPSISIHGGLNQEERIERYDKFKKFENRILVST
DLFGRGIDIERINIVINYDMPENSDSYLHRVGRAGRFGTKGLAITFVSSQEDTLALNEVQTRFEVAISEMPNKIDCNEYI
NQ
>PF3D7_0209800
MASMDHNAQDELVDYEDDENILDSKDVKGNLGNNILNNNNKG----GAMRGSYATVHTGGFKDFFLKPELLRAISESGFE
HPSEVQQETIPAAITGTDILCQAKSGMGKTAVFVLSILQQLDTNENQDMQDTKEMNNDNN--------------------
-NNGDNKFVRCLGLAHTRELAYQIKNEFDRFSKYLKNVRCEVVYGGISMNKHIKLFKEDNIPHIIIGTPGRILALIREKY
LITDKIQHFVLDECDKCLEKLDMRSDVQKIFISTPLKKQVMFFSATMAKEMRDVCKKFLQNPVEIFIDDEAKLKLHGLLQ
HYVKLQEKDKTRKLIEILDALEFNQVIIFVKSVTRAITLDKLLTECNFPSIAIHGGLEQQERIERYDKFKKFENRILVST
DLFGRGIDIERVNIVINYDMPENSDSYLHRVGRAGRFGTKGLAVTFVSSQEDTLALNEVQTRFEVAISEMPNKIDCNEYI
NQ
>PADL01_0208500
MASMDHNAQDELVDYEDDENILDSKDVKGNLGNNILNNNNKG----GAMRGSYATVHTGGFKDFFLKPELLRAISESGFE
HPSEVQQETIPAAITGTDILCQAKSGMGKTAVFVLSILQQLDTNENQDMQDTKEMNNENN--------------------
NNNGDNKFVRCLGLAHTRELAYQIKNEFDRFSKYLKNVRCEVVYGGISMNKHIKLFKEDNIPHIIIGTPGRILALIREKY
LITDKIQHFVLDECDKCLEKLDMRSDVQKIFISTPLKKQVMFFSATMAKEMRDVCKKFLQNPVEIFIDDEAKLKLHGLLQ
HYVKLQEKDKTRKLIEILDALEFNQVIIFVKSVTRAITLDKLLTECNFPSIAIHGGLEQQERIERYDKFKKFENRILVST
DLFGRGIDIERVNIVINYDMPENSDSYLHRVGRAGRFGTKGLAVTFVSSQEDTLALNEVQTRFEVAISEMPNKIDCNEYI
NQ
>PRCDC_0208700
MASMDHSAQDELVDYEDDENILDSKDAKGNLGNNILNNNNKG----GAMRGSYATVHTGGFKDFFLKPELLRAISESGFE
HPSEVQQETIPAAITGTDILCQAKSGMGKTAVFVLSILQQLDTNENQDMQDTKDMNNDNN--------------------
-NNGDNKFVRCLGLAHTRELAYQIKNEFDRFSKYLKNVRCEVVYGGISMNKHIKLFKEDNIPHIIIGTPGRILALIREKY
LITDKIQHFVLDECDKCLEKLDMRSDVQKIFISTPLKKQVMFFSATMAKEMRDVCKKFLQNPVEIFIDDEAKLKLHGLLQ
HYVKLQEKDKTRKLIEILDALEFNQVIIFVKSVTRAITLDKLLTECNFPSIAIHGGLEQQERIERYDKFKKFENRILVST
DLFGRGIDIERVNIVINYDMPENSDSYLHRVGRAGRFGTKGLAVTFVSSQEDTLALNEVQTRFEVAISEMPNKIDCNEYI
NQ
>PocGH01_04020200
MATMDHSVQDELVDYEDDENLLDNKDVKGNIENNILNNNNKGVNENGAMRGSYATVHTGGFKDFFLKPELLRAISESGFE
HPSEVQQETIPAAITGTDILCQAKSGMGKTAVFVLSILQQLDTNDSKDLKDEKEMNNSN-----D--VSGQL-----NNN
NNISKNKYVRCLGLAHTRELAYQIKNEFDRFSKYLKNVRCEVLYGGISMNKHIKLFSEENIPHIIIGTPGRILALIREKH
LVTDKIQHFVLDECDKCLEKLDMRSDVQKIFISTPLKKQVMFFSATMAKEMRDVCKKFLQNPVEIFIDDEAKLKLHGLLQ
HYVKLQEKDKTRKLIEILDALEFNQVIIFVKSVTRAITLDKLLTECNFPSIAIHGALEQQERIERYDKFKKFENRILVST
DLFGRGIDIERVNIVINYDMPENSDSYLHRVGRAGRFGTKGLAVTFVSSQEDTLALNEVQTRFEVAISEMPNKIDCNEYI
NQ
>PBILCG01_0212400
MASMDHNAQDELVDYEDDENILDSKDVKGNLGNNILNNNNKG----GAMRGSYATVHTGGFKDFFLKPELLRAISESGFE
HPSEVQQETIPAAITGTDILCQAKSGMGKTAVFVLSILQQLDTNENQDMQDTKEMNNENN--------------------
-NNGDNKFVRCLGLAHTRELAYQIKNEFDRFSKYLKNVRCEVVYGGISMNKHIKLFKEDNIPHIIIGTPGRILALIREKY
LITDKIQHFVLDECDKCLEKLDMRSDVQKIFISTPLKKQVMFFSATMAKEMRDVCKKFLQNPVEIFIDDEAKLKLHGLLQ
HYVKLQEKDKTRKLIEILDALEFNQVIIFVKSVTRAITLDKLLTECNFPSIAIHGGLEQQERIERYDKFKKFENRILVST
DLFGRGIDIERVNIVINYDMPENSDSYLHRVGRAGRFGTKGLAVTFVSSQEDTLALNEVQTRFEVAISEMPNKIDCNEYI
NQ
>C922_02798
---MDHSVQDELVDYEDDENILDAKDVKGNLDNSLLNNNNKGVNENGAMRGSYATVHTGGFKDFFLKPELLRAISESGFE
HPSEVQQETIPAAITGTDILCQAKSGMGKTAVFVLSILQQLETNEGKDIKEEKEMNNNTS--NNN--VEGDL-----TNG
NDASKNKFVRCLGLAHTRELAYQIKNEFDRFSKYLKGVRCEVVYGGISMSKHIKMFKEESIPHIIIGTPGRILALIREKY
LLTDKIQHFVLDECDKCLEKLDMRSDVQKIFISTPLKKQVMFFSATMAKEMRDVCKKFLQNPVEIFIDDEAKLKLHGLLQ
HYVKLQEKDKTRKLIEILDALEFNQVIIFVKSVTRAITLDKLLTECNFPSIAIHGGLDQQERIERYDKFKKFENRILVST
DLFGRGIDIERVNIVINYDMPENSDSYLHRVGRAGRFGTKGLAVTFVSSQEDTLALNEVQTRFEVAISEMPNKIDCNEYI
NQ
