# Supplementary material for: Phosphorylation in the Plasmodium falciparum Proteome: A Meta-Analysis of Publicly Available Data Sets
Source: J Proteome Res. 2024 Oct 30;23(12):5326–41. doi: 10.1021/acs.jproteome.4c00418 (PMC11629380; doi:10.1021/acs.jproteome.4c00418)
Supplement: Supplementary file 7 — pr4c00418_si_007.zip [file pr4c00418_si_007.zip › plasmodium_alignments/PF3D7_0210000_orthos.afa]

>PCHAS_0309100
MLNNVKVPEFVTDEEHPIGYLVTSIHEFVNDSVRLVRKCTKPSKKEYTNIVCACTIGFLIMGLIGYTIKLVFIPINNIFV
G-SY
>PocGH01_04020100
MV-DIKIPEFMTDENHPVGYCVNGIQNFVSDSVRLIRKCTKPNKKEYTNIVYACSFGFLIMGFIGYTIKLVFIPINNIFV
G-SY
>PRCDC_0208900
M--NVKIPEFLTDENHPVGYCVNSIQTFVEDSVRLIRKCTKPSKKEYTNIVYACSFGFLIMGFIGYIIKLVFIPINNIFV
G-SY
>PADL01_0208700
M--NVKIPEFLTDENHPVGYCVNGIQTFVEDSVRLIRKCTKPNKKEYTNIVYACSFGFLIMGFIGYIIKLVFIPINNIFV
G-SY
>PY17X_0307500
MLNNVKIPEFVTDEEHPIGYIVTSIHDFVNDSVRLVRKCTKPSKKEYTNIVCACTIGFLIMGLIGYTIKLVFIPINNIFV
G-SY
>PCOAH_00008790
ML-EGKLPEFVVDENHPIGCIISGIQTFVHDSVRLIRKCTKPNKKEYTNIVYACSFGFLIMGFIGYTIKLVFIPINNIFV
G-SY
>AK88_03835
MF-DVKVPEFVVDENHPVGYLISGIQTFVHDSVRLIRKCTKPNKKEYTNIVYACSFGFLIMGFIGYTIKLVFIPINNIFV
DVAE
>PPRFG01_0210000
M--NVKIPEFLTDENHPVGYCVNGIQTFVEDSVRLIRKCTKPNKKEYTNIVYACSFGFLIMGFIGYIIKLVFIPINNIFV
G-SY
>PVP01_0414900
MF-DVKLPEFVVDENHPIGYLVSSMQTFVHDSVRLIRKCTKPNKKEYTNIVYACSFGFLIMGFIGYIIKLVFIPINNIFV
G-SY
>PVVCY_0300790
MMNNVKVPEFVTDEEHPIGYLVTSIHEFVNDSVRLVRKCTKPSKKEYTNIVCACTIGFLIMGLIGYTIKLVFIPINNIFV
G-SY
>PVL_000115300
MF-DVKLPEFVVDENHPIGYLVSSMQTFVHDSVRLIRKCTKPNKKEYTNIVYACSFGFLIMGFIGYIIKLVFIPINNIFV
G-SY
>PKNH_0411200
MF-EGKLPEFMVDENHPIGCIISGIQTFVHDSVRLIRKCTKPNKKEYTNIVYACSFGFLIMGFIGYTIKLVFIPINNIFV
G-SY
>PBILCG01_0212600
M--NVKIPEFLTDENHPVGYCVNGIQTFVEDSVRLIRKCTKPNKKEYTNIVYACSFGFLIMGFIGYIIKLVFIPINNIFV
G-SY
>PcyM_0413200
MF-DVKLPEFVVDENHPIGYLISGIQTFVHDSVRLIRKCTKPNKKEYTNIVYACSFGFLIMGFIGYTIKLVFIPINNIFV
G-SY
>PF3D7_0210000
M--NVKIPEFLTDENHPVGYCVNGIQTFVEDSVRLIRKCTKPNKKEYTNIVYACSFGFLIMGFIGYIIKLVFIPINNIFV
G-SY
>PmUG01_04022300
MM-DLKIPEFLTDENHPIGYCISGIQTFVSDSVRLIRKCTKPNKKEYTNIVYACSFGFLIMGFIGYIIKLVFIPINNIFV
G-AY
>C922_02797
MV-EVKLPEFVVDENHPIGYIISGIQTFVHDSVRLIRKCTKPNKKEYTNIVYACSFGFLIMGFIGYTIKLVFIPINNIFV
G-SY
>PBANKA_0306900
MLNNVKIPEFVTDEEHPIGYIVTSIHDFVNDSVRLVRKCTKPSKKEYTNIVCACTIGFLIMGLIGYTIKLVFIPINNIFV
G-SY
>PRELSG_0412700
MV-KIKIPEFITDESHPIGYCIKGIQSFVSDSVRLIRKCTKPNKKEYTNIVYACSFGFLIMGFIGYMIKLVFIPINNILV
G-SY
>PGAL8A_00015100
MV-KVKIPEFITDESHPIGYCVKGIESFVSDSIRLIRKCTKPNKKEYTNIVYACSFGFLIMGFIGYMIKLVFIPINNILV
G-SY
>PBLACG01_0206700
M--NVKIPEFLTDENHPVGYCVNGIQTFVEDSVRLIRKCTKPNKKEYTNIVYACSFGFLIMGFIGYIIKLVFIPINNIFV
G-SY
