# Supplementary material for: Phosphorylation in the Plasmodium falciparum Proteome: A Meta-Analysis of Publicly Available Data Sets
Source: J Proteome Res. 2024 Oct 30;23(12):5326–41. doi: 10.1021/acs.jproteome.4c00418 (PMC11629380; doi:10.1021/acs.jproteome.4c00418)
Supplement: Supplementary file 7 — pr4c00418_si_007.zip [file pr4c00418_si_007.zip › plasmodium_alignments/PF3D7_0210100_orthos.afa]

>PRELSG_0412600
MSRRTKK------------------VGLTGKYGTRYGSSLRKQMKKIELMQHAKYLCSFCGKTATKRTCVGIWQCKKCKR
KVCGGAWSLTTPAAVAAKSTIIRLRKQKEEAQKS
>C922_02796
MSRRTKKVRKEKKHDTKKKGEIKLEVGLTGKYGTRYGSSLRKQIKKIELMQHAKYMCSFCGKTATKRTCVGIWQCKKCKR
KVCGGAWSLTTPAAVAAKSTIIRLRKQKEEAQKS
>PRCDC_0209000
MSRRTKK------------------VGLTGKYGTRYGSSLRKQIKKIELMQHAKYLCTFCGKTATKRTCVGIWKCKKCKR
KVCGGAWSLTTPAAVAAKSTIIRLRKQKEEAQKS
>PVL_000115200
MSRRTKK------------------VGLTGKYGTRYGSSLRKQIKKIELMQHAKYMCSFCGKTATKRTCVGIWQCKKCKR
KVCGGAWSLTTPAAVAAKSTIIRLRKQKEEAQKS
>PBLACG01_0206800
MSRRTKK------------------VGLTGKYGTRYGSSLHCYKKNL---------C-----------------------
-----------------------------RNMEV
>PKNH_0411100
MSRRTKK------------------VGLTGKYGTRYGSSLRKQIKKIELMQHAKYMCSFCGKTATKRTCVGIWQCKKCKR
KVCGGAWSLTTPAAVAAKSTIIRLRKQKEEAQKS
>PADL01_0208800
MSRRTKK------------------VGLTGKYGTRYGSSLRKQIKKIELMQHAKYLCTFCGKTATKRTCVGIWKCKKCKR
KVCGGAWSLTTPAAVAAKSTIIRLRKQKEEAQKS
>PGSY75_0210100 dupelabel1
MSRRTKK------------------VGLTGKYGTRYGSSLHCYKKNL---------C-----------------------
-----------------------------RYMEM
>PCOAH_00008800
MSRRTKK------------------VGLTGKYGTRYGSSLRKQIKKIELMQHAKYMCSFCGKTATKRTCVGIWQCKKCKR
KVCGGAWSLTTPAAVAAKSTIIRLRKQKEEAQKS
>PGSY75_0210100
MSRRTKK------------------VGLTGKYGTRYGSSLRKQIKKIELMQHAKYLCTFCGKTATKRTCVGIWKCKKCKR
KVCGGAWSLTTPAAVAAKSTIIRLRKQKEEAQKS
>PF3D7_0210100
MSRRTKK------------------VGLTGKYGTRYGSSLRKQIKKIELMQHAKYLCTFCGKTATKRTCVGIWKCKKCKR
KVCGGAWSLTTPAAVAAKSTIIRLRKQKEEAQKS
>PPRFG01_0210100.2
MSRRTKK------------------VGLTGKYGTRYGSSLHCYKKNL---------C-----------------------
-----------------------------RNMEM
>PBANKA_0307000
MSRRTKK------------------VGLTGKYGTRYGSSLRKQIKKIELMQHAKYLCSFCGKTATKRTCVGIWECKKCKR
KICGGAWSLTTPAAVAAKSTIIRLRKQKEEAHKS
>PBILCG01_0212700
MSRRTKK------------------VGLTGKYGTRYGSSLRKQIKKIELMQHAKYLCTFCGKTATKRTCVGIWKCKKCKR
KVCGGAWSLTTPAAVAAKSTIIRLRKQKEEAQKS
>PRCDC_0209000 dupelabel1
MSRRTKK------------------VGLTGKYGTRYGSSLHCYKKNL---------C-----------------------
-----------------------------RNMEM
>PocGH01_04020000
MSRRTKK------------------VGLTGKYGTRYGSSLRKQMKKIELMQHAKYLCSFCGKTATKRTCVGIWQCKKCKR
KVCGGAWSLTTPAAVAAKSTIIRLRKQKEEAQKS
>PY17X_0307600
MSRRTKK------------------VGLTGKYGTRYGSSLRKQIKKIELMQHAKYLCSFCGKTATKRTCVGIWECKKCKR
KTCGGAWSLTTPAAVAAKSTIIRLRKQKEEAHKS
>AK88_03836
MSRRTKK------------------VGLTGKYGTRYGSSLRKQIKKIELMQHAKYMCSFCGKTATKRTCVGIWQCKKCKR
KVCGGAWSLTTPAAVAAKSTIIRLRKQKEEAQKS
>PGAL8A_00015000
MSRRTKK------------------VGLTGKYGTRYGSSLRKQMKKIELMQHAKYLCSFCGKTATKRTCVGIWQCKKCKR
KVCGGAWSLTTPAAVAAKSTIIRLRKQKEEAQKS
>PVP01_0414800
MSRRTKK------------------VGLTGKYGTRYGSSLRKQIKKIELMQHAKYMCSFCGKTATKRTCVGIWQCKKCKR
KVCGGAWSLTTPAAVAAKSTIIRLRKQKEEAQKS
>PPRFG01_0210100.1
MSRRTKK------------------VGLTGKYGTRYGSSLRKQIKKIELMQHAKYLCTFCGKTATKRTCVGIWKCKKCKR
KVCGGAWSLTTPAAVAAKSTIIRLRKQKEEAQKS
>PmUG01_04022200
MSRRTKK------------------VGLTGKYGTRYGSSLRKQMKKIELMQHAKYLCSFCGKTATKRTCVGIWQCKKCKR
KVCGGAWSLTTPAALAAKSTIIRLRKQKEEAQKS
>PCHAS_0309200
MSRRTKK------------------VGLTGKYGTRYGSSLRKQIKKIELMQHAKYLCSFCGKTATKRTCVGIWECKKCKR
KICGGAWSLTTPAAVAAKSTIIRLRKQKEEAHKS
>PVVCY_0300800
MSRRTKK------------------VGLTGKYGTRYGSSLRKQIKKIELMQHAKYLCSFCGKTATKRTCVGIWECKKCKR
KICGGAWSLTTPAAVAAKSTIIRLRKQKEEAHKS
>PcyM_0413100
MSRRTKK------------------VGLTGKYGTRYGSSLRKQIKKIELMQHAKYMCSFCGKTATKRTCVGIWQCKKCKR
KVCGGAWSLTTPAAVAAKSTIIRLRKQKEEAQKS
