# Supplementary material for: Phosphorylation in the Plasmodium falciparum Proteome: A Meta-Analysis of Publicly Available Data Sets
Source: J Proteome Res. 2024 Oct 30;23(12):5326–41. doi: 10.1021/acs.jproteome.4c00418 (PMC11629380; doi:10.1021/acs.jproteome.4c00418)
Supplement: Supplementary file 7 — pr4c00418_si_007.zip [file pr4c00418_si_007.zip › plasmodium_alignments/PF3D7_0210200_orthos.afa]

>PBLACG01_0207000
MSYKNNA---KYMDEENDPESD-DEFFKVKRKPQ-INIDAEED--------------DD--DNK-NNNHSNN-------N
-----------NNINEFDL-EE-DD-A--EDYED--------ENYIVGETIE--------IDESKLKDEKIEEDIFNENN
LLHGIKTRELLEQEILILFSNMLKKETILCKDIKSTSNDHMDELSSYKDDMI-DD-------------------------
----------KELKDFEKSSLKIKNKEVYNFIYNKMNLHIKEN---------KKK-----EE---KEKKNQI--------
--------H--------------------------------------NNDE--NNNMINYKNIDKTHYILDNNVVHILND
INTYLKRERDYMNRKFGTYIDSTYKNPMYVTLYIFNNDILKDIILQVIDIIRNDFDHAIYKDIDENELIKNIIILINHLT
TRPSKEWFDYWKRHMPTFNDKKTEYNVYKYLQLQKTDRRILYDTLKNDIYIKELQKRSDILDQYQKGLQSLKCLLANKNF
LTMLNEFRYNCQLFIDADYREIEENEKVMEMERREKELLEEKKKLKEELESYQDDSSTDDETSA-SD-------------
--------------QVDEQKKDATHNDDSNVNKNKDELNQN-KGELNQNKDELNQNKDELNQNKGELNKNKGELNQNKDE
LNQNKDELNQNKDELNQNKDEINQNKGELNQNKDELNQNKDASNQNKDELNQNKGELN------------QNK-DESNQ-
NNDHTNGCSYHTNNSGDI-ERTN-YYKSNSEKKKKNNVIRSKIYNIKKRISKINDELHELSNFFLKDKTKREKLIFEYNE
NVFLVRNILTQVLGIRNKTD-NRDINLNNVHYAILQNILDKHGCLHLIIDEMRDLFEKEIKKYEEETNIYIPYIKQNTMK
QIWEYVRLFYNIICYIDPIDLVKSLTYQKSTHIK-NEKIKTKM-----NTK---SKS-----DMDNNN----IKMTMKQ-
--------------------------------------------------------------------------------
MDFNNYHNKKHL-----NTSDNVNKMKTNNI--PNYNKNIN-FKNIEKD------------------------I------
-N-------KRKS-MTQQQNKRKSNYINIKQKNLMITHLSRINPLLAKSKVRKPNEEKHLKKRKRKFIERKNLIDHYEIF
SFEDFSFNMFSED------RLFNKYNILDIFDYSNLYKIQDFLNNIIGINEEFECIYD----------------------
----------------------------------------------NDDNFQYSLKVFLNICIKDLRRCINEFYNYQWDI
KIILNIHAWIVTYYTNLYIYENKKRFYNSRKKKNN-KEYQMN----------RE---DENKYTKEYIYENEYDIKYDGNN
KREDENKSSKEDE------------------------------YKNHKDYNNNNNN-NNNNNNNNLYYNKEQNND-INQN
TYFKHE-NQ------------SENSSLFISRIQMVLGLQMYIGDNSIHSEFLCDTFQRVIREEKMMKNSSQVILCCLRCL
YADLNLLDIHSLSTDENVKSICKTSLDNFLKRNILTTLSWILQNFKILSHEKHVFIYSLKCSLVIINLLSKLGGTTYIIK
EKK-NIHNDQDDDEN---N-------YDDNNDD------------------------------ENNYDDNNDDDNNDDDN
NDDDNNEDDNNYYYNNNNN----------RMGKKKY-----KKKYNEPMEKIDVSDLIDEIFNGKIVNICMHILENFKRN
SLYINDLIITYFEYLIKHKNNEYNFLIFFDIKYFLIIKDIINDAEAYNNPHYYWIPCFFENIIACFFKLWKSNYFIVNEL
LFTKDINKNNANLLNEKYLLSIFSNYNEGNDSFIFQQLNEGTYINDIFIQLNSKKRLESLEWSNDDIENLKFYFKQFKHM
HNFLPFISEMLNKSSNVVKKQLIYLNYLDKRGKIIYHD-QYQSD----HILS-SSSSSSSSSSSLS------SLS-----
----Y----LSEGSH---------S----N-K----SNNSLK-----------------------MSY----QKVKKK--
-HTNPSMNHHQNYPIRKTKQPLLYTIYKLKKLNYNN-------------NQK-KQTNLTVNEINCNVDTVLDEININLKS
LYELKKLSKNKIFNNKALAFDIPLSISPDLLEHHYFKKLLKHIGFVYNENIDEWILNESLDIDIFKKTVDKFEQLYIMDI
QQLQKKLSFHKQNAQTKYRGERNS-ENNHDYE----EEHF--SS-HHTEHDQ--EENDFFVYDHID-RDHNQYGN-----
--KQNS-NH----------------IKRD-NENEKYDDTNDR--YDERTDNKHMDEHELHLRIPTIKIKGTLKLLKLIYE
FLISNDDECRLFFNNLINTIEDKCTIIFEKLKI-YK-HDDDMM--------NKNNI-IN-ENMNTTN-N-NNY-HNNSAL
-AN----KICFEDYKIYLSDIEKNILKGKCNHKNILDQILEILGLYIS-NVPCLIISKHI-KEEEF-YERITTINDHKTL
SLRDLNIIITTKEEEIKEKKKKK---------------------------KEERKPSAHEKFAFIKSICEYLNYKYIIMN
SYKIQENTNEY-TNYHNDNNIIYNN-----TYAKLKDTYFGDDKLLTLLYDKLNVWNNRRKKKN-DD-IFLEISIPEFFG
SMCNMG--TLEG----EA-------EQKVYESKNVYMKENNNNDNNIDNNNNDNNNNDNNNNDNNNDNN---IDNNNNNN
NNNDNNNDNNIDNNNNNNNNNNNNNNNNSYDEKCLKTHMNYQ-EDPQKIYSLVIQIGLCLKGEC---------------H
--DECILKWKCAQVHKEWMKIILKLFYNILYDSTYNVIGKLFKEYKNIKEILNDQSSDFLHIYKSDKKKKK-KK------
------------Q--ELDDVEKEGQPKI---DMGNDVS-INVDNNINVDNNINVDNNINVDN--------------NINV
DNNINVDNYKISFSKEYEHIH-RD--------EKKEVEKEYHIYDNNVN-------------------------TLT-FQ
N-----------------------KS-------QG----EIPFSNINNITNDICEQGNV--YTS----------------
---------------------NI---NNMNEMTCK-GSVEV------------------------------------N-D
IIQK-TNKRKLND-IELKEY-YCYDLFKKRKVENTYRNTYKKNRKIIINSLLTNKNILQYKEHDIVNKVKQIFIKAKHMA
TNGDLRN-RWKSREDV-------------------KKILLL
>PVL_000115100
MPKAGEN-----SYE-QSEETE-EEGLRGKGPPR-RDRGSSAGST---------YSEDDDGGAS-EEGEVEE-VEE-VDE
-------------ED-----EE-DEVG-EEDEED---EEDEADLDDDLD-EG--------IHGRNEESEKLEEDIFNENN
LLHAIKTREVLEQEILVLFSNMLKKEVTLSKDMKSATRE---EISAYKGDHV-DEG-------------GDEPTLE-GNQ
KG-GAN----KKKEPEKKSNLKIKNKDVYNFIYSKMNLGAREGA-D------KKR-----ED---KGAEGPGAEAGLSRK
KGHGSGG-SSSSGRGGSN------------------------------------HLQSNTEQAEKEHYILDTNVVNILND
INTYLKRERDFLNRKFGSHIDSTFKNPMYVTLYIYNNDILKDIILQMINIVKNEFDSSIYRDIDETMLARNIFILINHLT
SRPSKEWFNYWNKHMPTFNNKRSEFNVYNYLQIEKSERKVFSGVLKKDIYFKELQKRSNIIEQYQNGLQSLKCLLSSRNF
LTYLNEFRYNCQLFIDADYRGIEENEKVLEMQRRDAELVEEKARLKEELHFCRERLRG-EAAEG-GEGGEGGEGGEADEG
GEADGDE-------AG--GE------------------------------------------------------------
-----------------------------------------------------GGSDG------------DEAGG---E-
------G-----GN-LSSG-------GECAKPRKANKLVRNKMANLKRRIDEINEELLEVANFFLEDKKKRERLVHEYRE
NVHLVRSILTQVLGIRNPRR-SNAINSSNVHYVILQNVLDSHSALTLIVEEMRHLFDRELKKYDGEKNIHIPYLRQNTMK
EIWDYVRLFYNVVCYIDPIDLVRSLTHQAPPRRA-STAPISGI------------SGGVGGDRSGDGS---GDGSGGRI-
---------S----------------------------------------------------------------------
--GGVGGGDTAR------------------------GH--P-SNRPANRLSSHPSNRPANRLSSHPSSRPSNRL------
-SSHPSNPPAKKAAAAAG-AAKRASLLKPRKNNQMIMHLSRINPLLAKSKVRKPNEEKHMKKKKKKFIERKNLIDHYENF
SFEDLSFDIFEEKK----GGSFLKGNILDTFDHSNLYRVQEFLNSIIGINEEFENVYDGGGGHN-G----G---------
-------------------------------DHHGGESDRM--GQGDEDGFNYSLKVFLNVCIKDLRRCIVEYYNHQWDV
KVILNIHAWIVTYYTNFYLYENRKRLNNCRMGKGTSARHSTA----------SH-----FYNG-EE--------------
--------------------------------------------------------------------------------
-PVKEGKQT------------EDESSLFISRIQMVLGMQAYIGDNSIHSEFLCDTFQRLIREEKMKKNSSKIIMCCLRCL
HADLSLLDLHALSTDDNVKSICKSSLDNFLRRNILNSLSWILKNFKLMSHDRSIFTYALKCALMVIELLEKLGGSTYILK
RGS-KVYDEEGEEEE---EE-EEM--YSQDGSD-E--------------------------QH----GGYQ---------
----------------KHG-KN------ATKGNNPS-----GDYAAEAIERVSVMDLIEEIYSGKIVNTCMHIIEEYKRN
SVQINHLIISYFELLLNHKNNDYNFLLFFDMKYFIIFMNIINDQESYTNPRYLWIASFFENLVACFFKLWNSNYLLPVEL
FFSKAINRNAFSLLSEKYMLSIFSNYSEGNDHFVFEELNKGTHINDIFIEMNSRKRLEALEWSAEDLESLKIYFKQFKHM
HNFLPFISEMLNKSSSSVKNQLIFLNLMDRRGNVIDDEADYDLS----DSS--ESSGGSEVGGG--------DSG-----
----VDGGVDG---GV----DGGMNSGMNSGVDHMADHMADH-----------------------MAD----SGADTEAG
STPTRAAGRTEAHERRKAKQPLLYAVYKLKKLNQ---------------VQE-EETSLTSSGINCNVDAVLEEVTSNLKS
LYELKKLSKNKFFTYKALLFDIPLSISSELLEHSSFKKLLSLIGFVYKENGDEWVLNEHLDVDIFRSIVEKCEELFPLSL
EELRARLRAPGGDK----AAQGSG-TAVS-------------GADGGADGPLDNSH--G---------------------
----------------------------------------NS----LDGSLPSHTDAQLHLLEP-PKLKGTFALLKLMYD
LFISNEDDFRIFFNDVVNLIRDKCSSIFQSTTT-EG-DTKER-----------KDL-GT-EN--------GTS-ASAASQ
KSD----DPNLDHYTIFLEPKDRQVLR-RCQKKQVLSQLLQYIWVFLS-KSEHLIISKHI-NEKNF-SERFRVINNYKTL
GVSELESIICQKQSEIDEKKKQK---------------------------K-ETKPTSQQKFFFIKRVCEYLHRAYVPVN
MGPI------------------STG-----RNCPLNETYFGGDKLLTCIYEKLNSWNAKRSKRG-DDAQCFSVAAGDLLS
HVAATAESSVESSVESST-----------------------------------------------VPAFVPAAQ------
-----------------------------------------SSADAHSFLPLVENICAALKASE---------------E
--EGGVLKWHPQQVQRQWLKIMLKLFYNVLYDSEYNTVGNLFLEYRNIKEILKDKSPDFLSPQGEAAGVAA-GVAAGEAD
GITAGVAAAVATGAVDTLGAAAAT----------------------------------GLYSGM----------------
----------------EELQK-ED--------PSQPF--T---DEMYLV-------------------------STQ-HE
------------------------AH-------TG----GAPARRASRAGGAVADQGKMDAARKA--------DAAPSKP
VAA--------RKADAAPSKPVA------APS-EP-HSGEI---------------------------------------
---P-PHKRKLAH-TPGED---CSEFFKKRKLQNAYINMYRKNRKSIIDSLLKNKNIAQYNESDIINRVKQVFIKARQMA
STGDLRN-RWKSRDDV-------------------KRILLL
>PVP01_0414700
MPKAGEN-----SYE-QSEETE-EEGMRGKGPPR-RDRGSSAGST---------YSEDDGGGAS-EEGEVEE-V----DE
-------------ED-----EE-DEVG-EEDEEDEADEADEADLDDDLD-EG--------IHGRNEESEKLEEDIFNENN
LLHAIKTREVLEQEILVLFSNMLKKEVTLSKDMKSATRE---EISAYKGDHV-DEG-------------GDEPTLE-GNQ
KG-GAN----KKKEPEKKSNLKIKNKDVYNFIYSKMNLGA-----D------KKR-----ED---KGADGPGAEAGLSRK
KGHGSGG-SSSSWRGGSN------------------------------------HLQSGTEQAEKEHYILDTNVVNILND
INTYLKRERDFLNRKFGSHIDSTFKNPMYVTLYIYNNDILKDIILQMINIVKNEFDSSIYRDIDETMLARNIFILINHLT
SRPSKEWFNYWNKHMPTFNNKRSEFNVYSYLQIEKSERKVFSGVLKKDIYFKELQKRSNIIEQYQNGLQSLKCLLSSRNF
LTYLNEFRYNCQLFIDADYRGIEENEKVLEMQRRDAELVEEKARLKEELHFCRERLRG-EAAEG-GE-------------
--AGGDE-------VD--GE------------------------------------------------------------
-----------------------------------------------------GGIDG------------DEAGG---E-
------G-----GN-LSSGGEEAGQGDGAAKPRKTNKLVRNKMANLKRRIDEINEELLEVANFFLEDKKKRERLVHEYRE
NVHLVRSILTQVLGIRNPRR-SNAINSSNVHYVILQNVLDSHSALTLIVEEMRHLFDRELKKYDGEKNIHIPYLRQNTMK
EIWDYVRLFYNVVCYIDPIDLVRSLTHQAPPRRA-GIAAVGGERSGDRSGD---RSGERSGERSGERS---GGTIGGRI-
---------S----------------------------------------------------------------------
--GGVGGGDTAR------------------------GH--P-SNRPANR------------------------L------
-SSHPSNPPA-KE-AAAA-AAKRASLLKPRKNNQMIMHLSRINPLLAKSKVRKPNEEKHMKKKKKKFIERKNLIDHYENF
SFEDLSFDIFEEKK----GGSFLKGNILDTFDHSNLYRVQEFLNSIIGINEEFENVYDGGGGHH-G----G---------
-------------------------------DHH-VESDRM--GQGDEDGFNYSLKVFLNVCIKDLRRCIVEHYNHQWDV
KVILNIHAWIVTYYTNFYLYENRKRLNNCRMGKGTSARYSPA----------SH-----FYNG-EE--------------
--------------------------------------------------------------------------------
-PVKEGKQT------------EDEPSLFISRIQMVLGMQAYIGDNSIHSEFLCDTFQRLIREEKMKKNSSKIIMCCLRCL
HADLSLLDLHALSTDDNVKSICKSSLDNLLRRNILNSLSWILKNFKLMSHDRSIFTYALKCALMVIELLEKLGGSTYILK
RGS-KVYDEEGEEEEEGEEE-EEM--YSQDGSD-E--------------------------QH----GGYK---------
----------------KHS-RN-------TKGSNPN-----GDYAAEAIERVSVMDLIEEIYSGKIVNTCMHIIEEYKRN
SVQINHLIISFFELLLNHKNNDYNFLLFFDMKYFIIFMNIINDPESYTNPRYLWIASFFENLVACFFKLWNSNYLLPVEL
FFSKAINRNAFSLLSEKYMLSIFSNYSEGNDHFVFEELNKGTHINDIFIEMNSRKRLEALEWSAEDLESLKIYFKQFKHM
HNFLPFISEMLNKSSSSVKNQLIFLNLMDRRGNVIDDEADYDLS----DSS--ESSGGSEVGEE--------VGG-----
----G----DS---GV----DGGMN----SGV----DHMADR-----------------------MAD----SGADTEAG
STPTRAAGRTEAHERRKAKQPLLYAVYKLKKLNQ---------------VQE-EETSLTSSGINCNVDAVLEEVTSNLKS
LYELKKLSKNKFFTYKALLFDIPLSISSELLEHSSFKKLLSLIGFVYKENGDEWVLNEHLDVDIFRSIVEKCEELFPLSL
EELRARLRAPGGDK----AAQGSG-TADE-------------GEERQQRGGT--GD--G---------------------
----------------------------------------GE----VDSSLPPHTDAQLHLLEP-PKLKGTFALLKLMYD
LFISNEDDFRIFFNDVVNLIRDKCSSIFQSTTT-EG-DTKER-----------KDL-GT-EN--------GTS-ASAASQ
KSD----DPNLDHYTIFLEPKDRQVLR-RCQKKQVLSQLLQYIWVFLS-KSEHLIISKHI-NEKNF-SERFRVINNYKTL
GVSELESIICQKQSEIDEKKKQK---------------------------K-ETKPTSQQKFFFIKRVCEYLHRAYVPVS
MGPI------------------STG-----RNCPLNETYFGGDKLLTCIYEKLNSWNAKRSKRG-DDAQCFSVVARDLLS
YVATPAESSTAP----DA-----------------------------------------------VPNAVPAAQ------
-----------------------------------------SSADAHSFLPLVENICAALKASE---------------E
--EGGVLKWHPQQVQRQWLKIMLKLFYNVLYDSEYNTVGNLFLEYRNIKEILKDKSPDFLSPQGEAAGEAT-GVAAG---
-VAAGVATGEATGAVDTLGAAAAT----------------------------------GLYSGM----------------
----------------EELQK-ED--------PSQLF--T---DEMYLV-------------------------STQ-HE
------------------------AH-------TG----GAPARRASRAGGAPADQGKMDAATRK--------------A
VAA--------RKADAISSKPVA------APS-EP-HSGEI---------------------------------------
---P-PHKRKLAH-TPGED---CSEFFKKRKLQNAYINMYRKNRKSIIDSLLKNKNIAQYNESDIINRVKQVFIKARQMA
STGDLRN-RWKSRDDV-------------------KRILLL
>PocGH01_04019900
MSNVSEN-----IDD-FDQESD-DEYFQVKKKCEEYSEDE-----------------ED--GEG-EDGEGGD------DG
--------------EEEDD----EG-E-AE-EVE--------EAEEAEE-DE--------LNEFNMYNEKIEEDIFNENN
LLHSIKTREVLEQEILVLFSNMLKKETILNKEVKSNISV---DLEPFKGDNI-AEVAH----------------------
----------KEVKESEKNNLKIKNKEVYDFICSKMSLNSKGSGGDGRGGNDRGGDDRGGDRRSGKRED-----------
--KSVGI-I-------------------------------HTGRRRSEEVS--ILQSKSIQQMEKEHYILDTNVVHILKD
INTYLKREREYINRKVGTYIDSTFKNPMYITLYIFNNQILKDIIIQVIYIIKNEFDNSIYKNIDENILIKNIFILINYLT
CRPNKEWFEYWYKHMPTFNNNKNEFNVYNYLNIKKNEKKIFYNTLKNDIFIKELQKRSNIIGQYQKGLESLKCLLASKNF
LYILNEFRYNCQLFIDADYRGIEENERVMELQRKDNELIEEKRKLKEELESYHDDSTG-DETHV-SD-------------
--------------EETELQS----------------------------G------------------------------
------------------------------------------------------SLL-------------EIHI----N-
---------------NTD-EKGC-ERLPNATIRKKRSVVRNKIINIKRRIDHINEELHEISNFFLEDKKKRERLIFEYKE
NIYLVRSILTQVLGIRNARG-SKDINLNNVHYEILLSALDKHSSLNLIIDEMVHLFKNEIKKYENEKNIHIPYLKQNVMK
DIWEYVRLFYNVICYIDPIDLVKSITHQKEKRSI-TGRAATSS-----HGL---GAP----HGLGAS-----HGLGASHG
LGAPHGLGASHGLGASHGLGAPHGLGASHGLGASHGLGAPHGLGASHGLGASHGLGAPHGLGASHGLGASHGLGAPHGLG
ASHGLGA-SHGL-----GAPHGL-------G--TSHGS-VV-GGRPVMG------------------------D------
-E-------KKRK-STTG-GGKRNSFLKSKKNNLMIMHLSRINPLLAKEKVRKPNEEKHMKKRKKRYIVRKNLIDHYENI
SFEDLSFDLFSEE------GSMKKHNILDIFDHTNLYKIQEFVNNIVGINEDFENVYEIGG-TGGK--RTEESRTEEG--
-RTEEGRTEEGRTEEGRTEEGRTEEGRAEEGREE-EGREES--EAEEGEGFCYSLKVFLNMCIKDLRRCIVEHYNHPWDI
KIILNIHAWIVTYYTNFYIYENRKRVMNSKRGMMCGN-------------------------------------------
--------------------------------------------------------------------------------
--------V------------GSENSPFISRIQMVLGMQMYIGDNSIHSEFLCETLQRLIREEKMRKNSSKIILCCLRCL
YADLNLLDVHAHSTDVNVKSICKASLDNFLKRNIMSTLSWILKNFKIISHEKNIFIYCLKCCLLIVQLLEKLGGSTYIIR
EGR-RAWDDDAGDQS---GD--SG--ENGQSGQSDQSGESDQSDDYWRDDKGKHVKGVKTNQF-----------------
-----------------------------GGKKKKGYKNSRNKEDNNSMERVDVSNLIEEIYNGKIVNICMQILENYKKN
NIYINNLIITYFEYIIKHKDNYYNFIIFFDIKYFLIFNEIINNKECYINPNYYWIAIFCEFIILCFFKLWYNNYFLPIEL
FFSKNINKNISSLLNENYMISIFSNYNEGNDFFIFEELNKGFNINDIFIHLNCKKRLESLEWSKEDINYLKLYFKQFKHM
HNFLPFISEMLNKSSNIVKNQLIYLNYIDKRGNVIEQD-AYLSS----ESES-KSEAE-SDSDS--------ESE-----
----S----A----------------------------SESEAEAEAESAYEAEPSPSLGSTHSTSSI----AKSFYFSN
EKKCTEKRQKEKYSKRKKKQPLLHCIYKLKMLEQ---------------VEK-DSSGLTKNELNCSVDTVLKEVNENLKS
LYELKKLSKSKYFSYKALVFDIPLSISSDLLDHHYFTKLLFLLGFVNNNKGDEWILNENLDQDIFRNIVDKFDELHTLSV
EQLKCRLYGASSRR----AGEEQERGREEGSVSE-SISKSVSGTASGTVPGT--AS------------------------
----------------------------------G--TVPGT--VSGA-DADHEAEKELHLLTP-ERLKGTFKLVKLMYE
FFVSNDDECRIIFNNLMNTIAEKCALLLESGNVGRR-KLDQVGT-------SLNED-EG-YY---AG-E-TTN-SREEDQ
-SN----NLHFEQYKIYLDEKERHFVR-KCFSRDVLEKLLSHLGVRIF-KWETLILSKYIPNEKDFIMTRIQVINNYKTL
AVQDIQSAIAKKEEEINEKKKKK---------------------------M-EKKPTQEQKFVFVKRVCEYLNCKYLNGK
AHNA------------------CV------TQESIIEMYFGDDQLLTFLYEKLNSWNYKRSKTN-DE-QSLSFHITDLLH
CIIQTG-RED-G----DT--------------------------------------------------------------
-----------------------------------------YNEGIILYLPLIKNICMSLKGFFE-------------GA
--EEECIKWDSNDVQKDWLKIMLKLFYNILFDTTYNTVGRLFDEYKNIKEILNDHSLDFLDTPPDGEKTAEETQ------
------------S--R-QEVEMSEN--------------------------VQGG---NIERFV----------------
----------------EEGLN-KA--------KQKPP--PEEKETNYDK-------------------------NEF-AK
------------------------DE-------FS----G----------GATRDDS-TGAAYSK---------------
-------------ESPTRVT-TG------NIM-CTGEVTDA------------------------------------E-N
NPRI-AVKRKIMDSSIQEN---YSHLFKKRKLQNSYINTYRKNRKIIIDSLLRNKNISQYNESDIVNKVKQVFIKARQMA
SNGDLRN-RWKSREDV-------------------RKILLL
>PBANKA_0307100
MSNINDH-----IDV-ECQESD-DEYFNPKNKAD-YSEGSYEE--------------DD--LVD-T--------------
-----------------------ND-E-SDDSVD--------NNDEAEEYNA--------FLDYKKDEEVKEDDIFNENT
LLYAIKTREVLEQDILVLFSNMLKKETILSKDVKSNIDV---EPEILKTSNL-KT-----------------------DE
K---------EGKGNDNKLNLKIKNKEVYNFIYSKMNQNENKNI-D------NKN-----TYNNNKISDG----------
--KRTSV-S-------------------------------RTG--LNESTS--ILKTQSFQNLDKEHYILDPNIVQILKD
INTYLKREREYLHRKIGTHIDSTFKNPMYVTLYIYNNAVLKDIIIQVINIIKNDFDNAIYKDIDENLLIKNIFILINYLT
SRPSKEWFEYWHKHMPTFGNKKGEYNVYNYLQIEKNDRKIYRNALKNDIYIKELQKRSNIIEEYQKGLESLKYVLSDKNF
ITILNEFRYNCQLFIDADYRGIEENENLMAMQRKENELMETKRVLKEELQSYAENSCN--ESDL-SD-------------
--------------DSNDLNP----------------------------E------------------------------
-----------------------------------------------------YNKN-------------EQTN----E-
---------------NFN-NSNI-SSTPEEDIKKKNNIVKKKIKNIKKRIKEINEELHDISNFFLEDKRKREKLTHEYKE
NIYLIRNILSQVLSIRNMKG-SRDINLNNVHYAILQHALDKHSSLNLIIDEMINLFKKEIQKYEEEKNIHIPYLNQSTMK
DIWDYVRLFYNVICYIDPIDLVKSLTYQKDKIIN-SEKKSVNL-----GNK---KMA-----------------------
--------------------------------------------------------------------------------
---------------------------------------EN-TSNTIDN------------------------Q------
-N-------KNGI-KISK-GEKRNSFLKTKKNNLMLTHLARINPLLAKQKIRKPNEEKHMKKKKKKYIIRKNRIDYYESI
SFEDLAFDIFSEE------GSLKKHNILDIFDYTNLYKIQEFINNIIGINDEFENIYDTCE-NSYN--DNSPFRSSED--
-----------------------------RNNSF-KSQEKK--NQQYSENFNYSLKVFLNICIKDLKRCITEYYNNQWDI
KIIFNIHAWILTYYTNYYKYENKKRLSNSKERNNVKTTGSIY----------GININDTKENGLKY--------------
--------------------------------------------------------------------------------
-THTNSNQI------------EEKSSPFISRIQMVLGMQMYIGDNSIHTEFLCDTFDRIIREEKMRKNSSKIILCCLRCL
YADLNLLDIHVLSTDDNVKAICKSSLNNFLKRNILNKLSWILKNYKIMSHEKNIFIYSLKCSLLIIQLLEKLGGITYIVK
ESKKKIYDDEESEEN---Y---SN--YNENEN------------------------------Y-----------------
-----------------------------SNNNDQG-----YNGFNEPMEKIYVSNLVDEIYSGKIINICMQILENFKKN
RTYINDLIITYFEYIIKHKDNEYNFLIFFDIKYFLIFKDIINDEQCYTNPHYYWIASFFENIISCFFKLWNSNHFIPIEL
FFSKDVNKNISSLISENYMLSIFSNYNEGNDLYIYEQLTKGIGINDVFIQMSSRKRLEHLQWSEEDIQNLKLYFNQFKHM
HSYLSFLSEMLNKPPNTVKNQLIYLNYIDKRGNVLNFH-DYESL----HSSG-RSSSQSSDSNS--------ENE-----
----E----D----------------------------IRQK-----------------------KKY----TKNKETNE
NVKNIDFNDIEEYNKSKKKQPLLFTIYKLKKLNE---------------KQN-QEHNLTTNEINCNVEIVLEEMVGGLRS
LYELKKLSKNKYISSKAHVFDIPLSMSSDLLEHRYFKKLLTLLGFIYNSNSDEWFLDDDLDVDVFRQIVEKFEEFHVIPI
QDLRIRLLHPLYKKNK--TSESDH-SQNEYSPLG-NKKNT--KDAESTNADE--DDYDFSFYN-----------------
----------------------------------N--NDQNK--VNQINPEGSQNEEALHNIPL-AKPKGTLELIKLIYE
LFSSNDENFRIFFINLMNTISDRFNLLFEHKLR-EH-FVDQFGY-------SMAST-TG-CN---ID---NFS-NKENSE
-QK----NTNIENYKIYLSTDEKNIIK-LCYNCEALKTLLKYLGIYMY-YYEKLIIYKNIINDEIV-LERIKVINKYKTL
AIQDIKKAIDEKEELIEQKKKKK---------------------------K-EKKPTPKQKFDFIKRVCEYLHFKYVTSK
INNS------------------TYF-----NENNINDIYFGDDKLLNFIYEKLNSWNNKRNKKN-DD-QNLCLRMIDLIQ
CIIIQNDRTDIP----ES------------------------------------------------------IA------
-----------------------------------------NNNLASLYIPFIKNICASIKGVDQKIQIEKTSNETSEEK
--ESEEIHWICTEIHIKWIKAILKIFYNILFDTSYNVVGKLFEEYKNIKEILNDTSYNFLDTTNYDQGSGK-IN------
------------S--D--IISPNNH--------------------------IKTNDEINVKTDI----------------
----------------KESLR-NE--------KTKES--NNQIEEKTLQ-------------------------TLN-ID
--------------------------------------------------DE---------YNT----------------
---------------------SL------NTS-KK-RALNI------------------------------------DDD
NMSF-RNKRKICENIMLQD---YAHLFKKTKLQNSYINTYKKNRKLIITSLLNNKNIVQYKEVDIINKVKQVAIKARQMA
STGDLRK-RWKTREDV-------------------KTILLL
>PVVCY_0300810
MSNANGH-----IDI-ECQESD-DEYFNVKNKGE-YSEGSDEE--------------DD--LVD-DDGEGLV------DE
-----------E--EEEDL-GD-DD-E-EDNLMG--------DEEEAEEYNE--------FFGRNKEEDVKEDDIFNENT
LLFGIKTREVLEQEILVLFSNMLKKETILSKDVKSNIPV---DPETFKSASL-KK-----------------------NE
K---------EGTGNDNKPNLKIKNKEVYNFIYSKMHQNENKNL-D------NKN-----TYNSDKREDG----------
--KRTSV-S-------------------------------STG--LNEGTS--ILKTPSFQNLDKEHYILDPNIIQILRD
INTYLKREREYLHRKIGTHIDSTFKNPMYVTLYIYNNAVLKDIIIQVINIIKHDFDNAIYKDIDENLLIKNIFILINYLT
SRPSKEWFEYWHKHMPTFGNKKSEYNVYNYLQIEKSDRKIYRNALKNDIYIKELQKRSNIIEEYQKGLESLKYVLSDKNF
ISMLNEFRYNCQLFIDADYRGIEENEKLMAMQRKENELMESKRVLKEELQSYADNSSD--EDDL-SD-------------
--------------DSDNSND----------------------------A------------------------------
------------------------------------------------------NP--------------E---------
---------------NPE-NTNT-PSTPEDDIKKKNNIVKKKIKNIKKRINEINEELHDISNFFLEDKRKREKLTHEYKE
NIYLIRNILSQVLGIRNMKG-GRDINLNNVHYAILQHALDKHSSLNLIIDEMINLFKKEIQKYEDEKNIHIPYLNQNTMK
NIWEYVRLFYNVICYIDPIDLVKSLTYQKEKIIK-PGRNSVNL-----GSA---KKP-----------------------
--------------------------------------------------------------------------------
---------------------------------------ET-TSNTIDN------------------------K------
-N-------KQGI-KINK-GEKRNSFLKSKKNNLMLTHLARINPLLAKQKIRKPNEEKHMKKKKKRYIVRKNRIDYYESI
SFEDLAFDIFSEE------GSLKKHNILDIFDYTNLYKIQEFINNIIGINEEFENIYDTSE-NSYSGNGNSPFRSNEN--
-----------------------------ENNSP-KNHEK---TQQYAENFNYSLKVFLNICIKDLNRCISEYYNNEWDI
KIILNIHAWILTYYTNYYKYENKKRLSNSREGNNINDT---------------------EDSGLKY--------------
--------------------------------------------------------------------------------
-THTNSNKI------------EERGSPFISRIQMVLGMQMYIGDNSIHTEFLCDTFERIIREEKMRKNSSKIILCCLRCL
YADLNLLDMHALSTDDSVKAICKSSLNNFLKRNILNKLSWILKNYKIMSHEKNIFIYSLKCSLLIIQLLEKLGGSTYIVK
ESKKKIYDEGESEEN---Y---SN--YNEDEG------------------------------Y-----------------
-----------------------------SNNNDHG-----YNTFNEPMEKVYVSNLVDEIYSGKIINICMQILENFKKN
RTYINDLIITYFEYIIKHKDNEYNFLIFFDIKYFLIFKDIINDEQCYTNPHYYWIACFFENIISCFFKLWNSNNFIPIEL
FFSKDVNKNMSSLISENYMLSIFSNYNEGNDSYIYEQLTKGVGINDVFIQMNSRKRLEHLQWSEEDIQNLKLYFNQFKHM
HSYLSFLSEMLNKPPNTVKNQLIYLNYIDKRGNVLNFH-DYESL----HSSG-RSSSQSSDSNS--------ESE-----
----D----H----------------------------IRHK-----------------------KLF----TKNKETNE
NAKHVDLNDIEEYNKSKKKQPLLFTIYKLKKLNE---------------KQN-QEHNLTTNEINCNVETVLEEMVGGLRS
LYELKKLSKNKYLSSKAHVFDIPLSMSSDLLEHHYFKKLLTLLGFVYNNNSDEWFLDDNLDIDVFRQIVEKFEEFHVIPI
QDLRTRLQHPLYKKNS--SNETDD-PQNDYSPSD-SKKNT--KDAASTNADD--DD-DFLFYN-----------------
----------------------------------N--DNENK--VTHINPEDCQDEEMLHTIPL-AKPKGTLELIKLMYE
FFSSNDENFRIFFINLMNTISDRFNLLFEHKLR-ER-FIDQFGN-------VIASS-TG-DN---ID---SFS-TKKNDE
-KQ----NTNIEKYKIYLTSDEKTTIK-LCYNREALKTLLKYLGIHIY-SHEKLIIYKDIINDEVV-LERIKVINNYKTL
AIQDIKKAIDEKEELIEQKKKKK---------------------------K-EKKPTPEQKFDFIKRVCEYLHFKYVTSK
MNAS------------------TNFNQNNVNQNNINDTYFGDDKLLNFIYEKLNSWNNKRNKKN-DD-QNLCLRITDLTQ
CIIIQNYGTDIA----EN------------------------------------------------------VS------
-----------------------------------------DDNLASSYIPFIKNICTSIKGVEQNV-----SNEMGVET
--SDEAIYWICSEIHIKWIKAILKIFYNILFDTSYNTVGKLFEEYKNIKEILNDTSYSFLDNTNYDQTSDQ-VN------
------------L--D--MIPPNDN--------------------------IKPDDNINEKSDI----------------
----------------QENLH-ND--------KPEEL--NNHIEEKTIQ-------------------------TLN-IN
------------------------DE-------YN----T----------------------------------------
---------------------SL------NNY-KK-RTLNI------------------------------------D-D
NPSL-RSKRKICETIMEHD---YAHLFKKTKLQNSYINTYKKNRKLIISSLLNNKNIIQYKEIDIINKVKQIAIKARQMA
STGDLRK-RWKTREDV-------------------RTILLL
>AK88_03837
MSKADEN-----SYE-QSEEPE-EESLRGEDPPQ-KNRGSSVGSEHSEHSEYSEYSEDDNGGKI-EEGDLEG--------
----------------E-------D---EEEDFD--------ELDEAEE-DG--------MNERNEENEKMEEDIFNENN
LLHAIKTREVLEQEILVLFSNMLKKEVVLNKDLKSTSRE--EEVSAYKGDHV-DN----------------EHTLD-RNE
KKGDAN----KKKETEKKSNLKIKNKDLYNFIYSKMNLSAREGT-E------KKR-----ED---KGVEGTFEESTFSRR
KKHGGGG-SGSSSRSSSSNR-----------------SGKGRE--LEKSTH--LRIISDIHQAEKEHYILDNNVVNILND
INTYLRREREYLNRKFGSHVDSTFKNPMYVTLYIYNNQILKDIILQMINIVKNEFDSSIYKDMDETMLARNIFILINHLT
SRPSKEWFEYWNKHMPTFNNKRSEFNVYNYLQIEKNERKVFSGVLKNDIYFKELQKRSNIIEQYQNGLQSLKCLLSSRNF
LTLLNEFRYNCQLFIDADYRGIEENEKVLEMQRKDAELIEEKGRLKEELQFCRDRLRG-GTSDD-GE-------------
--EDA-----------SDGGE-----------------------------------------------------------
-----------------------------------------------------EVVGG------------EEADG-----
-----------------DGGEDA-DGEGT-DKPRTNKLLRNKITNLKRRIDEINEELLEVANFFLEDKKKRERLVHEYRE
NVYLVRSILTQVLGIRNPRR-SNAINSSNVHYVILQNVLDSHSALTLIIDEMRHLFDRELKKYDNEKNIHIPYLRQNTMK
DIWDYVRLFYNVVCYIDPIDLVRSLTHQAPARRA-GGAKIGDK-----NGA---KS----GGKIGGTN---GGKIGD---
--------------------------------------------------------------------------------
---KIGGR-------------------------------------NGGG------------------------M------
-G-------AGSG-RRNS-AAKRASLLNPRKNNQMIMHLSRINPLLAKSKVRKPNEEKHMKKKKKKFIERKNLIDHYENF
SFEDLSFDIFEEKKG--LGGSFLKGNILDTFDYSNLYRVQEFLNNIIGINEEFENVYEGNS-HD----------------
---------------------------------------GM--GYGDDDGFNYSLKVFLNVCIKDLRRCIVEYYNHQWDI
KIILNIHAWIVTYYTNFYIYENKKRLNNSRMGKGTSFKHSTA----------SH-----FYNGQEE--------------
--------------------------------------------------------------------------------
-LIKEGKEK------------EDENSLFISRIQMVLGMQAYIGDNSIHSEFLCDTFQRLIREEKMKKNSSKIILCCLRCL
HADLSLLDLHALSTDDNVKSICKSSLDNFLKRNILNSLSWILKNFKLMSHDRSIFTYALKCALMIIELLEKLGGSTYILK
GGN-KIYDEDEEEED-------EV--YNENASD-D--------------------------QY----GDAT---------
----------------KNGGRN------AKKGHNTS-----RDYDTEAIERVSVMDLIEEIYSGKIVNTCMHIIEEYKRN
SIQINHLIITYFEFLLKFKNNEYNFLIFFDMKYFIIFINVINDQESYTNPRYHWIASFFENIIACFFKLWSSNYFLPVEL
FFSKAINRNLFSLLSEKYMLSIFSNYSEGNDFFIFEELNKGMNINDIFIELNSRKRLEALEWSAEDIESLKIYFKQFKHM
HNFLPFISEMLSKSPSSVKNQLIFLNYMDRRGNVIEDDVDYDMS----DSS--DSSGSSGGV-T--------EGE-----
----M----SD---GA----EGKMND----------ETGDAT-----------------------GAD----TEADTEAE
STPHKSAYRTDTHEKRKAKQPLLYTVYKLKKLNQ---------------VQK-KETNLTSTRINCNVNTVLDEVSSNLKS
LYELKKLSKNKIFTYRALLFDIPLSISSELLEHSSFKKLLSLIGFLYKENSDEWVLNEHLDVDIFRSIVEKCEELFPLSL
EELRNRLRAPERNK----VSQGDH-LTHDEEGSG--KEDE--EKQQRHQDDN--KD--ATIHH-----------------
----------------------------------A--S--E--------STLDQSEAQLHLMEP-PKLKGTFILLKLMYD
LFISNEDDFRIFFNDLVNMIRDKCSSIFQSIRT-EE-DTTEG-----------KNLFYT-EN--------DTS-APIASQ
-KN----DSNLDNYTIFLEPKNRQVLR-SAQKKQVLSELLQYLWVYIS-KSEQLIISKHI-KEKNF-SERFRVINNYKTL
GVIEIENIIRQKQSEIDEKKKQK---------------------------K-ETKPTSQQKFFFIKCVCEYLNLVYVPAD
MGPI------------------NTG-----RNCPLNETYFGGDKLLTCIYEKLNSWNAKRSKKN-DEAQCFSLDAMDLLR
YIVKPGEVTTAV---------------------------------------------------------PPPPP------
-----------------------------------------QSVDQDAFLPIVNNICAALKASE---------------E
EEEQGMLKWYPQQVQREWLKIMLKLFYNVLYDSEYNTVGKLFLEYRNIKDILKDKSLDFLSPKEETPQVEV-GM------
---------------SINTMTSTN----------------------------------PLYSGI----------------
----------------EEIQK-ED--------PSQPF--S---EEMYLV-------------------------RAQ-YD
------------------------GH-------IV----GVPVKRTARAGGAAVNQNKNKAAQSK--------------P
HAAPSTPDAGPSKPAPDQSRNDA------SQS-EA-HSGEI------------------------------------L-L
NPMAPHHKRKLGE-IHVED---YSEFFKKRKLENAYINMYKKNRKSIIDSLLKNSNIAQYNESDIINRVKQVFIKARQMA
STGDLRN-RWKSREDV-------------------KRILLL
>PGAL8A_00014900
MSHMNINNKNNIFDE-NYEDSDEDEYFEIKSKLE-HSEEDEEN--------------GD--EEE----------------
---------------EEEN-EE-EN-E--EENEE--------ENEEAEEAEE--------VNESYLSNEKLEEDIFNENN
LLHAIKTREVLEQEILVLFHNMLKKETVLNKDMKSNLND---GLTSFKDYYE-D--------------------------
----------KELKEFEKSNLKIKNKDVFNFIYKKMNLDAKE----------KKR-----EE---KNKEKIL--------
-----------------------------------------------LEEQ--IIKCKSIEDLEKDHYILDTNVVNILND
INTYLKREREYLNRKIGNYIDSTFKNPMYVTLYIFNNQILKDTILQVINIIKNEFDNAIYKDIDENLLIKNILILINYLT
ARPSKEWFEYWQRHMPTFNNKKSDYNVYNYLQIEKNERKIFSNTLKNDIYIKELQKRSNILEQYQKGLQSLKCLLSSKNF
LSILNEFRYNCQLFIDADYRGIEENEKVVEMQRRENELIEEKKKLKEEMNSYREQSTE-DETSG-SD-------------
--------------ITEDDI--------S-------------------NE------------------------------
-----------------------------------------------------NGLNK------------DELNS-----
KND---L-----NENNLN-NEDN-LFNESIKKKKKKNIIKNKIINIKKRIEHINTELYEISNFFLEDKKKREKLIYEYNQ
NICLVRSILTQVLGIRSTRL-TKGINLNNVHYSILQNILDKHSSLNLIVDEMIRLFEKDIKKYENEKNIHIPYLKQNTMR
EIWEYIRLFYNVICYIDPIDLVKSLTYQKNKVKN-T-KCD-NM-----NDE---K---------D---------------
--------------------------------------------------------------------------------
---------------------------INDI--KNMHKKINEVKRISLN------------------------G--D---
-I-------KRK---SAT-NNKRNSFLNKKKNNLMLMHLSRINPLLAKEKVRKPNEEKHMKKKKKKFIERKNLIDYYENF
SFEDLSFNIFSEE------NSFKKFNILDIFDHANLYKIQEFLNSIIGINDEFENIYD----------------------
----------------------------------------------NDDDFNYSLKVFLNICIKDLRRCIMEYYNYQWDI
KIILNIHAWIVTYYTNFYIYENKKRLYNSRKKNWKREIEEKE----------KE---------KDF--------------
--------------------------------------------------------------------------------
-NINENNQKE-----------EHTNALFISRIQMLLGMQMYIGDNSIHSEFLCETFQRLIREEKMRKNSSKVILCCLRCL
YADLNLIDIHSLSTDDNVKSICKSSLDNFLKRNILSTLSWILKNFKIMSHEKNIFLYSLKCCLLIIQLLEKLGGTTYIIK
EDK-KIHDEDEDEEF---N---------ENEKL-----------------------------KSNN--------------
----------------------------------YD-----ENYYNDSMEKVVVSDLIEEIYSGKIVNICMQILENFKRN
SIYINDLIITYFEHLIKHKNNEYNFLIFFDIKYFLIFKEIINDEECYTNSQYFWIAVFFENIIRCFFKLWNTNYFIATEL
FFSKDMNKNISSLLNEKYMLSIFSNYNEGNDNFIYDELNKGMNINDIFIELNSRKRLEALEWSKEDIENLKIYFKQFKHM
HNFLPFISEMLNKSTNTVKNQLIYLNYIDKRGNVIDEN-EYLSS----SSYS-SSSKSSSVK-S----------------
----F----LS-----------------------------KE-----------------------KSP----L--KKD--
-ESMESEEEKEGYIKRKAKQPLLYTIYRLKKLNE---------------NKK-DISNLTNNEINCNVDNVLEEINTNLKS
LYELKKLSKNKFFTHKALVFDIPLSISSDLLEHHYFKKLLKLIGFLYNENTDEWALDENLDIDIFRKIVDKFDELYQLSL
EEIQNNLYNTNKKKND--TDEKKE-ECDEKED----TEGV--FN--EY--------------------------------
--------------------------KSH--GETREFNTFEN--VKKSNRNEFLDEEELHMLQS-PKLKGTFKLLKLMYE
FFISNNDECRLFFNNLINIIEEKCCILFEKKRQ-NE-NLKEMKTDNLNDIESNNNI-NT-DEKENSR-N-TSF-LNNNKE
-SN----NLNFENYKIYLDENQKDILK-TCYSKEILENLLEYLGIYIS-KFQHLIISKYI-NDKDF-FERIKVINNYKTL
GIQEIENIINKKEEEIRENKKKK---------------------------K-DRKPSANQKFEFIKSICEYLNQKYLNNL
ISQ-D------------------KY-----NQTNLKEIYFGDDKILTYLYEKLNSWNNKRSKKN-DT-DNLILAIYDILK
SEYTIN--S------------------------------------------------------NDMDYNVLNDF------
-----------------------------------------VNKSMDLLSLYVKKICLSLKALL---------------M
--DDLSMVWK-NDVQKEWLKIMLKLFYNILYDNTYNTIGKLFKEYKNIKEILNDDSSDFLDKQKINKKSLE-KR------
------------K--DLCDEDEVNE-QGYENDKGDDSNEK----------------------------------------
----NYGEYKKVEEK---DDK-KD--------EEKDDKKDEEKYEKNEDEKKEKLDDINKEENERKEENTNEAEKLIIIK
NKKDEKDKDETQDSFLYS----ENNLICKENDINETSLKK----------------------------------------
---------------------ELS--NNINDT-CS-NKINK------------------------------------C-E
NIYL-SQKRKIDD-LVIED---YFHFFKKRKLENTYINTYKKNRKIIIDSLLKNKNIFQYKENDIINKVKQVFIMAKQMA
INGELRN-RWKSRDDV-------------------KRMLLL
>MKS88_001161
MSSISER-----FDE-YDEESD-DEHFEIKNKIG-HSDDEKEG--------------SE-------EYE----------E
-----------E--EADEL-SDEEG-E-GDELEE--------EDEEAEEDDE--------LNTYTIPNENIEDDIFNENN
LLHAIKTREILEQDILVLFSNMLKKETVLNKDIKNNIGS---ENNNSNMSSRGRGN-NTEDKNNIDDDCEDDHDSGRCNG
HG-GSHRVGNSWGKEPERGNLKIKNQSVYNFIYSKMYESAKES--D------KKK-----QN---KKEDNEIIEKNKQMN
--KEINF---------------------------------KEG--QQNMVV--VVNSKRIQQIDKEHYILDTNIVQIIND
INTYLKREREYLNRKIGTHIDSTFKNPMYVTLYIYNNQILKDIIIQVINIIKNDFDNSIYKDIDENMLIKNMFILIYYLT
SRPSKEWFDYWHRHMPSFNNKKSNYNVYNYLQIEKKDRKIFSNALKNDIYIKELQKRSNIIEQYQNGLQSLKCLLASKNF
LTMLNEFRYNCQLFIDADYRGIEENEKVIEMQRRDCELVEQKRKLKEELQACREQSME-GEVDG-QE-------------
--DGQADGQADGQEDATEYEQ----------------------------Q------------------------------
-----------------------------------------------------YGQED------------DETN------
---------------ASD-GNGV-NDSNAGNLPKKKSIVRNKIVNIKKKIHEINEELLEISNFFLEDKKKREQLIHEYRG
NITLVRNILTQVLGIRNPKGGSKDINLNNVHYAILQSILDKHSSLHLIIGEMKHLFDKEIKKYENEKNIHIPYLKQNTMK
EIWEYVRLFYNVICYIDPIDLVKSLTYQKGKIMA-TKGGSAAS----TSGVGASTSG------VGAST----SGVGAST-
--------------------------------------------------------------------------------
--SGVGASTSGV-----GASDRC----------------TN-AKTSLGG------------------------RGTDGKR
AN-------ARGS-APTR-NYK---------------------------------------------------RDHYENF
SFDDLSFNIFEEE------DSFKKYDILNIFDHKNLYKVQDFINTIVGINEEFEGVYDDGG-CSSG----VKCRDTYDRK
GSKKDKRRSYD-SSNGDIDD--------NANYHH-AAFSKT--DNRNYDGFNYCLKVFLNICIKDLRRCIMEYYNYQWDV
KIILNIHAWIVTYYTNFYVYENRKRLNNARIRIRSSKEGETQ----------RR-----K--GNEE--------------
--------------------------------------------------------------------------------
-NTPNSKRVESNIDEDKNCNSIYRSTVFISRIQMVLGMQMYIGENSLHSEFLCDTFHRIIKEEKMSKNSSKVILCCLRCL
YADLNLINLHALSTDDNVKTICKSSLDYLLKRNILNTLSWVLKNFKVMSHEKNIFIYSLKCSLLIIQLLEKLGGTTYIVK
ESK-RIYDEEEDEDE---E---EEYAYDREKGLMNHPNRSR--------------------AYGNRYGS-----------
----------------RHG----------QNSDNKD-----QYHYNDSMERINVCDLVDEIYSGKIVNICMQILENFKRN
SIHINDLIITYFEHLIKHKNNEYNFLLFLDVKYFLIFGNIMNDEQCYSCPQYYWIMNFFENIIGCFFKLWNNNYFLPTEL
FFSKDVNKNLSSLLSEKYMFSIFSNYNEGNDVYIYDELTKGTNINDIFVELNNRKRLEALEWSKEDVQNLKLYFKQFKHM
HNFIPFISEMLNKSSNTVKNQLIYLNYIDKRGNVIDQH-DYMAS----SSRSGSSRSGSSRSGS--------SRS-----
----W----SS---RS--------A----S-S----TASVSK-----------------------LSY----DPSKRRSR
NVESSKSKLTKDYLKRKNKLPLLYTIYRLKKLNE---------------PNEKDDSPLTSNEINCDICTVLGEINISLKS
LYELKKLSKNKYFSNRALAFDIPLSMSRDLLEHPYFKKLLKLLGFIYNKHSNEWVLNENVDVDVFRKMIDKFEELHELPI
EQLRERLSGVKK--GE--SGEGNE-QWDEYQDEQ-LNEPS---DE--QREDH--MH-DPKMKG-----------------
----------------------------------E--PDEEE--TRWSDKHAFMEEHELVMLHP-AKVKGMFNLLKCMYE
FFIANDDYCRMFFINLTNTIGDKYTNILDMKTK-KE-GEKD-----------RIST-DG-DN---------TK-EGENDT
-NKVVHLFDDVEMYRLYLNKEEKDLMN-KCHKRDVFERILEYLGIYVY-KSERLILSKHI-NEKKF-FERIKVINDYKTL
GVQDIQNLISKKEEEIREKKKRKSENGEEKQNGKGREDKGEKDGMIEREGK-EKNPTAHQKFGFIKAVCEYLNYRHVTTK
GAHNGKKEWEQQKMETQEE--QEKY-----MQARMNEVYFGDDNMLNALYEKLNSWNNKRNKKKIDEDQNFLLDIKDILI
CTSIELNDHAND----DT-----------------------------------------------QDNNI--AS------
-----------------------------------------NNNYMTVMFPFFINICLSLKGKLA-------------GD
--NNQLVKWVCDGIHKRWLRVMLKLFYNILFDSAYNTVGKLFSEYKNIKEILNDHSPDFLDAHRNDRKMKK-NR------
------------R--V-EHLEEQVDLQV-----GAEGAAVDGGE----GGQIKRAD--DGKIDQ----------------
----------------LKSLD-AKAGLSEMHIIAEES--DEKIKLNYMH-------------------------SLS-RN
------------------------SD------------------------------------------------------
----------------------M------KND-SV-NELSN------------------------------------EIN
HFEF-KQKRKIDH-MTQVDFSHFAHFFKKRKLENVYINTYKKNRKDIIESLIRNKNIYQYKESDIINRVKQVVVKARQMA
SNGVHKSARLKDSMEIPRRRTENTFVVNTERNARCKISLSF
>PY17X_0307700
MSNVNDH-----IDV-ECQESD-DEYFDPKSKGN-YSEEEEDD--------------ED--LLN-E--------------
--------------EDEDL-ID-DN-E-ETDLMD--------DNDEAEEYNE--------FFNYKKDEEVKEDDIFNENT
LLYAIKTREVLEQDILVLFSNMLKKETILSKDVKSNIDV---EPERLKT-----------------------------NE
K---------EGTGNDNKLNLKIKNKEVYNFIYSKMNQNDNKNI-D------NKS-----TYN-NKRSDG----------
--KRTSF-S-------------------------------STG--LNDSTS--ILKMPSFQNLDKEHYILDPNIIQILKD
INTYLKREREYLHRKIGTHIDSTFKNPMYVTLYIYNNAVLKDIIIQVINIIRHDFDNAIYKDIDENLLIKNIFILINYLT
SRPSKEWFEYWHKHMPTFGNKKGEYNVYNYLQIEKNDRKIYRNALKNDIYIKELQKRSNIIEEYQKGLENLKYVLSDKNF
ITILNEFRYNCQLFIDADYRGIEENEKLMAMQRKENELIETKRVLKEELQSYAENTSD--ENDL-SD-------------
--------------DSNDSNS----------------------------E------------------------------
-----------------------------------------------------YNKN-------------EEPN----E-
---------------NLN------DSIPEEDTKKKNNIVKKKIKNIKKRINEINEELHDISNFFLEDKRKREKLTHEYKE
NIYLIRNILSQLLSIRNMKG-NKDINLNNVHYAILQHALDKHSSLNLIIEEMINLFKKEIQKYQDEQNIHIPYLNQNTMK
DIWDYVRLFYNVICYIDPIDLVKSLTYQKEKIIN-TKRNSVNL-----GNT---KID-----------------------
--------------------------------------------------------------------------------
---------------------------------------GN-ASNIIDD------------------------K------
-N-------KNGI-KINK-GEKRNSFLKTKKNNLMLTHLARINPLLAKQKIRKPNEEKHMKKKKKRYIIRKNKIDYYESI
SFEDLTFDIFSEE------GSLKKHNILDIFDYTNLYKIQEFINNIIGINDEFENIYDTCE-TSYN--DNSPFKSNED--
-----------------------------GNNSF-KNQQNI--NQENSEHFNYSLKVFLNICIKDLKRCITEYYNNEWDI
KIILNIHAWILTYYTNYYKYENKKRLSNSREKNNVKARGSTY----------SI-----EQNELKY--------------
--------------------------------------------------------------------------------
-TDKNNNKF------------EEKSSPFISRIQMVLGMQMYIGDNSIHTEFLCDTFERIIREEKMKKNTSKIILCCLRCL
YADLNLLDIHALSTDDNVKAICKSSLNTFLKRNILNKLSWILKNYKIMSHEKNIFIYSLKCSLLIIQLLEKLGGVTYIVK
ESKKKIYDDEEGEEN---E---ES--YDENG-------------------------------------------------
-----------------------------LNGNDQE-----YNRFNEPMEKIYVSNLVDEIYSGKIINICMQILDNFKKN
RTYINDLIITYFEYIIKHKDNEYNFLIFFDIKYFLIFKDIINDEECYTNPHYYWIASFFENIISCFFKLWDNNNFIPIEL
FFSKDVNKTMSSLINENYMLSIFSNYNEGNDSYIYEHLTKGIGINDIFIQMNSRKRLESLQWSKEDIQNLKLYFNQFKHM
HNYLSFLSEMLNKPTNTVKNQLIYLNYIDKRGNVLNYH-DYESL----HSSG-RSSSQSSDSDS--------ENE-----
----E----N----------------------------IRQK-----------------------KKY----TKNNEINE
DEQNIDINDIEQYNKSKKKQPLLFTIYKLKKLNE---------------KQN-QEHNLTTNQINCNVETVLEEMVDILRS
LYELKKLAKNKYLSSKAHVFDIPLSMSSDLLEHHYFKKLLTLLGFVYNNNSDEWFLDDNLDVDVFRQIVQKFEEFHVIPI
QDLRTRLLHPLYKKKK--TSENDN-SQNEYSPSE-NKKNT--KDAESTNADE--EDYDFLFE------------------
-------------------------------------NDQNK--DSEINIENSQNEETLHNIPL-PKPKGTLELIKLMYE
FFSSNDENFRIFFINLINTISDKLNLLFDHKFR-EQ-FGQ-----------TMSNT-TS-CN---VD---HVY-SKENSE
-QK----NINIENYKIYLTTDEKNIIK-QCYNLEALKTLLKYLGIYIY-NFEKLIIYKNIINDEIV-LDRIKVINNYKTL
AIQDIKKAIDEKEELIEQKKKKK---------------------------K-EKKPTPEQKFDFIKRVCEYLHFKYVTSK
INNS------------------TYF-----NENNINDIYFGDDKLLNFIYEKLNSWNNKRNKKN-DD-QNLCLRMTDLTQ
CITIQNSRTDIA----ES---------------------------------------------------VDNNN------
-----------------------------------------NDNLASLYIPFIQNICTSIKGVNQKIQTEQTSNETANEK
--ETEEIHWICSEIHIKWIKAILKIFYNILFDTSYNIVGKIFEEYKNIKEILNDTSYDFLDTKNYDQEYEK-ID------
------------S--E--IISPNSH--------------------------IKTDNQINLKTDI----------------
----------------EKNLQ-NE--------KNQEL--NNRIEEKSLQ-------------------------TLN-ID
------------------------VE-------HN----T----------------------------------------
---------------------AL------ANS-KE-RPLNIDVEHNTALANSKERPLNIDVEHNTALANHKERPLDVDSD
NTSL-RNKRKICENIMLQD---YAHLFKKIKLQNSYINTYKKNRKLVIASLLNNKNIVQYKETDIINKVKQVAIKARQMA
STGDLRK-RWKTREDV-------------------KTILLL
>PF3D7_0210200
MSFKNNE---KYMDEENDQESD-DEFFKVKRKPQ-INVDAEED--------------ED--NNN-NNNNNNN-------N
-------SNISNHMNEFDL-EE-ED-E--DDYED--------ENYIVGETIE--------IDESKLKNEKIEEDIFNENN
LLHGIKTRELLEQEILILFSNMLKKETILCKDIKSGSNDPMDEISLFKDDMV-DD-------------------------
----------KELKDFEKSSLKIKNKEVYNFIYNKMNLHIKEN---------KKK-----DE---KEKKNKI--------
--------H--------------------------------------NNDE--NNNMIYYKNIDKTHYILDNNVVHILND
INTYLKRERDYMNRKFGTYIDSTYKNPMYVTLYIFNNDILKDIILQVIDIIRNDFDHAIYKDIDENQLIKNLIILINHLT
TRPSKEWFDYWKRHMPTFNDKKSEYNVYKYLQLQKSDRRILYDTLKNDIYIKELQKRSDILDQYQKGLQSLKCLLANKNF
LTMLNEFRYNTQLFIDADYREIEENEKVMEMQRRENELLEEKKRLKQELESYHDDSSTDDDSSA-DE-------------
--------------QQDERREVLTHNDPI--NKKDDPINKN-DDPINKNDDPINKNDDNINKNDDNINKNDDNICNSNDH
THNSND------HTHNSNDHTHNSNDHTHN-SNDHTHFSNDHTHFSNDHTHFSNDHTH------------FSN-DHTHN-
SNDHTHNSKNHAHFSNEV-DKTN-DYKYHSEKKKKNNVIRSKMYNIKKRISKINDELHELSNFFLIDKTKREKLMFEYNE
NVFLVRNILTQVLGIRNKTD-NRDINLNNVHYAILQNILDKHGCLHLIIDEMRDLFEKEIKKYEEESNIYIPYIKQNTMK
QIWEYIRLFYNIICYIDPIDLVKSLTYQKSTHIIKKEKKKTKT-----DMD---NNNNN---NNNNNNDNNNIMMNQ---
--------------------------------------------------------------------------------
KFLNNYHNKKHL-----NTSDNVNNMKTNNL--RNYNKDIN-LKNVGKD------------------------M------
-N-------KRKS-MAQQQNKRKSNYINIKQKNLMITHLSRINPLLAKSKVRKPNEEKHLKKRKRKFIERKNLIDHYEIF
SFEDFSFNMFSED------RLFNKYNILDIFDYSNLYKIQDFLNNIIGINEEFESIYE----------------------
----------------------------------------------NDDNFHYSLKVFLNICIKDLRRCINEFYNFQWDI
KIILNMHAWIVTYYTNLYIYENRKRFYNSRNKNKNNKEHQMN----------RD---DERKCTKEYTNQNEGEMKYDHNR
KREDEQKNHKYCNINCNINCNINCNKNCNKNCNINYNNGDNNVYDNNVYDNNDDYNDDYNDDYN-DDYN-DDYND-VNQN
TYVKHN-NQ------------NENSSLFISRIQMVLGLQMYIGDNSIHSEFLCDTFQRVIREEKMMKNSSQVILCCLRCL
YSDLNLLDIHSLSTDENVKSICKTSLDNLLKRNILTTLSWILQNFKILSHEKHIFIYSLKCSLLIINLLAKLGGTTYIIK
EKK-NIHNDSHDDNN---D---DS--VNDSNDDTNNVNVNVNVNDYYDDD-----------DDDNNNNNR----------
-----------------ID----------KKKKHKK-----KKYNNEPMEKIDVSDLVEEIFNGKIVNICMHILENFKRN
SLYINDLIITYFEHLIKHKNNEYNFLIFFDIKYFLIFKDIINDPEAYNNPHYYWIPCFFENIIACFFKIWKSNYFIVNEL
LFTKDINKNNSNLLNEKYLLSIFSNYNEGNDPFIFQQLNEGIYINDIFINLNNKKRLESLEWSNEDIENLKFYFKQFKHM
HNFLPFISEMLNKSSNVVKNQLIYLNYLDKRGKVIYDD-QYESD----NMIS-SSSSSSSSSSSSS------SLSSSSSL
SCVSY----LSEAQNS--------N----N-K----SNDSLK-----------------------MSY----SKKKKQ--
-HTNEHMNHHQNYPMRKTKQPLLYIIYKLKKLNYNNNNNNNNNNNNNDDNTK-DQPKLTVNEINCNVDTVLEEINVNLKS
LYELKKLSKNKIFNNKALAFDIPLSISPDLLEHHYFKKLLKHIGFLYNQNVDEWILNENLDIDIFKKTIDKFEQLYIMDI
QKLKKKLSSHKLNVQTNDQGERQD-ERNIDHE----DEPV--SS--NTEDDH--EENDYFTYDHIDERDHKKCDD-----
--KKYS-DNTNETYDD---------QKCDDNTNET-Y-DNEK--CDEAINNKHMDEQELHLRSPSIKTKGTLKLLKLMYE
FFISNDDECRLFFNNLINTIKEKCIIIFEKLKK-CK-LDHDIL--------YKDT-------------T-NNY-YDHTSH
-PV----QICFEDYKIYLNNNEKSILKGRCKHKNILEELLEILGLYIS-NVPCLIISKHI-KEEEF-YERITTINDHKTL
SLNDLNMIITTKEKEIKEKKKKK---------------------------KEERKPSAHQKFAFIKSICEYLNYNYIIRN
TYKSEQNT-----NNHNDNNIIYNN-----TYSKLKDTYFGDDKLLTALYDKLNIWNNRRKKKN-DD-MVLEIPIPQFVG
SMCNVG--TSEG----EH-------EQKLDESKNIYTKEYNND-------------------------------------
-------------------------------EKFLKSHINCQ-DDTQKISSLVIHIGICLKGEY---------------H
--DESILKWTCEQIHREWMKIMLKLFYNILYDTTYNVIGKLFKEYKNIKEILNDQSSDFLDMYKSDKKKKK-KK------
------------K--ELDDVEKEGQPKM---GVGNDDN-INGDKNI-YDDNINGDDNINGDKNIYDDDKNIYDDDDNING
DKNIYDGNYKISYSKEYEHIH-MD--------EKKEVEKEYHIYDNNNN---------NDNNNDNNNDNNNNSHTLA-FQ
N-----------------------RT-------QG----ETTFTNINNITNDICEKGNK--YTS----------------
---------------------NVNNINNINEMTCK-ESVEV------------------------------------N-E
IIQK-TNKRKFHN-IELKEH-YCYDLFKKRKLENTYRNTYKKNRKIIINCLLTNKNIFQYKEHDIVNKVKQIFIKAKHMA
TNGDLRN-RWKSREDV-------------------KKILLL
>PcyM_0413000
MSKVGEK-----SYE-QSEETE-EEKLKGKGPPR-KNRGSSTGSE---------YSDDD-GGVS-EEGEDFD------DE
-----------EDLDGE---AD-VDEEADMDDEA--------DLEEAEE-DG--------LEGRNQESEKVEEDIFNENN
LLHAIKTREVLEQEILVLFSNMLKKEVVLNKDLKSTSRE---EISTYKGEHV-DD----------------EHTLE-RND
KG-GAN----KKKETEKKSNLKIKNKDLYNFIYSKMNLSAREGT-D------KKR-----ED---KGAEGTFAESGLSRK
KRHAGGSRSRSSSRSSSGHSSGSSR--SN-HSRNRNHNRDRNH--LEKSNQ--VKKMANIQQVEKEHYILDNNVVNILND
INTYLRREREYLNRKFGNHVDSTFKNPMYVTLYIYNNQILKDIILQMINIVKNEFDSSIYRDIDETMLTRNIFILINHLT
SRPSKEWFDYWNKHMPTFNNKRSEFNVYNYLQIEKNERKVFSGVLKNDIYFKELQKRSNIIEQYQNGLQSLKCLLSSRNF
LTLLNEFRYNCQLFIDADYRGIEENEKVLEMQRRDAELIEEKARLKEELQFCRERLRG-GEAEDSGD-------------
--GE-AE-------DSGDGEA-----------------------------------------------------------
-----------------------------------------------------EDSGGDEA----EDSGGDIDRG---D-
------G-----CD-PPE-GEEASRGEGAAKPRRTNKLVRNKITNLKRRIDEINEELLEVANFFLEDKKKRERLVHEYRE
NVYLVRSILTQVLGIRNPRR-SNAINSSNVHYVILQNVLGSHSALTLIIEEMRHLFDRELKKYESEKNIHIPYLRQNTMK
EIWDYVRLFYNVVCYIDPIDLVRSLTHQVSAGCA-SGGRSGDK-----SGD---KSGGRSGDKRGDKN---DDKRGDKR-
---------C----------------------------------------------------------------------
--DRIGGS--------------------------------V-GGTARNR------------------------L------
-S-------AKKA-PAPS-AAKRSSLLNPRKNNQMIMHLSRINPLLAKSKVRKPNEEKHMKKKKKKFIERKNLIDHYENF
SFEDLSFDIFEEKKA-GGGGSFLKGNILDTFNHSNLYRVQEFLNNIIGINEEFENVYEGNS-HE----------------
---------------------------------------GG--GHEDDDGFNYSLKVFLNVCIKDLRRCIVEYYNHQWDI
KIILNIHAWIVTYYTNFYLYENRKRLNNCRKGKGISNRYSSA----------SH-----FYNGDEE--------------
--------------------------------------------------------------------------------
-PIKEGKHT------------EDQSTLFISRIQMVLGMQAYIGDNSIHSEFLCDTFQRLIREEKMKKNSSKIILCCLRCL
HADLSLIDLHALSTDDNVKSICKSSLDNFLRRNILNSLSWILKNFKLMSHDRSIFTYALKCALMIIELLKKLGGSTYIMK
GGN-KIYDEDEEEEE---EEVDEL--YNSDGSD-N--------------------------QH----GDSK---------
----------------KYG-RSGRNGGSGKRGQNAS-----RDYDAEAIERVSVMDLIEEIYSGKIVNTCMHIIEEYKRN
SIQINHLIITYFEFLLKFKNNDYNFLLFFDMKYFIIFMDIINDQECYTNPRYHWIASFFENLVACFFKLWNSNYFLPVEL
FFSKAINRNLFSLLSEKYMLSIFSNYSEGNDHFVFEELNKGMHINDIFMEMNSRKRLESLEWSAEDIESLKIYFKQFKHM
HNFLPFISEMLNKSSSSVKNQLIFLNYMDRRGNVIDDDVDYDMS----YSS--DSSGGETDAGM--------GGG-----
----M----GD---EMDDEVDGGMDDEVDRGV----DAETGK-----------------------GVD----TEADTEAE
STTPRSPCRAATHERRKAKQPLLYTVYKLKKLNQ---------------VQE-KETNLTSNGINCNVDSVLEEVSSNLKS
LYELKKLSKNKFFSYKALLFDIPLSISSELLEHNSFKKLLSLIGFVYKENSDEWVLNEHLDVDIFRSIVEKCEELFPLSL
EELRGRLRAPERDK----VSQGGD-LSHDAQGSD--KDDV--GKQHQPRGDT--KD--GTLHS-----------------
----------------------------------T--S--DSVHGSVHGSVPSHSDEQLHLMEP-PKLKGTFALLKLMYD
LFISNEDDFRIFFNDLVNLIRDKFSSLFQSRKT-EG-DTNER-----------KDL-NT-EN--------DTS-ASTASQ
-KN----DPNLDKYTIFLEPKDRQVLR-RCQKKQVLSELLQYLWVYLS-KSEHLIISKHI-KEKDF-SERFRVINNYKTL
GVSEIESIIRQKQFEIDEKKKQK---------------------------K-ETKPTSQQKFFFIKRVCEYLHRVYVPAN
MGSM------------------STG-----RNCPLNETYFGGDKLLTCIYEKLNSWNSKRSKKN-DDSQCFALAAMDLLS
YIVTPSEVNPGV--TATTGTTTGTTSA------------------------------------TTADTTVAPLP------
-----------------------------------------QSVDPDSFLPLVENICVALKASE---------------E
--EGGVLKWHPEQVQRQWLKIMLKLFYNVLYDSEYNTVGNLFLEYRNIKEILKDKSLDFLSPQGGAG-VAA-GVA-----
------------PEVTAELAAGAT----------------------------------DLYSGM----------------
----------------EELQK-ED--------PSQPF--T---DETYLV-------------------------STQ-YE
------------------------AH-------TG----EAPSKRTSRAGGATADQSKIDEAPS----------------
-------------------TPDA------IPS-EP-HSREI------------------------------------P-L
KPIA-PHKRKLGD-IHAED---YSEFFKKRKLQNAYVNMYRKNRKSIIDSLLKNKNIAQYKESDIINRVKQVFIKARQMA
STGDLRN-RWKSRDDV-------------------KRILLL
>PmUG01_04022100
MSSISER-----FDE-YDEESD-DEHFEIKNKIG-HSDDEKEG--------------SE-------EYE----------E
-----------E--EADEL-SDEEG-E-GDELEE--------EDEEAEEDDE--------LNTYTIPNENIEDDIFNENN
LLHAIKTREILEQDILVLFSNMLKKETVLNKDIKNNIGS---ENNNSNMSSRGRGN-NTEDKNNIDDDCEDDHDSGRCNG
HG-GSHRVGNSWGKEPERGNLKIKNQSVYNFIYSKMYESAKES--D------KKK-----QN---KKEDNEIIEKNKQMN
--KEINF---------------------------------KEG--QQNMVV--VVNSKRIQQIDKEHYILDTNIVQIIND
INTYLKREREYLNRKIGTHIDSTFKNPMYVTLYIYNNQILKDIIIQVINIIKNDFDNSIYKDIDENMLIKNMFILIYYLT
SRPSKEWFDYWHRHMPSFNNKKSNYNVYNYLQIEKKDRKIFSNALKNDIYIKELQKRSNIIEQYQNGLQSLKCLLASKNF
LTMLNEFRYNCQLFIDADYRGIEENEKVIEMQRRDCELVEQKRKLKEELQACREQSME-GEVDG-QE-------------
--DGQADGQADGQEDATEYEQ----------------------------Q------------------------------
-----------------------------------------------------YGQED------------DETN------
---------------ASD-GNGV-NDSNAGNLPKKKSIVRNKIVNIKKKIHEINEELLEISNFFLEDKKKREQLIHEYRG
NITLVRNILTQVLGIRNPKGGSKDINLNNVHYAILQSILDKHSSLHLIIGEMKHLFDKEIKKYENEKNIHIPYLKQNTMK
EIWEYVRLFYNVICYIDPIDLVKSLTYQKGKIMA-TKGGSAAS----TSGVGASTSG-----------------------
--------------------------------------------------------------------------------
-----------V-----GASDRC----------------TN-AKTSLGG------------------------RGTDGKR
AN-------ARGS-APTR-NYKRGSFLNSRKNNLMIMHLSRINPLLAKTKVRKPNEDKHMKKKKKKFIERKSLIDHYENF
SFDDLSFNIFEEE------DSFKKYDILNIFDHKNLYKVQDFINTIVGINEEFEGVYDDGG-CSSG----VKCRDTYDRK
GSKKDKRRSYD-SSNGDIDD--------NANYHH-AAFSKT--DNRNYDGFNYCLKVFLNICIKDLRRCIMEYYNYQWDV
KIILNIHAWIVTYYTNFYVYENRKRLNNARIRIRSSKEGETQ----------RR-----K--GNEE--------------
--------------------------------------------------------------------------------
-NTPNSKRVESNIDEDKNCNSIYRSTVFISRIQMVLGMQMYIGENSLHSEFLCDTFHRIIKEEKMSKNSSKVILCCLRCL
YADLNLINLHALSTDDNVKTICKSSLDYLLKRNILNTLSWVLKNFKVMSHEKNIFIYSLKCSLLIIQLLEKLGGTTYIVK
ESK-RIYDEEEDEDE---E---EEYAYDREKGLMNHPNRSR--------------------AYGNRYGS-----------
----------------RHG----------QNSDNKD-----QYHYNDSMERINVCDLVDEIYSGKIVNICMQILENFKRN
SIHINDLIITYFEHLIKHKNNEYNFLLFLDVKYFLIFGNIMNDEQCYSCPQYYWIMNFFENIIGCFFKLWNNNYFLPTEL
FFSKDVNKNLSSLLSEKYMFSIFSNYNEGNDVYIYDELTKGTNINDIFVELNNRKRLEALEWSKEDVQNLKLYFKQFKHM
HNFIPFISEMLNKSSNTVKNQLIYLNYIDKRGNVIDQH-DYMAS----SSRSGSSRSGSSRSGS--------SRS-----
----W----SS---RS--------A----S-S----TASVSK-----------------------LSY----DPSKRRSR
NVESSKSKLTKDYLKRKNKLPLLYTIYRLKKLNE---------------PNEKDDSPLTSNEINCDICTVLGEINISLKS
LYELKKLSKNKYFSNRALAFDIPLSMSRDLLEHPYFKKLLKLLGFIYNKHSNEWVLNENVDVDVFRKMIDKFEELHELPI
EQLRERLSGVKK--GE--SGEGNE-QWDEYQDEQ-LNEPS---DE--QREDH--MH-DPKMKG-----------------
----------------------------------E--PDEEE--TRWSDKHAFMEEHELVMLHP-AKVKGMFNLLKCMYE
FFIANDDYCRMFFINLTNTIGDKYTNILDMKTK-KE-GEKD-----------RIST-DG-DN---------TK-EGENDT
-NKVVHLFDDVEMYRLYLNKEEKDLMN-KCHKRDVFERILEYLGIYVY-KSERLILSKHI-NEKKF-FERIKVINDYKTL
GVQDIQNLISKKEEEIREKKKRKSENGEEKQNGKGREDKGEKDGMIEREGK-EKNPTAHQKFGFIKAVCEYLNYRHVTTK
GAHNGKKEWEQQKMETQEE--QEKY-----MQARMNEVYFGDDNMLNALYEKLNSWNNKRNKKKIDEDQNFLLDIKDILI
CTSIELNDHAND----DT-----------------------------------------------QDNNI--AS------
-----------------------------------------NNNYMTVMFPFFINICLSLKGKLA-------------GD
--NNQLVKWVCDGIHKRWLRVMLKLFYNILFDSAYNTVGKLFSEYKNIKEILNDHSPDFLDAHRNDRKMKK-NR------
------------R--V-EHLEEQVDLQV-----GAEGAAVDGGE----GGQIKRAD--DGKIDQ----------------
----------------LKSLD-AKAGLSEMHIIAEES--DEKIKLNYMH-------------------------SLS-RN
------------------------SD------------------------------------------------------
----------------------M------KND-SV-NELSN------------------------------------EIN
HFEF-KQKRKIDH-MTQVDFSHFAHFFKKRKLENVYINTYKKNRKDIIESLIRNKNIYQYKESDIINRVKQVVVKARQMA
SNGDLRT-RWKSRDDV-------------------RKILLL
>PCOAH_00008810
MSKEGEN-----SYE-QNEETE--ESLKGEGPPR-KDRDSSAGSE---------YSEDDDGVGS-EEGDVDG--------
------------NQD-----EE-DDVE-DDDDDD--------GLDEAEE-DG--------MNDRFQDIEKVEEDIFNENN
LLHAIKTREVLEQEILVLFSNMLKKEVVLNKDVKSTTRE---EASSYKGDHV-DDE-------------DDEHTLD-R--
-K-GAN----RKKEAEKKSNLKIRNKELYNFIYSKMKLSAREGR-D------KKR-----ED---KGAEGSVTESSFSRK
KKHDSGSSSRSSSSGKSSHSHSDSR--SNSRSNSHTHSHSRSQ--MEKSNL--FRIISTIEEVEKEHYILDNNVVNILND
INTYLKREREYLNRKFGSHVDSTFKNPMYVTLYIYNNQILKDIILQMINIVKNEFDSSIYRDIDETMLARNIFILINHLT
SRPSKEWFDYWHKHMPTFNNKRNEFNVYNYLQIEKNERKIFSGVLKNDIYFKELQKRSNIIEQYQNGLQSLKCLLSSRNF
LTLLNEFRYNCQLFIDADYRGIEENEKVLEMQRKDAELIEEKGRLKEELEFCRERLRG-AAGGE-SE-------------
--AEGGN-------IS--GG------------------------------------------------------------
----------------------------------------------------------D------NVSGGDDNGG-----
-------------D-SSDGGEDA--GEGVAKPKKTNKLVRNKINNLKKRIDEINEELLEVANFFLEDKKKRERLVQEYKE
NVYLVRNILTQVLGIRNPKR-SNDISSNNVHYVILQNVLDSHSALTLIIEEMRHLFDKELKKYDSEKNIHIPYLRQNTMK
EIWDYVRLFYNIVCYIDPIDLVRSLTHQAPVRPA-SSDKIGGT-----IGG---KIGGTIGGKIGGRN---SAGGGGRI-
---------S----------------------------------------------------------------------
--GGIGGRNSAW------------------------GGGVN-SGMARNR------------------------L------
-S-------AKKA-PAPG-GGKRASLLNPRKNNQMIMHLSRINPLLAKSKVRKPNEEKHMKKKKKKFIERKNLIDHYENF
SFEDLSFDIFEEKKG---GGSFLKGNILDTFDHSNLYRVQEFLNNIIGINEEFENVYEGSS-HD----------------
---------------------------------------GL--GHGDDDGFHYSLKVFLNVCIKDLRRCIVEYYNHQWDI
KIILNIHAWIVTYYTNFYLYENRKRLNNCRMGKGVSTRYSST----------SH-----FYHLEEE--------------
--------------------------------------------------------------------------------
-PLKEGKDK------------EDENSLFISRIQMVLGMQAYIGDNSIHSEFLCDTFQRLIREEKMKKNSSKIILCCLRCL
HADLSLVDLHALSTDDNVKSICKSSLDNFLKRNILNSLSWILKNFKLISHDRSIFTYALKCALMLIELLEKLGGSTYILK
GGN-KIYDEDEEED--------EL--YNTDGSD-N--------------------------HY----GDST---------
----------------KHG-R------------SNN-----RDYDTEAIQRVSVMDLIEEIYSGKIVNTCMHIIEDYKRN
SIQINHLIITYFEFLLKFKNNEYNFLLFFDMKYFIIFMDVINDPECYTNPRYHWIASFFENIVACFFKLWSSNYFLPVEL
FFSKAINRSLFSLLSEKYMLSIFSNYTEGNDHFVFEELNKGNHISDIFMEMNSRKRLEALEWSAEDVESLKVYFKQFKHM
HNFLPFISEMLNKSSSSVKNQLIFLNYMDRRGNVIEDDVEYDMS----DSS--DSSEDVTDDGA--------DGH-----
----M----ND---KM----GDR------TEV----DTETGK-----------------------GVD----TEADTEAE
STTPRKAFHATTQERRKAKQPLLYTVYKLKKLNQ---------------VQE-KETNLTSSGINCNVDTVLEEVTSNLKS
LYELKKLSKNKIFSYKALLFDIPLSISSELLEHSSFKKLLSLIGFVYKESSDEWVLNEHLDVDIFRSIVEKCEELFPLSL
EELRDRLRAPERDK----VSQGGD-LSHDDQASDNDKDDS--EKKQQPRGDT--ED--DTMHR-----------------
----------------------------------S--S--DS----ALGRGADQSDEQLHLLEP-PKLKGTFVLLKLMYD
LFISNEDDFRIFFNDLVNLIRDKSSSIFQSRKR-EY-DT---------------------------------S-AWIASQ
-KN----NSNLDNYTIFLEPKDRQVLR-SCQEKEVLSELLQYLWVYIS-KSDQLIISKHI-KENKF-SERFRVVNNYKTL
GVQEIENIINQKQSEIDEKKKQK---------------------------K-ETKPTSQQKFSFIKCVCEYLHRLYVPPN
SGPI------------------STG-----RNCPLNETYFGGDKLLTCIYEKLNSWNAKRGKKN-DESQSCSLAAMDLLS
YIEKPSEVNAGV--VTTVG------------------------------------------------TTVAPSP------
-----------------------------------------QSVDTNSFLPLVQNICTALKALK---------------E
--EDRTLKWHPQQVQKQWLKIMLKLFYNVLYDSEYNTVGKLFLEYKNIKDILKDKSHDFLSPKVEEPEVTV-GI------
---------------QINTMTNAH----------------------------------GLYAGI----------------
----------------EELQK-ED--------PSQPF--T---EELYLE-------------------------RTQ-YE
------------------------IQ-------TN----EVLLKRTWRPKSVTTDLTKTDAAPSK---------------
-------------AATEPKKTIA------ITN-EP-HSRAI------------------------------------P-H
KAIA-PHKRKLGD-IYKQD---YSEFFKKRKLQNSYINMYRKNRKSIIDSLLKNNNIAQYNESDIINRVKQVFIKARQMA
SAGDLRN-RWKSRADV-------------------KRILLL
>PKNH_0411000
MSKEGEN-----RYE-QNEETE-EESLKGGGPPR-KNKGSSAGSE---------YSEDDDVGGS-EEGGMDG--------
------------NLEGE---DD-DDND-YDDDDD--------GLDEAEE-DGINERINERINGRNLESEKVEEDIFNENN
LLHAIKTREVLEQEILVLFSNMLKKEVVLNKDIKSTSRE---EVSAYKGDHV-DDD-------------DDEQTLD-KNE
KG-GAN----RKKETEKKTNFKIKNKELYNYIYSKMNLSATEGT-E------KKR-----ED---KGAEGKVIESSLSRK
EGHGSSS-SRSSSSGSSRRSGKDNHSHSHSHSHSHTHSHSRKE--LEKSNR--FRKISNIEQVEKEHYILDNNVVNILND
INTYLRREREYLNRKFGNHVDSTFKNPMYVTLYIYNNQILKDIILQMINIVKNEFDSSIYRDIDETMLARNIFILINHLT
SRPSKEWFDYWNKHMPTFNNKRNEFNVYNYLQIEKNEKKIFSGVLKNDIYFKELQKRSNIIEQYQNGLQSLKCLLSSRNF
LILLNEFRYNCQLFIDADYRGIEENEKVLEMQRRDAQLIEEKSRLKEELQFCRERLKG-AASDE-QE-------------
--GEGGD-------DSAEGRG-----------------------------------------------------------
-----------------------------------------------------DDGGGGDGNLVDGVSGGDKQNS-----
-------------D-DGS-GEEANHEEDATIPKKTNKLLRNKMNNLKKRIDEINEELLEVADFFLEDKKKREKLVQEYKE
NVYLVRNILTQVLGIRNPRR-SNAINSNNVHYVILQNVLDSHSALTLIIEEMRHLFDRELKKYDSEKNIHIPYLRQNTMK
EIWDYVRLFYNVVCYIDPIDLVRSLTHQAPAGRG-STDKIGAD-----RR------GDKSDGRIGGRN---SA-------
--------------------------------------------------------------------------------
----------------------------------------K-SGTARSR------------------------L------
-S-------SKNA-PAPI-ATKRASLLNPRKNNQMIMHLSRINPLLAKSKVRKPNEEKHMKKKKKKFIERKNLIDHYENF
SFEDLSFDIFEEKKE---GGSFLKGNILDTFDHSNLYRVQEFLNNIIGINEEFENVYEGSS-HD----------------
---------------------------------------GR--VHGDDDGFHYSLKVFLNICIKDLRRCIVEYYNHQWDI
KIILNIHAWIVTYYTNFYLYENRKRLNNCRMGKGASARYSSS----------SH-----FYGGDEE--------------
--------------------------------------------------------------------------------
-PMKEGKDK------------EDENSLFISRIQMVLGMQAYIGDNSIHSEFLCDTFQRLIREEKMKKNSSKIILCCLRCL
HADLSLVDLHALSTDDNVKSICKSSLDNFLRRNILNSLSWILKNFKLISHDRSIFTYALKCALMIIELLEKLGGSTYILK
GEK-KIYDEDEEDD--------EF--YNTDGSD-N--------------------------HY----GDSM---------
----------------KHG-R------------NVN-----RDYDAEAIQRVSVMDLIEEIYSGKIVNTCMHIIEDYKRN
SIQINHLIITYFEFLLKFKNNEYNFLLFFDMKYFIIFMDVINDQESYTNPRYHWIACFFENIVACFFKLWSTNYFLPLEL
FFSKAINRSLFSLLSEKYMLSIFSNYSEGNDHFVFEELNKGNHINDIFMEMNSRKRLEALEWSSEDVESLKVYFKQFKHM
HNFLPFISEMLNKSPNSVKNQLIFLNYMDRRGNVIEDDVEYDIS----DSS--DSCGAATDDGT--------DGE-----
----T----GD---RM----RGG------TQV----DTETGK-----------------------GVD----TEADTEAE
STTPRSACRAATHEQRKVKQPLLYTVYKLKKLNQ---------------MQE-KETNLTYSGINCNVDTVLEEVISNLKS
LYELKKLSKNKIFTYRALLFDIPLSISSELLEHNSFKKLLTLIGFVYKENSDEWVLNEHLDVDIFRSIVEKCEELFPLPW
EELRDRLHAPQRDK----VFHGGD-LSHDDQGSD--NDDS--GKKHKEKGGT--------VHM-----------------
----------------------------------T--S--DR----VPDMTADHSDEQLHLLEP-PKLKGTFVLLKLMYD
LFISNEDDFRIFFNDLVNMIRDKTSSIFYSRNT-EE-DIKER-----------KNL-YT-EN--------DTSAASTASQ
-KK----DPNLENYTIFLEPKDRQILK-SCQEKKVLSELLQYLWVYIS-KSEQLIISKHI-KENKF-CERFRVVNNYKTL
GVQEIENIIHQKQTEIDEKKKQK---------------------------K-ETKPTSQQKFFFIKCVCEYLHRVYVPPN
TGPI------------------STG-----RNCPLNETYFGGDKLLTCIYEKLNSWNAKRSKKN-DETQCFTLAAMDLLS
YIEKPSEVNPGV--TITTG------------------------------------------------TTVTPPP------
-----------------------------------------QSADPNSFLPLVQNICSSLKASK---------------E
--EDKMLKWHPQQVQRKWLKIMLKLFYNVLYDSEYNTVGKLFLEYKNIKDILKDKSLDFLSPQGGEAEVVV-GV------
---------------QINTVTNAH----------------------------------GLYSGI----------------
----------------EELQK-ED--------PSQPF--T---EEMYLE-------------------------RTQ-YE
------------------------VH-------TE----EAPSKRTSRPKGATTDQNKTDAAQSK---------------
-------------LPTDPKKTDA------IVS-ES-HVREN------------------------------------P-L
KPIA-PHKRKLGD-IYAQD---YSEFFKKRKLQNAYINMYRKNRKSIIDSLLKNNNIAQYNESDIINRVKQVFIKARQMA
STGDLRN-RWKSREDV-------------------KRILLL
>PCHAS_0309300
MSNANSH-----IDI-ECQESD-DEYFNVKNKGE-YSEGSDEE--------------DD--LVD-EDGEGLV------DE
--------------EEEDL-GD-DD-E-EDNLMG--------DEEEAEEYNE--------FFGRNKDEDVKEDDIFNENT
LLYAIKTREVLEQEILVLFSNMLKKETILSKDVKTNISV---DPETFKGGSL-KK-----------------------NE
K---------EGTGNDNKLNLKIKNKEVYNFIYSKMNQNENKNL-D------NKN-----TYNNNKREDG----------
--KRSSV-G-------------------------------STG--LNEGTS--IIKTPSFQNLDKEHYILDPNIIQILRD
INTYLKREKEYLHRKIGTHIDSTFKNPMYVTLYIYNNAVLKDIIIQVINIIKHDFDNAIYKDIDENLLIKNIFILINYLT
SRPSKEWFEYWHKHMPTFGNKKSEYNVYNYLQIEKSDRKIYRNALKNDIYIKELQKRSNIIEEYQKGLESLKYVLSDKNF
ISMLNEFRYNCQLFIDADYRGIEENEKLMAMQRKENELMESKRVLKEELQSYAENSSD--EDDV-SD-------------
--------------DSDNSND----------------------------A------------------------------
------------------------------------------------------NP--------------EETN----E-
---------------NLN-NSNA-PSTPEDDIKKKNNIVKKKIKNIKKRIKEINEELHDISNFFLEDKRKREKLTHEYKE
NIYLIRNILSQVLGIRNMKG-GRDINLNNVHYAILQHALDKHSSLNLIIDEMISLFKKEIQKYEDEKNIHIPYLNQNTMK
DIWEYVRLFYNVICYIDPIDLVKSLTYQKEKIIN-PGRNSVNF-----GGI---KRG-----------------------
--------------------------------------------------------------------------------
---------------------------------------ES-TSNTIDN------------------------K------
-N-------KQGF-KINK-GEKRNSFLKSKKNNLMLTHLARINPLLAKQKIRKPNEEKHMKKKKKRYIVRKNRIDYYESI
SFEDLTFDIFSEE------GSLKKHNILDIFDYTNLYKIQEFINNIIGINEEFENIYDTSE-NS-------PFRPNED--
-----------------------------ENNSP-KSREKT--AHQYAENFNYSLKVFLNICIKDLKRCISEYYNNEWDI
KIILNIHAWILTYYTNYYKYENKKRLSNSREGNNTNDA---------------------EEIGSKY--------------
--------------------------------------------------------------------------------
-AHTNSNKI------------GERSSPFISRIQMVLGMQMYIGDNSIHTEFLCDTFERIIREEKMRKNSSKIILCCLRCL
YADLNLLDMHALSTDDNVKAICKSSLNNFLKRNILNKLSWILKNYKIMSHEKNIFIYSLKCSLLIIQLLEKLGGSTYIVK
ENKKKIYDDGESEEN---Y---SN--YDGDEG------------------------------Y-----------------
-----------------------------SNNNDQG-----YTTFNEPMEKVYVSNLVDEIYSGKIINICMQILENFKKN
RTYINDLIITYFEYIIKHKDNEYNFLIFFDIKYFLIFKDIINDEQCYTNPHYYWIACFFENIISCFFKLWNSNNFIPIEL
FFSKDVNKNMSSLISENYMLSIFSNYNEGNDSYIYEQLTKGVGINDVFIQMNSRKRLEHLQWSEEDIQNLKLYFNQFKHM
HSYLSFLSEMLNKPPNTVKNQLIYLNYIDKRGNVLNFH-DYESL----HSSG-RSSSQSSESNS--------ESE-----
----D----H----------------------------IRHK-----------------------KSF----KKNKETSE
NAKRVDLNDLEEYNKSKKKQPLLFTIYKLKKLNE---------------KQN-QEHNLTTNEINCNVETVLEEMVGGLRS
LYELKKLSKDKYLSSKAHVFDIPLSMSSDLLEHHYFKKLLTLLGFVYNNNSDEWFLDDNLDVDVFRQIVEKFEEFHVIPL
QDLRTKLQHPLYKKNK--SNESDG-PQNDYSPSE-SKKNA--KDAASTNADD--DD-DFLFYN-----------------
----------------------------------N--NDEHK--INYVNPEECQDEEMLHTIPL-AKPKGTLELIKLMYE
FFSSNDENFRIFFINLMNTISDRFNLLFEHKLR-ER-FMDQFGN-------SIAIS-TG-GN---IN---SFA-NKENDE
-TK----NTNIENYKIYLTADEKTTIK-LCYNREALKTLLKYLGIHIY-SHEKLIIYKDIINDEVV-LERIKVINNYKTL
AVQDIKKAIDEKEELIEQKKKKK---------------------------K-EKKPTPEQKFDFIKRVCEYLHFKYVTSK
INTS------------------TNF-----NKNNINDIYFGDDKLLNFIYEKLNSWNNKRNKKN-DD-QNLCLHITDLTQ
CIIIQNYGTDIA----EN---------------------------------------------------VF---------
-----------------------------------------DDNLASSYIPFIKNICTSIKGVEQKVPN-ETANETAGET
--SDEAIYWTCTEIHIKWIKAILKIFYNILFDTSYNTVGKLFEEYKNIKEILNDTSYSFLDATNYDQTSEK-ID------
------------S--D--MVPPNDD--------------------------VKAYDIINEKNDI----------------
----------------QENLC-ND--------KPEEL--NNHIEEKTLP-------------------------TLN-IN
--------------------------------------------------DE---------YNT----------------
---------------------SL------NNN-KK-RTLNI------------------------------------D-D
NPSL-RSKRKICESIMEHD---YAHLFKKTKLQNSYINTYKKNRKLIISSLLNNKNIVQYKEIDIINKVKQIAIKARQMA
STGDLRK-RWKTREDV-------------------RTILLL
>C922_02795
MSRIGES-----SYE-QSEETE--KSLKGKGPPG-KNRGSSAGSE---------YSEDDDGERR-HEGDVEEDVEEDVDE
DSEGDVEGDVEGDAEGD-AEGE-DD-E-DSDDDE--------GSDAAEE-DG--------RKDQNQESEKVAEDIFNENN
LLHAIKMREILEQEILVLFSNMLKKEVVLNKGLKSTNRE---DISEYRGDPL-DDG-------------GDEHTQE-RNE
KGGGAN----KKKEAEKKSNLKIKNKELYNFIYSKMNLSGREGA-D------KKR-----ED---KGEEGTAAESGLSRR
KRQGSSS-SHSSGSGRSSRS--------------------RSR--SRRRSH--LSKMDTIQHVEKEHYILDNNVVNILND
INTYLRRERECLNRKFGAQVDSTFKNPMYVTLYIFNNQILKDMILQMINIVKNEFDSSIYRDIDETLLTRNIFILINHLT
SRPTKEWFDYWNKHMPTFNNKRSEFNVYNYLKIEKNERKVFSGVLKNDMYFKELQKRSNIIEQYQNGLQSLKCLLSSRNF
LTLLNEFRYNCQLFIDADYRGIEENEKVLEMQRKDAELIEEKGRLKEELQFCRESLRG-ADTG--GE-------------
--AGGGE-------AG--GG------------------------------------------------------------
-----------------------------------------------------EGGNG------------DDSGD---D-
------G-----CD-PPE-GEEASHGEGVDKPRKTNKLLRKKIRTLKNRIDEINEELLKVANFFLADKRKRERRMHEYRE
NVYLVRNILTQVLGIRNPKR-SSSINSSNVHYVILQNVLDSHSALTLIIEEMRHLFDRELKKYETEKNIHIPYLRQTTMK
EIWDYVRLFYNIVCYIDPIDLVRSLTHQAPARCG-SGGRSSDR-----GDA---AG----GDRSGARI---SSGIGDRI-
---------S----------------------------------------------------------------------
--GGISGR--------------------------------N-SGAAGKR------------------------L------
-S-------AKKT-AAPS-AAKRASLLNPRKNNQMIMHLSRINPLLAKSKVRKPNEEKHMKKKKKKFIERKNLIDHYENF
SFEDLSFDIFEEKNNIGEGGSFLKGNILDTFDYSNLYRVQELLNNIIGINEEFENVYEGSN-HD----------------
---------------------------------------GIMREEGDDDGFNYSLKVFLNICIKDLRRCIVEYYNHQWDI
KIILNIHAWIVTYYTKFYLYENRKRLNNCRMGKAISARHSAARHSVGSHSAGSH-----FYNGEEQ--------------
--------------------------------------------------------------------------------
-AVKEGKQT------------EEENSLFISRIQMVLGMQAYIGDNSIHSEFLCDTFQRLIREEKMKKNSSKIVLCCLRCL
HADLSLIDLHALSTDDNVKSICKSSLDNFLKRNILNSLSWILKNFKLMSHDRNIFTYALKCALMIIELLEKLGGSTYILK
EGRNKMYDDEEEEDE---EE-DQL--YNSNGSA-Y--------------------------QN----GNSK---------
----------------QHG-K--------------N-----GDYDAEAIERVSVTDLIEEIYSGKIVNTCMHIIEEYKRN
SIQINHLIITYFELLLKFKNNDYNFLLFFDMKYFLIFMNIMNDQECYANPKYHWIASFFENIVACFFKLWNTNYFLPVEL
FFSKAVNRTLFSLLSEKYMLSIFSNYTEGNDHFVFEELNKGMDINDIFIEMNSRKRLEALEWSAEDVESLKVYFKQFKHM
HNFLPFISEMLNKSPSSVKNQLIFLNYMDRRGNIIEDDVEYDMDYDLSDSS--HSSGDATEGEAEGEAKGETDGE-----
----T----PD---RM----G--------SGV----GSETGK-----------------------EVDTEPDTAADTEAE
STTPRSPRRAATKESRKAKQPLLYTVYKLKKLNK---------------VQE-KETSLTSSGINCNVDTVLEEVIFNLKS
LYELKKLSKNKFFNYKALLFDIPLSISSELLEHNSFKKLLSLIGFVYKETSDEWVLNEHLDVDIFRSIIEKCEELFPLSL
EELRGRLRVPERDK----VSQGAH-LSHDDQGGG--KDDA--GKQHLPRDDT--KD--GTMRS-----------------
----------------------------------G--A--GS----GPDTVPDHSDAELHLLEP-PKLKGTFSLLKLMYD
LFISNEDEFRIFFNDLVNLIRDKTSSLFQCRKA-EGVDTNER-----------KNLTYTEEN--------GTS-SETASQ
-KN----DSNLDNYTIYLEPKDRQVLK-RCQKKEVLSELLQYLWVYVS-KSEKLIISKHI-KEKTF-SERFRVINNYKTL
GVVEIESIIREKQSEIDEKKKQ----------------------------K-ETKPTSQQKFFFIKRVCEYLHRVYVPAN
MGPI------------------TIG-----RNCPLNETYFGGDKLLTCIYEKLNSWNGKRNKKT-DDAQCFALAAMDLLS
YIVTPSKVPTGG--TTTTATITATTAT------------------------------------TTAGTTVGPPP------
-----------------------------------------QDVDPDSFLPLVENICVTLKASE---------------E
--EGGILKWNPQQVQRQWLKIMLKLFYNVLYDSEYNTVGKLFLEYRNIKEILKDKSLDFLSPQGMAAGVEE-EGAAGV--
-VAEG------GAEIEAKVAANAH----------------------------------GLYSGL----------------
----------------EELQK-ED--------PSKPF--T---EEAYLV-------------------------STQ-YK
------------------------AH-------TR----EATAKRTSLAGGAIAEKSKMDSAPSKAATEKSKMDGAPSKA
AAEKSKMDGAPSKAAAEKSKIDA------SPS-EP-HSREI------------------------------------P-L
NPIS-PHKRKLGD-IYAED---YSAFFKKRKLQNAYINTYRKNRKSIIDSLLQNKNIAQYKESDIINRVKQVFIKARQMA
STGDLRN-RWKSRDDV-------------------KRILLL
>PGSY75_0210200
MNYKNNE---KHMDEENDQESD-DDFFKVNRKPH-INDDAEEE--------------DD--DDDINNNNSNN-------N
-----------NNVNGVDL-DE-ED-Q--DDYED--------ENYLVGETIE--------IDESKVKSEKTEEDIFNENN
LLHGIKTRELLEQEILILFSNMLKKETILSKDTKNNSNDAMDDLSSYKDDMI-DD-------------------------
----------KELKDFEKSSLKIKNKEVYNFIYNKMNLHIKEN---------KKK-----EE---KAKKNKI--------
--------H--------------------------------------NNDENNNNNIMNYKNIDKTHYILDNNVVHILND
INTYLKRERDYMNRKFGTYIDSTYKNPMYVTLYIFNNDILKDIILQVIDIIRNDYDHAIYKDIDENQLIKNIIILINNLT
TRPSKEWFDYWKRHMPTFNDKKSEYNVYKYLQLQKSDRRILYDTLKNDIYIKELQKRSDILDQYQKGLQSLKCLLANKNF
LTMLNEFRYNCQLFIDADYREIEENEKVIEMERRQNELLEEKKKLKEELESYQDDDSTDDETNA-SD-------------
--------------QMVDQKGGVTHDKIK--DNMDGNMDGNMDGNMDGNM------------------------------
-----------------------------------------------------DGNIN------------DNINDNINDN
MND---NINDNMNDKINV-GKRN-SYKSHSEKKKKNNVIRSKIYNIKKRISKINDELHELSNFFLTDKIKREKLMYEYNE
NVFLVRNILTQVLGIRNKTE-NRDINLNNIHYAILQNILDKHGCLHLIIDEMKDLFEKEIKKYEEETNIYIPYIKQNTMK
QIWEYIRLFYNIICYIDPIDLVKSLTYQKNKTKK-YTPINNNI-----NNN---NN------NINNNN----------N-
---------N----------------------------------------------------------------------
--NNIYNNNNNNNNMYYNNNMYC----NNNIYNNNYYNNLN-LKNVEKD------------------------M------
-N-------KRKS-MGKQQNKRKSNYINIKQKNLMITHLSRINPLLAKSKVRKPNEEKHLKKRKKKFIERKSLIDHYEIF
SFEDFSFNMFSED------RLFNKYNILDIFDYSNLYKIQDFLNNIIGINEEFESIYD----------------------
----------------------------------------------NDDSFQYSLKVFLNICIKDLRRCIKEFYNYQWDI
KIILNIHAWIVTYYTNLYIYENRKRFYNSRKQKKNIKNYEMK----------RE---DEHISSKEYTYQNESEIKDYH--
---------------------------------------------HHHHNNNNKKENEYNQNYNNSNYK-EQDNDIINHN
TYFKND-NQ------------SENSSLFISRIQMVLGLQMYIGDNSIHSEFLCDTFQRVIREEKMMKNSSQVILCCLRCL
YADLNLLDIHSLSTDENVKSICKTSLDNFLKRNILTTLSWILQNFKILSHEKHIFIYSLKCSLLIINLLSKLGGTTYIVK
EKK-NIHNDQDDEDN---N----N--YDDNDDD-----------------------------NNNNYDDY----------
-----------------YN----------TMDKKKY-----KKHYNEPMEKIDVSDLVDEIFNGKIVNICMNILENFKRN
SLYINDLIITYFEYLIKHKNNEYNFLIFFDMKYFLIFKDIINDPEAYNNPHYYWIPSFFENIIACFFKLWKSNYFIVNEL
LFTKDINRNNSNLLNEKYLLSIFSNYNEGNDPFIFQQLNEGTFINDIFIQLNSKKRLESLEWSNDDIENLKFYFKQFKHM
HNFLPFISEMLNKSSNVVKNQLIYLNYLDKRGKIIYDD-QYETD----HILS-SSSSSSSSSSS--------SLS-----
----Y----LS--SH---------S----N-K----SDKSLK-----------------------MSY----QK--KK--
-HTDQHINHHKNYPTRTTKQPLLYTIYKLKKLNYND-------------NQN-DQTNLTLNKINCNVDTVLDEININLKS
LYELKKLSKNKIFNNKALAFDIPLSISPDLLEHHYFKKLLKLIGFLYNENVDEWILNESLDLDIFKKTVDKFEQLYVMDI
HQLQKKLSFNKSNVQTKRRGKSQT-QNDDDYE----EEHV--SS--HTESNN--EENDYYGYDHMG-DTNDRCDDTNERF
DDKKDRCDDSNDRCDDSNDRCDVSNDRCD-DSNDRCDDSNDR--CDEGTDKKPMGEEELHLRIPSIKIKGTLKLLKLMHE
FFISNDDDCRLFFNDLINTIEEKCIVIFEKLKK-YK-VDYNII--------NKNNT-TN-EN---NDKPYNNY--DNNTH
-SN----EICFEDYKIYLSDKEKNILKGRCNHKNILEQILEILGLYIFFNVPCLIISKYI-KEEEF-YDRITTINNHKTL
SLNELNNIINTKEEEIKEKKKKK---------------------------KEERKPSAHQKFAFIKSICEYLNYKYIIMN
TYKNQENTDENNNNNHNDNNIIYNN-----TYSKYKDIYFGDDKLLTLLYDKLNLWNNRRKKKN-DD-ILLEIPIPQFVE
SICNMV--TPGG----ES-------ENKRDEMNKIYTKEYDNND---DNNNNYHNNNDNYHNNNNYDNNFDSNY------
-----------------------------------------Q-ENTQKIYSLVIEIGVCLKGIY---------------Q
--DESILKWKCEQVSKEWMKIMLKLFYNILYDSTYNVIEKLFKEYKNIKEILNDQSADFLDLYKSDKKKKK-KK------
------------K--ELNHVEKENQPNI-------D--------------------------------------------
-------DNEIFFSKEYEDNHNRN--------EKKEVQKEYNIYDNNVN-------------------------TLP-FT
NN--------IQEEITFNNINNVINE-------YI----P----------------------------------------
---------------------NVD--NNINETTNN-VSNEV------------------------------------N-H
ISQK-TNKRKLND-IELKEH-DCSDLFKKRKIENTYRNTYKKNRKIIINSLLTNKNIFQYKEHDIINKVKQIFIKAKHMA
TNGDLRN-RWKSREDV-------------------KKILLL
