# Supplementary material for: Phosphorylation in the Plasmodium falciparum Proteome: A Meta-Analysis of Publicly Available Data Sets
Source: J Proteome Res. 2024 Oct 30;23(12):5326–41. doi: 10.1021/acs.jproteome.4c00418 (PMC11629380; doi:10.1021/acs.jproteome.4c00418)
Supplement: Supplementary file 7 — pr4c00418_si_007.zip [file pr4c00418_si_007.zip › plasmodium_alignments/PF3D7_0210300_orthos.afa]

>PVP01_0414600
MKKDEHAQTLSKCKVILGGFLIHCTLGSIYCFSNISIYVISYMKIIGCSNVKYKDSSWVYVLTLIFQCFFGFFGGMLNQH
LGPQISVLLGGWLMCLGILLSYFTVFNFYLFLMTYGILCGIGCGIAYPIPLSVAVKRHYDYKGVISGIIFVGRGMAVFLI
CPLQNYFINRYNYMPDYTPELDHTDDKYFSNLEILNRVPYLFIYEGIFFAVIQFIGACLIADSGDT-SNEFLPFNDKSSK
VLYLDDRGYA-NKSPKGMSSSFRTFSNGSNFSLRESSS-TFINRDFILIWLMVFFNWQAISYTQVFWKIFGLNYLSIDDR
SLSLLGAVSSLFNIMGRIFWGFISDMTSFKTALILMSMLMSFLTVTLTLSGLYGKVTYCIWVCLIFFCHAGTFSIFPSIT
AHTFGTRNFGPIFGLLFTARAFSSIINAMLAAAILNNVGNIAMCALVSISSFVSIMLAVAF
>PBANKA_0307200
MKKGGNSQV-SKYRLILGGFLIHCTLGSIYCFSNISAYVISYMKIIGCSNVKYKDSSWIYVLTLIFQCFFGFFGGILNQN
LGPQISVLLGGWLMCLGILLSYFTVFNFYLFSLTYGILCGIGCGIAYPIPLSVAVKKHYDYKGVISGIIFIGRGLSVFLI
CPLQNYYINKYNYMPDYTPELENSDDKYFSNLDILNKVPYLFIYEGVFFALIQFIGAYLISDSNDT-RKEFMTFNDKTNK
FLYFDEKSFT-NK-HNVISNSFETLSNTSNFSFRESNN-TFINREFILIWLMIFFNWQAISYTQVFWKIFGLNYLYIDDR
YLSILGAVSSLFNIFGRIFWGFICDLTSFKVALILMSILMSFLTVTLTLSGFYGKITYSIWVCLIFFCHAGTFSIFPSIT
AHIFGTKKFGPVFGLLFTARAFSSVINAMISAAILNNIGNIAMCAIVSISSFISIMLALVF
>PCOAH_00008820
MKKDDHSQTLSKCKVILGGFLIHCTLGSIYCFSNISIYVISYMKIIGCSNVKYKDSSWVYVLTLIFQCFFGFFGGMLNQH
LGPQISVLLGGWLMCLGILLSYFTVFNFYLFLMTYGILCGIGCGIAYPIPLSVAVKRHYDYKGVISGIIFVGRGMAVFLI
CPLQNYFINRYNYMPDYTPELDLTDDKYFSNLEILNRVPYLFIYEGIVFAVIQFIGACLIADSAEK-PNEFLAFNDKNSK
ILYLDHGGYA-NKSPKGMSSSFRTLSNTSNFSLRESNS-TFINRDFILIWLMVFFNWQAISYTQVFWKIFGLNYLSIDDR
SLSFLGAVSSLFNIMGRIFWGFISDLTSFKTALILMSMLMSFLTVTLTLSGLCGKITYCIWVCLIFFCHAGTFSIFPSIT
AHTFGTRNFGPIFGLLFTARAFSSIINAMLAAVILNNVGNIAMCAVVSISSFISIMLALAF
>PRCDC_0209200
MKKENNSLLSSRYRIILGGFLIHCTLGSIYCFSNISVYVISYMKIIGCSDVKYKDSSWIYVLTLLFQCFFGFFGGILNQN
LGPQISVLLGGWLMCLGILLSYFTVFNFYLFLMTYGILCGIGCGIAYPIPLSVAVKKHYDYKGVISGIIFIGRGLSVFII
CPLQNYYINKYNYMPDYMPEIENSDEKYFSNLDILNKVPYLFIYEGIFFAIIQFLGSYLIADSSDT-SKDFMAYNDRNNK
VLYFEEKNFI-NK-ANGLSNSLRTLSNTSNFSFREANN-TFINREFILIWLMIFFNWQAISYTQVFWKIFGMNYLSIDDR
SLSILGSVSSLFNIFGRIFWGLISDFTSFKTTLILMSFMMSFLTITLTMSGFYGIITYSIWVCLIFFCHAGTFAIFPSIT
AHTFGTKNFGPVFGLLFTARAFSSIINAIISAVLLNNIGNIAMCAIVSLSSFVSIMLALAF
>PF3D7_0210300
MKKENTSLLSSRYRIILGGFLIHCTLGSIYCFSNISVYVISYMKIIGCSDVKYKDSSWIYVLTLLFQCFFGFFGGILNQN
LGPQISVLLGGWLMCLGILLSYFTVFNFYLFLMTYGILCGIGCGIAYPIPLSVAVKKHYDYKGVISGIIFIGRGLSVFII
CPLQNYYINKYNYMPDYMPEIENSDEKYFSNLDILNKVPYLFIYEGICFAIIQFLGSYLIADSGDT-SKDFMAYNDRNNK
VLYFEEKNFI-NK-PNGLSNSLRTLSNTSNFSFREVNN-TFINREFILIWLMIFFNWQAISYTQVFWKIFGMNYLSIDDR
SLSLLGSVSSLFNIFGRIFWGLISDFTSFKTTLILMSLLMSFLTITLTMSGFYGIITYSIWVCLIFFCHAGTFAIFPSIT
AHTFGTKNFGPVFGLLFTARAFSSIINAIISAVLLNNIGNIAMCAIVSLSSFVSIMLALAF
>PGSY75_0210300
MKKENNSLLSSRYRIILGGFLIHCTLGSIYCFSNISVYVISYMKIIGCSDVKYKDSSWIYVLTLLFQCFFGFFGGILNQN
LGPQISVLLGGWLMCLGILLSYFTVFNFYLFLMTYGILCGIGCGIAYPIPLSVAVKKHYDYKGVISGIIFIGRGLSVFII
CPLQNYYINKYNYMPDYMPEIENSDEKYFSNLDILNKVPYLFIYEGIFFAIIQFLGSYLIADSGDT-SKDFMAYNDRNNK
VLYFEEKSFT-NK-PNGLSNSLRTLSNTSNFSFREANN-TFINREFILIWLMIFFNWQAISYTQVFWKIFGMNYLLIDDR
SLSILGSVSSLFNIFGRIFWGVISDFTSFKTTLILMSFMMSFLTITLTMSGFYGIITYSIWVCLIFFCHAGTFAVFPSIT
AHTFGTKNFGPVFGLLFTARAFSSIINAMISAVLLNNIGNVAMCAIVSLSSFVSIMLALAF
>PRELSG_0412400
MKKAESSLNSSKYKIILGGFLIHCTLGSIYCFSNISVYVISYMKIIGCSNVKYKDSSWIYVLTLIFQCFFGFFGGILNQN
LGPQISVLLGGWLMCLGILLSYFTVFNFYLFLMTYGILCGIGCGIAYPIPLSVAVKKHYDYKGVISGIIFIGRGLSVFII
CPLQNYFINKYNYMPDYIPEMESSDEKYFSNLDILNKVPYLFIYEGIFFAIIQFIGACLISDSSDK-SKEFITFTDKNSK
MLHFDEKSFS-NK-NNGISNSFKTLSNTSNFSYKETSN-TFINRNFILIWLMIFFNWQAISYTQVFWKIFGLNYLYIDDR
SLSILGAVSSLFNIFGRIFWGLISDLTNFKVALILMSLLMSFLTVTLTLSGLYGIRTYSIWVCLIFFCHAGTFSIFPSIT
AHTFGTKHFGPIFGLLFTARAFSSIINAMISAVLLNNIGNIAMCAIVSVSSFVSIMLAVIF
>PPRFG01_0210300
MKKENTSLLSSRYRIILGGFLIHCTLGSIYCFSNISVYVISYMKIIGCSDVKYKDSSWIYVLTLLFQCFFGFFGGILNQN
LGPQISVLLGGWLMCLGILLSYFTVFNFYLFLMTYGILCGIGCGIAYPIPLSVAVKKHYDYKGVISGIIFIGRGLSVFII
CPLQNYYINKYNYMPDYMPEIENSDEKYFSNLDILNKVPYLFIYEGICFAIIQFLGSYLIADSGDT-SKDFMAYNDRNNK
VLYFEEKNFI-NK-PNGLSNSLRTLSNTSNFSFREVNN-TFINREFILIWLMIFFNWQAISYTQVFWKIFGMNYLCIDDR
SLSLLGSVSSLFNIFGRIFWGLISDFTSFKTTLILMSLLMSFLTITLTMSGFYGIITYSIWVCLIFFCHAGTFAIFPSIT
AHIFGTKNFGPVFGLLFTARAFSSIINAIISAVLLNNIGNIAMCAIVSLSSFVSIMLALAF
>MKS88_001158
MKQEENSEAWSKYKIILGGFLIHCTLGSIYCFSNISVYVISYMKIIGCSNVTYKDSSWIYVLTLIFQCFFGFFGGILNQN
LGPQISVLLGGWLMCLGILLSYFTVFNFYLFLMTYGILCGIGCGIAYPIPLSVAVKKHYDHKGVISGIIFLGRGLAVFII
CPMQNYFINKYNYMPDYSPEFESTEEKYFSNLDILNKVPYLFIYEGIFFAIIQFIGACLISDTNDS-SKEFMAYNDKSSK
LLYCENKSFT-YK-NNGITNSFRTLSNTSNFSFRESNS-TFINRDFILIWLMVFFNWQAISYTQIFWKIFGLNYLYIDDR
SLSLMGAVSSLFNIFGRLFWGFISDLTSFKTALILMSMLMSFLTVTLTLS------------------------------
------------------ARAFSSIINAMISAVILNSVGNIAMCAIVSLSSFVSIMLALAF
>AK88_03838
MKKDEHSQTWSKCKVILGGFLIHCTLGSIYCFSNISIYVISYMKIIGCSNVKYKDSSWVYVLTLIFQCFFGFFGGMLNQH
LGPQISVLLGGWLMCLGILLSYFTVFNFYLFLMTYGILCGIGCGIAYPIPLSVAVKRHYDYKGVISGIIFVGRGMAVFLI
CPLQNYFINRYNYMPDYTPELDPTEDKYFSNLEILNRVPYLFIYEGIFFAVIQFIGAYLIADSTEA-SNEFLAFNDKNSK
VLYLDHGGYA-NKSPKGMSSSFRTLSNTSNFSLREANSSTFINRDFILIWLMVFFNWQAISYTQVFWKIFGLNYLNIDDR
SLSFLGAVSSLFNIMGRIFWGFISDLTSFKTALILMSMLMSFLTVTLTLSGLCGKITYCIWVCLIFFCHAGTFSIFPSIT
AHTFGTRNFGPIFGLLFTARAFSSIINAMLAAVILNNVGNIAMCALVSISSFISIMLALAF
>PocGH01_04019800
MKKGDTAETLSKYKIILGGFLIHCTLGSIYCFSNISVYVISYMKIIGCSNVKYKDSSWIYVLTLIFQCFFGFFGGILNQN
LGPQISVLLGGWLMCLGILLSYFTVFNFYLFLMTYGILCGIGCGIAYPIPLSVAVKRHYDYKGVISGIIFIGRGLSVFLI
CPLQNYFINKYNYMPDYTPELDNSGEKYFSNLDILNKVPYLFIYEGIFFALIQFIGACLISDSGDT-SKELMPFSDKNNQ
LLYFDEKNLTTNK-ENGISNSFRTLSNTSNFSYRESNN-TFINRDFILIWLMIFFNWQAISYTQVFWKIFGLNYLHIDDR
SLSILGGVSSIFNIFGRIFWGLISDLTSFKTALILMSMLMSFLTVTLTMSGFYGKITYSIWVCLIFFCHAGTFSIFPSIT
AHTFGTKNFGPIFGLLFTARAFSSIINAMISAAILNNIGNIAMCAIVSISSFVSIMLALAF
>PY17X_0307800
MKKGRNSQA-STYRLILGGFLIHCTLGSIYCFSNISAYVISYMKIIGCSNVKYKDSSWIYVLTLIFQCFFGFFGGILNQN
LGPQISVLLGGWLMCLGILLSYFTVFNFYLFLLTYGILCGIGCGIAYPIPLSVAVKKHYDYKGVISGIIFIGRGLSVFLI
CPLQNYYINKYNYMPDYTPEFENTDDKYFSNLDILNKVPYLFIYEGIFFALIQLIGAYLISDSNDT-TKEFMTFNDKASK
ILYFDEKGFT-NK-NNIISNSFETLSNTSNFSFRESNN-TFINREFILIWLMIFFNWQAISYTQVFWKIFGLNYLYIDDR
YLSILGAISSIFNIFGRIFWGFICDLTSFKVALILMSILMSFLTVTLTLSGFYGKITYSIWVCLIFFCHAGTFSIFPSIT
AHIFGTKKFGPVFGLLFTARAFSSVINAMISAAILNNIGNIAMCAIVSISSFISIMLALVF
>C922_02794
MKKDYHSQTLSKCKVILGGFLIHCTLGSIYCFSNISIYVISYMKIIGCSNVKYKDSSWVYVLTLIFQCFFGFFGGMLNQH
LGPQISVLLGGWLMCLGILLSYFTVFNFYLFLMTYGILCGIGCGIAYPIPLSVAVKRHYDYKGVISGIIFVGRGMAVFLI
CPLQNYFINRYNYMPDYTPELDHTDDKYFSNLEILNRVPYLFIYEGIFFAIIQFIGACLIADSRET-SNEFLPFNDKSSK
LLYLDDRGYA-NKSPKGMSSSFRTLSNTSNFSLRESNSITFINRDFILIWLMVFFNWQAISYTQVFWKIFGLNYLSIDDR
SLSFLGAVSSLFNIMGRIFWGFISDLTSFKTALILMSMLMSFLTVTLTLSGLCGKITYCIWVCLIFFCHAGTFSIFPSIT
AHTFGTRNFGPIFGLLFTARAFSSIINAMLAAVILNNVGNIAMCALVSISSFVSIMLALAF
>PmUG01_04022000
MKQEENSEAWSKYKIILGGFLIHCTLGSIYCFSNISVYVISYMKIIGCSNVTYKDSSWIYVLTLIFQCFFGFFGGILNQN
LGPQISVLLGGWLMCLGILLSYFTVFNFYLFLMTYGILCGIGCGIAYPIPLSVAVKKHYDHKGVISGIIFLGRGLAVFII
CPMQNYFINKYNYMPDYSPEFESTEEKYFSNLDILNKVPYLFIYEGIFFAIIQFIGACLISDTNDS-SKEFMAYNDKSSK
LLYCENKSFT-YK-NNGITNSFRTLSNTSNFSFRESNS-TFINRDFILIWLMVFFNWQAISYTQIFWKIFGLNYLYIDDR
SLSLMGAVSSLFNIFGRLFWGFISDLTSFKTALILMSMLMSFLTVTLTLSGIYGRITYSVWVCLIFFCHAGTFSIFPSIT
AHTFGTKNFGPIFGLLFTARAFSSIINAMISAVILNSVGNIAMCAIVSLSSFVSIMLALAF
>PBLACG01_0207100
MKKENNSLLSSRYRIILGGFLIHCTLGSIYCFSNISVYVISYMKIIGCSDVKYKDSSWIYVLTLLFQCFFGFFGGILNQN
LGPQISVLLGGWLMCLGILLSYFTVFNFYLFLMTYGILCGIGCGIAYPIPLSVAVKKHYDYKGVISGIIFIGRGLSVFII
CPLQNYYINRYNYMPDYMPEIENSDEKYFSNLDILNKVPYLFIYEGIFFAIIQFLGSYLIADSGDT-SKDFMAYNDRNNK
VLYFEEKSFT-NK-PNGLSNSLRTLSNTSNFSFREANN-TFINREFILIWLMIFFNWQAISYTQVFWKIFGMNYLSIDDR
SLSILGSISSLFNIFGRIFWGVISDFTSFKTTLILMSFMMSFLTITLTMSGFYGIITYSIWVCLIFFCHAGTFAIFPSIT
AHTFGTKNFGPVFGLLFTARAFSSIINAMISAVLLNNIGNVAMCAIVSLSSFVSIMLALAF
>PGAL8A_00014800
MKKAESSNSSSKYKIILGGFLIHCTLGSIYCFSNISVYIISYMKIIGCSSVKYKDSSWIYVLTLIFQCFFGFFGGILNQN
LGPQISVLLGGWLMCLGILLSYFTVFNFYLFLMTYGILCGIGCGIAYPIPLSVAVKKHYDYKGVISGIIFIGRGLSVFII
CPLQNYFINKYNYMPDYIPEMEDSGEKYFSNLDILNKVPYLFIYEGIFFAIIQFIGACLISDSKEK-SKEFMTFTDKNSK
LLYFDEKSFS-NK-NNGISNSMKTLSNTSNFSYKETSN-TFINRNFILIWLMIFFNWQAISYTQVFWKIFGLNYLYIDDR
SLSILGAVSSLFNIFGRLFWGLISDLTNFKIALILMSLLMSFLTVTLTLSGLYGIITYSIWVCLIFFCHAGTFSIFPSIT
AHTFGTKNFGPIFGLLFTARAFSSIINAMISAVLLNNIGNIAMCAIVSISSFVSIMLAVVF
>PKNH_0410900
MKKDDYSQTLSKCRVILGGFLIHCTLGSIYCFSNISIYVISYMKIIGCSNVKYKDSSWVYVLTLIFQCFFGFFGGMLNQH
LGPQISVLLGGWLMCLGILLSYFTVFNFYLFLMTYGILCGIGCGIAYPIPLSVAVKRHYDYKGVISGIIFVGRGMAVFLI
CPLQNYFINRYNYMPDYTPEFDPTDDKYFSNLEILNRVPYLFIYEGIIFAVIQFIGACLIAESAEK-PNEFLAFNDKNSK
ILYLDHGGYA-NKNPKGMSSSFRTLSNTSNFSLKESNS-TFINRDFILIWLMVFFNWQAISYTQVFWKIFGLNYLNIDDR
SLSFLGAVSSVFNIMGRIFWGFISDLTSFKTALILMSMLMSFLTVTLTLSGLCGKITYCIWVCLIFFCHAGTFSIFPSIT
AHTFGTRNFGPIFGLLFTARAFSSIINAMLAAVILNNVGNIAMCAVVSISSFISIMLALAF
>PVVCY_0300820
MKKRENSQA-SAYRLILGGFLIHCTLGSIYCFSNISAYVISYMKIIGCSNVKYKDSSWIYVLTLIFQCFFGFFGGILNQN
LGPQISVLLGGWLMCLGILLSYFTVFNFYLFSLTYGILCGIGCGIAYPIPLSVAVKKHYDYKGVISGIIFIGRGLAVFLI
CPLQNYYINKYNYMPDYTPELENSDDKYFSNLDILNKVPYLFIYEGIFFALIQFIGAYLISDTNDT-TKEFMTFNDKTSK
ILYFDEKGFT-NK-HNVISNSFETLSSASNFSFRESSS-TFINREFILIWLMIFFNWQAISYTQVFWKIFGLNYLYIDDR
YLSLLGAVSSLFNILGRIFWGFICDLTTFKFALILMSILMSFLTVTLTLSGFYGKLTYSIWVCLIFFCHAGTFSIFPSIT
AHIFGTKKFGPVFGLLFTARAFSSVINAMISAAILNNIGNVAMCAIVSISSFISIMLAVVF
>PcyM_0412900
MKKDDHSQTLSKCKVILGGFLIHCTLGSIYCFSNISIYVISYMKIIGCSNVKYKDSSWVYVLTLIFQCFFGFFGGMLNQH
LGPQISVLLGGWLMCLGILLSYFTVFNFYLFLMTYGILCGIGCGIAYPIPLSVAVKRHYDYKGVISGIIFVGRGMAVFLI
CPLQNYFINRYNYMPDYTPELDHTDDKYFSNLEILNRVPYLFIYEGIFFAIIQFIGACLIADSGETTSNEFLPFNDKSSK
VLYLDHRGYA-NKSPKGICSSFRTLSNTSNFSLKESTS-TFINRDFVLIWLMVFFNWQAISYTQVFWKIFGLNYLSIDDR
SLSFLGAVSSLFNIMGRIFWGFISDLTSFKTALILMSMLMSFLTVTLTLSGLYGKVTYCIWVCLIFFCHAGTFSIFPSIT
AHTFGTRNFGPIFGLLFTARAFSSIINAMLAAVILNNVGNIAMCALVSISSFVSIMLALAF
>PVL_040010400
MKKDEHAQTLSKCKVILGGFLIHCTLGSIYCFSNISIYVISYMKIIGCSNVKYKDSSWVYVLTLIFQCFFGFFGGMLNQH
LGPQISVLLGGWLMCLGILLSYFTVFNFYLFLMTYGILCGIGCGIAYPIPLSVAVKRHYDYKGVISGIIFVGRGMAVFLI
CPLQNYFINRYNYMPDYTPELDHTDDKYFSNLEILNRVPYLFIYEGIFFAVIQFIGACLIADSGDT-SNEFLPFNDKSSK
VLYLDDRGYA-NKSPKGMSSSFRTFSNGSNFSLRESSS-TFINRDFILIWLMVFFNWQAISYTQVFWKIFGLNYLSIDDR
SLSLLGAVSSLFNIMGRIFWGFISDMTSFKTALILMSMLMSFLTVTLTLSGLYGKVTYCIWVCLIFFCHAGTFSIFPSIT
AHTFGTRNFGPIFGLLFTARAFSSIINAMLAAAILNNVGNIAMCALVSISSFVSIMLALAF
>PADL01_0209000
MKKENNSLLSSRYRIILGGFLIHCTLGSIYCFSNISVYVISYMKIIGCSDVKYKDSSWIYVLTLLFQCFFGFFGGILNQN
LGPQISVLLGGWLMCLGILLSYFTVFNFYLFLMTYGILCGIGCGIAYPIPLSVAVKKHYDYKGVISGIIFIGRGLSVFII
CPLQNYYINKYNYMPDYMPEIENSDEKYFSNLDILNKVPYLFIYEGIFFAIIQFFGSYLIADSGDT-SKDFMAYNDRNNK
VLYFEEKSFT-NK-PNGLSNSLRTLSNTSNFSFREANN-TFINREFILIWLMIFFNWQAISYTQVFWKIFGMNYLLIDDR
SLSILGSVSSLFNIFGRIFWGVISDFTSFKTTLILMSFMMSFLTITLTMSGFYGIITYSIWVCLIFFCHAGTFAVFPSIT
AHTFGTKNFGPVFGLLFTARAFSSIINAMISAVLLNNIGNVAMCAIVSLSSFVSIMLALAF
>PCHAS_0309400
MKKGGNSKA-SAYKLILGGFLIHCTLGSIYCFSNISAYVISYMKIIGCSNVKYKDSSWIYVLTLIFQCFFGFFGGILNQN
LGPQISVLLGGWLMCLGILLSYFTVFNFYLFSLTYGILCGIGCGIAYPIPLSVAVKKHYDYKGVISGIIFIGRGLAVFLI
CPLQNYYINRYNYMPDYTPELENSDDKYFSNLDILNKVPYLFIYEGIFFALIQFIGAYLISDTNDT-TKEFMTFNDKTNK
ILYFDEKGFT-NK-HNVISNSFETLSSGSNFSFRESST-TFINREFILIWLMIFFNWQAISYTQVFWKIFGLNYLYIDDR
YLSILGAVSSLFNIFGRIFWGFICDLTSFKFALILMSILMSFLTVTLTLSGFYGKLTYSIWVCLIFFCHAGTFSIFPSIT
AHIFGTKKFGPVFGLLFTARAFSSVINAMISAAILNNIGNIAMCAIVSISSFISIMLAVVF
>PBILCG01_0212900
MKKENNSVLSSRYRIILGGFLIHCTLGSIYCFSNISVYVISYMKIIGCSDVKYKDSSWIYVLTLLFQCFFGFFGGILNQN
LGPQISVLLGGWLMCLGILLSYFTVFNFYLFLMTYGILCGIGCGIAYPIPLSVAVKKHYDYKGVISGIIFIGRGLSVFII
CPLQNYYINKYNYMPDYMPEIENSDEKYFSNLDILNKVPYLFIYEGIFFAIIQFLGSYLIADSDDT-SKDFMAYNDMNNK
VLYFEEKNFT-NK-PNGLSNSLRTLSNTSNFSFREANN-TFINREFILIWLMIFFNWQAISYTQVFWKIFGMNYLSIDDR
SLSILGSVSSLFNIFGRIFWGVISDFTSFKTTLILMSFMMSFLTITLTMSGFYGIITYSIWVCLIFFCHAGTFAIFPSIT
AHTFGTKNFGPVFGLLFTARAFSSIINAMISAVLLNNIGNVAMCAIVSLSSFVSIMLALAF
