# Supplementary material for: Phosphorylation in the Plasmodium falciparum Proteome: A Meta-Analysis of Publicly Available Data Sets
Source: J Proteome Res. 2024 Oct 30;23(12):5326–41. doi: 10.1021/acs.jproteome.4c00418 (PMC11629380; doi:10.1021/acs.jproteome.4c00418)
Supplement: Supplementary file 7 — pr4c00418_si_007.zip [file pr4c00418_si_007.zip › plasmodium_alignments/PF3D7_0210400_orthos.afa]

>PY17X_0307900
MLFLSNIFFRSKSKRIHVNLVSSCASNYIYSTYISPSKSKFRMSLRKHDPIVNRHVMFYQKHMKSKSKKKLTLHGINYAR
FTGKNKNLRPLLKRVEKSYLYGKFNKLIDSTYRSLPR------------------MS
>PGSY75_0210400
MLFLSNVLFRCKSKRVHINLISSCASNYIYSTYISPSKSKYRLSLRKHDPVVNRHVMFYQKHIKAKSKKKW---------
---KNKNLRPLLKRVEKSYLYGKFNKLIDNTYRSLPR------------------MS
>PVL_040010300
MFFLSSVLFRSKSKRVHVNLISSCASNYIYSTYISPSKSKFRLSLRKHDPVVNRHVMFYQKHSKSKSKKRLTMHGINYAR
FTGKNKNLRPLLKRVEKSYLFGKFNKLIDSTYRSLPR------------------MS
>PADL01_0209100
MLFLSNVLFRCKSKRVHINLISSCASNYIYSTYISPSKSKYRLSLRKHDPVVNRHIMFYQKHIKAKSKKKLTLHGINYAR
FTGKNKNLRPLLKRVEKSYLYGKFNKLIDNTYRSLPR------------------MS
>PCHAS_0309500
MLFLSNIFFRSKSKRVHVNLVSSCASNYIYSTYISPSKSKFRMSLRKHDPIVNRHVMFYQKHMKSKSKKKLTLHGINYAR
FTGKNKNLRPLLKRVEKSYLYGKFNKLIDNTYRSLPR------------------MS
>PBLACG01_0207200
MLFLSNVLFRCKSKRVHVNLISSCASNYIYSTYISPSKSKYRLSLRKHDPVVNRHVMFYQKHIKAKSKKKLTLHGINYAR
FTGKNKNLRPLLKRVEKSYLYGKFNKLIDNTYRSLPR------------------MS
>PRCDC_0209300
MLFLSNVLFRCKSKRVHINLISSCASNYIYSTYISPSKSKYRLSLRKHDPVVNRHVMFYQKHIKARSKKKLTLHGINYAR
FTGKNKNLRPLLKRVEKSYLYGKFNKLIDNTYRSLPR------------------MS
>PBANKA_0307300
MLFLSNIFFRSKSKRIHVNLLSSCASNYIYSTFISPSKSKFRMSLRKHDPIVNRHVMFYQKHMKSKSKKKLTLHGINYAR
FTGKNKNLRPLLKRVEKSYLYGKFNKLIDSTYRSLPR------------------MS
>PCOAH_00008830
MFFLSSVLFRSKSKRVHVNLVSSCASNYIYSTYISPSKSKFRLSLRKHDPVVNRHVMFYQKHTKSKSKKRLTMHGINYAR
FTGKNKNLRPLLKRVEKSYLFGKFNKLIDSTYRSLPR------------------MS
>PKNH_0410800
MFFLSSVLFRSKSKRVHVNLISSCASNYIYSTYISPSKSKFRLSLRKHDPVVNRHVMFYQKHTKSKSKKRLTMHGINYAR
FTGKNKNLRPLLKRVEKSYLFGKFNKLIDNTYRSLPR------------------MS
>PRELSG_0412300
MLFLSNVFFRSKSKRVHINLISSCASNYIYSTYISPNKSKFRLSLRKHDPVVNRHVMFYQKHMKSKSKKKLTLHGINYAR
FTGKNKNLRPLLKRVEKAYLYGKFNKLVDNTYRSLPR------------------MS
>PocGH01_04019700
MIFLSSVFFRSKSKRVHVNLLSSCASNYIYSTYISPTKAKFRLSLRKHDPVVNRHVMFYQKHMKSKSKKRLTLHGINYAR
FTGKNKNLRPLLKRVEKSYLYGKFNKLVDSTYRSLPR------------------MS
>PGAL8A_00014700
MLFLSNVFFRSKSKRVHINLISSCASNYIYSTYISPNKSKFRLSLRKHDPVVNRHVMFYQKHMKSKSKKKLSLHGINYAR
FTGKNKNLRPLLKRVEKAYLYGKFNKLVDNTYRSLPR------------------MS
>PF3D7_0210400
MLFLSNVLFRCKSKRVHINLISSCASNYIYSTYISPSKSKYRLSLRKHDPVVNRHVMFYQKHIKARSKKKLTLHGINYAR
FTGKNKNLRPLLKRVEKSYLYGKFNKLIDNTYRSLPR------------------MS
>MKS88_001157
MLFLSNVFFRSRSKRVHVSLVSSCASNYIYSTYISPNKSKFRLALRKHDPVINRHVMFYQKHIKSKTKKKLTLHGINYAR
FTGKNKNLRPLLKRVEKSYLYGKFNKLVDNTYRSLPR------------------MS
>PPRFG01_0210400
MLFLSNVLFRCKSKRVHINLISSCASNYIYSTYISPSKSKYRLSLRKHDPVVNRHVMFYQKHIKARSKKKLTLHGINYAR
FTGKNKNLRPLLKRVEKSYLYGKFNKLIDNTYRSLPR------------------MS
>PVP01_0414500
MFFLSSVLFRSKSKRVHVNLISSCASNYIYSTYISPSKSKFRLSLRKHDPVVNRHVMFYQKHSKSKSKKRLTMHGINYAR
FTGKNKNLRPLLKRVEKSYLFGKFNKLIDSTYRSLPR------------------MS
>PcyM_0412800
MFFLSSVLFRSKSKRVHVNLISSCASNYIYSTYISPSKSKFRMSLRKHDPVVNRHVMFYQKHTKSKSKKRLTMHGINYAR
FTGKNKNLRPLLKRVEKSYLFGKFNKLIDNTYRSLPR------------------MS
>C922_02793
MFFLSSVLFRSKSKRVHVNLISSCASNYIYSTYISPNKSKFRLSLRKHDPVVNRHVMFYQKHAKSKSKKRLTLHGINYAR
FTGKNKNLRPLLKRVEKSYLFGKFNKLIDNTYRLDPHWKGKKKKKKKKKKEKEKEKT
>PVVCY_0300830
MLFLSNIFFRSKSKRVHVNLVSSCASNYIYSTYISPSKSKFRMSLRKHDPIVNRHVMFYQKHMKSKSKKKLTLHGINYAR
FTGKNKNLRPLLKRVEKSYLYGKFNKLIDNTYRSLPR------------------MS
>AK88_03839
MFFLSSVLFRSKSKRVHVNLISSCASNYIYSTYISPSKAKFRLSLRKHDPVVNRHVMFYQKHTKSKSKKRLTMHGINYAR
FTGKNKNLRPLLKRVEKSYLFGKFNKLIDNTYRSLPR------------------MS
>PmUG01_04021900
MLFLSNVFFRSRSKRVHVSLVSSCASNYIYSTYISPNKSKFRLALRKHDPVINRHVMFYQKHIKSKTKKKLTLHGINYAR
FTGKNKNLRPLLKRVEKSYLYGKFNKLVDNTYRSLPR------------------MS
>PBILCG01_0213000
MLFLSNVLFRCKSKRVHINLISSCASNYIYSTYISPTKSKYRLSLRKHDPVVNRHVMFYQKHIKAKSKKKLTLHGINYAR
FTGKNKNLRPLLKRVEKSYLYGKFNKLIDNTYRSLPR------------------MS
