# Supplementary material for: Phosphorylation in the Plasmodium falciparum Proteome: A Meta-Analysis of Publicly Available Data Sets
Source: J Proteome Res. 2024 Oct 30;23(12):5326–41. doi: 10.1021/acs.jproteome.4c00418 (PMC11629380; doi:10.1021/acs.jproteome.4c00418)
Supplement: Supplementary file 7 — pr4c00418_si_007.zip [file pr4c00418_si_007.zip › plasmodium_alignments/PF3D7_0210500_orthos.afa]

>AK88_03840
M-------------------------------------------------------------------------------
-----------------------------GQ-PGTNPLHPHGHSN--E-LTHV-VQMRGAFSQARRTAMSINTEGRKQVE
EY--------------------VGGEMSNPCGY-SPRNRIRTD--GRI-HN-E------NDYTSEESKHKVDCGLS----
------MRG---------VKRRSPQ-EENSQQG-------K-PELNA-VNNLCKKIFYLSKNGVKNENVWKNYLIEVGKE
KKNFHLVSTKNVFLLLLGLSKSQHIVKGLLRH--GTVSREHK---M--EEETHT-EDVVDTLIGTLVNRMDRLTNSQRSL
LLHIIQKLHKIKQYNHVVNEI-NSRILEGTPLKKLSARAFSSVLHVYASGGTSV--SSREGEAPTCMR----------RP
LEET------ISSTFSERNGQQNKLVKVLLKGRVSMEDILRLLGAMHKLKI--KNKEILQ-CIVQILNE--KVRNESYFL
TPSLLLYMANLNVYNEELWTKLKMVVMQNYRFYNSVHLTNVFYGFSKFRPHD-VEDLFDILASHIMDTTLYMEKCR----
KG-ENGLKQKKSDS--------------ANSNLFDEPKWEHGL--------PRDHTANTFLNLFQTTNIIKSCLLCNYLN
YKFFHFLLDRLRK-----------------S------EEPQSLDNQIDSLKAVSSILKTLNRSVYKHVVSFNYIEKG-EN
L-SL--Q-----------DG---QPH-TY---------------------------------------------------
VHLLNSA-------------------T-----------THKEIHTYTYSGDM---------SDN-------------HLP
MVEYLSVGSTQ-KEQYQFEIYWDEVREKIRKKMEQNLRNPDLKLLLHKLIVSLSSSNVKCVNLYALCLILLEETKKELSV
NNLFLYVQIFHRMKMYNYEVFNWLVEHIKQNTHLLDVKKKMKIILLSCNIFKRINE-QEMQELYRFFLSSDDSSVSRKEE
-S-------------IFVD-A-PPMWEIPSEMNTRRGDMVDLDSISRCT--------------------ATNSVH-----
---------------D--------GIGSFANGG----DD-S-----------------------------------VGRN
PP------------------------MGETKKDP-NSASPS-KVNLFIKIEKTDTLPCHLEFTDYINFLLILIHNWKG--
--------DASGGFDLLSLISKGPN-DLVKI-------------------GHMDATLDEHTNRLKENLHRERGAIVKLFE
KMNHFLRRGP----------HAE-EADKVGNLHGLRRDCSLQMDYLLHFIKAISEEVHNDIVSV-LGSQ----L------
--------------------------------------GS--------QM-GD--RCTPLKSPFELKEEDLQFLNLSRGG
KG---S-------------------PPTVHNNK------TINRYMYGSVREAVDLLRHNFQLHKCNNIA-GVSSTNGRNY
LNKMESFYKINEFLIADVAYIFEKGE-KELFHFVLFYPHELKKTLVRKCE-N-QIFLKQEYDESLLICTEIIFLYNFLKK
NFRN-QFFFSLVDTTPFVKFRQCTNGDVLVG-------------GIPDGDL-VMREATRLLETISNA
>PcyM_0412700
ML-----LTRDPLRNKTYHLA--------------------------------F-QAFFHS------------LQNGGPK
R-EN-----PETWG----------KGSKMGL-HARNPLHHHGHRN--E-LTNL-MPIRGTLRQAR-TAMSSNREAQKKVE
ESVGEPVGVPVGEPVGEPVGVPGGGKINNPSRY-SPRNRIRTD--RRI-HS-E------NDYASQQGEHKVECRLS----
----S-MRA---------AKRGSPQ-EE-SQQV-------N-PELNA-ANNLCKKIFYLSKNGVKNENVWKHYLIEVGRE
KKNFHLVSTKNLFLLLLGLSKSQHIVKVILRR--GTVRGNHE---REEAKETHTDDDVVDTLIDTLSKRMDRLTNSQRSL
LLHIIQKLHRIEKYDNVVNEI-NGRILEGTPVKKLNARAFSSVLHVYASGGASN--SFREGEAPTSRS----------HH
LEET------ISNVFSEPAGQQNKLVKILLKGKVRLEDILRLLGAMHKLKI--KNKQILQ-CVVQILNE--KVRDESYFL
TPSLLLYLANLNVYNEELWRKLKMVVMQNYRFYNSVHLTNVFYGFSKFRPDN-VEDLFDILASHIMDTNLYMEQCR----
KE-EKRLSQGKSGS--------------VDSNLFDQPKWEDHP--------PRDKTDN-TFNLFQTTNIIKSCLLCNYLN
CNFFHFLLDRFRR-----------------S------EEPQSLDNQIDSLKAVSSILKTFNRCVYKYVVCFNYTEKE-ED
T-SL--K-----------DG---Q-H-MY---------------------------------------------------
VHLLNSE-------------------S-----------THKEMHTYSGSYDM---------CDS-------------HLP
MVEYLSVGSTPKEEQRKFEIYWDEVSEKVRKKMEQNLGTPHLKLLLHKLILSLSASTVRFVNLYALCLIMLEENKKDLSV
NNLFLYVQIFHRIKLYNYELFNWLVEHMKQNTHLLDVKKKMKIILLSYNIFKRINE-QEMQELYRFFLSSDDSSFSRKEE
-A-------------ISAD-A-PPMWEIPAEINMRG-NMVDLDRISWWT--------------------TPNGEH-----
---------------D--------EIGSFTNGG----DD-S-----------------------------------VGRS
FPVGEKNPHRKNP------------LMGENQKDP-SFALPS-KVNLFSKIEKTDTLPCHLQFTDYINFLLILIHNWKG--
--------DANGRFDLLSLISKGAN-DIVKI-------------------GQMDATLDEHTKRLEENLHRERGTIVKLFQ
KLDRFSRRGP----------HTE-EADKVGSLHGLRSDCSLQMEYLLQFIKAISEEVHDDIVRA-LEGRVSQ-MGSQMGS
QMGSQMGSQMGSQMGSQMGSQMGSQMGSQMGSQMGSQMGG--------QM-GV--RCAPLKSPFELKEEDLQFLNLSRGG
KG---S-P---RA-----------SPPTVHNNK------TINRYMYGSVRDTVDLLRQSFHLHKCSNVG-GVSSKNSRNY
LNGMESFYKINRFLIADVAYIFEKGE-EKLFHFLLFYPYELKKTVVRKCE-N-RIFLKQECDESLLICTEVIFFYNFLRK
NFPN-PFFFSLVDTTPFVKFCRSTSGDALVR-------------GIPDGDR-VMREATRLLETISNA
>PPRFG01_0210500
MKKKYVFLTKDINVFKYVTINDEIRKYILRCTSFNNNGCNNQFIKKLHFYHTYV-PTFYSY------------LKKLEIK
K--K-----CHIYN----------ENNNIVI-YKRLI-CIHKNKK--EYHVNI-N-------------------------
EVP-----------------------INNEDGK-DNKVNIKEN--NKM-YR-NS-----KDHIH-KKKNHVKINYNKILI
QTNEQ-HKK---------SKIEDKW-NENSHVRE------D-EIYLH-VNNLCKKIYYLSKNKIKDENLWKHYLIQYYKE
NKNYDHIKIKNIFMLLLGITNSNKHIKDMIIVINDEEKINEK---RKKKKHIKI-IEIVYNHLDILSKKINQMTNNQLSI
FLYILEKWNMIDNYKDITNEI-NFKILNQTSLKKVNIKCFLNVLYIYSKNYEQN--VNKNNNS-----------------
---NNNNNICKEQKCVITKDKIKIFINKFGKQKFRIEDILYLLSSMYKLKI--KNKSILN-NIIQYLNIQNVIKDSNYFL
IPSLLLSLANLNIYDQQLYLNFKNVIMENYYFYNSIHFTNLFYSFAKFKPDY-VQELFEKIATHIMMHTNNSSTDNNKST
PE-TQIILKGKEKEINNNPNLKNHKNYDFFENDDKYTINNK-M--------VNQTNNN-TFNIFQITNIINSCLKCNYVN
YDFFSYLLKQGNL----------------FM------DNSEPLDNLINVLNCVSNILKHFNV--FKYKLYFHYEKKE-KN
Q-WQ--Q-----------EN---W-L-VHNDLTCSGKNHENSRNKIANWQNKIEHNN----------LDN-KNNNMDFNN
MMTSPLYYY----YY--DNDPSKGYCN-----------LFEILYGYNSGYNL---------YTSFSSL-SYVVKYNEQMF
LKKF--KDSKQSEVPHNFEIHLDNISDKILKIIEQNLNHENMKYIIHNLMISLSLCDIKYLNLYALCFFILKENYYYLSI
DNLYLYLEILHRMKIYNHDIFYSIMEYINTHVHALESQKKMKIFLLSYNIFQKMDNPVDMKEMCDFFLSSNNKIEKENGN
DDLM---------LGKSTH-E-KNLWKLPTDIEIKQ-NLINLENFQKEL--------------------LSNNNN-----
---------------D--------KMEFHDNN-----CN-I-----------------------------------IGHD
KFFS-------NN------------DENKIKKEK-YFNLKN-EIMVFKKIEKTETLPCTLNIYDYINFLLILIFYQCNNK
I-----K-ECDEKINLNFLFSKDAN-VIITIQNEMYE-KNNKIKNPCKYVKNKQYMLDKYSEMLKENLFNIESSLIQLFS
IFVNLFEKGE----------DDK-------------ELFVNQIMFILDFIKIINEKVYINIMKIVKKMKNYD-E------
--------------------------------------NI--------KR-KNNFTTYSNNKYFQLKKVDLEYINSNINN
KK---K-N---TY-----------NDFFFNENN------INYRYQYQSVHKAIQLFSDNIIRYSHNEKI-NTHYKNNKYI
IKDIKTFYKLDNFLISDILLILEKQNKEQIFYFLLFYPFELKQTVIHIKN-N-TFLFNYKYDETFLFNMEILFLYNFLKN
KFSEKTCSFSIIDTTQFIDFSKNEYTNGHTNE---------FYEHLFNSIM-D-----------EEN
>PBLACG01_0207300
MKNKCVFLTKEINVLKYVTIKDEIRKHMLRCTSFNNNNCNNKFIRKLHFYHTYV-PTFYSY------------LKKLENK
K--K-----CDIYN----------KNNNIVV-YKRLI-SVHKNKK--EYHLNI-N-------------------------
EVL-----------------------IDNEDGE-DNNVDIKEN--NEM-FS-NC-----KDHIN-KKNNNVKINYNKLLI
QTNEQ-HKK---------SKIENKW-NGNSHVRD------D-EIYLH-VNNLCKKIYYLSKNKIKDENLWKHYLIQYYKE
NKNYDQIKIKNIFMLLLGITNSNKHIKDMIIVINDEEKINEK---RNKKKNIQL-IEIVYNHLHILSKKINQMTNNQLSI
FLYILEKWNMIDNYKDITNEI-NLKILNQTSLKKVNIKCFLNVLYIYSKNYEQN--VNNNNN------------------
-----NNNICKEQMCVITKDKIKIFINKFGKQKFRIEDILYLLSSMYKLKI--KNKTILN-NIIQYLNIQNVLKDSNYFL
IPSLLLSLANLNIYNQQLYINFKNIIMENYYFYNSIHFTNLFYSFAKFKPDY-VQELFEKIATHIMMHTNNSFTDYNKST
LE-KQIILKGKEKEVNNTLKLKNHKNNDIIENIEKYPINNK-I--------LDQTNNN-TFNIFQITNIINSCLKANYVN
YDFFSYLLRQGNL----------------FM------DNYEPLDNLINVLNCVSKILKHFNV--FKYKLYFHYEKKG-KN
L-WE--Q-----------EN---W-L-VHNDLTCSGKNHENSRNKIANWKNKIESDN----------LDN-KNNNMDINS
MMTNPFYYC----Y----DHPSKGYCN-----------LFQILYGYNSGYNL---------YTSFNSL-SYVVKHNEQMF
LKKV--KDSKQSEVPHNFEIHLDNISDKILKIIEQNLNHENMKYIIHNLMISLSLCDIKYLNLYAMCFFILKENYYYLSI
DNLYLYLEILHQMKIYNHDIFHSIIEYINTHIHVLESQKKMKIFLLSCNIFQKINNPADMKEMCDFFLSSNNKIDKENGN
NDLM---------LAKCKH-EKNNLWKLPTDIQIKQ-NLINLDNFQKEL--------------------FSNSDN-----
---------------DNYNDNNNDKMTNHDNN-----RN-I-----------------------------------TGHD
KFFS-------NN-------------ENNIKKEK-HFNLKN-ELMVFKKIEKTETLPCTLNIYDYLNFLLILIFYQCNNK
I-----K-ECDEKINLNFLFSKDAN-VI-TIQNEVYE-KNNKINNPCEYVKNKQYILDEYSEMLKENLFNIESSLIQLFS
IIVNLLEKRE----------DDE-------------ELFVNQLMFILDFIKIINEKVYIDVMKIVKKMKNYD-E------
--------------------------------------NI--------KR-KNNFTTYSNNKYFQLKKVDLEYINSSINN
KK---K-N---IY-----------NNFFFNENN------INYRYQYQSVHKAIQLFSDNIIRYSHNEKI-NTHYKNNKYI
IKDIKTFYKLDNFLISDILLILEKQNKEQIFYFLLFYPFELKQTVIHIKN-N-TFLFNYKYDETFLFNMEILFLYNFLKK
KYSEKTCSFSIIDTTQFIDFSKNEYTNGHTNE---------FYDHLFNSKI-N-----------EEN
>C922_02792
ML-----LTRDPLRNKTYHFA--------------------------------F-QAFFHS------------LQNGGPK
R-EN-----SESWG----------KGSKIGL-HARSPLHRHRHRT--E-LTNL-MQIRGASRQARRTAISSDREAQKKVA
QSVDVPVD------------VPVGGKMHNPSGY-SPRNRIGTD--GRI-HS-E------NDYTSQRGRHKVESEMS----
------IRA---------AKRGSPQ-EE-SQKV-------K-PELNA-VNNLCKKIFYLSKNGVKNENVWKHYLIEVGKE
KRNFHLVNTKNVFLLLLGLSKSEYIVKVALRR--GTVRGDHQ---MEEAQETHI-DDVVDSLINILSKRMDRLTNTQRSL
LLHIIQKLHRIEQYDKVVNEI-NGRILEGTPLKKLSARTFSSVLHVYASGGASN--PSMEGEAPTCRR----------RP
LEET------IRNAFSEPNGQQNKLVKILLKGKVGLEDILRLIGAMHKLRI--RNKQILQ-CVVQILNE--KVRDDSYFL
TPSLLLHLANLNVYNEDLWRNLKMIVMQNYRFYNSVHLTNVFYGFSKFRPDN-MEDLFDILASHIMDNNLYIGQCR----
KE-EKRLSQGKSPS--------------LNSNLFDEPKWED-PDSSRDSTIDTADTAN-PFNLFQTTNIIKSCLLCNYLN
YNFFHFLLNRLSR-----------------S------EEPQSLGNQIDSLRVVSDILKTFNGCVYKHVVCFHYTQKG-KN
ASSM--Q-----------DG---Q-H-TY---------------------------------------------------
VHLLNSE-------------------NSE--N-SQN--SQKQMQTYRFRYDM---------CGS-------------HLP
MVDSLSVSSTPKEEQRQFETYFDEVSEKVRKKMEQNLGARQLKILLHKLILSLSASTVRFVNLYALCLIVLEENKKDLSV
NNLFIYVQIFHRMKLYNYELFSWLVEHMKKNTHLLDVKKKMKMILLSCNIFKRINE-QEMQELYRFFLSSDYSSFSRKEE
-A-------------ISADAA-PPMWEIPAEINMKG-NLVDLDRISRST--------------------TPNGVH-----
---------------D--------ETGSFENPG----DD-S-----------------------------------VGRS
VPVGGKLSDREPP------------PMDETQTDP-NFALPN-KGTLFSKIEKTDTLPCHVGFTDYINFLLILIHNWKG--
--------DASGRFDLLSLISKGAN-EIVKI-------------------GQMDATLDEHMKRLEENLHRERGTIVKLFQ
KLDLFSRRGP----------HAE-EADRVGSLHGLRSDCSLQVEYLLHFVKSISEEVHDEVVRA-LEGRGSQ-MDR----
------------------------------------QMGT--------QM-GN--RCAPLKSPFELKEEDLQFLNLLRGD
KG---S-P---RG-----------TPPTVHNNK------TINRYMYGSVQETVDLLRQSFQLHRCSNVA-GVSSKNSRNY
PNGMESFYKINSFLISDVTYIFEKGE-EKLFHFLLFYPHEMKKTVVSKCE-N-RIFLKQECDESLLICTEVIFFYNFLRK
NFRN-QFLFSLVDTTPFVKFCQSTNGDAFVG-------------GIPDSDR-VMRQANRLLETISNA
>PBANKA_0307400
MTNNVGIISNEMLSLKCCSKHNNISNIILNC-FFNNN--YNKFGFKF-FFHSFE-NINKKWKNKNKYKNYILLVKKNKLH
N--N-----AHIGY----------D-VNWRI-NKKYT-NIGPNKYGVNFSSHI-D-------------------------
ELF-----------------------DNKQNGM-ENSTMVTDKFISKK-FKQNS-----KKNG--------NYDSNKLTY
R-----MKN---------AKHVEQH-NEE--I-K------N-ENVIR-VNNLCKKIYDIGNNGVKNKKEWIQYLIEYCKE
EKNYKFIKNKEMFMLLIGLSKLKGKINIIHYK----VE-CEN---REENKMVHI-HDIIDRHIEVLSKKINEMTNKQLSI
FLYILEKWENMEKHKEIVNII-NDKILKKKTFKKLNVRSFCNVLYIYSKKYEMD--KN----------------------
----------DSEKYDIINFQINKFIKKLSKSKCSVEDMLLFISSIDKLKIKITKKCMIE-NVVKVLND--NIQDANYFI
IPSLLLYLSNLNIYNEELYLKLKNIILENYYFYNSIHLTNIFYAFSKFKPDF-VHEFFDTLSHYIMHTFLKEKEKDNEIL
EEYNQYILKNT--Q-----------------------INKN-N--------FLKYDEK-MFNIFQITNIINSCIKCDYIN
YNFFHDLILSSKK-----------------I------Q-EHSLDNFINFFKSISNILKTFSVHMYKYIIYFYTIEKM-EC
V-KN--N-----------IQ---Y-IRSYNSYINEKINPKEPEINIHNYKESIENYYY-----DKEKLLN-EKQTVYLYP
LMENR---------------------T-----------YYKKVYEYFTNNCVIRNLFFIERYNTFEGI-EKNMKIKTSNY
TEDV--TQTSNIKLINIFNKMRDNVSEQIRIIIENNLYDKNVKYILHNLMIFMYQSEIKYINLYTLCISIMEKNLFFFSI
NNLYLYIKIFNTAKIYNYEILYNVFEYIYSNFDKFELRKKAKIVLLYYDIFKKINE-SQMQLLINCFLDN-IKFYEENKI
DMSIYDQ--NKHKINNSCD-I-NNKWVLPTNTELKQ-NVLNTKKKSTSL---------------------FDD-------
-------------------------IYNFENN-----DE-I-----------------------------------NLN-
YFLN-------NKMDVKNKKTNEYYISSEKNEKE-YSTITDNSQLFLKKIEQTEVLSFSLDFGEYINFLVILIYDIS-NE
IFDNKMDEKKSTKISIIPLISKNEK-NLIKI-------------------KNDEPVLEKYSEMIKQNLNNRKYLIIKILS
KIADMVKNKNKMSKENRIKIDET-------------DLYIDQVLYILYFIKFLDNDFYSSIMEI-EQIEKFA-K------
--------------------------------------NESVKKGDTDKE-NQKCATLFGRTLFELKKEDMEFIDSDNRK
KNNESK-I---YY-----------DDLFLYENK------INYRYKYQSVNDTIKNITNNLKKVKFNEIT-NFDN-TNKYS
F-KINKFYKLDTYINIDILFILEKNG-EQFFHFLIFYPYELKKIITNIKK-N-NITFIHSYDESFSFCTEILCIYNFLKK
KNQT-NFSFSILDTTSFVNSSEWECENVEINKTIKLIEKKKSIDPLFNHDL-DIQKLKKLLEGIISL
>PocGH01_04019600
MTG--ASTSKETLLLKCFSINNK------------------------------F-TKYFSH------------IPRSNSA
V-GYFTVKACINFGVNYRAECSNRKRYSVSN-CSRHYTHNLGLRR--T-SREP-CAARGQFLHPRSCPYSPSTQLFEKKE
EVY-----------------TT-----------------NGKD--YKC-EG-K------TSYSVDKKRMKNKRKEA----
------ETE---------GERV-SQ-DE-YEEE-------Q-EQFLH-VSNLCKKIYHLSRSGIKNEKQWENYLIEIFKE
EKNYKFIKVKSIFMLLLGLTKCKDTIKSIYYA-------------EEGRKKINS-SKLVDTLIEILSHKINEMMNNQLSI
LLHIMEKWKKIEKYEDIVNKI-KEKILINTSSKKLNVRTFSSVLHLYSKHYWGRNGIGRKGG------------------
-----------SDPIPYIHPQIHKFVDKLAKTTFRLEDMLCFLSSLHRLKIKIKDKCVLE-SIIQMLNA--HVKEGNYLL
APSVLLCLANLNIYNEELFLKLKYVVLQNYHFYNSVHLTNVFYAFSKFKPSF-LDELFHELAGHIMHSLAQAGKIH----
------------LS--------------VS-NKAREK-AHE-T--------WVGYSYD-TFNIFQITNIINCSLNCNYLN
YDFFDCLLLESNK-----------------GEKENRQKGEQSLDNLISLFGSISKIIKTFSSYFYKHEMCFHHVERG-KP
R-REYLQCGRGKIDESGNDGMGIE-H-TY---------------------------------------------------
VYTLSCG-------------------SMSREAIDQESHEQQETYGYISNRQP---------SDG-------------LFY
VTDFFPTFSEEGNVQKKFITHMDNVGNRMRRVIENNLLDKNMKDILHNLMLTLSFSEARFLNLYALGYIITIDNLHLLSV
NNLYLYLTIWHKRKIYDLYICHLIFEHINKYWRQLELKKKIKIVFLSCNIFNKVSE-WHMNFLFRFFLNGGNCSEGLPME
-D--------------FSS-P-SRSWDLPTVLHLKR-NFPNTGSFSRKENVGLNNNVPSVDVDIFSKPIFDNEDV-----
---------------Y--------GEGTTFKGC----ER-I-----------------------------------SGVC
------------A------------SVGEKKKEE-FLDITS-KDFFFKRIEKTETLPCPLEFEDYLTFLLIVMHYKKD--
--------DPCKDMELIALISKEDNGKLIKI-------------------EEGEPLLEKYSDMVRDNLFSRSNHIVQFFS
KIANLLEKEN----------E------KGGKSGSDPTAHAYQIMYMLYFIKLMNEEIYEDIMKI-EKIKNYF-F------
--------------------------------------PT--------AVEKN--RTPLIKKAFELKREDMQYILSARKT
NH---P-P---IV------------QDIFNEGK------TNYRFQYKSVHEAVYAISNNIKKIQYNQSRSSIDSKNKLCD
FKKIETFYKLDRFLISDIFFVLERNN-ERFFHFLLFYPDELKKNFVNRKE-D-SLLFTRKYDPSLLFTTEMVFAYNILKK
KLPK-GSCFSVVDASPFVILSTCEWEGYNM-----------------EG-A-KVEWANRILESVMTV
>PF3D7_0210500
MKKKYVFLTKEINVFKYVTINDEIRKYILRCTSFNNNGCNNQFIKKLHFYHTYV-PTFYSY------------LKKLEIK
K--K-----CHIYN----------ENNNIVI-YKRLI-CIHKNKK--EYHVNI-N-------------------------
EVP-----------------------INNEDGK-DNKVNIKEN--NKM-YR-NS-----KDHIH-KKKNHVKINYNKILI
QTNEQ-HKK---------SKIEDKW-NENSHVRE------D-EIYLH-VNNLCKKIYYLSKNKIKDENLWKHYLIQYYKE
NKNYDHIKIKNIFMLLLGITNSNKHIKDMIIVINDEEKINEK---GKKKKNIKI-IEIVYNHLDILSKKINQMTNNQLSI
FLYILEKWNMIDNYKDITNEI-NFKILNQTSLKKVNIKCFLNVLYIYSKNYEQN--VNKNNNNENKNNKN----------
NNSNNNNNICKEQKCVITKDKIKIFINKFGKQKFRIEDILYLLSSMYKLKI--KNKSILN-NIIQYLNIQNVIKDSNYFL
IPSLLLSLANLNIYDQQLYLNFKNVIMENYYFYNSIHFTNLFYSFAKFKPDY-VQELFEKIATHIMMHTNNSSTDNNKST
PE-TQIILKGKEKEINNNPNLKNHKNNDFFENDDKYTINNK-M--------VDQTNNN-TFNIFQITNIINSCLKCNYVN
YDFFSYLLKQGNL----------------FM------DNSEPLDNLINVLNCVSNILKHFNV--FKYKLYFHYEKKE-KN
Q-WQ--Q-----------EN---W-L-VHNDLTCSGKNHENSRNKIANWQNKIEHNN----------LDN-KNNNMDFNN
MMTSPLYYYYYYYY---DNDPSKGYCN-----------LFEILYGYNSGYNL---------YTSFSSL-SYVVKYNEQMF
LKKF--KDSKQSEVPHNFEIHLDNISDKILKIIEQNLNHENMKYIIHNLMISLSLCDIKYLNLYALCFFILKENYYYLSI
DNLYLYLEILHRMKIYNHDIFYSIMEYINTHVHALESQKKMKIFLLSYNIFQKMDNPVDMKEMCDFFLSSNNKIEKENGN
DDLM---------LGKCTH-E-KNLWKLPTDIEIKQ-NLINLENFQKEL--------------------LSNNDN-----
---------------D--------KMEFHDNN-----CN-I-----------------------------------IGHD
KFFS-------NN------------DENKIKKEK-YFNLKN-EIMVFKKIEKTETLPCTLNIYDYINFLLILIFYQCNNK
I-----K-ECDEKINLNFLFSKDEN-VIITIQNEMYE-KNNKIKNPCKYVKNKQYMLDKYSEMLKENLFNIESSLIQLFS
IFVNLLEKGE----------DDK-------------ELFVNQIMFILDFIKIINEKVYINIMKIVKKMKNYD-E------
--------------------------------------NI--------KR-KNYFTTYSKNKYFQLKKIDLEYINSNINN
KK---K-N---TY-----------NDFFFNENN------INYRYQYQSVHKAIQLFSDNIIRYSHNEKI-NTHYKNNKYI
IKDIKTFYKLDNFLISDILLILEKQNKEQIFYFLLFYPFELKQTVIHIKN-N-TFLFNYKYDETFLFNMEILFLYNFLKN
KFSEKTCSFSIIDTTQFIDFSKNEYTNGHTNE---------FYEHLFNSIM-D-----------EEN
>PRELSG_0412200
MRS--VVLLKDITFLKSFSLNNKLKNDLCKF-VDNKNFIKINWRTIICFRWSKINPSKKEY------------NKYLNAK
NIFK-----KNVYN----------DKHNLSH-IRCIS-NNKIKKY--D--------------------------------
----------------------------EKEKY-NGNKDIKMC--SNPNDNTIY-----EKSIK-IVEKNINIDKN----
---------------------------KNINVN-------V-YNTLH-VNNICKKIYYMSKNNIKNEKEWNHYLLEFYKE
TKNCEYLKIKSIFMLLLGITKSKEHIKEVLIIK-D----------NEKNKKVYI-MDIVDNHISILSKKFDEMTNNQLSI
FLYIIQKWNKVEKYKDIIKRI-NDKILTKVSLKKLNIRSFSNVLHIYSKNYEQF--RDNYS-------------------
------DNMHNKQNCVITNDTLIRYINKISKEKFRMEDILCILSSMYKLKI--KNKNIFL-SVIQILNV--NLKDGNYFL
IPSLLLSLANLNIYNEELYLKLKNIIIQNYYFYNSVHLTNVYYSFSKFKPNY-VEELFDKLSNHIIGNFSQKKGKEKIE-
----------------AS---KEIENYSFSRKTLSKPIINY-----------TEISNK-EFNIFQITNIISCCIKCNYLN
YDFFLHLILDVEK-----------------I------NEKQSLDNIINYFYVISKILKTFSICNYKHKLYFHNEKKQ-FE
S-IL--E---------------------------------HKFNNTINKKEKKNKLN-----------NN-YNNDNKYNT
LYTLNKE-------------------W-----------KHNEIYRYSSNYYL---------YN-------------NNFF
FVECKNSNIKENDLQNKFELYWDELSEKIIKIIEKNLYDKNIKYILHNLMLCLSISEIKLLNIYILCLVIIKENYKFFSI
NNLYLYLKIFHKFKIYNYEIFHLISNHIKKYMHLVELRKKIKIIILCFNIFKKTNK-QEMELILHYFLNLDEKTKIKKDK
-EPF---------LKRDKF-N-ESIWKLPTDIQIKQ-NFINLDIFGNSS--------------------FQNNTS-----
---------------N--------NLNIINTN-----IN-LNKNNDVNNNNNNFNKYNDTKGNLNPNDDIKNKNKSLCDN
ALFN-------SS------------YSFDENKNE-DLDLIN-NNFFLKKIEKTEIFPSNLNFCNYLNILLMLILSCK---
--------NTYENIKLNTLFSKNNN-LI-KI-------------------KKGEDILEKYTKILKENLFNAKFSIIQFFE
KFADYLEKEK------------N-------------ELYNYQIMYILNFLKIINENVYMDIIKI-EKMKHYD-S------
--------------------------------------HL--------QT-N---SNYSSKKNFELKKEDFAFINSTVNK
D------F---HF-----------ND-IFNDDY------INHRYQYKSITESISNFSNLIRT--YNEAK-NLIS-KNKHS
SKKIKTFYKLNRFLTSDILLILEKNN-EEFFYCLLFYPYELKRTVVNIKE-D-TFFFNYEYDESLLINIEILFIYNFLKK
KFAN-NFFLSIIDATQFIKISKDEGKIMKKNG---------LSENSSNNCYIN--KENYILENILTT
>PVL_040010200
ML-----LTRDPRRIKRYHLA--------------------------------V-QAFFHS------------LQNGGPK
R-GN-----PETWV----------EGSRMGL-CARNPLHRHSHRN--E-LPNL-MQIRGAAKQAR-TAMSSNTEVGAST-
-------------------------------------------------------------------------GV-----
------SRG---------AIYFPPR-GE-SQTV-------E-PDPNA-ANNLCKKIFFLSKNGVKNESVWRHHLFEAERE
KKNFHLVSTKNLFLLLLGLCKSQHIVGAVLRG--GSPRGDHE---RGEAKETHT-ADVVDALIEILSKRIDRLTNGQRSL
LLHIIRKLRRMERYNHVVNEI-NGRILEGTPLKKLSARAFSSVLHVYARSGASN--TSREGEGPTCRR----------LP
LEET------ISNAFSEPNGQQNKLVKILLKGKVRLEDVLRLLGAMHKLRI--TNKQILQ-CVVQILNE--KVKEESYFL
IPSLLLYLANLNVYSEELWGKLKVVVMQNYRFYNSVHLTNVFYGFSKFRPDG-VEDLFNILASHIMETNVNVERSR----
RG-EKRLTQGRSNS--------------VDSNPFDEPKWEG-P--------PRGDTPD-TFNLFQATNIIRSCLLCSYLN
YSFFHFLLNGISL-----------------L------EEPQSLANQIDSLKVVSSILKTFNRCVYKSVICFNYTEKG-ED
P-SQ--Q-----------EG---Q-P-TY---------------------------------------------------
VHVLNSE-------------------D-----------IHKEMLTYRCRYDP---------CDS-------------HLP
MVEYLSMGSTPTEEQRQFESLWDDVSNRVRKKIEQNLGTPHLKLLLHKLILSLSSSTVRSANLYALCLTLLEENKRDISV
NNLFLYAQIFHRIKMYDYELFIWLVEHMKQNAHLLDVKKKAKIILLSFNIFKRINE-QEVQELCRVLTSHDDSSFL-EEE
-T-------------LFSD-A-SPMWEIPAAINMRR-SIVELDHLSRGT--------------------TPNAVH-----
---------------D--------ETGSSPIDG----DD-S-----------------------------------VGRS
PPVGEKPPPRKTP------------PMGETEEDP-NSALPS-KVNLFHKIEKTDTLPCHLEFTDYVNFLLILIHNWRG--
--------DASERVNLRSLISKGAN-DLVKI-------------------GRMDATLDGYTRRLEENLRRERGTIVKLFE
RLYRFSHRGP----------HAE-EADKLGSVNNLRSDCSLQVDYLLRFVEAISEEVHGDIVRE-MRSPLRDQL------
--------------------------------------RD--------QL-GN--RFAPLKRPFELKEEDLQFLNLSRGG
KGGKGS-P---SA-----------TPPTVHNNK------TINRYLYGSVLEAINLLRRSFQLHKCSNVA-GVSPKSSRNC
LNGMESFYKINGFLIADVAYIFEKGG-EKSFHFLLFYPHELKKTVVRKCG-N-RIFLKRECDESLLISTEVIFFYNFLRN
HFRH-EFLFSLVDTTPFVKFCQYTRGEALVG-------------GLPDGDR-GMREATRLLETISKA
>PGAL8A_00014600
MKS--VVLLKEITFLKSFSLNNKIQNDLRKF-FYNKNFNKKNLHTKITFRWNEINLSKKDY------------NKIFGVI
NAYC-----KNIYN----------DKPNFSY-FSYLS-STEKNVY--D--------------------------------
----------------------------EKEKY-NDNKDTKTS--NKSKYNTTY-----EKSIK-NVEENVNIQNN----
---------------------------KNIDTY-------E-HNALH-VNNICKKIYYMSKNNIKNEKEWNHYLLEFYKE
TENYKYLKIKSIFMLLLGLTKSKEHIKEIFIIK-D----------AEKNKKIHI-IDIVNNHISILSKKFDEMTNNQLSI
FLYIIQKWNKIEEYKEIINRI-NDKLLKKISLKKLNIRSFSNILHIYSKNYENF--HDIYS-------------------
------NNMQNKQKCIITNDILIRYINKISKEKFHMEDILLILSSMYKLKI--KNNNIFQ-SVIQILNV--NIKDDNYFL
IPSLLLSLANLNIYNEELYLKLKNIIMQNYYFYNSVHLTNIYYSFSKFKPNY-VEELFDKLSIHIIQNFVKKKGKENMK-
-------------------IPKETINEPVSTNLLKRPLISD-----------RQINNQ-KFNIFQITNILNSCIKCNYLN
YDFFLHLILDVEK-----------------I------NEKQSLDNIINYFYVISEILRTFHICSFKYKLYLHNETKQ-YE
S-ID--E---------------------------------NQFNKINNKEEKKKKLN-----------NN-YNNDNKYNT
LYILNKE-------------------W-----------KHNEIYWYNTSYNL---------YN-------------NNFF
FVEFKNVNIKKNNLQNKFELYWDDISKKIIKIIEKKLYDKNIKYVLHNLMLCLSLSEIKLLNLYILCLVIIRENFEFFSI
SNLYLYLKILHKFRIYNYEIFHLIFNHIKKYMHLVELRKQIKIILLYFNIFKKADK-HEMELISKYFLNLNENSKIKNEK
-ESF---------LKNDEF-K-QNMWKLPTDIKMKQ-NFINLDNLENSS--------------------FHNNKS-----
---------------N--------NLNNINTN-----DN-INLNNGIKSNNNSLNKYNYTIDNLNFTNDIKNNSNNLYND
TLFN-------SS------------YAFDENKNE-DLNLIN-DNFFFKKIEKTEIFPSNLNFCNYLNILLILILNFK---
--------NIYENIKLNTLISKDDN-LI-KI-------------------KEGDNILEKYTEMLKENLINAKFSIIQFFT
KFTDYLEKEK------------N-------------ELYNYQTMYILDFLKTINENIYMDLIKI-EKMKKYD-P------
--------------------------------------YL--------QT-N---SINSSKKIFELKKEDFIFINSTVNK
N------F---TF-----------ND-ILNDHY------INHRYQFKSINEAINNFSSFIKTYKYKETD-ILIS-KNKYS
FKKIKTFYKLNRFLTSDILLILEKNN-DEFFYFIIFYPYELKRTVVNIKE-D-TFFFNYEYDESFLINIEILFIYNFLKK
KYSK-NFFLSIIDATQFIKFSKNVDEIMKKNR---------LNENSFNSYSGN--KEYYILENILKT
>PCHAS_0309600
MTSNVGIISSEVLSLKWYSINNNISNKILNR-FFNNS--YNKFGLKV-FFHSYE-NVTKKWKNKNKYKNYILLVKKNELH
N--K-----AHIGY----------R-TDWEI-NKKHM-SLVPNKYGVNFSSHT-D-------------------------
K----------------------------------------------------------------------SFDSNKILH
K-----VKH---------AKRVEQH-DEERKERN------D-ENAIR-INNLCIKIYDIGKNGVKNKEEWIRYLVEYCKE
EENHKFIKTKQMFMLLIGLSKLKGKINIVHYK----VG-YEN---REENKAAHI-SDIVDRHIEVLSKKINEMTNKQLSI
FLYILEKWKKMEKYKEIVNII-NDKILKKTTFKKLNVRTFCNVLHVYSKRCEMD--TSD---------------------
--------INEEQKYDVINIQINKFIAKLSNSKCSVEDMLFFLSSIDKLKIKIKEKDMIE-NVVKILND--NIQDTNYFI
IPSLLLYLSNLNIYNEELYLKLKNIILENYCFYNSIHITNIFYAFSKFKPDF-VHELFDTLSNYIMHTFLKEKEKDDKTV
NEYNRAILKNT--Q-----------------------INKN-K--------FLKYDEQ-MFNIFQITNIINSCIKCDYIN
YNFFHDLILSSET-----------------V------Q-EHSLDNLINFFKCISNILKRFNVHMYKYAMHFYTSEKM-EC
A-GN--N-----------SQ---C-IQSCDPHINEKTSPKETETNTHNYKESIEHVEHVEHVENVEKLGG-ENKTAYSYS
LMENQ---------------------G-----------YYKTVYEYFTNRYMMKNSFFIEQYNTFGGV-ENSTKITEPNY
TEDI--THTSNINLMNIFNKMRDNVSEQVRIIIENNLYDKNLQYILHNLMIFMYQSEVKYANLYTLCISILERNLFFFSI
NNLYLYIKIFNKAKIYNYEILHNIFEYIYNHFDKFELKKKAKIVLLSYDIFKKINE-QQMQLLTNFFLDN-SKFNDENKI
DISKYDKLNNKHKINNSCD-I-TQKWLLPTSTELKQ-NVFNTKKKSATS--------------------LYDD-------
-------------------------MHILENN------E-L-----------------------------------NLN-
DFLN-------NKMDVENKKT---------NEYQ-YSTLTSSDQVFLKKVEQTEVYPFNFDFNEYIKFLLILIHDVS-NK
IFDNKTDDKNSINISLIPLISKNEQ-NLVKI-------------------KNEDPVLERYSELVKQNLNKRKNLIIQIFS
KIADMVGKEK------KIKTDET-------------DLYIDQVSYILYFIKLMDENLYRSIMEI-EQIKKVR-T------
--------------------------------------NHGIIKGENVGE-DPKCATLFGTTLFELKKEDMEFIASENGK
KNSEHE-M---CY-----------DNLFLYEDK------INYRYKYKSVNDSIKNVTNNLKKMKFNEIA-KFDN-TNKYN
FKKMNKFYKLDTYINIDILFTLEKNE-KEFYHFLIFYPYELKKIITNIKK-N-KIIFTHSYDESFSFCTEILCIYNFLKK
KHQT-NFSFTILDTTSFVNFSEWKCEHVEINKKIKLVEKKQPIDPLFNQDL-NIQKLKKLLEEITSL
>PBILCG01_0213100
MKNKCVFLTKEINIFKYVTIKDEIRKYMLRCTSFNNNGCNNKFIRKLHFYHTYV-PTFYSH------------LKKLEIE
K--K-----CHIYN----------ENNNIIV-YKRLI-SVHKNKK--EYHHNI-N-------------------------
EML-----------------------INNEDGK-DNNVDIKEN--NKL-YS-NG-----KDHIN-KKKNNVKINYNKILI
QTNEQ-HKK---------SKIDNNW-NENSHVRE------D-EIYLH-VNNLCKKIYYLSKNKIKDENLWKHYLIQYYKE
NKNYDHIKIKNIFMLLLGITNSNKHIKDMIIVINDEEKINEK---RKKKKNIKL-IEIVYNHLDILSKKINQMTNNQLSI
FLYILEKWNMIDNYKDITNEI-NLKILNQTSLKKVNIKCFLNVLYIYSKNYEQN--VNNNNNNNNNNNNN----------
NNNNNNNNFCKEQKCVITKDKIKIFINKFGKQKFRIEDILYLLSSMYKLKI--KNKNILN-NIIQYLNIQNVIKDSNYFL
IPSLLLSLANLNIYDQQLYLNFKNIIMENYYFYNSIHFTNLFYSFAKFKPDY-VQELFEKIATHIMIHTNNSFRDNNDST
TE-TQIILKGKEKEINNTLKLKNHKNNDFIENIEKYPINNK-I--------LDQTNNN-TFNIFQITNIINSCLKCNYVN
YGFFSYLLKQGNL----------------FI------DNSEPLDNLINVFICVSKILKHFNV--FKYKLYFHYEKKE-KN
Q-YQ--Q-----------EN---W-L-VHNDLTCSGKNHENSRNKIANWQNKIENDN----------LDN-KNNNMDFNN
MMTSPFYYY----YYNDDDDPSKGYCN-----------LFQILYGYNSGYNL---------YTSFSSL-SYVVKYNEQMF
LKKV--KDSKQSEVPHNFEIHLDKISDKILKIIEQNLNHENMKYIIHNLMISLSLCDIKYLNLYALCFFILKENYYYLSI
DNLYLYLEILHRMKIYNHDIFHSIIEYINTHVHALESQKKMKFFLLSYNIFEKINNPADMKEMCDFFLSSKDKIEKENGN
DELI---------LGKCTH-D-KNLWKLPTDIQIKQ-NLINLDNFQKEL--------------------LFKNDN-----
---------------D--------KMGNHDNN-----RK-I-----------------------------------TGHD
KFFC-------NN-------------ENNTKKEK-YFNLKN-EVMIFKKIEKTETLPCTLNIYDYLNFLLILIFYECNNK
I-----K-ECDEKINLNFLFSKDAN-VI-TIQNEVFE-KNNKINNPCEYVKNKQYILDKYSEMLKENLFNIESSLIQLFS
IIVNLLEKGE----------DDK-------------ELFVNQLMFILDFIKIINEKVYINIMKIVKKMKNYD-E------
--------------------------------------NI--------KR-KNNFTTHSNNKYFQLKKVDLEYINSSINN
KK---KKY---TY-----------NDFFFNENN------INYRYQYQSVHKAIQIFSYNIIRYSHNEKI-NTHYKNNQYI
IKDIKTFYKLDNFLISDILLILEKQNKQEIFYFLLFYPFELKQTVIHIKNNN-TFFFNYKYDETFLFNMEILFLYNFVKN
KFSEKTCSFSIIDTTQFIDFSKNEYTNGHTNE---------FYEHLFYSNI-N-----------EEN
>PADL01_0209200
MKNKCVFLTKEINVFKYVTVKDQIRKYMSICNSFNNN-CNNKFMRNLHFYHTYV-PTFYSY------------LKKLKIK
K--K-----CYIYN----------ENNNIVV-YKRLI-SVHKTIK--ECHLNT-N-------------------------
DVL-----------------------INIEEGKNDNNVYIKEN--NKM-YRRND-----KDNIN-KKKNHVKINNNKTLI
QTNEE-HKK---------SKIENKG-NENSHVKE------D-EIYLH-VNNLCKKIYYLSKNKIKDENLWKHYLIQYYKE
NKNYDHIKIKNIFMLLLGITNSNKHIKDMIIVINEEEKINEKIKINNKKKNIQL-INIVYNHLDILSKKINQMTNNQLSI
FLYILEKWNMIDNYKDIINEI-NFKILNKTSLKKVNIKCFLNVLYIYSKNYEQI--ENNNNNNNN---------------
-NNNNNNNMCKEQKCVITKDKIKIFINKLGKHKFRVEDILYLLSSMHKLKI--KNKIILN-NIIEYLNIENVIKDSNYFL
IPSLLLSLANLNIYDQQLYLNFKNIIMENYYFYNSIHFTNLFYSFAKFKPDY-VQELFEKIATHIMMHTNNSFTDNNEPT
PK-THIILNENEIEMNNTLKLKNHKNNDIIENIQKYPINNK-M--------WNQKNNN-TFNIFQITNIINSCLKCNYVN
YDFFSYLLRQGIL----------------FI------DNSEPLDNLINFLNCISKIIKRFNV--FKHKLYFHYEKKN-NN
Q-WE--Q-----------KN---W-L-VHNDLTCSGKNLENSRNKIANWKNKIESDN----------LYNNNNNNIYINN
MMTSPISYY----Y----DESSKGYCN-----------LFQILYGYNSGYNL---------YTTYNSL-SYVVKYNEQML
LKKV--KDTKQSEVPHNFEIHLDNISDKILKIIEQNLNNENMKYIIHNLMISLSLCDIKYLNLYGLCLFILKENYNYLSI
DNLYLYLEILHRMKIYNYDIFHSIIEYINTHIHVLESQKKMKIFLLSYNIFQKINNPEDMKEMCDLFLSSNNKIEKENGN
NDLM---------LGECTH-E-KNLWKLPTDIQIKQ-NLINLDNFQKDL--------------------FSNSDKYNDN-
--------------NN--------MMTNHNNN-----RN-I-----------------------------------NGRD
KFFS-------YN------------ENNIKKRGK-YFNLKN-EIMVFKKIEKTETLPCTLNIYDYLNFLLILIFYQCNNK
I-----K-ECDEKINLNFLFSKDAN-VI-TIQNGMYR-KNNKIDNPYESVKNKQYILDKYSEMLKENLFNIESSLIQLFS
IIVNLLEKGE----------DDE-------------ELFVNQLMFILDFIKIINEKVYISVMKIIKKMKNYD-E------
--------------------------------------NI--------KR-KNNFTTYSNNKYFQLKKVDLEYINSSINN
KK---K-N---TD-----------NDFFFNEYN------INYRYQYQSVHKAIQLFSDNIIRYSYNKKI-NRHDKNNQYI
IKDMKTFYKLDKFLISDILLILEKQNKEQVFYFLLFYPFELKQTIIHIKN-N-TFLFNYKYDENFLFNMEILFLYNFLKK
KFSEKTCSFSIIDTTQFIDFSKNEYINEHTNE---------FYENLFNSTI-N-----------EKI
>PGSY75_0210500
MKNKCVFLTKEINVFKYVTVKDQIRKYISRCNSFNNN-CNNKFMRNLHFYHTYV-PTFYSY------------LKKLEIK
K--K-----CHIYN----------ENNNIVV-YKRLI-SVHKTKK--EYHLNT-N-------------------------
DVL-----------------------INIEEEKNDNNVDIKEN--NKM-YRRND-----KDHIY-KKKNHVKINNNKILI
QTNEE-HKK---------SKIENMG-NENSNVKE------D-EIYLHVVNNLCKKIYYLSKNKIKDENLWKHYLIQYYKE
NKNYDHIKIKNIFMLLLGITNSNKHIKDMIIVINEEEKINEKIKINNKKKNIQL-IDIVYNHLDILSKKINQMTNNQLSI
FLYILEKWNMIDNYKDIINEI-NFKILNKTSLKKVNIKCFLNVLYIYSKNYEQI--ENNNNN------------------
---NNNNNMCKEQKCVITKDKIKIFINKLGKHKFRLEDILYLLSSMHKLKI--KNKNILN-NIIEYLNIENVIKDSNYFL
IPSLLLSLANLNIYDQQLYLNFKNIIMENYYFYNSIHFTNLFYSFAKFKPDY-VQELFEKIATHIMMNTNNFFTDNNEPT
TK-THIILKGNEIEMNNTLKLNNHKNNDIIENIEKYPINNK-I--------WNQKNNN-TFNIFQITNIINSCLKCNYVN
YDFFSYLLRQGIL----------------FM------DNSEPLDNLINFLNCISKILKHFNV--FKHKLYFHYEKKN-KN
Q-WE--Q-----------KN---W-L-VHNDLTCSGKNLENSRNKIANWKNKIESDN----------MYN--NNSIYINN
MMTSPISYY----Y----DESSKGYCN-----------LFQILYGYNSGYNL---------YTSYNSL-SYVIKYNEQMF
LKKV--KDTKQSEVPYNFEIHLDNISDKILKIIEQNLHNENMKYIIHNLMISLSLCDIKYLNLYALCLFILKENYNYLSI
DNLYLYLEILHRMKIYNYDIFHSIIEYINTHVHVLESQKKMKIFLLSYNIFQKINNPEDMKEMCDLFLSSNNKIEKENGN
NDLM---------IGKCTH-E-KNLWKLPTDIQIKQ-NLINLDNFQKDL--------------------FSNSDNYNDNN
NDKYNDNNNDNNNNND--------MMTNHDNN-----RN-I-----------------------------------NGGD
KFFS-------YN------------ENNIKKRKK-YFNLKN-EIMVFKKIEKTETLPCTLNIYDYLNFLLILIFYQCNNK
I-----K-ECDEKINLNFLFSKDAN-II-TIQNGMYG-KNNKIDNPYESVKNKQYILDKYSEMLKENLFNIESSLIQLFS
IIVNLLEKGE----------DDE-------------ELFVNQLMFILDFIKIINEKVYINVMKIIKKMRNYD-E------
--------------------------------------NI--------KR-KNNFTTYSNSKYFQLKKVDLEYINSSINN
KK---K-N---TY-----------NDFFFNEYN------INYRYQYQSVHKAIQLFSDNIIRYSYNKKI-NTHDKNNQYI
IKDMKTFYKLDKFLISDILLILEKQNKEQVFYFLLFYPFELKQTIIHIKN-N-TFLFNYKYDENFLFNMEILFLYNFLKK
KFSEKKCSFSIIDTTQFIDFSKNEYINEHTNQ---------FYENLFNSTI-N-----------EKI
>PCOAH_00008840
ML-----LTREPLRKKTYHLA--------------------------------F-QAFFHS------------LQNGGPK
R-EN-----PEKWG----------EGIKMGL-HARNPLNHHSHRN--E-LTNL-TQIRGALRQARRTAMSSNTEAQKKVD
ESVE----------------VPVGGKRNNPSGY-SPRNRIRTD--GRI-HR-E------NDYTSPQDEHTVECGLS----
------MRA---------ARKGSTQ-EE-SQKV-------N-PELNA-ANNLCKKIFYLSKNGVKNENVWKHYLIEVDRE
KKNFHLVSTKNVFLLLLGLSKSQHIVKVLLRR--GTVKGDHE---REEAKETHR-DDLVDTLIDTLSKRMDRLTNSQRSL
LLHIIQRLHRIEKYNHVVNEI-NSRILEGTPLKKLSARAFSSVLHVYANGGASV--SSIEGEVPTCRR----------LS
LEDT------ISNAFSERNGQQNKLVKILLKGKVRMEDILRLLGAMHKLKI--KNKQILQ-CVVQILNE--KVKDESYFL
TPSLLLYLANLNVYNEELWRKLKMVVMQNYRFYNSVHLTNIFYGFSKFRPDD-VEDLFDILASHIMDTDLYKEQCR----
KK-EKQLTQGKSGS--------------VDSNLFDQPKWED-P--------PRDNAVN-TFNVFQTTNIIKSCLLCNYLN
YSFFHFLLDRFSK-----------------S------EEPQSLDNQIDSLKVVSTILKRFNRCVYKHVLRFNYTEKG-EY
P-SL--H-----------DG---Q-H-TY---------------------------------------------------
VHLLNSE-------------------S-----------THKEMHTYSCSYDM---------CDS-------------HLP
MVEYASVGSTPKEEQRQFETYLDEVSEKVRKNIEQNLGTPHLKLLLHKLMLSLSGTSVRFVNLYALCLIILEENKKDLSV
NNLFLYVQIFHRIKLYNYELFSWLVEHIKQNTHLLDVKKKIKIILLSCNIFKRINE-KEVQELCRFFLSSDDSSFSRKGE
-A-------------IFTD-A-PPMWEIPAEINMRG-NMVDLDRIPRWS--------------------TPNNMH-----
---------------D--------ETGSFANGG----DD-S-----------------------------------AGRN
FPVG-------------------------ENKDP-NFALPS-KENLFIKIEKTDTLPCHLELTDYINFLLILIQNWKG--
--------DGRGRLDLLSLISKGPN-DIVKI-------------------GQMDTTLDEHTKRLEENLHRERGTIIKLFQ
KMDRFSRRGP----------YTD-EANTVGNLHGLRSDYSLQMDYLLHFIKVISEEVHDDIVRT-LEGRGIQ-L------
--------------------------------------GG--------QM-KD--RCASLKSPFELKEEDLQFLNLSRSG
KG---S-P---SV-----------SPPTVHNNK------TINRYMYGSVRETVDLLRQSFQLHKCSNIA-GVSSKYSKNY
LNEMESFYKINGFLTADVAYIFEKGE-EKLFHFLLFYPHELKKTVVRKCE-N-RIFLKQEFDESLLICTEIIFFYNFLRK
NFRN-QFFFSLVDTTPFVKFSQCTNGDALVG-------------GIPDGDR-VMREATSLLETISNV
>PmUG01_04021800
MRKRTLSIIREAVSLKYFSFTNKINNSFFV--SFVDK-YKQNFIINT-NLHTYL-STYSHN------------NSK----
---D-----C------------------ITINVKSIL-CKHNVLH--NQRVSILFPIKWGS-------------------
LLP-----------------------ICNKH---MLGFPIKQK--QKY-SS-LISKYLTWKLIT-EKYNSTSTVVATTLI
GTNSNLHNSYSTSNDGKNNNIDGRPPLQSSSVKDDTNYGGDKTQMAV-LNTVCRKIYYLGINRIKNEKEWEKYIIDFCKE
IKYYEFINLKSIFMLLLGITKSKEHVKNISSFTIIKNDITH----QHYKKKIHI-YDIVYIYIDILAKKIKSMTKNQLSI
FLYLLQKWNKTQKYEDIIYTIICEQISANTKMRNFNVRSFCSILHLYAKNYQIY--ANFDNSQNNRNYQNTEKRFCIGTS
REDTANKLSSSMKNCIVTDEHIKKIVSKFLRTKFRLEDVLYFLSSMYKLKI--NKNSIFESSLVQMLNE--NLINANYFL
TPSLVLQLANLNIYNEELYKKLKCIIMQNYYFYNSVHITNIFYAFSKFNADSAVYDLFEKLSTHIMYNFPQKEKPSSSMK
EE-QNL-------------------CSPTNENTQNRC---------------MNNIFS-TFNIFQVTTIINSCLKCNYMK
YDFFHALLLKVFTPTEAVTAVEGVTSETEQI------QGQHTLDNLVNHLDVISKILKSFKIFVYKHITCFHHYDKGNED
K-NP--Q-----------VG---Q-C-TRPN-NC-----------------PLEDVY----------FD-----EGY--P
VCLLNKE-------------------W-----------VHKKVYRYASNYCL---------KGNDDNDRHYDC-FFLPYV
DQNE--VSSKKIREQNKFELFWDNVSEKIRIIIENNLYDEKLKYILHNLMLCLSFSEVRFTNLHAYCQVIVKENFHFFTL
NSLYMYIKIWYKFKIFNYEILEILLEQIYKNFHLLQDKKKIKINLLSYIIFKKINT-QKGNQLIHLFLYEGENNKLKFEK
ENLK---------EKKNFN-P-TSTWDLPTETQLKQ-NFKNVEICSNFP--------------------IINY-------
---------------D--------EVDNRSYNGATRDDN-S-----------------------------------LSEE
KRIS-------EC----------A-TIVQGKKEKASSSTRI-NESVCKQVERTESTPCSLHFFDYLNFSLFLILTQKS--
--------NADGCFELSALFSKGGS-SSSSSSN--SS-SNSSIVLMHFSEGGKEEVLEKYSKRVEKNILNRKESIVRFFL
IFADYLGN------------EKS-------------SLHIFQMLYILHFIKIINEDIYSDIMKL-EKMKNFS-S------
--------------------------------------PS--------A--ANKSEAYHNKKIFRLRKEDLQFINLAGGG
NT---T-ERDEVAGDEFQCEHTPCYSFSLHENNTHYAHYAYYRYQYESVKESIRSLSKVFKTFKYNQAI-CA-SRESKYS
LKRIEVFYKLSTFLTVDMMFELEKEN-QEFYHFLLFYPQELKRTIVSVRE-DGTSFFKYEYDDSPLIHTEILFIYNFLKK
IFPK-NIRFSIVDTTQFITLSTYENEKVKTER---------VCEHVFNNDI-KSNAIEFILEHIMGM
>PVP01_0414400
ML-----LTRDPRRIKRYRLA--------------------------------V-QAFFHS------------LQNGGPK
R-GN-----PETWV----------EGSRMGL-CARNPLHRHSHRN--E-LPNL-MQIRGAAKQAR-TAMSSNTEVGAST-
-------------------------------------------------------------------------GV-----
------SRG---------AIYFPSR-GE-SQTV-------E-PDPNA-ANNLCKKIFFLSKNGVKNESVWRHHLFEAERE
KKNFHLVSTKNLFLLLLGLCKSQHIVGAVLRG--GSL--------RGEAKETHK-ADVVDALIEILSKRIDRLTNGQRSL
LLHIIRKLHRMERYNHVVNEI-NCRILEGTPLKKLSARAFSSVLHVYARSGASN--TSREGEGPTCRR----------LP
LEET------ISNAFSEPNGQQNKLVKILLKGKVRLEDVLRLLGAMHKLRI--TNKQILQ-CVVQILNE--KVKEESYFL
IPSLLLYLANLNVYSEELWGKLKVVVLQNYRFYNSVHLTNVFYGFSKFRPDG-VEDLFNILASHLMERS------R----
RG-EKRLTQGRSNS--------------VDSNPFDEPKWEG-P--------PKGDTPD-TFNLFQATNIIRSCLLCSYLN
YSFFHFLLNGINR-----------------L------EEPQSLENQIDSLKVVSSILKTFNRCVYKSVICFNYTEKG-ED
P-SQ--Q-----------EG---Q-P-TY---------------------------------------------------
VHVLNSE-------------------D-----------IHKEMLTYRCRYDP---------CDS-------------HLP
MVEYLSMGSTPTEEQRQFESLWDDVSNRVRKKIEQNLGTPHLKLLLHKLILSLSSSPVRSANLYALCLTLVEESKRDISV
NNLFLYAQIFHRIKMYDYELFIWLVEHMKQNAHLLDVKKKAKIILLSFNIFKRINE-QEVQELCRVLTSHDDSSFL-EEE
-T-------------LFSD-A-SPMWEIPAAINMRR-SIVELDHLSRGT--------------------TPNAVY-----
---------------D--------ETGSSPIDG----DD-S-----------------------------------VGRS
PPVGEKPPPRKTP------------PMGETEEDP-NSALPS-KVNLFHKIEKTDTLPCHLEFTDYVNFLLILIHNWRG--
--------DASERVNLRSLISKGAN-DLVKI-------------------GRMDATLDGYTRRLEENLRRERGTIVKLFE
KLDRFSHRGP----------HAE-EAAKLGSVNNLRSDFSVQVDYLLRFVEAISEEVHGDIVRA-MGDQQRDPL------
--------------------------------------RD--------QL-GN--LFAPLKRPFELKEEDLQFLNRSRGG
KG---S-P---SA-----------TPPTVHNNK------TINRYLYGSVLEAINLLRRSFQLHKCSNAA-GVSPKSSGNY
LNGMESFYKINGFLIADVAFIFEKGG-EKSFHFLLFYPHELKKTVVRKCG-N-RIFLKRECDESLLISTEVIFFYNFLRR
HFRH-EFLFSLVDTTPFVKLCQYTSGDALVG-------------GLPDGDR-GMREATRLLEAISKA
>PKNH_0410700
ML-----LTRDPLRKNSYHLA--------------------------------F-QAFFHS------------LQNGGSK
R-GY-----PETWG----------KGSKMGL-DAKNPLDHHGHRN--K-LTNL-MQIRGSLRQARRTAMSSNTEAYKKVK
ESVD----------------VPVGGERNNPSGY-STRNRIKTN--GRI-HS-E------NDYTSQQDEQKVECGLS----
------MQA---------AKRMSPH-KK-SEEV-------N-PELNT-ANNLCKKIFYLSKNGVKNENVWKHYLIEVGKE
KKNFHLVSTKNLFLLLLGLSKSQHIVKVILHR--GTARGNHE---MEEAKETHG-DDVLDTLIDTLSKRMDQLTNGQRSL
LLHIIQKLQRIEKYNKVVNEI-NGRILEGTPLKKLSARALSSVLHVYANGGSSV--SSREGDAPTCRH----------LS
LEET------ISNAFSERNGQENKLVKILLKGKVRMEDILRLLGAMHKLKI--KNKQILQ-CVVQILNE--KVTDESYFL
TPSLLLYLANLNVYNEELWRKLKMVVMQNYRFYNSVHLTNVFYGFSKFRPDD-VEDLFDILASHIMDKNMYKEQCR----
KE-ERQLIHGNSGS--------------VNSNLFDHPKWED-P--------LRDCTSD-MFNIFQTTNIIKSCLLCNYLN
YNFFHFLLHQLRR-----------------S------EEPQSLDNQIDSLKAVSSILKTFNRCIYKHMVCFNYIKKG-EN
S-SL--Q-----------DG---Q-H-TY---------------------------------------------------
VHLLNSE-------------------S-----------IYNQMYTYSCNYDM---------RDS-------------HLP
MVEYLSVGSTSKEEQRQFERYWDEISENIRKKMEQNLGTPHLKLLLHKIILSLSASTVKSINLYALCLIILEKNKKDLSV
NNLFLYAQMFHRIKLYNYELFIWLAEHIKQNTHLLDVKKKIKIILLSCNIFKRINE-QEMQELCRFFLSSDDSSFSIKEE
-A-------------TFAD-D-SPMWEIPAEINMKR-NMVDLDCISRWT--------------------TPNSVH-----
---------------D--------QTENFANGG----DDNS-----------------------------------VGRN
FPVGEKTLHG-KP------------LIGETKKNP-NFALPS-EGNFFMKIEKTDTLPCHLEFTDYINFLLILIHNWKG--
--------DESGRFDLLSLISKGTN-DIVKI-------------------GQMDATLDEHTKRLEENLHRERGTIVKLFE
KMDRFSRQAP----------HAEEEANMVGNLYGLRSDCSLQIDYLLHFIKAINEEVYNDIVGA-LKGKVSQ-M------
--------------------------------------GS--------QM-ED--QYASLKSPFELKEEDLQFLNMSRCR
KG---S-L---HT-----------SPPTVHNNK------TINRYMYGSVRETVDLLRQSFQLHKCSNIA-DVSSKNSRNY
LSGMESFYKINRFLIADIAYILEKGE-EKLFHFLLFYPHELKKTVVRKYE-N-RIFLKQEFDESLLICTEVIFFYNYLRK
NFRN-QFFLSLVDTTPFVKFFQCTNGDVSVG-------------GIPDGDR-VMREATRLLEIISNA
>MKS88_001156
MRKRTLSIIREAVSLKYFSFTNKINNSFFV--SFVDK-YKQNFIINT-NLHTYL-STYSHN------------NSK----
---D-----C------------------ITINVKSIL-CKHNVLH--NQRVSILFPIKWGS-------------------
LLP-----------------------ICNKH---MLGFPIKQK--QKY-SS-LISKYLTWKLIT-EKYNSTSTVVATTLI
GTNSNLHNSYSTSNDGKNNNIDGRPPLQSSSVKDDTNYGGDKTQMAV-LNTVCRKIYYLGINRIKNEKEWEKYIIDFCKE
IKYYEFINLKSIFMLLLGITKSKEHVKNISSFTIIKNDITH----QHYKKKIHI-YDIVYIYIDILAKKIKSMTKNQLSI
FLYLLQKWNKTQKYEDIIYTIICEQISANTKMRNFNVRSFCSILHLYAKNYQIY--ANFDNSQNNRNYQNTEKRFCIGTS
REDTANKLSSSMKNCIVTDEHIKKIVSKFLRTKFRLEDVLYFLSSMYKLKI--NKNSIFESSLVQMLNE--NLINANYFL
TPSLVLQLANLNIYNEELYKKLKCIIMQNYYFYNSVHITNIFYAFSKFNADSAVYDLFEKLSTHIMYNFPQKEKPSSSMK
EE-QNL-------------------CSPTNENTQNRC---------------MNNIFS-TFNIFQVTTIINSCLKCNYMK
YDFFHALLLKVFTPTEAVTAVEGVTSETEQI------QGQHTLDNLVNHLDVISKILKSFKIFVYKHITCFHHYDKGNED
K-NP--Q-----------VG---Q-Y-TRPN-NC-----------------PLEDVY----------FD-----EGY--P
VCLLNKE-------------------W-----------VHKKVYRYASNYCL---------KGNDDNDRHYDC-FFLPYV
DQNE--VSSKKIREQNKFELFWDNVSEKIRIIIENNLYDEKLKYILHNLMLCLSFSEVRFTNLHAYCQVIVKENFHFFTL
NSLYMYIKIWYKFKIFNYEILEILLEQIYKNFHLLQDKKKIKINLLSYIIFKKINT-QKGNQLIHLFLYEGENNKLKFEK
ENLK---------EKKNFN-P-TSTWDLPTETQLKQ-NFKNVEICSNFP--------------------IINY-------
---------------D--------EVDNRSYNGATRDDN-S-----------------------------------LSEE
KRIS-------EC----------A-TIVQGKKEKASSSTRI-NESVCKQVERTESTPCSLHFFDYLNFSLFLILTQKS--
--------NADGCFELSALFSKGGS-SSSSSSN--SS-SNSSIVLMHFSEGGKEEVLEKYSKRVEKNILNRKESIVRFFL
IFADYLGN------------EKS-------------SLHIFQMLYILHFIKIINEDIYSDIMKL-EKMKNFS-S------
--------------------------------------PS--------A--ANKSEAYHNKKIFRLRKEDLQFINLAGGG
NT---T-ERDEVAGDEFQCEHTPCYSFSLHENNTHYAHYAYYRYQYESVKESIRSLSKVFKTFKYNQAI-CA-SRESKYS
LKRIEVFYKLSTFLTVDMMFELEKEN-QEFYHFLLFYPQELKRTIVSVRE-DGTSFFKYEYDDSPLIHTEILFIYNFLKK
IFPK-NIRFSIVDTTQFITLSTYENEKVKTER---------VCEHVFNNDI-KSNAIEFILEHIMGM
>PRCDC_0209400
MKNKYVFLTKEINVFKYVTRNDEIRKYILRCTSFNNNGCNNQFIKKLHFYHTYI-PTFYSY------------LKKLEIK
K--K-----CHIYN----------ENNNIVI-YKRLI-SIHKNKK--EYHVNI-N-------------------------
EVL-----------------------INNEDEK-DNKVNIKEN--NKM-YR-NS-----KDHIQ-KKKNHVKINYDKILI
QTNEQ-HKK---------SKIEDKG-NENSHVRE------D-EIYLH-VNNLCKKIYYLSKNKIKDENLWKHYLIQYYKE
NKNYDHIKIKNIFMLLLGITNSNKHIKDMIILINDEEKINEK---RKKKKNIKI-IEIVYNHLDILSKKINQMTNNQLSI
FLYILEKWNMIDNYKDITNEI-NFKILNQTSLKKVNIKCFLNVLYIYSKNYEQN--INNKNNNNNNNKNNYN-------D
SNNNNNKNICKEKKCVITKDKIKIFINKFGKQKFRIEDILYLLSSMYKLKI--KNKSILN-NIIQYLNIPNVIKDSNYFL
IPSLLLSLANLNIYDQQLYLNFKNVIMENYYFYNSIHFTNLFYSFAKFKPDY-VQELFEKIATHIMMHTNNSFTDNNEST
PE-TQIILKGKEKEINNNLNLKNHKNNDFFENEDKYPINNK-M--------VNQTNNN-TFNIFQITNIINSCMKCNYVN
YDFFSYLLKQGNL----------------FM------DNSEPLDNLINILNCVSNILKNFNV--FKHKLYFHYEKKE-KN
Q-WE--R-----------EN---W-L-VHNDLTCSGKNYESSRNKIANWQNKIEHNN----------LDN-KNNNMDFNK
MMTSPFYYY----Y---DDDPSKGYCN-----------LFQILYGYNSGYNL---------YTSFSSL-SYVIKYNEQMF
LKKF--KDSNQSEVPHNFEIHLDNISDKILKIIEQNLNHENMKYIIHNLMISVSLCDIKYLNLYALCFFILKENYYYLSI
DNLYLYLEILHRMKIYNHDIFHSIMEYINTHVHALESKKKMKIFLLSYNIFQKMDNPADMKEMCDFFLSSNNKIEKENGN
DDLM---------LGKCTH-E-KNLWKLPTDIEIKQ-NLIYLENFQKEL--------------------FSNNDN-----
---------------D--------KMANHDNN-----RH-I-----------------------------------LGHD
KFFS-------TN------------DENKIRKEK-YFNLKN-EIMVFKKIEKTETLPCTLNIYDYINFLLILIFYQCNNK
I-----N-ECDEKINLNFLFSKDAN-VIITIQNEVYKKKNNKIKNPCKYVKNKQYMLDKYSEMLKENLFNIESSLIQLFS
IIGNFLEKGE----------DDK-------------ELFVNQIMFILDFIKMINEKVYINIMKIVKKMKNYD-E------
--------------------------------------NI--------KR-KNNFTTYSNNKYFQLKKIDLEYINSNINN
KK---K-N---TY-----------NDFFFNENN------INYRYQYQSVHKAIQIFSDNIIRYSHNEKI-NTHYKNNKYI
IKDIKTFYKLDNFLISDILLILEKQNKEQIFYFLLFYPFELKQTVIHIKN-N-TFLFNYKYDETFLFNMEILFLYNFLKN
KFSEKTCLFSIIDTTQFIDFSKNEYTNGHTNE---------FYEHLFNSNM-D-----------EEN
