# Supplementary material for: Phosphorylation in the Plasmodium falciparum Proteome: A Meta-Analysis of Publicly Available Data Sets
Source: J Proteome Res. 2024 Oct 30;23(12):5326–41. doi: 10.1021/acs.jproteome.4c00418 (PMC11629380; doi:10.1021/acs.jproteome.4c00418)
Supplement: Supplementary file 7 — pr4c00418_si_007.zip [file pr4c00418_si_007.zip › plasmodium_alignments/PF3D7_0210600_orthos.afa]

>PocGH01_04019500
MFYLDTHNLLYVGSCFLASVCTLCVCRNRELFPHISENKPIGHLYRLLNIHKYESFNIIIQIHHINLKIGDDDNSKYIVH
LKIGNRYSYTHYYKQYLNKIHIEERKNMVVKQNNTVLTIEVYKKGTLKNTYIGSAEIHIYNDIIKKLFPCNMYFNVVNKN
QIVATACLSFHYINLDCIKKEDQIYTSLFIETIISVQKIQGKNNEKIEKLINQGTEHFEAIKEMDVSSTIYKNISNLAIE
DKIRLFCKNLNGHLLHSNFYIKRFYNKYYFYLHFFKGKFYWCYYNEEADAKVDKNRVGYIRLEHVVNVYSDVYSHKYFYV
KYRKKREKKENYLYLKTMDKDRNIWVNIIHDFIILVSNYRREKKNKRNKIKELTNVYTEG-ASKEEIEMNNKLSRTFST-
NSMKNKYLEKKNMAETMSNIDKGEKHADETELGHIFKDMSKNMYNYSD
>PmUG01_04021700
MFYLDTHNLLYVGSCFLASVCTLCVCRNRELFPHISENKPIGQLYRLLNIHKYESFSIIIQIHHINLKFGDDDNSKYIVH
LKIGNRYAYTHYYKQYLNKIHIEERKNLAVKQNNTILTVEVYKKGTLKNTYIGSAEIHIYTDIIKKLFPCNMYFNIVNKN
QIVATACLSFHYINLDCIKKDDQIYTSLFIETIISVQKNQSKNNEKIEWLINEGMEYFDAIKETDVSSTIYKNISNLATE
DKIRLFSKNLNGYLLHSNFYIKRFYNKYYFYLHFFKGKFYWCYYNEESDAKVDTNRVGYIRLEYVVNVYSDVYSHKYFYI
KYRKKREKKENYLYLKTMDKDRNIWVNVIHDFIILTSNYRREKKNKRNKIKGLQNNYEEGGASKEVVEINNKLSHSLSK-
NSMKIKYLNKKNVVETSSNIDNEENYTKSPELGHVVKDMGKNMYNYSD
>PBLACG01_0207400
MFYLDTHNILYLGSCLLASVCTLCVCRNRELFPHISENKPIGQLYRLLNIHKYESFSIIIQIHHLNLKFGDDDNAKFIVH
FKIGNRYAYTHYHKQYQNKVHIEERKNMIVKQNNNTLRIEVYKKGTLKNTFFGSAEIHIYSEIVKKLFPCNVYFNITNKN
QIVGTACLSFHYINLDCIKKDDQIYTSLFIETIISVQKNQTKNNEKIEKLIDEGKEHFEAIKETDISSTIYKNISNLALE
DKIRLFCKNLNGYLLHSNFYIKRFYNKYYFYLHFFKGKFYWCYYNEEADAKMDKNRVGYVRLEYVINVYSDVYSHKYFYI
KYRKKNERKENYLYLKTIDKDRNIWVNIIHDFIILVNNYKRERKNKKYKIKEFKDNLIED-TPKEILEINKTLSRSLSN-
NSMKNKYLDKKKKVEALSDMDNEENHTNSGDLGPVFKDMSKNMYNYSD
>AK88_03841
MFYLDPHNVLYMGGCFLASVCTLCVCRNRDLFPHISENKPIGQLYRLLNIHKYESFNIIIQIHHINLKMGDDDNSKYIVH
LKIGNRYSYTHYYKQYLNKIHIEERKNMVVKQNNDTIRIEVYKKGTLKNTFIGSADLHIYTDIVKKLFPCNMYFNITNKN
QIVATACLSFHYINLDCIKTEDQIYTSLFIETIIAVQKTQNRNNEMIEKLINDGMEHFDAIKETDVSSTIYNNISSLAIE
DKIRLFCKNLNGYLLHSNFYIKRFYNKYFFYMHFFKGKFYWCYYNEEADAKVDKNRVGYIRLEYVVNVYSDVYSHKYFYI
KYRKKREKKENYLYLKTVDKDRNIWVNIIHDFIILVSNYRREKTNKRNKIKELTDNYAEG-ASKEAIEINKQLSRSFST-
NSIKNKYLNKKNAVDTLSNVDKEEGHTKDPELDQVLEDASQNMCNYSD
>PGSY75_0210600
MFYLDTHNILYLGSCLLASVCTLCVCRNRELFPHISENKPIGHLYRLLNIHKYESFSVIIQIHHLNLKFGDDDNAKFIVH
LKIGNRYAYTHYHKQYQNKVHIEERKNMIVKQNNNTLRLEVYKKGTLKNTFFGSAEIHIYSEIVKKLFPCNVYFNITNKN
QIVGTACLSFHYINLDCIKKEDQIYTSLFIETIISVQKNQTKNNEKIEKLIDEGKEHFEAIKETDISSTIYKNISNLALE
DKIRLFCKNLNGYLLHSNFYIKRFYNKYYFYLHFFKGKFYWCYYNEEADAKMDKNRVGYVRLEYVVNVYSDVYSHKYFYI
KYRKKNERKENYLYLKTIDKDRNIWVNVIHDFIILVSNYKRERKNKKYKIKEFTNNLIED-TPKEILEINKTLSRSLSN-
NSMKNKYLDKKKKVELLSDIDNEENYTNSGDLGPVFKDMSKNMYNYSD
>PPRFG01_0210600
MFYLDTHNILYLGSCLLASVCTLCICRNRELFPHISENKPIGQLYRLMNIHKYESFSIIIQIHHLNLKFGDDDNAKFIVH
LKIGNRYAYTHYHKQYQNKVHIEERKNMVVKQNNNTLRLEVYKKGTLKNTFFGSAEIHIYSEIVKKLFPCNVYFNITNKN
QIVGTACLSFHYINLDCIKKDDQIYTSLFIETIISVQKNQTKNNEKIEKLIDEGKEHFEAIKETDLSTTIYKNISNLVLE
DKIRLFCKNLNGYLLHSNFYIKRFYNKYYFYLHFFKGKFYWCYYNEEADAKMDKNRVGYVRLEYVANVYSDVYSHKYFYI
KYRKKNERKENYLYLKTIDKDRNIWVNIIHDFIILVSNYKRERKNKKYKIKEFKDNLIED-TPKEILEINKTLSRSLSN-
NSMKNKYLDKKKKVEVLSDMDNEENYMNSGDLGPVFKDMSKNMYNYSD
>PKNH_0410600
MFYFDPHNFLYAGGCLLASVCTLCVCRNRDLFPHISENKPIGQLYRLLNIHKYESFNIIIQIHHINLKMGDDDNSKYIVH
LKIGNRYSYTHYYKQYLNKIHIEERKNMVVKQNNDTIRIEVYKKGTLKNTFIGSADLHIYTDIVKKLFPCNMYFNIVNKN
QIVATACLSFHYINLECIKKEDQIYTSLFIETIIAVQKNHSRNNEMIEKLINEGKEHFDAIKETDVSSTIYKNISSLAIE
DKIRLFCKNLNGYLLHSNFYIKRFYNKYFFYMHFFKGKFYWCYYNEEADAKVDKNRVGYIRLEYVVNVYSDVYSHKYFYI
KYRKKRERKENYLYLKTVDKDRNIWVNIIHDFIILVSNYRREKKSKINKIKELTDNYAEG-ASKEAIEINKQLSRSFST-
NSIKNKYLNKKNVVDTLSNVDKDEGHTKGAHLDQDLEDASQNMCNYSD
>PVVCY_0300850
MFSLYPHNLVYAGSCILASVCTLCVCRNRELFPHISENKSIGYLYRLLNIHKYEAFNIIVQIHHINLKFGDDDNSKYILH
LKVGTRYSYTNYYKNHLNKIHIEERKNLVIKQNNTTLTVEVYKKGTLKNTFVGSAEIDIYNDIIKKYFPCNIYFNVVNKN
QIVATACLSFHYINLNSIKKEDQIYTSLFIETIISVQKHQNKNTEQLEKLISQGIEHFSAIKELDISSTIYKNITNLPNE
DKIRLFCKSLNGNLLHSNFYVKSFYNKYYFYLHFFKGKFYWCYYNEEADAKVDNNRVGYIRLEYVKNVYSDMYSHKYFYI
KYRKKNEKKENYLYLKTVDRDRNIWINIIHDFIILVNNYRKEKKMKKNKIKELTTNYAHG-KSREEIEINKKLSQSFSK-
NSIKNKYLEKKNLIETLSNADDESYKPNDNEFDDILKDMSKNMCIYSD
>PADL01_0209300
MFYLDTHNILYLGSCLLASVCTLCVCRNRELFPHISENKPIGHLYRLLNIHKYESFSVIIQIHHLNLKFGDDDNAKFIVH
LKIGNRYAYTHYHKQYQNKVHIEERKNMIVKQNNNTLRLEVYKKGTLKNTFFGSAEIHIYSEIVKKLFPCNVYFNITNKN
QIVGTACLSFHYINLDCIKKEDQIYTSLFIETIISVQKNQTKNNEKIEKLIDEGKEHFEAIKETDISSTIYKNISNLALE
DKIRLFCKNLNGYLLHSNFYIKRFYNKYYFYLHFFKGKFYWCYYNEEADAKMDKNRVGYVRLEYVVNVYSDVYSHKYFYI
KYRKKNERKENYLYLKTIDKDRNIWVNVIHDFIILVSNYKRERKNKKYKIKEFTNNLIED-TPKEILEINKTLSRSLSN-
NSMKNKYLDKKKKVELLSDIDNDENYTNSGDLGPVFKDMSKNMYNYSD
>PcyM_0412600
MFYFDPHNFFYVGGCFLASVCALCVCRNKDLFPHISENKPIGQLYRLLNIHKYESFNVIIQIHHINLKMGDDENSKYIVH
LKIGNRYSYTHYYKQYLNKIHIEERKNMVVKQNNDTIRIEVYKKGTLKNTFIGSADIYIYTDIVKKLFPCNMYFNIVNKN
QIVATACLSFHYINLDCIKKEDQIYTSLFIETIIAVQKNQSRNNEMIEKLINEGKEHFDAIKETDVSSTIYNNISTLAIE
DKIRLFCKNLNGYLLHSNFYIKRFYNKYFFYMHFFKGKFYWCYYNEEADAKVDKNRVGYIRLEYVVNVYSDVYSHKYFYI
KYRKKREKKENYLYLKTVEKDRNIWVNIIHDFIILVSNYRREKKNKRNKIKELTDNYAEG-ASKEAIEINKQLSRSFST-
NSIKNKYLNKKNVADTLSNVDKDEGHTKDPELDQVLGDASQNMCNYSD
>PVP01_0414300
MFYFDPHNFLYVGGCFLASVCTLCVCRNRDLFPHISENKPIGQLYRLLNIHKYESFNIIIQIHHINLKVGDDDNSKYIVH
LKIGNRYSYTHYYKQYLNKVHIEERKNMVVKQNNDTIRIEVYKKGTLKNTFIGSADLHIYTDIVKKLFPCNMYFNIANKN
QIVATACLSFHYINLDCINKEDQIYTSLFIETIIAVQKNQSRNNEMIEKLINEGVEHFDAIKETDVSSTIYKNISSLAIE
DKIRLFCKNLNGHLLHSNFYIKRFYNKYFFYMHFFKGKFYWCYYNEEADAKVDKNRVGYIRLEYVVNVYSDVYSHKYFYI
KYRKKREKKENYLYLKTVDKDRNIWVNIIHDFIILVSNYRREKKNKRNKIKELTDNYAEG-ASKEAIEINKQLSRSFST-
NSIKNKYLNKKNAVDTLSNVDKDEGHTGAAELDQVLGEDAKNLCNYSD
>PGAL8A_00014500
MIYIDSHNLFYICSCFIGSVCTLCICKNRDLIPHISENKHIGQIYRLLNIHKYESFSIIIEIHHINLKFSEDEKSKYIIH
LKIGNRYAYTHYYKEYQNKIHVEERKNMVVKQNNNILRIEVYKKGTLKNTFFGSSDIHIYNDIIKKLFPNNIYFNLVNKN
QIVATISLSFHYINLNCIKKDDQIYTSLFIETIISVQKSQNKNNKKIEELINEGKEHFEAIKETDVSLNIYKNISNLAIE
DKIHLFCRNLNGYLLYSNYYIKRFYYKYYFYLHFFKGKFYWCYYNDEADALVDNNRIDYIRLEYLVNVYSDVYNHKYFYI
KYRKKNEKKENYLYLKTVDKDRNIWVNVIHDFIILINNYKHEKKSKKNKIKEQNKKDKKE-NSREMGENNNNLSHSLSMT
SSIKNKYLDKKYKVDTLSNIDNEDDYRSNVDLKSIYKDMNKNMYTYSD
>PBANKA_0307500
MFSLYPHNLVYAGSCILASVCTLCVCRNRELFPHISENKSIGYLYRLLNIHKYEAFNIIVQIHHINLKFGDDDNNKYILH
LKVGTRYSYTNYYKNHLNKIHIEERKNLVIKQNNTTLTVEVYKKGTIKNTFVGSAEIHIYNDIIKKFFPCNIYFNVVNKN
QIVATACLSFHYINLDSIKKEDQLYTSLFIETIISVQKYQNKNNEQLEKLISQGIEHFNAIKELDISTTIYKNITNLPSE
DKIRLFCKSLNGHLLHSNFYVKSFYNKYYFYLHFFKGKFYWCYYNEEADAKIDNNRVGYIRLECVKNVYSDVYSHRYFYI
KYRKKNEKKENYLYLKTVDRDRNIWINIIHDFIILVNNYRKEKKMKKNKIKELTTNYIQG-KSQEEIEINRKLSQSFSK-
NSIKNKYLEKKNFIETLSNADEENYKTNDNELDNILKDMTKNMYIYSD
>PBILCG01_0213200
MFYLDTYNILYLGSCLLASVCTLCVCRNRELFPHISENKPIGQLYRLMKIHKYESFSIIIQIHHLNLKFGDDENAKFIVH
FKIGNRYAYTHYHKQYQNKVHIEERKNMVVKQNNNTLRLEVYKKGTLKNTFFGSAEIHIYSEIVKKLFPCNVYFNITNKN
QIVGTACLSFHYINLDCIKKDDQIYTSLFIETIISVQKNQTKNNEKIEKLIDEGKEHFQAIKETDISSTIYKNISNLALE
DKIRLFCKNLNGYLLHSNFYIKRFYNKYYFYLHFFKGKFYWCYYNEEADAKMDKNRVGYVRLEYVVNVYSDVYSHKYFYI
KYRKKNERKENYLYLKTIDKDRNIWVNVIHDFIILVSNYKREIKNKKYKIKEFKDNLIED-TPKEILEINKTLFRSLSN-
NSMKNKYLDKKKKVEALSDMDNEENHMNSGDLGPVFKDMSKNMYNYSD
>PCOAH_00008850
MFYFDPHNFLYAGGCLLASVCTLCVCRNRDLFPHISENKPIGQLYRLLNIHKYESFNIIIQIHHINLKMGDDDNSKYIVH
LKIGNRYSYTHYYKQYLNKIHIEERKNMVVKQNNEIIRIELYKKGTLKNTFIGSADLHIYTDIVKKLFPCNMYFNIVNKN
QIVATACLSFHYINLDCIKKEDQIYTSLFIETIIAVQKNQNRNNEMIEKLINEGMQHFDAIKETDVSSTIYKNISSLAIE
DKIRLFCKNLNGYLLHSNFYIKRFYNKYFFYMHFFKGKFYWCYYNEEADAKVDKNRVGYIRLEYVVNVYSDVYSHKYFYI
KYRKKREKKENYLYLKTVDKDRNIWVNIIHDFIILVSNYRREKKNKRNKIKELTENYAEG-ASKEAIEINKQLSRSFST-
NSIKNKYLNKKNVVDTLSNVDKDEGHTKDPELDQVLEDASQNMCNYSD
>C922_02791
MFYFDPHNFLYVGGCFLASVCTLCVCRNKDLFPHISENKPIGQLYRLLNIHKYESFNIIIQIHHINLKMGDDDNSKYIVH
LKIGNRYSYTHYYKQYLNKIHIEERKNMVVKQNNDTIRIEVYKKGTLKNTFIGSADLHIYTDIVKKLFPCNMYFNISNKN
QIVATACLSFHYINLDCIKKEDQIYTSLFIETIIAVQKSHSRNNEMIEKLINEGREHFDAIKETDVSSTIYRNISSLAIE
DKIRLFCKNLNGYLLHSNFYIKRFYNKYFFYMHFFKGKFYWCYYNEEADAKVDKNRVGYIRLEYVVNVYSDVYSHKYFYI
KYRKKREKKENYLYLKTVEKDRNIWVNIIHDFIILVSNYRREKKNKRNRIKELTDNYTEG-ASKEAIEINKQLSRSFST-
NSIKNKYLNKKNVVDTLSNVDKDEGHTKAAELDQGLGDDSKNMCNYSD
>PVL_040010100
MFYFDPHNFLYVGGCFLASVCTLCVCRNRDLFPHISENKPIGQLYRLLNIHKYESFNIIIQIHHINLKVGDDDNSKYIVH
LKIGNRYSYTHYYKQYLNKVHIEERKNMVVKQNNDTIRIEVYKKGTLKNTFIGSADLHIYTDIVKKLFPCNMYFNIANKN
QIVATACLSFHYINLDCISKEDQIYTSLFIETIIAVQKNQSRNNEMIEKLINEGVEHFDAIKETDVSSTIYKNISSLAIE
DKIRLFCKNLNGHLLHSNFYIKRFYNKYFFYMHFFKGKFYWCYYNEEADAKVDKNRVGYIRLEYVVNVYSDVYSHKYFYI
KYRKKREKKENYLYLKTVDKDRNIWVNIIHDFIILVSNYRREKKNKRNKIKELTDNYAEG-ASKEAIEINKQLSRSFST-
NSIKNKYLNKKNAVDTLSNVDKDEGHTGAAELDQVLGEDAKNLCNYSD
>PRCDC_0209500
MFYLDTHNILYLGSCLLASVCTLCICRNRELFPHISENKPIGQLYRLMNIHKYESFSIIIQIHHLNLKFGDDDNAKFIVH
FKIGNRYAYTHYHKQYQNKVHIEERKNMVVKQNNNTLRLEVYKKGTLKNTFFGSAEIHIYSEIVKKLFPCNVYFNITNKN
QIVGTACLSFHYINLDCIKKDDQIYTSLFIETIISVQKNQTKNNEKIEKLIHEGKEHFEAIKETDLSTTIYKNISNLALE
DKIRLFCKNLNGYLLHSNFYIKRFYNKYYFYLHFFKGKFYWCYYNEEADAKMDKNRVGYVRLEYVANVYSDVYSHKYFYI
KYRKKNERKENYLYLKTIDKDRNIWVNIIHDFIILVSNYKRERKNKKYKIKEFKDNLIED-TPKEILEINKTLSRSLSN-
NSMKNKYLDKKKKVEALSDMDNEENYMNSGDLGPLFKDMSKNMYN---
>MKS88_001155
----------------------MSELRNRELFPHISENKPIGQLYRLLNIHKYESFSIIIQIHHINLKFGDDDNSKYIVH
LKIGNRYAYTHYYKQYLNKIHIEERKNLAVKQNNTILTVEVYKKGTLKNTYIGSAEIHIYTDIIKKLFPCNMYFNIVNKN
QIVATACLSFHYINLDCIKKDDQIYTSLFIETIISVQKNQSKNNEKIEWLINEGMEYFDAIKETDVSSTIYKNISNLATE
DKIRLFSKNLNGYLLHSNFYIKRFYNKYYFYLHFFKGKFYWCYYNEESDAKVDTNRVGYIRLEYVVNVYSDVYSHKYFYI
KYRKKREKKENYLYLKTMDKDRNIWVNVIHDFIILTSNYRREKKNKRNKIKGLQNNYEEGGASKEVVEINNKLSHSLSK-
NSMKIKYLNKKNVVETSSNIDNEENYTKSPELGHVVKDMGKNMYNYSD
>PY17X_0308100
MFSLYPHNLVYAGSCILASVCTLCICRNRELFPHISENKSIGYLYRLLNIHKYEAFNIIVQIHHINLKFGDDDNNKYILH
LKVGTRYSYTNYYKNHLNKIHIEERKNLVIKQNNSTLTVEVYKKGTIKNTFIGSAEIHIYNDIIKNFFPSNIYFNVVNKN
QIVATACLSFHYINLDSIKKEDQLYTSLFIETIISVQKYQNKNNEQLEKLISQGIEHFNAIKELDVSTTIYKNITSLPNE
DKIRLFCKSLNGHLLHSNFYVKSFYNKYYFYLHFFKGKFYWCYYNEEADAKIDNNRVGYIRLECVKNVYSDVYSHRYFYI
KYRKKNEKKENYLYLKTVDRDRNIWINIIHDFIILVNNYRKEKKMKKNKIKELTTNYVHG-KSQEEIEINRKLSQSFSK-
NSIKNKYLEKKNLIETLSNADEENYKTNDNELDNILKDMTKNMYIYSD
>PCHAS_0309700
MFSLYPHNLVYAGSCILASVCTLCVCRNRELFPHISENKSIGYLYRLLNIHKYEAFNIIVQIHHINLKFGDDDNNKYILH
LKVGTRYSYTNYYKNHLNKIHIEERKNLVIKQNNTTITVEVYKKGTIKNTFVGSAEIDIYNDIIKKYFPCNMYFNVVNKN
QIVATACLSFHYINLNSIKKEDQIYTSLFIETIISVQKHQNKNTEQLEKLISQGIEHFSAIKELDVSSTIYKNITNLPKE
DKIRLFCKSLNGHLLHSNFYVKSFYNKYYFYLHFFKGKFYWCYYNEEADAKVDNNRVGYIRLEYVKNVYSDMYSHRYFYI
KYRKKNEKKENYLYLKTVDRDRNIWINIIHDFIILVNNYRKEKKMKRNKIKELTTNYVQG-KSREEIEINKKLSQSFSK-
NSIKNKYLEKKNHIETLSNADDENYKANDNEFEDILKDMSKNMCIYSD
>PRELSG_0412100
MIYIDSHNLFYICSCFLGSVCTLCICKNRDLIPHISENKHIGQIYRFLNIHKYESFSVIIEIHHINLKFSDDEKKKYIIH
LKIGNRYAYTHYYKEYQNKIHIEERKNMLVKQNNNVLRIEVYKKGTLKNTFFGSSDIHIYNDIIKKLFPNNIYFNLVNKN
QIVANISLSFHYINLNCIKKDDQIYTSLFIETIISVQKSQNKNNKKIEELINEGKEHFEAIKETDVSLNIYKNISSLAIE
DKIHLFCKNLNGYLLYSNYYVKRYYYKYYFYLHFFKGKFYWCYYNDETDALVDNNRIDYIRLEYVVNVYSDVYNHKYFYI
KYKKKNEKKENYLYLKTVDKDRNIWINVIHDFIILINNYKNEKKSKKKKLKEKNKQDKKR-TSREIEDNNNSLSHSLSM-
NSIKNKYLDKKYKVDTLSNIDNEDDYKSHVDLRSIYKDMNKNMYNYSD
>PF3D7_0210600
MFYLDTHNILYLGSCLLASVCTLCICRNRELFPHISENKPIGQLYRLMNIHKYESFSIIIQIHHLNLKFGDDDNAKFIVH
LKIGNRYAYTHYHKQYQNKVHIEERKNMVVKQNNNTLRLEVYKKGTLKNTFFGSAEIHIYSEIVKKLFPCNVYFNITNKN
QIVGTACLSFHYINLDCIKKDDQIYTSLFIETIISVQKNQTKNNEKIEKLIDEGKEHFEAIKETDLSTTIYKNISNLVLE
DKIRLFCKNLNGYLLHSNFYIKRFYNKYYFYLHFFKGKFYWCYYNEEADAKMDKNRVGYVRLEYVANVYSDVYSHKYFYI
KYRKKNERKENYLYLKTIDKDRNIWVNIIHDFIILVSNYKRERKNKKYKIKEFKDNLIED-TPKEILEINKTLSRSLSN-
NSMKNKYLDKKKKVEVLSDMDNEENYMNSGDLGPVFKDMSKNMYNYSD
