# Supplementary material for: Phosphorylation in the Plasmodium falciparum Proteome: A Meta-Analysis of Publicly Available Data Sets
Source: J Proteome Res. 2024 Oct 30;23(12):5326–41. doi: 10.1021/acs.jproteome.4c00418 (PMC11629380; doi:10.1021/acs.jproteome.4c00418)
Supplement: Supplementary file 8 — pr4c00418_si_008.xlsx [file pr4c00418_si_008.xlsx]

## Sheet: Prots with psite AF < 0.9 
Gene ID	source_id	Product Description	Interpro ID	Interpro Description	PFam ID	PFam Description	Curated GO Component IDs	Curated GO Components	Curated GO Function IDs	Curated GO Functions	Curated GO Process IDs	Curated GO Processes	EC numbers
PF3D7_0103100	PF3D7_0103100.1	vacuolar protein sorting-associated protein 51, putative	IPR014812	Vacuolar protein sorting-associated protein 51	PF08700	N/A	GO:1990745;GO:0000938;GO:0005794;GO:0016020	EARP complex;GARP complex;Golgi apparatus;membrane	N/A	N/A	GO:0007030;GO:0048193;GO:0032456;GO:0007041;GO:0015031;GO:0042147	Golgi organization;Golgi vesicle transport;endocytic recycling;lysosomal transport;protein transport;retrograde transport, endosome to Golgi	N/A
PF3D7_0106000	PF3D7_0106000.1	conserved protein, unknown function	N/A	N/A	N/A	N/A	N/A	N/A	N/A	N/A	N/A	N/A	N/A
PF3D7_0110100	PF3D7_0110100.1	selenocysteine-specific elongation factor, putative	IPR000795;IPR009000;IPR027417	Transcription factor, GTP-binding domain;Translation protein, beta-barrel domain superfamily;P-loop containing nucleoside triphosphate hydrolase	PF00009	Transcription factor, GTP-binding domain	N/A	N/A	GO:0003746	translation elongation factor activity	GO:0001514;GO:0006414	selenocysteine incorporation;translational elongation	N/A
PF3D7_0113000	PF3D7_0113000.1	glutamic acid-rich protein GARP	N/A	N/A	N/A	N/A	GO:0044538;GO:0044228	host cell periphery;host cell surface	GO:0046789	host cell surface receptor binding	GO:0052553;GO:0012501	modulation by symbiont of host immune response;programmed cell death	N/A
PF3D7_0202000	PF3D7_0202000.1	knob-associated histidine-rich protein	IPR040805	EMP3/KAHRP, N-terminal	PF17986	EMP3/KAHRP, N-terminal	GO:0020036;GO:0005737;GO:1903561;GO:0020030;GO:0005634	Maurer's cleft;cytoplasm;extracellular vesicle;infected host cell surface knob;nucleus	GO:0003723;GO:0003779;GO:0005515	RNA binding;actin binding;protein binding	GO:0020035	cytoadherence to microvasculature, mediated by symbiont protein	N/A
PF3D7_0214100	PF3D7_0214100.1	protein transport protein SEC31	IPR001680;IPR019775;IPR024298;IPR036322;IPR040251	WD40 repeat;WD40 repeat, conserved site;Ancestral coatomer element 1, Sec16/Sec31;WD40-repeat-containing domain superfamily;Protein transport protein SEC31-like	PF12931	Ancestral coatomer element 1, Sec16/Sec31	GO:0030127;GO:0030134;GO:0020036;GO:0070971;GO:0030430	COPII vesicle coat;COPII-coated ER to Golgi transport vesicle;Maurer's cleft;endoplasmic reticulum exit site;host cell cytoplasm	GO:0005198	structural molecule activity	GO:0090114;GO:0090110;GO:0007029;GO:0006888;GO:0006886;GO:0044053	COPII-coated vesicle budding;COPII-coated vesicle cargo loading;endoplasmic reticulum organization;endoplasmic reticulum to Golgi vesicle-mediated transport;intracellular protein transport;translocation of peptides or proteins into host cell cytoplasm	N/A
PF3D7_0215600	PF3D7_0215600.1	Golgi to ER traffic protein 2	N/A	N/A	N/A	N/A	N/A	N/A	GO:0005515	protein binding	N/A	N/A	N/A
PF3D7_0305600	PF3D7_0305600.1	DNA-(apurinic or apyrimidinic site) endonuclease	IPR004808;IPR005135;IPR036691	AP endonuclease 1;Endonuclease/exonuclease/phosphatase;Endonuclease/exonuclease/phosphatase superfamily	PF03372	Endonuclease/exonuclease/phosphatase	GO:0005739;GO:0005634	mitochondrion;nucleus	GO:0008408;GO:0003906;GO:0008311;GO:0016791;GO:0004528;GO:0004540	3'-5' exonuclease activity;DNA-(apurinic or apyrimidinic site) endonuclease activity;double-stranded DNA 3'-5' exodeoxyribonuclease activity;phosphatase activity;phosphodiesterase I activity;ribonuclease activity	GO:0006281;GO:0006284;GO:0044409	DNA repair;base-excision repair;entry into host	3.1.-.- (Acting on ester bonds.);4.2.99.18 (DNA-(apurinic or apyrimidinic site) lyase)
PF3D7_0308100	PF3D7_0308100.1	zinc finger protein, putative	N/A	N/A	N/A	N/A	GO:0005737;GO:0016020;GO:0005634	cytoplasm;membrane;nucleus	N/A	N/A	N/A	N/A	N/A
PF3D7_0308300	PF3D7_0308300.1	PhIL1-interacting candidate PIC4	N/A	N/A	N/A	N/A	GO:0009986;GO:0070258	cell surface;inner membrane pellicle complex	N/A	N/A	N/A	N/A	N/A
PF3D7_0311300	PF3D7_0311300.1	phosphatidylinositol 3- and 4-kinase, putative	IPR000403	Phosphatidylinositol 3-/4-kinase, catalytic domain	PF00454	Phosphatidylinositol 3-/4-kinase, catalytic domain	GO:0005634	nucleus	N/A	N/A	N/A	N/A	2.7.1.137 (Phosphatidylinositol 3-kinase);2.7.1.67 (1-phosphatidylinositol 4-kinase)
PF3D7_0317400	PF3D7_0317400.1	DNA replication complex GINS protein, putative	IPR007257;IPR021151;IPR036224	DNA replication complex GINS protein Psf2;GINS subunit, domain A;GINS, helical bundle-like domain superfamily	PF05916	GINS subunit, domain A	GO:0000811;GO:0031298	GINS complex;replication fork protection complex	N/A	N/A	GO:0000727	double-strand break repair via break-induced replication	N/A
PF3D7_0323700	PF3D7_0323700.1	U4/U6.U5 tri-snRNP-associated protein 1, putative	IPR005011	SNU66/SART1 family	PF03343	SNU66/SART1 family	GO:0046540;GO:0005634	U4/U6 x U5 tri-snRNP complex;nucleus	N/A	N/A	GO:0045292;GO:0000481	mRNA cis splicing, via spliceosome;maturation of 5S rRNA	N/A
PF3D7_0401800	PF3D7_0401800.1	Plasmodium exported protein (PHISTb), unknown function	IPR019111	Plasmodium RESA, N-terminal	PF09687	Plasmodium RESA, N-terminal	GO:0020036;GO:0044538;GO:0044228;GO:0005634	Maurer's cleft;host cell periphery;host cell surface;nucleus	GO:0003700;GO:0005515	DNA-binding transcription factor activity;protein binding	GO:0006357	regulation of transcription by RNA polymerase II	N/A
PF3D7_0407800	PF3D7_0407800.1	protein CINCH	N/A	N/A	N/A	N/A	GO:0045178;GO:0070258;GO:0005634	basal part of cell;inner membrane pellicle complex;nucleus	GO:0005515	protein binding	GO:0051301	cell division	N/A
PF3D7_0412400	PF3D7_0412400.1	erythrocyte membrane protein 1, PfEMP1	IPR004258;IPR008602;IPR029210;IPR029211;IPR041480	Duffy-binding-like domain;Duffy-antigen binding;Plasmodium falciparum erythrocyte membrane protein-1, N-terminal segment;Plasmodium falciparum erythrocyte membrane protein 1, acidic terminal segment;Cysteine-rich interdomain region 1 gamma	PF03011;PF05424;PF15445;PF15447;PF18562	Duffy-binding-like domain;Duffy-antigen binding;Plasmodium falciparum erythrocyte membrane protein 1, acidic terminal segment;Plasmodium falciparum erythrocyte membrane protein-1, N-terminal segment;Cysteine-rich interdomain region 1 gamma	GO:0020002;GO:0020030	host cell plasma membrane;infected host cell surface knob	GO:0050839	cell adhesion molecule binding	GO:0020033;GO:0098609;GO:0020035;GO:0020013	antigenic variation;cell-cell adhesion;cytoadherence to microvasculature, mediated by symbiont protein;modulation by symbiont of host erythrocyte aggregation	N/A
PF3D7_0413100	PF3D7_0413100.1	erythrocyte membrane protein 1, PfEMP1	IPR004258;IPR008602;IPR029210;IPR029211;IPR041480	Duffy-binding-like domain;Duffy-antigen binding;Plasmodium falciparum erythrocyte membrane protein-1, N-terminal segment;Plasmodium falciparum erythrocyte membrane protein 1, acidic terminal segment;Cysteine-rich interdomain region 1 gamma	PF03011;PF05424;PF15445;PF15447;PF18562	Duffy-binding-like domain;Duffy-antigen binding;Plasmodium falciparum erythrocyte membrane protein 1, acidic terminal segment;Plasmodium falciparum erythrocyte membrane protein-1, N-terminal segment;Cysteine-rich interdomain region 1 gamma	GO:0020002;GO:0020030	host cell plasma membrane;infected host cell surface knob	GO:0050839	cell adhesion molecule binding	GO:0020033;GO:0098609;GO:0020035;GO:0020013	antigenic variation;cell-cell adhesion;cytoadherence to microvasculature, mediated by symbiont protein;modulation by symbiont of host erythrocyte aggregation	N/A
PF3D7_0415200	PF3D7_0415200.1	conserved Plasmodium protein, unknown function	N/A	N/A	N/A	N/A	N/A	N/A	N/A	N/A	N/A	N/A	N/A
PF3D7_0501400	PF3D7_0501400.1	interspersed repeat antigen	N/A	N/A	N/A	N/A	GO:0020036;GO:0005615	Maurer's cleft;extracellular space	GO:0004867	serine-type endopeptidase inhibitor activity	N/A	N/A	N/A
PF3D7_0501800	PF3D7_0501800.1	chromatin assembly factor 1 subunit A	IPR001680;IPR031120;IPR036322	WD40 repeat;WD repeat HIR1;WD40-repeat-containing domain superfamily	PF00400	WD40 repeat	GO:0000417;GO:0005634	HIR complex;nucleus	GO:0042393;GO:0005515;GO:0003714	histone binding;protein binding;transcription corepressor activity	GO:0006336;GO:0000070;GO:0031935	DNA replication-independent chromatin assembly;mitotic sister chromatid segregation;obsolete regulation of chromatin silencing	N/A
PF3D7_0507800	PF3D7_0507800.1	conserved protein, unknown function	N/A	N/A	N/A	N/A	N/A	N/A	N/A	N/A	N/A	N/A	N/A
PF3D7_0519600	PF3D7_0519600.1	zinc finger protein, putative	IPR012935	Zinc finger, C3HC-like	PF07967	Zinc finger, C3HC-like	GO:0005634	nucleus	N/A	N/A	N/A	N/A	N/A
PF3D7_0603800	PF3D7_0603800.1	NdP2 protein, putative	IPR038765	Papain-like cysteine peptidase superfamily	N/A	N/A	GO:0045177;GO:0005813;GO:0005737;GO:0005634	apical part of cell;centrosome;cytoplasm;nucleus	N/A	N/A	N/A	N/A	N/A
PF3D7_0613900	PF3D7_0613900.1	myosin E, putative	IPR001609;IPR025662;IPR027417	Myosin head, motor domain;Sigma-54 interaction domain, ATP-binding site 1;P-loop containing nucleoside triphosphate hydrolase	PF00063	Myosin head, motor domain	GO:0015629;GO:0045178;GO:0005737;GO:0005829;GO:0016459;GO:0005634;GO:0031982	actin cytoskeleton;basal part of cell;cytoplasm;cytosol;myosin complex;nucleus;vesicle	GO:0005524;GO:0003779;GO:0051015;GO:0030898;GO:0000146	ATP binding;actin binding;actin filament binding;actin-dependent ATPase activity;microfilament motor activity	GO:0007015;GO:0048870;GO:0030050	actin filament organization;cell motility;vesicle transport along actin filament	N/A
PF3D7_0615600	PF3D7_0615600.1	zinc finger protein, putative	N/A	N/A	N/A	N/A	GO:0030687	preribosome, large subunit precursor	GO:0019843	rRNA binding	GO:0000027	ribosomal large subunit assembly	N/A
PF3D7_0615900	PF3D7_0615900.1	protein phosphatase, putative	IPR001932;IPR036457	PPM-type phosphatase domain;PPM-type phosphatase domain superfamily	N/A	N/A	N/A	N/A	N/A	N/A	N/A	N/A	3.1.3.16 (Protein-serine/threonine phosphatase)
PF3D7_0701600	PF3D7_0701600.1	Pfmc-2TM Maurer's cleft two transmembrane protein	N/A	N/A	N/A	N/A	GO:0020036;GO:0016020	Maurer's cleft;membrane	N/A	N/A	GO:0042000	translocation of peptides or proteins into host	N/A
PF3D7_0704200	PF3D7_0704200.1	RNA cytosine C(5)-methyltransferase, putative	IPR001678;IPR023267;IPR029063	SAM-dependent methyltransferase RsmB/NOP2-type;RNA (C5-cytosine) methyltransferase;S-adenosyl-L-methionine-dependent methyltransferase	PF01189	SAM-dependent methyltransferase RsmB/NOP2-type	N/A	N/A	GO:0008168	methyltransferase activity	GO:0001510	RNA methylation	2.1.1.- (Methyltransferases.);2.1.1.29 (Transferred entry: 2.1.1.202, 2.1.1.203 and 2.1.1.204)
PF3D7_0704300	PF3D7_0704300.1	basal complex protein BLEB	N/A	N/A	N/A	N/A	GO:0045178;GO:0070258	basal part of cell;inner membrane pellicle complex	N/A	N/A	N/A	N/A	N/A
PF3D7_0704600	PF3D7_0704600.1	HECT-type E3 ubiquitin ligase UT	IPR000569;IPR016024;IPR035983	HECT domain;Armadillo-type fold;HECT, E3 ligase catalytic domain	PF00632	HECT domain	GO:0005794;GO:0005783	Golgi apparatus;endoplasmic reticulum	GO:0004842	ubiquitin-protein transferase activity	GO:0042493;GO:0009410	response to drug;response to xenobiotic stimulus	2.3.2.26 (HECT-type E3 ubiquitin transferase);6.3.2.19 (Transferred entry: 2.3.2.23, 2.3.2.27 and 6.2.1.45)
PF3D7_0709700	PF3D7_0709700.1	prodrug activation and resistance esterase	IPR006494;IPR022742;IPR029058	Plasmodium subtelomeric PST-A;Serine aminopeptidase, S33;Alpha/Beta hydrolase fold	PF12146	Serine aminopeptidase, S33	GO:0005737;GO:0016020	cytoplasm;membrane	GO:0047372;GO:0016787;GO:0016788;GO:0016298	acylglycerol lipase activity;hydrolase activity;hydrolase activity, acting on ester bonds;lipase activity	GO:0052651;GO:0006644;GO:0009410	monoacylglycerol catabolic process;phospholipid metabolic process;response to xenobiotic stimulus	3.1.-.- (Acting on ester bonds.);3.1.1.23 (Acylglycerol lipase)
PF3D7_0710200	PF3D7_0710200.1	conserved Plasmodium protein, unknown function	N/A	N/A	N/A	N/A	GO:0005634	nucleus	N/A	N/A	N/A	N/A	N/A
PF3D7_0711500	PF3D7_0711500.1	regulator of chromosome condensation, putative	IPR000408;IPR009091	Regulator of chromosome condensation, RCC1;Regulator of chromosome condensation 1/beta-lactamase-inhibitor protein II	PF00415;PF13540	Regulator of chromosome condensation, RCC1	GO:0020036;GO:0005737;GO:0005634	Maurer's cleft;cytoplasm;nucleus	GO:0003682	chromatin binding	GO:0031291;GO:0030261;GO:0007059;GO:1901673	Ran protein signal transduction;chromosome condensation;chromosome segregation;regulation of mitotic spindle assembly	N/A
PF3D7_0715800	PF3D7_0715800.1	drug/metabolite transporter DMT1, putative	IPR000620	EamA domain	PF00892	EamA domain	GO:0016021	integral component of membrane	N/A	N/A	N/A	N/A	3.6.3.44 (Transferred entry: 7.6.2.2)
PF3D7_0716100	PF3D7_0716100.1	protein SDA1, putative	IPR016024;IPR027312	Armadillo-type fold;Sda1	N/A	N/A	GO:0005730	nucleolus	N/A	N/A	GO:0042273;GO:0000055	ribosomal large subunit biogenesis;ribosomal large subunit export from nucleus	N/A
PF3D7_0720900	PF3D7_0720900.1	tetratricopeptide repeat protein, putative	IPR011990	Tetratricopeptide-like helical domain superfamily	N/A	N/A	N/A	N/A	N/A	N/A	N/A	N/A	N/A
PF3D7_0721000	PF3D7_0721000.1	conserved Plasmodium membrane protein, unknown function	IPR038841	Uncharacterized protein PF07_0086	N/A	N/A	N/A	N/A	N/A	N/A	N/A	N/A	N/A
PF3D7_0730500	PF3D7_0730500.1	conserved Plasmodium protein, unknown function	N/A	N/A	N/A	N/A	GO:0005634	nucleus	N/A	N/A	N/A	N/A	N/A
PF3D7_0802300	PF3D7_0802300.1	periodic tryptophan protein 2, putative	IPR001680;IPR007148;IPR011047;IPR027145;IPR036322	WD40 repeat;Small-subunit processome, Utp12;Quinoprotein alcohol dehydrogenase-like superfamily;Periodic tryptophan protein 2;WD40-repeat-containing domain superfamily	PF00400;PF04003	WD40 repeat;Small-subunit processome, Utp12	GO:0034388;GO:0005730;GO:0032040	Pwp2p-containing subcomplex of 90S preribosome;nucleolus;small-subunit processome	N/A	N/A	GO:0000462;GO:0000028	maturation of SSU-rRNA from tricistronic rRNA transcript (SSU-rRNA, 5.8S rRNA, LSU-rRNA);ribosomal small subunit assembly	N/A
PF3D7_0803600	PF3D7_0803600.1	GRAM domain-containing protein, putative	IPR004182;IPR040147	GRAM domain;Membrane-anchored lipid-binding protein Ysp2/Lam4-like	PF02893	GRAM domain	N/A	N/A	N/A	N/A	N/A	N/A	N/A
PF3D7_0905400	PF3D7_0905400.1	high molecular weight rhoptry protein 3	N/A	N/A	N/A	N/A	GO:0009986;GO:1903561;GO:0020030;GO:0005634;GO:0020008;GO:0020005	cell surface;extracellular vesicle;infected host cell surface knob;nucleus;rhoptry;symbiont-containing vacuole membrane	GO:0003723;GO:0046789;GO:0005515;GO:0044877	RNA binding;host cell surface receptor binding;protein binding;protein-containing complex binding	GO:0044409	entry into host	N/A
PF3D7_0912800	PF3D7_0912800.1	tRNA (adenine(58)-N(1))-methyltransferase non-catalytic subunit TRM6, putative	IPR017423	tRNA (adenine(58)-N(1))-methyltransferase non-catalytic subunit TRM6	PF04189	tRNA (adenine(58)-N(1))-methyltransferase non-catalytic subunit TRM6	GO:0005634;GO:0031515	nucleus;tRNA (m1A) methyltransferase complex	N/A	N/A	N/A	N/A	2.1.1.220 (tRNA (adenine(58)-N(1))-methyltransferase)
PF3D7_0913600	PF3D7_0913600.1	conserved Plasmodium protein, unknown function	N/A	N/A	N/A	N/A	N/A	N/A	N/A	N/A	N/A	N/A	N/A
PF3D7_0914000	PF3D7_0914000.1	pseudouridylate synthase, putative	IPR006145;IPR006224;IPR020103	Pseudouridine synthase, RsuA/RluA;Pseudouridine synthase, RluC/RluD, conserved site;Pseudouridine synthase, catalytic domain superfamily	PF00849	Pseudouridine synthase, RsuA/RluA	GO:0020036;GO:0020011	Maurer's cleft;apicoplast	GO:0009982	pseudouridine synthase activity	GO:0000455	enzyme-directed rRNA pseudouridine synthesis	4.2.1.70 (Pseudouridylate synthase)
PF3D7_0929400	PF3D7_0929400.1	high molecular weight rhoptry protein 2	N/A	N/A	N/A	N/A	GO:1903561;GO:0030430;GO:0033644;GO:0005634;GO:0020008;GO:0020005	extracellular vesicle;host cell cytoplasm;host cell membrane;nucleus;rhoptry;symbiont-containing vacuole membrane	GO:0003723;GO:0005515;GO:0044877	RNA binding;protein binding;protein-containing complex binding	GO:0044409	entry into host	N/A
PF3D7_0930300	PF3D7_0930300.1	merozoite surface protein 1	IPR010901;IPR024730	Merozoite surface 1, C-terminal;Merozoite surface protein, EGF domain 1	PF07462;PF12946	Merozoite surface 1, C-terminal;Merozoite surface protein, EGF domain 1	GO:0046658;GO:1903561;GO:0020020;GO:0005634	anchored component of plasma membrane;extracellular vesicle;food vacuole;nucleus	GO:0003723;GO:0046812;GO:0005515;GO:0044877	RNA binding;host cell surface binding;protein binding;protein-containing complex binding	GO:0044409;GO:0035891	entry into host;exit from host cell	N/A
PF3D7_0936000	PF3D7_0936000.1	ring-exported protein 2	N/A	N/A	N/A	N/A	GO:0020036	Maurer's cleft	GO:0005515	protein binding	N/A	N/A	N/A
PF3D7_1004200	PF3D7_1004200.1	WD repeat-containing protein, putative	IPR001680;IPR036322	WD40 repeat;WD40-repeat-containing domain superfamily	N/A	N/A	GO:0005634;GO:0071011	nucleus;precatalytic spliceosome	N/A	N/A	GO:0008380	RNA splicing	N/A
PF3D7_1014900	PF3D7_1014900.1	protein KIC8	N/A	N/A	N/A	N/A	GO:0005634	nucleus	N/A	N/A	N/A	N/A	N/A
PF3D7_1016300	PF3D7_1016300.1	GBP130 protein	IPR003681	Glycophorin-binding protein	PF02526	Glycophorin-binding protein	GO:0030430;GO:0020030;GO:0005634	host cell cytoplasm;infected host cell surface knob;nucleus	GO:0003729;GO:0005515	mRNA binding;protein binding	N/A	N/A	N/A
PF3D7_1031300	PF3D7_1031300.1	SAE2 domain-containing protein, putative	IPR013882	DNA endonuclease Ctp1, C-terminal	PF08573	DNA endonuclease Ctp1, C-terminal	GO:0005634	nucleus	N/A	N/A	N/A	N/A	N/A
PF3D7_1032900	PF3D7_1032900.1	RNA polymerase II-associated protein 1, putative	IPR013929;IPR039913	RNA polymerase II-associated protein 1, C-terminal;RNA polymerase II-associated protein RPAP1/Rba50	PF08620	RNA polymerase II-associated protein 1, C-terminal	N/A	N/A	N/A	N/A	GO:0006366	transcription by RNA polymerase II	N/A
PF3D7_1033100	PF3D7_1033100.1	S-adenosylmethionine decarboxylase/ornithine decarboxylase	IPR000183;IPR001985;IPR002433;IPR009006;IPR016067;IPR022643;IPR022644;IPR029066	Ornithine/DAP/Arg decarboxylase;S-adenosylmethionine decarboxylase;Ornithine decarboxylase;Alanine racemase/group IV decarboxylase, C-terminal;S-adenosylmethionine decarboxylase, core;Orn/DAP/Arg decarboxylase 2, C-terminal;Orn/DAP/Arg decarboxylase 2, N-terminal;PLP-binding barrel	PF00278;PF01536;PF02784	Orn/DAP/Arg decarboxylase 2, C-terminal;S-adenosylmethionine decarboxylase;Orn/DAP/Arg decarboxylase 2, N-terminal	GO:0005737	cytoplasm	GO:0004014;GO:0004586	adenosylmethionine decarboxylase activity;ornithine decarboxylase activity	GO:0006596;GO:0033387;GO:0009445	polyamine biosynthetic process;putrescine biosynthetic process from ornithine;putrescine metabolic process	4.1.1.17 (Ornithine decarboxylase);4.1.1.50 (Adenosylmethionine decarboxylase)
PF3D7_1035200	PF3D7_1035200.1	S-antigen	IPR008825	S-antigen	PF05756	S-antigen	GO:0020003	symbiont-containing vacuole	N/A	N/A	N/A	N/A	N/A
PF3D7_1036900	PF3D7_1036900.1	conserved Plasmodium protein, unknown function	N/A	N/A	N/A	N/A	GO:0036396;GO:0005634	RNA N6-methyladenosine methyltransferase complex;nucleus	GO:0003729	mRNA binding	N/A	N/A	N/A
PF3D7_1100800	PF3D7_1100800.1	Pfmc-2TM Maurer's cleft two transmembrane protein	N/A	N/A	N/A	N/A	GO:0020036;GO:0016021;GO:0016020	Maurer's cleft;integral component of membrane;membrane	N/A	N/A	GO:0042000	translocation of peptides or proteins into host	N/A
PF3D7_1107300	PF3D7_1107300.1	polyadenylate-binding protein-interacting protein 1, putative	IPR003890;IPR016024	MIF4G-like, type 3;Armadillo-type fold	N/A	N/A	GO:0016281;GO:0005634	eukaryotic translation initiation factor 4F complex;nucleus	GO:0003729;GO:0098808;GO:0003743	mRNA binding;mRNA cap binding;translation initiation factor activity	N/A	N/A	N/A
PF3D7_1108000	PF3D7_1108000.1	IWS1-like protein, putative	IPR017923;IPR035441	Transcription factor IIS, N-terminal;TFIIS/LEDGF domain superfamily	PF08711	Transcription factor IIS, N-terminal	GO:0005634	nucleus	N/A	N/A	GO:2001253;GO:0010793;GO:0050684	regulation of histone H3-K36 trimethylation;regulation of mRNA export from nucleus;regulation of mRNA processing	N/A
PF3D7_1119900	PF3D7_1119900.1	protein transport protein SEC16, putative	IPR024298	Ancestral coatomer element 1, Sec16/Sec31	PF12931	Ancestral coatomer element 1, Sec16/Sec31	N/A	N/A	N/A	N/A	N/A	N/A	N/A
PF3D7_1138500	PF3D7_1138500.1	protein phosphatase PPM2	IPR000222;IPR001932;IPR015655;IPR036457	PPM-type phosphatase, divalent cation binding;PPM-type phosphatase domain;Protein phosphatase 2C family;PPM-type phosphatase domain superfamily	PF00481	PPM-type phosphatase domain	GO:0005737;GO:0005634	cytoplasm;nucleus	GO:0004724;GO:0004722	magnesium-dependent protein serine/threonine phosphatase activity;protein serine/threonine phosphatase activity	GO:0006470	protein dephosphorylation	3.1.3.16 (Protein-serine/threonine phosphatase)
PF3D7_1203300	PF3D7_1203300.1	TBCC domain-containing protein, putative	IPR012945;IPR039589	Tubulin binding cofactor C-like domain;TBCC domain-containing protein 1	PF07986	Tubulin binding cofactor C-like domain	N/A	N/A	N/A	N/A	GO:0009657	plastid organization	N/A
PF3D7_1207200	PF3D7_1207200.1	zinc finger protein, putative	N/A	N/A	N/A	N/A	GO:0016020	membrane	N/A	N/A	N/A	N/A	N/A
PF3D7_1209400	PF3D7_1209400.1	cytosolic iron-sulfur protein assembly protein 1, putative	IPR001680;IPR028608;IPR036322	WD40 repeat;Probable cytosolic iron-sulfur protein assembly protein, CIAO1/Cia1;WD40-repeat-containing domain superfamily	PF00400	WD40 repeat	GO:0097361	CIA complex	N/A	N/A	GO:0016226;GO:0097428	iron-sulfur cluster assembly;protein maturation by iron-sulfur cluster transfer	N/A
PF3D7_1209500	PF3D7_1209500.1	cGMP-specific 3',5'-cyclic phosphodiesterase alpha	IPR002073;IPR003607;IPR023088	3'5'-cyclic nucleotide phosphodiesterase, catalytic domain;HD/PDEase domain;3'5'-cyclic nucleotide phosphodiesterase	PF00233	3'5'-cyclic nucleotide phosphodiesterase, catalytic domain	GO:0016020	membrane	GO:0047555;GO:0004114;GO:0030553	3',5'-cyclic-GMP phosphodiesterase activity;3',5'-cyclic-nucleotide phosphodiesterase activity;cGMP binding	GO:0046069;GO:0007165	cGMP catabolic process;signal transduction	3.1.4.35 (3',5'-cyclic-GMP phosphodiesterase)
PF3D7_1209500	PF3D7_1209500.2	cGMP-specific 3',5'-cyclic phosphodiesterase alpha	IPR002073;IPR003607;IPR023088	3'5'-cyclic nucleotide phosphodiesterase, catalytic domain;HD/PDEase domain;3'5'-cyclic nucleotide phosphodiesterase	PF00233	3'5'-cyclic nucleotide phosphodiesterase, catalytic domain	GO:0016020	membrane	GO:0047555;GO:0030553	3',5'-cyclic-GMP phosphodiesterase activity;cGMP binding	GO:0046069	cGMP catabolic process	3.1.4.35 (3',5'-cyclic-GMP phosphodiesterase)
PF3D7_1211900	PF3D7_1211900.1	non-SERCA-type Ca2+ -transporting P-ATPase	IPR001757;IPR004014;IPR006068;IPR008250;IPR018303;IPR023298;IPR023299;IPR036412	P-type ATPase;Cation-transporting P-type ATPase, N-terminal;Cation-transporting P-type ATPase, C-terminal;P-type ATPase, A domain superfamily;P-type ATPase, phosphorylation site;P-type ATPase, transmembrane domain superfamily;P-type ATPase, cytoplasmic domain N;HAD-like superfamily	PF00122;PF00689;PF00690;PF00702;PF13246	Cation-transporting P-type ATPase, C-terminal;Cation-transporting P-type ATPase, N-terminal	N/A	N/A	GO:0016887;GO:0005388;GO:0008553	ATP hydrolysis activity;P-type calcium transporter activity;P-type proton-exporting transporter activity	GO:0070588;GO:0006874;GO:0002028;GO:0009410	calcium ion transmembrane transport;cellular calcium ion homeostasis;regulation of sodium ion transport;response to xenobiotic stimulus	3.6.3.2 (Transferred entry: 7.2.2.14);3.6.3.8 (Transferred entry: 7.2.2.10)
PF3D7_1215400	PF3D7_1215400.1	conserved Plasmodium protein, unknown function	N/A	N/A	N/A	N/A	N/A	N/A	N/A	N/A	N/A	N/A	N/A
PF3D7_1216400	PF3D7_1216400.1	conserved Plasmodium membrane protein, unknown function	N/A	N/A	N/A	N/A	N/A	N/A	N/A	N/A	N/A	N/A	N/A
PF3D7_1221000	PF3D7_1221000.1	histone-lysine N-methyltransferase, H3 lysine-4 specific	IPR001965;IPR011011;IPR019786	Zinc finger, PHD-type;Zinc finger, FYVE/PHD-type;Zinc finger, PHD-type, conserved site	N/A	N/A	GO:0034399;GO:0005634	nuclear periphery;nucleus	GO:0042800	histone methyltransferase activity (H3-K4 specific)	GO:0020033	antigenic variation	2.1.1.43 (Transferred entry: 2.1.1.354)
PF3D7_1237200	PF3D7_1237200.1	conserved Plasmodium protein, unknown function	IPR005037;IPR016024	Pre-mRNA-splicing factor 38;Armadillo-type fold	N/A	N/A	GO:0071011	precatalytic spliceosome	N/A	N/A	N/A	N/A	N/A
PF3D7_1300600	PF3D7_1300600.1	rifin	IPR006373	Variant surface antigen Rifin	PF02009	Variant surface antigen Rifin	GO:0020002	host cell plasma membrane	N/A	N/A	GO:0020033	antigenic variation	N/A
PF3D7_1308400	PF3D7_1308400.1	conserved Plasmodium protein, unknown function	N/A	N/A	N/A	N/A	N/A	N/A	N/A	N/A	N/A	N/A	N/A
PF3D7_1323800	PF3D7_1323800.1	vacuolar protein sorting-associated protein 52, putative	IPR007258	Vps52	PF04129	Vps52	N/A	N/A	N/A	N/A	GO:0006896	Golgi to vacuole transport	N/A
PF3D7_1343800	PF3D7_1343800.1	VPS13 domain-containing protein, putative	IPR026847;IPR026854;IPR031645	Vacuolar protein sorting-associated protein 13;Vacuolar protein sorting-associated protein 13-like, N-terminal domain;Vacuolar protein sorting-associated protein 13, C-terminal	PF12624;PF16909	Vacuolar protein sorting-associated protein 13-like, N-terminal domain;Vacuolar protein sorting-associated protein 13, C-terminal	GO:0019898	extrinsic component of membrane	N/A	N/A	GO:0045053;GO:0006623	protein retention in Golgi apparatus;protein targeting to vacuole	N/A
PF3D7_1353400	PF3D7_1353400.1	Ran-binding protein, putative	IPR001876;IPR035979;IPR036443	Zinc finger, RanBP2-type;RNA-binding domain superfamily;Zinc finger, RanBP2-type superfamily	N/A	N/A	N/A	N/A	N/A	N/A	N/A	N/A	N/A
PF3D7_1366900	PF3D7_1366900.1	conserved protein, unknown function	N/A	N/A	N/A	N/A	GO:0005737;GO:0005634	cytoplasm;nucleus	GO:0003729	mRNA binding	N/A	N/A	N/A
PF3D7_1411200	PF3D7_1411200.1	rhomboid protease ROM8	IPR002610;IPR022764	Peptidase S54, rhomboid;Peptidase S54, rhomboid domain	PF01694	Peptidase S54, rhomboid domain	GO:0005739	mitochondrion	N/A	N/A	N/A	N/A	3.4.21.105 (Rhomboid protease)
PF3D7_1415600	PF3D7_1415600.1	conserved Plasmodium protein, unknown function	N/A	N/A	N/A	N/A	N/A	N/A	N/A	N/A	N/A	N/A	N/A
PF3D7_1419400	PF3D7_1419400.1	conserved Plasmodium membrane protein, unknown function	N/A	N/A	N/A	N/A	N/A	N/A	N/A	N/A	N/A	N/A	N/A
PF3D7_1429400	PF3D7_1429400.1	rRNA (adenosine-2'-O-)-methyltransferase, putative	IPR001537;IPR029028	tRNA/rRNA methyltransferase, SpoU type;Alpha/beta knot methyltransferases	PF00588	tRNA/rRNA methyltransferase, SpoU type	N/A	N/A	GO:0016423	tRNA (guanine) methyltransferase activity	GO:0030488	tRNA methylation	2.1.1.- (Methyltransferases.)
PF3D7_1431500	PF3D7_1431500.1	mitogen-activated protein kinase 1	IPR000719;IPR003527;IPR008271;IPR011009;IPR017441	Protein kinase domain;Mitogen-activated protein (MAP) kinase, conserved site;Serine/threonine-protein kinase, active site;Protein kinase-like domain superfamily;Protein kinase, ATP binding site	PF00069	Protein kinase domain	GO:0005737;GO:0005634	cytoplasm;nucleus	GO:0004707	MAP kinase activity	GO:0035556;GO:0006468;GO:0010468	intracellular signal transduction;protein phosphorylation;regulation of gene expression	2.7.11.24 (Mitogen-activated protein kinase)
PF3D7_1440800	PF3D7_1440800.1	major facilitator superfamily domain-containing protein, putative	IPR011701;IPR036259	Major facilitator superfamily;MFS transporter superfamily	PF07690	Major facilitator superfamily	GO:0020011	apicoplast	N/A	N/A	N/A	N/A	N/A
PF3D7_1468900	PF3D7_1468900.1	zinc finger protein, putative	IPR013087;IPR025239;IPR039727	Zinc finger C2H2-type;Domain of unknown function DUF4187;SERRATE/Ars2	N/A	N/A	GO:0016604;GO:0005634	nuclear body;nucleus	N/A	N/A	GO:0031053	primary miRNA processing	N/A

## Sheet: Phospho_sites conservation
Protein	Position	Prot_pos	Residue	Major allele frequency (non_syn SNPs)
PF3D7_0100100	197	PF3D7_0100100_197	S	1
PF3D7_0101300	225	PF3D7_0101300_225	T	1
PF3D7_0102200	150	PF3D7_0102200_150	S	1
PF3D7_0102200	184	PF3D7_0102200_184	S	1
PF3D7_0102200	194	PF3D7_0102200_194	T	1
PF3D7_0102200	256	PF3D7_0102200_256	S	1
PF3D7_0102200	276	PF3D7_0102200_276	T	1
PF3D7_0102200	313	PF3D7_0102200_313	S	1
PF3D7_0102200	384	PF3D7_0102200_384	T	1
PF3D7_0102200	386	PF3D7_0102200_386	S	1
PF3D7_0102200	556	PF3D7_0102200_556	S	1
PF3D7_0102200	558	PF3D7_0102200_558	S	1
PF3D7_0102200	559	PF3D7_0102200_559	T	1
PF3D7_0102200	633	PF3D7_0102200_633	S	1
PF3D7_0102200	691	PF3D7_0102200_691	S	1
PF3D7_0102200	779	PF3D7_0102200_779	S	1
PF3D7_0102200	839	PF3D7_0102200_839	S	1
PF3D7_0102500	781	PF3D7_0102500_781	S	1
PF3D7_0102500	1138	PF3D7_0102500_1138	S	1
PF3D7_0102500	1317	PF3D7_0102500_1317	S	1
PF3D7_0102500	1523	PF3D7_0102500_1523	S	1
PF3D7_0102500	1528	PF3D7_0102500_1528	S	1
PF3D7_0102600	104	PF3D7_0102600_104	S	1
PF3D7_0102600	177	PF3D7_0102600_177	S	1
PF3D7_0102800	58	PF3D7_0102800_58	S	1
PF3D7_0102800	101	PF3D7_0102800_101	S	1
PF3D7_0102900	615	PF3D7_0102900_615	S	1
PF3D7_0103000	165	PF3D7_0103000_165	S	1
PF3D7_0103000	173	PF3D7_0103000_173	S	1
PF3D7_0103100	53	PF3D7_0103100_53	S	1
PF3D7_0103100	80	PF3D7_0103100_80	S	1
PF3D7_0103100	338	PF3D7_0103100_338	S	1
PF3D7_0103100	549	PF3D7_0103100_549	S	1
PF3D7_0103100	861	PF3D7_0103100_861	S	1
PF3D7_0103100	927	PF3D7_0103100_927	S	1
PF3D7_0103100	1180	PF3D7_0103100_1180	S	1
PF3D7_0103100	1369	PF3D7_0103100_1369	S	1
PF3D7_0103100	1445	PF3D7_0103100_1445	S	1
PF3D7_0103200	215	PF3D7_0103200_215	Y	1
PF3D7_0103200	218	PF3D7_0103200_218	S	1
PF3D7_0103200	231	PF3D7_0103200_231	S	1
PF3D7_0103200	232	PF3D7_0103200_232	S	1
PF3D7_0103200	237	PF3D7_0103200_237	S	1
PF3D7_0103200	241	PF3D7_0103200_241	S	1
PF3D7_0103300	420	PF3D7_0103300_420	S	1
PF3D7_0103300	465	PF3D7_0103300_465	S	1
PF3D7_0103300	472	PF3D7_0103300_472	S	1
PF3D7_0103400	1143	PF3D7_0103400_1143	S	1
PF3D7_0103400	1443	PF3D7_0103400_1443	S	1
PF3D7_0103400	1455	PF3D7_0103400_1455	S	1
PF3D7_0103500	1226	PF3D7_0103500_1226	S	1
PF3D7_0103900	485	PF3D7_0103900_485	S	1
PF3D7_0104100	139	PF3D7_0104100_139	S	1
PF3D7_0104300	92	PF3D7_0104300_92	S	1
PF3D7_0104300	137	PF3D7_0104300_137	Y	1
PF3D7_0104300	149	PF3D7_0104300_149	S	1
PF3D7_0104300	159	PF3D7_0104300_159	S	1
PF3D7_0104300	181	PF3D7_0104300_181	S	1
PF3D7_0104300	227	PF3D7_0104300_227	S	1
PF3D7_0104300	231	PF3D7_0104300_231	S	1
PF3D7_0104300	281	PF3D7_0104300_281	S	1
PF3D7_0104300	286	PF3D7_0104300_286	S	1
PF3D7_0104300	419	PF3D7_0104300_419	S	1
PF3D7_0104300	438	PF3D7_0104300_438	S	1
PF3D7_0104300	454	PF3D7_0104300_454	T	1
PF3D7_0104300	494	PF3D7_0104300_494	S	1
PF3D7_0104300	503	PF3D7_0104300_503	S	1
PF3D7_0104300	506	PF3D7_0104300_506	S	1
PF3D7_0104300	533	PF3D7_0104300_533	S	1
PF3D7_0104300	546	PF3D7_0104300_546	S	1
PF3D7_0104300	580	PF3D7_0104300_580	S	1
PF3D7_0104300	609	PF3D7_0104300_609	S	1
PF3D7_0104300	661	PF3D7_0104300_661	S	1
PF3D7_0104300	679	PF3D7_0104300_679	S	1
PF3D7_0104300	682	PF3D7_0104300_682	S	1
PF3D7_0104300	725	PF3D7_0104300_725	S	1
PF3D7_0104300	730	PF3D7_0104300_730	S	1
PF3D7_0104300	744	PF3D7_0104300_744	S	1
PF3D7_0104300	838	PF3D7_0104300_838	S	1
PF3D7_0104300	904	PF3D7_0104300_904	S	1
PF3D7_0104300	1017	PF3D7_0104300_1017	S	1
PF3D7_0104300	1037	PF3D7_0104300_1037	S	1
PF3D7_0104300	1103	PF3D7_0104300_1103	S	1
PF3D7_0104300	1105	PF3D7_0104300_1105	S	1
PF3D7_0104300	1112	PF3D7_0104300_1112	S	1
PF3D7_0104300	1197	PF3D7_0104300_1197	S	1
PF3D7_0104300	1212	PF3D7_0104300_1212	S	1
PF3D7_0104300	1216	PF3D7_0104300_1216	Y	1
PF3D7_0104300	1222	PF3D7_0104300_1222	S	1
PF3D7_0104300	1225	PF3D7_0104300_1225	S	1
PF3D7_0104300	1235	PF3D7_0104300_1235	S	1
PF3D7_0104300	1238	PF3D7_0104300_1238	S	1
PF3D7_0104300	1280	PF3D7_0104300_1280	S	1
PF3D7_0104300	1328	PF3D7_0104300_1328	S	1
PF3D7_0104300	1381	PF3D7_0104300_1381	S	1
PF3D7_0104300	1386	PF3D7_0104300_1386	S	1
PF3D7_0104300	1410	PF3D7_0104300_1410	T	1
PF3D7_0104300	1412	PF3D7_0104300_1412	S	1
PF3D7_0104300	1567	PF3D7_0104300_1567	S	1
PF3D7_0104300	1588	PF3D7_0104300_1588	S	1
PF3D7_0104300	1593	PF3D7_0104300_1593	S	1
PF3D7_0104300	1609	PF3D7_0104300_1609	S	1
PF3D7_0104300	1672	PF3D7_0104300_1672	S	1
PF3D7_0104300	1692	PF3D7_0104300_1692	S	1
PF3D7_0104300	1869	PF3D7_0104300_1869	S	1
PF3D7_0104300	1873	PF3D7_0104300_1873	S	1
PF3D7_0104300	1879	PF3D7_0104300_1879	S	1
PF3D7_0104300	1979	PF3D7_0104300_1979	S	1
PF3D7_0104300	1983	PF3D7_0104300_1983	S	1
PF3D7_0104300	2009	PF3D7_0104300_2009	S	1
PF3D7_0104300	2273	PF3D7_0104300_2273	S	1
PF3D7_0104300	2281	PF3D7_0104300_2281	S	1
PF3D7_0104300	2578	PF3D7_0104300_2578	S	1
PF3D7_0104300	2603	PF3D7_0104300_2603	S	1
PF3D7_0104300	2638	PF3D7_0104300_2638	S	1
PF3D7_0104300	2648	PF3D7_0104300_2648	S	1
PF3D7_0104300	2724	PF3D7_0104300_2724	S	1
PF3D7_0104300	2743	PF3D7_0104300_2743	S	1
PF3D7_0104300	2753	PF3D7_0104300_2753	S	1
PF3D7_0104300	2791	PF3D7_0104300_2791	S	1
PF3D7_0104300	2831	PF3D7_0104300_2831	S	1
PF3D7_0104300	2832	PF3D7_0104300_2832	S	1
PF3D7_0104300	2890	PF3D7_0104300_2890	S	1
PF3D7_0104300	2900	PF3D7_0104300_2900	S	1
PF3D7_0104300	2905	PF3D7_0104300_2905	T	1
PF3D7_0104300	2932	PF3D7_0104300_2932	S	1
PF3D7_0104300	2968	PF3D7_0104300_2968	S	1
PF3D7_0104300	2995	PF3D7_0104300_2995	S	1
PF3D7_0104300	3045	PF3D7_0104300_3045	Y	1
PF3D7_0104300	3047	PF3D7_0104300_3047	S	1
PF3D7_0104300	3130	PF3D7_0104300_3130	S	1
PF3D7_0104500	252	PF3D7_0104500_252	S	1
PF3D7_0104800	253	PF3D7_0104800_253	T	1
PF3D7_0104800	259	PF3D7_0104800_259	S	1
PF3D7_0104800	261	PF3D7_0104800_261	S	1
PF3D7_0104800	262	PF3D7_0104800_262	S	1
PF3D7_0104800	267	PF3D7_0104800_267	T	1
PF3D7_0104800	280	PF3D7_0104800_280	S	1
PF3D7_0104800	294	PF3D7_0104800_294	T	1
PF3D7_0104800	306	PF3D7_0104800_306	S	1
PF3D7_0104800	341	PF3D7_0104800_341	T	1
PF3D7_0104800	344	PF3D7_0104800_344	S	1
PF3D7_0104800	347	PF3D7_0104800_347	S	1
PF3D7_0104800	348	PF3D7_0104800_348	T	1
PF3D7_0104800	354	PF3D7_0104800_354	S	1
PF3D7_0104800	357	PF3D7_0104800_357	S	1
PF3D7_0105200	567	PF3D7_0105200_567	S	1
PF3D7_0105600	575	PF3D7_0105600_575	S	1
PF3D7_0105600	578	PF3D7_0105600_578	S	1
PF3D7_0105600	1122	PF3D7_0105600_1122	S	1
PF3D7_0105600	1133	PF3D7_0105600_1133	S	1
PF3D7_0105600	1186	PF3D7_0105600_1186	S	1
PF3D7_0105700	77	PF3D7_0105700_77	S	1
PF3D7_0105700	162	PF3D7_0105700_162	S	1
PF3D7_0105700	242	PF3D7_0105700_242	S	1
PF3D7_0105700	583	PF3D7_0105700_583	S	1
PF3D7_0105700	647	PF3D7_0105700_647	S	1
PF3D7_0105700	656	PF3D7_0105700_656	S	1
PF3D7_0105700	689	PF3D7_0105700_689	S	1
PF3D7_0105700	873	PF3D7_0105700_873	S	1
PF3D7_0105700	1380	PF3D7_0105700_1380	S	1
PF3D7_0105700	1572	PF3D7_0105700_1572	S	1
PF3D7_0105700	1687	PF3D7_0105700_1687	T	1
PF3D7_0105700	1724	PF3D7_0105700_1724	S	1
PF3D7_0105700	1853	PF3D7_0105700_1853	S	1
PF3D7_0105700	1912	PF3D7_0105700_1912	S	1
PF3D7_0105700	2322	PF3D7_0105700_2322	S	1
PF3D7_0105700	2411	PF3D7_0105700_2411	S	1
PF3D7_0105700	2450	PF3D7_0105700_2450	Y	1
PF3D7_0105700	2451	PF3D7_0105700_2451	S	1
PF3D7_0105700	2483	PF3D7_0105700_2483	S	1
PF3D7_0105700	2679	PF3D7_0105700_2679	S	1
PF3D7_0105700	2782	PF3D7_0105700_2782	S	1
PF3D7_0105700	2792	PF3D7_0105700_2792	S	1
PF3D7_0105700	2810	PF3D7_0105700_2810	S	1
PF3D7_0105700	2946	PF3D7_0105700_2946	S	1
PF3D7_0105700	2955	PF3D7_0105700_2955	S	1
PF3D7_0105700	2964	PF3D7_0105700_2964	S	1
PF3D7_0105700	2965	PF3D7_0105700_2965	S	1
PF3D7_0105800	33	PF3D7_0105800_33	S	1
PF3D7_0105800	52	PF3D7_0105800_52	T	1
PF3D7_0105800	73	PF3D7_0105800_73	Y	1
PF3D7_0105800	78	PF3D7_0105800_78	S	1
PF3D7_0105800	86	PF3D7_0105800_86	S	1
PF3D7_0105800	98	PF3D7_0105800_98	S	1
PF3D7_0105800	109	PF3D7_0105800_109	S	1
PF3D7_0105800	113	PF3D7_0105800_113	S	1
PF3D7_0105800	122	PF3D7_0105800_122	S	1
PF3D7_0105800	136	PF3D7_0105800_136	S	1
PF3D7_0105800	190	PF3D7_0105800_190	S	1
PF3D7_0105800	195	PF3D7_0105800_195	S	1
PF3D7_0105800	209	PF3D7_0105800_209	S	1
PF3D7_0105800	255	PF3D7_0105800_255	S	1
PF3D7_0105800	258	PF3D7_0105800_258	S	1
PF3D7_0105800	272	PF3D7_0105800_272	S	1
PF3D7_0105800	284	PF3D7_0105800_284	T	1
PF3D7_0105800	285	PF3D7_0105800_285	S	1
PF3D7_0105800	308	PF3D7_0105800_308	S	1
PF3D7_0105800	337	PF3D7_0105800_337	S	1
PF3D7_0105800	344	PF3D7_0105800_344	Y	1
PF3D7_0105800	347	PF3D7_0105800_347	T	1
PF3D7_0105800	410	PF3D7_0105800_410	S	1
PF3D7_0105800	459	PF3D7_0105800_459	S	1
PF3D7_0105800	485	PF3D7_0105800_485	S	1
PF3D7_0105800	489	PF3D7_0105800_489	S	1
PF3D7_0105800	765	PF3D7_0105800_765	S	1
PF3D7_0105800	782	PF3D7_0105800_782	S	1
PF3D7_0105800	787	PF3D7_0105800_787	T	1
PF3D7_0106000	353	PF3D7_0106000_353	S	1
PF3D7_0106000	356	PF3D7_0106000_356	S	1
PF3D7_0106000	922	PF3D7_0106000_922	S	1
PF3D7_0106100	110	PF3D7_0106100_110	T	1
PF3D7_0106100	121	PF3D7_0106100_121	S	1
PF3D7_0106100	163	PF3D7_0106100_163	S	1
PF3D7_0106100	215	PF3D7_0106100_215	S	1
PF3D7_0106100	354	PF3D7_0106100_354	S	1
PF3D7_0106100	355	PF3D7_0106100_355	S	1
PF3D7_0106100	357	PF3D7_0106100_357	S	1
PF3D7_0106300	345	PF3D7_0106300_345	S	1
PF3D7_0106300	381	PF3D7_0106300_381	S	1
PF3D7_0106300	427	PF3D7_0106300_427	T	1
PF3D7_0106300	434	PF3D7_0106300_434	S	1
PF3D7_0106300	449	PF3D7_0106300_449	S	1
PF3D7_0106300	482	PF3D7_0106300_482	S	1
PF3D7_0106300	489	PF3D7_0106300_489	S	1
PF3D7_0106300	492	PF3D7_0106300_492	S	1
PF3D7_0106300	571	PF3D7_0106300_571	T	1
PF3D7_0106300	582	PF3D7_0106300_582	S	1
PF3D7_0106300	591	PF3D7_0106300_591	S	1
PF3D7_0106300	592	PF3D7_0106300_592	S	1
PF3D7_0106300	597	PF3D7_0106300_597	S	1
PF3D7_0106300	601	PF3D7_0106300_601	S	1
PF3D7_0106300	602	PF3D7_0106300_602	T	1
PF3D7_0106300	635	PF3D7_0106300_635	T	1
PF3D7_0106300	648	PF3D7_0106300_648	S	1
PF3D7_0106300	701	PF3D7_0106300_701	S	1
PF3D7_0106300	762	PF3D7_0106300_762	S	1
PF3D7_0106300	770	PF3D7_0106300_770	S	1
PF3D7_0106300	790	PF3D7_0106300_790	Y	1
PF3D7_0106300	852	PF3D7_0106300_852	T	1
PF3D7_0106400	118	PF3D7_0106400_118	S	1
PF3D7_0106500	57	PF3D7_0106500_57	S	1
PF3D7_0106500	133	PF3D7_0106500_133	S	1
PF3D7_0106500	488	PF3D7_0106500_488	S	1
PF3D7_0106500	548	PF3D7_0106500_548	S	1
PF3D7_0106500	1159	PF3D7_0106500_1159	S	1
PF3D7_0106500	1208	PF3D7_0106500_1208	S	1
PF3D7_0106700	38	PF3D7_0106700_38	S	1
PF3D7_0106700	198	PF3D7_0106700_198	S	1
PF3D7_0106700	409	PF3D7_0106700_409	S	1
PF3D7_0106700	502	PF3D7_0106700_502	S	1
PF3D7_0106700	555	PF3D7_0106700_555	S	1
PF3D7_0106700	585	PF3D7_0106700_585	S	1
PF3D7_0106700	632	PF3D7_0106700_632	S	1
PF3D7_0106700	772	PF3D7_0106700_772	T	1
PF3D7_0106800	19	PF3D7_0106800_19	S	1
PF3D7_0106800	22	PF3D7_0106800_22	S	1
PF3D7_0107000	70	PF3D7_0107000_70	S	1
PF3D7_0107000	134	PF3D7_0107000_134	T	1
PF3D7_0107500	708	PF3D7_0107500_708	S	1
PF3D7_0107500	750	PF3D7_0107500_750	S	1
PF3D7_0107500	755	PF3D7_0107500_755	S	1
PF3D7_0107500	756	PF3D7_0107500_756	S	1
PF3D7_0107500	774	PF3D7_0107500_774	S	1
PF3D7_0107500	827	PF3D7_0107500_827	S	1
PF3D7_0107500	877	PF3D7_0107500_877	S	1
PF3D7_0107500	878	PF3D7_0107500_878	S	1
PF3D7_0107500	953	PF3D7_0107500_953	T	1
PF3D7_0107500	982	PF3D7_0107500_982	T	1
PF3D7_0107500	988	PF3D7_0107500_988	S	1
PF3D7_0107500	996	PF3D7_0107500_996	S	1
PF3D7_0107500	997	PF3D7_0107500_997	S	1
PF3D7_0107500	1004	PF3D7_0107500_1004	S	1
PF3D7_0107500	1014	PF3D7_0107500_1014	S	1
PF3D7_0107500	1015	PF3D7_0107500_1015	T	1
PF3D7_0107500	1022	PF3D7_0107500_1022	T	1
PF3D7_0107500	1037	PF3D7_0107500_1037	S	1
PF3D7_0107500	1038	PF3D7_0107500_1038	S	1
PF3D7_0107800	72	PF3D7_0107800_72	S	1
PF3D7_0107800	313	PF3D7_0107800_313	T	1
PF3D7_0107800	457	PF3D7_0107800_457	S	1
PF3D7_0107800	465	PF3D7_0107800_465	Y	1
PF3D7_0107800	501	PF3D7_0107800_501	S	1
PF3D7_0107800	536	PF3D7_0107800_536	S	1
PF3D7_0107800	630	PF3D7_0107800_630	S	1
PF3D7_0108300	256	PF3D7_0108300_256	S	1
PF3D7_0108300	284	PF3D7_0108300_284	S	1
PF3D7_0108300	422	PF3D7_0108300_422	S	1
PF3D7_0108300	512	PF3D7_0108300_512	T	1
PF3D7_0108300	518	PF3D7_0108300_518	S	1
PF3D7_0108300	520	PF3D7_0108300_520	S	1
PF3D7_0108300	524	PF3D7_0108300_524	S	1
PF3D7_0108300	847	PF3D7_0108300_847	S	1
PF3D7_0108300	888	PF3D7_0108300_888	S	1
PF3D7_0108300	904	PF3D7_0108300_904	S	1
PF3D7_0108300	924	PF3D7_0108300_924	S	1
PF3D7_0108300	945	PF3D7_0108300_945	S	1
PF3D7_0108300	1006	PF3D7_0108300_1006	S	1
PF3D7_0108300	1008	PF3D7_0108300_1008	S	1
PF3D7_0108300	1030	PF3D7_0108300_1030	S	1
PF3D7_0108300	1051	PF3D7_0108300_1051	S	1
PF3D7_0108300	1076	PF3D7_0108300_1076	T	1
PF3D7_0108300	1085	PF3D7_0108300_1085	T	1
PF3D7_0108300	1094	PF3D7_0108300_1094	S	1
PF3D7_0108300	1096	PF3D7_0108300_1096	S	1
PF3D7_0108300	1141	PF3D7_0108300_1141	S	1
PF3D7_0108300	1156	PF3D7_0108300_1156	T	1
PF3D7_0108300	1214	PF3D7_0108300_1214	T	1
PF3D7_0108300	1217	PF3D7_0108300_1217	S	1
PF3D7_0108300	1221	PF3D7_0108300_1221	T	1
PF3D7_0108300	1238	PF3D7_0108300_1238	T	1
PF3D7_0108300	1262	PF3D7_0108300_1262	T	1
PF3D7_0108300	1394	PF3D7_0108300_1394	S	1
PF3D7_0108300	1396	PF3D7_0108300_1396	S	1
PF3D7_0108300	1419	PF3D7_0108300_1419	S	1
PF3D7_0108300	1470	PF3D7_0108300_1470	S	1
PF3D7_0108300	1493	PF3D7_0108300_1493	T	1
PF3D7_0108300	1498	PF3D7_0108300_1498	S	1
PF3D7_0108300	1531	PF3D7_0108300_1531	S	1
PF3D7_0108300	1644	PF3D7_0108300_1644	S	1
PF3D7_0108300	1661	PF3D7_0108300_1661	S	1
PF3D7_0108300	1665	PF3D7_0108300_1665	S	1
PF3D7_0108300	1684	PF3D7_0108300_1684	S	1
PF3D7_0108300	1691	PF3D7_0108300_1691	S	1
PF3D7_0108300	1722	PF3D7_0108300_1722	S	1
PF3D7_0108300	1724	PF3D7_0108300_1724	S	1
PF3D7_0108300	1819	PF3D7_0108300_1819	S	1
PF3D7_0108300	1951	PF3D7_0108300_1951	S	1
PF3D7_0108300	1958	PF3D7_0108300_1958	S	1
PF3D7_0108300	2010	PF3D7_0108300_2010	S	1
PF3D7_0108300	2019	PF3D7_0108300_2019	S	1
PF3D7_0108300	2179	PF3D7_0108300_2179	S	1
PF3D7_0108300	2182	PF3D7_0108300_2182	S	1
PF3D7_0108300	2198	PF3D7_0108300_2198	S	1
PF3D7_0108300	2205	PF3D7_0108300_2205	S	1
PF3D7_0108500	29	PF3D7_0108500_29	T	1
PF3D7_0108500	35	PF3D7_0108500_35	T	1
PF3D7_0108500	40	PF3D7_0108500_40	T	1
PF3D7_0108700	563	PF3D7_0108700_563	S	1
PF3D7_0108700	663	PF3D7_0108700_663	S	1
PF3D7_0108700	674	PF3D7_0108700_674	S	1
PF3D7_0108700	678	PF3D7_0108700_678	Y	1
PF3D7_0108700	711	PF3D7_0108700_711	S	1
PF3D7_0108700	717	PF3D7_0108700_717	S	1
PF3D7_0108700	837	PF3D7_0108700_837	T	1
PF3D7_0108700	885	PF3D7_0108700_885	S	1
PF3D7_0108700	928	PF3D7_0108700_928	T	1
PF3D7_0108700	939	PF3D7_0108700_939	S	1
PF3D7_0108700	965	PF3D7_0108700_965	S	1
PF3D7_0108700	971	PF3D7_0108700_971	T	1
PF3D7_0108700	999	PF3D7_0108700_999	S	1
PF3D7_0108700	1007	PF3D7_0108700_1007	T	1
PF3D7_0108700	1008	PF3D7_0108700_1008	S	1
PF3D7_0108700	1017	PF3D7_0108700_1017	T	1
PF3D7_0108700	1037	PF3D7_0108700_1037	T	1
PF3D7_0108700	1040	PF3D7_0108700_1040	S	1
PF3D7_0108700	1062	PF3D7_0108700_1062	S	1
PF3D7_0108700	1086	PF3D7_0108700_1086	T	1
PF3D7_0108700	1092	PF3D7_0108700_1092	T	1
PF3D7_0108700	1100	PF3D7_0108700_1100	S	1
PF3D7_0108700	1113	PF3D7_0108700_1113	S	1
PF3D7_0108700	1127	PF3D7_0108700_1127	S	1
PF3D7_0108800	135	PF3D7_0108800_135	S	1
PF3D7_0108800	297	PF3D7_0108800_297	S	1
PF3D7_0109000	4	PF3D7_0109000_4	S	1
PF3D7_0109000	6	PF3D7_0109000_6	S	1
PF3D7_0109000	25	PF3D7_0109000_25	S	1
PF3D7_0109000	28	PF3D7_0109000_28	S	1
PF3D7_0109000	47	PF3D7_0109000_47	S	1
PF3D7_0109000	66	PF3D7_0109000_66	T	1
PF3D7_0109000	78	PF3D7_0109000_78	T	1
PF3D7_0109000	158	PF3D7_0109000_158	S	1
PF3D7_0109000	159	PF3D7_0109000_159	S	1
PF3D7_0109000	167	PF3D7_0109000_167	S	1
PF3D7_0109000	173	PF3D7_0109000_173	S	1
PF3D7_0109000	176	PF3D7_0109000_176	S	1
PF3D7_0109000	181	PF3D7_0109000_181	T	1
PF3D7_0109000	189	PF3D7_0109000_189	T	1
PF3D7_0109000	211	PF3D7_0109000_211	T	1
PF3D7_0109000	220	PF3D7_0109000_220	Y	1
PF3D7_0109400	150	PF3D7_0109400_150	S	1
PF3D7_0109400	153	PF3D7_0109400_153	S	1
PF3D7_0109500	155	PF3D7_0109500_155	S	1
PF3D7_0109600	93	PF3D7_0109600_93	Y	1
PF3D7_0109600	97	PF3D7_0109600_97	Y	1
PF3D7_0109800	275	PF3D7_0109800_275	T	1
PF3D7_0110100	400	PF3D7_0110100_400	T	1
PF3D7_0110100	635	PF3D7_0110100_635	S	1
PF3D7_0110100	801	PF3D7_0110100_801	S	1
PF3D7_0110400	130	PF3D7_0110400_130	S	1
PF3D7_0110400	134	PF3D7_0110400_134	S	1
PF3D7_0110400	137	PF3D7_0110400_137	S	1
PF3D7_0110400	159	PF3D7_0110400_159	S	1
PF3D7_0110400	222	PF3D7_0110400_222	S	1
PF3D7_0110400	232	PF3D7_0110400_232	S	1
PF3D7_0110500	204	PF3D7_0110500_204	S	1
PF3D7_0110500	375	PF3D7_0110500_375	S	1
PF3D7_0110500	501	PF3D7_0110500_501	S	1
PF3D7_0110500	535	PF3D7_0110500_535	S	1
PF3D7_0110500	572	PF3D7_0110500_572	S	1
PF3D7_0110500	588	PF3D7_0110500_588	S	1
PF3D7_0110500	672	PF3D7_0110500_672	S	1
PF3D7_0110500	680	PF3D7_0110500_680	S	1
PF3D7_0110500	698	PF3D7_0110500_698	S	1
PF3D7_0110500	716	PF3D7_0110500_716	S	1
PF3D7_0110500	890	PF3D7_0110500_890	S	1
PF3D7_0110500	979	PF3D7_0110500_979	S	1
PF3D7_0110500	986	PF3D7_0110500_986	S	1
PF3D7_0110500	1490	PF3D7_0110500_1490	S	1
PF3D7_0110500	1503	PF3D7_0110500_1503	S	1
PF3D7_0110500	1509	PF3D7_0110500_1509	S	1
PF3D7_0110500	1510	PF3D7_0110500_1510	T	1
PF3D7_0110500	1526	PF3D7_0110500_1526	S	1
PF3D7_0110500	1543	PF3D7_0110500_1543	S	1
PF3D7_0110500	1559	PF3D7_0110500_1559	S	1
PF3D7_0110500	1626	PF3D7_0110500_1626	S	1
PF3D7_0110500	1627	PF3D7_0110500_1627	T	1
PF3D7_0110500	1752	PF3D7_0110500_1752	S	1
PF3D7_0110500	1809	PF3D7_0110500_1809	S	1
PF3D7_0110500	1827	PF3D7_0110500_1827	S	1
PF3D7_0110500	1892	PF3D7_0110500_1892	S	1
PF3D7_0110600	127	PF3D7_0110600_127	S	1
PF3D7_0110600	260	PF3D7_0110600_260	S	1
PF3D7_0110600	262	PF3D7_0110600_262	S	1
PF3D7_0110600	393	PF3D7_0110600_393	S	1
PF3D7_0110600	404	PF3D7_0110600_404	S	1
PF3D7_0110600	406	PF3D7_0110600_406	S	1
PF3D7_0110600	419	PF3D7_0110600_419	S	1
PF3D7_0110600	421	PF3D7_0110600_421	S	1
PF3D7_0110600	454	PF3D7_0110600_454	T	1
PF3D7_0110600	480	PF3D7_0110600_480	S	1
PF3D7_0110600	484	PF3D7_0110600_484	S	1
PF3D7_0110600	491	PF3D7_0110600_491	S	1
PF3D7_0110600	492	PF3D7_0110600_492	T	1
PF3D7_0110600	530	PF3D7_0110600_530	T	1
PF3D7_0110600	552	PF3D7_0110600_552	S	1
PF3D7_0110600	656	PF3D7_0110600_656	S	1
PF3D7_0110600	684	PF3D7_0110600_684	S	1
PF3D7_0110600	688	PF3D7_0110600_688	T	1
PF3D7_0110600	698	PF3D7_0110600_698	T	1
PF3D7_0110600	700	PF3D7_0110600_700	S	1
PF3D7_0110600	703	PF3D7_0110600_703	S	1
PF3D7_0110600	773	PF3D7_0110600_773	S	1
PF3D7_0110600	794	PF3D7_0110600_794	S	1
PF3D7_0110600	798	PF3D7_0110600_798	S	1
PF3D7_0110600	799	PF3D7_0110600_799	S	1
PF3D7_0110600	814	PF3D7_0110600_814	S	1
PF3D7_0110600	826	PF3D7_0110600_826	S	1
PF3D7_0110600	866	PF3D7_0110600_866	S	1
PF3D7_0110600	1002	PF3D7_0110600_1002	T	1
PF3D7_0110600	1010	PF3D7_0110600_1010	T	1
PF3D7_0110600	1012	PF3D7_0110600_1012	S	1
PF3D7_0110600	1095	PF3D7_0110600_1095	S	1
PF3D7_0110600	1100	PF3D7_0110600_1100	S	1
PF3D7_0110600	1264	PF3D7_0110600_1264	S	1
PF3D7_0110600	1279	PF3D7_0110600_1279	S	1
PF3D7_0110600	1303	PF3D7_0110600_1303	S	1
PF3D7_0110600	1326	PF3D7_0110600_1326	S	1
PF3D7_0110700	12	PF3D7_0110700_12	S	1
PF3D7_0110700	23	PF3D7_0110700_23	S	1
PF3D7_0110700	31	PF3D7_0110700_31	S	1
PF3D7_0110700	54	PF3D7_0110700_54	S	1
PF3D7_0110700	127	PF3D7_0110700_127	S	1
PF3D7_0110700	206	PF3D7_0110700_206	S	1
PF3D7_0110700	314	PF3D7_0110700_314	S	1
PF3D7_0110700	358	PF3D7_0110700_358	S	1
PF3D7_0110700	381	PF3D7_0110700_381	S	1
PF3D7_0110700	415	PF3D7_0110700_415	S	1
PF3D7_0110700	417	PF3D7_0110700_417	S	1
PF3D7_0110700	437	PF3D7_0110700_437	T	1
PF3D7_0110700	440	PF3D7_0110700_440	T	1
PF3D7_0110700	443	PF3D7_0110700_443	T	1
PF3D7_0110800	83	PF3D7_0110800_83	S	1
PF3D7_0111000	454	PF3D7_0111000_454	S	1
PF3D7_0111000	455	PF3D7_0111000_455	S	1
PF3D7_0111000	512	PF3D7_0111000_512	S	1
PF3D7_0111000	540	PF3D7_0111000_540	S	1
PF3D7_0111000	733	PF3D7_0111000_733	S	1
PF3D7_0111000	745	PF3D7_0111000_745	S	1
PF3D7_0111000	966	PF3D7_0111000_966	S	1
PF3D7_0111400	68	PF3D7_0111400_68	T	1
PF3D7_0111400	121	PF3D7_0111400_121	T	1
PF3D7_0111400	199	PF3D7_0111400_199	T	1
PF3D7_0111400	207	PF3D7_0111400_207	S	1
PF3D7_0111400	208	PF3D7_0111400_208	S	1
PF3D7_0111400	228	PF3D7_0111400_228	S	1
PF3D7_0111400	345	PF3D7_0111400_345	S	1
PF3D7_0111400	389	PF3D7_0111400_389	S	1
PF3D7_0111400	414	PF3D7_0111400_414	S	1
PF3D7_0111400	443	PF3D7_0111400_443	T	1
PF3D7_0111400	461	PF3D7_0111400_461	S	1
PF3D7_0111400	490	PF3D7_0111400_490	S	1
PF3D7_0111500	204	PF3D7_0111500_204	S	1
PF3D7_0111500	212	PF3D7_0111500_212	S	1
PF3D7_0111500	330	PF3D7_0111500_330	T	1
PF3D7_0111600	83	PF3D7_0111600_83	S	1
PF3D7_0111800	77	PF3D7_0111800_77	S	1
PF3D7_0111800	123	PF3D7_0111800_123	S	1
PF3D7_0111800	550	PF3D7_0111800_550	S	1
PF3D7_0111800	578	PF3D7_0111800_578	S	1
PF3D7_0111800	587	PF3D7_0111800_587	S	1
PF3D7_0111900	75	PF3D7_0111900_75	S	1
PF3D7_0112200	2	PF3D7_0112200_2	T	1
PF3D7_0112200	11	PF3D7_0112200_11	S	1
PF3D7_0112200	78	PF3D7_0112200_78	S	1
PF3D7_0112200	86	PF3D7_0112200_86	S	1
PF3D7_0112200	97	PF3D7_0112200_97	S	1
PF3D7_0112200	163	PF3D7_0112200_163	S	1
PF3D7_0112200	235	PF3D7_0112200_235	S	1
PF3D7_0112200	236	PF3D7_0112200_236	S	1
PF3D7_0112200	238	PF3D7_0112200_238	T	1
PF3D7_0112200	244	PF3D7_0112200_244	S	1
PF3D7_0112200	249	PF3D7_0112200_249	S	1
PF3D7_0112200	257	PF3D7_0112200_257	S	1
PF3D7_0112200	258	PF3D7_0112200_258	S	1
PF3D7_0112200	259	PF3D7_0112200_259	S	1
PF3D7_0112200	543	PF3D7_0112200_543	T	1
PF3D7_0112200	544	PF3D7_0112200_544	S	1
PF3D7_0112200	590	PF3D7_0112200_590	S	1
PF3D7_0112200	611	PF3D7_0112200_611	S	1
PF3D7_0112200	613	PF3D7_0112200_613	S	1
PF3D7_0112200	614	PF3D7_0112200_614	T	1
PF3D7_0112200	619	PF3D7_0112200_619	S	1
PF3D7_0112200	641	PF3D7_0112200_641	S	1
PF3D7_0112200	972	PF3D7_0112200_972	T	1
PF3D7_0112200	1007	PF3D7_0112200_1007	T	1
PF3D7_0112200	1009	PF3D7_0112200_1009	S	1
PF3D7_0112200	1011	PF3D7_0112200_1011	S	1
PF3D7_0112200	1016	PF3D7_0112200_1016	S	1
PF3D7_0112200	1049	PF3D7_0112200_1049	S	1
PF3D7_0112200	1119	PF3D7_0112200_1119	S	1
PF3D7_0112200	1120	PF3D7_0112200_1120	S	1
PF3D7_0112200	1121	PF3D7_0112200_1121	S	1
PF3D7_0112200	1129	PF3D7_0112200_1129	S	1
PF3D7_0112200	1136	PF3D7_0112200_1136	S	1
PF3D7_0112200	1499	PF3D7_0112200_1499	T	1
PF3D7_0112200	1510	PF3D7_0112200_1510	S	1
PF3D7_0112200	1514	PF3D7_0112200_1514	S	1
PF3D7_0112200	1523	PF3D7_0112200_1523	S	1
PF3D7_0112200	1525	PF3D7_0112200_1525	S	1
PF3D7_0113000	83	PF3D7_0113000_83	S	1
PF3D7_0113000	98	PF3D7_0113000_98	S	1
PF3D7_0113000	116	PF3D7_0113000_116	S	1
PF3D7_0113000	168	PF3D7_0113000_168	S	1
PF3D7_0113000	172	PF3D7_0113000_172	S	1
PF3D7_0113000	244	PF3D7_0113000_244	S	1
PF3D7_0113000	259	PF3D7_0113000_259	T	1
PF3D7_0113000	479	PF3D7_0113000_479	S	1
PF3D7_0113000	514	PF3D7_0113000_514	T	1
PF3D7_0113200	131	PF3D7_0113200_131	S	1
PF3D7_0113200	138	PF3D7_0113200_138	S	1
PF3D7_0113200	156	PF3D7_0113200_156	S	1
PF3D7_0113200	180	PF3D7_0113200_180	S	1
PF3D7_0113200	188	PF3D7_0113200_188	S	1
PF3D7_0113200	190	PF3D7_0113200_190	S	1
PF3D7_0113200	191	PF3D7_0113200_191	S	1
PF3D7_0113200	283	PF3D7_0113200_283	T	1
PF3D7_0113200	299	PF3D7_0113200_299	S	1
PF3D7_0113200	309	PF3D7_0113200_309	S	1
PF3D7_0113200	365	PF3D7_0113200_365	S	1
PF3D7_0113200	393	PF3D7_0113200_393	S	1
PF3D7_0113200	397	PF3D7_0113200_397	Y	1
PF3D7_0113200	415	PF3D7_0113200_415	T	1
PF3D7_0113900	92	PF3D7_0113900_92	S	1
PF3D7_0114000	135	PF3D7_0114000_135	S	1
PF3D7_0114000	410	PF3D7_0114000_410	S	1
PF3D7_0114000	530	PF3D7_0114000_530	S	1
PF3D7_0114000	545	PF3D7_0114000_545	S	1
PF3D7_0114000	635	PF3D7_0114000_635	S	1
PF3D7_0114000	695	PF3D7_0114000_695	S	1
PF3D7_0114000	885	PF3D7_0114000_885	S	1
PF3D7_0114000	990	PF3D7_0114000_990	T	1
PF3D7_0114100	58	PF3D7_0114100_58	T	1
PF3D7_0114100	78	PF3D7_0114100_78	S	1
PF3D7_0114100	81	PF3D7_0114100_81	S	1
PF3D7_0114100	219	PF3D7_0114100_219	T	1
PF3D7_0114500	65	PF3D7_0114500_65	S	1
PF3D7_0115000	987	PF3D7_0115000_987	S	1
PF3D7_0115700	182	PF3D7_0115700_182	S	1
PF3D7_0201500	171	PF3D7_0201500_171	T	1
PF3D7_0201500	175	PF3D7_0201500_175	T	1
PF3D7_0201500	184	PF3D7_0201500_184	S	1
PF3D7_0201800	144	PF3D7_0201800_144	S	1
PF3D7_0201800	165	PF3D7_0201800_165	S	1
PF3D7_0201800	209	PF3D7_0201800_209	S	1
PF3D7_0201900	73	PF3D7_0201900_73	S	1
PF3D7_0201900	145	PF3D7_0201900_145	S	1
PF3D7_0201900	208	PF3D7_0201900_208	S	1
PF3D7_0201900	1327	PF3D7_0201900_1327	T	1
PF3D7_0201900	1340	PF3D7_0201900_1340	T	1
PF3D7_0201900	1353	PF3D7_0201900_1353	T	1
PF3D7_0201900	1360	PF3D7_0201900_1360	S	1
PF3D7_0201900	1366	PF3D7_0201900_1366	T	1
PF3D7_0201900	1457	PF3D7_0201900_1457	T	1
PF3D7_0201900	1503	PF3D7_0201900_1503	S	1
PF3D7_0201900	1548	PF3D7_0201900_1548	T	1
PF3D7_0201900	1704	PF3D7_0201900_1704	T	1
PF3D7_0201900	1769	PF3D7_0201900_1769	T	1
PF3D7_0201900	2422	PF3D7_0201900_2422	S	1
PF3D7_0201900	2426	PF3D7_0201900_2426	S	1
PF3D7_0201900	2427	PF3D7_0201900_2427	S	1
PF3D7_0202000	188	PF3D7_0202000_188	S	1
PF3D7_0202000	193	PF3D7_0202000_193	Y	1
PF3D7_0202000	199	PF3D7_0202000_199	S	1
PF3D7_0202000	344	PF3D7_0202000_344	S	1
PF3D7_0202000	345	PF3D7_0202000_345	S	1
PF3D7_0202000	347	PF3D7_0202000_347	S	1
PF3D7_0202000	348	PF3D7_0202000_348	S	1
PF3D7_0202000	403	PF3D7_0202000_403	S	1
PF3D7_0202000	406	PF3D7_0202000_406	S	1
PF3D7_0202000	430	PF3D7_0202000_430	S	1
PF3D7_0202000	433	PF3D7_0202000_433	S	1
PF3D7_0202000	436	PF3D7_0202000_436	S	1
PF3D7_0202000	451	PF3D7_0202000_451	S	1
PF3D7_0202000	454	PF3D7_0202000_454	T	1
PF3D7_0202000	472	PF3D7_0202000_472	S	1
PF3D7_0202000	494	PF3D7_0202000_494	S	1
PF3D7_0202000	496	PF3D7_0202000_496	S	1
PF3D7_0202000	501	PF3D7_0202000_501	S	1
PF3D7_0202000	502	PF3D7_0202000_502	T	1
PF3D7_0202000	506	PF3D7_0202000_506	T	1
PF3D7_0202000	513	PF3D7_0202000_513	T	1
PF3D7_0202000	524	PF3D7_0202000_524	S	1
PF3D7_0202000	525	PF3D7_0202000_525	T	1
PF3D7_0202000	529	PF3D7_0202000_529	T	1
PF3D7_0202000	540	PF3D7_0202000_540	T	1
PF3D7_0202000	548	PF3D7_0202000_548	S	1
PF3D7_0202000	550	PF3D7_0202000_550	S	1
PF3D7_0202000	558	PF3D7_0202000_558	S	1
PF3D7_0202000	559	PF3D7_0202000_559	T	1
PF3D7_0202000	578	PF3D7_0202000_578	S	1
PF3D7_0202000	579	PF3D7_0202000_579	T	1
PF3D7_0202000	584	PF3D7_0202000_584	T	1
PF3D7_0202000	588	PF3D7_0202000_588	S	1
PF3D7_0202000	589	PF3D7_0202000_589	T	1
PF3D7_0202000	594	PF3D7_0202000_594	T	1
PF3D7_0202000	598	PF3D7_0202000_598	S	1
PF3D7_0202000	599	PF3D7_0202000_599	T	1
PF3D7_0202000	603	PF3D7_0202000_603	S	1
PF3D7_0202000	604	PF3D7_0202000_604	T	1
PF3D7_0202000	605	PF3D7_0202000_605	T	1
PF3D7_0202000	608	PF3D7_0202000_608	T	1
PF3D7_0202000	609	PF3D7_0202000_609	T	1
PF3D7_0202000	634	PF3D7_0202000_634	S	1
PF3D7_0202100	145	PF3D7_0202100_145	S	1
PF3D7_0202200	142	PF3D7_0202200_142	S	1
PF3D7_0202200	151	PF3D7_0202200_151	S	1
PF3D7_0202200	160	PF3D7_0202200_160	S	1
PF3D7_0202200	168	PF3D7_0202200_168	T	1
PF3D7_0202400	45	PF3D7_0202400_45	T	1
PF3D7_0202400	59	PF3D7_0202400_59	T	1
PF3D7_0202400	64	PF3D7_0202400_64	S	1
PF3D7_0202400	158	PF3D7_0202400_158	S	1
PF3D7_0202400	174	PF3D7_0202400_174	S	1
PF3D7_0202400	259	PF3D7_0202400_259	T	1
PF3D7_0202400	297	PF3D7_0202400_297	S	1
PF3D7_0202400	332	PF3D7_0202400_332	T	1
PF3D7_0202400	442	PF3D7_0202400_442	S	1
PF3D7_0202400	470	PF3D7_0202400_470	T	1
PF3D7_0202400	477	PF3D7_0202400_477	T	1
PF3D7_0202400	490	PF3D7_0202400_490	T	1
PF3D7_0202400	505	PF3D7_0202400_505	T	1
PF3D7_0202400	534	PF3D7_0202400_534	T	1
PF3D7_0202400	536	PF3D7_0202400_536	Y	1
PF3D7_0202400	540	PF3D7_0202400_540	T	1
PF3D7_0202400	543	PF3D7_0202400_543	S	1
PF3D7_0202400	563	PF3D7_0202400_563	T	1
PF3D7_0202400	616	PF3D7_0202400_616	T	1
PF3D7_0202400	626	PF3D7_0202400_626	T	1
PF3D7_0202400	911	PF3D7_0202400_911	Y	1
PF3D7_0202400	914	PF3D7_0202400_914	S	1
PF3D7_0202400	935	PF3D7_0202400_935	Y	1
PF3D7_0202400	938	PF3D7_0202400_938	S	1
PF3D7_0202400	986	PF3D7_0202400_986	S	1
PF3D7_0202500	98	PF3D7_0202500_98	S	1
PF3D7_0202500	100	PF3D7_0202500_100	S	1
PF3D7_0202500	101	PF3D7_0202500_101	S	1
PF3D7_0202500	102	PF3D7_0202500_102	T	1
PF3D7_0202500	104	PF3D7_0202500_104	Y	1
PF3D7_0202600	294	PF3D7_0202600_294	S	1
PF3D7_0202600	336	PF3D7_0202600_336	S	1
PF3D7_0202600	357	PF3D7_0202600_357	S	1
PF3D7_0202600	379	PF3D7_0202600_379	Y	1
PF3D7_0202600	418	PF3D7_0202600_418	S	1
PF3D7_0202600	434	PF3D7_0202600_434	S	1
PF3D7_0202600	437	PF3D7_0202600_437	S	1
PF3D7_0202600	514	PF3D7_0202600_514	S	1
PF3D7_0202600	704	PF3D7_0202600_704	S	1
PF3D7_0202600	750	PF3D7_0202600_750	S	1
PF3D7_0202600	777	PF3D7_0202600_777	S	1
PF3D7_0202600	807	PF3D7_0202600_807	S	1
PF3D7_0202600	833	PF3D7_0202600_833	S	1
PF3D7_0202600	1058	PF3D7_0202600_1058	S	1
PF3D7_0202600	1077	PF3D7_0202600_1077	S	1
PF3D7_0202600	1079	PF3D7_0202600_1079	S	1
PF3D7_0202600	1080	PF3D7_0202600_1080	S	1
PF3D7_0202600	1085	PF3D7_0202600_1085	S	1
PF3D7_0202600	1178	PF3D7_0202600_1178	S	1
PF3D7_0203000	23	PF3D7_0203000_23	S	1
PF3D7_0203000	143	PF3D7_0203000_143	S	1
PF3D7_0203000	153	PF3D7_0203000_153	S	1
PF3D7_0203000	279	PF3D7_0203000_279	S	1
PF3D7_0203000	487	PF3D7_0203000_487	T	1
PF3D7_0203000	969	PF3D7_0203000_969	S	1
PF3D7_0203000	983	PF3D7_0203000_983	S	1
PF3D7_0203000	1143	PF3D7_0203000_1143	S	1
PF3D7_0203000	1156	PF3D7_0203000_1156	S	1
PF3D7_0203000	1234	PF3D7_0203000_1234	S	1
PF3D7_0203000	1427	PF3D7_0203000_1427	S	1
PF3D7_0203000	1469	PF3D7_0203000_1469	S	1
PF3D7_0203000	1706	PF3D7_0203000_1706	S	1
PF3D7_0203000	1807	PF3D7_0203000_1807	S	1
PF3D7_0203000	1810	PF3D7_0203000_1810	Y	1
PF3D7_0203000	1906	PF3D7_0203000_1906	S	1
PF3D7_0203100	3	PF3D7_0203100_3	S	1
PF3D7_0203100	432	PF3D7_0203100_432	S	1
PF3D7_0203100	547	PF3D7_0203100_547	S	1
PF3D7_0203100	555	PF3D7_0203100_555	S	1
PF3D7_0203100	612	PF3D7_0203100_612	S	1
PF3D7_0203100	808	PF3D7_0203100_808	S	1
PF3D7_0203100	846	PF3D7_0203100_846	S	1
PF3D7_0203100	873	PF3D7_0203100_873	S	1
PF3D7_0203100	928	PF3D7_0203100_928	S	1
PF3D7_0203100	1765	PF3D7_0203100_1765	S	1
PF3D7_0203100	1846	PF3D7_0203100_1846	T	1
PF3D7_0203100	2411	PF3D7_0203100_2411	S	1
PF3D7_0203100	2460	PF3D7_0203100_2460	S	1
PF3D7_0203200	27	PF3D7_0203200_27	S	1
PF3D7_0203200	61	PF3D7_0203200_61	S	1
PF3D7_0203200	76	PF3D7_0203200_76	S	1
PF3D7_0203200	213	PF3D7_0203200_213	S	1
PF3D7_0203300	3	PF3D7_0203300_3	S	1
PF3D7_0203400	25	PF3D7_0203400_25	S	1
PF3D7_0203400	26	PF3D7_0203400_26	S	1
PF3D7_0203400	28	PF3D7_0203400_28	S	1
PF3D7_0203400	41	PF3D7_0203400_41	S	1
PF3D7_0203400	86	PF3D7_0203400_86	S	1
PF3D7_0203400	87	PF3D7_0203400_87	S	1
PF3D7_0203600	172	PF3D7_0203600_172	S	1
PF3D7_0203600	180	PF3D7_0203600_180	S	1
PF3D7_0203600	218	PF3D7_0203600_218	T	1
PF3D7_0203600	230	PF3D7_0203600_230	S	1
PF3D7_0203600	232	PF3D7_0203600_232	S	1
PF3D7_0203600	261	PF3D7_0203600_261	S	1
PF3D7_0203600	262	PF3D7_0203600_262	S	1
PF3D7_0203700	172	PF3D7_0203700_172	T	1
PF3D7_0203700	360	PF3D7_0203700_360	S	1
PF3D7_0204200	117	PF3D7_0204200_117	S	1
PF3D7_0204200	125	PF3D7_0204200_125	S	1
PF3D7_0204200	131	PF3D7_0204200_131	S	1
PF3D7_0204200	177	PF3D7_0204200_177	S	1
PF3D7_0204200	268	PF3D7_0204200_268	S	1
PF3D7_0204500	7	PF3D7_0204500_7	S	1
PF3D7_0204700	4	PF3D7_0204700_4	S	1
PF3D7_0204700	5	PF3D7_0204700_5	S	1
PF3D7_0204700	10	PF3D7_0204700_10	S	1
PF3D7_0204700	502	PF3D7_0204700_502	S	1
PF3D7_0205100	57	PF3D7_0205100_57	T	1
PF3D7_0205100	58	PF3D7_0205100_58	S	1
PF3D7_0205100	585	PF3D7_0205100_585	S	1
PF3D7_0205100	607	PF3D7_0205100_607	S	1
PF3D7_0205800	118	PF3D7_0205800_118	S	1
PF3D7_0205900	10	PF3D7_0205900_10	S	1
PF3D7_0205900	28	PF3D7_0205900_28	S	1
PF3D7_0205900	648	PF3D7_0205900_648	T	1
PF3D7_0205900	654	PF3D7_0205900_654	S	1
PF3D7_0205900	964	PF3D7_0205900_964	S	1
PF3D7_0206000	879	PF3D7_0206000_879	S	1
PF3D7_0206000	991	PF3D7_0206000_991	S	1
PF3D7_0206000	1057	PF3D7_0206000_1057	S	1
PF3D7_0206000	1094	PF3D7_0206000_1094	S	1
PF3D7_0206000	1111	PF3D7_0206000_1111	S	1
PF3D7_0206000	1415	PF3D7_0206000_1415	S	1
PF3D7_0206000	1483	PF3D7_0206000_1483	S	1
PF3D7_0206200	29	PF3D7_0206200_29	S	1
PF3D7_0206200	36	PF3D7_0206200_36	S	1
PF3D7_0206200	45	PF3D7_0206200_45	S	1
PF3D7_0206200	48	PF3D7_0206200_48	S	1
PF3D7_0206200	301	PF3D7_0206200_301	T	1
PF3D7_0206200	548	PF3D7_0206200_548	Y	1
PF3D7_0206200	557	PF3D7_0206200_557	T	1
PF3D7_0206500	214	PF3D7_0206500_214	S	1
PF3D7_0206500	622	PF3D7_0206500_622	S	1
PF3D7_0206500	632	PF3D7_0206500_632	T	1
PF3D7_0206700	178	PF3D7_0206700_178	S	1
PF3D7_0206700	464	PF3D7_0206700_464	S	1
PF3D7_0206800	114	PF3D7_0206800_114	S	1
PF3D7_0206800	119	PF3D7_0206800_119	S	1
PF3D7_0206800	151	PF3D7_0206800_151	S	1
PF3D7_0206800	157	PF3D7_0206800_157	S	1
PF3D7_0206800	222	PF3D7_0206800_222	T	1
PF3D7_0206800	223	PF3D7_0206800_223	S	1
PF3D7_0207000	85	PF3D7_0207000_85	S	1
PF3D7_0207100	211	PF3D7_0207100_211	S	1
PF3D7_0207100	851	PF3D7_0207100_851	S	1
PF3D7_0207100	904	PF3D7_0207100_904	S	1
PF3D7_0207100	916	PF3D7_0207100_916	T	1
PF3D7_0207100	1679	PF3D7_0207100_1679	S	1
PF3D7_0207400	84	PF3D7_0207400_84	S	1
PF3D7_0207400	687	PF3D7_0207400_687	S	1
PF3D7_0207500	103	PF3D7_0207500_103	T	1
PF3D7_0207500	458	PF3D7_0207500_458	S	1
PF3D7_0207600	168	PF3D7_0207600_168	S	1
PF3D7_0207600	183	PF3D7_0207600_183	S	1
PF3D7_0207600	258	PF3D7_0207600_258	T	1
PF3D7_0207600	332	PF3D7_0207600_332	S	1
PF3D7_0207600	391	PF3D7_0207600_391	T	1
PF3D7_0207600	407	PF3D7_0207600_407	S	1
PF3D7_0207600	460	PF3D7_0207600_460	Y	1
PF3D7_0207600	731	PF3D7_0207600_731	S	1
PF3D7_0207600	788	PF3D7_0207600_788	S	1
PF3D7_0207600	866	PF3D7_0207600_866	S	1
PF3D7_0208100	277	PF3D7_0208100_277	S	1
PF3D7_0208100	291	PF3D7_0208100_291	S	1
PF3D7_0208100	400	PF3D7_0208100_400	S	1
PF3D7_0208100	432	PF3D7_0208100_432	S	1
PF3D7_0208100	594	PF3D7_0208100_594	S	1
PF3D7_0208100	629	PF3D7_0208100_629	S	1
PF3D7_0208100	739	PF3D7_0208100_739	S	1
PF3D7_0208100	748	PF3D7_0208100_748	S	1
PF3D7_0208100	772	PF3D7_0208100_772	S	1
PF3D7_0208100	792	PF3D7_0208100_792	S	1
PF3D7_0208100	798	PF3D7_0208100_798	S	1
PF3D7_0208100	950	PF3D7_0208100_950	S	1
PF3D7_0208100	974	PF3D7_0208100_974	S	1
PF3D7_0208100	982	PF3D7_0208100_982	S	1
PF3D7_0208100	991	PF3D7_0208100_991	S	1
PF3D7_0208100	1042	PF3D7_0208100_1042	S	1
PF3D7_0208100	1163	PF3D7_0208100_1163	Y	1
PF3D7_0208100	1165	PF3D7_0208100_1165	T	1
PF3D7_0208100	1169	PF3D7_0208100_1169	T	1
PF3D7_0208100	1201	PF3D7_0208100_1201	S	1
PF3D7_0208100	1240	PF3D7_0208100_1240	S	1
PF3D7_0208100	1252	PF3D7_0208100_1252	S	1
PF3D7_0208100	1255	PF3D7_0208100_1255	Y	1
PF3D7_0208100	1298	PF3D7_0208100_1298	S	1
PF3D7_0208100	1319	PF3D7_0208100_1319	S	1
PF3D7_0208100	1502	PF3D7_0208100_1502	S	1
PF3D7_0208100	1514	PF3D7_0208100_1514	T	1
PF3D7_0208100	1516	PF3D7_0208100_1516	S	1
PF3D7_0208100	1519	PF3D7_0208100_1519	S	1
PF3D7_0208100	1529	PF3D7_0208100_1529	T	1
PF3D7_0208100	1530	PF3D7_0208100_1530	S	1
PF3D7_0208100	1622	PF3D7_0208100_1622	S	1
PF3D7_0208100	1630	PF3D7_0208100_1630	S	1
PF3D7_0208200	2	PF3D7_0208200_2	S	1
PF3D7_0208400	557	PF3D7_0208400_557	S	1
PF3D7_0208400	684	PF3D7_0208400_684	S	1
PF3D7_0208400	706	PF3D7_0208400_706	S	1
PF3D7_0208400	710	PF3D7_0208400_710	S	1
PF3D7_0208400	713	PF3D7_0208400_713	S	1
PF3D7_0208400	1437	PF3D7_0208400_1437	S	1
PF3D7_0208400	1758	PF3D7_0208400_1758	S	1
PF3D7_0208400	1954	PF3D7_0208400_1954	S	1
PF3D7_0208400	1957	PF3D7_0208400_1957	S	1
PF3D7_0208400	1959	PF3D7_0208400_1959	S	1
PF3D7_0208700	61	PF3D7_0208700_61	T	1
PF3D7_0208700	63	PF3D7_0208700_63	S	1
PF3D7_0208900	988	PF3D7_0208900_988	S	1
PF3D7_0209000	475	PF3D7_0209000_475	S	1
PF3D7_0209000	508	PF3D7_0209000_508	T	1
PF3D7_0209000	513	PF3D7_0209000_513	S	1
PF3D7_0209000	787	PF3D7_0209000_787	S	1
PF3D7_0209000	1832	PF3D7_0209000_1832	T	1
PF3D7_0209100	2	PF3D7_0209100_2	S	1
PF3D7_0209100	12	PF3D7_0209100_12	S	1
PF3D7_0209100	16	PF3D7_0209100_16	S	1
PF3D7_0209100	20	PF3D7_0209100_20	S	1
PF3D7_0209100	27	PF3D7_0209100_27	S	1
PF3D7_0209100	36	PF3D7_0209100_36	S	1
PF3D7_0209100	38	PF3D7_0209100_38	S	1
PF3D7_0209100	40	PF3D7_0209100_40	T	1
PF3D7_0209100	61	PF3D7_0209100_61	Y	1
PF3D7_0209100	75	PF3D7_0209100_75	S	1
PF3D7_0209100	177	PF3D7_0209100_177	S	1
PF3D7_0209100	218	PF3D7_0209100_218	S	1
PF3D7_0209100	220	PF3D7_0209100_220	S	1
PF3D7_0209100	637	PF3D7_0209100_637	S	1
PF3D7_0209200	266	PF3D7_0209200_266	S	1
PF3D7_0209600	17	PF3D7_0209600_17	S	1
PF3D7_0209600	29	PF3D7_0209600_29	S	1
PF3D7_0209600	39	PF3D7_0209600_39	S	1
PF3D7_0209600	110	PF3D7_0209600_110	S	1
PF3D7_0209600	191	PF3D7_0209600_191	S	1
PF3D7_0209600	240	PF3D7_0209600_240	S	1
PF3D7_0209600	246	PF3D7_0209600_246	S	1
PF3D7_0209600	250	PF3D7_0209600_250	S	1
PF3D7_0209600	269	PF3D7_0209600_269	T	1
PF3D7_0209600	403	PF3D7_0209600_403	S	1
PF3D7_0209800	3	PF3D7_0209800_3	S	1
PF3D7_0209800	48	PF3D7_0209800_48	S	1
PF3D7_0209800	54	PF3D7_0209800_54	T	1
PF3D7_0209800	71	PF3D7_0209800_71	S	1
PF3D7_0209800	73	PF3D7_0209800_73	S	1
PF3D7_0209800	79	PF3D7_0209800_79	S	1
PF3D7_0209800	93	PF3D7_0209800_93	T	1
PF3D7_0209800	119	PF3D7_0209800_119	T	1
PF3D7_0209800	152	PF3D7_0209800_152	T	1
PF3D7_0209800	167	PF3D7_0209800_167	S	1
PF3D7_0209800	240	PF3D7_0209800_240	S	1
PF3D7_0209800	339	PF3D7_0209800_339	T	1
PF3D7_0209800	374	PF3D7_0209800_374	S	1
PF3D7_0209800	399	PF3D7_0209800_399	S	1
PF3D7_0209800	401	PF3D7_0209800_401	S	1
PF3D7_0209800	443	PF3D7_0209800_443	S	1
PF3D7_0210100	96	PF3D7_0210100_96	S	1
PF3D7_0210200	18	PF3D7_0210200_18	S	1
PF3D7_0210200	597	PF3D7_0210200_597	S	1
PF3D7_0210200	1845	PF3D7_0210200_1845	S	1
PF3D7_0210200	1846	PF3D7_0210200_1846	S	1
PF3D7_0210200	1848	PF3D7_0210200_1848	T	1
PF3D7_0210200	1893	PF3D7_0210200_1893	T	1
PF3D7_0210200	1896	PF3D7_0210200_1896	T	1
PF3D7_0210200	2186	PF3D7_0210200_2186	S	1
PF3D7_0210200	2394	PF3D7_0210200_2394	S	1
PF3D7_0210300	258	PF3D7_0210300_258	S	1
PF3D7_0210300	263	PF3D7_0210300_263	S	1
PF3D7_0210300	269	PF3D7_0210300_269	S	1
PF3D7_0210600	235	PF3D7_0210600_235	S	1
PF3D7_0210600	381	PF3D7_0210600_381	T	1
PF3D7_0210600	393	PF3D7_0210600_393	S	1
PF3D7_0210600	397	PF3D7_0210600_397	S	1
PF3D7_0210600	400	PF3D7_0210600_400	S	1
PF3D7_0210600	416	PF3D7_0210600_416	S	1
PF3D7_0210600	424	PF3D7_0210600_424	Y	1
PF3D7_0210600	427	PF3D7_0210600_427	S	1
PF3D7_0210600	445	PF3D7_0210600_445	S	1
PF3D7_0210700	136	PF3D7_0210700_136	S	1
PF3D7_0210700	219	PF3D7_0210700_219	T	1
PF3D7_0210900	13	PF3D7_0210900_13	S	1
PF3D7_0210900	30	PF3D7_0210900_30	S	1
PF3D7_0210900	46	PF3D7_0210900_46	S	1
PF3D7_0210900	54	PF3D7_0210900_54	S	1
PF3D7_0210900	66	PF3D7_0210900_66	S	1
PF3D7_0210900	73	PF3D7_0210900_73	S	1
PF3D7_0210900	75	PF3D7_0210900_75	S	1
PF3D7_0210900	109	PF3D7_0210900_109	T	1
PF3D7_0210900	111	PF3D7_0210900_111	S	1
PF3D7_0210900	114	PF3D7_0210900_114	S	1
PF3D7_0210900	123	PF3D7_0210900_123	S	1
PF3D7_0210900	139	PF3D7_0210900_139	S	1
PF3D7_0210900	145	PF3D7_0210900_145	S	1
PF3D7_0210900	152	PF3D7_0210900_152	S	1
PF3D7_0210900	158	PF3D7_0210900_158	T	1
PF3D7_0210900	174	PF3D7_0210900_174	S	1
PF3D7_0210900	186	PF3D7_0210900_186	S	1
PF3D7_0210900	193	PF3D7_0210900_193	T	1
PF3D7_0210900	198	PF3D7_0210900_198	T	1
PF3D7_0210900	201	PF3D7_0210900_201	S	1
PF3D7_0210900	247	PF3D7_0210900_247	S	1
PF3D7_0210900	254	PF3D7_0210900_254	S	1
PF3D7_0210900	260	PF3D7_0210900_260	S	1
PF3D7_0210900	268	PF3D7_0210900_268	T	1
PF3D7_0210900	275	PF3D7_0210900_275	S	1
PF3D7_0211200	228	PF3D7_0211200_228	T	1
PF3D7_0211700	385	PF3D7_0211700_385	S	1
PF3D7_0211700	435	PF3D7_0211700_435	S	1
PF3D7_0211700	447	PF3D7_0211700_447	S	1
PF3D7_0211700	459	PF3D7_0211700_459	S	1
PF3D7_0211800	8	PF3D7_0211800_8	T	1
PF3D7_0211800	51	PF3D7_0211800_51	S	1
PF3D7_0211800	483	PF3D7_0211800_483	S	1
PF3D7_0212100	80	PF3D7_0212100_80	S	1
PF3D7_0212100	467	PF3D7_0212100_467	S	1
PF3D7_0212100	469	PF3D7_0212100_469	S	1
PF3D7_0212100	531	PF3D7_0212100_531	S	1
PF3D7_0212100	623	PF3D7_0212100_623	T	1
PF3D7_0212100	634	PF3D7_0212100_634	S	1
PF3D7_0212100	781	PF3D7_0212100_781	S	1
PF3D7_0212100	813	PF3D7_0212100_813	T	1
PF3D7_0212100	1002	PF3D7_0212100_1002	T	1
PF3D7_0212100	1007	PF3D7_0212100_1007	S	1
PF3D7_0212100	1013	PF3D7_0212100_1013	T	1
PF3D7_0212100	1158	PF3D7_0212100_1158	S	1
PF3D7_0212100	1160	PF3D7_0212100_1160	S	1
PF3D7_0212100	1452	PF3D7_0212100_1452	S	1
PF3D7_0212100	1473	PF3D7_0212100_1473	S	1
PF3D7_0212100	1745	PF3D7_0212100_1745	S	1
PF3D7_0212100	1752	PF3D7_0212100_1752	S	1
PF3D7_0212100	1785	PF3D7_0212100_1785	S	1
PF3D7_0212100	1801	PF3D7_0212100_1801	S	1
PF3D7_0212100	1817	PF3D7_0212100_1817	S	1
PF3D7_0212100	1835	PF3D7_0212100_1835	S	1
PF3D7_0212300	66	PF3D7_0212300_66	S	1
PF3D7_0212300	107	PF3D7_0212300_107	S	1
PF3D7_0212300	118	PF3D7_0212300_118	T	1
PF3D7_0212300	169	PF3D7_0212300_169	T	1
PF3D7_0212300	353	PF3D7_0212300_353	Y	1
PF3D7_0212300	367	PF3D7_0212300_367	S	1
PF3D7_0212300	382	PF3D7_0212300_382	S	1
PF3D7_0212300	390	PF3D7_0212300_390	S	1
PF3D7_0212300	422	PF3D7_0212300_422	S	1
PF3D7_0212400	136	PF3D7_0212400_136	S	1
PF3D7_0212400	1053	PF3D7_0212400_1053	S	1
PF3D7_0212400	1093	PF3D7_0212400_1093	S	1
PF3D7_0212400	1173	PF3D7_0212400_1173	S	1
PF3D7_0212400	2619	PF3D7_0212400_2619	S	1
PF3D7_0212400	2646	PF3D7_0212400_2646	S	1
PF3D7_0212400	2659	PF3D7_0212400_2659	S	1
PF3D7_0212400	2698	PF3D7_0212400_2698	S	1
PF3D7_0212400	3181	PF3D7_0212400_3181	S	1
PF3D7_0212400	3458	PF3D7_0212400_3458	S	1
PF3D7_0212400	3507	PF3D7_0212400_3507	S	1
PF3D7_0212400	3515	PF3D7_0212400_3515	S	1
PF3D7_0212400	3522	PF3D7_0212400_3522	S	1
PF3D7_0212400	3528	PF3D7_0212400_3528	S	1
PF3D7_0212400	3964	PF3D7_0212400_3964	S	1
PF3D7_0212500	6	PF3D7_0212500_6	S	1
PF3D7_0212500	45	PF3D7_0212500_45	S	1
PF3D7_0212500	49	PF3D7_0212500_49	Y	1
PF3D7_0212500	52	PF3D7_0212500_52	S	1
PF3D7_0212500	76	PF3D7_0212500_76	S	1
PF3D7_0212500	96	PF3D7_0212500_96	T	1
PF3D7_0212500	113	PF3D7_0212500_113	S	1
PF3D7_0212500	172	PF3D7_0212500_172	S	1
PF3D7_0212500	218	PF3D7_0212500_218	S	1
PF3D7_0212500	254	PF3D7_0212500_254	S	1
PF3D7_0212500	481	PF3D7_0212500_481	S	1
PF3D7_0212500	550	PF3D7_0212500_550	S	1
PF3D7_0212500	984	PF3D7_0212500_984	S	1
PF3D7_0212500	1299	PF3D7_0212500_1299	S	1
PF3D7_0212500	1320	PF3D7_0212500_1320	S	1
PF3D7_0212500	1586	PF3D7_0212500_1586	S	1
PF3D7_0212500	1815	PF3D7_0212500_1815	S	1
PF3D7_0212500	1818	PF3D7_0212500_1818	S	1
PF3D7_0212500	1952	PF3D7_0212500_1952	S	1
PF3D7_0212500	2047	PF3D7_0212500_2047	S	1
PF3D7_0212500	2189	PF3D7_0212500_2189	S	1
PF3D7_0212500	2192	PF3D7_0212500_2192	S	1
PF3D7_0212500	2790	PF3D7_0212500_2790	Y	1
PF3D7_0212500	2791	PF3D7_0212500_2791	T	1
PF3D7_0212500	2811	PF3D7_0212500_2811	T	1
PF3D7_0212500	2813	PF3D7_0212500_2813	T	1
PF3D7_0212500	2820	PF3D7_0212500_2820	S	1
PF3D7_0212500	2950	PF3D7_0212500_2950	S	1
PF3D7_0212500	3052	PF3D7_0212500_3052	S	1
PF3D7_0212500	3098	PF3D7_0212500_3098	T	1
PF3D7_0212500	3130	PF3D7_0212500_3130	S	1
PF3D7_0212500	3152	PF3D7_0212500_3152	S	1
PF3D7_0212500	3155	PF3D7_0212500_3155	S	1
PF3D7_0212500	3172	PF3D7_0212500_3172	S	1
PF3D7_0212500	3626	PF3D7_0212500_3626	T	1
PF3D7_0212500	3628	PF3D7_0212500_3628	S	1
PF3D7_0212500	3630	PF3D7_0212500_3630	S	1
PF3D7_0212700	12	PF3D7_0212700_12	S	1
PF3D7_0212800	174	PF3D7_0212800_174	S	1
PF3D7_0212800	711	PF3D7_0212800_711	S	1
PF3D7_0212800	714	PF3D7_0212800_714	S	1
PF3D7_0212800	788	PF3D7_0212800_788	S	1
PF3D7_0212900	2	PF3D7_0212900_2	S	1
PF3D7_0212900	21	PF3D7_0212900_21	S	1
PF3D7_0212900	41	PF3D7_0212900_41	T	1
PF3D7_0212900	79	PF3D7_0212900_79	S	1
PF3D7_0212900	151	PF3D7_0212900_151	S	1
PF3D7_0213100	213	PF3D7_0213100_213	S	1
PF3D7_0213100	229	PF3D7_0213100_229	T	1
PF3D7_0213100	253	PF3D7_0213100_253	T	1
PF3D7_0213500	11	PF3D7_0213500_11	S	1
PF3D7_0213500	189	PF3D7_0213500_189	S	1
PF3D7_0213500	225	PF3D7_0213500_225	S	1
PF3D7_0213500	428	PF3D7_0213500_428	S	1
PF3D7_0213700	104	PF3D7_0213700_104	S	1
PF3D7_0213700	112	PF3D7_0213700_112	S	1
PF3D7_0214100	156	PF3D7_0214100_156	S	1
PF3D7_0214100	223	PF3D7_0214100_223	S	1
PF3D7_0214100	471	PF3D7_0214100_471	S	1
PF3D7_0214100	482	PF3D7_0214100_482	S	1
PF3D7_0214100	615	PF3D7_0214100_615	S	1
PF3D7_0214100	624	PF3D7_0214100_624	T	1
PF3D7_0214100	663	PF3D7_0214100_663	S	1
PF3D7_0214100	672	PF3D7_0214100_672	S	1
PF3D7_0214100	673	PF3D7_0214100_673	S	1
PF3D7_0214100	686	PF3D7_0214100_686	S	1
PF3D7_0214100	690	PF3D7_0214100_690	T	1
PF3D7_0214100	705	PF3D7_0214100_705	S	1
PF3D7_0214100	713	PF3D7_0214100_713	S	1
PF3D7_0214100	764	PF3D7_0214100_764	S	1
PF3D7_0214100	874	PF3D7_0214100_874	S	1
PF3D7_0214100	1029	PF3D7_0214100_1029	T	1
PF3D7_0214100	1030	PF3D7_0214100_1030	S	1
PF3D7_0214100	1054	PF3D7_0214100_1054	T	1
PF3D7_0214100	1076	PF3D7_0214100_1076	T	1
PF3D7_0214100	1088	PF3D7_0214100_1088	S	1
PF3D7_0214100	1178	PF3D7_0214100_1178	T	1
PF3D7_0214100	1186	PF3D7_0214100_1186	S	1
PF3D7_0214100	1217	PF3D7_0214100_1217	S	1
PF3D7_0214100	1225	PF3D7_0214100_1225	S	1
PF3D7_0214100	1226	PF3D7_0214100_1226	S	1
PF3D7_0214100	1243	PF3D7_0214100_1243	S	1
PF3D7_0214100	1247	PF3D7_0214100_1247	T	1
PF3D7_0214100	1252	PF3D7_0214100_1252	Y	1
PF3D7_0214300	330	PF3D7_0214300_330	S	1
PF3D7_0214300	1144	PF3D7_0214300_1144	T	1
PF3D7_0214300	1153	PF3D7_0214300_1153	S	1
PF3D7_0214300	1252	PF3D7_0214300_1252	S	1
PF3D7_0214300	1274	PF3D7_0214300_1274	S	1
PF3D7_0214300	2020	PF3D7_0214300_2020	S	1
PF3D7_0214300	2194	PF3D7_0214300_2194	S	1
PF3D7_0214300	2249	PF3D7_0214300_2249	S	1
PF3D7_0214300	2363	PF3D7_0214300_2363	S	1
PF3D7_0214400	194	PF3D7_0214400_194	S	1
PF3D7_0214400	313	PF3D7_0214400_313	S	1
PF3D7_0214600	576	PF3D7_0214600_576	S	1
PF3D7_0214600	1445	PF3D7_0214600_1445	S	1
PF3D7_0214700	16	PF3D7_0214700_16	S	1
PF3D7_0214700	17	PF3D7_0214700_17	S	1
PF3D7_0214700	24	PF3D7_0214700_24	S	1
PF3D7_0214700	27	PF3D7_0214700_27	T	1
PF3D7_0214700	39	PF3D7_0214700_39	S	1
PF3D7_0214700	147	PF3D7_0214700_147	S	1
PF3D7_0214700	163	PF3D7_0214700_163	S	1
PF3D7_0214800	656	PF3D7_0214800_656	S	1
PF3D7_0214800	665	PF3D7_0214800_665	S	1
PF3D7_0214800	666	PF3D7_0214800_666	S	1
PF3D7_0214800	697	PF3D7_0214800_697	S	1
PF3D7_0214800	702	PF3D7_0214800_702	S	1
PF3D7_0214800	706	PF3D7_0214800_706	S	1
PF3D7_0214800	835	PF3D7_0214800_835	T	1
PF3D7_0214800	863	PF3D7_0214800_863	S	1
PF3D7_0214800	905	PF3D7_0214800_905	S	1
PF3D7_0214800	1054	PF3D7_0214800_1054	S	1
PF3D7_0214800	1102	PF3D7_0214800_1102	S	1
PF3D7_0214900	272	PF3D7_0214900_272	S	1
PF3D7_0214900	864	PF3D7_0214900_864	S	1
PF3D7_0215000	38	PF3D7_0215000_38	S	1
PF3D7_0215100	210	PF3D7_0215100_210	S	1
PF3D7_0215100	222	PF3D7_0215100_222	S	1
PF3D7_0215100	235	PF3D7_0215100_235	S	1
PF3D7_0215100	288	PF3D7_0215100_288	S	1
PF3D7_0215300	784	PF3D7_0215300_784	S	1
PF3D7_0215300	829	PF3D7_0215300_829	S	1
PF3D7_0215300	855	PF3D7_0215300_855	S	1
PF3D7_0215400	283	PF3D7_0215400_283	S	1
PF3D7_0215400	286	PF3D7_0215400_286	S	1
PF3D7_0215400	294	PF3D7_0215400_294	S	1
PF3D7_0215400	297	PF3D7_0215400_297	S	1
PF3D7_0215400	305	PF3D7_0215400_305	S	1
PF3D7_0215400	306	PF3D7_0215400_306	S	1
PF3D7_0215400	472	PF3D7_0215400_472	S	1
PF3D7_0215400	678	PF3D7_0215400_678	S	1
PF3D7_0215500	439	PF3D7_0215500_439	Y	1
PF3D7_0215500	463	PF3D7_0215500_463	S	1
PF3D7_0215600	164	PF3D7_0215600_164	S	1
PF3D7_0215700	21	PF3D7_0215700_21	S	1
PF3D7_0215800	13	PF3D7_0215800_13	S	1
PF3D7_0215800	37	PF3D7_0215800_37	S	1
PF3D7_0215800	76	PF3D7_0215800_76	S	1
PF3D7_0215800	79	PF3D7_0215800_79	S	1
PF3D7_0215800	417	PF3D7_0215800_417	S	1
PF3D7_0215800	419	PF3D7_0215800_419	S	1
PF3D7_0215800	463	PF3D7_0215800_463	S	1
PF3D7_0216000	1813	PF3D7_0216000_1813	T	1
PF3D7_0216000	1816	PF3D7_0216000_1816	S	1
PF3D7_0216000	1906	PF3D7_0216000_1906	S	1
PF3D7_0216400	207	PF3D7_0216400_207	S	1
PF3D7_0216400	221	PF3D7_0216400_221	T	1
PF3D7_0216400	474	PF3D7_0216400_474	S	1
PF3D7_0216400	506	PF3D7_0216400_506	S	1
PF3D7_0216600	675	PF3D7_0216600_675	S	1
PF3D7_0216600	677	PF3D7_0216600_677	S	1
PF3D7_0216700	34	PF3D7_0216700_34	S	1
PF3D7_0216700	54	PF3D7_0216700_54	S	1
PF3D7_0216700	77	PF3D7_0216700_77	S	1
PF3D7_0216700	169	PF3D7_0216700_169	S	1
PF3D7_0216700	249	PF3D7_0216700_249	S	1
PF3D7_0216700	471	PF3D7_0216700_471	S	1
PF3D7_0216700	682	PF3D7_0216700_682	S	1
PF3D7_0216700	700	PF3D7_0216700_700	S	1
PF3D7_0216700	955	PF3D7_0216700_955	S	1
PF3D7_0216700	1235	PF3D7_0216700_1235	S	1
PF3D7_0216800	287	PF3D7_0216800_287	S	1
PF3D7_0216800	344	PF3D7_0216800_344	S	1
PF3D7_0216800	594	PF3D7_0216800_594	T	1
PF3D7_0216800	612	PF3D7_0216800_612	S	1
PF3D7_0216900	309	PF3D7_0216900_309	S	1
PF3D7_0217500	17	PF3D7_0217500_17	S	1
PF3D7_0217500	34	PF3D7_0217500_34	S	1
PF3D7_0217500	44	PF3D7_0217500_44	Y	1
PF3D7_0217500	55	PF3D7_0217500_55	S	1
PF3D7_0217500	64	PF3D7_0217500_64	S	1
PF3D7_0217500	98	PF3D7_0217500_98	S	1
PF3D7_0217500	100	PF3D7_0217500_100	T	1
PF3D7_0217500	122	PF3D7_0217500_122	S	1
PF3D7_0217500	177	PF3D7_0217500_177	S	1
PF3D7_0217500	204	PF3D7_0217500_204	S	1
PF3D7_0217500	216	PF3D7_0217500_216	S	1
PF3D7_0217500	217	PF3D7_0217500_217	S	1
PF3D7_0217500	220	PF3D7_0217500_220	S	1
PF3D7_0217500	231	PF3D7_0217500_231	T	1
PF3D7_0217500	345	PF3D7_0217500_345	S	1
PF3D7_0217500	406	PF3D7_0217500_406	S	1
PF3D7_0217600	25	PF3D7_0217600_25	S	1
PF3D7_0217600	36	PF3D7_0217600_36	S	1
PF3D7_0217600	344	PF3D7_0217600_344	Y	1
PF3D7_0217600	346	PF3D7_0217600_346	S	1
PF3D7_0217600	351	PF3D7_0217600_351	S	1
PF3D7_0217600	352	PF3D7_0217600_352	S	1
PF3D7_0217600	449	PF3D7_0217600_449	S	1
PF3D7_0217600	710	PF3D7_0217600_710	Y	1
PF3D7_0217600	713	PF3D7_0217600_713	S	1
PF3D7_0217600	736	PF3D7_0217600_736	S	1
PF3D7_0217600	1020	PF3D7_0217600_1020	S	1
PF3D7_0217600	1022	PF3D7_0217600_1022	S	1
PF3D7_0217600	1532	PF3D7_0217600_1532	S	1
PF3D7_0217600	1538	PF3D7_0217600_1538	S	1
PF3D7_0217700	31	PF3D7_0217700_31	S	1
PF3D7_0217800	57	PF3D7_0217800_57	S	1
PF3D7_0217800	60	PF3D7_0217800_60	S	1
PF3D7_0217800	88	PF3D7_0217800_88	S	1
PF3D7_0217800	105	PF3D7_0217800_105	S	1
PF3D7_0217900	112	PF3D7_0217900_112	S	1
PF3D7_0217900	310	PF3D7_0217900_310	T	1
PF3D7_0218100	51	PF3D7_0218100_51	S	1
PF3D7_0218200	47	PF3D7_0218200_47	S	1
PF3D7_0218200	51	PF3D7_0218200_51	S	1
PF3D7_0218200	241	PF3D7_0218200_241	S	1
PF3D7_0218200	491	PF3D7_0218200_491	S	1
PF3D7_0218200	638	PF3D7_0218200_638	S	1
PF3D7_0218200	806	PF3D7_0218200_806	S	1
PF3D7_0218400	130	PF3D7_0218400_130	S	1
PF3D7_0218500	3	PF3D7_0218500_3	S	1
PF3D7_0218500	6	PF3D7_0218500_6	T	1
PF3D7_0218600	23	PF3D7_0218600_23	S	1
PF3D7_0218600	393	PF3D7_0218600_393	S	1
PF3D7_0218600	395	PF3D7_0218600_395	S	1
PF3D7_0218600	591	PF3D7_0218600_591	S	1
PF3D7_0218600	842	PF3D7_0218600_842	S	1
PF3D7_0218600	1346	PF3D7_0218600_1346	S	1
PF3D7_0218600	1445	PF3D7_0218600_1445	S	1
PF3D7_0218600	1538	PF3D7_0218600_1538	S	1
PF3D7_0218600	1558	PF3D7_0218600_1558	S	1
PF3D7_0218600	1594	PF3D7_0218600_1594	S	1
PF3D7_0218600	1964	PF3D7_0218600_1964	S	1
PF3D7_0218600	1971	PF3D7_0218600_1971	S	1
PF3D7_0218600	1993	PF3D7_0218600_1993	S	1
PF3D7_0218600	2235	PF3D7_0218600_2235	S	1
PF3D7_0218600	2263	PF3D7_0218600_2263	S	1
PF3D7_0218600	2349	PF3D7_0218600_2349	S	1
PF3D7_0218700	31	PF3D7_0218700_31	S	1
PF3D7_0218700	214	PF3D7_0218700_214	T	1
PF3D7_0218700	233	PF3D7_0218700_233	S	1
PF3D7_0218700	241	PF3D7_0218700_241	S	1
PF3D7_0218700	243	PF3D7_0218700_243	T	1
PF3D7_0218700	440	PF3D7_0218700_440	S	1
PF3D7_0218700	474	PF3D7_0218700_474	S	1
PF3D7_0219200	45	PF3D7_0219200_45	S	1
PF3D7_0219400	29	PF3D7_0219400_29	S	1
PF3D7_0219400	37	PF3D7_0219400_37	S	1
PF3D7_0219400	50	PF3D7_0219400_50	S	1
PF3D7_0219600	10	PF3D7_0219600_10	S	1
PF3D7_0219600	14	PF3D7_0219600_14	S	1
PF3D7_0219600	27	PF3D7_0219600_27	S	1
PF3D7_0219600	28	PF3D7_0219600_28	S	1
PF3D7_0219600	41	PF3D7_0219600_41	S	1
PF3D7_0219600	54	PF3D7_0219600_54	S	1
PF3D7_0219600	64	PF3D7_0219600_64	S	1
PF3D7_0219600	81	PF3D7_0219600_81	S	1
PF3D7_0219600	103	PF3D7_0219600_103	S	1
PF3D7_0219600	104	PF3D7_0219600_104	S	1
PF3D7_0219600	118	PF3D7_0219600_118	S	1
PF3D7_0219600	147	PF3D7_0219600_147	T	1
PF3D7_0219600	149	PF3D7_0219600_149	S	1
PF3D7_0219600	153	PF3D7_0219600_153	S	1
PF3D7_0219600	161	PF3D7_0219600_161	S	1
PF3D7_0219600	169	PF3D7_0219600_169	S	1
PF3D7_0219600	172	PF3D7_0219600_172	Y	1
PF3D7_0219600	175	PF3D7_0219600_175	S	1
PF3D7_0219600	176	PF3D7_0219600_176	S	1
PF3D7_0219600	190	PF3D7_0219600_190	S	1
PF3D7_0219600	221	PF3D7_0219600_221	T	1
PF3D7_0219600	304	PF3D7_0219600_304	T	1
PF3D7_0219600	313	PF3D7_0219600_313	S	1
PF3D7_0219600	341	PF3D7_0219600_341	T	1
PF3D7_0219600	344	PF3D7_0219600_344	T	1
PF3D7_0219600	859	PF3D7_0219600_859	S	1
PF3D7_0219600	867	PF3D7_0219600_867	S	1
PF3D7_0219600	869	PF3D7_0219600_869	S	1
PF3D7_0219700	161	PF3D7_0219700_161	S	1
PF3D7_0220000	951	PF3D7_0220000_951	S	1
PF3D7_0220000	958	PF3D7_0220000_958	T	1
PF3D7_0220000	960	PF3D7_0220000_960	S	1
PF3D7_0220000	969	PF3D7_0220000_969	S	1
PF3D7_0220000	1040	PF3D7_0220000_1040	S	1
PF3D7_0220000	1107	PF3D7_0220000_1107	S	1
PF3D7_0220000	1157	PF3D7_0220000_1157	S	1
PF3D7_0220000	1158	PF3D7_0220000_1158	S	1
PF3D7_0220000	1204	PF3D7_0220000_1204	S	1
PF3D7_0220000	1222	PF3D7_0220000_1222	S	1
PF3D7_0220000	1236	PF3D7_0220000_1236	S	1
PF3D7_0220100	567	PF3D7_0220100_567	S	1
PF3D7_0220200	68	PF3D7_0220200_68	S	1
PF3D7_0220600	99	PF3D7_0220600_99	S	1
PF3D7_0220600	130	PF3D7_0220600_130	S	1
PF3D7_0220600	136	PF3D7_0220600_136	Y	1
PF3D7_0220600	154	PF3D7_0220600_154	S	1
PF3D7_0220800	82	PF3D7_0220800_82	S	1
PF3D7_0220800	682	PF3D7_0220800_682	T	1
PF3D7_0220800	1421	PF3D7_0220800_1421	T	1
PF3D7_0221200	60	PF3D7_0221200_60	T	1
PF3D7_0221200	70	PF3D7_0221200_70	T	1
PF3D7_0221200	128	PF3D7_0221200_128	S	1
PF3D7_0222100	58	PF3D7_0222100_58	T	1
PF3D7_0222100	77	PF3D7_0222100_77	S	1
PF3D7_0222100	219	PF3D7_0222100_219	T	1
PF3D7_0223500	187	PF3D7_0223500_187	S	1
PF3D7_0300100	1186	PF3D7_0300100_1186	S	1
PF3D7_0301200	151	PF3D7_0301200_151	S	1
PF3D7_0301300	67	PF3D7_0301300_67	S	1
PF3D7_0301300	97	PF3D7_0301300_97	S	1
PF3D7_0301600	108	PF3D7_0301600_108	S	1
PF3D7_0301600	404	PF3D7_0301600_404	T	1
PF3D7_0301600	620	PF3D7_0301600_620	S	1
PF3D7_0301600	726	PF3D7_0301600_726	S	1
PF3D7_0301700	149	PF3D7_0301700_149	T	1
PF3D7_0301700	152	PF3D7_0301700_152	S	1
PF3D7_0301700	161	PF3D7_0301700_161	T	1
PF3D7_0301800	135	PF3D7_0301800_135	S	1
PF3D7_0302000	86	PF3D7_0302000_86	S	1
PF3D7_0302000	245	PF3D7_0302000_245	S	1
PF3D7_0302100	32	PF3D7_0302100_32	S	1
PF3D7_0302100	115	PF3D7_0302100_115	S	1
PF3D7_0302100	236	PF3D7_0302100_236	S	1
PF3D7_0302100	239	PF3D7_0302100_239	S	1
PF3D7_0302100	302	PF3D7_0302100_302	S	1
PF3D7_0302100	355	PF3D7_0302100_355	S	1
PF3D7_0302100	390	PF3D7_0302100_390	S	1
PF3D7_0302100	400	PF3D7_0302100_400	S	1
PF3D7_0302100	417	PF3D7_0302100_417	S	1
PF3D7_0302100	460	PF3D7_0302100_460	S	1
PF3D7_0302100	505	PF3D7_0302100_505	S	1
PF3D7_0302100	508	PF3D7_0302100_508	S	1
PF3D7_0302100	566	PF3D7_0302100_566	S	1
PF3D7_0302100	569	PF3D7_0302100_569	T	1
PF3D7_0302100	576	PF3D7_0302100_576	S	1
PF3D7_0302100	601	PF3D7_0302100_601	S	1
PF3D7_0302100	646	PF3D7_0302100_646	S	1
PF3D7_0302100	649	PF3D7_0302100_649	T	1
PF3D7_0302100	659	PF3D7_0302100_659	S	1
PF3D7_0302100	880	PF3D7_0302100_880	S	1
PF3D7_0302100	887	PF3D7_0302100_887	Y	1
PF3D7_0302100	893	PF3D7_0302100_893	S	1
PF3D7_0302100	1040	PF3D7_0302100_1040	S	1
PF3D7_0302100	1201	PF3D7_0302100_1201	T	1
PF3D7_0302100	1248	PF3D7_0302100_1248	S	1
PF3D7_0302100	1279	PF3D7_0302100_1279	S	1
PF3D7_0302100	1280	PF3D7_0302100_1280	T	1
PF3D7_0302200	63	PF3D7_0302200_63	S	1
PF3D7_0302200	99	PF3D7_0302200_99	T	1
PF3D7_0302200	144	PF3D7_0302200_144	S	1
PF3D7_0302200	532	PF3D7_0302200_532	S	1
PF3D7_0302200	615	PF3D7_0302200_615	S	1
PF3D7_0302200	657	PF3D7_0302200_657	T	1
PF3D7_0302200	855	PF3D7_0302200_855	S	1
PF3D7_0302200	1191	PF3D7_0302200_1191	S	1
PF3D7_0302200	1302	PF3D7_0302200_1302	T	1
PF3D7_0302200	1308	PF3D7_0302200_1308	S	1
PF3D7_0302200	1381	PF3D7_0302200_1381	S	1
PF3D7_0302200	1382	PF3D7_0302200_1382	T	1
PF3D7_0302200	1397	PF3D7_0302200_1397	S	1
PF3D7_0302500	61	PF3D7_0302500_61	S	1
PF3D7_0302500	97	PF3D7_0302500_97	T	1
PF3D7_0302500	142	PF3D7_0302500_142	S	1
PF3D7_0302500	530	PF3D7_0302500_530	S	1
PF3D7_0302500	655	PF3D7_0302500_655	T	1
PF3D7_0302500	853	PF3D7_0302500_853	S	1
PF3D7_0302500	1192	PF3D7_0302500_1192	S	1
PF3D7_0302500	1303	PF3D7_0302500_1303	T	1
PF3D7_0302500	1309	PF3D7_0302500_1309	S	1
PF3D7_0302500	1382	PF3D7_0302500_1382	S	1
PF3D7_0302500	1383	PF3D7_0302500_1383	T	1
PF3D7_0302500	1395	PF3D7_0302500_1395	S	1
PF3D7_0302500	1398	PF3D7_0302500_1398	S	1
PF3D7_0302500	1406	PF3D7_0302500_1406	T	1
PF3D7_0302600	508	PF3D7_0302600_508	S	1
PF3D7_0302800	386	PF3D7_0302800_386	S	1
PF3D7_0302900	174	PF3D7_0302900_174	S	1
PF3D7_0302900	419	PF3D7_0302900_419	S	1
PF3D7_0302900	421	PF3D7_0302900_421	S	1
PF3D7_0302900	436	PF3D7_0302900_436	S	1
PF3D7_0302900	438	PF3D7_0302900_438	S	1
PF3D7_0302900	931	PF3D7_0302900_931	S	1
PF3D7_0302900	1159	PF3D7_0302900_1159	S	1
PF3D7_0302900	1240	PF3D7_0302900_1240	S	1
PF3D7_0303000	172	PF3D7_0303000_172	S	1
PF3D7_0303000	182	PF3D7_0303000_182	S	1
PF3D7_0303000	185	PF3D7_0303000_185	S	1
PF3D7_0303000	332	PF3D7_0303000_332	S	1
PF3D7_0303000	457	PF3D7_0303000_457	S	1
PF3D7_0303000	472	PF3D7_0303000_472	S	1
PF3D7_0303000	653	PF3D7_0303000_653	S	1
PF3D7_0303000	781	PF3D7_0303000_781	T	1
PF3D7_0303100	153	PF3D7_0303100_153	S	1
PF3D7_0303100	154	PF3D7_0303100_154	S	1
PF3D7_0303100	166	PF3D7_0303100_166	S	1
PF3D7_0303100	167	PF3D7_0303100_167	S	1
PF3D7_0303100	400	PF3D7_0303100_400	S	1
PF3D7_0303100	783	PF3D7_0303100_783	S	1
PF3D7_0303100	890	PF3D7_0303100_890	S	1
PF3D7_0303100	892	PF3D7_0303100_892	S	1
PF3D7_0303100	1098	PF3D7_0303100_1098	S	1
PF3D7_0303100	1119	PF3D7_0303100_1119	S	1
PF3D7_0303100	1128	PF3D7_0303100_1128	S	1
PF3D7_0303100	1131	PF3D7_0303100_1131	S	1
PF3D7_0303100	1147	PF3D7_0303100_1147	S	1
PF3D7_0303100	1170	PF3D7_0303100_1170	T	1
PF3D7_0303100	1176	PF3D7_0303100_1176	S	1
PF3D7_0303100	1183	PF3D7_0303100_1183	S	1
PF3D7_0303100	1188	PF3D7_0303100_1188	S	1
PF3D7_0303100	1192	PF3D7_0303100_1192	S	1
PF3D7_0303200	105	PF3D7_0303200_105	T	1
PF3D7_0303200	106	PF3D7_0303200_106	S	1
PF3D7_0303200	109	PF3D7_0303200_109	S	1
PF3D7_0303200	110	PF3D7_0303200_110	S	1
PF3D7_0303200	143	PF3D7_0303200_143	S	1
PF3D7_0303200	163	PF3D7_0303200_163	S	1
PF3D7_0303200	185	PF3D7_0303200_185	S	1
PF3D7_0303200	209	PF3D7_0303200_209	S	1
PF3D7_0303200	231	PF3D7_0303200_231	S	1
PF3D7_0303200	264	PF3D7_0303200_264	S	1
PF3D7_0303200	269	PF3D7_0303200_269	S	1
PF3D7_0303200	272	PF3D7_0303200_272	S	1
PF3D7_0303200	292	PF3D7_0303200_292	S	1
PF3D7_0303200	294	PF3D7_0303200_294	S	1
PF3D7_0303200	314	PF3D7_0303200_314	S	1
PF3D7_0303200	332	PF3D7_0303200_332	S	1
PF3D7_0303200	391	PF3D7_0303200_391	S	1
PF3D7_0303200	409	PF3D7_0303200_409	T	1
PF3D7_0303200	414	PF3D7_0303200_414	S	1
PF3D7_0303200	469	PF3D7_0303200_469	S	1
PF3D7_0303200	478	PF3D7_0303200_478	S	1
PF3D7_0303200	485	PF3D7_0303200_485	S	1
PF3D7_0303200	507	PF3D7_0303200_507	S	1
PF3D7_0303200	548	PF3D7_0303200_548	S	1
PF3D7_0303200	574	PF3D7_0303200_574	S	1
PF3D7_0303200	658	PF3D7_0303200_658	S	1
PF3D7_0303200	659	PF3D7_0303200_659	S	1
PF3D7_0303200	660	PF3D7_0303200_660	S	1
PF3D7_0303200	671	PF3D7_0303200_671	S	1
PF3D7_0303200	688	PF3D7_0303200_688	S	1
PF3D7_0303200	817	PF3D7_0303200_817	S	1
PF3D7_0303200	861	PF3D7_0303200_861	S	1
PF3D7_0303200	878	PF3D7_0303200_878	S	1
PF3D7_0303200	881	PF3D7_0303200_881	S	1
PF3D7_0303200	889	PF3D7_0303200_889	S	1
PF3D7_0303200	900	PF3D7_0303200_900	S	1
PF3D7_0303200	1036	PF3D7_0303200_1036	S	1
PF3D7_0303200	1116	PF3D7_0303200_1116	S	1
PF3D7_0303200	1140	PF3D7_0303200_1140	S	1
PF3D7_0303200	1148	PF3D7_0303200_1148	S	1
PF3D7_0303200	1150	PF3D7_0303200_1150	S	1
PF3D7_0303200	1159	PF3D7_0303200_1159	S	1
PF3D7_0303200	1161	PF3D7_0303200_1161	S	1
PF3D7_0303200	1162	PF3D7_0303200_1162	S	1
PF3D7_0303300	50	PF3D7_0303300_50	S	1
PF3D7_0303300	52	PF3D7_0303300_52	Y	1
PF3D7_0303300	55	PF3D7_0303300_55	S	1
PF3D7_0303400	376	PF3D7_0303400_376	S	1
PF3D7_0303400	420	PF3D7_0303400_420	S	1
PF3D7_0303400	602	PF3D7_0303400_602	T	1
PF3D7_0303400	616	PF3D7_0303400_616	T	1
PF3D7_0303500	68	PF3D7_0303500_68	S	1
PF3D7_0303500	176	PF3D7_0303500_176	T	1
PF3D7_0303500	177	PF3D7_0303500_177	S	1
PF3D7_0303500	261	PF3D7_0303500_261	S	1
PF3D7_0303500	287	PF3D7_0303500_287	S	1
PF3D7_0303500	574	PF3D7_0303500_574	S	1
PF3D7_0303500	591	PF3D7_0303500_591	S	1
PF3D7_0303500	704	PF3D7_0303500_704	S	1
PF3D7_0303500	712	PF3D7_0303500_712	S	1
PF3D7_0303500	943	PF3D7_0303500_943	S	1
PF3D7_0303500	1965	PF3D7_0303500_1965	S	1
PF3D7_0303500	1967	PF3D7_0303500_1967	S	1
PF3D7_0303500	2025	PF3D7_0303500_2025	S	1
PF3D7_0303500	2058	PF3D7_0303500_2058	S	1
PF3D7_0303500	2072	PF3D7_0303500_2072	S	1
PF3D7_0303500	2106	PF3D7_0303500_2106	T	1
PF3D7_0303500	2144	PF3D7_0303500_2144	S	1
PF3D7_0303500	2164	PF3D7_0303500_2164	T	1
PF3D7_0303500	2166	PF3D7_0303500_2166	S	1
PF3D7_0303500	2182	PF3D7_0303500_2182	S	1
PF3D7_0303500	2196	PF3D7_0303500_2196	Y	1
PF3D7_0303500	2208	PF3D7_0303500_2208	S	1
PF3D7_0303500	2214	PF3D7_0303500_2214	S	1
PF3D7_0303700	109	PF3D7_0303700_109	T	1
PF3D7_0303800	360	PF3D7_0303800_360	S	1
PF3D7_0303800	448	PF3D7_0303800_448	S	1
PF3D7_0304100	32	PF3D7_0304100_32	S	1
PF3D7_0304100	59	PF3D7_0304100_59	S	1
PF3D7_0304100	69	PF3D7_0304100_69	S	1
PF3D7_0304100	364	PF3D7_0304100_364	T	1
PF3D7_0304100	383	PF3D7_0304100_383	S	1
PF3D7_0304100	386	PF3D7_0304100_386	S	1
PF3D7_0304100	387	PF3D7_0304100_387	S	1
PF3D7_0304100	392	PF3D7_0304100_392	S	1
PF3D7_0304100	465	PF3D7_0304100_465	S	1
PF3D7_0304100	493	PF3D7_0304100_493	S	1
PF3D7_0304100	514	PF3D7_0304100_514	S	1
PF3D7_0304100	518	PF3D7_0304100_518	S	1
PF3D7_0304200	132	PF3D7_0304200_132	S	1
PF3D7_0304200	432	PF3D7_0304200_432	S	1
PF3D7_0304200	446	PF3D7_0304200_446	S	1
PF3D7_0304200	484	PF3D7_0304200_484	S	1
PF3D7_0304300	246	PF3D7_0304300_246	Y	1
PF3D7_0304400	89	PF3D7_0304400_89	T	1
PF3D7_0304800	677	PF3D7_0304800_677	S	1
PF3D7_0304800	1027	PF3D7_0304800_1027	T	1
PF3D7_0304800	1028	PF3D7_0304800_1028	Y	1
PF3D7_0305100	676	PF3D7_0305100_676	S	1
PF3D7_0305100	923	PF3D7_0305100_923	S	1
PF3D7_0305100	1123	PF3D7_0305100_1123	S	1
PF3D7_0305100	1240	PF3D7_0305100_1240	S	1
PF3D7_0305100	1249	PF3D7_0305100_1249	S	1
PF3D7_0305100	1987	PF3D7_0305100_1987	S	1
PF3D7_0305100	2057	PF3D7_0305100_2057	S	1
PF3D7_0305100	2482	PF3D7_0305100_2482	S	1
PF3D7_0305100	2688	PF3D7_0305100_2688	S	1
PF3D7_0305100	2876	PF3D7_0305100_2876	S	1
PF3D7_0305200	111	PF3D7_0305200_111	S	1
PF3D7_0305200	124	PF3D7_0305200_124	S	1
PF3D7_0305200	145	PF3D7_0305200_145	S	1
PF3D7_0305200	188	PF3D7_0305200_188	S	1
PF3D7_0305200	381	PF3D7_0305200_381	S	1
PF3D7_0305200	453	PF3D7_0305200_453	T	1
PF3D7_0305200	456	PF3D7_0305200_456	Y	1
PF3D7_0305200	975	PF3D7_0305200_975	S	1
PF3D7_0305200	1028	PF3D7_0305200_1028	S	1
PF3D7_0305300	5	PF3D7_0305300_5	Y	1
PF3D7_0305300	10	PF3D7_0305300_10	S	1
PF3D7_0305300	31	PF3D7_0305300_31	S	1
PF3D7_0305300	33	PF3D7_0305300_33	T	1
PF3D7_0305300	151	PF3D7_0305300_151	S	1
PF3D7_0305300	170	PF3D7_0305300_170	S	1
PF3D7_0305300	179	PF3D7_0305300_179	S	1
PF3D7_0305300	245	PF3D7_0305300_245	S	1
PF3D7_0305300	265	PF3D7_0305300_265	S	1
PF3D7_0305300	275	PF3D7_0305300_275	S	1
PF3D7_0305300	311	PF3D7_0305300_311	T	1
PF3D7_0305300	318	PF3D7_0305300_318	S	1
PF3D7_0305300	323	PF3D7_0305300_323	S	1
PF3D7_0305300	688	PF3D7_0305300_688	S	1
PF3D7_0305300	690	PF3D7_0305300_690	T	1
PF3D7_0305300	714	PF3D7_0305300_714	T	1
PF3D7_0305300	740	PF3D7_0305300_740	S	1
PF3D7_0305500	344	PF3D7_0305500_344	S	1
PF3D7_0305500	365	PF3D7_0305500_365	S	1
PF3D7_0305500	366	PF3D7_0305500_366	S	1
PF3D7_0305500	372	PF3D7_0305500_372	S	1
PF3D7_0305500	390	PF3D7_0305500_390	S	1
PF3D7_0305500	391	PF3D7_0305500_391	T	1
PF3D7_0305500	392	PF3D7_0305500_392	S	1
PF3D7_0305500	406	PF3D7_0305500_406	S	1
PF3D7_0305500	413	PF3D7_0305500_413	S	1
PF3D7_0305500	421	PF3D7_0305500_421	S	1
PF3D7_0305500	460	PF3D7_0305500_460	S	1
PF3D7_0305500	464	PF3D7_0305500_464	S	1
PF3D7_0305500	492	PF3D7_0305500_492	Y	1
PF3D7_0305500	495	PF3D7_0305500_495	S	1
PF3D7_0305500	498	PF3D7_0305500_498	Y	1
PF3D7_0305500	506	PF3D7_0305500_506	S	1
PF3D7_0305500	593	PF3D7_0305500_593	S	1
PF3D7_0305500	603	PF3D7_0305500_603	S	1
PF3D7_0305500	887	PF3D7_0305500_887	S	1
PF3D7_0305500	930	PF3D7_0305500_930	S	1
PF3D7_0305500	953	PF3D7_0305500_953	T	1
PF3D7_0305500	965	PF3D7_0305500_965	S	1
PF3D7_0305500	990	PF3D7_0305500_990	S	1
PF3D7_0305500	992	PF3D7_0305500_992	S	1
PF3D7_0305500	1020	PF3D7_0305500_1020	S	1
PF3D7_0305500	1051	PF3D7_0305500_1051	S	1
PF3D7_0305500	1052	PF3D7_0305500_1052	S	1
PF3D7_0305500	1078	PF3D7_0305500_1078	S	1
PF3D7_0305500	1290	PF3D7_0305500_1290	S	1
PF3D7_0305500	1299	PF3D7_0305500_1299	S	1
PF3D7_0305500	1618	PF3D7_0305500_1618	S	1
PF3D7_0305500	1890	PF3D7_0305500_1890	S	1
PF3D7_0305500	2185	PF3D7_0305500_2185	S	1
PF3D7_0305500	2195	PF3D7_0305500_2195	S	1
PF3D7_0305500	2208	PF3D7_0305500_2208	S	1
PF3D7_0305500	2283	PF3D7_0305500_2283	S	1
PF3D7_0305500	2286	PF3D7_0305500_2286	S	1
PF3D7_0305500	2305	PF3D7_0305500_2305	S	1
PF3D7_0305500	2323	PF3D7_0305500_2323	S	1
PF3D7_0305500	2543	PF3D7_0305500_2543	S	1
PF3D7_0305500	2550	PF3D7_0305500_2550	S	1
PF3D7_0305500	2564	PF3D7_0305500_2564	S	1
PF3D7_0305500	2764	PF3D7_0305500_2764	S	1
PF3D7_0305500	2774	PF3D7_0305500_2774	S	1
PF3D7_0305500	2804	PF3D7_0305500_2804	S	1
PF3D7_0305500	2818	PF3D7_0305500_2818	S	1
PF3D7_0305500	3382	PF3D7_0305500_3382	S	1
PF3D7_0305500	3393	PF3D7_0305500_3393	S	1
PF3D7_0305500	3529	PF3D7_0305500_3529	S	1
PF3D7_0305500	3537	PF3D7_0305500_3537	S	1
PF3D7_0305500	3616	PF3D7_0305500_3616	S	1
PF3D7_0305500	3617	PF3D7_0305500_3617	S	1
PF3D7_0305500	3702	PF3D7_0305500_3702	S	1
PF3D7_0305500	3760	PF3D7_0305500_3760	S	1
PF3D7_0305500	3845	PF3D7_0305500_3845	S	1
PF3D7_0305600	64	PF3D7_0305600_64	S	1
PF3D7_0305600	101	PF3D7_0305600_101	S	1
PF3D7_0305600	119	PF3D7_0305600_119	S	1
PF3D7_0305600	166	PF3D7_0305600_166	T	1
PF3D7_0305600	171	PF3D7_0305600_171	S	1
PF3D7_0305600	193	PF3D7_0305600_193	S	1
PF3D7_0305600	222	PF3D7_0305600_222	S	1
PF3D7_0305600	240	PF3D7_0305600_240	S	1
PF3D7_0305600	250	PF3D7_0305600_250	S	1
PF3D7_0305600	264	PF3D7_0305600_264	T	1
PF3D7_0305600	355	PF3D7_0305600_355	S	1
PF3D7_0305600	399	PF3D7_0305600_399	S	1
PF3D7_0305700	2	PF3D7_0305700_2	S	1
PF3D7_0305700	139	PF3D7_0305700_139	Y	1
PF3D7_0305700	140	PF3D7_0305700_140	S	1
PF3D7_0306100	17	PF3D7_0306100_17	S	1
PF3D7_0306100	96	PF3D7_0306100_96	S	1
PF3D7_0306100	377	PF3D7_0306100_377	S	1
PF3D7_0306100	381	PF3D7_0306100_381	S	1
PF3D7_0306100	472	PF3D7_0306100_472	S	1
PF3D7_0306100	529	PF3D7_0306100_529	S	1
PF3D7_0306100	563	PF3D7_0306100_563	S	1
PF3D7_0306100	620	PF3D7_0306100_620	S	1
PF3D7_0306200	184	PF3D7_0306200_184	S	1
PF3D7_0306200	297	PF3D7_0306200_297	S	1
PF3D7_0306700	114	PF3D7_0306700_114	S	1
PF3D7_0306800	66	PF3D7_0306800_66	T	1
PF3D7_0306800	262	PF3D7_0306800_262	S	1
PF3D7_0306800	317	PF3D7_0306800_317	S	1
PF3D7_0306800	335	PF3D7_0306800_335	S	1
PF3D7_0306800	381	PF3D7_0306800_381	S	1
PF3D7_0306800	435	PF3D7_0306800_435	S	1
PF3D7_0306900	3	PF3D7_0306900_3	S	1
PF3D7_0306900	40	PF3D7_0306900_40	S	1
PF3D7_0306900	105	PF3D7_0306900_105	S	1
PF3D7_0306900	113	PF3D7_0306900_113	S	1
PF3D7_0306900	131	PF3D7_0306900_131	S	1
PF3D7_0307100	2	PF3D7_0307100_2	S	1
PF3D7_0307100	6	PF3D7_0307100_6	S	1
PF3D7_0307100	64	PF3D7_0307100_64	S	1
PF3D7_0307100	90	PF3D7_0307100_90	S	1
PF3D7_0307100	138	PF3D7_0307100_138	T	1
PF3D7_0307200	66	PF3D7_0307200_66	S	1
PF3D7_0307300	15	PF3D7_0307300_15	S	1
PF3D7_0307300	356	PF3D7_0307300_356	S	1
PF3D7_0307300	359	PF3D7_0307300_359	S	1
PF3D7_0307300	462	PF3D7_0307300_462	S	1
PF3D7_0307500	4	PF3D7_0307500_4	S	1
PF3D7_0307500	162	PF3D7_0307500_162	S	1
PF3D7_0307500	170	PF3D7_0307500_170	S	1
PF3D7_0307500	173	PF3D7_0307500_173	T	1
PF3D7_0307600	31	PF3D7_0307600_31	S	1
PF3D7_0307600	97	PF3D7_0307600_97	S	1
PF3D7_0307600	465	PF3D7_0307600_465	Y	1
PF3D7_0307700	14	PF3D7_0307700_14	S	1
PF3D7_0307700	17	PF3D7_0307700_17	S	1
PF3D7_0307700	30	PF3D7_0307700_30	S	1
PF3D7_0307700	41	PF3D7_0307700_41	S	1
PF3D7_0307700	50	PF3D7_0307700_50	S	1
PF3D7_0307700	74	PF3D7_0307700_74	S	1
PF3D7_0307700	78	PF3D7_0307700_78	S	1
PF3D7_0307700	80	PF3D7_0307700_80	S	1
PF3D7_0307700	89	PF3D7_0307700_89	S	1
PF3D7_0307700	90	PF3D7_0307700_90	S	1
PF3D7_0307700	153	PF3D7_0307700_153	S	1
PF3D7_0307700	178	PF3D7_0307700_178	S	1
PF3D7_0307700	503	PF3D7_0307700_503	T	1
PF3D7_0307700	504	PF3D7_0307700_504	S	1
PF3D7_0307700	508	PF3D7_0307700_508	S	1
PF3D7_0307700	548	PF3D7_0307700_548	S	1
PF3D7_0307700	569	PF3D7_0307700_569	S	1
PF3D7_0307700	710	PF3D7_0307700_710	S	1
PF3D7_0307700	825	PF3D7_0307700_825	S	1
PF3D7_0307700	832	PF3D7_0307700_832	S	1
PF3D7_0307700	837	PF3D7_0307700_837	S	1
PF3D7_0307700	874	PF3D7_0307700_874	T	1
PF3D7_0307700	899	PF3D7_0307700_899	S	1
PF3D7_0307700	994	PF3D7_0307700_994	S	1
PF3D7_0307700	996	PF3D7_0307700_996	S	1
PF3D7_0307700	1095	PF3D7_0307700_1095	T	1
PF3D7_0307700	1152	PF3D7_0307700_1152	S	1
PF3D7_0307700	1159	PF3D7_0307700_1159	S	1
PF3D7_0307700	1624	PF3D7_0307700_1624	S	1
PF3D7_0307700	1630	PF3D7_0307700_1630	S	1
PF3D7_0307700	1631	PF3D7_0307700_1631	Y	1
PF3D7_0307700	1650	PF3D7_0307700_1650	S	1
PF3D7_0307700	1652	PF3D7_0307700_1652	S	1
PF3D7_0307700	1657	PF3D7_0307700_1657	S	1
PF3D7_0307700	1680	PF3D7_0307700_1680	S	1
PF3D7_0307700	1696	PF3D7_0307700_1696	T	1
PF3D7_0307700	1702	PF3D7_0307700_1702	S	1
PF3D7_0307900	466	PF3D7_0307900_466	S	1
PF3D7_0307900	616	PF3D7_0307900_616	S	1
PF3D7_0307900	1083	PF3D7_0307900_1083	S	1
PF3D7_0307900	1085	PF3D7_0307900_1085	T	1
PF3D7_0307900	1287	PF3D7_0307900_1287	S	1
PF3D7_0307900	3209	PF3D7_0307900_3209	S	1
PF3D7_0308000	270	PF3D7_0308000_270	S	1
PF3D7_0308100	19	PF3D7_0308100_19	S	1
PF3D7_0308100	46	PF3D7_0308100_46	S	1
PF3D7_0308100	98	PF3D7_0308100_98	S	1
PF3D7_0308100	201	PF3D7_0308100_201	S	1
PF3D7_0308100	394	PF3D7_0308100_394	S	1
PF3D7_0308100	642	PF3D7_0308100_642	T	1
PF3D7_0308100	730	PF3D7_0308100_730	S	1
PF3D7_0308100	738	PF3D7_0308100_738	S	1
PF3D7_0308100	780	PF3D7_0308100_780	S	1
PF3D7_0308100	781	PF3D7_0308100_781	S	1
PF3D7_0308100	784	PF3D7_0308100_784	S	1
PF3D7_0308100	894	PF3D7_0308100_894	S	1
PF3D7_0308100	898	PF3D7_0308100_898	Y	1
PF3D7_0308100	923	PF3D7_0308100_923	T	1
PF3D7_0308100	924	PF3D7_0308100_924	S	1
PF3D7_0308100	939	PF3D7_0308100_939	S	1
PF3D7_0308100	943	PF3D7_0308100_943	Y	1
PF3D7_0308100	945	PF3D7_0308100_945	S	1
PF3D7_0308100	955	PF3D7_0308100_955	S	1
PF3D7_0308100	958	PF3D7_0308100_958	S	1
PF3D7_0308100	962	PF3D7_0308100_962	S	1
PF3D7_0308100	1029	PF3D7_0308100_1029	S	1
PF3D7_0308100	1055	PF3D7_0308100_1055	S	1
PF3D7_0308100	1058	PF3D7_0308100_1058	T	1
PF3D7_0308100	1060	PF3D7_0308100_1060	S	1
PF3D7_0308100	1068	PF3D7_0308100_1068	S	1
PF3D7_0308100	1076	PF3D7_0308100_1076	T	1
PF3D7_0308100	1080	PF3D7_0308100_1080	S	1
PF3D7_0308100	1084	PF3D7_0308100_1084	S	1
PF3D7_0308100	1096	PF3D7_0308100_1096	S	1
PF3D7_0308100	1099	PF3D7_0308100_1099	S	1
PF3D7_0308100	1166	PF3D7_0308100_1166	S	1
PF3D7_0308100	1459	PF3D7_0308100_1459	S	1
PF3D7_0308100	1486	PF3D7_0308100_1486	S	1
PF3D7_0308200	2	PF3D7_0308200_2	S	1
PF3D7_0308200	6	PF3D7_0308200_6	S	1
PF3D7_0308200	452	PF3D7_0308200_452	S	1
PF3D7_0308300	33	PF3D7_0308300_33	S	1
PF3D7_0308300	47	PF3D7_0308300_47	S	1
PF3D7_0308300	48	PF3D7_0308300_48	S	1
PF3D7_0308300	57	PF3D7_0308300_57	T	1
PF3D7_0308300	70	PF3D7_0308300_70	S	1
PF3D7_0308300	121	PF3D7_0308300_121	S	1
PF3D7_0308300	143	PF3D7_0308300_143	S	1
PF3D7_0308300	155	PF3D7_0308300_155	S	1
PF3D7_0308300	170	PF3D7_0308300_170	S	1
PF3D7_0308300	188	PF3D7_0308300_188	S	1
PF3D7_0308300	191	PF3D7_0308300_191	S	1
PF3D7_0308300	192	PF3D7_0308300_192	S	1
PF3D7_0308300	204	PF3D7_0308300_204	Y	1
PF3D7_0308300	209	PF3D7_0308300_209	S	1
PF3D7_0308300	216	PF3D7_0308300_216	S	1
PF3D7_0308300	217	PF3D7_0308300_217	S	1
PF3D7_0308300	222	PF3D7_0308300_222	S	1
PF3D7_0308300	234	PF3D7_0308300_234	T	1
PF3D7_0308300	248	PF3D7_0308300_248	T	1
PF3D7_0308300	273	PF3D7_0308300_273	S	1
PF3D7_0308300	306	PF3D7_0308300_306	S	1
PF3D7_0308300	307	PF3D7_0308300_307	S	1
PF3D7_0308300	313	PF3D7_0308300_313	S	1
PF3D7_0308300	331	PF3D7_0308300_331	S	1
PF3D7_0308500	33	PF3D7_0308500_33	S	1
PF3D7_0308500	51	PF3D7_0308500_51	S	1
PF3D7_0308600	2	PF3D7_0308600_2	S	1
PF3D7_0308600	182	PF3D7_0308600_182	S	1
PF3D7_0308600	260	PF3D7_0308600_260	S	1
PF3D7_0308700	106	PF3D7_0308700_106	S	1
PF3D7_0308700	170	PF3D7_0308700_170	T	1
PF3D7_0308700	234	PF3D7_0308700_234	S	1
PF3D7_0308700	242	PF3D7_0308700_242	S	1
PF3D7_0308700	353	PF3D7_0308700_353	S	1
PF3D7_0308700	355	PF3D7_0308700_355	S	1
PF3D7_0308900	15	PF3D7_0308900_15	S	1
PF3D7_0308900	23	PF3D7_0308900_23	S	1
PF3D7_0308900	36	PF3D7_0308900_36	S	1
PF3D7_0308900	49	PF3D7_0308900_49	S	1
PF3D7_0308900	70	PF3D7_0308900_70	S	1
PF3D7_0308900	135	PF3D7_0308900_135	S	1
PF3D7_0308900	146	PF3D7_0308900_146	S	1
PF3D7_0308900	148	PF3D7_0308900_148	S	1
PF3D7_0308900	183	PF3D7_0308900_183	S	1
PF3D7_0308900	262	PF3D7_0308900_262	S	1
PF3D7_0308900	277	PF3D7_0308900_277	S	1
PF3D7_0308900	382	PF3D7_0308900_382	T	1
PF3D7_0308900	411	PF3D7_0308900_411	T	1
PF3D7_0308900	421	PF3D7_0308900_421	S	1
PF3D7_0308900	452	PF3D7_0308900_452	T	1
PF3D7_0309000	218	PF3D7_0309000_218	S	1
PF3D7_0309000	258	PF3D7_0309000_258	S	1
PF3D7_0309000	292	PF3D7_0309000_292	T	1
PF3D7_0309000	294	PF3D7_0309000_294	S	1
PF3D7_0309200	270	PF3D7_0309200_270	S	1
PF3D7_0309200	272	PF3D7_0309200_272	T	1
PF3D7_0309200	380	PF3D7_0309200_380	S	1
PF3D7_0309200	394	PF3D7_0309200_394	S	1
PF3D7_0309200	429	PF3D7_0309200_429	S	1
PF3D7_0309200	436	PF3D7_0309200_436	S	1
PF3D7_0309200	1046	PF3D7_0309200_1046	S	1
PF3D7_0309200	1061	PF3D7_0309200_1061	S	1
PF3D7_0309200	1078	PF3D7_0309200_1078	S	1
PF3D7_0309200	1167	PF3D7_0309200_1167	S	1
PF3D7_0309200	1204	PF3D7_0309200_1204	S	1
PF3D7_0309200	1216	PF3D7_0309200_1216	S	1
PF3D7_0309200	1272	PF3D7_0309200_1272	S	1
PF3D7_0309200	1274	PF3D7_0309200_1274	S	1
PF3D7_0309200	1292	PF3D7_0309200_1292	S	1
PF3D7_0309300	22	PF3D7_0309300_22	S	1
PF3D7_0309300	132	PF3D7_0309300_132	S	1
PF3D7_0309300	323	PF3D7_0309300_323	S	1
PF3D7_0309300	327	PF3D7_0309300_327	S	1
PF3D7_0309300	583	PF3D7_0309300_583	S	1
PF3D7_0309300	676	PF3D7_0309300_676	T	1
PF3D7_0309500	271	PF3D7_0309500_271	S	1
PF3D7_0309500	308	PF3D7_0309500_308	S	1
PF3D7_0309500	310	PF3D7_0309500_310	S	1
PF3D7_0309500	512	PF3D7_0309500_512	S	1
PF3D7_0309500	517	PF3D7_0309500_517	S	1
PF3D7_0309500	583	PF3D7_0309500_583	S	1
PF3D7_0309500	591	PF3D7_0309500_591	S	1
PF3D7_0309500	607	PF3D7_0309500_607	S	1
PF3D7_0309600	109	PF3D7_0309600_109	S	1
PF3D7_0310100	25	PF3D7_0310100_25	S	1
PF3D7_0310300	45	PF3D7_0310300_45	S	1
PF3D7_0310300	70	PF3D7_0310300_70	S	1
PF3D7_0310300	92	PF3D7_0310300_92	S	1
PF3D7_0310300	95	PF3D7_0310300_95	T	1
PF3D7_0310300	449	PF3D7_0310300_449	S	1
PF3D7_0310300	453	PF3D7_0310300_453	T	1
PF3D7_0310300	469	PF3D7_0310300_469	S	1
PF3D7_0310300	474	PF3D7_0310300_474	S	1
PF3D7_0310300	489	PF3D7_0310300_489	S	1
PF3D7_0310300	532	PF3D7_0310300_532	T	1
PF3D7_0310300	783	PF3D7_0310300_783	T	1
PF3D7_0310300	913	PF3D7_0310300_913	T	1
PF3D7_0310300	914	PF3D7_0310300_914	S	1
PF3D7_0310300	931	PF3D7_0310300_931	S	1
PF3D7_0310300	985	PF3D7_0310300_985	S	1
PF3D7_0310300	1136	PF3D7_0310300_1136	S	1
PF3D7_0310400	183	PF3D7_0310400_183	S	1
PF3D7_0310400	737	PF3D7_0310400_737	S	1
PF3D7_0310500	54	PF3D7_0310500_54	S	1
PF3D7_0310500	78	PF3D7_0310500_78	S	1
PF3D7_0310500	372	PF3D7_0310500_372	S	1
PF3D7_0310500	441	PF3D7_0310500_441	S	1
PF3D7_0310500	750	PF3D7_0310500_750	S	1
PF3D7_0310500	994	PF3D7_0310500_994	S	1
PF3D7_0310500	995	PF3D7_0310500_995	S	1
PF3D7_0310500	1089	PF3D7_0310500_1089	S	1
PF3D7_0310500	1720	PF3D7_0310500_1720	S	1
PF3D7_0310500	1726	PF3D7_0310500_1726	S	1
PF3D7_0310500	1739	PF3D7_0310500_1739	S	1
PF3D7_0310500	2014	PF3D7_0310500_2014	S	1
PF3D7_0310500	2077	PF3D7_0310500_2077	S	1
PF3D7_0310500	2238	PF3D7_0310500_2238	S	1
PF3D7_0310700	130	PF3D7_0310700_130	S	1
PF3D7_0310800	98	PF3D7_0310800_98	S	1
PF3D7_0310900	36	PF3D7_0310900_36	S	1
PF3D7_0310900	43	PF3D7_0310900_43	S	1
PF3D7_0310900	57	PF3D7_0310900_57	S	1
PF3D7_0310900	94	PF3D7_0310900_94	S	1
PF3D7_0310900	128	PF3D7_0310900_128	S	1
PF3D7_0310900	269	PF3D7_0310900_269	S	1
PF3D7_0310900	296	PF3D7_0310900_296	S	1
PF3D7_0310900	343	PF3D7_0310900_343	S	1
PF3D7_0310900	351	PF3D7_0310900_351	S	1
PF3D7_0310900	364	PF3D7_0310900_364	S	1
PF3D7_0310900	369	PF3D7_0310900_369	S	1
PF3D7_0310900	404	PF3D7_0310900_404	S	1
PF3D7_0310900	406	PF3D7_0310900_406	S	1
PF3D7_0310900	410	PF3D7_0310900_410	S	1
PF3D7_0310900	431	PF3D7_0310900_431	S	1
PF3D7_0310900	463	PF3D7_0310900_463	S	1
PF3D7_0310900	503	PF3D7_0310900_503	S	1
PF3D7_0310900	522	PF3D7_0310900_522	S	1
PF3D7_0310900	542	PF3D7_0310900_542	S	1
PF3D7_0310900	555	PF3D7_0310900_555	S	1
PF3D7_0310900	596	PF3D7_0310900_596	S	1
PF3D7_0310900	670	PF3D7_0310900_670	S	1
PF3D7_0310900	709	PF3D7_0310900_709	S	1
PF3D7_0310900	712	PF3D7_0310900_712	S	1
PF3D7_0310900	732	PF3D7_0310900_732	S	1
PF3D7_0310900	766	PF3D7_0310900_766	S	1
PF3D7_0310900	768	PF3D7_0310900_768	T	1
PF3D7_0311100	11	PF3D7_0311100_11	S	1
PF3D7_0311100	172	PF3D7_0311100_172	S	1
PF3D7_0311100	203	PF3D7_0311100_203	S	1
PF3D7_0311100	205	PF3D7_0311100_205	S	1
PF3D7_0311100	222	PF3D7_0311100_222	S	1
PF3D7_0311100	226	PF3D7_0311100_226	S	1
PF3D7_0311100	228	PF3D7_0311100_228	S	1
PF3D7_0311100	254	PF3D7_0311100_254	S	1
PF3D7_0311100	279	PF3D7_0311100_279	S	1
PF3D7_0311100	410	PF3D7_0311100_410	S	1
PF3D7_0311100	413	PF3D7_0311100_413	S	1
PF3D7_0311100	414	PF3D7_0311100_414	S	1
PF3D7_0311100	550	PF3D7_0311100_550	S	1
PF3D7_0311100	557	PF3D7_0311100_557	S	1
PF3D7_0311100	558	PF3D7_0311100_558	S	1
PF3D7_0311300	267	PF3D7_0311300_267	S	1
PF3D7_0311300	335	PF3D7_0311300_335	S	1
PF3D7_0311300	480	PF3D7_0311300_480	S	1
PF3D7_0311300	540	PF3D7_0311300_540	S	1
PF3D7_0311300	543	PF3D7_0311300_543	S	1
PF3D7_0311300	546	PF3D7_0311300_546	S	1
PF3D7_0311300	564	PF3D7_0311300_564	S	1
PF3D7_0311300	580	PF3D7_0311300_580	S	1
PF3D7_0311300	592	PF3D7_0311300_592	S	1
PF3D7_0311300	603	PF3D7_0311300_603	S	1
PF3D7_0311300	612	PF3D7_0311300_612	S	1
PF3D7_0311300	648	PF3D7_0311300_648	T	1
PF3D7_0311300	669	PF3D7_0311300_669	S	1
PF3D7_0311300	671	PF3D7_0311300_671	S	1
PF3D7_0311300	699	PF3D7_0311300_699	S	1
PF3D7_0311300	757	PF3D7_0311300_757	S	1
PF3D7_0311300	776	PF3D7_0311300_776	S	1
PF3D7_0311300	792	PF3D7_0311300_792	S	1
PF3D7_0311300	815	PF3D7_0311300_815	S	1
PF3D7_0311300	863	PF3D7_0311300_863	S	1
PF3D7_0311300	875	PF3D7_0311300_875	T	1
PF3D7_0311400	1125	PF3D7_0311400_1125	S	1
PF3D7_0311400	1160	PF3D7_0311400_1160	S	1
PF3D7_0311400	1569	PF3D7_0311400_1569	S	1
PF3D7_0311400	1670	PF3D7_0311400_1670	S	1
PF3D7_0312300	286	PF3D7_0312300_286	S	1
PF3D7_0312400	31	PF3D7_0312400_31	S	1
PF3D7_0312400	46	PF3D7_0312400_46	S	1
PF3D7_0312400	62	PF3D7_0312400_62	S	1
PF3D7_0312400	229	PF3D7_0312400_229	Y	1
PF3D7_0312400	440	PF3D7_0312400_440	S	1
PF3D7_0312500	268	PF3D7_0312500_268	S	1
PF3D7_0312500	286	PF3D7_0312500_286	S	1
PF3D7_0312500	293	PF3D7_0312500_293	S	1
PF3D7_0312500	297	PF3D7_0312500_297	S	1
PF3D7_0312500	329	PF3D7_0312500_329	S	1
PF3D7_0312500	343	PF3D7_0312500_343	S	1
PF3D7_0312500	577	PF3D7_0312500_577	S	1
PF3D7_0312500	578	PF3D7_0312500_578	S	1
PF3D7_0312800	20	PF3D7_0312800_20	T	1
PF3D7_0312800	35	PF3D7_0312800_35	S	1
PF3D7_0313000	26	PF3D7_0313000_26	S	1
PF3D7_0313000	153	PF3D7_0313000_153	S	1
PF3D7_0313000	175	PF3D7_0313000_175	T	1
PF3D7_0313000	197	PF3D7_0313000_197	S	1
PF3D7_0313000	291	PF3D7_0313000_291	S	1
PF3D7_0313000	340	PF3D7_0313000_340	S	1
PF3D7_0313400	428	PF3D7_0313400_428	S	1
PF3D7_0313400	436	PF3D7_0313400_436	Y	1
PF3D7_0313400	699	PF3D7_0313400_699	S	1
PF3D7_0313600	194	PF3D7_0313600_194	S	1
PF3D7_0313600	291	PF3D7_0313600_291	S	1
PF3D7_0313600	336	PF3D7_0313600_336	S	1
PF3D7_0314100	93	PF3D7_0314100_93	S	1
PF3D7_0314100	118	PF3D7_0314100_118	S	1
PF3D7_0314100	134	PF3D7_0314100_134	S	1
PF3D7_0314100	138	PF3D7_0314100_138	S	1
PF3D7_0314100	141	PF3D7_0314100_141	S	1
PF3D7_0314300	32	PF3D7_0314300_32	S	1
PF3D7_0314400	199	PF3D7_0314400_199	S	1
PF3D7_0314600	66	PF3D7_0314600_66	S	1
PF3D7_0314600	182	PF3D7_0314600_182	S	1
PF3D7_0314700	91	PF3D7_0314700_91	S	1
PF3D7_0314700	128	PF3D7_0314700_128	S	1
PF3D7_0314700	130	PF3D7_0314700_130	S	1
PF3D7_0314700	134	PF3D7_0314700_134	S	1
PF3D7_0314700	182	PF3D7_0314700_182	S	1
PF3D7_0314700	360	PF3D7_0314700_360	S	1
PF3D7_0314700	380	PF3D7_0314700_380	S	1
PF3D7_0314700	1038	PF3D7_0314700_1038	S	1
PF3D7_0314800	139	PF3D7_0314800_139	S	1
PF3D7_0314800	303	PF3D7_0314800_303	S	1
PF3D7_0314800	449	PF3D7_0314800_449	S	1
PF3D7_0314800	450	PF3D7_0314800_450	T	1
PF3D7_0314800	472	PF3D7_0314800_472	S	1
PF3D7_0314800	742	PF3D7_0314800_742	S	1
PF3D7_0314800	787	PF3D7_0314800_787	S	1
PF3D7_0314800	822	PF3D7_0314800_822	S	1
PF3D7_0314800	932	PF3D7_0314800_932	S	1
PF3D7_0314800	994	PF3D7_0314800_994	S	1
PF3D7_0314900	328	PF3D7_0314900_328	S	1
PF3D7_0314900	380	PF3D7_0314900_380	S	1
PF3D7_0315000	84	PF3D7_0315000_84	S	1
PF3D7_0315100	51	PF3D7_0315100_51	S	1
PF3D7_0315100	93	PF3D7_0315100_93	S	1
PF3D7_0315100	221	PF3D7_0315100_221	S	1
PF3D7_0315600	66	PF3D7_0315600_66	T	1
PF3D7_0315600	116	PF3D7_0315600_116	S	1
PF3D7_0315600	162	PF3D7_0315600_162	S	1
PF3D7_0315600	176	PF3D7_0315600_176	S	1
PF3D7_0315600	385	PF3D7_0315600_385	T	1
PF3D7_0315700	494	PF3D7_0315700_494	S	1
PF3D7_0315800	133	PF3D7_0315800_133	S	1
PF3D7_0315800	136	PF3D7_0315800_136	S	1
PF3D7_0316200	760	PF3D7_0316200_760	S	1
PF3D7_0316200	910	PF3D7_0316200_910	S	1
PF3D7_0316200	1057	PF3D7_0316200_1057	S	1
PF3D7_0316300	21	PF3D7_0316300_21	S	1
PF3D7_0316300	379	PF3D7_0316300_379	T	1
PF3D7_0316500	78	PF3D7_0316500_78	T	1
PF3D7_0316500	218	PF3D7_0316500_218	S	1
PF3D7_0316500	258	PF3D7_0316500_258	S	1
PF3D7_0316600	17	PF3D7_0316600_17	S	1
PF3D7_0316600	302	PF3D7_0316600_302	S	1
PF3D7_0316600	304	PF3D7_0316600_304	S	1
[truncated: 24,007 more rows]

## Sheet: ser_phospho_sites
Protein	Position	Prot_pos	Residue	Conservation	test		Total S in proteome	261791			Ser non-syn SNPs	Gene_prot_pos	SNP Id	Location	Position in protein	% Minor Alleles	% Calls	Phenotype	Major Allele	Major Allele	Major Allele Frequency	Minor Allele	Minor Allele	Minor Allele Frequency	Major Product	Minor Product	Reference Allele	Reference Allele (gene strand)
PF3D7_0100100	197	PF3D7_0100100_197	S	1								PF3D7_0103100_490	NGS_SNP.Pf3D7_01_v3.137789	Pf3D7_01_v3: 137,789	490	0.9	94.8	non-syn	C	C (1)	1	G	G (0)	0	S	T	C	G
PF3D7_0102200	150	PF3D7_0102200_150	S	1			Total S with SAAVs	7036				PF3D7_0103300_33	NGS_SNP.Pf3D7_01_v3.146299	Pf3D7_01_v3: 146,299	33	1	89.6	non-syn	C	C (1)	1	T	T (0)	0	S	N	C	G
PF3D7_0102200	184	PF3D7_0102200_184	S	1			Average S conservation	0.92062				PF3D7_0103400_1040	NGS_SNP.Pf3D7_01_v3.149659	Pf3D7_01_v3: 149,659	1040	0.9	98.3	non-syn	G	G (1)	1	C	C (0)	0	S	C	G	C
PF3D7_0102200	256	PF3D7_0102200_256	S	1			Total average	0.997867				PF3D7_0103500_1797	NGS_SNP.Pf3D7_01_v3.160344	Pf3D7_01_v3: 160,344	1797	0.9	92.2	non-syn	C	C (1)	1	T	T (0)	0	S	F	C	N/A
PF3D7_0102200	313	PF3D7_0102200_313	S	1								PF3D7_0103900_27	NGS_SNP.Pf3D7_01_v3.172942	Pf3D7_01_v3: 172,942	27	0.9	95.7	non-syn	A	A (1)	1	G	G (0)	0	S	G	A	N/A
PF3D7_0102200	386	PF3D7_0102200_386	S	1			Average pSer Conservation	0.998745				PF3D7_0104300_1065	NGS_SNP.Pf3D7_01_v3.193462	Pf3D7_01_v3: 193,462	1065	0.9	96.5	non-syn	G	G (1)	1	A	A (0)	0	S	N	G	N/A
PF3D7_0102200	556	PF3D7_0102200_556	S	1			Total pSer with AF < 1	365				PF3D7_0104300_1121	NGS_SNP.Pf3D7_01_v3.193630	Pf3D7_01_v3: 193,630	1121	0.9	98.3	non-syn	C	C (1)	1	A	A (0)	0	S	Y	C	N/A
PF3D7_0102200	558	PF3D7_0102200_558	S	1			Total pSer	21832				PF3D7_0104300_1450	NGS_SNP.Pf3D7_01_v3.194616	Pf3D7_01_v3: 194,616	1450	0.9	95.7	non-syn	A	A (1)	1	G	G (0)	0	S	G	A	N/A
PF3D7_0102200	633	PF3D7_0102200_633	S	1			Proportion with SAAV	0.983281				PF3D7_0104300_2281	NGS_SNP.Pf3D7_01_v3.197110	Pf3D7_01_v3: 197,110	2281	0.9	97.4	non-syn	C	C (1)	1	T	T (0)	0	S	L	C	N/A
PF3D7_0102200	691	PF3D7_0102200_691	S	1								PF3D7_0104300_2324	NGS_SNP.Pf3D7_01_v3.197240	Pf3D7_01_v3: 197,240	2324	0.9	97.4	non-syn	T	T (1)	1	G	G (0)	0	S	R	T	N/A
PF3D7_0102200	779	PF3D7_0102200_779	S	1			Total Ser with AF < 1	4693				PF3D7_0104300_2946	NGS_SNP.Pf3D7_01_v3.199338	Pf3D7_01_v3: 199,338	2946	0.9	99.1	non-syn	C	C (1)	1	G	G (0)	0	S	C	C	N/A
PF3D7_0102200	839	PF3D7_0102200_839	S	1			Total Ser in proteome	261791				PF3D7_0104300_503	NGS_SNP.Pf3D7_01_v3.191776	Pf3D7_01_v3: 191,776	503	1.1	81.7	non-syn	G	G (1)	1	A	A (0)	0	S	N	G	N/A
PF3D7_0102500	781	PF3D7_0102500_781	S	1			Proportion with SAAV	0.982073				PF3D7_0104300_806	NGS_SNP.Pf3D7_01_v3.192685	Pf3D7_01_v3: 192,685	806	0.9	97.4	non-syn	G	G (1)	1	A	A (0)	0	S	N	G	N/A
PF3D7_0102500	1138	PF3D7_0102500_1138	S	1								PF3D7_0105700_2163	NGS_SNP.Pf3D7_01_v3.245153	Pf3D7_01_v3: 245,153	2163	0.9	98.3	non-syn	G	G (1)	1	T	T (0)	0	S	I	G	N/A
PF3D7_0102500	1317	PF3D7_0102500_1317	S	1								PF3D7_0105700_574	NGS_SNP.Pf3D7_01_v3.240386	Pf3D7_01_v3: 240,386	574	0.9	98.3	non-syn	G	G (1)	1	A	A (0)	0	S	N	G	N/A
PF3D7_0102500	1523	PF3D7_0102500_1523	S	1								PF3D7_0106000_193	NGS_SNP.Pf3D7_01_v3.257966	Pf3D7_01_v3: 257,966	193	0.9	97.4	non-syn	G	G (1)	1	C	C (0)	0	S	C	G	C
PF3D7_0102500	1528	PF3D7_0102500_1528	S	1								PF3D7_0106000_272	NGS_SNP.Pf3D7_01_v3.257729	Pf3D7_01_v3: 257,729	272	0.9	97.4	non-syn	C	C (1)	1	T	T (0)	0	S	N	C	G
PF3D7_0102600	104	PF3D7_0102600_104	S	1								PF3D7_0106000_3	NGS_SNP.Pf3D7_01_v3.258536	Pf3D7_01_v3: 258,536	3	0.9	93	non-syn	G	G (1)	1	C	C (0)	0	S	C	G	C
PF3D7_0102600	177	PF3D7_0102600_177	S	1								PF3D7_0106300_601	NGS_SNP.Pf3D7_01_v3.267372	Pf3D7_01_v3: 267,372	601	0.9	97.4	non-syn	C	C (1)	1	T	T (0)	0	S	N	C	G
PF3D7_0102800	58	PF3D7_0102800_58	S	1								PF3D7_0106500_125	NGS_SNP.Pf3D7_01_v3.274688	Pf3D7_01_v3: 274,688	125	0.9	96.5	non-syn	C	C (1)	1	A	A (0)	0	S	Y	C	N/A
PF3D7_0102800	101	PF3D7_0102800_101	S	1								PF3D7_0106700_808	NGS_SNP.Pf3D7_01_v3.283576	Pf3D7_01_v3: 283,576	808	0.9	99.1	non-syn	A	A (1)	1	G	G (0)	0	S	G	A	N/A
PF3D7_0102900	615	PF3D7_0102900_615	S	1								PF3D7_0107000_70	NGS_SNP.Pf3D7_01_v3.294266	Pf3D7_01_v3: 294,266	70	1.3	67	non-syn	C	C (1)	1	A	A (0)	0	S	Y	C	N/A
PF3D7_0103000	165	PF3D7_0103000_165	S	1								PF3D7_0108300_1051	NGS_SNP.Pf3D7_01_v3.340319	Pf3D7_01_v3: 340,319	1051	0.9	99.1	non-syn	G	G (1)	1	A	A (0)	0	S	N	G	N/A
PF3D7_0103000	173	PF3D7_0103000_173	S	1								PF3D7_0108300_2019	NGS_SNP.Pf3D7_01_v3.343222	Pf3D7_01_v3: 343,222	2019	1	88.7	non-syn	A	A (1)	1	C	C (0)	0	S	R	A	N/A
PF3D7_0103100	53	PF3D7_0103100_53	S	1								PF3D7_0108300_2040	NGS_SNP.Pf3D7_01_v3.343286	Pf3D7_01_v3: 343,286	2040	1.1	82.6	non-syn	G	G (1)	1	A	A (0)	0	S	N	G	N/A
PF3D7_0103100	80	PF3D7_0103100_80	S	1								PF3D7_0108700_284	NGS_SNP.Pf3D7_01_v3.355361	Pf3D7_01_v3: 355,361	284	0.9	95.7	non-syn	C	C (1)	1	T	T (0)	0	S	N	C	G
PF3D7_0103100	338	PF3D7_0103100_338	S	1								PF3D7_0110600_1293	NGS_SNP.Pf3D7_01_v3.409615	Pf3D7_01_v3: 409,615	1293	0.9	97.4	non-syn	A	A (1)	1	G	G (0)	0	S	G	A	N/A
PF3D7_0103100	549	PF3D7_0103100_549	S	1								PF3D7_0110600_406	NGS_SNP.Pf3D7_01_v3.406955	Pf3D7_01_v3: 406,955	406	0.9	98.3	non-syn	C	C (1)	1	T	T (0)	0	S	L	C	N/A
PF3D7_0103100	861	PF3D7_0103100_861	S	1								PF3D7_0110600_762	NGS_SNP.Pf3D7_01_v3.408023	Pf3D7_01_v3: 408,023	762	0.9	98.3	non-syn	C	C (1)	1	T	T (0)	0	S	F	C	N/A
PF3D7_0103100	927	PF3D7_0103100_927	S	1								PF3D7_0110600_762	NGS_SNP.Pf3D7_01_v3.408024	Pf3D7_01_v3: 408,024	762	0.9	98.3	non-syn	C	C (1)	1	T	T (0)	0	S	F	C	N/A
PF3D7_0103100	1180	PF3D7_0103100_1180	S	1								PF3D7_0110800_109	NGS_SNP.Pf3D7_01_v3.418631	Pf3D7_01_v3: 418,631	109	0.9	100	non-syn	A	A (1)	1	T	T (0)	0	S	C	A	N/A
PF3D7_0103100	1369	PF3D7_0103100_1369	S	1								PF3D7_0111000_363	NGS_SNP.Pf3D7_01_v3.426488	Pf3D7_01_v3: 426,488	363	0.9	99.1	non-syn	G	G (1)	1	A	A (0)	0	S	F	G	C
PF3D7_0103100	1445	PF3D7_0103100_1445	S	1								PF3D7_0111000_966	NGS_SNP.Pf3D7_01_v3.424679	Pf3D7_01_v3: 424,679	966	0.9	97.4	non-syn	C	C (1)	1	T	T (0)	0	S	N	C	G
PF3D7_0103200	218	PF3D7_0103200_218	S	1								PF3D7_0111400_137	NGS_SNP.Pf3D7_01_v3.436817	Pf3D7_01_v3: 436,817	137	1	91.3	non-syn	G	G (1)	1	T	T (0)	0	S	I	G	N/A
PF3D7_0103200	231	PF3D7_0103200_231	S	1								PF3D7_0111800_123	NGS_SNP.Pf3D7_01_v3.446393	Pf3D7_01_v3: 446,393	123	1	91.3	non-syn	G	G (1)	1	A	A (0)	0	S	N	G	N/A
PF3D7_0103200	232	PF3D7_0103200_232	S	1								PF3D7_0112200_1804	NGS_SNP.Pf3D7_01_v3.470136	Pf3D7_01_v3: 470,136	1804	0.9	95.7	non-syn	G	G (1)	1	T	T (0)	0	S	I	G	N/A
PF3D7_0103200	237	PF3D7_0103200_237	S	1								PF3D7_0113200_139	NGS_SNP.Pf3D7_01_v3.502322	Pf3D7_01_v3: 502,322	139	0.9	97.4	non-syn	C	C (1)	1	G	G (0)	0	S	T	C	G
PF3D7_0103200	241	PF3D7_0103200_241	S	1								PF3D7_0114000_695	NGS_SNP.Pf3D7_01_v3.544675	Pf3D7_01_v3: 544,675	695	0.9	99.1	non-syn	C	C (1)	1	T	T (0)	0	S	L	C	N/A
PF3D7_0103300	420	PF3D7_0103300_420	S	1								PF3D7_0115000_495	NGS_SNP.Pf3D7_01_v3.579494	Pf3D7_01_v3: 579,494	495	0.9	98.3	non-syn	A	A (1)	1	G	G (0)	0	S	G	A	N/A
PF3D7_0103300	465	PF3D7_0103300_465	S	1								PF3D7_0201900_1631	NGS_SNP.Pf3D7_02_v3.93753	Pf3D7_02_v3: 93,753	1631	0.9	96.5	non-syn	A	A (1)	1	T	T (0)	0	S	T	A	T
PF3D7_0103300	472	PF3D7_0103300_472	S	1								PF3D7_0202400_158	NGS_SNP.Pf3D7_02_v3.120996	Pf3D7_02_v3: 120,996	158	0.9	98.3	non-syn	C	C (1)	1	A	A (0)	0	S	Y	C	N/A
PF3D7_0103400	1143	PF3D7_0103400_1143	S	1								PF3D7_0202400_903	NGS_SNP.Pf3D7_02_v3.123230	Pf3D7_02_v3: 123,230	903	0.9	98.3	non-syn	T	T (1)	1	C	C (0)	0	S	P	T	N/A
PF3D7_0103400	1443	PF3D7_0103400_1443	S	1								PF3D7_0202400_903	NGS_SNP.Pf3D7_02_v3.123232	Pf3D7_02_v3: 123,232	903	0.9	98.3	non-syn	A	A (1)	1	T	T (0)	0	S	P	A	N/A
PF3D7_0103400	1455	PF3D7_0103400_1455	S	1								PF3D7_0202500_26	NGS_SNP.Pf3D7_02_v3.128070	Pf3D7_02_v3: 128,070	26	0.9	97.4	non-syn	G	G (1)	1	A	A (0)	0	S	N	G	N/A
PF3D7_0103500	1226	PF3D7_0103500_1226	S	1								PF3D7_0203000_1719	NGS_SNP.Pf3D7_02_v3.142409	Pf3D7_02_v3: 142,409	1719	0.9	94.8	non-syn	C	C (1)	1	T	T (0)	0	S	N	C	G
PF3D7_0103900	485	PF3D7_0103900_485	S	1								PF3D7_0203000_923	NGS_SNP.Pf3D7_02_v3.144798	Pf3D7_02_v3: 144,798	923	0.9	95.7	non-syn	T	T (1)	1	A	A (0)	0	S	C	T	A
PF3D7_0104100	139	PF3D7_0104100_139	S	1								PF3D7_0203100_1794	NGS_SNP.Pf3D7_02_v3.151601	Pf3D7_02_v3: 151,601	1794	0.9	96.5	non-syn	G	G (1)	1	A	A (0)	0	S	L	G	C
PF3D7_0104300	92	PF3D7_0104300_92	S	1								PF3D7_0203100_325	NGS_SNP.Pf3D7_02_v3.156008	Pf3D7_02_v3: 156,008	325	0.9	97.4	non-syn	C	C (1)	1	T	T (0)	0	S	N	C	G
PF3D7_0104300	149	PF3D7_0104300_149	S	1								PF3D7_0203100_753	NGS_SNP.Pf3D7_02_v3.154725	Pf3D7_02_v3: 154,725	753	0.9	96.5	non-syn	A	A (1)	1	T	T (0)	0	S	T	A	T
PF3D7_0104300	159	PF3D7_0104300_159	S	1								PF3D7_0203100_824	NGS_SNP.Pf3D7_02_v3.154511	Pf3D7_02_v3: 154,511	824	0.9	96.5	non-syn	C	C (1)	1	T	T (0)	0	S	N	C	G
PF3D7_0104300	181	PF3D7_0104300_181	S	1								PF3D7_0203200_142	NGS_SNP.Pf3D7_02_v3.159237	Pf3D7_02_v3: 159,237	142	0.9	95.7	non-syn	T	T (1)	1	C	C (0)	0	S	G	T	A
PF3D7_0104300	227	PF3D7_0104300_227	S	1								PF3D7_0203200_301	NGS_SNP.Pf3D7_02_v3.158759	Pf3D7_02_v3: 158,759	301	0.9	95.7	non-syn	G	G (1)	1	A	A (0)	0	S	F	G	C
PF3D7_0104300	231	PF3D7_0104300_231	S	1								PF3D7_0203600_587	NGS_SNP.Pf3D7_02_v3.167903	Pf3D7_02_v3: 167,903	587	0.9	94.8	non-syn	C	C (1)	1	T	T (0)	0	S	L	C	N/A
PF3D7_0104300	281	PF3D7_0104300_281	S	1								PF3D7_0205100_643	NGS_SNP.Pf3D7_02_v3.215028	Pf3D7_02_v3: 215,028	643	0.9	93	non-syn	C	C (1)	1	G	G (0)	0	S	T	C	G
PF3D7_0104300	286	PF3D7_0104300_286	S	1								PF3D7_0205900_679	NGS_SNP.Pf3D7_02_v3.237549	Pf3D7_02_v3: 237,549	679	0.9	97.4	non-syn	G	G (1)	1	A	A (0)	0	S	N	G	N/A
PF3D7_0104300	419	PF3D7_0104300_419	S	1								PF3D7_0206200_45	NGS_SNP.Pf3D7_02_v3.249162	Pf3D7_02_v3: 249,162	45	0.9	99.1	non-syn	T	T (1)	1	A	A (0)	0	S	T	T	N/A
PF3D7_0104300	438	PF3D7_0104300_438	S	1								PF3D7_0206500_343	NGS_SNP.Pf3D7_02_v3.266320	Pf3D7_02_v3: 266,320	343	0.9	98.3	non-syn	C	C (1)	1	T	T (0)	0	S	N	C	G
PF3D7_0104300	494	PF3D7_0104300_494	S	1								PF3D7_0206700_322	NGS_SNP.Pf3D7_02_v3.272557	Pf3D7_02_v3: 272,557	322	0.9	96.5	non-syn	T	T (1)	1	A	A (0)	0	S	T	T	N/A
PF3D7_0104300	503	PF3D7_0104300_503	S	1								PF3D7_0206700_60	NGS_SNP.Pf3D7_02_v3.271772	Pf3D7_02_v3: 271,772	60	0.9	96.5	non-syn	G	G (1)	1	T	T (0)	0	S	I	G	N/A
PF3D7_0104300	506	PF3D7_0104300_506	S	1								PF3D7_0207100_602	NGS_SNP.Pf3D7_02_v3.283711	Pf3D7_02_v3: 283,711	602	0.9	95.7	non-syn	G	G (1)	1	T	T (0)	0	S	I	G	N/A
PF3D7_0104300	533	PF3D7_0104300_533	S	1								PF3D7_0207400_855	NGS_SNP.Pf3D7_02_v3.294551	Pf3D7_02_v3: 294,551	855	0.9	97.4	non-syn	A	A (1)	1	T	T (0)	0	S	T	A	T
PF3D7_0104300	546	PF3D7_0104300_546	S	1								PF3D7_0207500_726	NGS_SNP.Pf3D7_02_v3.299816	Pf3D7_02_v3: 299,816	726	0.9	97.4	non-syn	C	C (1)	1	T	T (0)	0	S	N	C	G
PF3D7_0104300	580	PF3D7_0104300_580	S	1								PF3D7_0207600_220	NGS_SNP.Pf3D7_02_v3.306222	Pf3D7_02_v3: 306,222	220	0.9	93	non-syn	C	C (1)	1	G	G (0)	0	S	P	C	G
PF3D7_0104300	609	PF3D7_0104300_609	S	1								PF3D7_0207600_220	NGS_SNP.Pf3D7_02_v3.306223	Pf3D7_02_v3: 306,223	220	0.9	93	non-syn	T	T (1)	1	G	G (0)	0	S	P	T	A
PF3D7_0104300	661	PF3D7_0104300_661	S	1								PF3D7_0207600_224	NGS_SNP.Pf3D7_02_v3.306210	Pf3D7_02_v3: 306,210	224	1	89.6	non-syn	C	C (1)	1	T	T (0)	0	S	N	C	G
PF3D7_0104300	679	PF3D7_0104300_679	S	1								PF3D7_0207600_225	NGS_SNP.Pf3D7_02_v3.306208	Pf3D7_02_v3: 306,208	225	1	87	non-syn	A	A (1)	1	G	G (0)	0	S	P	A	T
PF3D7_0104300	682	PF3D7_0104300_682	S	1								PF3D7_0207600_226	NGS_SNP.Pf3D7_02_v3.306204	Pf3D7_02_v3: 306,204	226	1	85.2	non-syn	C	C (1)	1	G	G (0)	0	S	P	C	G
PF3D7_0104300	725	PF3D7_0104300_725	S	1								PF3D7_0207600_226	NGS_SNP.Pf3D7_02_v3.306205	Pf3D7_02_v3: 306,205	226	1	84.3	non-syn	T	T (1)	1	G	G (0)	0	S	P	T	A
PF3D7_0104300	730	PF3D7_0104300_730	S	1								PF3D7_0208100_1274	NGS_SNP.Pf3D7_02_v3.333653	Pf3D7_02_v3: 333,653	1274	0.9	97.4	non-syn	A	A (1)	1	C	C (0)	0	S	R	A	N/A
PF3D7_0104300	744	PF3D7_0104300_744	S	1								PF3D7_0208300_1514	NGS_SNP.Pf3D7_02_v3.342097	Pf3D7_02_v3: 342,097	1514	0.9	98.3	non-syn	T	T (1)	1	C	C (0)	0	S	P	T	N/A
PF3D7_0104300	838	PF3D7_0104300_838	S	1								PF3D7_0208400_706	NGS_SNP.Pf3D7_02_v3.347224	Pf3D7_02_v3: 347,224	706	0.9	96.5	non-syn	G	G (1)	1	T	T (0)	0	S	Y	G	C
PF3D7_0104300	904	PF3D7_0104300_904	S	1								PF3D7_0208900_1036	NGS_SNP.Pf3D7_02_v3.363934	Pf3D7_02_v3: 363,934	1036	0.9	98.3	non-syn	G	G (1)	1	C	C (0)	0	S	T	G	N/A
PF3D7_0104300	1017	PF3D7_0104300_1017	S	1								PF3D7_0208900_1315	NGS_SNP.Pf3D7_02_v3.364771	Pf3D7_02_v3: 364,771	1315	0.9	97.4	non-syn	C	C (1)	1	A	A (0)	0	S	Y	C	N/A
PF3D7_0104300	1037	PF3D7_0104300_1037	S	1								PF3D7_0208900_502	NGS_SNP.Pf3D7_02_v3.362333	Pf3D7_02_v3: 362,333	502	0.9	95.7	non-syn	C	C (1)	1	A	A (0)	0	S	R	C	N/A
PF3D7_0104300	1103	PF3D7_0104300_1103	S	1								PF3D7_0208900_992	NGS_SNP.Pf3D7_02_v3.363802	Pf3D7_02_v3: 363,802	992	0.9	98.3	non-syn	C	C (1)	1	T	T (0)	0	S	L	C	N/A
PF3D7_0104300	1105	PF3D7_0104300_1105	S	1								PF3D7_0210200_350	NGS_SNP.Pf3D7_02_v3.420089	Pf3D7_02_v3: 420,089	350	0.9	98.3	non-syn	C	C (1)	1	T	T (0)	0	S	N	C	G
PF3D7_0104300	1112	PF3D7_0104300_1112	S	1								PF3D7_0210200_862	NGS_SNP.Pf3D7_02_v3.418553	Pf3D7_02_v3: 418,553	862	0.9	96.5	non-syn	C	C (1)	1	T	T (0)	0	S	N	C	G
PF3D7_0104300	1197	PF3D7_0104300_1197	S	1								PF3D7_0210900_139	NGS_SNP.Pf3D7_02_v3.442520	Pf3D7_02_v3: 442,520	139	0.9	96.5	non-syn	A	A (1)	1	T	T (0)	0	S	T	A	T
PF3D7_0104300	1212	PF3D7_0104300_1212	S	1								PF3D7_0211200_212	NGS_SNP.Pf3D7_02_v3.455652	Pf3D7_02_v3: 455,652	212	1	87.8	non-syn	G	G (1)	1	A	A (0)	0	S	L	G	C
PF3D7_0104300	1222	PF3D7_0104300_1222	S	1								PF3D7_0212100_562	NGS_SNP.Pf3D7_02_v3.485119	Pf3D7_02_v3: 485,119	562	0.9	98.3	non-syn	A	A (1)	1	G	G (0)	0	S	N	A	N/A
PF3D7_0104300	1225	PF3D7_0104300_1225	S	1								PF3D7_0212100_652	NGS_SNP.Pf3D7_02_v3.485389	Pf3D7_02_v3: 485,389	652	0.9	94.8	non-syn	A	A (1)	1	T	T (0)	0	S	C	A	N/A
PF3D7_0104300	1235	PF3D7_0104300_1235	S	1								PF3D7_0212400_2665	NGS_SNP.Pf3D7_02_v3.499648	Pf3D7_02_v3: 499,648	2665	0.9	97.4	non-syn	G	G (1)	1	T	T (0)	0	S	Y	G	C
PF3D7_0104300	1238	PF3D7_0104300_1238	S	1								PF3D7_0212400_3630	NGS_SNP.Pf3D7_02_v3.496754	Pf3D7_02_v3: 496,754	3630	0.9	98.3	non-syn	A	A (1)	1	C	C (0)	0	S	F	A	T
PF3D7_0104300	1280	PF3D7_0104300_1280	S	1								PF3D7_0212500_1818	NGS_SNP.Pf3D7_02_v3.514977	Pf3D7_02_v3: 514,977	1818	0.9	97.4	non-syn	G	G (1)	1	C	C (0)	0	S	T	G	N/A
PF3D7_0104300	1328	PF3D7_0104300_1328	S	1								PF3D7_0212800_1095	NGS_SNP.Pf3D7_02_v3.531532	Pf3D7_02_v3: 531,532	1095	0.9	96.5	non-syn	C	C (1)	1	T	T (0)	0	S	F	C	N/A
PF3D7_0104300	1381	PF3D7_0104300_1381	S	1								PF3D7_0212800_317	NGS_SNP.Pf3D7_02_v3.529198	Pf3D7_02_v3: 529,198	317	0.9	98.3	non-syn	C	C (1)	1	T	T (0)	0	S	F	C	N/A
PF3D7_0104300	1386	PF3D7_0104300_1386	S	1								PF3D7_0213500_299	NGS_SNP.Pf3D7_02_v3.544684	Pf3D7_02_v3: 544,684	299	0.9	94.8	non-syn	G	G (1)	1	C	C (0)	0	S	C	G	C
PF3D7_0104300	1412	PF3D7_0104300_1412	S	1								PF3D7_0214100_859	NGS_SNP.Pf3D7_02_v3.570741	Pf3D7_02_v3: 570,741	859	0.9	98.3	non-syn	A	A (1)	1	C	C (0)	0	S	A	A	T
PF3D7_0104300	1567	PF3D7_0104300_1567	S	1								PF3D7_0214300_1972	NGS_SNP.Pf3D7_02_v3.584575	Pf3D7_02_v3: 584,575	1972	0.9	98.3	non-syn	T	T (1)	1	A	A (0)	0	S	T	T	N/A
PF3D7_0104300	1588	PF3D7_0104300_1588	S	1								PF3D7_0214300_2044	NGS_SNP.Pf3D7_02_v3.584791	Pf3D7_02_v3: 584,791	2044	0.9	93	non-syn	T	T (1)	1	A	A (0)	0	S	T	T	N/A
PF3D7_0104300	1593	PF3D7_0104300_1593	S	1								PF3D7_0214300_2052	NGS_SNP.Pf3D7_02_v3.584815	Pf3D7_02_v3: 584,815	2052	0.9	96.5	non-syn	T	T (1)	1	A	A (0)	0	S	T	T	N/A
PF3D7_0104300	1609	PF3D7_0104300_1609	S	1								PF3D7_0214300_46	NGS_SNP.Pf3D7_02_v3.578798	Pf3D7_02_v3: 578,798	46	0.9	99.1	non-syn	C	C (1)	1	T	T (0)	0	S	F	C	N/A
PF3D7_0104300	1672	PF3D7_0104300_1672	S	1								PF3D7_0214600_289	NGS_SNP.Pf3D7_02_v3.595061	Pf3D7_02_v3: 595,061	289	0.9	97.4	non-syn	G	G (1)	1	C	C (0)	0	S	T	G	N/A
PF3D7_0104300	1692	PF3D7_0104300_1692	S	1								PF3D7_0214600_409	NGS_SNP.Pf3D7_02_v3.595421	Pf3D7_02_v3: 595,421	409	0.9	98.3	non-syn	C	C (1)	1	T	T (0)	0	S	F	C	N/A
PF3D7_0104300	1869	PF3D7_0104300_1869	S	1								PF3D7_0214900_372	NGS_SNP.Pf3D7_02_v3.611925	Pf3D7_02_v3: 611,925	372	0.9	95.7	non-syn	G	G (1)	1	A	A (0)	0	S	G	G	N/A
PF3D7_0104300	1873	PF3D7_0104300_1873	S	1								PF3D7_0215400_453	NGS_SNP.Pf3D7_02_v3.636150	Pf3D7_02_v3: 636,150	453	0.9	98.3	non-syn	G	G (1)	1	C	C (0)	0	S	C	G	C
PF3D7_0104300	1879	PF3D7_0104300_1879	S	1								PF3D7_0215400_602	NGS_SNP.Pf3D7_02_v3.635704	Pf3D7_02_v3: 635,704	602	0.9	96.5	non-syn	A	A (1)	1	T	T (0)	0	S	I	A	T
PF3D7_0104300	1979	PF3D7_0104300_1979	S	1								PF3D7_0215600_164	NGS_SNP.Pf3D7_02_v3.643827	Pf3D7_02_v3: 643,827	164	0.9	97.4	non-syn	C	C (1)	1	T	T (0)	0	S	N	C	G
PF3D7_0104300	1983	PF3D7_0104300_1983	S	1								PF3D7_0215700_21	NGS_SNP.Pf3D7_02_v3.646124	Pf3D7_02_v3: 646,124	21	0.9	97.4	non-syn	G	G (1)	1	C	C (0)	0	S	T	G	N/A
PF3D7_0104300	2009	PF3D7_0104300_2009	S	1								PF3D7_0215800_417	NGS_SNP.Pf3D7_02_v3.652113	Pf3D7_02_v3: 652,113	417	0.9	97.4	non-syn	C	C (1)	1	G	G (0)	0	S	T	C	G
PF3D7_0104300	2273	PF3D7_0104300_2273	S	1								PF3D7_0215800_65	NGS_SNP.Pf3D7_02_v3.653169	Pf3D7_02_v3: 653,169	65	0.9	97.4	non-syn	C	C (1)	1	T	T (0)	0	S	G	C	G
PF3D7_0104300	2281	PF3D7_0104300_2281	S	1								PF3D7_0216000_1363	NGS_SNP.Pf3D7_02_v3.662723	Pf3D7_02_v3: 662,723	1363	0.9	100	non-syn	G	G (1)	1	A	A (0)	0	S	N	G	N/A
PF3D7_0104300	2578	PF3D7_0104300_2578	S	1								PF3D7_0216000_1364	NGS_SNP.Pf3D7_02_v3.662727	Pf3D7_02_v3: 662,727	1364	0.9	100	non-syn	C	C (1)	1	A	A (0)	0	S	R	C	N/A
PF3D7_0104300	2603	PF3D7_0104300_2603	S	1								PF3D7_0216600_184	NGS_SNP.Pf3D7_02_v3.687035	Pf3D7_02_v3: 687,035	184	0.9	96.5	non-syn	G	G (1)	1	A	A (0)	0	S	N	G	N/A
PF3D7_0104300	2638	PF3D7_0104300_2638	S	1								PF3D7_0216600_36	NGS_SNP.Pf3D7_02_v3.686590	Pf3D7_02_v3: 686,590	36	1.6	55.7	non-syn	T	T (1)	1	C	C (0)	0	S	P	T	N/A
PF3D7_0104300	2648	PF3D7_0104300_2648	S	1								PF3D7_0216600_97	NGS_SNP.Pf3D7_02_v3.686774	Pf3D7_02_v3: 686,774	97	0.9	93	non-syn	C	C (1)	1	T	T (0)	0	S	F	C	N/A
PF3D7_0104300	2724	PF3D7_0104300_2724	S	1								PF3D7_0216800_1087	NGS_SNP.Pf3D7_02_v3.696302	Pf3D7_02_v3: 696,302	1087	0.9	93.9	non-syn	C	C (1)	1	T	T (0)	0	S	N	C	G
PF3D7_0104300	2743	PF3D7_0104300_2743	S	1								PF3D7_0216800_1119	NGS_SNP.Pf3D7_02_v3.696207	Pf3D7_02_v3: 696,207	1119	1.1	80	non-syn	A	A (1)	1	C	C (0)	0	S	A	A	T
PF3D7_0104300	2753	PF3D7_0104300_2753	S	1								PF3D7_0216900_111	NGS_SNP.Pf3D7_02_v3.701576	Pf3D7_02_v3: 701,576	111	0.9	98.3	non-syn	G	G (1)	1	A	A (0)	0	S	N	G	N/A
PF3D7_0104300	2791	PF3D7_0104300_2791	S	1								PF3D7_0217600_1404	NGS_SNP.Pf3D7_02_v3.724937	Pf3D7_02_v3: 724,937	1404	0.9	94.8	non-syn	G	G (1)	1	A	A (0)	0	S	L	G	C
PF3D7_0104300	2831	PF3D7_0104300_2831	S	1								PF3D7_0217600_1604	NGS_SNP.Pf3D7_02_v3.724070	Pf3D7_02_v3: 724,070	1604	1.2	71.3	non-syn	A	A (1)	1	C	C (0)	0	S	A	A	T
PF3D7_0104300	2832	PF3D7_0104300_2832	S	1								PF3D7_0217700_3	NGS_SNP.Pf3D7_02_v3.732306	Pf3D7_02_v3: 732,306	3	1.2	71.3	non-syn	A	A (1)	1	T	T (0)	0	S	T	A	T
PF3D7_0104300	2890	PF3D7_0104300_2890	S	1								PF3D7_0220000_334	NGS_SNP.Pf3D7_02_v3.797911	Pf3D7_02_v3: 797,911	334	0.9	95.7	non-syn	T	T (1)	1	C	C (0)	0	S	I	T	N/A
PF3D7_0104300	2900	PF3D7_0104300_2900	S	1								PF3D7_0220800_1149	NGS_SNP.Pf3D7_02_v3.843239	Pf3D7_02_v3: 843,239	1149	1.2	73.9	non-syn	C	C (1)	1	G	G (0)	0	S	P	C	N/A
PF3D7_0104300	2932	PF3D7_0104300_2932	S	1								PF3D7_0220800_377	NGS_SNP.Pf3D7_02_v3.840131	Pf3D7_02_v3: 840,131	377	1	91.3	non-syn	C	C (1)	1	T	T (0)	0	S	L	C	N/A
PF3D7_0104300	2968	PF3D7_0104300_2968	S	1								PF3D7_0301600_162	NGS_SNP.Pf3D7_03_v3.92828	Pf3D7_03_v3: 92,828	162	0.9	96.5	non-syn	G	G (1)	1	T	T (0)	0	S	R	G	C
PF3D7_0104300	2995	PF3D7_0104300_2995	S	1								PF3D7_0302000_245	NGS_SNP.Pf3D7_03_v3.109148	Pf3D7_03_v3: 109,148	245	0.9	99.1	non-syn	A	A (1)	1	G	G (0)	0	S	P	A	T
PF3D7_0104300	3047	PF3D7_0104300_3047	S	1								PF3D7_0302100_1212	NGS_SNP.Pf3D7_03_v3.117704	Pf3D7_03_v3: 117,704	1212	0.9	97.4	non-syn	G	G (1)	1	C	C (0)	0	S	T	G	N/A
PF3D7_0104300	3130	PF3D7_0104300_3130	S	1								PF3D7_0302200_144	NGS_SNP.Pf3D7_03_v3.119888	Pf3D7_03_v3: 119,888	144	0.9	99.1	non-syn	C	C (1)	1	T	T (0)	0	S	L	C	N/A
PF3D7_0104500	252	PF3D7_0104500_252	S	1								PF3D7_0302600_151	NGS_SNP.Pf3D7_03_v3.142007	Pf3D7_03_v3: 142,007	151	0.9	97.4	non-syn	G	G (1)	1	A	A (0)	0	S	N	G	N/A
PF3D7_0104800	259	PF3D7_0104800_259	S	1								PF3D7_0303000_704	NGS_SNP.Pf3D7_03_v3.159595	Pf3D7_03_v3: 159,595	704	0.9	96.5	non-syn	T	T (1)	1	A	A (0)	0	S	C	T	A
PF3D7_0104800	261	PF3D7_0104800_261	S	1								PF3D7_0303100_860	NGS_SNP.Pf3D7_03_v3.164525	Pf3D7_03_v3: 164,525	860	0.9	97.4	non-syn	C	C (1)	1	T	T (0)	0	S	N	C	G
PF3D7_0104800	262	PF3D7_0104800_262	S	1								PF3D7_0303200_231	NGS_SNP.Pf3D7_03_v3.170478	Pf3D7_03_v3: 170,478	231	0.9	99.1	non-syn	G	G (1)	1	A	A (0)	0	S	N	G	N/A
PF3D7_0104800	280	PF3D7_0104800_280	S	1								PF3D7_0303500_1173	NGS_SNP.Pf3D7_03_v3.186248	Pf3D7_03_v3: 186,248	1173	0.9	96.5	non-syn	G	G (1)	1	A	A (0)	0	S	N	G	N/A
PF3D7_0104800	306	PF3D7_0104800_306	S	1								PF3D7_0303500_1368	NGS_SNP.Pf3D7_03_v3.186832	Pf3D7_03_v3: 186,832	1368	0.9	96.5	non-syn	A	A (1)	1	T	T (0)	0	S	C	A	N/A
PF3D7_0104800	344	PF3D7_0104800_344	S	1								PF3D7_0303500_177	NGS_SNP.Pf3D7_03_v3.183260	Pf3D7_03_v3: 183,260	177	0.9	99.1	non-syn	G	G (1)	1	T	T (0)	0	S	I	G	N/A
PF3D7_0104800	347	PF3D7_0104800_347	S	1								PF3D7_0303500_574	NGS_SNP.Pf3D7_03_v3.184450	Pf3D7_03_v3: 184,450	574	1.2	71.3	non-syn	T	T (1)	1	A	A (0)	0	S	T	T	N/A
PF3D7_0104800	354	PF3D7_0104800_354	S	1								PF3D7_0303800_151	NGS_SNP.Pf3D7_03_v3.194881	Pf3D7_03_v3: 194,881	151	1	91.3	non-syn	C	C (1)	1	A	A (0)	0	S	Y	C	N/A
PF3D7_0104800	357	PF3D7_0104800_357	S	1								PF3D7_0304100_465	NGS_SNP.Pf3D7_03_v3.205934	Pf3D7_03_v3: 205,934	465	0.9	96.5	non-syn	T	T (1)	1	C	C (0)	0	S	P	T	N/A
PF3D7_0105200	567	PF3D7_0105200_567	S	1								PF3D7_0304300_465	NGS_SNP.Pf3D7_03_v3.213676	Pf3D7_03_v3: 213,676	465	0.9	94.8	non-syn	C	C (1)	1	T	T (0)	0	S	F	C	N/A
PF3D7_0105600	575	PF3D7_0105600_575	S	1								PF3D7_0304800_1046	NGS_SNP.Pf3D7_03_v3.230192	Pf3D7_03_v3: 230,192	1046	0.9	95.7	non-syn	T	T (1)	1	A	A (0)	0	S	T	T	N/A
PF3D7_0105600	578	PF3D7_0105600_578	S	1								PF3D7_0305100_2531	NGS_SNP.Pf3D7_03_v3.240678	Pf3D7_03_v3: 240,678	2531	0.9	96.5	non-syn	G	G (1)	1	A	A (0)	0	S	N	G	C
PF3D7_0105600	1122	PF3D7_0105600_1122	S	1								PF3D7_0305100_2531	NGS_SNP.Pf3D7_03_v3.240679	Pf3D7_03_v3: 240,679	2531	0.9	96.5	non-syn	C	C (1)	1	T	T (0)	0	S	N	C	G
PF3D7_0105600	1133	PF3D7_0105600_1133	S	1								PF3D7_0305200_343	NGS_SNP.Pf3D7_03_v3.252268	Pf3D7_03_v3: 252,268	343	0.9	97.4	non-syn	A	A (1)	1	G	G (0)	0	S	G	A	N/A
PF3D7_0105600	1186	PF3D7_0105600_1186	S	1								PF3D7_0305300_24	NGS_SNP.Pf3D7_03_v3.258346	Pf3D7_03_v3: 258,346	24	0.9	92.2	non-syn	G	G (1)	1	A	A (0)	0	S	L	G	C
PF3D7_0105700	77	PF3D7_0105700_77	S	1								PF3D7_0305300_31	NGS_SNP.Pf3D7_03_v3.258325	Pf3D7_03_v3: 258,325	31	1	90.4	non-syn	G	G (1)	1	A	A (0)	0	S	L	G	C
PF3D7_0105700	162	PF3D7_0105700_162	S	1								PF3D7_0305300_683	NGS_SNP.Pf3D7_03_v3.256369	Pf3D7_03_v3: 256,369	683	0.9	97.4	non-syn	G	G (1)	1	A	A (0)	0	S	L	G	C
PF3D7_0105700	242	PF3D7_0105700_242	S	1								PF3D7_0305500_2747	NGS_SNP.Pf3D7_03_v3.265046	Pf3D7_03_v3: 265,046	2747	1.1	82.6	non-syn	A	A (1)	1	T	T (0)	0	S	R	A	T
PF3D7_0105700	583	PF3D7_0105700_583	S	1								PF3D7_0305500_434	NGS_SNP.Pf3D7_03_v3.271986	Pf3D7_03_v3: 271,986	434	0.9	96.5	non-syn	C	C (1)	1	T	T (0)	0	S	N	C	G
PF3D7_0105700	647	PF3D7_0105700_647	S	1								PF3D7_0305500_67	NGS_SNP.Pf3D7_03_v3.273088	Pf3D7_03_v3: 273,088	67	0.9	97.4	non-syn	A	A (1)	1	C	C (0)	0	S	A	A	T
PF3D7_0105700	656	PF3D7_0105700_656	S	1								PF3D7_0306100_249	NGS_SNP.Pf3D7_03_v3.290003	Pf3D7_03_v3: 290,003	249	1	87.8	non-syn	T	T (1)	1	C	C (0)	0	S	G	T	A
PF3D7_0105700	689	PF3D7_0105700_689	S	1								PF3D7_0306100_437	NGS_SNP.Pf3D7_03_v3.289438	Pf3D7_03_v3: 289,438	437	0.9	97.4	non-syn	C	C (1)	1	T	T (0)	0	S	N	C	G
PF3D7_0105700	873	PF3D7_0105700_873	S	1								PF3D7_0306100_563	NGS_SNP.Pf3D7_03_v3.289060	Pf3D7_03_v3: 289,060	563	0.9	93	non-syn	G	G (1)	1	A	A (0)	0	S	L	G	C
PF3D7_0105700	1380	PF3D7_0105700_1380	S	1								PF3D7_0306100_96	NGS_SNP.Pf3D7_03_v3.290461	Pf3D7_03_v3: 290,461	96	0.9	98.3	non-syn	G	G (1)	1	T	T (0)	0	S	Y	G	C
PF3D7_0105700	1572	PF3D7_0105700_1572	S	1								PF3D7_0307300_239	NGS_SNP.Pf3D7_03_v3.319520	Pf3D7_03_v3: 319,520	239	0.9	96.5	non-syn	T	T (1)	1	G	G (0)	0	S	R	T	N/A
PF3D7_0105700	1724	PF3D7_0105700_1724	S	1								PF3D7_0307300_315	NGS_SNP.Pf3D7_03_v3.319746	Pf3D7_03_v3: 319,746	315	1	83.5	non-syn	T	T (1)	1	C	C (0)	0	S	P	T	N/A
PF3D7_0105700	1853	PF3D7_0105700_1853	S	1								PF3D7_0307600_554	NGS_SNP.Pf3D7_03_v3.327803	Pf3D7_03_v3: 327,803	554	0.9	97.4	non-syn	G	G (1)	1	A	A (0)	0	S	N	G	N/A
PF3D7_0105700	1912	PF3D7_0105700_1912	S	1								PF3D7_0307900_1585	NGS_SNP.Pf3D7_03_v3.346449	Pf3D7_03_v3: 346,449	1585	0.9	99.1	non-syn	C	C (1)	1	T	T (0)	0	S	N	C	G
PF3D7_0105700	2322	PF3D7_0105700_2322	S	1								PF3D7_0307900_2360	NGS_SNP.Pf3D7_03_v3.344123	Pf3D7_03_v3: 344,123	2360	0.9	98.3	non-syn	A	A (1)	1	T	T (0)	0	S	F	A	T
PF3D7_0105700	2411	PF3D7_0105700_2411	S	1								PF3D7_0307900_780	NGS_SNP.Pf3D7_03_v3.349062	Pf3D7_03_v3: 349,062	780	0.9	96.5	non-syn	T	T (1)	1	A	A (0)	0	S	C	T	A
PF3D7_0105700	2451	PF3D7_0105700_2451	S	1								PF3D7_0308100_1693	NGS_SNP.Pf3D7_03_v3.361395	Pf3D7_03_v3: 361,395	1693	0.9	98.3	non-syn	T	T (1)	1	C	C (0)	0	S	P	T	N/A
PF3D7_0105700	2483	PF3D7_0105700_2483	S	1								PF3D7_0308300_13	NGS_SNP.Pf3D7_03_v3.366635	Pf3D7_03_v3: 366,635	13	0.9	97.4	non-syn	C	C (1)	1	T	T (0)	0	S	N	C	G
PF3D7_0105700	2679	PF3D7_0105700_2679	S	1								PF3D7_0308300_302	NGS_SNP.Pf3D7_03_v3.365768	Pf3D7_03_v3: 365,768	302	0.9	93.9	non-syn	G	G (1)	1	A	A (0)	0	S	L	G	C
PF3D7_0105700	2782	PF3D7_0105700_2782	S	1								PF3D7_0308300_70	NGS_SNP.Pf3D7_03_v3.366465	Pf3D7_03_v3: 366,465	70	0.9	96.5	non-syn	T	T (1)	1	A	A (0)	0	S	C	T	A
PF3D7_0105700	2792	PF3D7_0105700_2792	S	1								PF3D7_0308600_299	NGS_SNP.Pf3D7_03_v3.373527	Pf3D7_03_v3: 373,527	299	0.9	97.4	non-syn	G	G (1)	1	T	T (0)	0	S	I	G	N/A
PF3D7_0105700	2810	PF3D7_0105700_2810	S	1								PF3D7_0308900_196	NGS_SNP.Pf3D7_03_v3.382704	Pf3D7_03_v3: 382,704	196	0.9	99.1	non-syn	C	C (1)	1	T	T (0)	0	S	N	C	G
PF3D7_0105700	2946	PF3D7_0105700_2946	S	1								PF3D7_0308900_220	NGS_SNP.Pf3D7_03_v3.382632	Pf3D7_03_v3: 382,632	220	0.9	98.3	non-syn	C	C (1)	1	T	T (0)	0	S	N	C	G
PF3D7_0105700	2955	PF3D7_0105700_2955	S	1								PF3D7_0309200_1272	NGS_SNP.Pf3D7_03_v3.390791	Pf3D7_03_v3: 390,791	1272	0.9	97.4	non-syn	T	T (1)	1	A	A (0)	0	S	C	T	A
PF3D7_0105700	2964	PF3D7_0105700_2964	S	1								PF3D7_0310500_1377	NGS_SNP.Pf3D7_03_v3.454977	Pf3D7_03_v3: 454,977	1377	0.9	98.3	non-syn	G	G (1)	1	A	A (0)	0	S	F	G	C
PF3D7_0105700	2965	PF3D7_0105700_2965	S	1								PF3D7_0310500_875	NGS_SNP.Pf3D7_03_v3.456483	Pf3D7_03_v3: 456,483	875	0.9	100	non-syn	G	G (1)	1	A	A (0)	0	S	F	G	C
PF3D7_0105800	33	PF3D7_0105800_33	S	1								PF3D7_0312500_135	NGS_SNP.Pf3D7_03_v3.529440	Pf3D7_03_v3: 529,440	135	0.9	95.7	non-syn	G	G (1)	1	A	A (0)	0	S	N	G	N/A
PF3D7_0105800	78	PF3D7_0105800_78	S	1								PF3D7_0314700_716	NGS_SNP.Pf3D7_03_v3.590401	Pf3D7_03_v3: 590,401	716	0.9	98.3	non-syn	C	C (1)	1	T	T (0)	0	S	N	C	G
PF3D7_0105800	86	PF3D7_0105800_86	S	1								PF3D7_0314700_767	NGS_SNP.Pf3D7_03_v3.590248	Pf3D7_03_v3: 590,248	767	0.9	93	non-syn	C	C (1)	1	T	T (0)	0	S	N	C	G
PF3D7_0105800	98	PF3D7_0105800_98	S	1								PF3D7_0314800_558	NGS_SNP.Pf3D7_03_v3.606481	Pf3D7_03_v3: 606,481	558	0.9	93.9	non-syn	G	G (1)	1	A	A (0)	0	S	N	G	N/A
PF3D7_0105800	109	PF3D7_0105800_109	S	1								PF3D7_0314900_304	NGS_SNP.Pf3D7_03_v3.609793	Pf3D7_03_v3: 609,793	304	0.9	99.1	non-syn	C	C (1)	1	G	G (0)	0	S	C	C	N/A
PF3D7_0105800	113	PF3D7_0105800_113	S	1								PF3D7_0314900_388	NGS_SNP.Pf3D7_03_v3.610045	Pf3D7_03_v3: 610,045	388	0.9	94.8	non-syn	G	G (1)	1	A	A (0)	0	S	N	G	N/A
PF3D7_0105800	122	PF3D7_0105800_122	S	1								PF3D7_0315700_505	NGS_SNP.Pf3D7_03_v3.639797	Pf3D7_03_v3: 639,797	505	0.9	99.1	non-syn	T	T (1)	1	G	G (0)	0	S	R	T	N/A
PF3D7_0105800	136	PF3D7_0105800_136	S	1								PF3D7_0315700_567	NGS_SNP.Pf3D7_03_v3.639982	Pf3D7_03_v3: 639,982	567	0.9	99.1	non-syn	C	C (1)	1	T	T (0)	0	S	L	C	N/A
PF3D7_0105800	190	PF3D7_0105800_190	S	1								PF3D7_0316200_1400	NGS_SNP.Pf3D7_03_v3.652922	Pf3D7_03_v3: 652,922	1400	0.9	99.1	non-syn	G	G (1)	1	C	C (0)	0	S	C	G	C
PF3D7_0105800	195	PF3D7_0105800_195	S	1								PF3D7_0316200_910	NGS_SNP.Pf3D7_03_v3.654520	Pf3D7_03_v3: 654,520	910	0.9	98.3	non-syn	T	T (1)	1	G	G (0)	0	S	R	T	A
PF3D7_0105800	209	PF3D7_0105800_209	S	1								PF3D7_0317200_1200	NGS_SNP.Pf3D7_03_v3.691217	Pf3D7_03_v3: 691,217	1200	0.9	100	non-syn	C	C (1)	1	T	T (0)	0	S	N	C	G
PF3D7_0105800	255	PF3D7_0105800_255	S	1								PF3D7_0317200_590	NGS_SNP.Pf3D7_03_v3.693048	Pf3D7_03_v3: 693,048	590	0.9	98.3	non-syn	T	T (1)	1	C	C (0)	0	S	G	T	A
PF3D7_0105800	258	PF3D7_0105800_258	S	1								PF3D7_0317300_1555	NGS_SNP.Pf3D7_03_v3.705065	Pf3D7_03_v3: 705,065	1555	0.9	98.3	non-syn	G	G (1)	1	A	A (0)	0	S	L	G	C
PF3D7_0105800	272	PF3D7_0105800_272	S	1								PF3D7_0317300_3307	NGS_SNP.Pf3D7_03_v3.699809	Pf3D7_03_v3: 699,809	3307	0.9	97.4	non-syn	C	C (1)	1	T	T (0)	0	S	N	C	G
PF3D7_0105800	285	PF3D7_0105800_285	S	1								PF3D7_0317500_135	NGS_SNP.Pf3D7_03_v3.720980	Pf3D7_03_v3: 720,980	135	0.9	96.5	non-syn	T	T (1)	1	A	A (0)	0	S	C	T	A
PF3D7_0105800	308	PF3D7_0105800_308	S	1								PF3D7_0317500_242	NGS_SNP.Pf3D7_03_v3.720657	Pf3D7_03_v3: 720,657	242	0.9	95.7	non-syn	A	A (1)	1	T	T (0)	0	S	R	A	T
PF3D7_0105800	337	PF3D7_0105800_337	S	1								PF3D7_0317700_1479	NGS_SNP.Pf3D7_03_v3.732694	Pf3D7_03_v3: 732,694	1479	0.9	97.4	non-syn	G	G (1)	1	C	C (0)	0	S	T	G	N/A
PF3D7_0105800	410	PF3D7_0105800_410	S	1								PF3D7_0317700_1567	NGS_SNP.Pf3D7_03_v3.732957	Pf3D7_03_v3: 732,957	1567	0.9	96.5	non-syn	A	A (1)	1	T	T (0)	0	S	-	A	N/A
PF3D7_0105800	459	PF3D7_0105800_459	S	1								PF3D7_0318200_1143	NGS_SNP.Pf3D7_03_v3.751892	Pf3D7_03_v3: 751,892	1143	0.9	97.4	non-syn	G	G (1)	1	C	C (0)	0	S	T	G	N/A
PF3D7_0105800	485	PF3D7_0105800_485	S	1								PF3D7_0318300_1031	NGS_SNP.Pf3D7_03_v3.756760	Pf3D7_03_v3: 756,760	1031	0.9	100	non-syn	T	T (1)	1	A	A (0)	0	S	N	T	A
PF3D7_0105800	489	PF3D7_0105800_489	S	1								PF3D7_0318300_463	NGS_SNP.Pf3D7_03_v3.758463	Pf3D7_03_v3: 758,463	463	0.9	96.5	non-syn	G	G (1)	1	A	A (0)	0	S	F	G	C
PF3D7_0105800	765	PF3D7_0105800_765	S	1								PF3D7_0318500_1998	NGS_SNP.Pf3D7_03_v3.773807	Pf3D7_03_v3: 773,807	1998	0.9	98.3	non-syn	G	G (1)	1	A	A (0)	0	S	N	G	N/A
PF3D7_0105800	782	PF3D7_0105800_782	S	1								PF3D7_0318500_2132	NGS_SNP.Pf3D7_03_v3.774209	Pf3D7_03_v3: 774,209	2132	0.9	98.3	non-syn	G	G (1)	1	A	A (0)	0	S	N	G	N/A
PF3D7_0106000	353	PF3D7_0106000_353	S	1								PF3D7_0318500_2820	NGS_SNP.Pf3D7_03_v3.776273	Pf3D7_03_v3: 776,273	2820	0.9	98.3	non-syn	C	C (1)	1	T	T (0)	0	S	L	C	N/A
PF3D7_0106000	356	PF3D7_0106000_356	S	1								PF3D7_0318500_3117	NGS_SNP.Pf3D7_03_v3.777164	Pf3D7_03_v3: 777,164	3117	0.9	96.5	non-syn	C	C (1)	1	T	T (0)	0	S	L	C	N/A
PF3D7_0106000	922	PF3D7_0106000_922	S	1								PF3D7_0318500_880	NGS_SNP.Pf3D7_03_v3.770452	Pf3D7_03_v3: 770,452	880	0.9	97.4	non-syn	A	A (1)	1	T	T (0)	0	S	C	A	N/A
PF3D7_0106100	121	PF3D7_0106100_121	S	1								PF3D7_0319200_271	NGS_SNP.Pf3D7_03_v3.805500	Pf3D7_03_v3: 805,500	271	0.9	97.4	non-syn	G	G (1)	1	A	A (0)	0	S	I	G	C
PF3D7_0106100	163	PF3D7_0106100_163	S	1								PF3D7_0319200_271	NGS_SNP.Pf3D7_03_v3.805501	Pf3D7_03_v3: 805,501	271	0.9	97.4	non-syn	C	C (1)	1	A	A (0)	0	S	I	C	G
PF3D7_0106100	215	PF3D7_0106100_215	S	1								PF3D7_0319400_1052	NGS_SNP.Pf3D7_03_v3.813236	Pf3D7_03_v3: 813,236	1052	0.9	100	non-syn	C	C (1)	1	A	A (0)	0	S	R	C	N/A
PF3D7_0106100	354	PF3D7_0106100_354	S	1								PF3D7_0319500_298	NGS_SNP.Pf3D7_03_v3.816818	Pf3D7_03_v3: 816,818	298	0.9	97.4	non-syn	G	G (1)	1	A	A (0)	0	S	N	G	N/A
PF3D7_0106100	355	PF3D7_0106100_355	S	1								PF3D7_0319700_793	NGS_SNP.Pf3D7_03_v3.823616	Pf3D7_03_v3: 823,616	793	0.9	97.4	non-syn	A	A (1)	1	T	T (0)	0	S	C	A	N/A
PF3D7_0106100	357	PF3D7_0106100_357	S	1								PF3D7_0320400_2665	NGS_SNP.Pf3D7_03_v3.849512	Pf3D7_03_v3: 849,512	2665	0.9	99.1	non-syn	A	A (1)	1	T	T (0)	0	S	T	A	T
PF3D7_0106300	345	PF3D7_0106300_345	S	1								PF3D7_0321500_277	NGS_SNP.Pf3D7_03_v3.898941	Pf3D7_03_v3: 898,941	277	0.9	99.1	non-syn	G	G (1)	1	C	C (0)	0	S	C	G	C
PF3D7_0106300	381	PF3D7_0106300_381	S	1								PF3D7_0321500_701	NGS_SNP.Pf3D7_03_v3.897669	Pf3D7_03_v3: 897,669	701	0.9	99.1	non-syn	C	C (1)	1	T	T (0)	0	S	C	C	G
PF3D7_0106300	434	PF3D7_0106300_434	S	1								PF3D7_0321500_701	NGS_SNP.Pf3D7_03_v3.897670	Pf3D7_03_v3: 897,670	701	0.9	99.1	non-syn	T	T (1)	1	A	A (0)	0	S	C	T	A
PF3D7_0106300	449	PF3D7_0106300_449	S	1								PF3D7_0321500_829	NGS_SNP.Pf3D7_03_v3.897285	Pf3D7_03_v3: 897,285	829	0.9	97.4	non-syn	G	G (1)	1	C	C (0)	0	S	C	G	C
PF3D7_0106300	482	PF3D7_0106300_482	S	1								PF3D7_0321600_225	NGS_SNP.Pf3D7_03_v3.901530	Pf3D7_03_v3: 901,530	225	0.9	98.3	non-syn	G	G (1)	1	T	T (0)	0	S	I	G	N/A
PF3D7_0106300	489	PF3D7_0106300_489	S	1								PF3D7_0321700_301	NGS_SNP.Pf3D7_03_v3.909217	Pf3D7_03_v3: 909,217	301	0.9	94.8	non-syn	C	C (1)	1	T	T (0)	0	S	N	C	G
PF3D7_0106300	492	PF3D7_0106300_492	S	1								PF3D7_0321800_2137	NGS_SNP.Pf3D7_03_v3.919325	Pf3D7_03_v3: 919,325	2137	0.9	98.3	non-syn	C	C (1)	1	G	G (0)	0	S	C	C	N/A
PF3D7_0106300	582	PF3D7_0106300_582	S	1								PF3D7_0321800_2514	NGS_SNP.Pf3D7_03_v3.920456	Pf3D7_03_v3: 920,456	2514	0.9	96.5	non-syn	G	G (1)	1	A	A (0)	0	S	N	G	N/A
PF3D7_0106300	591	PF3D7_0106300_591	S	1								PF3D7_0321800_544	NGS_SNP.Pf3D7_03_v3.914545	Pf3D7_03_v3: 914,545	544	0.9	98.3	non-syn	A	A (1)	1	C	C (0)	0	S	R	A	N/A
PF3D7_0106300	592	PF3D7_0106300_592	S	1								PF3D7_0322700_1357	NGS_SNP.Pf3D7_03_v3.958298	Pf3D7_03_v3: 958,298	1357	0.9	99.1	non-syn	C	C (1)	1	G	G (0)	0	S	T	C	G
PF3D7_0106300	597	PF3D7_0106300_597	S	1								PF3D7_0322700_1406	NGS_SNP.Pf3D7_03_v3.958151	Pf3D7_03_v3: 958,151	1406	0.9	98.3	non-syn	G	G (1)	1	T	T (0)	0	S	Y	G	C
PF3D7_0106300	601	PF3D7_0106300_601	S	1								PF3D7_0322700_2021	NGS_SNP.Pf3D7_03_v3.956306	Pf3D7_03_v3: 956,306	2021	0.9	97.4	non-syn	C	C (1)	1	A	A (0)	0	S	I	C	G
PF3D7_0106300	648	PF3D7_0106300_648	S	1								PF3D7_0322700_2893	NGS_SNP.Pf3D7_03_v3.953690	Pf3D7_03_v3: 953,690	2893	0.9	93.9	non-syn	C	C (1)	1	G	G (0)	0	S	T	C	G
PF3D7_0106300	701	PF3D7_0106300_701	S	1								PF3D7_0401800_240	NGS_SNP.Pf3D7_04_v3.104707	Pf3D7_04_v3: 104,707	240	0.9	98.3	non-syn	A	A (1)	1	T	T (0)	0	S	-	A	T
PF3D7_0106300	762	PF3D7_0106300_762	S	1								PF3D7_0402100_435	NGS_SNP.Pf3D7_04_v3.124013	Pf3D7_04_v3: 124,013	435	0.9	97.4	non-syn	T	T (1)	1	G	G (0)	0	S	R	T	A
PF3D7_0106300	770	PF3D7_0106300_770	S	1								PF3D7_0403400_2885	NGS_SNP.Pf3D7_04_v3.191693	Pf3D7_04_v3: 191,693	2885	0.9	92.2	non-syn	C	C (1)	1	T	T (0)	0	S	L	C	N/A
PF3D7_0106400	118	PF3D7_0106400_118	S	1								PF3D7_0403400_646	NGS_SNP.Pf3D7_04_v3.184806	Pf3D7_04_v3: 184,806	646	0.9	95.7	non-syn	G	G (1)	1	A	A (0)	0	S	N	G	N/A
PF3D7_0106500	57	PF3D7_0106500_57	S	1								PF3D7_0403700_768	NGS_SNP.Pf3D7_04_v3.206269	Pf3D7_04_v3: 206,269	768	0.9	92.2	non-syn	T	T (1)	1	C	C (0)	0	S	G	T	A
PF3D7_0106500	133	PF3D7_0106500_133	S	1								PF3D7_0403800_497	NGS_SNP.Pf3D7_04_v3.212365	Pf3D7_04_v3: 212,365	497	0.9	95.7	non-syn	C	C (1)	1	T	T (0)	0	S	N	C	G
PF3D7_0106500	488	PF3D7_0106500_488	S	1								PF3D7_0403800_526	NGS_SNP.Pf3D7_04_v3.212278	Pf3D7_04_v3: 212,278	526	1	89.6	non-syn	G	G (1)	1	C	C (0)	0	S	W	G	C
PF3D7_0106500	548	PF3D7_0106500_548	S	1								PF3D7_0403900_551	NGS_SNP.Pf3D7_04_v3.220929	Pf3D7_04_v3: 220,929	551	0.9	97.4	non-syn	G	G (1)	1	A	A (0)	0	S	N	G	N/A
PF3D7_0106500	1159	PF3D7_0106500_1159	S	1								PF3D7_0403900_842	NGS_SNP.Pf3D7_04_v3.221801	Pf3D7_04_v3: 221,801	842	0.9	97.4	non-syn	A	A (1)	1	G	G (0)	0	S	G	A	N/A
PF3D7_0106500	1208	PF3D7_0106500_1208	S	1								PF3D7_0404600_1156	NGS_SNP.Pf3D7_04_v3.251197	Pf3D7_04_v3: 251,197	1156	0.9	96.5	non-syn	C	C (1)	1	G	G (0)	0	S	C	C	N/A
PF3D7_0106700	38	PF3D7_0106700_38	S	1								PF3D7_0404600_1229	NGS_SNP.Pf3D7_04_v3.251416	Pf3D7_04_v3: 251,416	1229	0.9	99.1	non-syn	G	G (1)	1	C	C (0)	0	S	T	G	N/A
PF3D7_0106700	198	PF3D7_0106700_198	S	1								PF3D7_0404600_1544	NGS_SNP.Pf3D7_04_v3.252361	Pf3D7_04_v3: 252,361	1544	0.9	97.4	non-syn	G	G (1)	1	A	A (0)	0	S	N	G	N/A
PF3D7_0106700	409	PF3D7_0106700_409	S	1								PF3D7_0404600_1951	NGS_SNP.Pf3D7_04_v3.253582	Pf3D7_04_v3: 253,582	1951	0.9	100	non-syn	C	C (1)	1	G	G (0)	0	S	C	C	N/A
PF3D7_0106700	502	PF3D7_0106700_502	S	1								PF3D7_0404600_2453	NGS_SNP.Pf3D7_04_v3.255088	Pf3D7_04_v3: 255,088	2453	0.9	95.7	non-syn	G	G (1)	1	T	T (0)	0	S	I	G	N/A
PF3D7_0106700	555	PF3D7_0106700_555	S	1								PF3D7_0404600_2454	NGS_SNP.Pf3D7_04_v3.255091	Pf3D7_04_v3: 255,091	2454	0.9	95.7	non-syn	G	G (1)	1	A	A (0)	0	S	K	G	N/A
PF3D7_0106700	585	PF3D7_0106700_585	S	1								PF3D7_0404600_2454	NGS_SNP.Pf3D7_04_v3.255092	Pf3D7_04_v3: 255,092	2454	0.9	95.7	non-syn	T	T (1)	1	A	A (0)	0	S	K	T	N/A
PF3D7_0106700	632	PF3D7_0106700_632	S	1								PF3D7_0404600_2455	NGS_SNP.Pf3D7_04_v3.255093	Pf3D7_04_v3: 255,093	2455	0.9	95.7	non-syn	A	A (1)	1	C	C (0)	0	S	R	A	N/A
PF3D7_0106800	19	PF3D7_0106800_19	S	1								PF3D7_0404600_2455	NGS_SNP.Pf3D7_04_v3.255095	Pf3D7_04_v3: 255,095	2455	0.9	95.7	non-syn	T	T (1)	1	A	A (0)	0	S	R	T	N/A
PF3D7_0106800	22	PF3D7_0106800_22	S	1								PF3D7_0404600_314	NGS_SNP.Pf3D7_04_v3.248671	Pf3D7_04_v3: 248,671	314	0.9	92.2	non-syn	C	C (1)	1	G	G (0)	0	S	C	C	N/A
PF3D7_0107000	70	PF3D7_0107000_70	S	1								PF3D7_0404600_483	NGS_SNP.Pf3D7_04_v3.249178	Pf3D7_04_v3: 249,178	483	0.9	97.4	non-syn	G	G (1)	1	A	A (0)	0	S	N	G	N/A
PF3D7_0107500	708	PF3D7_0107500_708	S	1								PF3D7_0404900_378	NGS_SNP.Pf3D7_04_v3.267248	Pf3D7_04_v3: 267,248	378	1	88.7	has stop codon	G	G (1)	1	T	T (0)	0	S	*	G	C
PF3D7_0107500	750	PF3D7_0107500_750	S	1								PF3D7_0405400_2344	NGS_SNP.Pf3D7_04_v3.298596	Pf3D7_04_v3: 298,596	2344	0.9	98.3	non-syn	C	C (1)	1	A	A (0)	0	S	Y	C	N/A
PF3D7_0107500	755	PF3D7_0107500_755	S	1								PF3D7_0405400_323	NGS_SNP.Pf3D7_04_v3.292533	Pf3D7_04_v3: 292,533	323	0.9	98.3	non-syn	C	C (1)	1	G	G (0)	0	S	C	C	N/A
PF3D7_0107500	756	PF3D7_0107500_756	S	1								PF3D7_0406500_114	NGS_SNP.Pf3D7_04_v3.343714	Pf3D7_04_v3: 343,714	114	0.9	98.3	non-syn	C	C (1)	1	T	T (0)	0	S	N	C	G
PF3D7_0107500	774	PF3D7_0107500_774	S	1								PF3D7_0406500_121	NGS_SNP.Pf3D7_04_v3.343692	Pf3D7_04_v3: 343,692	121	0.9	98.3	non-syn	A	A (1)	1	G	G (0)	0	S	N	A	T
PF3D7_0107500	827	PF3D7_0107500_827	S	1								PF3D7_0406500_121	NGS_SNP.Pf3D7_04_v3.343693	Pf3D7_04_v3: 343,693	121	0.9	98.3	non-syn	C	C (1)	1	T	T (0)	0	S	N	C	G
PF3D7_0107500	877	PF3D7_0107500_877	S	1								PF3D7_0406500_128	NGS_SNP.Pf3D7_04_v3.343671	Pf3D7_04_v3: 343,671	128	0.9	97.4	non-syn	A	A (1)	1	G	G (0)	0	S	N	A	T
PF3D7_0107500	878	PF3D7_0107500_878	S	1								PF3D7_0406500_128	NGS_SNP.Pf3D7_04_v3.343672	Pf3D7_04_v3: 343,672	128	0.9	97.4	non-syn	C	C (1)	1	T	T (0)	0	S	N	C	G
PF3D7_0107500	988	PF3D7_0107500_988	S	1								PF3D7_0406500_1366	NGS_SNP.Pf3D7_04_v3.339958	Pf3D7_04_v3: 339,958	1366	0.9	95.7	non-syn	G	G (1)	1	T	T (0)	0	S	Y	G	C
PF3D7_0107500	996	PF3D7_0107500_996	S	1								PF3D7_0406500_2623	NGS_SNP.Pf3D7_04_v3.336187	Pf3D7_04_v3: 336,187	2623	0.9	97.4	non-syn	G	G (1)	1	C	C (0)	0	S	C	G	C
PF3D7_0107500	997	PF3D7_0107500_997	S	1								PF3D7_0406700_796	NGS_SNP.Pf3D7_04_v3.351238	Pf3D7_04_v3: 351,238	796	0.9	96.5	non-syn	G	G (1)	1	A	A (0)	0	S	N	G	N/A
PF3D7_0107500	1004	PF3D7_0107500_1004	S	1								PF3D7_0407700_112	NGS_SNP.Pf3D7_04_v3.382559	Pf3D7_04_v3: 382,559	112	0.9	96.5	non-syn	G	G (1)	1	C	C (0)	0	S	W	G	C
PF3D7_0107500	1014	PF3D7_0107500_1014	S	1								PF3D7_0407700_469	NGS_SNP.Pf3D7_04_v3.381488	Pf3D7_04_v3: 381,488	469	0.9	98.3	has stop codon	G	G (1)	1	T	T (0)	0	S	*	G	C
PF3D7_0107500	1037	PF3D7_0107500_1037	S	1								PF3D7_0407800_978	NGS_SNP.Pf3D7_04_v3.387855	Pf3D7_04_v3: 387,855	978	0.9	98.3	non-syn	A	A (1)	1	G	G (0)	0	S	G	A	N/A
PF3D7_0107500	1038	PF3D7_0107500_1038	S	1								PF3D7_0407800_980	NGS_SNP.Pf3D7_04_v3.387862	Pf3D7_04_v3: 387,862	980	0.9	98.3	non-syn	G	G (1)	1	A	A (0)	0	S	N	G	N/A
PF3D7_0107800	72	PF3D7_0107800_72	S	1								PF3D7_0408100_884	NGS_SNP.Pf3D7_04_v3.399978	Pf3D7_04_v3: 399,978	884	0.9	100	non-syn	G	G (1)	1	T	T (0)	0	S	I	G	N/A
PF3D7_0107800	457	PF3D7_0107800_457	S	1								PF3D7_0408100_943	NGS_SNP.Pf3D7_04_v3.400155	Pf3D7_04_v3: 400,155	943	0.9	99.1	non-syn	C	C (1)	1	T	T (0)	0	S	F	C	N/A
PF3D7_0107800	501	PF3D7_0107800_501	S	1								PF3D7_0408500_641	NGS_SNP.Pf3D7_04_v3.408776	Pf3D7_04_v3: 408,776	641	1	87.8	non-syn	G	G (1)	1	C	C (0)	0	S	C	G	C
PF3D7_0107800	536	PF3D7_0107800_536	S	1								PF3D7_0408700_491	NGS_SNP.Pf3D7_04_v3.418661	Pf3D7_04_v3: 418,661	491	0.9	96.5	non-syn	C	C (1)	1	T	T (0)	0	S	N	C	G
PF3D7_0107800	630	PF3D7_0107800_630	S	1								PF3D7_0409600_192	NGS_SNP.Pf3D7_04_v3.454997	Pf3D7_04_v3: 454,997	192	0.9	97.4	non-syn	C	C (1)	1	T	T (0)	0	S	N	C	G
PF3D7_0108300	256	PF3D7_0108300_256	S	1								PF3D7_0409600_469	NGS_SNP.Pf3D7_04_v3.454166	Pf3D7_04_v3: 454,166	469	0.9	98.3	non-syn	G	G (1)	1	A	A (0)	0	S	L	G	C
PF3D7_0108300	284	PF3D7_0108300_284	S	1								PF3D7_0409800_2	NGS_SNP.Pf3D7_04_v3.459714	Pf3D7_04_v3: 459,714	2	1.2	71.3	non-syn	G	G (1)	1	A	A (0)	0	S	N	G	N/A
PF3D7_0108300	422	PF3D7_0108300_422	S	1								PF3D7_0409800_518	NGS_SNP.Pf3D7_04_v3.461262	Pf3D7_04_v3: 461,262	518	0.9	97.4	non-syn	G	G (1)	1	A	A (0)	0	S	N	G	N/A
PF3D7_0108300	518	PF3D7_0108300_518	S	1								PF3D7_0410800_1107	NGS_SNP.Pf3D7_04_v3.489151	Pf3D7_04_v3: 489,151	1107	0.9	97.4	non-syn	C	C (1)	1	T	T (0)	0	S	F	C	N/A
PF3D7_0108300	520	PF3D7_0108300_520	S	1								PF3D7_0411000_104	NGS_SNP.Pf3D7_04_v3.499479	Pf3D7_04_v3: 499,479	104	1	84.3	non-syn	T	T (1)	1	A	A (0)	0	S	R	T	N/A
PF3D7_0108300	524	PF3D7_0108300_524	S	1								PF3D7_0411800_687	NGS_SNP.Pf3D7_04_v3.523558	Pf3D7_04_v3: 523,558	687	0.9	97.4	non-syn	A	A (1)	1	C	C (0)	0	S	R	A	T
PF3D7_0108300	847	PF3D7_0108300_847	S	1								PF3D7_0411800_927	NGS_SNP.Pf3D7_04_v3.522838	Pf3D7_04_v3: 522,838	927	0.9	96.5	non-syn	A	A (1)	1	C	C (0)	0	S	R	A	T
PF3D7_0108300	888	PF3D7_0108300_888	S	1								PF3D7_0411900_1131	NGS_SNP.Pf3D7_04_v3.530721	Pf3D7_04_v3: 530,721	1131	0.9	97.4	non-syn	G	G (1)	1	A	A (0)	0	S	F	G	C
PF3D7_0108300	904	PF3D7_0108300_904	S	1								PF3D7_0411900_1764	NGS_SNP.Pf3D7_04_v3.528640	Pf3D7_04_v3: 528,640	1764	0.9	96.5	non-syn	G	G (1)	1	T	T (0)	0	S	Y	G	C
PF3D7_0108300	924	PF3D7_0108300_924	S	1								PF3D7_0411900_496	NGS_SNP.Pf3D7_04_v3.532626	Pf3D7_04_v3: 532,626	496	0.9	96.5	non-syn	G	G (1)	1	A	A (0)	0	S	F	G	C
PF3D7_0108300	945	PF3D7_0108300_945	S	1								PF3D7_0411900_601	NGS_SNP.Pf3D7_04_v3.532311	Pf3D7_04_v3: 532,311	601	1	85.2	non-syn	C	C (1)	1	A	A (0)	0	S	I	C	G
PF3D7_0108300	1006	PF3D7_0108300_1006	S	1								PF3D7_0411900_955	NGS_SNP.Pf3D7_04_v3.531248	Pf3D7_04_v3: 531,248	955	0.9	97.4	non-syn	G	G (1)	1	C	C (0)	0	S	R	G	C
PF3D7_0108300	1008	PF3D7_0108300_1008	S	1								PF3D7_0412400_2204	NGS_SNP.Pf3D7_04_v3.546007	Pf3D7_04_v3: 546,007	2204	1.3	67	non-syn	A	A (1)	1	C	C (0)	0	S	A	A	T
PF3D7_0108300	1030	PF3D7_0108300_1030	S	1								PF3D7_0413100_2015	NGS_SNP.Pf3D7_04_v3.592886	Pf3D7_04_v3: 592,886	2015	1	91.3	non-syn	G	G (1)	1	A	A (0)	0	S	L	G	C
PF3D7_0108300	1051	PF3D7_0108300_1051	S	1								PF3D7_0413100_2069	NGS_SNP.Pf3D7_04_v3.592724	Pf3D7_04_v3: 592,724	2069	0.9	93.9	non-syn	C	C (1)	1	T	T (0)	0	S	G	C	G
PF3D7_0108300	1094	PF3D7_0108300_1094	S	1								PF3D7_0414000_429	NGS_SNP.Pf3D7_04_v3.631381	Pf3D7_04_v3: 631,381	429	1.6	55.7	non-syn	G	G (1)	1	A	A (0)	0	S	L	G	C
PF3D7_0108300	1096	PF3D7_0108300_1096	S	1								PF3D7_0415300_580	NGS_SNP.Pf3D7_04_v3.683548	Pf3D7_04_v3: 683,548	580	0.9	98.3	non-syn	C	C (1)	1	T	T (0)	0	S	L	C	N/A
PF3D7_0108300	1141	PF3D7_0108300_1141	S	1								PF3D7_0415300_663	NGS_SNP.Pf3D7_04_v3.683797	Pf3D7_04_v3: 683,797	663	0.9	98.3	non-syn	C	C (1)	1	G	G (0)	0	S	C	C	N/A
PF3D7_0108300	1217	PF3D7_0108300_1217	S	1								PF3D7_0415800_205	NGS_SNP.Pf3D7_04_v3.694518	Pf3D7_04_v3: 694,518	205	1	83.5	non-syn	T	T (1)	1	C	C (0)	0	S	P	T	N/A
PF3D7_0108300	1394	PF3D7_0108300_1394	S	1								PF3D7_0416400_73	NGS_SNP.Pf3D7_04_v3.718418	Pf3D7_04_v3: 718,418	73	0.9	96.5	non-syn	T	T (1)	1	C	C (0)	0	S	H	T	N/A
PF3D7_0108300	1396	PF3D7_0108300_1396	S	1								PF3D7_0416400_73	NGS_SNP.Pf3D7_04_v3.718419	Pf3D7_04_v3: 718,419	73	0.9	96.5	non-syn	C	C (1)	1	A	A (0)	0	S	H	C	N/A
PF3D7_0108300	1419	PF3D7_0108300_1419	S	1								PF3D7_0416900_1150	NGS_SNP.Pf3D7_04_v3.736425	Pf3D7_04_v3: 736,425	1150	0.9	97.4	non-syn	A	A (1)	1	G	G (0)	0	S	P	A	T
PF3D7_0108300	1470	PF3D7_0108300_1470	S	1								PF3D7_0416900_1746	NGS_SNP.Pf3D7_04_v3.734637	Pf3D7_04_v3: 734,637	1746	0.9	93	non-syn	A	A (1)	1	G	G (0)	0	S	P	A	T
PF3D7_0108300	1498	PF3D7_0108300_1498	S	1								PF3D7_0417400_151	NGS_SNP.Pf3D7_04_v3.756745	Pf3D7_04_v3: 756,745	151	0.9	95.7	non-syn	C	C (1)	1	T	T (0)	0	S	L	C	N/A
PF3D7_0108300	1531	PF3D7_0108300_1531	S	1								PF3D7_0417400_189	NGS_SNP.Pf3D7_04_v3.756859	Pf3D7_04_v3: 756,859	189	1.1	77.4	non-syn	C	C (1)	1	T	T (0)	0	S	L	C	N/A
PF3D7_0108300	1644	PF3D7_0108300_1644	S	1								PF3D7_0417400_2059	NGS_SNP.Pf3D7_04_v3.762470	Pf3D7_04_v3: 762,470	2059	0.9	96.5	non-syn	C	C (1)	1	A	A (0)	0	S	R	C	N/A
PF3D7_0108300	1661	PF3D7_0108300_1661	S	1								PF3D7_0418000_2573	NGS_SNP.Pf3D7_04_v3.802697	Pf3D7_04_v3: 802,697	2573	0.9	98.3	non-syn	C	C (1)	1	A	A (0)	0	S	Y	C	N/A
PF3D7_0108300	1665	PF3D7_0108300_1665	S	1								PF3D7_0418000_2573	NGS_SNP.Pf3D7_04_v3.802698	Pf3D7_04_v3: 802,698	2573	0.9	98.3	non-syn	T	T (1)	1	A	A (0)	0	S	Y	T	N/A
PF3D7_0108300	1684	PF3D7_0108300_1684	S	1								PF3D7_0418000_3158	NGS_SNP.Pf3D7_04_v3.804651	Pf3D7_04_v3: 804,651	3158	0.9	93	non-syn	G	G (1)	1	A	A (0)	0	S	N	G	N/A
PF3D7_0108300	1691	PF3D7_0108300_1691	S	1								PF3D7_0418000_4156	NGS_SNP.Pf3D7_04_v3.807645	Pf3D7_04_v3: 807,645	4156	0.9	97.4	non-syn	C	C (1)	1	T	T (0)	0	S	L	C	N/A
PF3D7_0108300	1722	PF3D7_0108300_1722	S	1								PF3D7_0418000_4277	NGS_SNP.Pf3D7_04_v3.808008	Pf3D7_04_v3: 808,008	4277	0.9	96.5	non-syn	G	G (1)	1	A	A (0)	0	S	N	G	N/A
PF3D7_0108300	1724	PF3D7_0108300_1724	S	1								PF3D7_0418000_547	NGS_SNP.Pf3D7_04_v3.795663	Pf3D7_04_v3: 795,663	547	0.9	99.1	non-syn	G	G (1)	1	T	T (0)	0	S	I	G	N/A
PF3D7_0108300	1819	PF3D7_0108300_1819	S	1								PF3D7_0418100_1041	NGS_SNP.Pf3D7_04_v3.811521	Pf3D7_04_v3: 811,521	1041	0.9	98.3	non-syn	C	C (1)	1	T	T (0)	0	S	N	C	G
PF3D7_0108300	1951	PF3D7_0108300_1951	S	1								PF3D7_0418100_953	NGS_SNP.Pf3D7_04_v3.811786	Pf3D7_04_v3: 811,786	953	0.9	97.4	non-syn	A	A (1)	1	T	T (0)	0	S	T	A	T
PF3D7_0108300	1958	PF3D7_0108300_1958	S	1								PF3D7_0418600_585	NGS_SNP.Pf3D7_04_v3.836147	Pf3D7_04_v3: 836,147	585	0.9	97.4	non-syn	C	C (1)	1	A	A (0)	0	S	Y	C	N/A
PF3D7_0108300	2010	PF3D7_0108300_2010	S	1								PF3D7_0418700_333	NGS_SNP.Pf3D7_04_v3.842192	Pf3D7_04_v3: 842,192	333	0.9	94.8	non-syn	A	A (1)	1	G	G (0)	0	S	N	A	N/A
PF3D7_0108300	2019	PF3D7_0108300_2019	S	1								PF3D7_0418700_349	NGS_SNP.Pf3D7_04_v3.842240	Pf3D7_04_v3: 842,240	349	0.9	93.9	non-syn	A	A (1)	1	G	G (0)	0	S	N	A	N/A
PF3D7_0108300	2179	PF3D7_0108300_2179	S	1								PF3D7_0419500_207	NGS_SNP.Pf3D7_04_v3.867493	Pf3D7_04_v3: 867,493	207	0.9	97.4	non-syn	A	A (1)	1	G	G (0)	0	S	P	A	T
PF3D7_0108300	2182	PF3D7_0108300_2182	S	1								PF3D7_0419900_1412	NGS_SNP.Pf3D7_04_v3.882564	Pf3D7_04_v3: 882,564	1412	1	86.1	non-syn	T	T (1)	1	A	A (0)	0	S	R	T	N/A
PF3D7_0108300	2198	PF3D7_0108300_2198	S	1								PF3D7_0419900_1609	NGS_SNP.Pf3D7_04_v3.883154	Pf3D7_04_v3: 883,154	1609	0.9	93.9	non-syn	G	G (1)	1	C	C (0)	0	S	T	G	N/A
PF3D7_0108300	2205	PF3D7_0108300_2205	S	1								PF3D7_0419900_1611	NGS_SNP.Pf3D7_04_v3.883160	Pf3D7_04_v3: 883,160	1611	0.9	94.8	non-syn	G	G (1)	1	C	C (0)	0	S	T	G	N/A
PF3D7_0108700	563	PF3D7_0108700_563	S	1								PF3D7_0419900_815	NGS_SNP.Pf3D7_04_v3.880772	Pf3D7_04_v3: 880,772	815	0.9	95.7	non-syn	C	C (1)	1	A	A (0)	0	S	Y	C	N/A
PF3D7_0108700	663	PF3D7_0108700_663	S	1								PF3D7_0419900_986	NGS_SNP.Pf3D7_04_v3.881286	Pf3D7_04_v3: 881,286	986	0.9	95.7	non-syn	C	C (1)	1	G	G (0)	0	S	R	C	N/A
PF3D7_0108700	674	PF3D7_0108700_674	S	1								PF3D7_0420000_1657	NGS_SNP.Pf3D7_04_v3.899755	Pf3D7_04_v3: 899,755	1657	0.9	93.9	non-syn	G	G (1)	1	A	A (0)	0	S	F	G	C
PF3D7_0108700	711	PF3D7_0108700_711	S	1								PF3D7_0420000_1726	NGS_SNP.Pf3D7_04_v3.899549	Pf3D7_04_v3: 899,549	1726	0.9	98.3	non-syn	T	T (1)	1	A	A (0)	0	S	C	T	A
PF3D7_0108700	717	PF3D7_0108700_717	S	1								PF3D7_0420000_1875	NGS_SNP.Pf3D7_04_v3.899101	Pf3D7_04_v3: 899,101	1875	0.9	97.4	non-syn	G	G (1)	1	A	A (0)	0	S	I	G	C
PF3D7_0108700	885	PF3D7_0108700_885	S	1								PF3D7_0420000_1875	NGS_SNP.Pf3D7_04_v3.899102	Pf3D7_04_v3: 899,102	1875	0.9	97.4	non-syn	A	A (1)	1	T	T (0)	0	S	I	A	T
PF3D7_0108700	939	PF3D7_0108700_939	S	1								PF3D7_0420000_2017	NGS_SNP.Pf3D7_04_v3.898676	Pf3D7_04_v3: 898,676	2017	0.9	92.2	non-syn	T	T (1)	1	C	C (0)	0	S	G	T	A
PF3D7_0108700	965	PF3D7_0108700_965	S	1								PF3D7_0420000_2661	NGS_SNP.Pf3D7_04_v3.896744	Pf3D7_04_v3: 896,744	2661	0.9	96.5	non-syn	A	A (1)	1	T	T (0)	0	S	T	A	T
PF3D7_0108700	999	PF3D7_0108700_999	S	1								PF3D7_0420000_465	NGS_SNP.Pf3D7_04_v3.903331	Pf3D7_04_v3: 903,331	465	0.9	97.4	non-syn	C	C (1)	1	A	A (0)	0	S	I	C	G
PF3D7_0108700	1008	PF3D7_0108700_1008	S	1								PF3D7_0420300_1244	NGS_SNP.Pf3D7_04_v3.921720	Pf3D7_04_v3: 921,720	1244	0.9	96.5	non-syn	C	C (1)	1	T	T (0)	0	S	F	C	N/A
PF3D7_0108700	1040	PF3D7_0108700_1040	S	1								PF3D7_0420300_514	NGS_SNP.Pf3D7_04_v3.919530	Pf3D7_04_v3: 919,530	514	0.9	96.5	non-syn	C	C (1)	1	A	A (0)	0	S	Y	C	N/A
PF3D7_0108700	1062	PF3D7_0108700_1062	S	1								PF3D7_0422200_1308	NGS_SNP.Pf3D7_04_v3.1013326	Pf3D7_04_v3: 1,013,326	1308	0.9	95.7	non-syn	T	T (1)	1	A	A (0)	0	S	C	T	A
PF3D7_0108700	1100	PF3D7_0108700_1100	S	1								PF3D7_0422200_1775	NGS_SNP.Pf3D7_04_v3.1011924	Pf3D7_04_v3: 1,011,924	1775	0.9	93.9	non-syn	C	C (1)	1	T	T (0)	0	S	N	C	G
PF3D7_0108700	1113	PF3D7_0108700_1113	S	1								PF3D7_0422200_2191	NGS_SNP.Pf3D7_04_v3.1010676	Pf3D7_04_v3: 1,010,676	2191	0.9	100	non-syn	G	G (1)	1	T	T (0)	0	S	Y	G	C
PF3D7_0108700	1127	PF3D7_0108700_1127	S	1								PF3D7_0422200_2285	NGS_SNP.Pf3D7_04_v3.1010394	Pf3D7_04_v3: 1,010,394	2285	0.9	98.3	non-syn	C	C (1)	1	T	T (0)	0	S	N	C	G
PF3D7_0108800	135	PF3D7_0108800_135	S	1								PF3D7_0422200_3618	NGS_SNP.Pf3D7_04_v3.1006395	Pf3D7_04_v3: 1,006,395	3618	0.9	95.7	non-syn	G	G (1)	1	A	A (0)	0	S	L	G	C
PF3D7_0108800	297	PF3D7_0108800_297	S	1								PF3D7_0422200_3977	NGS_SNP.Pf3D7_04_v3.1005318	Pf3D7_04_v3: 1,005,318	3977	0.9	95.7	non-syn	G	G (1)	1	T	T (0)	0	S	Y	G	C
PF3D7_0109000	4	PF3D7_0109000_4	S	1								PF3D7_0422200_779	NGS_SNP.Pf3D7_04_v3.1014913	Pf3D7_04_v3: 1,014,913	779	0.9	93.9	non-syn	T	T (1)	1	A	A (0)	0	S	C	T	A
PF3D7_0109000	6	PF3D7_0109000_6	S	1								PF3D7_0422400_104	NGS_SNP.Pf3D7_04_v3.1027196	Pf3D7_04_v3: 1,027,196	104	0.9	97.4	non-syn	T	T (1)	1	G	G (0)	0	S	A	T	N/A
PF3D7_0109000	25	PF3D7_0109000_25	S	1								PF3D7_0422500_2146	NGS_SNP.Pf3D7_04_v3.1035765	Pf3D7_04_v3: 1,035,765	2146	0.9	98.3	non-syn	C	C (1)	1	G	G (0)	0	S	C	C	N/A
PF3D7_0109000	28	PF3D7_0109000_28	S	1								PF3D7_0422500_2149	NGS_SNP.Pf3D7_04_v3.1035774	Pf3D7_04_v3: 1,035,774	2149	0.9	98.3	non-syn	C	C (1)	1	T	T (0)	0	S	F	C	N/A
PF3D7_0109000	47	PF3D7_0109000_47	S	1								PF3D7_0422500_2212	NGS_SNP.Pf3D7_04_v3.1035964	Pf3D7_04_v3: 1,035,964	2212	0.9	99.1	non-syn	T	T (1)	1	A	A (0)	0	S	R	T	N/A
PF3D7_0109000	158	PF3D7_0109000_158	S	1								PF3D7_0423600_1491	NGS_SNP.Pf3D7_04_v3.1062157	Pf3D7_04_v3: 1,062,157	1491	0.9	98.3	non-syn	G	G (1)	1	T	T (0)	0	S	Y	G	C
PF3D7_0109000	159	PF3D7_0109000_159	S	1								PF3D7_0423600_461	NGS_SNP.Pf3D7_04_v3.1065247	Pf3D7_04_v3: 1,065,247	461	0.9	96.5	non-syn	C	C (1)	1	T	T (0)	0	S	N	C	G
PF3D7_0109000	167	PF3D7_0109000_167	S	1								PF3D7_0424200_152	NGS_SNP.Pf3D7_04_v3.1090675	Pf3D7_04_v3: 1,090,675	152	0.9	96.5	non-syn	G	G (1)	1	T	T (0)	0	S	Y	G	C
PF3D7_0109000	173	PF3D7_0109000_173	S	1								PF3D7_0424400_1720	NGS_SNP.Pf3D7_04_v3.1105126	Pf3D7_04_v3: 1,105,126	1720	0.9	95.7	non-syn	A	A (1)	1	T	T (0)	0	S	C	A	N/A
PF3D7_0109000	176	PF3D7_0109000_176	S	1								PF3D7_0424400_42	NGS_SNP.Pf3D7_04_v3.1099935	Pf3D7_04_v3: 1,099,935	42	0.9	97.4	non-syn	C	C (1)	1	T	T (0)	0	S	L	C	N/A
PF3D7_0109400	150	PF3D7_0109400_150	S	1								PF3D7_0424400_647	NGS_SNP.Pf3D7_04_v3.1101749	Pf3D7_04_v3: 1,101,749	647	1	86.1	non-syn	T	T (1)	1	C	C (0)	0	S	P	T	N/A
PF3D7_0109400	153	PF3D7_0109400_153	S	1								PF3D7_0424700_172	NGS_SNP.Pf3D7_04_v3.1119109	Pf3D7_04_v3: 1,119,109	172	0.9	97.4	non-syn	G	G (1)	1	A	A (0)	0	S	N	G	N/A
PF3D7_0109500	155	PF3D7_0109500_155	S	1								PF3D7_0424700_480	NGS_SNP.Pf3D7_04_v3.1120032	Pf3D7_04_v3: 1,120,032	480	0.9	98.3	non-syn	A	A (1)	1	T	T (0)	0	S	F	A	N/A
PF3D7_0110100	635	PF3D7_0110100_635	S	1								PF3D7_0424700_670	NGS_SNP.Pf3D7_04_v3.1120604	Pf3D7_04_v3: 1,120,604	670	0.9	99.1	non-syn	C	C (1)	1	T	T (0)	0	S	N	C	N/A
PF3D7_0110100	801	PF3D7_0110100_801	S	1								PF3D7_0426000_1836	NGS_SNP.Pf3D7_04_v3.1173995	Pf3D7_04_v3: 1,173,995	1836	1	91.3	non-syn	A	A (1)	1	C	C (0)	0	S	G	A	T
PF3D7_0110400	130	PF3D7_0110400_130	S	1								PF3D7_0501400_1297	NGS_SNP.Pf3D7_05_v3.78569	Pf3D7_05_v3: 78,569	1297	0.9	98.3	non-syn	G	G (1)	1	C	C (0)	0	S	T	G	N/A
PF3D7_0110400	134	PF3D7_0110400_134	S	1								PF3D7_0501400_1669	NGS_SNP.Pf3D7_05_v3.79685	Pf3D7_05_v3: 79,685	1669	0.9	98.3	non-syn	G	G (1)	1	A	A (0)	0	S	N	G	N/A
PF3D7_0110400	137	PF3D7_0110400_137	S	1								PF3D7_0501400_530	NGS_SNP.Pf3D7_05_v3.76268	Pf3D7_05_v3: 76,268	530	0.9	95.7	non-syn	C	C (1)	1	A	A (0)	0	S	Y	C	N/A
PF3D7_0110400	159	PF3D7_0110400_159	S	1								PF3D7_0501400_702	NGS_SNP.Pf3D7_05_v3.76784	Pf3D7_05_v3: 76,784	702	0.9	98.3	non-syn	G	G (1)	1	C	C (0)	0	S	T	G	N/A
PF3D7_0110400	222	PF3D7_0110400_222	S	1								PF3D7_0501400_9	NGS_SNP.Pf3D7_05_v3.74533	Pf3D7_05_v3: 74,533	9	0.9	93.9	non-syn	A	A (1)	1	C	C (0)	0	S	L	A	N/A
PF3D7_0110400	232	PF3D7_0110400_232	S	1								PF3D7_0501400_9	NGS_SNP.Pf3D7_05_v3.74534	Pf3D7_05_v3: 74,534	9	0.9	93.9	non-syn	G	G (1)	1	T	T (0)	0	S	L	G	N/A
PF3D7_0110500	204	PF3D7_0110500_204	S	1								PF3D7_0501800_163	NGS_SNP.Pf3D7_05_v3.91848	Pf3D7_05_v3: 91,848	163	0.9	99.1	non-syn	C	C (1)	1	T	T (0)	0	S	L	C	N/A
PF3D7_0110500	375	PF3D7_0110500_375	S	1								PF3D7_0501800_803	NGS_SNP.Pf3D7_05_v3.93767	Pf3D7_05_v3: 93,767	803	0.9	97.4	non-syn	T	T (1)	1	A	A (0)	0	S	T	T	N/A
PF3D7_0110500	501	PF3D7_0110500_501	S	1								PF3D7_0501800_843	NGS_SNP.Pf3D7_05_v3.93888	Pf3D7_05_v3: 93,888	843	0.9	99.1	non-syn	C	C (1)	1	T	T (0)	0	S	L	C	N/A
PF3D7_0110500	535	PF3D7_0110500_535	S	1								PF3D7_0501800_847	NGS_SNP.Pf3D7_05_v3.93899	Pf3D7_05_v3: 93,899	847	0.9	99.1	non-syn	T	T (1)	1	A	A (0)	0	S	K	T	N/A
PF3D7_0110500	572	PF3D7_0110500_572	S	1								PF3D7_0501800_847	NGS_SNP.Pf3D7_05_v3.93900	Pf3D7_05_v3: 93,900	847	0.9	99.1	non-syn	C	C (1)	1	A	A (0)	0	S	K	C	N/A
PF3D7_0110500	588	PF3D7_0110500_588	S	1								PF3D7_0502000_512	NGS_SNP.Pf3D7_05_v3.99612	Pf3D7_05_v3: 99,612	512	0.9	93	non-syn	C	C (1)	1	T	T (0)	0	S	N	C	N/A
PF3D7_0110500	672	PF3D7_0110500_672	S	1								PF3D7_0503200_21	NGS_SNP.Pf3D7_05_v3.130514	Pf3D7_05_v3: 130,514	21	0.9	93.9	non-syn	G	G (1)	1	A	A (0)	0	S	K	G	N/A
PF3D7_0110500	680	PF3D7_0110500_680	S	1								PF3D7_0503200_583	NGS_SNP.Pf3D7_05_v3.132200	Pf3D7_05_v3: 132,200	583	0.9	97.4	non-syn	G	G (1)	1	T	T (0)	0	S	I	G	N/A
PF3D7_0110500	698	PF3D7_0110500_698	S	1								PF3D7_0503600_360	NGS_SNP.Pf3D7_05_v3.148597	Pf3D7_05_v3: 148,597	360	0.9	96.5	non-syn	G	G (1)	1	A	A (0)	0	S	F	G	C
PF3D7_0110500	716	PF3D7_0110500_716	S	1								PF3D7_0504000_1001	NGS_SNP.Pf3D7_05_v3.160625	Pf3D7_05_v3: 160,625	1001	0.9	98.3	non-syn	A	A (1)	1	T	T (0)	0	S	C	A	N/A
PF3D7_0110500	890	PF3D7_0110500_890	S	1								PF3D7_0504700_734	NGS_SNP.Pf3D7_05_v3.182621	Pf3D7_05_v3: 182,621	734	0.9	98.3	non-syn	C	C (1)	1	T	T (0)	0	S	L	C	N/A
PF3D7_0110500	979	PF3D7_0110500_979	S	1								PF3D7_0504700_734	NGS_SNP.Pf3D7_05_v3.182622	Pf3D7_05_v3: 182,622	734	0.9	98.3	non-syn	A	A (1)	1	T	T (0)	0	S	L	A	N/A
PF3D7_0110500	986	PF3D7_0110500_986	S	1								PF3D7_0504800_127	NGS_SNP.Pf3D7_05_v3.204353	Pf3D7_05_v3: 204,353	127	0.9	96.5	non-syn	C	C (1)	1	T	T (0)	0	S	N	C	G
PF3D7_0110500	1490	PF3D7_0110500_1490	S	1								PF3D7_0504800_1981	NGS_SNP.Pf3D7_05_v3.198791	Pf3D7_05_v3: 198,791	1981	0.9	97.4	non-syn	G	G (1)	1	A	A (0)	0	S	F	G	C
PF3D7_0110500	1503	PF3D7_0110500_1503	S	1								PF3D7_0504800_2809	NGS_SNP.Pf3D7_05_v3.196308	Pf3D7_05_v3: 196,308	2809	0.9	93.9	non-syn	A	A (1)	1	G	G (0)	0	S	P	A	T
PF3D7_0110500	1509	PF3D7_0110500_1509	S	1								PF3D7_0504800_382	NGS_SNP.Pf3D7_05_v3.203587	Pf3D7_05_v3: 203,587	382	0.9	98.3	non-syn	G	G (1)	1	C	C (0)	0	S	Y	G	C
PF3D7_0110500	1526	PF3D7_0110500_1526	S	1								PF3D7_0504800_382	NGS_SNP.Pf3D7_05_v3.203588	Pf3D7_05_v3: 203,588	382	0.9	98.3	non-syn	G	G (1)	1	T	T (0)	0	S	Y	G	C
PF3D7_0110500	1543	PF3D7_0110500_1543	S	1								PF3D7_0504800_3952	NGS_SNP.Pf3D7_05_v3.192878	Pf3D7_05_v3: 192,878	3952	0.9	96.5	non-syn	G	G (1)	1	A	A (0)	0	S	L	G	C
PF3D7_0110500	1559	PF3D7_0110500_1559	S	1								PF3D7_0504800_5226	NGS_SNP.Pf3D7_05_v3.189055	Pf3D7_05_v3: 189,055	5226	0.9	97.4	non-syn	T	T (1)	1	C	C (0)	0	S	L	T	A
PF3D7_0110500	1626	PF3D7_0110500_1626	S	1								PF3D7_0504800_5226	NGS_SNP.Pf3D7_05_v3.189056	Pf3D7_05_v3: 189,056	5226	0.9	97.4	non-syn	G	G (1)	1	A	A (0)	0	S	L	G	C
PF3D7_0110500	1752	PF3D7_0110500_1752	S	1								PF3D7_0505000_1519	NGS_SNP.Pf3D7_05_v3.213633	Pf3D7_05_v3: 213,633	1519	0.9	98.3	non-syn	C	C (1)	1	A	A (0)	0	S	L	C	G
PF3D7_0110500	1809	PF3D7_0110500_1809	S	1								PF3D7_0505000_81	NGS_SNP.Pf3D7_05_v3.217949	Pf3D7_05_v3: 217,949	81	0.9	97.4	non-syn	A	A (1)	1	C	C (0)	0	S	A	A	T
PF3D7_0110500	1827	PF3D7_0110500_1827	S	1								PF3D7_0505100_2234	NGS_SNP.Pf3D7_05_v3.227689	Pf3D7_05_v3: 227,689	2234	0.9	96.5	non-syn	C	C (1)	1	G	G (0)	0	S	C	C	N/A
PF3D7_0110500	1892	PF3D7_0110500_1892	S	1								PF3D7_0505100_329	NGS_SNP.Pf3D7_05_v3.221823	Pf3D7_05_v3: 221,823	329	0.9	98.3	non-syn	T	T (1)	1	C	C (0)	0	S	P	T	N/A
PF3D7_0110600	127	PF3D7_0110600_127	S	1								PF3D7_0505500_26	NGS_SNP.Pf3D7_05_v3.243803	Pf3D7_05_v3: 243,803	26	0.9	100	non-syn	A	A (1)	1	T	T (0)	0	S	I	A	T
PF3D7_0110600	260	PF3D7_0110600_260	S	1								PF3D7_0505500_26	NGS_SNP.Pf3D7_05_v3.243804	Pf3D7_05_v3: 243,804	26	0.9	100	non-syn	G	G (1)	1	A	A (0)	0	S	I	G	C
PF3D7_0110600	262	PF3D7_0110600_262	S	1								PF3D7_0505500_26	NGS_SNP.Pf3D7_05_v3.243805	Pf3D7_05_v3: 243,805	26	0.9	100	non-syn	A	A (1)	1	T	T (0)	0	S	I	A	T
PF3D7_0110600	393	PF3D7_0110600_393	S	1								PF3D7_0505500_527	NGS_SNP.Pf3D7_05_v3.242300	Pf3D7_05_v3: 242,300	527	0.9	98.3	non-syn	A	A (1)	1	G	G (0)	0	S	T	A	T
PF3D7_0110600	404	PF3D7_0110600_404	S	1								PF3D7_0505500_527	NGS_SNP.Pf3D7_05_v3.242301	Pf3D7_05_v3: 242,301	527	0.9	98.3	non-syn	C	C (1)	1	G	G (0)	0	S	T	C	G
PF3D7_0110600	406	PF3D7_0110600_406	S	1								PF3D7_0505500_880	NGS_SNP.Pf3D7_05_v3.241243	Pf3D7_05_v3: 241,243	880	0.9	99.1	non-syn	T	T (1)	1	C	C (0)	0	S	G	T	A
PF3D7_0110600	419	PF3D7_0110600_419	S	1								PF3D7_0506500_1226	NGS_SNP.Pf3D7_05_v3.270080	Pf3D7_05_v3: 270,080	1226	0.9	97.4	non-syn	T	T (1)	1	A	A (0)	0	S	R	T	N/A
PF3D7_0110600	421	PF3D7_0110600_421	S	1								PF3D7_0506500_1939	NGS_SNP.Pf3D7_05_v3.272218	Pf3D7_05_v3: 272,218	1939	0.9	97.4	non-syn	C	C (1)	1	A	A (0)	0	S	Y	C	N/A
PF3D7_0110600	480	PF3D7_0110600_480	S	1								PF3D7_0506500_2072	NGS_SNP.Pf3D7_05_v3.272618	Pf3D7_05_v3: 272,618	2072	1	87.8	non-syn	T	T (1)	1	A	A (0)	0	S	R	T	N/A
PF3D7_0110600	484	PF3D7_0110600_484	S	1								PF3D7_0506500_2499	NGS_SNP.Pf3D7_05_v3.273897	Pf3D7_05_v3: 273,897	2499	0.9	97.4	non-syn	T	T (1)	1	C	C (0)	0	S	P	T	N/A
PF3D7_0110600	491	PF3D7_0110600_491	S	1								PF3D7_0506500_545	NGS_SNP.Pf3D7_05_v3.267227	Pf3D7_05_v3: 267,227	545	0.9	98.3	non-syn	A	A (1)	1	T	T (0)	0	S	C	A	N/A
PF3D7_0110600	552	PF3D7_0110600_552	S	1								PF3D7_0506800_231	NGS_SNP.Pf3D7_05_v3.285382	Pf3D7_05_v3: 285,382	231	0.9	97.4	non-syn	C	C (1)	1	T	T (0)	0	S	F	C	N/A
PF3D7_0110600	656	PF3D7_0110600_656	S	1								PF3D7_0506800_262	NGS_SNP.Pf3D7_05_v3.285475	Pf3D7_05_v3: 285,475	262	0.9	98.3	non-syn	G	G (1)	1	A	A (0)	0	S	G	G	N/A
PF3D7_0110600	684	PF3D7_0110600_684	S	1								PF3D7_0506800_558	NGS_SNP.Pf3D7_05_v3.286362	Pf3D7_05_v3: 286,362	558	0.9	97.4	non-syn	T	T (1)	1	A	A (0)	0	S	N	T	N/A
PF3D7_0110600	700	PF3D7_0110600_700	S	1								PF3D7_0506800_558	NGS_SNP.Pf3D7_05_v3.286363	Pf3D7_05_v3: 286,363	558	0.9	97.4	non-syn	C	C (1)	1	A	A (0)	0	S	N	C	N/A
PF3D7_0110600	703	PF3D7_0110600_703	S	1								PF3D7_0506900_35	NGS_SNP.Pf3D7_05_v3.290953	Pf3D7_05_v3: 290,953	35	1	89.6	non-syn	T	T (1)	1	C	C (0)	0	S	G	T	A
PF3D7_0110600	773	PF3D7_0110600_773	S	1								PF3D7_0507500_294	NGS_SNP.Pf3D7_05_v3.308677	Pf3D7_05_v3: 308,677	294	0.9	98.3	non-syn	T	T (1)	1	C	C (0)	0	S	G	T	A
PF3D7_0110600	794	PF3D7_0110600_794	S	1								PF3D7_0507600_566	NGS_SNP.Pf3D7_05_v3.314895	Pf3D7_05_v3: 314,895	566	0.9	98.3	non-syn	G	G (1)	1	A	A (0)	0	S	N	G	N/A
PF3D7_0110600	798	PF3D7_0110600_798	S	1								PF3D7_0507800_115	NGS_SNP.Pf3D7_05_v3.322582	Pf3D7_05_v3: 322,582	115	0.9	96.5	non-syn	C	C (1)	1	T	T (0)	0	S	L	C	N/A
PF3D7_0110600	799	PF3D7_0110600_799	S	1								PF3D7_0507800_570	NGS_SNP.Pf3D7_05_v3.323947	Pf3D7_05_v3: 323,947	570	0.9	93	non-syn	C	C (1)	1	T	T (0)	0	S	L	C	N/A
PF3D7_0110600	814	PF3D7_0110600_814	S	1								PF3D7_0508500_199	NGS_SNP.Pf3D7_05_v3.354444	Pf3D7_05_v3: 354,444	199	1	86.1	non-syn	C	C (1)	1	T	T (0)	0	S	K	C	G
PF3D7_0110600	826	PF3D7_0110600_826	S	1								PF3D7_0508500_2076	NGS_SNP.Pf3D7_05_v3.348813	Pf3D7_05_v3: 348,813	2076	0.9	99.1	non-syn	G	G (1)	1	A	A (0)	0	S	F	G	C
PF3D7_0110600	866	PF3D7_0110600_866	S	1								PF3D7_0508600_219	NGS_SNP.Pf3D7_05_v3.356876	Pf3D7_05_v3: 356,876	219	0.9	97.4	non-syn	A	A (1)	1	G	G (0)	0	S	G	A	N/A
PF3D7_0110600	1012	PF3D7_0110600_1012	S	1								PF3D7_0508700_1475	NGS_SNP.Pf3D7_05_v3.362683	Pf3D7_05_v3: 362,683	1475	0.9	100	non-syn	A	A (1)	1	C	C (0)	0	S	R	A	N/A
PF3D7_0110600	1095	PF3D7_0110600_1095	S	1								PF3D7_0508900_2750	NGS_SNP.Pf3D7_05_v3.375270	Pf3D7_05_v3: 375,270	2750	0.9	97.4	non-syn	G	G (1)	1	A	A (0)	0	S	N	G	N/A
PF3D7_0110600	1100	PF3D7_0110600_1100	S	1								PF3D7_0508900_99	NGS_SNP.Pf3D7_05_v3.367317	Pf3D7_05_v3: 367,317	99	0.9	95.7	non-syn	C	C (1)	1	T	T (0)	0	S	F	C	N/A
PF3D7_0110600	1264	PF3D7_0110600_1264	S	1								PF3D7_0509100_904	NGS_SNP.Pf3D7_05_v3.383786	Pf3D7_05_v3: 383,786	904	0.9	98.3	non-syn	T	T (1)	1	C	C (0)	0	S	P	T	N/A
PF3D7_0110600	1279	PF3D7_0110600_1279	S	1								PF3D7_0510100_1525	NGS_SNP.Pf3D7_05_v3.425781	Pf3D7_05_v3: 425,781	1525	0.9	97.4	non-syn	T	T (1)	1	A	A (0)	0	S	C	T	A
PF3D7_0110600	1303	PF3D7_0110600_1303	S	1								PF3D7_0510100_468	NGS_SNP.Pf3D7_05_v3.428952	Pf3D7_05_v3: 428,952	468	0.9	96.5	non-syn	A	A (1)	1	C	C (0)	0	S	A	A	T
PF3D7_0110600	1326	PF3D7_0110600_1326	S	1								PF3D7_0510100_947	NGS_SNP.Pf3D7_05_v3.427514	Pf3D7_05_v3: 427,514	947	0.9	94.8	non-syn	C	C (1)	1	T	T (0)	0	S	N	C	G
PF3D7_0110700	12	PF3D7_0110700_12	S	1								PF3D7_0510400_166	NGS_SNP.Pf3D7_05_v3.444756	Pf3D7_05_v3: 444,756	166	0.9	96.5	non-syn	C	C (1)	1	T	T (0)	0	S	L	C	N/A
PF3D7_0110700	23	PF3D7_0110700_23	S	1								PF3D7_0510400_225	NGS_SNP.Pf3D7_05_v3.444932	Pf3D7_05_v3: 444,932	225	0.9	96.5	non-syn	T	T (1)	1	C	C (0)	0	S	P	T	N/A
PF3D7_0110700	31	PF3D7_0110700_31	S	1								PF3D7_0511300_622	NGS_SNP.Pf3D7_05_v3.476876	Pf3D7_05_v3: 476,876	622	0.9	93	non-syn	C	C (1)	1	T	T (0)	0	S	N	C	G
PF3D7_0110700	54	PF3D7_0110700_54	S	1								PF3D7_0513200_1698	NGS_SNP.Pf3D7_05_v3.564893	Pf3D7_05_v3: 564,893	1698	1	91.3	non-syn	C	C (1)	1	T	T (0)	0	S	F	C	N/A
PF3D7_0110700	127	PF3D7_0110700_127	S	1								PF3D7_0513600_117	NGS_SNP.Pf3D7_05_v3.578156	Pf3D7_05_v3: 578,156	117	0.9	97.4	non-syn	G	G (1)	1	A	A (0)	0	S	F	G	C
PF3D7_0110700	206	PF3D7_0110700_206	S	1								PF3D7_0513600_190	NGS_SNP.Pf3D7_05_v3.577938	Pf3D7_05_v3: 577,938	190	0.9	96.5	non-syn	A	A (1)	1	T	T (0)	0	S	T	A	T
PF3D7_0110700	314	PF3D7_0110700_314	S	1								PF3D7_0515300_839	NGS_SNP.Pf3D7_05_v3.631495	Pf3D7_05_v3: 631,495	839	0.9	94.8	non-syn	T	T (1)	1	G	G (0)	0	S	A	T	N/A
PF3D7_0110700	358	PF3D7_0110700_358	S	1								PF3D7_0515300_843	NGS_SNP.Pf3D7_05_v3.631508	Pf3D7_05_v3: 631,508	843	0.9	94.8	non-syn	G	G (1)	1	T	T (0)	0	S	I	G	N/A
PF3D7_0110700	381	PF3D7_0110700_381	S	1								PF3D7_0515600_1167	NGS_SNP.Pf3D7_05_v3.651852	Pf3D7_05_v3: 651,852	1167	1	83.5	non-syn	T	T (1)	1	C	C (0)	0	S	P	T	N/A
PF3D7_0110700	415	PF3D7_0110700_415	S	1								PF3D7_0516300_288	NGS_SNP.Pf3D7_05_v3.679772	Pf3D7_05_v3: 679,772	288	0.9	99.1	non-syn	C	C (1)	1	A	A (0)	0	S	Y	C	N/A
PF3D7_0110700	417	PF3D7_0110700_417	S	1								PF3D7_0516300_95	NGS_SNP.Pf3D7_05_v3.679193	Pf3D7_05_v3: 679,193	95	0.9	94.8	non-syn	G	G (1)	1	A	A (0)	0	S	N	G	N/A
PF3D7_0110800	83	PF3D7_0110800_83	S	1								PF3D7_0516700_629	NGS_SNP.Pf3D7_05_v3.696664	Pf3D7_05_v3: 696,664	629	0.9	96.5	non-syn	A	A (1)	1	G	G (0)	0	S	G	A	N/A
PF3D7_0111000	454	PF3D7_0111000_454	S	1								PF3D7_0516800_1302	NGS_SNP.Pf3D7_05_v3.703352	Pf3D7_05_v3: 703,352	1302	0.9	96.5	non-syn	C	C (1)	1	T	T (0)	0	S	N	C	G
PF3D7_0111000	455	PF3D7_0111000_455	S	1								PF3D7_0516800_1399	NGS_SNP.Pf3D7_05_v3.703061	Pf3D7_05_v3: 703,061	1399	0.9	95.7	non-syn	C	C (1)	1	A	A (0)	0	S	I	C	G
PF3D7_0111000	512	PF3D7_0111000_512	S	1								PF3D7_0516800_16	NGS_SNP.Pf3D7_05_v3.707210	Pf3D7_05_v3: 707,210	16	0.9	95.7	non-syn	C	C (1)	1	T	T (0)	0	S	N	C	G
PF3D7_0111000	540	PF3D7_0111000_540	S	1								PF3D7_0517900_387	NGS_SNP.Pf3D7_05_v3.748318	Pf3D7_05_v3: 748,318	387	0.9	97.4	non-syn	C	C (1)	1	T	T (0)	0	S	N	C	G
PF3D7_0111000	733	PF3D7_0111000_733	S	1								PF3D7_0518500_224	NGS_SNP.Pf3D7_05_v3.766233	Pf3D7_05_v3: 766,233	224	0.9	97.4	non-syn	C	C (1)	1	T	T (0)	0	S	N	C	G
PF3D7_0111000	745	PF3D7_0111000_745	S	1								PF3D7_0520100_604	NGS_SNP.Pf3D7_05_v3.833792	Pf3D7_05_v3: 833,792	604	1	88.7	non-syn	G	G (1)	1	A	A (0)	0	S	N	G	N/A
PF3D7_0111000	966	PF3D7_0111000_966	S	1								PF3D7_0520700_608	NGS_SNP.Pf3D7_05_v3.846944	Pf3D7_05_v3: 846,944	608	0.9	96.5	non-syn	T	T (1)	1	A	A (0)	0	S	Y	T	A
PF3D7_0111400	207	PF3D7_0111400_207	S	1								PF3D7_0520700_608	NGS_SNP.Pf3D7_05_v3.846945	Pf3D7_05_v3: 846,945	608	0.9	96.5	non-syn	G	G (1)	1	T	T (0)	0	S	Y	G	C
PF3D7_0111400	208	PF3D7_0111400_208	S	1								PF3D7_0520700_74	NGS_SNP.Pf3D7_05_v3.848548	Pf3D7_05_v3: 848,548	74	0.9	93.9	non-syn	T	T (1)	1	A	A (0)	0	S	C	T	A
PF3D7_0111400	228	PF3D7_0111400_228	S	1								PF3D7_0521000_264	NGS_SNP.Pf3D7_05_v3.860139	Pf3D7_05_v3: 860,139	264	0.9	98.3	non-syn	G	G (1)	1	A	A (0)	0	S	L	G	C
PF3D7_0111400	345	PF3D7_0111400_345	S	1								PF3D7_0521700_11	NGS_SNP.Pf3D7_05_v3.882407	Pf3D7_05_v3: 882,407	11	0.9	97.4	non-syn	G	G (1)	1	A	A (0)	0	S	N	G	N/A
PF3D7_0111400	389	PF3D7_0111400_389	S	1								PF3D7_0521900_132	NGS_SNP.Pf3D7_05_v3.889328	Pf3D7_05_v3: 889,328	132	0.9	98.3	non-syn	G	G (1)	1	T	T (0)	0	S	I	G	N/A
PF3D7_0111400	414	PF3D7_0111400_414	S	1								PF3D7_0521900_660	NGS_SNP.Pf3D7_05_v3.890912	Pf3D7_05_v3: 890,912	660	0.9	97.4	non-syn	C	C (1)	1	A	A (0)	0	S	Y	C	N/A
PF3D7_0111400	461	PF3D7_0111400_461	S	1								PF3D7_0521900_705	NGS_SNP.Pf3D7_05_v3.891047	Pf3D7_05_v3: 891,047	705	0.9	98.3	non-syn	G	G (1)	1	A	A (0)	0	S	N	G	N/A
PF3D7_0111400	490	PF3D7_0111400_490	S	1								PF3D7_0522400_1477	NGS_SNP.Pf3D7_05_v3.912651	Pf3D7_05_v3: 912,651	1477	0.9	96.5	non-syn	C	C (1)	1	A	A (0)	0	S	Y	C	N/A
PF3D7_0111500	204	PF3D7_0111500_204	S	1								PF3D7_0522400_2249	NGS_SNP.Pf3D7_05_v3.914966	Pf3D7_05_v3: 914,966	2249	0.9	95.7	non-syn	T	T (1)	1	A	A (0)	0	S	T	T	N/A
PF3D7_0111500	212	PF3D7_0111500_212	S	1								PF3D7_0522400_3602	NGS_SNP.Pf3D7_05_v3.919025	Pf3D7_05_v3: 919,025	3602	0.9	94.8	non-syn	A	A (1)	1	T	T (0)	0	S	C	A	N/A
PF3D7_0111600	83	PF3D7_0111600_83	S	1								PF3D7_0522400_3972	NGS_SNP.Pf3D7_05_v3.920137	Pf3D7_05_v3: 920,137	3972	0.9	96.5	non-syn	C	C (1)	1	A	A (0)	0	S	R	C	N/A
PF3D7_0111800	77	PF3D7_0111800_77	S	1								PF3D7_0522400_4577	NGS_SNP.Pf3D7_05_v3.921952	Pf3D7_05_v3: 921,952	4577	0.9	97.4	non-syn	T	T (1)	1	A	A (0)	0	S	R	T	N/A
PF3D7_0111800	123	PF3D7_0111800_123	S	1								PF3D7_0522400_7959	NGS_SNP.Pf3D7_05_v3.932267	Pf3D7_05_v3: 932,267	7959	0.9	97.4	non-syn	G	G (1)	1	A	A (0)	0	S	N	G	N/A
PF3D7_0111800	550	PF3D7_0111800_550	S	1								PF3D7_0522400_8711	NGS_SNP.Pf3D7_05_v3.934523	Pf3D7_05_v3: 934,523	8711	0.9	96.5	non-syn	G	G (1)	1	A	A (0)	0	S	N	G	N/A
PF3D7_0111800	578	PF3D7_0111800_578	S	1								PF3D7_0522900_244	NGS_SNP.Pf3D7_05_v3.949682	Pf3D7_05_v3: 949,682	244	0.9	95.7	non-syn	T	T (1)	1	A	A (0)	0	S	R	T	N/A
PF3D7_0111800	587	PF3D7_0111800_587	S	1								PF3D7_0522900_586	NGS_SNP.Pf3D7_05_v3.950706	Pf3D7_05_v3: 950,706	586	0.9	98.3	non-syn	A	A (1)	1	C	C (0)	0	S	R	A	N/A
PF3D7_0111900	75	PF3D7_0111900_75	S	1								PF3D7_0522900_670	NGS_SNP.Pf3D7_05_v3.950959	Pf3D7_05_v3: 950,959	670	0.9	98.3	non-syn	G	G (1)	1	T	T (0)	0	S	I	G	N/A
PF3D7_0112200	11	PF3D7_0112200_11	S	1								PF3D7_0523000_1153	NGS_SNP.Pf3D7_05_v3.961348	Pf3D7_05_v3: 961,348	1153	0.9	98.3	non-syn	T	T (1)	1	A	A (0)	0	S	R	T	N/A
PF3D7_0112200	78	PF3D7_0112200_78	S	1								PF3D7_0523800_188	NGS_SNP.Pf3D7_05_v3.990567	Pf3D7_05_v3: 990,567	188	0.9	92.2	non-syn	G	G (1)	1	A	A (0)	0	S	N	G	N/A
PF3D7_0112200	86	PF3D7_0112200_86	S	1								PF3D7_0523900_155	NGS_SNP.Pf3D7_05_v3.993581	Pf3D7_05_v3: 993,581	155	0.9	99.1	non-syn	G	G (1)	1	T	T (0)	0	S	Y	G	C
PF3D7_0112200	97	PF3D7_0112200_97	S	1								PF3D7_0524100_770	NGS_SNP.Pf3D7_05_v3.1006545	Pf3D7_05_v3: 1,006,545	770	0.9	97.4	non-syn	G	G (1)	1	T	T (0)	0	S	I	G	N/A
PF3D7_0112200	163	PF3D7_0112200_163	S	1								PF3D7_0525100_582	NGS_SNP.Pf3D7_05_v3.1043488	Pf3D7_05_v3: 1,043,488	582	0.9	98.3	non-syn	T	T (1)	1	A	A (0)	0	S	T	T	N/A
PF3D7_0112200	235	PF3D7_0112200_235	S	1								PF3D7_0525200_1556	NGS_SNP.Pf3D7_05_v3.1050129	Pf3D7_05_v3: 1,050,129	1556	0.9	97.4	non-syn	T	T (1)	1	G	G (0)	0	S	R	T	N/A
PF3D7_0112200	236	PF3D7_0112200_236	S	1								PF3D7_0525200_274	NGS_SNP.Pf3D7_05_v3.1046281	Pf3D7_05_v3: 1,046,281	274	0.9	98.3	non-syn	A	A (1)	1	G	G (0)	0	S	G	A	N/A
PF3D7_0112200	244	PF3D7_0112200_244	S	1								PF3D7_0525200_733	NGS_SNP.Pf3D7_05_v3.1047658	Pf3D7_05_v3: 1,047,658	733	1	83.5	non-syn	A	A (1)	1	G	G (0)	0	S	G	A	N/A
PF3D7_0112200	249	PF3D7_0112200_249	S	1								PF3D7_0526200_2	NGS_SNP.Pf3D7_05_v3.1083812	Pf3D7_05_v3: 1,083,812	2	1.3	67.8	non-syn	C	C (1)	1	A	A (0)	0	S	G	C	G
PF3D7_0112200	257	PF3D7_0112200_257	S	1								PF3D7_0526200_2	NGS_SNP.Pf3D7_05_v3.1083813	Pf3D7_05_v3: 1,083,813	2	1.3	67	non-syn	T	T (1)	1	C	C (0)	0	S	G	T	A
PF3D7_0112200	258	PF3D7_0112200_258	S	1								PF3D7_0526200_9	NGS_SNP.Pf3D7_05_v3.1083791	Pf3D7_05_v3: 1,083,791	9	1.2	72.2	non-syn	C	C (1)	1	T	T (0)	0	S	N	C	G
PF3D7_0112200	259	PF3D7_0112200_259	S	1								PF3D7_0526500_1097	NGS_SNP.Pf3D7_05_v3.1094218	Pf3D7_05_v3: 1,094,218	1097	0.9	92.2	non-syn	T	T (1)	1	G	G (0)	0	S	A	T	N/A
PF3D7_0112200	544	PF3D7_0112200_544	S	1								PF3D7_0526500_12	NGS_SNP.Pf3D7_05_v3.1090964	Pf3D7_05_v3: 1,090,964	12	0.9	92.2	non-syn	G	G (1)	1	A	A (0)	0	S	N	G	N/A
PF3D7_0112200	590	PF3D7_0112200_590	S	1								PF3D7_0526500_219	NGS_SNP.Pf3D7_05_v3.1091585	Pf3D7_05_v3: 1,091,585	219	0.9	93	non-syn	G	G (1)	1	A	A (0)	0	S	N	G	N/A
PF3D7_0112200	611	PF3D7_0112200_611	S	1								PF3D7_0526500_54	NGS_SNP.Pf3D7_05_v3.1091090	Pf3D7_05_v3: 1,091,090	54	0.9	95.7	non-syn	G	G (1)	1	T	T (0)	0	S	I	G	N/A
PF3D7_0112200	613	PF3D7_0112200_613	S	1								PF3D7_0526600_1394	NGS_SNP.Pf3D7_05_v3.1105383	Pf3D7_05_v3: 1,105,383	1394	0.9	97.4	non-syn	G	G (1)	1	A	A (0)	0	S	N	G	N/A
PF3D7_0112200	619	PF3D7_0112200_619	S	1								PF3D7_0526600_1898	NGS_SNP.Pf3D7_05_v3.1106894	Pf3D7_05_v3: 1,106,894	1898	0.9	100	non-syn	A	A (1)	1	G	G (0)	0	S	V	A	N/A
PF3D7_0112200	641	PF3D7_0112200_641	S	1								PF3D7_0526600_2865	NGS_SNP.Pf3D7_05_v3.1109797	Pf3D7_05_v3: 1,109,797	2865	0.9	97.4	non-syn	T	T (1)	1	A	A (0)	0	S	R	T	N/A
PF3D7_0112200	1009	PF3D7_0112200_1009	S	1								PF3D7_0526600_3529	NGS_SNP.Pf3D7_05_v3.1111788	Pf3D7_05_v3: 1,111,788	3529	0.9	97.4	non-syn	C	C (1)	1	T	T (0)	0	S	L	C	N/A
PF3D7_0112200	1011	PF3D7_0112200_1011	S	1								PF3D7_0527000_844	NGS_SNP.Pf3D7_05_v3.1125616	Pf3D7_05_v3: 1,125,616	844	0.9	98.3	non-syn	G	G (1)	1	A	A (0)	0	S	F	G	C
PF3D7_0112200	1016	PF3D7_0112200_1016	S	1								PF3D7_0527600_216	NGS_SNP.Pf3D7_05_v3.1147305	Pf3D7_05_v3: 1,147,305	216	0.9	95.7	non-syn	C	C (1)	1	T	T (0)	0	S	N	C	G
PF3D7_0112200	1049	PF3D7_0112200_1049	S	1								PF3D7_0529000_299	NGS_SNP.Pf3D7_05_v3.1188051	Pf3D7_05_v3: 1,188,051	299	0.9	95.7	non-syn	G	G (1)	1	A	A (0)	0	S	F	G	C
PF3D7_0112200	1119	PF3D7_0112200_1119	S	1								PF3D7_0529400_68	NGS_SNP.Pf3D7_05_v3.1199366	Pf3D7_05_v3: 1,199,366	68	0.9	95.7	non-syn	A	A (1)	1	G	G (0)	0	S	G	A	N/A
PF3D7_0112200	1120	PF3D7_0112200_1120	S	1								PF3D7_0529400_N/A	NGS_SNP.Pf3D7_05_v3.1205099	Pf3D7_05_v3: 1,205,099	N/A	0.9	98.3	non-syn	G	G (1)	1	A	A (0)	0	S	N	G	N/A
PF3D7_0112200	1121	PF3D7_0112200_1121	S	1								PF3D7_0529800_1368	NGS_SNP.Pf3D7_05_v3.1217758	Pf3D7_05_v3: 1,217,758	1368	0.9	98.3	non-syn	G	G (1)	1	A	A (0)	0	S	N	G	N/A
PF3D7_0112200	1129	PF3D7_0112200_1129	S	1								PF3D7_0530300_1057	NGS_SNP.Pf3D7_05_v3.1236569	Pf3D7_05_v3: 1,236,569	1057	0.9	99.1	non-syn	A	A (1)	1	T	T (0)	0	S	C	A	N/A
PF3D7_0112200	1136	PF3D7_0112200_1136	S	1								PF3D7_0530300_201	NGS_SNP.Pf3D7_05_v3.1234001	Pf3D7_05_v3: 1,234,001	201	0.9	93.9	non-syn	A	A (1)	1	C	C (0)	0	S	R	A	N/A
PF3D7_0112200	1510	PF3D7_0112200_1510	S	1								PF3D7_0530300_265	NGS_SNP.Pf3D7_05_v3.1234194	Pf3D7_05_v3: 1,234,194	265	0.9	98.3	non-syn	C	C (1)	1	T	T (0)	0	S	F	C	N/A
PF3D7_0112200	1514	PF3D7_0112200_1514	S	1								PF3D7_0530300_586	NGS_SNP.Pf3D7_05_v3.1235156	Pf3D7_05_v3: 1,235,156	586	0.9	98.3	non-syn	A	A (1)	1	G	G (0)	0	S	-	A	N/A
PF3D7_0112200	1523	PF3D7_0112200_1523	S	1								PF3D7_0530700_28	NGS_SNP.Pf3D7_05_v3.1250818	Pf3D7_05_v3: 1,250,818	28	0.9	92.2	non-syn	A	A (1)	1	T	T (0)	0	S	C	A	N/A
PF3D7_0112200	1525	PF3D7_0112200_1525	S	1								PF3D7_0530700_650	NGS_SNP.Pf3D7_05_v3.1252887	Pf3D7_05_v3: 1,252,887	650	0.9	96.5	non-syn	C	C (1)	1	T	T (0)	0	S	L	C	N/A
PF3D7_0113000	83	PF3D7_0113000_83	S	1								PF3D7_0530900_1048	NGS_SNP.Pf3D7_05_v3.1262608	Pf3D7_05_v3: 1,262,608	1048	0.9	97.4	non-syn	G	G (1)	1	A	A (0)	0	S	F	G	C
PF3D7_0113000	98	PF3D7_0113000_98	S	1								PF3D7_0530900_1320	NGS_SNP.Pf3D7_05_v3.1261792	Pf3D7_05_v3: 1,261,792	1320	0.9	94.8	non-syn	C	C (1)	1	T	T (0)	0	S	N	C	G
PF3D7_0113000	116	PF3D7_0113000_116	S	1								PF3D7_0530900_1583	NGS_SNP.Pf3D7_05_v3.1261004	Pf3D7_05_v3: 1,261,004	1583	0.9	96.5	non-syn	T	T (1)	1	A	A (0)	0	S	C	T	A
PF3D7_0113000	168	PF3D7_0113000_168	S	1								PF3D7_0530900_1866	NGS_SNP.Pf3D7_05_v3.1260155	Pf3D7_05_v3: 1,260,155	1866	0.9	99.1	non-syn	A	A (1)	1	T	T (0)	0	S	T	A	T
PF3D7_0113000	172	PF3D7_0113000_172	S	1								PF3D7_0530900_429	NGS_SNP.Pf3D7_05_v3.1264465	Pf3D7_05_v3: 1,264,465	429	0.9	98.3	non-syn	C	C (1)	1	T	T (0)	0	S	N	C	G
PF3D7_0113000	244	PF3D7_0113000_244	S	1								PF3D7_0530900_669	NGS_SNP.Pf3D7_05_v3.1263746	Pf3D7_05_v3: 1,263,746	669	0.9	97.4	non-syn	A	A (1)	1	T	T (0)	0	S	T	A	T
PF3D7_0113000	479	PF3D7_0113000_479	S	1								PF3D7_0531100_1383	NGS_SNP.Pf3D7_05_v3.1274337	Pf3D7_05_v3: 1,274,337	1383	0.9	96.5	non-syn	G	G (1)	1	A	A (0)	0	S	L	G	C
PF3D7_0113200	131	PF3D7_0113200_131	S	1								PF3D7_0531100_1480	NGS_SNP.Pf3D7_05_v3.1274045	Pf3D7_05_v3: 1,274,045	1480	0.9	96.5	non-syn	G	G (1)	1	C	C (0)	0	S	R	G	C
PF3D7_0113200	138	PF3D7_0113200_138	S	1								PF3D7_0531100_1759	NGS_SNP.Pf3D7_05_v3.1273210	Pf3D7_05_v3: 1,273,210	1759	0.9	95.7	non-syn	T	T (1)	1	G	G (0)	0	S	R	T	A
PF3D7_0113200	156	PF3D7_0113200_156	S	1								PF3D7_0531100_2108	NGS_SNP.Pf3D7_05_v3.1272163	Pf3D7_05_v3: 1,272,163	2108	0.9	96.5	non-syn	A	A (1)	1	T	T (0)	0	S	T	A	T
PF3D7_0113200	180	PF3D7_0113200_180	S	1								PF3D7_0531100_2350	NGS_SNP.Pf3D7_05_v3.1271436	Pf3D7_05_v3: 1,271,436	2350	0.9	96.5	non-syn	C	C (1)	1	T	T (0)	0	S	N	C	G
PF3D7_0113200	188	PF3D7_0113200_188	S	1								PF3D7_0531100_762	NGS_SNP.Pf3D7_05_v3.1276201	Pf3D7_05_v3: 1,276,201	762	0.9	93	non-syn	A	A (1)	1	G	G (0)	0	S	P	A	T
PF3D7_0113200	190	PF3D7_0113200_190	S	1								PF3D7_0602000_2	NGS_SNP.Pf3D7_06_v3.86919	Pf3D7_06_v3: 86,919	2	0.9	97.4	non-syn	T	T (1)	1	G	G (0)	0	S	R	T	A
PF3D7_0113200	191	PF3D7_0113200_191	S	1								PF3D7_0602000_518	NGS_SNP.Pf3D7_06_v3.85371	Pf3D7_06_v3: 85,371	518	0.9	96.5	non-syn	A	A (1)	1	G	G (0)	0	S	P	A	T
PF3D7_0113200	299	PF3D7_0113200_299	S	1								PF3D7_0602000_733	NGS_SNP.Pf3D7_06_v3.84726	Pf3D7_06_v3: 84,726	733	0.9	97.4	non-syn	T	T (1)	1	C	C (0)	0	S	G	T	A
PF3D7_0113200	309	PF3D7_0113200_309	S	1								PF3D7_0602100_1086	NGS_SNP.Pf3D7_06_v3.95762	Pf3D7_06_v3: 95,762	1086	0.9	96.5	non-syn	G	G (1)	1	C	C (0)	0	S	T	G	N/A
PF3D7_0113200	365	PF3D7_0113200_365	S	1								PF3D7_0602100_1226	NGS_SNP.Pf3D7_06_v3.96182	Pf3D7_06_v3: 96,182	1226	0.9	96.5	non-syn	G	G (1)	1	C	C (0)	0	S	T	G	N/A
PF3D7_0113200	393	PF3D7_0113200_393	S	1								PF3D7_0602100_913	NGS_SNP.Pf3D7_06_v3.95242	Pf3D7_06_v3: 95,242	913	0.9	98.3	non-syn	A	A (1)	1	G	G (0)	0	S	G	A	N/A
PF3D7_0113900	92	PF3D7_0113900_92	S	1								PF3D7_0603000_533	NGS_SNP.Pf3D7_06_v3.124231	Pf3D7_06_v3: 124,231	533	0.9	96.5	non-syn	C	C (1)	1	T	T (0)	0	S	L	C	N/A
PF3D7_0114000	135	PF3D7_0114000_135	S	1								PF3D7_0603400_310	NGS_SNP.Pf3D7_06_v3.135533	Pf3D7_06_v3: 135,533	310	0.9	100	non-syn	C	C (1)	1	T	T (0)	0	S	N	C	G
PF3D7_0114000	410	PF3D7_0114000_410	S	1								PF3D7_0603400_540	NGS_SNP.Pf3D7_06_v3.134843	Pf3D7_06_v3: 134,843	540	0.9	95.7	non-syn	G	G (1)	1	A	A (0)	0	S	T	G	C
PF3D7_0114000	530	PF3D7_0114000_530	S	1								PF3D7_0603400_804	NGS_SNP.Pf3D7_06_v3.134052	Pf3D7_06_v3: 134,052	804	0.9	99.1	non-syn	T	T (1)	1	A	A (0)	0	S	C	T	A
PF3D7_0114000	545	PF3D7_0114000_545	S	1								PF3D7_0603400_954	NGS_SNP.Pf3D7_06_v3.133601	Pf3D7_06_v3: 133,601	954	0.9	96.5	non-syn	G	G (1)	1	A	A (0)	0	S	F	G	C
PF3D7_0114000	635	PF3D7_0114000_635	S	1								PF3D7_0603900_305	NGS_SNP.Pf3D7_06_v3.161469	Pf3D7_06_v3: 161,469	305	0.9	96.5	non-syn	A	A (1)	1	C	C (0)	0	S	A	A	T
PF3D7_0114000	695	PF3D7_0114000_695	S	1								PF3D7_0603900_329	NGS_SNP.Pf3D7_06_v3.161396	Pf3D7_06_v3: 161,396	329	0.9	95.7	non-syn	G	G (1)	1	A	A (0)	0	S	F	G	C
PF3D7_0114000	885	PF3D7_0114000_885	S	1								PF3D7_0604000_861	NGS_SNP.Pf3D7_06_v3.167278	Pf3D7_06_v3: 167,278	861	0.9	95.7	non-syn	A	A (1)	1	C	C (0)	0	S	R	A	T
PF3D7_0114100	78	PF3D7_0114100_78	S	1								PF3D7_0604100_492	NGS_SNP.Pf3D7_06_v3.175766	Pf3D7_06_v3: 175,766	492	0.9	95.7	non-syn	C	C (1)	1	T	T (0)	0	S	N	C	G
PF3D7_0114100	81	PF3D7_0114100_81	S	1								PF3D7_0604300_564	NGS_SNP.Pf3D7_06_v3.183906	Pf3D7_06_v3: 183,906	564	0.9	92.2	non-syn	G	G (1)	1	C	C (0)	0	S	T	G	N/A
PF3D7_0114500	65	PF3D7_0114500_65	S	1								PF3D7_0604500_1177	NGS_SNP.Pf3D7_06_v3.192541	Pf3D7_06_v3: 192,541	1177	0.9	96.5	non-syn	G	G (1)	1	A	A (0)	0	S	N	G	N/A
PF3D7_0115000	987	PF3D7_0115000_987	S	1								PF3D7_0604500_1867	NGS_SNP.Pf3D7_06_v3.194610	Pf3D7_06_v3: 194,610	1867	0.9	99.1	non-syn	T	T (1)	1	A	A (0)	0	S	T	T	N/A
PF3D7_0115700	182	PF3D7_0115700_182	S	1								PF3D7_0604500_2465	NGS_SNP.Pf3D7_06_v3.196405	Pf3D7_06_v3: 196,405	2465	0.9	97.4	non-syn	G	G (1)	1	T	T (0)	0	S	I	G	N/A
PF3D7_0201500	184	PF3D7_0201500_184	S	1								PF3D7_0604500_2465	NGS_SNP.Pf3D7_06_v3.196406	Pf3D7_06_v3: 196,406	2465	0.9	97.4	non-syn	C	C (1)	1	T	T (0)	0	S	I	C	N/A
PF3D7_0201800	144	PF3D7_0201800_144	S	1								PF3D7_0604500_404	NGS_SNP.Pf3D7_06_v3.190222	Pf3D7_06_v3: 190,222	404	0.9	98.3	non-syn	G	G (1)	1	A	A (0)	0	S	N	G	N/A
PF3D7_0201800	165	PF3D7_0201800_165	S	1								PF3D7_0605800_594	NGS_SNP.Pf3D7_06_v3.242741	Pf3D7_06_v3: 242,741	594	0.9	97.4	non-syn	G	G (1)	1	C	C (0)	0	S	W	G	C
PF3D7_0201800	209	PF3D7_0201800_209	S	1								PF3D7_0606000_247	NGS_SNP.Pf3D7_06_v3.253064	Pf3D7_06_v3: 253,064	247	1	86.1	non-syn	G	G (1)	1	T	T (0)	0	S	Y	G	C
PF3D7_0201900	73	PF3D7_0201900_73	S	1								PF3D7_0606000_289	NGS_SNP.Pf3D7_06_v3.252938	Pf3D7_06_v3: 252,938	289	1.1	80.9	non-syn	C	C (1)	1	T	T (0)	0	S	C	C	G
PF3D7_0201900	145	PF3D7_0201900_145	S	1								PF3D7_0606000_446	NGS_SNP.Pf3D7_06_v3.252467	Pf3D7_06_v3: 252,467	446	0.9	97.4	non-syn	C	C (1)	1	A	A (0)	0	S	I	C	G
PF3D7_0201900	208	PF3D7_0201900_208	S	1								PF3D7_0606500_281	NGS_SNP.Pf3D7_06_v3.267558	Pf3D7_06_v3: 267,558	281	0.9	93	non-syn	C	C (1)	1	T	T (0)	0	S	N	C	G
PF3D7_0201900	1360	PF3D7_0201900_1360	S	1								PF3D7_0606600_957	NGS_SNP.Pf3D7_06_v3.274894	Pf3D7_06_v3: 274,894	957	0.9	97.4	non-syn	A	A (1)	1	G	G (0)	0	S	P	A	T
PF3D7_0201900	1503	PF3D7_0201900_1503	S	1								PF3D7_0606700_251	NGS_SNP.Pf3D7_06_v3.282800	Pf3D7_06_v3: 282,800	251	0.9	98.3	non-syn	G	G (1)	1	A	A (0)	0	S	C	G	N/A
PF3D7_0201900	2422	PF3D7_0201900_2422	S	1								PF3D7_0606700_933	NGS_SNP.Pf3D7_06_v3.284846	Pf3D7_06_v3: 284,846	933	0.9	98.3	non-syn	G	G (1)	1	C	C (0)	0	S	T	G	N/A
PF3D7_0201900	2426	PF3D7_0201900_2426	S	1								PF3D7_0606700_933	NGS_SNP.Pf3D7_06_v3.284847	Pf3D7_06_v3: 284,847	933	0.9	97.4	non-syn	T	T (1)	1	G	G (0)	0	S	T	T	N/A
PF3D7_0201900	2427	PF3D7_0201900_2427	S	1								PF3D7_0609000_2372	NGS_SNP.Pf3D7_06_v3.377375	Pf3D7_06_v3: 377,375	2372	0.9	97.4	non-syn	C	C (1)	1	T	T (0)	0	S	L	C	N/A
PF3D7_0202000	188	PF3D7_0202000_188	S	1								PF3D7_0609000_2787	NGS_SNP.Pf3D7_06_v3.378620	Pf3D7_06_v3: 378,620	2787	0.9	95.7	non-syn	C	C (1)	1	T	T (0)	0	S	L	C	N/A
PF3D7_0202000	199	PF3D7_0202000_199	S	1								PF3D7_0609000_3729	NGS_SNP.Pf3D7_06_v3.381446	Pf3D7_06_v3: 381,446	3729	1	87	non-syn	G	G (1)	1	A	A (0)	0	S	N	G	N/A
PF3D7_0202000	344	PF3D7_0202000_344	S	1								PF3D7_0609000_4099	NGS_SNP.Pf3D7_06_v3.382557	Pf3D7_06_v3: 382,557	4099	0.9	95.7	non-syn	T	T (1)	1	G	G (0)	0	S	R	T	N/A
PF3D7_0202000	345	PF3D7_0202000_345	S	1								PF3D7_0609000_455	NGS_SNP.Pf3D7_06_v3.371625	Pf3D7_06_v3: 371,625	455	0.9	95.7	non-syn	C	C (1)	1	A	A (0)	0	S	R	C	N/A
PF3D7_0202000	347	PF3D7_0202000_347	S	1								PF3D7_0609000_463	NGS_SNP.Pf3D7_06_v3.371648	Pf3D7_06_v3: 371,648	463	0.9	96.5	non-syn	G	G (1)	1	C	C (0)	0	S	T	G	N/A
PF3D7_0202000	348	PF3D7_0202000_348	S	1								PF3D7_0609000_5096	NGS_SNP.Pf3D7_06_v3.385548	Pf3D7_06_v3: 385,548	5096	0.9	95.7	non-syn	T	T (1)	1	A	A (0)	0	S	R	T	N/A
PF3D7_0202000	403	PF3D7_0202000_403	S	1								PF3D7_0609300_777	NGS_SNP.Pf3D7_06_v3.398571	Pf3D7_06_v3: 398,571	777	0.9	96.5	non-syn	C	C (1)	1	A	A (0)	0	S	Y	C	N/A
PF3D7_0202000	406	PF3D7_0202000_406	S	1								PF3D7_0609700_1707	NGS_SNP.Pf3D7_06_v3.418945	Pf3D7_06_v3: 418,945	1707	0.9	97.4	non-syn	C	C (1)	1	G	G (0)	0	S	C	C	N/A
PF3D7_0202000	430	PF3D7_0202000_430	S	1								PF3D7_0610200_857	NGS_SNP.Pf3D7_06_v3.437976	Pf3D7_06_v3: 437,976	857	0.9	98.3	non-syn	G	G (1)	1	T	T (0)	0	S	E	G	C
PF3D7_0202000	433	PF3D7_0202000_433	S	1								PF3D7_0610200_857	NGS_SNP.Pf3D7_06_v3.437977	Pf3D7_06_v3: 437,977	857	0.9	98.3	non-syn	A	A (1)	1	C	C (0)	0	S	E	A	T
PF3D7_0202000	436	PF3D7_0202000_436	S	1								PF3D7_0611400_609	NGS_SNP.Pf3D7_06_v3.472325	Pf3D7_06_v3: 472,325	609	0.9	96.5	non-syn	G	G (1)	1	A	A (0)	0	S	L	G	C
PF3D7_0202000	451	PF3D7_0202000_451	S	1								PF3D7_0611600_271	NGS_SNP.Pf3D7_06_v3.486256	Pf3D7_06_v3: 486,256	271	0.9	97.4	non-syn	T	T (1)	1	C	C (0)	0	S	G	T	A
PF3D7_0202000	472	PF3D7_0202000_472	S	1								PF3D7_0613600_985	NGS_SNP.Pf3D7_06_v3.558077	Pf3D7_06_v3: 558,077	985	0.9	98.3	non-syn	C	C (1)	1	A	A (0)	0	S	Y	C	N/A
PF3D7_0202000	494	PF3D7_0202000_494	S	1								PF3D7_0613800_1194	NGS_SNP.Pf3D7_06_v3.569719	Pf3D7_06_v3: 569,719	1194	0.9	99.1	non-syn	C	C (1)	1	T	T (0)	0	S	L	C	N/A
PF3D7_0202000	496	PF3D7_0202000_496	S	1								PF3D7_0613800_1214	NGS_SNP.Pf3D7_06_v3.569778	Pf3D7_06_v3: 569,778	1214	0.9	97.4	non-syn	A	A (1)	1	T	T (0)	0	S	C	A	N/A
PF3D7_0202000	501	PF3D7_0202000_501	S	1								PF3D7_0613800_2398	NGS_SNP.Pf3D7_06_v3.573331	Pf3D7_06_v3: 573,331	2398	1.1	80	non-syn	C	C (1)	1	G	G (0)	0	S	C	C	N/A
PF3D7_0202000	524	PF3D7_0202000_524	S	1								PF3D7_0613800_3442	NGS_SNP.Pf3D7_06_v3.576783	Pf3D7_06_v3: 576,783	3442	0.9	98.3	non-syn	C	C (1)	1	T	T (0)	0	S	F	C	N/A
PF3D7_0202000	548	PF3D7_0202000_548	S	1								PF3D7_0613800_3904	NGS_SNP.Pf3D7_06_v3.578374	Pf3D7_06_v3: 578,374	3904	0.9	97.4	non-syn	C	C (1)	1	A	A (0)	0	S	Y	C	N/A
PF3D7_0202000	550	PF3D7_0202000_550	S	1								PF3D7_0613800_3935	NGS_SNP.Pf3D7_06_v3.578467	Pf3D7_06_v3: 578,467	3935	0.9	96.5	non-syn	G	G (1)	1	C	C (0)	0	S	T	G	N/A
PF3D7_0202000	558	PF3D7_0202000_558	S	1								PF3D7_0613800_405	NGS_SNP.Pf3D7_06_v3.567352	Pf3D7_06_v3: 567,352	405	0.9	98.3	non-syn	C	C (1)	1	T	T (0)	0	S	F	C	N/A
PF3D7_0202000	578	PF3D7_0202000_578	S	1								PF3D7_0613900_1693	NGS_SNP.Pf3D7_06_v3.580819	Pf3D7_06_v3: 580,819	1693	0.9	99.1	non-syn	C	C (1)	1	A	A (0)	0	S	I	C	G
PF3D7_0202000	588	PF3D7_0202000_588	S	1								PF3D7_0613900_285	NGS_SNP.Pf3D7_06_v3.585043	Pf3D7_06_v3: 585,043	285	0.9	96.5	non-syn	C	C (1)	1	A	A (0)	0	S	I	C	G
PF3D7_0202000	598	PF3D7_0202000_598	S	1								PF3D7_0614300_360	NGS_SNP.Pf3D7_06_v3.599439	Pf3D7_06_v3: 599,439	360	0.9	95.7	non-syn	G	G (1)	1	A	A (0)	0	S	L	G	C
PF3D7_0202000	603	PF3D7_0202000_603	S	1								PF3D7_0614300_724	NGS_SNP.Pf3D7_06_v3.598347	Pf3D7_06_v3: 598,347	724	0.9	97.4	non-syn	C	C (1)	1	T	T (0)	0	S	N	C	G
PF3D7_0202000	634	PF3D7_0202000_634	S	1								PF3D7_0615000_87	NGS_SNP.Pf3D7_06_v3.622531	Pf3D7_06_v3: 622,531	87	0.9	99.1	non-syn	G	G (1)	1	T	T (0)	0	S	I	G	N/A
PF3D7_0202100	145	PF3D7_0202100_145	S	1								PF3D7_0615500_230	NGS_SNP.Pf3D7_06_v3.644740	Pf3D7_06_v3: 644,740	230	0.9	97.4	non-syn	C	C (1)	1	A	A (0)	0	S	Y	C	N/A
PF3D7_0202200	142	PF3D7_0202200_142	S	1								PF3D7_0615500_346	NGS_SNP.Pf3D7_06_v3.645088	Pf3D7_06_v3: 645,088	346	0.9	97.4	non-syn	G	G (1)	1	A	A (0)	0	S	N	G	N/A
PF3D7_0202200	151	PF3D7_0202200_151	S	1								PF3D7_0615600_1249	NGS_SNP.Pf3D7_06_v3.650755	Pf3D7_06_v3: 650,755	1249	0.9	94.8	non-syn	T	T (1)	1	A	A (0)	0	S	C	T	A
PF3D7_0202200	160	PF3D7_0202200_160	S	1								PF3D7_0615600_809	NGS_SNP.Pf3D7_06_v3.652299	Pf3D7_06_v3: 652,299	809	0.9	98.3	non-syn	G	G (1)	1	A	A (0)	0	S	F	G	C
PF3D7_0202400	64	PF3D7_0202400_64	S	1								PF3D7_0615600_92	NGS_SNP.Pf3D7_06_v3.654784	Pf3D7_06_v3: 654,784	92	0.9	96.5	non-syn	T	T (1)	1	A	A (0)	0	S	C	T	A
PF3D7_0202400	158	PF3D7_0202400_158	S	1								PF3D7_0615900_1061	NGS_SNP.Pf3D7_06_v3.664675	Pf3D7_06_v3: 664,675	1061	0.9	99.1	non-syn	T	T (1)	1	A	A (0)	0	S	C	T	A
PF3D7_0202400	174	PF3D7_0202400_174	S	1								PF3D7_0615900_753	NGS_SNP.Pf3D7_06_v3.665598	Pf3D7_06_v3: 665,598	753	0.9	93	non-syn	C	C (1)	1	T	T (0)	0	S	N	C	G
PF3D7_0202400	297	PF3D7_0202400_297	S	1								PF3D7_0615900_779	NGS_SNP.Pf3D7_06_v3.665520	Pf3D7_06_v3: 665,520	779	1	90.4	non-syn	G	G (1)	1	C	C (0)	0	S	C	G	C
PF3D7_0202400	442	PF3D7_0202400_442	S	1								PF3D7_0615900_947	NGS_SNP.Pf3D7_06_v3.665016	Pf3D7_06_v3: 665,016	947	0.9	97.4	non-syn	C	C (1)	1	T	T (0)	0	S	N	C	G
PF3D7_0202400	543	PF3D7_0202400_543	S	1								PF3D7_0616600_166	NGS_SNP.Pf3D7_06_v3.690635	Pf3D7_06_v3: 690,635	166	0.9	95.7	non-syn	G	G (1)	1	A	A (0)	0	S	F	G	C
PF3D7_0202400	914	PF3D7_0202400_914	S	1								PF3D7_0616900_1055	NGS_SNP.Pf3D7_06_v3.702414	Pf3D7_06_v3: 702,414	1055	0.9	96.5	non-syn	A	A (1)	1	C	C (0)	0	S	R	A	N/A
PF3D7_0202400	938	PF3D7_0202400_938	S	1								PF3D7_0618600_29	NGS_SNP.Pf3D7_06_v3.777751	Pf3D7_06_v3: 777,751	29	0.9	93	non-syn	T	T (1)	1	G	G (0)	0	S	R	T	A
PF3D7_0202400	986	PF3D7_0202400_986	S	1								PF3D7_0619300_1441	NGS_SNP.Pf3D7_06_v3.810230	Pf3D7_06_v3: 810,230	1441	1	90.4	non-syn	A	A (1)	1	T	T (0)	0	S	I	A	T
PF3D7_0202500	98	PF3D7_0202500_98	S	1								PF3D7_0619300_2018	NGS_SNP.Pf3D7_06_v3.808500	Pf3D7_06_v3: 808,500	2018	0.9	98.3	non-syn	G	G (1)	1	A	A (0)	0	S	F	G	C
PF3D7_0202500	100	PF3D7_0202500_100	S	1								PF3D7_0619500_498	NGS_SNP.Pf3D7_06_v3.822756	Pf3D7_06_v3: 822,756	498	0.9	98.3	non-syn	A	A (1)	1	C	C (0)	0	S	A	A	T
PF3D7_0202500	101	PF3D7_0202500_101	S	1								PF3D7_0619800_658	NGS_SNP.Pf3D7_06_v3.836906	Pf3D7_06_v3: 836,906	658	0.9	94.8	non-syn	G	G (1)	1	T	T (0)	0	S	Y	G	C
PF3D7_0202600	294	PF3D7_0202600_294	S	1								PF3D7_0620300_147	NGS_SNP.Pf3D7_06_v3.850425	Pf3D7_06_v3: 850,425	147	0.9	95.7	non-syn	C	C (1)	1	T	T (0)	0	S	N	C	G
PF3D7_0202600	336	PF3D7_0202600_336	S	1								PF3D7_0620300_185	NGS_SNP.Pf3D7_06_v3.850311	Pf3D7_06_v3: 850,311	185	0.9	93	non-syn	G	G (1)	1	A	A (0)	0	S	L	G	C
PF3D7_0202600	357	PF3D7_0202600_357	S	1								PF3D7_0620300_733	NGS_SNP.Pf3D7_06_v3.848667	Pf3D7_06_v3: 848,667	733	1	90.4	non-syn	G	G (1)	1	A	A (0)	0	S	F	G	C
PF3D7_0202600	418	PF3D7_0202600_418	S	1								PF3D7_0620500_261	NGS_SNP.Pf3D7_06_v3.855941	Pf3D7_06_v3: 855,941	261	0.9	99.1	non-syn	G	G (1)	1	A	A (0)	0	S	N	G	N/A
PF3D7_0202600	434	PF3D7_0202600_434	S	1								PF3D7_0620700_204	NGS_SNP.Pf3D7_06_v3.859504	Pf3D7_06_v3: 859,504	204	0.9	95.7	non-syn	G	G (1)	1	A	A (0)	0	S	F	G	C
PF3D7_0202600	437	PF3D7_0202600_437	S	1								PF3D7_0620700_87	NGS_SNP.Pf3D7_06_v3.859856	Pf3D7_06_v3: 859,856	87	0.9	96.5	non-syn	T	T (1)	1	A	A (0)	0	S	C	T	A
PF3D7_0202600	514	PF3D7_0202600_514	S	1								PF3D7_0621100_165	NGS_SNP.Pf3D7_06_v3.869416	Pf3D7_06_v3: 869,416	165	0.9	95.7	non-syn	G	G (1)	1	A	A (0)	0	S	L	G	C
PF3D7_0202600	704	PF3D7_0202600_704	S	1								PF3D7_0622800_1422	NGS_SNP.Pf3D7_06_v3.923948	Pf3D7_06_v3: 923,948	1422	0.9	92.2	non-syn	A	A (1)	1	T	T (0)	0	S	C	A	N/A
PF3D7_0202600	750	PF3D7_0202600_750	S	1								PF3D7_0622800_818	NGS_SNP.Pf3D7_06_v3.922137	Pf3D7_06_v3: 922,137	818	0.9	97.4	non-syn	C	C (1)	1	T	T (0)	0	S	L	C	N/A
PF3D7_0202600	777	PF3D7_0202600_777	S	1								PF3D7_0622800_873	NGS_SNP.Pf3D7_06_v3.922301	Pf3D7_06_v3: 922,301	873	0.9	97.4	non-syn	A	A (1)	1	C	C (0)	0	S	P	A	N/A
PF3D7_0202600	807	PF3D7_0202600_807	S	1								PF3D7_0622800_873	NGS_SNP.Pf3D7_06_v3.922302	Pf3D7_06_v3: 922,302	873	0.9	97.4	non-syn	G	G (1)	1	C	C (0)	0	S	P	G	N/A
PF3D7_0202600	833	PF3D7_0202600_833	S	1								PF3D7_0622800_873	NGS_SNP.Pf3D7_06_v3.922303	Pf3D7_06_v3: 922,303	873	0.9	97.4	non-syn	T	T (1)	1	C	C (0)	0	S	P	T	N/A
PF3D7_0202600	1058	PF3D7_0202600_1058	S	1								PF3D7_0622900_493	NGS_SNP.Pf3D7_06_v3.929597	Pf3D7_06_v3: 929,597	493	0.9	94.8	non-syn	G	G (1)	1	A	A (0)	0	S	L	G	C
PF3D7_0202600	1077	PF3D7_0202600_1077	S	1								PF3D7_0623100_366	NGS_SNP.Pf3D7_06_v3.941632	Pf3D7_06_v3: 941,632	366	0.9	96.5	non-syn	T	T (1)	1	C	C (0)	0	S	G	T	A
PF3D7_0202600	1079	PF3D7_0202600_1079	S	1								PF3D7_0623800_144	NGS_SNP.Pf3D7_06_v3.970525	Pf3D7_06_v3: 970,525	144	0.9	93	non-syn	C	C (1)	1	T	T (0)	0	S	N	C	G
PF3D7_0202600	1080	PF3D7_0202600_1080	S	1								PF3D7_0623800_920	NGS_SNP.Pf3D7_06_v3.968197	Pf3D7_06_v3: 968,197	920	0.9	95.7	non-syn	C	C (1)	1	T	T (0)	0	S	N	C	G
PF3D7_0202600	1085	PF3D7_0202600_1085	S	1								PF3D7_0624600_959	NGS_SNP.Pf3D7_06_v3.1002399	Pf3D7_06_v3: 1,002,399	959	0.9	95.7	non-syn	G	G (1)	1	A	A (0)	0	S	N	G	N/A
PF3D7_0202600	1178	PF3D7_0202600_1178	S	1								PF3D7_0624600_976	NGS_SNP.Pf3D7_06_v3.1002451	Pf3D7_06_v3: 1,002,451	976	0.9	95.7	non-syn	C	C (1)	1	A	A (0)	0	S	R	C	N/A
PF3D7_0203000	23	PF3D7_0203000_23	S	1								PF3D7_0624800_225	NGS_SNP.Pf3D7_06_v3.1012630	Pf3D7_06_v3: 1,012,630	225	0.9	96.5	non-syn	G	G (1)	1	A	A (0)	0	S	L	G	C
PF3D7_0203000	143	PF3D7_0203000_143	S	1								PF3D7_0625800_238	NGS_SNP.Pf3D7_06_v3.1044258	Pf3D7_06_v3: 1,044,258	238	0.9	97.4	non-syn	G	G (1)	1	A	A (0)	0	S	N	G	N/A
PF3D7_0203000	153	PF3D7_0203000_153	S	1								PF3D7_0626400_463	NGS_SNP.Pf3D7_06_v3.1066533	Pf3D7_06_v3: 1,066,533	463	0.9	100	non-syn	A	A (1)	1	G	G (0)	0	S	G	A	N/A
PF3D7_0203000	279	PF3D7_0203000_279	S	1								PF3D7_0626400_463	NGS_SNP.Pf3D7_06_v3.1066535	Pf3D7_06_v3: 1,066,535	463	0.9	100	non-syn	C	C (1)	1	T	T (0)	0	S	G	C	N/A
PF3D7_0203000	969	PF3D7_0203000_969	S	1								PF3D7_0626500_66	NGS_SNP.Pf3D7_06_v3.1070159	Pf3D7_06_v3: 1,070,159	66	1.1	81.7	non-syn	T	T (1)	1	C	C (0)	0	S	D	T	N/A
PF3D7_0203000	983	PF3D7_0203000_983	S	1								PF3D7_0626700_294	NGS_SNP.Pf3D7_06_v3.1075897	Pf3D7_06_v3: 1,075,897	294	0.9	97.4	non-syn	T	T (1)	1	G	G (0)	0	S	A	T	N/A
PF3D7_0203000	1143	PF3D7_0203000_1143	S	1								PF3D7_0627100_607	NGS_SNP.Pf3D7_06_v3.1091008	Pf3D7_06_v3: 1,091,008	607	0.9	94.8	non-syn	T	T (1)	1	G	G (0)	0	S	A	T	N/A
PF3D7_0203000	1156	PF3D7_0203000_1156	S	1								PF3D7_0627100_786	NGS_SNP.Pf3D7_06_v3.1091545	Pf3D7_06_v3: 1,091,545	786	0.9	98.3	non-syn	T	T (1)	1	G	G (0)	0	S	A	T	N/A
PF3D7_0203000	1234	PF3D7_0203000_1234	S	1								PF3D7_0627800_15	NGS_SNP.Pf3D7_06_v3.1117495	Pf3D7_06_v3: 1,117,495	15	0.9	97.4	non-syn	A	A (1)	1	G	G (0)	0	S	P	A	T
PF3D7_0203000	1427	PF3D7_0203000_1427	S	1								PF3D7_0627800_283	NGS_SNP.Pf3D7_06_v3.1116690	Pf3D7_06_v3: 1,116,690	283	0.9	96.5	non-syn	C	C (1)	1	T	T (0)	0	S	N	C	G
PF3D7_0203000	1469	PF3D7_0203000_1469	S	1								PF3D7_0627800_636	NGS_SNP.Pf3D7_06_v3.1115631	Pf3D7_06_v3: 1,115,631	636	0.9	99.1	non-syn	C	C (1)	1	T	T (0)	0	S	N	C	G
PF3D7_0203000	1706	PF3D7_0203000_1706	S	1								PF3D7_0628100_2068	NGS_SNP.Pf3D7_06_v3.1147463	Pf3D7_06_v3: 1,147,463	2068	0.9	100	non-syn	T	T (1)	1	A	A (0)	0	S	C	T	A
PF3D7_0203000	1807	PF3D7_0203000_1807	S	1								PF3D7_0628100_3091	NGS_SNP.Pf3D7_06_v3.1144393	Pf3D7_06_v3: 1,144,393	3091	0.9	96.5	non-syn	C	C (1)	1	T	T (0)	0	S	N	C	G
PF3D7_0203000	1906	PF3D7_0203000_1906	S	1								PF3D7_0628100_5355	NGS_SNP.Pf3D7_06_v3.1137600	Pf3D7_06_v3: 1,137,600	5355	0.9	97.4	non-syn	T	T (1)	1	A	A (0)	0	S	F	T	A
PF3D7_0203100	3	PF3D7_0203100_3	S	1								PF3D7_0628100_5610	NGS_SNP.Pf3D7_06_v3.1136836	Pf3D7_06_v3: 1,136,836	5610	0.9	100	non-syn	G	G (1)	1	T	T (0)	0	S	Y	G	C
PF3D7_0203100	432	PF3D7_0203100_432	S	1								PF3D7_0628100_8754	NGS_SNP.Pf3D7_06_v3.1127405	Pf3D7_06_v3: 1,127,405	8754	0.9	97.4	non-syn	T	T (1)	1	A	A (0)	0	S	C	T	A
PF3D7_0203100	547	PF3D7_0203100_547	S	1								PF3D7_0628200_697	NGS_SNP.Pf3D7_06_v3.1161950	Pf3D7_06_v3: 1,161,950	697	0.9	95.7	non-syn	A	A (1)	1	T	T (0)	0	S	C	A	N/A
PF3D7_0203100	555	PF3D7_0203100_555	S	1								PF3D7_0629400_765	NGS_SNP.Pf3D7_06_v3.1212713	Pf3D7_06_v3: 1,212,713	765	1	83.5	non-syn	G	G (1)	1	A	A (0)	0	S	N	G	N/A
PF3D7_0203100	612	PF3D7_0203100_612	S	1								PF3D7_0629700_1063	NGS_SNP.Pf3D7_06_v3.1225128	Pf3D7_06_v3: 1,225,128	1063	0.9	93.9	non-syn	G	G (1)	1	A	A (0)	0	S	N	G	N/A
PF3D7_0203100	808	PF3D7_0203100_808	S	1								PF3D7_0629700_1297	NGS_SNP.Pf3D7_06_v3.1225830	Pf3D7_06_v3: 1,225,830	1297	0.9	96.5	non-syn	G	G (1)	1	A	A (0)	0	S	N	G	N/A
PF3D7_0203100	846	PF3D7_0203100_846	S	1								PF3D7_0629700_3595	NGS_SNP.Pf3D7_06_v3.1232723	Pf3D7_06_v3: 1,232,723	3595	0.9	98.3	non-syn	T	T (1)	1	C	C (0)	0	S	P	T	N/A
PF3D7_0203100	873	PF3D7_0203100_873	S	1								PF3D7_0629700_4370	NGS_SNP.Pf3D7_06_v3.1235048	Pf3D7_06_v3: 1,235,048	4370	0.9	98.3	non-syn	A	A (1)	1	T	T (0)	0	S	C	A	N/A
PF3D7_0203100	928	PF3D7_0203100_928	S	1								PF3D7_0629700_4402	NGS_SNP.Pf3D7_06_v3.1235144	Pf3D7_06_v3: 1,235,144	4402	0.9	96.5	non-syn	A	A (1)	1	T	T (0)	0	S	C	A	N/A
PF3D7_0203100	1765	PF3D7_0203100_1765	S	1								PF3D7_0629700_5901	NGS_SNP.Pf3D7_06_v3.1239643	Pf3D7_06_v3: 1,239,643	5901	0.9	93.9	non-syn	T	T (1)	1	G	G (0)	0	S	R	T	N/A
PF3D7_0203100	2411	PF3D7_0203100_2411	S	1								PF3D7_0630100_372	NGS_SNP.Pf3D7_06_v3.1255826	Pf3D7_06_v3: 1,255,826	372	0.9	93.9	non-syn	C	C (1)	1	T	T (0)	0	S	N	C	G
PF3D7_0203100	2460	PF3D7_0203100_2460	S	1								PF3D7_0630100_496	NGS_SNP.Pf3D7_06_v3.1255454	Pf3D7_06_v3: 1,255,454	496	0.9	95.7	non-syn	G	G (1)	1	A	A (0)	0	S	F	G	C
PF3D7_0203200	27	PF3D7_0203200_27	S	1								PF3D7_0630800_198	NGS_SNP.Pf3D7_06_v3.1289549	Pf3D7_06_v3: 1,289,549	198	0.9	95.7	non-syn	C	C (1)	1	T	T (0)	0	S	L	C	N/A
PF3D7_0203200	61	PF3D7_0203200_61	S	1								PF3D7_0701900_664	NGS_SNP.Pf3D7_07_v3.80794	Pf3D7_07_v3: 80,794	664	0.9	96.5	non-syn	C	C (1)	1	T	T (0)	0	S	N	C	G
PF3D7_0203200	76	PF3D7_0203200_76	S	1								PF3D7_0702500_171	NGS_SNP.Pf3D7_07_v3.105207	Pf3D7_07_v3: 105,207	171	0.9	98.3	non-syn	C	C (1)	1	T	T (0)	0	S	N	C	G
PF3D7_0203200	213	PF3D7_0203200_213	S	1								PF3D7_0702500_196	NGS_SNP.Pf3D7_07_v3.105131	Pf3D7_07_v3: 105,131	196	0.9	96.5	non-syn	G	G (1)	1	T	T (0)	0	S	R	G	C
PF3D7_0203300	3	PF3D7_0203300_3	S	1								PF3D7_0703200_1253	NGS_SNP.Pf3D7_07_v3.123378	Pf3D7_07_v3: 123,378	1253	0.9	96.5	non-syn	G	G (1)	1	A	A (0)	0	S	F	G	C
PF3D7_0203400	25	PF3D7_0203400_25	S	1								PF3D7_0703200_1486	NGS_SNP.Pf3D7_07_v3.122679	Pf3D7_07_v3: 122,679	1486	0.9	93	non-syn	G	G (1)	1	A	A (0)	0	S	L	G	C
PF3D7_0203400	26	PF3D7_0203400_26	S	1								PF3D7_0703500_214	NGS_SNP.Pf3D7_07_v3.136246	Pf3D7_07_v3: 136,246	214	1.4	64.3	non-syn	G	G (1)	1	A	A (0)	0	S	N	G	N/A
PF3D7_0203400	28	PF3D7_0203400_28	S	1								PF3D7_0703500_298	NGS_SNP.Pf3D7_07_v3.136497	Pf3D7_07_v3: 136,497	298	1.1	82.6	non-syn	T	T (1)	1	A	A (0)	0	S	T	T	N/A
PF3D7_0203400	41	PF3D7_0203400_41	S	1								PF3D7_0703500_298	NGS_SNP.Pf3D7_07_v3.136498	Pf3D7_07_v3: 136,498	298	1	83.5	non-syn	C	C (1)	1	A	A (0)	0	S	T	C	N/A
PF3D7_0203400	86	PF3D7_0203400_86	S	1								PF3D7_0703500_988	NGS_SNP.Pf3D7_07_v3.138569	Pf3D7_07_v3: 138,569	988	1.3	68.7	non-syn	T	T (1)	1	A	A (0)	0	S	R	T	N/A
PF3D7_0203400	87	PF3D7_0203400_87	S	1								PF3D7_0703800_598	NGS_SNP.Pf3D7_07_v3.151597	Pf3D7_07_v3: 151,597	598	0.9	99.1	non-syn	T	T (1)	1	A	A (0)	0	S	R	T	N/A
PF3D7_0203600	172	PF3D7_0203600_172	S	1								PF3D7_0703900_2403	NGS_SNP.Pf3D7_07_v3.159189	Pf3D7_07_v3: 159,189	2403	0.9	96.5	non-syn	C	C (1)	1	T	T (0)	0	S	N	C	G
PF3D7_0203600	180	PF3D7_0203600_180	S	1								PF3D7_0703900_403	NGS_SNP.Pf3D7_07_v3.165189	Pf3D7_07_v3: 165,189	403	0.9	97.4	non-syn	G	G (1)	1	C	C (0)	0	S	C	G	C
PF3D7_0203600	230	PF3D7_0203600_230	S	1								PF3D7_0704000_613	NGS_SNP.Pf3D7_07_v3.175458	Pf3D7_07_v3: 175,458	613	0.9	97.4	non-syn	C	C (1)	1	G	G (0)	0	S	T	C	G
PF3D7_0203600	232	PF3D7_0203600_232	S	1								PF3D7_0704100_1953	NGS_SNP.Pf3D7_07_v3.185893	Pf3D7_07_v3: 185,893	1953	0.9	95.7	non-syn	C	C (1)	1	A	A (0)	0	S	Y	C	N/A
PF3D7_0203600	261	PF3D7_0203600_261	S	1								PF3D7_0704100_662	NGS_SNP.Pf3D7_07_v3.182020	Pf3D7_07_v3: 182,020	662	0.9	95.7	non-syn	C	C (1)	1	T	T (0)	0	S	L	C	N/A
PF3D7_0203600	262	PF3D7_0203600_262	S	1								PF3D7_0704100_974	NGS_SNP.Pf3D7_07_v3.182955	Pf3D7_07_v3: 182,955	974	0.9	95.7	non-syn	T	T (1)	1	C	C (0)	0	S	P	T	N/A
PF3D7_0203700	360	PF3D7_0203700_360	S	1								PF3D7_0704200_469	NGS_SNP.Pf3D7_07_v3.193485	Pf3D7_07_v3: 193,485	469	0.9	98.3	non-syn	G	G (1)	1	C	C (0)	0	S	C	G	C
PF3D7_0204200	117	PF3D7_0204200_117	S	1								PF3D7_0704300_851	NGS_SNP.Pf3D7_07_v3.200242	Pf3D7_07_v3: 200,242	851	0.9	95.7	non-syn	G	G (1)	1	A	A (0)	0	S	N	G	N/A
PF3D7_0204200	125	PF3D7_0204200_125	S	1								PF3D7_0704400_419	NGS_SNP.Pf3D7_07_v3.205972	Pf3D7_07_v3: 205,972	419	0.9	97.4	non-syn	A	A (1)	1	T	T (0)	0	S	C	A	N/A
PF3D7_0204200	131	PF3D7_0204200_131	S	1								PF3D7_0704400_776	NGS_SNP.Pf3D7_07_v3.207043	Pf3D7_07_v3: 207,043	776	0.9	99.1	non-syn	A	A (1)	1	T	T (0)	0	S	R	A	N/A
PF3D7_0204200	177	PF3D7_0204200_177	S	1								PF3D7_0704400_83	NGS_SNP.Pf3D7_07_v3.204965	Pf3D7_07_v3: 204,965	83	0.9	94.8	non-syn	G	G (1)	1	T	T (0)	0	S	I	G	N/A
PF3D7_0204200	268	PF3D7_0204200_268	S	1								PF3D7_0704400_916	NGS_SNP.Pf3D7_07_v3.207464	Pf3D7_07_v3: 207,464	916	0.9	97.4	non-syn	G	G (1)	1	A	A (0)	0	S	N	G	N/A
PF3D7_0204500	7	PF3D7_0204500_7	S	1								PF3D7_0704400_919	NGS_SNP.Pf3D7_07_v3.207473	Pf3D7_07_v3: 207,473	919	0.9	96.5	non-syn	G	G (1)	1	A	A (0)	0	S	N	G	N/A
PF3D7_0204700	4	PF3D7_0204700_4	S	1								PF3D7_0704500_331	NGS_SNP.Pf3D7_07_v3.212510	Pf3D7_07_v3: 212,510	331	1.1	81.7	non-syn	G	G (1)	1	T	T (0)	0	S	Y	G	C
PF3D7_0204700	5	PF3D7_0204700_5	S	1								PF3D7_0704600_1476	NGS_SNP.Pf3D7_07_v3.224461	Pf3D7_07_v3: 224,461	1476	0.9	100	non-syn	G	G (1)	1	C	C (0)	0	S	R	G	C
PF3D7_0204700	10	PF3D7_0204700_10	S	1								PF3D7_0704600_1769	NGS_SNP.Pf3D7_07_v3.223583	Pf3D7_07_v3: 223,583	1769	0.9	96.5	non-syn	C	C (1)	1	T	T (0)	0	S	N	C	G
PF3D7_0204700	502	PF3D7_0204700_502	S	1								PF3D7_0704600_2425	NGS_SNP.Pf3D7_07_v3.221615	Pf3D7_07_v3: 221,615	2425	0.9	97.4	non-syn	G	G (1)	1	C	C (0)	0	S	C	G	C
PF3D7_0205100	58	PF3D7_0205100_58	S	1								PF3D7_0704600_3222	NGS_SNP.Pf3D7_07_v3.219224	Pf3D7_07_v3: 219,224	3222	0.9	99.1	non-syn	G	G (1)	1	A	A (0)	0	S	L	G	C
PF3D7_0205100	585	PF3D7_0205100_585	S	1								PF3D7_0704600_3458	NGS_SNP.Pf3D7_07_v3.218516	Pf3D7_07_v3: 218,516	3458	0.9	97.4	non-syn	C	C (1)	1	T	T (0)	0	S	N	C	G
PF3D7_0205100	607	PF3D7_0205100_607	S	1								PF3D7_0704600_858	NGS_SNP.Pf3D7_07_v3.226316	Pf3D7_07_v3: 226,316	858	0.9	97.4	non-syn	C	C (1)	1	T	T (0)	0	S	N	C	G
PF3D7_0205800	118	PF3D7_0205800_118	S	1								PF3D7_0704700_225	NGS_SNP.Pf3D7_07_v3.234074	Pf3D7_07_v3: 234,074	225	0.9	95.7	non-syn	C	C (1)	1	T	T (0)	0	S	L	C	N/A
PF3D7_0205900	10	PF3D7_0205900_10	S	1								PF3D7_0704700_862	NGS_SNP.Pf3D7_07_v3.235985	Pf3D7_07_v3: 235,985	862	0.9	94.8	non-syn	G	G (1)	1	T	T (0)	0	S	I	G	N/A
PF3D7_0205900	28	PF3D7_0205900_28	S	1								PF3D7_0704800_409	NGS_SNP.Pf3D7_07_v3.240828	Pf3D7_07_v3: 240,828	409	0.9	100	non-syn	A	A (1)	1	C	C (0)	0	S	A	A	T
PF3D7_0205900	654	PF3D7_0205900_654	S	1								PF3D7_0705000_172	NGS_SNP.Pf3D7_07_v3.249639	Pf3D7_07_v3: 249,639	172	1	87.8	non-syn	T	T (1)	1	A	A (0)	0	S	C	T	A
PF3D7_0205900	964	PF3D7_0205900_964	S	1								PF3D7_0705000_302	NGS_SNP.Pf3D7_07_v3.249248	Pf3D7_07_v3: 249,248	302	0.9	97.4	non-syn	G	G (1)	1	C	C (0)	0	S	C	G	C
PF3D7_0206000	879	PF3D7_0206000_879	S	1								PF3D7_0705100_111	NGS_SNP.Pf3D7_07_v3.252613	Pf3D7_07_v3: 252,613	111	0.9	99.1	non-syn	G	G (1)	1	A	A (0)	0	S	N	G	N/A
PF3D7_0206000	991	PF3D7_0206000_991	S	1								PF3D7_0705100_868	NGS_SNP.Pf3D7_07_v3.254883	Pf3D7_07_v3: 254,883	868	0.9	97.4	non-syn	T	T (1)	1	A	A (0)	0	S	T	T	N/A
PF3D7_0206000	1057	PF3D7_0206000_1057	S	1								PF3D7_0705300_479	NGS_SNP.Pf3D7_07_v3.263412	Pf3D7_07_v3: 263,412	479	0.9	97.4	non-syn	C	C (1)	1	G	G (0)	0	S	C	C	N/A
PF3D7_0206000	1094	PF3D7_0206000_1094	S	1								PF3D7_0705500_1254	NGS_SNP.Pf3D7_07_v3.274946	Pf3D7_07_v3: 274,946	1254	0.9	98.3	non-syn	G	G (1)	1	A	A (0)	0	S	L	G	C
PF3D7_0206000	1111	PF3D7_0206000_1111	S	1								PF3D7_0705500_1834	NGS_SNP.Pf3D7_07_v3.273206	Pf3D7_07_v3: 273,206	1834	0.9	98.3	non-syn	C	C (1)	1	G	G (0)	0	S	T	C	G
PF3D7_0206000	1415	PF3D7_0206000_1415	S	1								PF3D7_0705500_2331	NGS_SNP.Pf3D7_07_v3.271714	Pf3D7_07_v3: 271,714	2331	0.9	98.3	non-syn	A	A (1)	1	C	C (0)	0	S	N	A	T
PF3D7_0206000	1483	PF3D7_0206000_1483	S	1								PF3D7_0705500_2653	NGS_SNP.Pf3D7_07_v3.270509	Pf3D7_07_v3: 270,509	2653	0.9	93	non-syn	C	C (1)	1	T	T (0)	0	S	N	C	G
PF3D7_0206200	29	PF3D7_0206200_29	S	1								PF3D7_0705500_448	NGS_SNP.Pf3D7_07_v3.277363	Pf3D7_07_v3: 277,363	448	0.9	97.4	non-syn	G	G (1)	1	T	T (0)	0	S	R	G	C
PF3D7_0206200	36	PF3D7_0206200_36	S	1								PF3D7_0705500_720	NGS_SNP.Pf3D7_07_v3.276549	Pf3D7_07_v3: 276,549	720	0.9	98.3	non-syn	T	T (1)	1	C	C (0)	0	S	G	T	A
PF3D7_0206200	45	PF3D7_0206200_45	S	1								PF3D7_0706100_929	NGS_SNP.Pf3D7_07_v3.299986	Pf3D7_07_v3: 299,986	929	0.9	95.7	non-syn	T	T (1)	1	A	A (0)	0	S	N	T	A
PF3D7_0206200	48	PF3D7_0206200_48	S	1								PF3D7_0706300_42	NGS_SNP.Pf3D7_07_v3.305687	Pf3D7_07_v3: 305,687	42	0.9	95.7	non-syn	C	C (1)	1	A	A (0)	0	S	Y	C	N/A
PF3D7_0206500	214	PF3D7_0206500_214	S	1								PF3D7_0706500_1211	NGS_SNP.Pf3D7_07_v3.311391	Pf3D7_07_v3: 311,391	1211	1	88.7	non-syn	C	C (1)	1	T	T (0)	0	S	N	C	G
PF3D7_0206500	622	PF3D7_0206500_622	S	1								PF3D7_0706500_211	NGS_SNP.Pf3D7_07_v3.314392	Pf3D7_07_v3: 314,392	211	0.9	95.7	non-syn	A	A (1)	1	T	T (0)	0	S	T	A	T
PF3D7_0206700	178	PF3D7_0206700_178	S	1								PF3D7_0706500_315	NGS_SNP.Pf3D7_07_v3.314080	Pf3D7_07_v3: 314,080	315	0.9	94.8	non-syn	T	T (1)	1	A	A (0)	0	S	C	T	A
PF3D7_0206700	464	PF3D7_0206700_464	S	1								PF3D7_0706500_355	NGS_SNP.Pf3D7_07_v3.313959	Pf3D7_07_v3: 313,959	355	0.9	93.9	non-syn	C	C (1)	1	T	T (0)	0	S	N	C	G
PF3D7_0206800	114	PF3D7_0206800_114	S	1								PF3D7_0706500_867	NGS_SNP.Pf3D7_07_v3.312423	Pf3D7_07_v3: 312,423	867	1	87	non-syn	C	C (1)	1	T	T (0)	0	S	N	C	G
PF3D7_0206800	119	PF3D7_0206800_119	S	1								PF3D7_0707200_2033	NGS_SNP.Pf3D7_07_v3.330229	Pf3D7_07_v3: 330,229	2033	0.9	99.1	non-syn	A	A (1)	1	G	G (0)	0	S	P	A	T
PF3D7_0206800	151	PF3D7_0206800_151	S	1								PF3D7_0707300_57	NGS_SNP.Pf3D7_07_v3.339165	Pf3D7_07_v3: 339,165	57	1	87	non-syn	C	C (1)	1	T	T (0)	0	S	F	C	N/A
PF3D7_0206800	157	PF3D7_0206800_157	S	1								PF3D7_0707500_1471	NGS_SNP.Pf3D7_07_v3.352688	Pf3D7_07_v3: 352,688	1471	0.9	93	non-syn	G	G (1)	1	A	A (0)	0	S	N	G	N/A
PF3D7_0206800	223	PF3D7_0206800_223	S	1								PF3D7_0707500_642	NGS_SNP.Pf3D7_07_v3.350201	Pf3D7_07_v3: 350,201	642	0.9	93.9	non-syn	G	G (1)	1	A	A (0)	0	S	N	G	N/A
PF3D7_0207000	85	PF3D7_0207000_85	S	1								PF3D7_0708000_60	NGS_SNP.Pf3D7_07_v3.368885	Pf3D7_07_v3: 368,885	60	0.9	97.4	non-syn	C	C (1)	1	T	T (0)	0	S	L	C	N/A
PF3D7_0207100	211	PF3D7_0207100_211	S	1								PF3D7_0708500_574	NGS_SNP.Pf3D7_07_v3.386601	Pf3D7_07_v3: 386,601	574	0.9	100	non-syn	G	G (1)	1	T	T (0)	0	S	Y	G	C
PF3D7_0207100	851	PF3D7_0207100_851	S	1								PF3D7_0708500_904	NGS_SNP.Pf3D7_07_v3.385612	Pf3D7_07_v3: 385,612	904	0.9	99.1	non-syn	T	T (1)	1	A	A (0)	0	S	C	T	A
PF3D7_0207100	904	PF3D7_0207100_904	S	1								PF3D7_0709600_889	NGS_SNP.Pf3D7_07_v3.431094	Pf3D7_07_v3: 431,094	889	0.9	95.7	non-syn	A	A (1)	1	T	T (0)	0	S	T	A	T
PF3D7_0207100	1679	PF3D7_0207100_1679	S	1								PF3D7_0709700_18	NGS_SNP.Pf3D7_07_v3.436143	Pf3D7_07_v3: 436,143	18	0.9	97.4	non-syn	C	C (1)	1	G	G (0)	0	S	T	C	G
PF3D7_0207400	84	PF3D7_0207400_84	S	1								PF3D7_0709900_489	NGS_SNP.Pf3D7_07_v3.444417	Pf3D7_07_v3: 444,417	489	0.9	97.4	non-syn	T	T (1)	1	G	G (0)	0	S	R	T	A
PF3D7_0207400	687	PF3D7_0207400_687	S	1								PF3D7_0710200_20	NGS_SNP.Pf3D7_07_v3.463162	Pf3D7_07_v3: 463,162	20	0.9	96.5	non-syn	T	T (1)	1	C	C (0)	0	S	P	T	N/A
PF3D7_0207500	458	PF3D7_0207500_458	S	1								PF3D7_0710200_915	NGS_SNP.Pf3D7_07_v3.465847	Pf3D7_07_v3: 465,847	915	1.3	66.1	non-syn	T	T (1)	1	A	A (0)	0	S	T	T	N/A
PF3D7_0207600	168	PF3D7_0207600_168	S	1								PF3D7_0711000_59	NGS_SNP.Pf3D7_07_v3.490795	Pf3D7_07_v3: 490,795	59	0.9	98.3	non-syn	G	G (1)	1	A	A (0)	0	S	L	G	C
PF3D7_0207600	183	PF3D7_0207600_183	S	1								PF3D7_0711400_109	NGS_SNP.Pf3D7_07_v3.502269	Pf3D7_07_v3: 502,269	109	0.9	97.4	non-syn	C	C (1)	1	T	T (0)	0	S	N	C	G
PF3D7_0207600	332	PF3D7_0207600_332	S	1								PF3D7_0712800_1984	NGS_SNP.Pf3D7_07_v3.582155	Pf3D7_07_v3: 582,155	1984	0.9	96.5	non-syn	C	C (1)	1	T	T (0)	0	S	G	C	G
PF3D7_0207600	407	PF3D7_0207600_407	S	1								PF3D7_0713900_47	NGS_SNP.Pf3D7_07_v3.637637	Pf3D7_07_v3: 637,637	47	0.9	93.9	non-syn	C	C (1)	1	T	T (0)	0	S	N	C	G
PF3D7_0207600	731	PF3D7_0207600_731	S	1								PF3D7_0713900_496	NGS_SNP.Pf3D7_07_v3.636291	Pf3D7_07_v3: 636,291	496	0.9	93	non-syn	A	A (1)	1	C	C (0)	0	S	A	A	T
PF3D7_0207600	788	PF3D7_0207600_788	S	1								PF3D7_0713900_655	NGS_SNP.Pf3D7_07_v3.635814	Pf3D7_07_v3: 635,814	655	0.9	94.8	non-syn	T	T (1)	1	A	A (0)	0	S	C	T	A
PF3D7_0207600	866	PF3D7_0207600_866	S	1								PF3D7_0714300_520	NGS_SNP.Pf3D7_07_v3.659262	Pf3D7_07_v3: 659,262	520	0.9	99.1	non-syn	G	G (1)	1	A	A (0)	0	S	N	G	N/A
PF3D7_0208100	277	PF3D7_0208100_277	S	1								PF3D7_0715200_1075	NGS_SNP.Pf3D7_07_v3.679458	Pf3D7_07_v3: 679,458	1075	1	86.1	non-syn	C	C (1)	1	T	T (0)	0	S	N	C	G
PF3D7_0208100	291	PF3D7_0208100_291	S	1								PF3D7_0715200_1239	NGS_SNP.Pf3D7_07_v3.678967	Pf3D7_07_v3: 678,967	1239	0.9	99.1	non-syn	T	T (1)	1	C	C (0)	0	S	G	T	A
PF3D7_0208100	400	PF3D7_0208100_400	S	1								PF3D7_0715200_1523	NGS_SNP.Pf3D7_07_v3.678114	Pf3D7_07_v3: 678,114	1523	0.9	97.4	non-syn	C	C (1)	1	T	T (0)	0	S	N	C	G
PF3D7_0208100	432	PF3D7_0208100_432	S	1								PF3D7_0715200_1950	NGS_SNP.Pf3D7_07_v3.676833	Pf3D7_07_v3: 676,833	1950	0.9	96.5	non-syn	C	C (1)	1	A	A (0)	0	S	I	C	G
PF3D7_0208100	594	PF3D7_0208100_594	S	1								PF3D7_0715200_2206	NGS_SNP.Pf3D7_07_v3.676065	Pf3D7_07_v3: 676,065	2206	1.1	78.3	non-syn	G	G (1)	1	A	A (0)	0	S	L	G	C
PF3D7_0208100	629	PF3D7_0208100_629	S	1								PF3D7_0715200_396	NGS_SNP.Pf3D7_07_v3.681495	Pf3D7_07_v3: 681,495	396	0.9	96.5	non-syn	C	C (1)	1	T	T (0)	0	S	N	C	G
PF3D7_0208100	739	PF3D7_0208100_739	S	1								PF3D7_0715200_427	NGS_SNP.Pf3D7_07_v3.681402	Pf3D7_07_v3: 681,402	427	0.9	97.4	non-syn	G	G (1)	1	A	A (0)	0	S	L	G	C
PF3D7_0208100	748	PF3D7_0208100_748	S	1								PF3D7_0715800_315	NGS_SNP.Pf3D7_07_v3.695961	Pf3D7_07_v3: 695,961	315	0.9	95.7	non-syn	G	G (1)	1	A	A (0)	0	S	F	G	C
PF3D7_0208100	772	PF3D7_0208100_772	S	1								PF3D7_0716200_173	NGS_SNP.Pf3D7_07_v3.712987	Pf3D7_07_v3: 712,987	173	1.3	68.7	non-syn	T	T (1)	1	A	A (0)	0	S	T	T	N/A
PF3D7_0208100	792	PF3D7_0208100_792	S	1								PF3D7_0716200_256	NGS_SNP.Pf3D7_07_v3.713235	Pf3D7_07_v3: 713,235	256	1	90.4	non-syn	G	G (1)	1	T	T (0)	0	S	I	G	N/A
PF3D7_0208100	798	PF3D7_0208100_798	S	1								PF3D7_0717100_58	NGS_SNP.Pf3D7_07_v3.742182	Pf3D7_07_v3: 742,182	58	0.9	93.9	non-syn	G	G (1)	1	A	A (0)	0	S	N	G	N/A
PF3D7_0208100	950	PF3D7_0208100_950	S	1								PF3D7_0717600_668	NGS_SNP.Pf3D7_07_v3.760875	Pf3D7_07_v3: 760,875	668	0.9	95.7	non-syn	G	G (1)	1	T	T (0)	0	S	Y	G	C
PF3D7_0208100	974	PF3D7_0208100_974	S	1								PF3D7_0718000_2539	NGS_SNP.Pf3D7_07_v3.786699	Pf3D7_07_v3: 786,699	2539	0.9	98.3	non-syn	A	A (1)	1	G	G (0)	0	S	P	A	T
PF3D7_0208100	982	PF3D7_0208100_982	S	1								PF3D7_0718000_2678	NGS_SNP.Pf3D7_07_v3.786281	Pf3D7_07_v3: 786,281	2678	0.9	96.5	non-syn	C	C (1)	1	T	T (0)	0	S	N	C	G
PF3D7_0208100	991	PF3D7_0208100_991	S	1								PF3D7_0718000_766	NGS_SNP.Pf3D7_07_v3.792783	Pf3D7_07_v3: 792,783	766	0.9	94.8	non-syn	G	G (1)	1	A	A (0)	0	S	F	G	C
PF3D7_0208100	1042	PF3D7_0208100_1042	S	1								PF3D7_0718100_2072	NGS_SNP.Pf3D7_07_v3.798387	Pf3D7_07_v3: 798,387	2072	0.9	97.4	non-syn	C	C (1)	1	A	A (0)	0	S	R	C	G
PF3D7_0208100	1201	PF3D7_0208100_1201	S	1								PF3D7_0718100_447	NGS_SNP.Pf3D7_07_v3.803401	Pf3D7_07_v3: 803,401	447	0.9	96.5	non-syn	A	A (1)	1	C	C (0)	0	S	A	A	T
PF3D7_0208100	1240	PF3D7_0208100_1240	S	1								PF3D7_0718600_865	NGS_SNP.Pf3D7_07_v3.830554	Pf3D7_07_v3: 830,554	865	0.9	96.5	non-syn	G	G (1)	1	A	A (0)	0	S	N	G	N/A
PF3D7_0208100	1252	PF3D7_0208100_1252	S	1								PF3D7_0719300_215	NGS_SNP.Pf3D7_07_v3.845138	Pf3D7_07_v3: 845,138	215	0.9	99.1	non-syn	G	G (1)	1	A	A (0)	0	S	N	G	N/A
PF3D7_0208100	1298	PF3D7_0208100_1298	S	1								PF3D7_0719900_2564	NGS_SNP.Pf3D7_07_v3.873617	Pf3D7_07_v3: 873,617	2564	0.9	99.1	non-syn	C	C (1)	1	T	T (0)	0	S	L	C	N/A
PF3D7_0208100	1319	PF3D7_0208100_1319	S	1								PF3D7_0719900_810	NGS_SNP.Pf3D7_07_v3.868355	Pf3D7_07_v3: 868,355	810	0.9	96.5	non-syn	C	C (1)	1	T	T (0)	0	S	F	C	N/A
PF3D7_0208100	1502	PF3D7_0208100_1502	S	1								PF3D7_0721000_1228	NGS_SNP.Pf3D7_07_v3.907974	Pf3D7_07_v3: 907,974	1228	0.9	99.1	non-syn	C	C (1)	1	T	T (0)	0	S	F	C	N/A
PF3D7_0208100	1516	PF3D7_0208100_1516	S	1								PF3D7_0721000_1249	NGS_SNP.Pf3D7_07_v3.908036	Pf3D7_07_v3: 908,036	1249	0.9	98.3	non-syn	A	A (1)	1	T	T (0)	0	S	C	A	N/A
PF3D7_0208100	1519	PF3D7_0208100_1519	S	1								PF3D7_0721000_46	NGS_SNP.Pf3D7_07_v3.904279	Pf3D7_07_v3: 904,279	46	0.9	98.3	non-syn	C	C (1)	1	T	T (0)	0	S	L	C	N/A
PF3D7_0208100	1530	PF3D7_0208100_1530	S	1								PF3D7_0721000_542	NGS_SNP.Pf3D7_07_v3.905767	Pf3D7_07_v3: 905,767	542	0.9	92.2	non-syn	G	G (1)	1	C	C (0)	0	S	T	G	N/A
PF3D7_0208100	1622	PF3D7_0208100_1622	S	1								PF3D7_0722500_246	NGS_SNP.Pf3D7_07_v3.957059	Pf3D7_07_v3: 957,059	246	0.9	97.4	non-syn	C	C (1)	1	T	T (0)	0	S	N	C	G
PF3D7_0208100	1630	PF3D7_0208100_1630	S	1								PF3D7_0722600_190	NGS_SNP.Pf3D7_07_v3.960126	Pf3D7_07_v3: 960,126	190	0.9	98.3	non-syn	G	G (1)	1	T	T (0)	0	S	Y	G	C
PF3D7_0208200	2	PF3D7_0208200_2	S	1								PF3D7_0723300_24	NGS_SNP.Pf3D7_07_v3.975835	Pf3D7_07_v3: 975,835	24	0.9	99.1	non-syn	T	T (1)	1	C	C (0)	0	S	L	T	N/A
PF3D7_0208400	557	PF3D7_0208400_557	S	1								PF3D7_0723300_24	NGS_SNP.Pf3D7_07_v3.975836	Pf3D7_07_v3: 975,836	24	0.9	99.1	non-syn	C	C (1)	1	T	T (0)	0	S	L	C	N/A
PF3D7_0208400	684	PF3D7_0208400_684	S	1								PF3D7_0723300_62	NGS_SNP.Pf3D7_07_v3.975950	Pf3D7_07_v3: 975,950	62	0.9	99.1	non-syn	G	G (1)	1	A	A (0)	0	S	N	G	N/A
PF3D7_0208400	706	PF3D7_0208400_706	S	1								PF3D7_0723400_66	NGS_SNP.Pf3D7_07_v3.982992	Pf3D7_07_v3: 982,992	66	0.9	96.5	non-syn	C	C (1)	1	T	T (0)	0	S	N	C	G
PF3D7_0208400	710	PF3D7_0208400_710	S	1								PF3D7_0723400_761	NGS_SNP.Pf3D7_07_v3.980908	Pf3D7_07_v3: 980,908	761	0.9	100	non-syn	A	A (1)	1	G	G (0)	0	S	L	A	T
PF3D7_0208400	713	PF3D7_0208400_713	S	1								PF3D7_0723900_1163	NGS_SNP.Pf3D7_07_v3.1000995	Pf3D7_07_v3: 1,000,995	1163	1	90.4	non-syn	G	G (1)	1	C	C (0)	0	S	R	G	C
PF3D7_0208400	1437	PF3D7_0208400_1437	S	1								PF3D7_0723900_165	NGS_SNP.Pf3D7_07_v3.1004253	Pf3D7_07_v3: 1,004,253	165	0.9	97.4	non-syn	G	G (1)	1	A	A (0)	0	S	F	G	C
PF3D7_0208400	1758	PF3D7_0208400_1758	S	1								PF3D7_0724600_298	NGS_SNP.Pf3D7_07_v3.1026146	Pf3D7_07_v3: 1,026,146	298	1	87.8	non-syn	T	T (1)	1	A	A (0)	0	S	N/A	T	A
PF3D7_0208400	1954	PF3D7_0208400_1954	S	1								PF3D7_0724700_2724	NGS_SNP.Pf3D7_07_v3.1037694	Pf3D7_07_v3: 1,037,694	2724	0.9	96.5	non-syn	C	C (1)	1	T	T (0)	0	S	N	C	G
PF3D7_0208400	1957	PF3D7_0208400_1957	S	1								PF3D7_0724900_1242	NGS_SNP.Pf3D7_07_v3.1056189	Pf3D7_07_v3: 1,056,189	1242	0.9	98.3	non-syn	G	G (1)	1	A	A (0)	0	S	N	G	N/A
PF3D7_0208400	1959	PF3D7_0208400_1959	S	1								PF3D7_0725100_337	NGS_SNP.Pf3D7_07_v3.1066260	Pf3D7_07_v3: 1,066,260	337	0.9	94.8	non-syn	A	A (1)	1	T	T (0)	0	S	C	A	N/A
PF3D7_0208700	63	PF3D7_0208700_63	S	1								PF3D7_0725100_697	NGS_SNP.Pf3D7_07_v3.1067340	Pf3D7_07_v3: 1,067,340	697	0.9	92.2	non-syn	A	A (1)	1	G	G (0)	0	S	G	A	N/A
PF3D7_0208900	988	PF3D7_0208900_988	S	1								PF3D7_0726100_79	NGS_SNP.Pf3D7_07_v3.1095742	Pf3D7_07_v3: 1,095,742	79	0.9	96.5	non-syn	G	G (1)	1	A	A (0)	0	S	F	G	C
PF3D7_0209000	475	PF3D7_0209000_475	S	1								PF3D7_0726300_441	NGS_SNP.Pf3D7_07_v3.1105476	Pf3D7_07_v3: 1,105,476	441	0.9	97.4	non-syn	T	T (1)	1	C	C (0)	0	S	P	T	N/A
PF3D7_0209000	513	PF3D7_0209000_513	S	1								PF3D7_0726400_2208	NGS_SNP.Pf3D7_07_v3.1117328	Pf3D7_07_v3: 1,117,328	2208	0.9	93	non-syn	G	G (1)	1	C	C (0)	0	S	W	G	C
PF3D7_0209000	787	PF3D7_0209000_787	S	1								PF3D7_0726400_2468	NGS_SNP.Pf3D7_07_v3.1116547	Pf3D7_07_v3: 1,116,547	2468	0.9	96.5	non-syn	A	A (1)	1	T	T (0)	0	S	T	A	T
PF3D7_0209100	2	PF3D7_0209100_2	S	1								PF3D7_0726400_2927	NGS_SNP.Pf3D7_07_v3.1115172	Pf3D7_07_v3: 1,115,172	2927	0.9	98.3	non-syn	A	A (1)	1	C	C (0)	0	S	A	A	T
PF3D7_0209100	12	PF3D7_0209100_12	S	1								PF3D7_0726400_3609	NGS_SNP.Pf3D7_07_v3.1113125	Pf3D7_07_v3: 1,113,125	3609	0.9	97.4	non-syn	G	G (1)	1	A	A (0)	0	S	F	G	C
PF3D7_0209100	16	PF3D7_0209100_16	S	1								PF3D7_0726400_4136	NGS_SNP.Pf3D7_07_v3.1111544	Pf3D7_07_v3: 1,111,544	4136	0.9	95.7	non-syn	C	C (1)	1	T	T (0)	0	S	N	C	G
PF3D7_0209100	20	PF3D7_0209100_20	S	1								PF3D7_0726400_4326	NGS_SNP.Pf3D7_07_v3.1110974	Pf3D7_07_v3: 1,110,974	4326	0.9	97.4	non-syn	C	C (1)	1	A	A (0)	0	S	I	C	G
PF3D7_0209100	27	PF3D7_0209100_27	S	1								PF3D7_0726400_473	NGS_SNP.Pf3D7_07_v3.1122728	Pf3D7_07_v3: 1,122,728	473	0.9	93.9	non-syn	G	G (1)	1	C	C (0)	0	S	C	G	C
PF3D7_0209100	36	PF3D7_0209100_36	S	1								PF3D7_0726400_694	NGS_SNP.Pf3D7_07_v3.1122065	Pf3D7_07_v3: 1,122,065	694	1	91.3	non-syn	G	G (1)	1	C	C (0)	0	S	C	G	C
PF3D7_0209100	38	PF3D7_0209100_38	S	1								PF3D7_0726500_1366	NGS_SNP.Pf3D7_07_v3.1132481	Pf3D7_07_v3: 1,132,481	1366	0.9	99.1	non-syn	C	C (1)	1	G	G (0)	0	S	T	C	G
PF3D7_0209100	75	PF3D7_0209100_75	S	1								PF3D7_0726500_2344	NGS_SNP.Pf3D7_07_v3.1129547	Pf3D7_07_v3: 1,129,547	2344	0.9	95.7	non-syn	C	C (1)	1	G	G (0)	0	S	T	C	G
PF3D7_0209100	177	PF3D7_0209100_177	S	1								PF3D7_0726500_566	NGS_SNP.Pf3D7_07_v3.1134881	Pf3D7_07_v3: 1,134,881	566	1.1	79.1	non-syn	C	C (1)	1	A	A (0)	0	S	I	C	G
PF3D7_0209100	218	PF3D7_0209100_218	S	1								PF3D7_0726600_488	NGS_SNP.Pf3D7_07_v3.1141941	Pf3D7_07_v3: 1,141,941	488	0.9	95.7	non-syn	G	G (1)	1	A	A (0)	0	S	N	G	N/A
PF3D7_0209100	220	PF3D7_0209100_220	S	1								PF3D7_0727000_465	NGS_SNP.Pf3D7_07_v3.1149665	Pf3D7_07_v3: 1,149,665	465	0.9	99.1	non-syn	C	C (1)	1	G	G (0)	0	S	T	C	G
PF3D7_0209100	637	PF3D7_0209100_637	S	1								PF3D7_0727000_549	NGS_SNP.Pf3D7_07_v3.1149413	Pf3D7_07_v3: 1,149,413	549	0.9	100	non-syn	G	G (1)	1	C	C (0)	0	S	W	G	C
PF3D7_0209200	266	PF3D7_0209200_266	S	1								PF3D7_0727700_187	NGS_SNP.Pf3D7_07_v3.1173597	Pf3D7_07_v3: 1,173,597	187	1.1	82.6	non-syn	C	C (1)	1	T	T (0)	0	S	N	C	G
PF3D7_0209600	17	PF3D7_0209600_17	S	1								PF3D7_0727700_41	NGS_SNP.Pf3D7_07_v3.1174035	Pf3D7_07_v3: 1,174,035	41	1	83.5	non-syn	C	C (1)	1	T	T (0)	0	S	N	C	G
PF3D7_0209600	29	PF3D7_0209600_29	S	1								PF3D7_0727800_1072	NGS_SNP.Pf3D7_07_v3.1179158	Pf3D7_07_v3: 1,179,158	1072	0.9	99.1	non-syn	C	C (1)	1	T	T (0)	0	S	F	C	N/A
PF3D7_0209600	39	PF3D7_0209600_39	S	1								PF3D7_0727800_1574	NGS_SNP.Pf3D7_07_v3.1180664	Pf3D7_07_v3: 1,180,664	1574	0.9	100	non-syn	G	G (1)	1	A	A (0)	0	S	N	G	N/A
PF3D7_0209600	110	PF3D7_0209600_110	S	1								PF3D7_0727800_1613	NGS_SNP.Pf3D7_07_v3.1180781	Pf3D7_07_v3: 1,180,781	1613	0.9	99.1	non-syn	C	C (1)	1	T	T (0)	0	S	L	C	N/A
PF3D7_0209600	191	PF3D7_0209600_191	S	1								PF3D7_0727800_228	NGS_SNP.Pf3D7_07_v3.1176625	Pf3D7_07_v3: 1,176,625	228	0.9	96.5	non-syn	A	A (1)	1	C	C (0)	0	S	R	A	N/A
PF3D7_0209600	240	PF3D7_0209600_240	S	1								PF3D7_0727900_1090	NGS_SNP.Pf3D7_07_v3.1187669	Pf3D7_07_v3: 1,187,669	1090	0.9	97.4	non-syn	G	G (1)	1	A	A (0)	0	S	N	G	N/A
PF3D7_0209600	246	PF3D7_0209600_246	S	1								PF3D7_0728000_314	NGS_SNP.Pf3D7_07_v3.1191229	Pf3D7_07_v3: 1,191,229	314	0.9	96.5	non-syn	A	A (1)	1	T	T (0)	0	S	T	A	T
PF3D7_0209600	250	PF3D7_0209600_250	S	1								PF3D7_0728100_2328	NGS_SNP.Pf3D7_07_v3.1203320	Pf3D7_07_v3: 1,203,320	2328	0.9	97.4	non-syn	T	T (1)	1	C	C (0)	0	S	G	T	A
PF3D7_0209600	403	PF3D7_0209600_403	S	1								PF3D7_0728100_2392	NGS_SNP.Pf3D7_07_v3.1203127	Pf3D7_07_v3: 1,203,127	2392	0.9	95.7	non-syn	C	C (1)	1	G	G (0)	0	S	T	C	G
PF3D7_0209800	3	PF3D7_0209800_3	S	1								PF3D7_0728100_5457	NGS_SNP.Pf3D7_07_v3.1193932	Pf3D7_07_v3: 1,193,932	5457	1	85.2	non-syn	G	G (1)	1	A	A (0)	0	S	F	G	C
PF3D7_0209800	48	PF3D7_0209800_48	S	1								PF3D7_0728600_1532	NGS_SNP.Pf3D7_07_v3.1223020	Pf3D7_07_v3: 1,223,020	1532	0.9	93.9	non-syn	G	G (1)	1	A	A (0)	0	S	N	G	N/A
PF3D7_0209800	71	PF3D7_0209800_71	S	1								PF3D7_0728600_2083	NGS_SNP.Pf3D7_07_v3.1224969	Pf3D7_07_v3: 1,224,969	2083	0.9	99.1	non-syn	T	T (1)	1	C	C (0)	0	S	P	T	N/A
PF3D7_0209800	73	PF3D7_0209800_73	S	1								PF3D7_0729100_1746	NGS_SNP.Pf3D7_07_v3.1243682	Pf3D7_07_v3: 1,243,682	1746	0.9	95.7	non-syn	G	G (1)	1	A	A (0)	0	S	N	G	N/A
PF3D7_0209800	79	PF3D7_0209800_79	S	1								PF3D7_0729100_2	NGS_SNP.Pf3D7_07_v3.1238449	Pf3D7_07_v3: 1,238,449	2	1.1	79.1	non-syn	T	T (1)	1	C	C (0)	0	S	P	T	N/A
PF3D7_0209800	167	PF3D7_0209800_167	S	1								PF3D7_0729100_564	NGS_SNP.Pf3D7_07_v3.1240136	Pf3D7_07_v3: 1,240,136	564	0.9	97.4	non-syn	C	C (1)	1	T	T (0)	0	S	L	C	N/A
PF3D7_0209800	240	PF3D7_0209800_240	S	1								PF3D7_0729300_735	NGS_SNP.Pf3D7_07_v3.1249300	Pf3D7_07_v3: 1,249,300	735	0.9	97.4	non-syn	G	G (1)	1	A	A (0)	0	S	L	G	C
PF3D7_0209800	374	PF3D7_0209800_374	S	1								PF3D7_0729500_47	NGS_SNP.Pf3D7_07_v3.1255509	Pf3D7_07_v3: 1,255,509	47	0.9	96.5	non-syn	A	A (1)	1	G	G (0)	0	S	G	A	N/A
PF3D7_0209800	399	PF3D7_0209800_399	S	1								PF3D7_0729900_1520	NGS_SNP.Pf3D7_07_v3.1270468	Pf3D7_07_v3: 1,270,468	1520	0.9	96.5	non-syn	C	C (1)	1	T	T (0)	0	S	F	C	N/A
PF3D7_0209800	401	PF3D7_0209800_401	S	1								PF3D7_0729900_2587	NGS_SNP.Pf3D7_07_v3.1273669	Pf3D7_07_v3: 1,273,669	2587	0.9	95.7	non-syn	G	G (1)	1	T	T (0)	0	S	I	G	N/A
PF3D7_0209800	443	PF3D7_0209800_443	S	1								PF3D7_0729900_809	NGS_SNP.Pf3D7_07_v3.1268335	Pf3D7_07_v3: 1,268,335	809	0.9	96.5	non-syn	C	C (1)	1	T	T (0)	0	S	F	C	N/A
PF3D7_0210100	96	PF3D7_0210100_96	S	1								PF3D7_0730300_18	NGS_SNP.Pf3D7_07_v3.1297511	Pf3D7_07_v3: 1,297,511	18	1	90.4	non-syn	C	C (1)	1	T	T (0)	0	S	L	C	N/A
PF3D7_0210200	18	PF3D7_0210200_18	S	1								PF3D7_0730300_18	NGS_SNP.Pf3D7_07_v3.1297512	Pf3D7_07_v3: 1,297,512	18	1	90.4	non-syn	A	A (1)	1	G	G (0)	0	S	L	A	N/A
PF3D7_0210200	597	PF3D7_0210200_597	S	1								PF3D7_0730300_528	NGS_SNP.Pf3D7_07_v3.1299041	Pf3D7_07_v3: 1,299,041	528	0.9	95.7	non-syn	C	C (1)	1	T	T (0)	0	S	F	C	N/A
PF3D7_0210200	1845	PF3D7_0210200_1845	S	1								PF3D7_0730300_539	NGS_SNP.Pf3D7_07_v3.1299074	Pf3D7_07_v3: 1,299,074	539	0.9	96.5	non-syn	G	G (1)	1	A	A (0)	0	S	N	G	N/A
PF3D7_0210200	1846	PF3D7_0210200_1846	S	1								PF3D7_0730500_229	NGS_SNP.Pf3D7_07_v3.1313530	Pf3D7_07_v3: 1,313,530	229	0.9	95.7	non-syn	C	C (1)	1	T	T (0)	0	S	N	C	G
PF3D7_0210200	2186	PF3D7_0210200_2186	S	1								PF3D7_0730900_312	NGS_SNP.Pf3D7_07_v3.1326415	Pf3D7_07_v3: 1,326,415	312	0.9	98.3	non-syn	G	G (1)	1	T	T (0)	0	S	M	G	N/A
PF3D7_0210200	2394	PF3D7_0210200_2394	S	1								PF3D7_0730900_312	NGS_SNP.Pf3D7_07_v3.1326416	Pf3D7_07_v3: 1,326,416	312	0.9	98.3	non-syn	T	T (1)	1	G	G (0)	0	S	M	T	N/A
PF3D7_0210300	258	PF3D7_0210300_258	S	1								PF3D7_0731100_759	NGS_SNP.Pf3D7_07_v3.1341392	Pf3D7_07_v3: 1,341,392	759	0.9	96.5	non-syn	T	T (1)	1	C	C (0)	0	S	P	T	N/A
PF3D7_0210300	263	PF3D7_0210300_263	S	1								PF3D7_0731300_66	NGS_SNP.Pf3D7_07_v3.1350391	Pf3D7_07_v3: 1,350,391	66	0.9	93	non-syn	A	A (1)	1	C	C (0)	0	S	R	A	N/A
PF3D7_0210300	269	PF3D7_0210300_269	S	1								PF3D7_0731600_466	NGS_SNP.Pf3D7_07_v3.1369556	Pf3D7_07_v3: 1,369,556	466	0.9	97.4	non-syn	A	A (1)	1	T	T (0)	0	S	C	A	N/A
PF3D7_0210600	235	PF3D7_0210600_235	S	1								PF3D7_0731600_804	NGS_SNP.Pf3D7_07_v3.1370570	Pf3D7_07_v3: 1,370,570	804	0.9	98.3	non-syn	T	T (1)	1	C	C (0)	0	S	P	T	N/A
PF3D7_0210600	393	PF3D7_0210600_393	S	1								PF3D7_0800700_20	NGS_SNP.Pf3D7_08_v3.71728	Pf3D7_08_v3: 71,728	20	1	91.3	non-syn	A	A (1)	1	G	G (0)	0	S	P	A	T
PF3D7_0210600	397	PF3D7_0210600_397	S	1								PF3D7_0801000_354	NGS_SNP.Pf3D7_08_v3.87167	Pf3D7_08_v3: 87,167	354	0.9	95.7	non-syn	C	C (1)	1	A	A (0)	0	S	I	C	G
PF3D7_0210600	400	PF3D7_0210600_400	S	1								PF3D7_0801000_519	NGS_SNP.Pf3D7_08_v3.86671	Pf3D7_08_v3: 86,671	519	0.9	95.7	non-syn	A	A (1)	1	C	C (0)	0	S	R	A	T
PF3D7_0210600	416	PF3D7_0210600_416	S	1								PF3D7_0801700_921	NGS_SNP.Pf3D7_08_v3.115173	Pf3D7_08_v3: 115,173	921	0.9	99.1	non-syn	C	C (1)	1	A	A (0)	0	S	Y	C	N/A
PF3D7_0210600	427	PF3D7_0210600_427	S	1								PF3D7_0801900_1683	NGS_SNP.Pf3D7_08_v3.133896	Pf3D7_08_v3: 133,896	1683	0.9	99.1	non-syn	G	G (1)	1	A	A (0)	0	S	N	G	N/A
PF3D7_0210600	445	PF3D7_0210600_445	S	1								PF3D7_0801900_3270	NGS_SNP.Pf3D7_08_v3.138657	Pf3D7_08_v3: 138,657	3270	0.9	98.3	non-syn	C	C (1)	1	G	G (0)	0	S	C	C	N/A
PF3D7_0210700	136	PF3D7_0210700_136	S	1								PF3D7_0801900_3905	NGS_SNP.Pf3D7_08_v3.140562	Pf3D7_08_v3: 140,562	3905	0.9	97.4	non-syn	C	C (1)	1	A	A (0)	0	S	Y	C	N/A
PF3D7_0210900	13	PF3D7_0210900_13	S	1								PF3D7_0802100_1627	NGS_SNP.Pf3D7_08_v3.154789	Pf3D7_08_v3: 154,789	1627	0.9	98.3	non-syn	C	C (1)	1	A	A (0)	0	S	I	C	G
PF3D7_0210900	30	PF3D7_0210900_30	S	1								PF3D7_0802100_2186	NGS_SNP.Pf3D7_08_v3.153112	Pf3D7_08_v3: 153,112	2186	0.9	99.1	non-syn	G	G (1)	1	A	A (0)	0	S	L	G	C
PF3D7_0210900	46	PF3D7_0210900_46	S	1								PF3D7_0802100_242	NGS_SNP.Pf3D7_08_v3.158945	Pf3D7_08_v3: 158,945	242	0.9	99.1	non-syn	T	T (1)	1	C	C (0)	0	S	G	T	A
PF3D7_0210900	54	PF3D7_0210900_54	S	1								PF3D7_0802100_2489	NGS_SNP.Pf3D7_08_v3.152203	Pf3D7_08_v3: 152,203	2489	0.9	98.3	non-syn	C	C (1)	1	G	G (0)	0	S	T	C	G
PF3D7_0210900	66	PF3D7_0210900_66	S	1								PF3D7_0802400_674	NGS_SNP.Pf3D7_08_v3.173885	Pf3D7_08_v3: 173,885	674	0.9	96.5	non-syn	C	C (1)	1	T	T (0)	0	S	F	C	N/A
PF3D7_0210900	73	PF3D7_0210900_73	S	1								PF3D7_0802600_1609	NGS_SNP.Pf3D7_08_v3.185735	Pf3D7_08_v3: 185,735	1609	0.9	97.4	non-syn	C	C (1)	1	A	A (0)	0	S	Y	C	N/A
PF3D7_0210900	75	PF3D7_0210900_75	S	1								PF3D7_0803100_1018	NGS_SNP.Pf3D7_08_v3.199867	Pf3D7_08_v3: 199,867	1018	0.9	97.4	non-syn	T	T (1)	1	G	G (0)	0	S	R	T	A
PF3D7_0210900	111	PF3D7_0210900_111	S	1								PF3D7_0803100_1032	NGS_SNP.Pf3D7_08_v3.199824	Pf3D7_08_v3: 199,824	1032	0.9	98.3	non-syn	C	C (1)	1	G	G (0)	0	S	T	C	G
PF3D7_0210900	114	PF3D7_0210900_114	S	1								PF3D7_0803100_273	NGS_SNP.Pf3D7_08_v3.202101	Pf3D7_08_v3: 202,101	273	0.9	99.1	non-syn	C	C (1)	1	T	T (0)	0	S	N	C	G
PF3D7_0210900	123	PF3D7_0210900_123	S	1								PF3D7_0803400_552	NGS_SNP.Pf3D7_08_v3.213906	Pf3D7_08_v3: 213,906	552	0.9	97.4	non-syn	G	G (1)	1	A	A (0)	0	S	N	G	N/A
PF3D7_0210900	139	PF3D7_0210900_139	S	1								PF3D7_0803500_809	NGS_SNP.Pf3D7_08_v3.220313	Pf3D7_08_v3: 220,313	809	0.9	96.5	non-syn	C	C (1)	1	T	T (0)	0	S	L	C	N/A
PF3D7_0210900	145	PF3D7_0210900_145	S	1								PF3D7_0803600_70	NGS_SNP.Pf3D7_08_v3.223969	Pf3D7_08_v3: 223,969	70	0.9	96.5	non-syn	A	A (1)	1	T	T (0)	0	S	C	A	N/A
PF3D7_0210900	152	PF3D7_0210900_152	S	1								PF3D7_0803600_864	NGS_SNP.Pf3D7_08_v3.227907	Pf3D7_08_v3: 227,907	864	0.9	97.4	non-syn	A	A (1)	1	G	G (0)	0	S	G	A	N/A
PF3D7_0210900	174	PF3D7_0210900_174	S	1								PF3D7_0804000_584	NGS_SNP.Pf3D7_08_v3.240390	Pf3D7_08_v3: 240,390	584	0.9	99.1	non-syn	C	C (1)	1	T	T (0)	0	S	F	C	N/A
PF3D7_0210900	186	PF3D7_0210900_186	S	1								PF3D7_0804000_60	NGS_SNP.Pf3D7_08_v3.238031	Pf3D7_08_v3: 238,031	60	0.9	93.9	non-syn	C	C (1)	1	T	T (0)	0	S	F	C	N/A
PF3D7_0210900	201	PF3D7_0210900_201	S	1								PF3D7_0804500_1149	NGS_SNP.Pf3D7_08_v3.253528	Pf3D7_08_v3: 253,528	1149	0.9	96.5	non-syn	G	G (1)	1	A	A (0)	0	S	N	G	N/A
PF3D7_0210900	247	PF3D7_0210900_247	S	1								PF3D7_0804500_4218	NGS_SNP.Pf3D7_08_v3.262734	Pf3D7_08_v3: 262,734	4218	0.9	98.3	non-syn	T	T (1)	1	G	G (0)	0	S	A	T	N/A
PF3D7_0210900	254	PF3D7_0210900_254	S	1								PF3D7_0804600_338	NGS_SNP.Pf3D7_08_v3.269684	Pf3D7_08_v3: 269,684	338	0.9	99.1	non-syn	G	G (1)	1	T	T (0)	0	S	Y	G	C
PF3D7_0210900	260	PF3D7_0210900_260	S	1								PF3D7_0805500_819	NGS_SNP.Pf3D7_08_v3.306095	Pf3D7_08_v3: 306,095	819	0.9	95.7	non-syn	A	A (1)	1	G	G (0)	0	S	P	A	T
PF3D7_0210900	275	PF3D7_0210900_275	S	1								PF3D7_0805600_38	NGS_SNP.Pf3D7_08_v3.312145	Pf3D7_08_v3: 312,145	38	0.9	95.7	non-syn	T	T (1)	1	C	C (0)	0	S	P	T	N/A
PF3D7_0211700	385	PF3D7_0211700_385	S	1								PF3D7_0805700_1298	NGS_SNP.Pf3D7_08_v3.314834	Pf3D7_08_v3: 314,834	1298	0.9	100	non-syn	C	C (1)	1	G	G (0)	0	S	T	C	G
PF3D7_0211700	435	PF3D7_0211700_435	S	1								PF3D7_0805700_786	NGS_SNP.Pf3D7_08_v3.316370	Pf3D7_08_v3: 316,370	786	0.9	97.4	non-syn	C	C (1)	1	T	T (0)	0	S	N	C	G
PF3D7_0211700	447	PF3D7_0211700_447	S	1								PF3D7_0806000_429	NGS_SNP.Pf3D7_08_v3.328719	Pf3D7_08_v3: 328,719	429	1.1	79.1	non-syn	G	G (1)	1	C	C (0)	0	S	C	G	C
PF3D7_0211700	459	PF3D7_0211700_459	S	1								PF3D7_0806000_708	NGS_SNP.Pf3D7_08_v3.327882	Pf3D7_08_v3: 327,882	708	1.2	72.2	non-syn	G	G (1)	1	A	A (0)	0	S	L	G	C
PF3D7_0211800	51	PF3D7_0211800_51	S	1								PF3D7_0806100_161	NGS_SNP.Pf3D7_08_v3.331132	Pf3D7_08_v3: 331,132	161	0.9	97.4	non-syn	G	G (1)	1	A	A (0)	0	S	N	G	N/A
PF3D7_0211800	483	PF3D7_0211800_483	S	1								PF3D7_0806700_1305	NGS_SNP.Pf3D7_08_v3.358386	Pf3D7_08_v3: 358,386	1305	0.9	97.4	non-syn	C	C (1)	1	A	A (0)	0	S	R	C	N/A
PF3D7_0212100	80	PF3D7_0212100_80	S	1								PF3D7_0806700_64	NGS_SNP.Pf3D7_08_v3.354661	Pf3D7_08_v3: 354,661	64	0.9	94.8	non-syn	A	A (1)	1	G	G (0)	0	S	G	A	N/A
PF3D7_0212100	467	PF3D7_0212100_467	S	1								PF3D7_0807300_195	NGS_SNP.Pf3D7_08_v3.382825	Pf3D7_08_v3: 382,825	195	0.9	98.3	non-syn	G	G (1)	1	A	A (0)	0	S	N	G	N/A
PF3D7_0212100	469	PF3D7_0212100_469	S	1								PF3D7_0807700_250	NGS_SNP.Pf3D7_08_v3.397933	Pf3D7_08_v3: 397,933	250	0.9	94.8	non-syn	C	C (1)	1	T	T (0)	0	S	N	C	G
PF3D7_0212100	531	PF3D7_0212100_531	S	1								PF3D7_0808100_624	NGS_SNP.Pf3D7_08_v3.411806	Pf3D7_08_v3: 411,806	624	0.9	99.1	non-syn	G	G (1)	1	A	A (0)	0	S	N	G	N/A
PF3D7_0212100	634	PF3D7_0212100_634	S	1								PF3D7_0809200_777	NGS_SNP.Pf3D7_08_v3.469565	Pf3D7_08_v3: 469,565	777	0.9	94.8	non-syn	T	T (1)	1	A	A (0)	0	S	C	T	A
PF3D7_0212100	781	PF3D7_0212100_781	S	1								PF3D7_0809200_961	NGS_SNP.Pf3D7_08_v3.469012	Pf3D7_08_v3: 469,012	961	0.9	97.4	non-syn	C	C (1)	1	T	T (0)	0	S	N	C	G
PF3D7_0212100	1007	PF3D7_0212100_1007	S	1								PF3D7_0809600_1101	NGS_SNP.Pf3D7_08_v3.494081	Pf3D7_08_v3: 494,081	1101	0.9	93.9	non-syn	C	C (1)	1	T	T (0)	0	S	N	C	G
PF3D7_0212100	1158	PF3D7_0212100_1158	S	1								PF3D7_0809600_2249	NGS_SNP.Pf3D7_08_v3.490637	Pf3D7_08_v3: 490,637	2249	0.9	95.7	non-syn	G	G (1)	1	A	A (0)	0	S	L	G	C
PF3D7_0212100	1160	PF3D7_0212100_1160	S	1								PF3D7_0809600_4002	NGS_SNP.Pf3D7_08_v3.485379	Pf3D7_08_v3: 485,379	4002	1	86.1	non-syn	T	T (1)	1	A	A (0)	0	S	C	T	A
PF3D7_0212100	1452	PF3D7_0212100_1452	S	1								PF3D7_0809600_904	NGS_SNP.Pf3D7_08_v3.494673	Pf3D7_08_v3: 494,673	904	0.9	95.7	non-syn	A	A (1)	1	G	G (0)	0	S	P	A	T
PF3D7_0212100	1473	PF3D7_0212100_1473	S	1								PF3D7_0809700_94	NGS_SNP.Pf3D7_08_v3.501290	Pf3D7_08_v3: 501,290	94	0.9	98.3	non-syn	T	T (1)	1	C	C (0)	0	S	G	T	A
PF3D7_0212100	1745	PF3D7_0212100_1745	S	1								PF3D7_0809900_446	NGS_SNP.Pf3D7_08_v3.511092	Pf3D7_08_v3: 511,092	446	0.9	95.7	non-syn	G	G (1)	1	A	A (0)	0	S	L	G	C
PF3D7_0212100	1752	PF3D7_0212100_1752	S	1								PF3D7_0811300_841	NGS_SNP.Pf3D7_08_v3.570345	Pf3D7_08_v3: 570,345	841	0.9	97.4	non-syn	G	G (1)	1	A	A (0)	0	S	N	G	N/A
PF3D7_0212100	1785	PF3D7_0212100_1785	S	1								PF3D7_0812500_125	NGS_SNP.Pf3D7_08_v3.628573	Pf3D7_08_v3: 628,573	125	0.9	100	non-syn	T	T (1)	1	C	C (0)	0	S	G	T	A
PF3D7_0212100	1801	PF3D7_0212100_1801	S	1								PF3D7_0812500_572	NGS_SNP.Pf3D7_08_v3.627231	Pf3D7_08_v3: 627,231	572	0.9	99.1	non-syn	G	G (1)	1	A	A (0)	0	S	F	G	C
PF3D7_0212100	1817	PF3D7_0212100_1817	S	1								PF3D7_0812500_812	NGS_SNP.Pf3D7_08_v3.626511	Pf3D7_08_v3: 626,511	812	0.9	95.7	non-syn	G	G (1)	1	C	C (0)	0	S	C	G	C
PF3D7_0212100	1835	PF3D7_0212100_1835	S	1								PF3D7_0813500_353	NGS_SNP.Pf3D7_08_v3.666039	Pf3D7_08_v3: 666,039	353	0.9	93.9	non-syn	A	A (1)	1	G	G (0)	0	S	P	A	T
PF3D7_0212300	66	PF3D7_0212300_66	S	1								PF3D7_0813600_163	NGS_SNP.Pf3D7_08_v3.670130	Pf3D7_08_v3: 670,130	163	0.9	97.4	non-syn	G	G (1)	1	A	A (0)	0	S	N	G	N/A
PF3D7_0212300	107	PF3D7_0212300_107	S	1								PF3D7_0817300_1998	NGS_SNP.Pf3D7_08_v3.783624	Pf3D7_08_v3: 783,624	1998	0.9	95.7	non-syn	C	C (1)	1	T	T (0)	0	S	N	C	G
PF3D7_0212300	367	PF3D7_0212300_367	S	1								PF3D7_0818100_439	NGS_SNP.Pf3D7_08_v3.825879	Pf3D7_08_v3: 825,879	439	0.9	97.4	non-syn	C	C (1)	1	A	A (0)	0	S	Y	C	N/A
PF3D7_0212300	382	PF3D7_0212300_382	S	1								PF3D7_0819000_1116	NGS_SNP.Pf3D7_08_v3.864100	Pf3D7_08_v3: 864,100	1116	0.9	97.4	non-syn	C	C (1)	1	T	T (0)	0	S	N	C	G
PF3D7_0212300	390	PF3D7_0212300_390	S	1								PF3D7_0819000_627	NGS_SNP.Pf3D7_08_v3.865741	Pf3D7_08_v3: 865,741	627	0.9	95.7	non-syn	A	A (1)	1	T	T (0)	0	S	T	A	T
PF3D7_0212300	422	PF3D7_0212300_422	S	1								PF3D7_0820000_312	NGS_SNP.Pf3D7_08_v3.906263	Pf3D7_08_v3: 906,263	312	0.9	99.1	non-syn	T	T (1)	1	C	C (0)	0	S	G	T	A
PF3D7_0212400	136	PF3D7_0212400_136	S	1								PF3D7_0820000_316	NGS_SNP.Pf3D7_08_v3.906250	Pf3D7_08_v3: 906,250	316	0.9	99.1	non-syn	C	C (1)	1	T	T (0)	0	S	N	C	G
PF3D7_0212400	1053	PF3D7_0212400_1053	S	1								PF3D7_0820000_577	NGS_SNP.Pf3D7_08_v3.905467	Pf3D7_08_v3: 905,467	577	0.9	99.1	non-syn	G	G (1)	1	A	A (0)	0	S	F	G	C
PF3D7_0212400	1093	PF3D7_0212400_1093	S	1								PF3D7_0820200_228	NGS_SNP.Pf3D7_08_v3.913567	Pf3D7_08_v3: 913,567	228	1	86.1	non-syn	G	G (1)	1	A	A (0)	0	S	L	G	C
PF3D7_0212400	1173	PF3D7_0212400_1173	S	1								PF3D7_0820300_462	NGS_SNP.Pf3D7_08_v3.920439	Pf3D7_08_v3: 920,439	462	0.9	95.7	non-syn	G	G (1)	1	A	A (0)	0	S	N	G	N/A
PF3D7_0212400	2619	PF3D7_0212400_2619	S	1								PF3D7_0820500_277	NGS_SNP.Pf3D7_08_v3.925942	Pf3D7_08_v3: 925,942	277	1	91.3	non-syn	G	G (1)	1	A	A (0)	0	S	N	G	N/A
PF3D7_0212400	2646	PF3D7_0212400_2646	S	1								PF3D7_0820900_1134	NGS_SNP.Pf3D7_08_v3.941090	Pf3D7_08_v3: 941,090	1134	1	90.4	non-syn	G	G (1)	1	A	A (0)	0	S	L	G	C
PF3D7_0212400	2659	PF3D7_0212400_2659	S	1								PF3D7_0820900_1197	NGS_SNP.Pf3D7_08_v3.940724	Pf3D7_08_v3: 940,724	1197	0.9	97.4	non-syn	C	C (1)	1	G	G (0)	0	S	T	C	G
PF3D7_0212400	2698	PF3D7_0212400_2698	S	1								PF3D7_0820900_1331	NGS_SNP.Pf3D7_08_v3.940322	Pf3D7_08_v3: 940,322	1331	0.9	95.7	non-syn	C	C (1)	1	G	G (0)	0	S	T	C	G
PF3D7_0212400	3181	PF3D7_0212400_3181	S	1								PF3D7_0820900_1367	NGS_SNP.Pf3D7_08_v3.940213	Pf3D7_08_v3: 940,213	1367	0.9	96.5	non-syn	G	G (1)	1	A	A (0)	0	S	P	G	C
PF3D7_0212400	3458	PF3D7_0212400_3458	S	1								PF3D7_0820900_1392	NGS_SNP.Pf3D7_08_v3.940138	Pf3D7_08_v3: 940,138	1392	0.9	95.7	non-syn	A	A (1)	1	T	T (0)	0	S	R	A	T
PF3D7_0212400	3507	PF3D7_0212400_3507	S	1								PF3D7_0820900_359	NGS_SNP.Pf3D7_08_v3.943414	Pf3D7_08_v3: 943,414	359	1	87.8	non-syn	A	A (1)	1	T	T (0)	0	S	R	A	T
PF3D7_0212400	3515	PF3D7_0212400_3515	S	1								PF3D7_0820900_746	NGS_SNP.Pf3D7_08_v3.942254	Pf3D7_08_v3: 942,254	746	0.9	96.5	non-syn	C	C (1)	1	G	G (0)	0	S	T	C	G
PF3D7_0212400	3522	PF3D7_0212400_3522	S	1								PF3D7_0820900_813	NGS_SNP.Pf3D7_08_v3.942052	Pf3D7_08_v3: 942,052	813	0.9	97.4	non-syn	G	G (1)	1	T	T (0)	0	S	R	G	C
PF3D7_0212400	3528	PF3D7_0212400_3528	S	1								PF3D7_0821100_252	NGS_SNP.Pf3D7_08_v3.954202	Pf3D7_08_v3: 954,202	252	0.9	94.8	non-syn	G	G (1)	1	T	T (0)	0	S	I	G	N/A
PF3D7_0212400	3964	PF3D7_0212400_3964	S	1								PF3D7_0821100_254	NGS_SNP.Pf3D7_08_v3.954208	Pf3D7_08_v3: 954,208	254	0.9	95.7	non-syn	G	G (1)	1	T	T (0)	0	S	I	G	N/A
PF3D7_0212500	6	PF3D7_0212500_6	S	1								PF3D7_0821300_626	NGS_SNP.Pf3D7_08_v3.959258	Pf3D7_08_v3: 959,258	626	0.9	97.4	non-syn	G	G (1)	1	A	A (0)	0	S	F	G	C
PF3D7_0212500	45	PF3D7_0212500_45	S	1								PF3D7_0821400_62	NGS_SNP.Pf3D7_08_v3.966466	Pf3D7_08_v3: 966,466	62	0.9	95.7	non-syn	T	T (1)	1	G	G (0)	0	S	A	T	N/A
PF3D7_0212500	52	PF3D7_0212500_52	S	1								PF3D7_0821500_93	NGS_SNP.Pf3D7_08_v3.968463	Pf3D7_08_v3: 968,463	93	0.9	95.7	non-syn	C	C (1)	1	T	T (0)	0	S	N	C	G
PF3D7_0212500	76	PF3D7_0212500_76	S	1								PF3D7_0822900_158	NGS_SNP.Pf3D7_08_v3.1010835	Pf3D7_08_v3: 1,010,835	158	1	91.3	non-syn	G	G (1)	1	T	T (0)	0	S	N	G	C
PF3D7_0212500	113	PF3D7_0212500_113	S	1								PF3D7_0822900_158	NGS_SNP.Pf3D7_08_v3.1010836	Pf3D7_08_v3: 1,010,836	158	1	91.3	non-syn	A	A (1)	1	T	T (0)	0	S	N	A	T
PF3D7_0212500	172	PF3D7_0212500_172	S	1								PF3D7_0822900_55	NGS_SNP.Pf3D7_08_v3.1011143	Pf3D7_08_v3: 1,011,143	55	0.9	97.4	non-syn	G	G (1)	1	T	T (0)	0	S	R	G	C
PF3D7_0212500	218	PF3D7_0212500_218	S	1								PF3D7_0823000_296	NGS_SNP.Pf3D7_08_v3.1016039	Pf3D7_08_v3: 1,016,039	296	0.9	93.9	non-syn	C	C (1)	1	T	T (0)	0	S	N	C	G
PF3D7_0212500	254	PF3D7_0212500_254	S	1								PF3D7_0823100_13	NGS_SNP.Pf3D7_08_v3.1019232	Pf3D7_08_v3: 1,019,232	13	1	88.7	non-syn	T	T (1)	1	A	A (0)	0	S	C	T	A
PF3D7_0212500	481	PF3D7_0212500_481	S	1								PF3D7_0823800_142	NGS_SNP.Pf3D7_08_v3.1044237	Pf3D7_08_v3: 1,044,237	142	0.9	96.5	non-syn	G	G (1)	1	A	A (0)	0	S	N	G	N/A
PF3D7_0212500	550	PF3D7_0212500_550	S	1								PF3D7_0824200_1011	NGS_SNP.Pf3D7_08_v3.1058440	Pf3D7_08_v3: 1,058,440	1011	0.9	96.5	non-syn	T	T (1)	1	C	C (0)	0	S	P	T	N/A
PF3D7_0212500	984	PF3D7_0212500_984	S	1								PF3D7_0824200_432	NGS_SNP.Pf3D7_08_v3.1056705	Pf3D7_08_v3: 1,056,705	432	0.9	99.1	non-syn	T	T (1)	1	A	A (0)	0	S	R	T	N/A
PF3D7_0212500	1299	PF3D7_0212500_1299	S	1								PF3D7_0824800_77	NGS_SNP.Pf3D7_08_v3.1076029	Pf3D7_08_v3: 1,076,029	77	0.9	97.4	non-syn	G	G (1)	1	A	A (0)	0	S	N	G	N/A
PF3D7_0212500	1320	PF3D7_0212500_1320	S	1								PF3D7_0824900_478	NGS_SNP.Pf3D7_08_v3.1081560	Pf3D7_08_v3: 1,081,560	478	0.9	95.7	non-syn	A	A (1)	1	T	T (0)	0	S	T	A	T
PF3D7_0212500	1586	PF3D7_0212500_1586	S	1								PF3D7_0825000_180	NGS_SNP.Pf3D7_08_v3.1086586	Pf3D7_08_v3: 1,086,586	180	0.9	93.9	non-syn	C	C (1)	1	T	T (0)	0	S	L	C	N/A
PF3D7_0212500	1815	PF3D7_0212500_1815	S	1								PF3D7_0825000_364	NGS_SNP.Pf3D7_08_v3.1087138	Pf3D7_08_v3: 1,087,138	364	0.9	98.3	non-syn	C	C (1)	1	T	T (0)	0	S	F	C	N/A
PF3D7_0212500	1818	PF3D7_0212500_1818	S	1								PF3D7_0825000_412	NGS_SNP.Pf3D7_08_v3.1087281	Pf3D7_08_v3: 1,087,281	412	0.9	96.5	non-syn	A	A (1)	1	T	T (0)	0	S	C	A	N/A
PF3D7_0212500	1952	PF3D7_0212500_1952	S	1								PF3D7_0825000_757	NGS_SNP.Pf3D7_08_v3.1088317	Pf3D7_08_v3: 1,088,317	757	0.9	95.7	non-syn	C	C (1)	1	T	T (0)	0	S	L	C	N/A
PF3D7_0212500	2047	PF3D7_0212500_2047	S	1								PF3D7_0825500_381	NGS_SNP.Pf3D7_08_v3.1099624	Pf3D7_08_v3: 1,099,624	381	0.9	99.1	non-syn	A	A (1)	1	T	T (0)	0	S	C	A	N/A
PF3D7_0212500	2189	PF3D7_0212500_2189	S	1								PF3D7_0825500_94	NGS_SNP.Pf3D7_08_v3.1098764	Pf3D7_08_v3: 1,098,764	94	0.9	96.5	non-syn	C	C (1)	1	T	T (0)	0	S	F	C	N/A
PF3D7_0212500	2192	PF3D7_0212500_2192	S	1								PF3D7_0825900_161	NGS_SNP.Pf3D7_08_v3.1106528	Pf3D7_08_v3: 1,106,528	161	1	90.4	non-syn	A	A (1)	1	T	T (0)	0	S	C	A	N/A
PF3D7_0212500	2820	PF3D7_0212500_2820	S	1								PF3D7_0826000_50	NGS_SNP.Pf3D7_08_v3.1109423	Pf3D7_08_v3: 1,109,423	50	0.9	95.7	non-syn	T	T (1)	1	A	A (0)	0	S	T	T	N/A
PF3D7_0212500	2950	PF3D7_0212500_2950	S	1								PF3D7_0826100_2523	NGS_SNP.Pf3D7_08_v3.1131577	Pf3D7_08_v3: 1,131,577	2523	0.9	94.8	non-syn	G	G (1)	1	T	T (0)	0	S	Y	G	C
PF3D7_0212500	3052	PF3D7_0212500_3052	S	1								PF3D7_0826100_2560	NGS_SNP.Pf3D7_08_v3.1131466	Pf3D7_08_v3: 1,131,466	2560	0.9	93	non-syn	G	G (1)	1	A	A (0)	0	S	F	G	C
PF3D7_0212500	3130	PF3D7_0212500_3130	S	1								PF3D7_0826100_3501	NGS_SNP.Pf3D7_08_v3.1128643	Pf3D7_08_v3: 1,128,643	3501	0.9	98.3	non-syn	G	G (1)	1	T	T (0)	0	S	Y	G	C
PF3D7_0212500	3152	PF3D7_0212500_3152	S	1								PF3D7_0826100_3568	NGS_SNP.Pf3D7_08_v3.1128442	Pf3D7_08_v3: 1,128,442	3568	0.9	97.4	non-syn	G	G (1)	1	A	A (0)	0	S	F	G	C
PF3D7_0212500	3155	PF3D7_0212500_3155	S	1								PF3D7_0826100_3836	NGS_SNP.Pf3D7_08_v3.1127638	Pf3D7_08_v3: 1,127,638	3836	0.9	96.5	non-syn	G	G (1)	1	C	C (0)	0	S	C	G	C
PF3D7_0212500	3172	PF3D7_0212500_3172	S	1								PF3D7_0826100_4362	NGS_SNP.Pf3D7_08_v3.1126061	Pf3D7_08_v3: 1,126,061	4362	0.9	96.5	non-syn	T	T (1)	1	A	A (0)	0	S	C	T	A
PF3D7_0212500	3628	PF3D7_0212500_3628	S	1								PF3D7_0826100_594	NGS_SNP.Pf3D7_08_v3.1137365	Pf3D7_08_v3: 1,137,365	594	0.9	96.5	non-syn	A	A (1)	1	G	G (0)	0	S	P	A	T
PF3D7_0212500	3630	PF3D7_0212500_3630	S	1								PF3D7_0826100_619	NGS_SNP.Pf3D7_08_v3.1137289	Pf3D7_08_v3: 1,137,289	619	0.9	97.4	non-syn	G	G (1)	1	A	A (0)	0	S	L	G	C
PF3D7_0212700	12	PF3D7_0212700_12	S	1								PF3D7_0826100_6950	NGS_SNP.Pf3D7_08_v3.1118296	Pf3D7_08_v3: 1,118,296	6950	0.9	96.5	non-syn	G	G (1)	1	A	A (0)	0	S	L	G	C
PF3D7_0212800	174	PF3D7_0212800_174	S	1								PF3D7_0826100_6955	NGS_SNP.Pf3D7_08_v3.1118282	Pf3D7_08_v3: 1,118,282	6955	0.9	96.5	non-syn	T	T (1)	1	G	G (0)	0	S	R	T	A
PF3D7_0212800	711	PF3D7_0212800_711	S	1								PF3D7_0826100_703	NGS_SNP.Pf3D7_08_v3.1137036	Pf3D7_08_v3: 1,137,036	703	0.9	97.4	non-syn	G	G (1)	1	A	A (0)	0	S	F	G	C
PF3D7_0212800	714	PF3D7_0212800_714	S	1								PF3D7_0826100_703	NGS_SNP.Pf3D7_08_v3.1137037	Pf3D7_08_v3: 1,137,037	703	0.9	97.4	non-syn	G	G (1)	1	A	A (0)	0	S	F	G	C
PF3D7_0212800	788	PF3D7_0212800_788	S	1								PF3D7_0826100_8107	NGS_SNP.Pf3D7_08_v3.1114825	Pf3D7_08_v3: 1,114,825	8107	0.9	98.3	non-syn	G	G (1)	1	A	A (0)	0	S	L	G	C
PF3D7_0212900	2	PF3D7_0212900_2	S	1								PF3D7_0826300_408	NGS_SNP.Pf3D7_08_v3.1147389	Pf3D7_08_v3: 1,147,389	408	0.9	97.4	non-syn	C	C (1)	1	G	G (0)	0	S	C	C	N/A
PF3D7_0212900	21	PF3D7_0212900_21	S	1								PF3D7_0826500_1025	NGS_SNP.Pf3D7_08_v3.1155375	Pf3D7_08_v3: 1,155,375	1025	0.9	96.5	non-syn	G	G (1)	1	A	A (0)	0	S	N	G	N/A
PF3D7_0212900	79	PF3D7_0212900_79	S	1								PF3D7_0826500_721	NGS_SNP.Pf3D7_08_v3.1154463	Pf3D7_08_v3: 1,154,463	721	0.9	99.1	non-syn	C	C (1)	1	T	T (0)	0	S	L	C	N/A
PF3D7_0212900	151	PF3D7_0212900_151	S	1								PF3D7_0827000_1198	NGS_SNP.Pf3D7_08_v3.1167856	Pf3D7_08_v3: 1,167,856	1198	0.9	96.5	non-syn	G	G (1)	1	A	A (0)	0	S	L	G	C
PF3D7_0213100	213	PF3D7_0213100_213	S	1								PF3D7_0827000_1216	NGS_SNP.Pf3D7_08_v3.1167802	Pf3D7_08_v3: 1,167,802	1216	0.9	98.3	non-syn	G	G (1)	1	C	C (0)	0	S	C	G	C
PF3D7_0213500	11	PF3D7_0213500_11	S	1								PF3D7_0827300_461	NGS_SNP.Pf3D7_08_v3.1182676	Pf3D7_08_v3: 1,182,676	461	0.9	98.3	non-syn	C	C (1)	1	A	A (0)	0	S	Y	C	N/A
PF3D7_0213500	189	PF3D7_0213500_189	S	1								PF3D7_0827800_1421	NGS_SNP.Pf3D7_08_v3.1203119	Pf3D7_08_v3: 1,203,119	1421	0.9	100	non-syn	C	C (1)	1	T	T (0)	0	S	F	C	N/A
PF3D7_0213500	225	PF3D7_0213500_225	S	1								PF3D7_0827800_1930	NGS_SNP.Pf3D7_08_v3.1204647	Pf3D7_08_v3: 1,204,647	1930	0.9	97.4	non-syn	C	C (1)	1	G	G (0)	0	S	R	C	N/A
PF3D7_0213500	428	PF3D7_0213500_428	S	1								PF3D7_0828000_126	NGS_SNP.Pf3D7_08_v3.1211315	Pf3D7_08_v3: 1,211,315	126	0.9	96.5	non-syn	C	C (1)	1	T	T (0)	0	S	L	C	N/A
PF3D7_0213700	104	PF3D7_0213700_104	S	1								PF3D7_0828800_100	NGS_SNP.Pf3D7_08_v3.1239204	Pf3D7_08_v3: 1,239,204	100	0.9	98.3	non-syn	T	T (1)	1	A	A (0)	0	S	C	T	A
PF3D7_0213700	112	PF3D7_0213700_112	S	1								PF3D7_0829000_1030	NGS_SNP.Pf3D7_08_v3.1248443	Pf3D7_08_v3: 1,248,443	1030	0.9	95.7	non-syn	G	G (1)	1	A	A (0)	0	S	N	G	N/A
PF3D7_0214100	156	PF3D7_0214100_156	S	1								PF3D7_0829000_1214	NGS_SNP.Pf3D7_08_v3.1248994	Pf3D7_08_v3: 1,248,994	1214	0.9	97.4	non-syn	T	T (1)	1	G	G (0)	0	S	A	T	N/A
PF3D7_0214100	223	PF3D7_0214100_223	S	1								PF3D7_0829400_312	NGS_SNP.Pf3D7_08_v3.1258107	Pf3D7_08_v3: 1,258,107	312	0.9	99.1	non-syn	G	G (1)	1	A	A (0)	0	S	F	G	C
PF3D7_0214100	471	PF3D7_0214100_471	S	1								PF3D7_0830500_141	NGS_SNP.Pf3D7_08_v3.1297741	Pf3D7_08_v3: 1,297,741	141	0.9	99.1	non-syn	T	T (1)	1	A	A (0)	0	S	C	T	A
PF3D7_0214100	482	PF3D7_0214100_482	S	1								PF3D7_0830500_160	NGS_SNP.Pf3D7_08_v3.1297683	Pf3D7_08_v3: 1,297,683	160	0.9	99.1	non-syn	G	G (1)	1	T	T (0)	0	S	Y	G	C
PF3D7_0214100	615	PF3D7_0214100_615	S	1								PF3D7_0830500_32	NGS_SNP.Pf3D7_08_v3.1298233	Pf3D7_08_v3: 1,298,233	32	1.8	47.8	non-syn	G	G (1)	1	T	T (0)	0	S	N	G	C
PF3D7_0214100	663	PF3D7_0214100_663	S	1								PF3D7_0830500_32	NGS_SNP.Pf3D7_08_v3.1298234	Pf3D7_08_v3: 1,298,234	32	1.8	47.8	non-syn	C	C (1)	1	T	T (0)	0	S	N	C	G
PF3D7_0214100	672	PF3D7_0214100_672	S	1								PF3D7_0830800_453	NGS_SNP.Pf3D7_08_v3.1311994	Pf3D7_08_v3: 1,311,994	453	1.1	80.9	non-syn	C	C (1)	1	T	T (0)	0	S	F	C	N/A
PF3D7_0214100	673	PF3D7_0214100_673	S	1								PF3D7_0831000_217	NGS_SNP.Pf3D7_08_v3.1322193	Pf3D7_08_v3: 1,322,193	217	0.9	95.7	non-syn	A	A (1)	1	T	T (0)	0	S	C	A	N/A
PF3D7_0214100	686	PF3D7_0214100_686	S	1								PF3D7_0831000_248	NGS_SNP.Pf3D7_08_v3.1322287	Pf3D7_08_v3: 1,322,287	248	0.9	93.9	non-syn	G	G (1)	1	A	A (0)	0	S	N	G	N/A
PF3D7_0214100	705	PF3D7_0214100_705	S	1								PF3D7_0831000_70	NGS_SNP.Pf3D7_08_v3.1321753	Pf3D7_08_v3: 1,321,753	70	1.1	80	non-syn	G	G (1)	1	A	A (0)	0	S	N	G	N/A
PF3D7_0214100	713	PF3D7_0214100_713	S	1								PF3D7_0831000_8	NGS_SNP.Pf3D7_08_v3.1321439	Pf3D7_08_v3: 1,321,439	8	1.4	60.9	non-syn	G	G (1)	1	T	T (0)	0	S	I	G	N/A
PF3D7_0214100	764	PF3D7_0214100_764	S	1								PF3D7_0831300_71	NGS_SNP.Pf3D7_08_v3.1340052	Pf3D7_08_v3: 1,340,052	71	0.9	96.5	non-syn	C	C (1)	1	T	T (0)	0	S	L	C	N/A
PF3D7_0214100	874	PF3D7_0214100_874	S	1								PF3D7_0831600_1104	NGS_SNP.Pf3D7_08_v3.1362743	Pf3D7_08_v3: 1,362,743	1104	1	87	non-syn	A	A (1)	1	G	G (0)	0	S	N	A	N/A
PF3D7_0214100	1030	PF3D7_0214100_1030	S	1								PF3D7_0902100_177	NGS_SNP.Pf3D7_09_v3.94998	Pf3D7_09_v3: 94,998	177	0.9	97.4	non-syn	A	A (1)	1	G	G (0)	0	S	P	A	T
PF3D7_0214100	1088	PF3D7_0214100_1088	S	1								PF3D7_0902800_448	NGS_SNP.Pf3D7_09_v3.123077	Pf3D7_09_v3: 123,077	448	0.9	97.4	non-syn	G	G (1)	1	T	T (0)	0	S	Y	G	C
PF3D7_0214100	1186	PF3D7_0214100_1186	S	1								PF3D7_0902800_471	NGS_SNP.Pf3D7_09_v3.123008	Pf3D7_09_v3: 123,008	471	0.9	98.3	non-syn	C	C (1)	1	G	G (0)	0	S	T	C	G
PF3D7_0214100	1217	PF3D7_0214100_1217	S	1								PF3D7_0903300_1351	NGS_SNP.Pf3D7_09_v3.145028	Pf3D7_09_v3: 145,028	1351	0.9	96.5	non-syn	C	C (1)	1	T	T (0)	0	S	L	C	N/A
PF3D7_0214100	1225	PF3D7_0214100_1225	S	1								PF3D7_0903300_1790	NGS_SNP.Pf3D7_09_v3.146345	Pf3D7_09_v3: 146,345	1790	0.9	98.3	non-syn	C	C (1)	1	T	T (0)	0	S	F	C	N/A
PF3D7_0214100	1226	PF3D7_0214100_1226	S	1								PF3D7_0903300_2326	NGS_SNP.Pf3D7_09_v3.147952	Pf3D7_09_v3: 147,952	2326	0.9	99.1	non-syn	T	T (1)	1	A	A (0)	0	S	T	T	N/A
PF3D7_0214100	1243	PF3D7_0214100_1243	S	1								PF3D7_0903300_2354	NGS_SNP.Pf3D7_09_v3.148037	Pf3D7_09_v3: 148,037	2354	0.9	98.3	non-syn	G	G (1)	1	A	A (0)	0	S	N	G	N/A
PF3D7_0214300	330	PF3D7_0214300_330	S	1								PF3D7_0903300_256	NGS_SNP.Pf3D7_09_v3.141744	Pf3D7_09_v3: 141,744	256	0.9	98.3	non-syn	C	C (1)	1	A	A (0)	0	S	R	C	N/A
PF3D7_0214300	1153	PF3D7_0214300_1153	S	1								PF3D7_0903300_2952	NGS_SNP.Pf3D7_09_v3.149831	Pf3D7_09_v3: 149,831	2952	0.9	97.4	non-syn	C	C (1)	1	T	T (0)	0	S	F	C	N/A
PF3D7_0214300	1252	PF3D7_0214300_1252	S	1								PF3D7_0903300_698	NGS_SNP.Pf3D7_09_v3.143068	Pf3D7_09_v3: 143,068	698	0.9	93.9	non-syn	T	T (1)	1	C	C (0)	0	S	P	T	N/A
PF3D7_0214300	1274	PF3D7_0214300_1274	S	1								PF3D7_0903400_1985	NGS_SNP.Pf3D7_09_v3.153589	Pf3D7_09_v3: 153,589	1985	0.9	97.4	non-syn	T	T (1)	1	A	A (0)	0	S	C	T	A
PF3D7_0214300	2020	PF3D7_0214300_2020	S	1								PF3D7_0903400_2074	NGS_SNP.Pf3D7_09_v3.153321	Pf3D7_09_v3: 153,321	2074	0.9	97.4	non-syn	G	G (1)	1	C	C (0)	0	S	C	G	C
PF3D7_0214300	2194	PF3D7_0214300_2194	S	1								PF3D7_0903400_2237	NGS_SNP.Pf3D7_09_v3.152832	Pf3D7_09_v3: 152,832	2237	0.9	97.4	non-syn	C	C (1)	1	T	T (0)	0	S	N	C	G
PF3D7_0214300	2249	PF3D7_0214300_2249	S	1								PF3D7_0903400_366	NGS_SNP.Pf3D7_09_v3.158446	Pf3D7_09_v3: 158,446	366	0.9	94.8	non-syn	T	T (1)	1	A	A (0)	0	S	C	T	A
PF3D7_0214300	2363	PF3D7_0214300_2363	S	1								PF3D7_0903400_529	NGS_SNP.Pf3D7_09_v3.157957	Pf3D7_09_v3: 157,957	529	0.9	94.8	non-syn	T	T (1)	1	A	A (0)	0	S	C	T	A
PF3D7_0214400	194	PF3D7_0214400_194	S	1								PF3D7_0903500_151	NGS_SNP.Pf3D7_09_v3.163220	Pf3D7_09_v3: 163,220	151	0.9	97.4	non-syn	G	G (1)	1	A	A (0)	0	S	N	G	N/A
PF3D7_0214400	313	PF3D7_0214400_313	S	1								PF3D7_0903500_330	NGS_SNP.Pf3D7_09_v3.163756	Pf3D7_09_v3: 163,756	330	0.9	98.3	non-syn	A	A (1)	1	G	G (0)	0	S	G	A	N/A
PF3D7_0214600	576	PF3D7_0214600_576	S	1								PF3D7_0903500_71	NGS_SNP.Pf3D7_09_v3.162980	Pf3D7_09_v3: 162,980	71	0.9	96.5	non-syn	G	G (1)	1	T	T (0)	0	S	I	G	N/A
PF3D7_0214600	1445	PF3D7_0214600_1445	S	1								PF3D7_0903500_726	NGS_SNP.Pf3D7_09_v3.164945	Pf3D7_09_v3: 164,945	726	0.9	99.1	non-syn	G	G (1)	1	A	A (0)	0	S	N	G	N/A
PF3D7_0214700	16	PF3D7_0214700_16	S	1								PF3D7_0903600_739	NGS_SNP.Pf3D7_09_v3.172687	Pf3D7_09_v3: 172,687	739	0.9	95.7	non-syn	C	C (1)	1	G	G (0)	0	S	C	C	N/A
PF3D7_0214700	17	PF3D7_0214700_17	S	1								PF3D7_0904100_782	NGS_SNP.Pf3D7_09_v3.193112	Pf3D7_09_v3: 193,112	782	0.9	99.1	non-syn	A	A (1)	1	C	C (0)	0	S	A	A	T
PF3D7_0214700	24	PF3D7_0214700_24	S	1								PF3D7_0904900_1452	NGS_SNP.Pf3D7_09_v3.228478	Pf3D7_09_v3: 228,478	1452	0.9	97.4	non-syn	A	A (1)	1	T	T (0)	0	S	T	A	T
PF3D7_0214700	39	PF3D7_0214700_39	S	1								PF3D7_0904900_2239	NGS_SNP.Pf3D7_09_v3.226117	Pf3D7_09_v3: 226,117	2239	0.9	97.4	non-syn	T	T (1)	1	C	C (0)	0	S	G	T	A
PF3D7_0214700	147	PF3D7_0214700_147	S	1								PF3D7_0904900_361	NGS_SNP.Pf3D7_09_v3.231750	Pf3D7_09_v3: 231,750	361	0.9	95.7	non-syn	C	C (1)	1	T	T (0)	0	S	N	C	G
PF3D7_0214700	163	PF3D7_0214700_163	S	1								PF3D7_0905100_701	NGS_SNP.Pf3D7_09_v3.240867	Pf3D7_09_v3: 240,867	701	0.9	99.1	non-syn	G	G (1)	1	A	A (0)	0	S	N	G	C
PF3D7_0214800	656	PF3D7_0214800_656	S	1								PF3D7_0905300_1313	NGS_SNP.Pf3D7_09_v3.265772	Pf3D7_09_v3: 265,772	1313	1	90.4	non-syn	C	C (1)	1	A	A (0)	0	S	I	C	G
PF3D7_0214800	665	PF3D7_0214800_665	S	1								PF3D7_0905300_1313	NGS_SNP.Pf3D7_09_v3.265773	Pf3D7_09_v3: 265,773	1313	1	90.4	non-syn	T	T (1)	1	G	G (0)	0	S	I	T	A
PF3D7_0214800	666	PF3D7_0214800_666	S	1								PF3D7_0905300_2343	NGS_SNP.Pf3D7_09_v3.262683	Pf3D7_09_v3: 262,683	2343	0.9	98.3	non-syn	T	T (1)	1	A	A (0)	0	S	C	T	A
PF3D7_0214800	697	PF3D7_0214800_697	S	1								PF3D7_0905600_46	NGS_SNP.Pf3D7_09_v3.280342	Pf3D7_09_v3: 280,342	46	0.9	96.5	non-syn	A	A (1)	1	T	T (0)	0	S	C	A	N/A
PF3D7_0214800	702	PF3D7_0214800_702	S	1								PF3D7_0905600_544	NGS_SNP.Pf3D7_09_v3.281836	Pf3D7_09_v3: 281,836	544	0.9	97.4	non-syn	A	A (1)	1	T	T (0)	0	S	C	A	N/A
PF3D7_0214800	706	PF3D7_0214800_706	S	1								PF3D7_0905600_930	NGS_SNP.Pf3D7_09_v3.282995	Pf3D7_09_v3: 282,995	930	1	87.8	non-syn	G	G (1)	1	A	A (0)	0	S	N	G	N/A
PF3D7_0214800	863	PF3D7_0214800_863	S	1								PF3D7_0905800_417	NGS_SNP.Pf3D7_09_v3.290299	Pf3D7_09_v3: 290,299	417	0.9	95.7	non-syn	G	G (1)	1	A	A (0)	0	S	N	G	N/A
PF3D7_0214800	905	PF3D7_0214800_905	S	1								PF3D7_0905900_456	NGS_SNP.Pf3D7_09_v3.295251	Pf3D7_09_v3: 295,251	456	0.9	96.5	non-syn	C	C (1)	1	A	A (0)	0	S	I	C	G
PF3D7_0214800	1054	PF3D7_0214800_1054	S	1								PF3D7_0906600_360	NGS_SNP.Pf3D7_09_v3.322265	Pf3D7_09_v3: 322,265	360	0.9	96.5	non-syn	T	T (1)	1	A	A (0)	0	S	C	T	A
PF3D7_0214800	1102	PF3D7_0214800_1102	S	1								PF3D7_0906600_460	NGS_SNP.Pf3D7_09_v3.321964	Pf3D7_09_v3: 321,964	460	0.9	95.7	non-syn	C	C (1)	1	T	T (0)	0	S	N	C	G
PF3D7_0214900	272	PF3D7_0214900_272	S	1								PF3D7_0906600_490	NGS_SNP.Pf3D7_09_v3.321874	Pf3D7_09_v3: 321,874	490	0.9	94.8	non-syn	C	C (1)	1	T	T (0)	0	S	N	C	G
PF3D7_0214900	864	PF3D7_0214900_864	S	1								PF3D7_0906600_495	NGS_SNP.Pf3D7_09_v3.321859	Pf3D7_09_v3: 321,859	495	0.9	92.2	non-syn	C	C (1)	1	T	T (0)	0	S	N	C	G
PF3D7_0215000	38	PF3D7_0215000_38	S	1								PF3D7_0907100_1203	NGS_SNP.Pf3D7_09_v3.338801	Pf3D7_09_v3: 338,801	1203	0.9	98.3	non-syn	C	C (1)	1	T	T (0)	0	S	N	C	G
PF3D7_0215100	210	PF3D7_0215100_210	S	1								PF3D7_0907100_1404	NGS_SNP.Pf3D7_09_v3.338197	Pf3D7_09_v3: 338,197	1404	0.9	93.9	non-syn	G	G (1)	1	C	C (0)	0	S	F	G	C
PF3D7_0215100	222	PF3D7_0215100_222	S	1								PF3D7_0907100_1404	NGS_SNP.Pf3D7_09_v3.338198	Pf3D7_09_v3: 338,198	1404	0.9	93.9	non-syn	G	G (1)	1	A	A (0)	0	S	F	G	C
PF3D7_0215100	235	PF3D7_0215100_235	S	1								PF3D7_0907200_1057	NGS_SNP.Pf3D7_09_v3.349061	Pf3D7_09_v3: 349,061	1057	0.9	97.4	non-syn	C	C (1)	1	T	T (0)	0	S	L	C	N/A
PF3D7_0215100	288	PF3D7_0215100_288	S	1								PF3D7_0907200_572	NGS_SNP.Pf3D7_09_v3.347605	Pf3D7_09_v3: 347,605	572	0.9	93	non-syn	A	A (1)	1	G	G (0)	0	S	G	A	N/A
PF3D7_0215300	784	PF3D7_0215300_784	S	1								PF3D7_0907200_747	NGS_SNP.Pf3D7_09_v3.348131	Pf3D7_09_v3: 348,131	747	0.9	98.3	non-syn	G	G (1)	1	C	C (0)	0	S	T	G	N/A
PF3D7_0215300	829	PF3D7_0215300_829	S	1								PF3D7_0907200_754	NGS_SNP.Pf3D7_09_v3.348152	Pf3D7_09_v3: 348,152	754	0.9	96.5	non-syn	C	C (1)	1	T	T (0)	0	S	F	C	N/A
PF3D7_0215300	855	PF3D7_0215300_855	S	1								PF3D7_0907200_916	NGS_SNP.Pf3D7_09_v3.348638	Pf3D7_09_v3: 348,638	916	0.9	97.4	non-syn	C	C (1)	1	A	A (0)	0	S	Y	C	N/A
PF3D7_0215400	283	PF3D7_0215400_283	S	1								PF3D7_0908200_343	NGS_SNP.Pf3D7_09_v3.379196	Pf3D7_09_v3: 379,196	343	0.9	99.1	non-syn	C	C (1)	1	G	G (0)	0	S	C	C	N/A
PF3D7_0215400	286	PF3D7_0215400_286	S	1								PF3D7_0908200_534	NGS_SNP.Pf3D7_09_v3.379769	Pf3D7_09_v3: 379,769	534	0.9	95.7	non-syn	C	C (1)	1	A	A (0)	0	S	Y	C	N/A
PF3D7_0215400	294	PF3D7_0215400_294	S	1								PF3D7_0908500_1755	NGS_SNP.Pf3D7_09_v3.390323	Pf3D7_09_v3: 390,323	1755	0.9	97.4	non-syn	C	C (1)	1	A	A (0)	0	S	I	C	G
PF3D7_0215400	297	PF3D7_0215400_297	S	1								PF3D7_0908500_255	NGS_SNP.Pf3D7_09_v3.396260	Pf3D7_09_v3: 396,260	255	0.9	93.9	non-syn	C	C (1)	1	T	T (0)	0	S	N	C	G
PF3D7_0215400	305	PF3D7_0215400_305	S	1								PF3D7_0908500_72	NGS_SNP.Pf3D7_09_v3.397339	Pf3D7_09_v3: 397,339	72	1	88.7	non-syn	A	A (1)	1	T	T (0)	0	S	R	A	T
PF3D7_0215400	306	PF3D7_0215400_306	S	1								PF3D7_0908600_171	NGS_SNP.Pf3D7_09_v3.400213	Pf3D7_09_v3: 400,213	171	0.9	98.3	non-syn	C	C (1)	1	T	T (0)	0	S	L	C	G
PF3D7_0215400	472	PF3D7_0215400_472	S	1								PF3D7_0908600_171	NGS_SNP.Pf3D7_09_v3.400214	Pf3D7_09_v3: 400,214	171	0.9	98.3	non-syn	G	G (1)	1	A	A (0)	0	S	L	G	C
PF3D7_0215400	678	PF3D7_0215400_678	S	1								PF3D7_0909400_1080	NGS_SNP.Pf3D7_09_v3.427409	Pf3D7_09_v3: 427,409	1080	0.9	97.4	non-syn	G	G (1)	1	A	A (0)	0	S	N	G	N/A
PF3D7_0215500	463	PF3D7_0215500_463	S	1								PF3D7_0909400_899	NGS_SNP.Pf3D7_09_v3.426866	Pf3D7_09_v3: 426,866	899	0.9	98.3	non-syn	C	C (1)	1	T	T (0)	0	S	L	C	N/A
PF3D7_0215600	164	PF3D7_0215600_164	S	1								PF3D7_0909700_505	NGS_SNP.Pf3D7_09_v3.442427	Pf3D7_09_v3: 442,427	505	0.9	96.5	non-syn	C	C (1)	1	T	T (0)	0	S	F	C	N/A
PF3D7_0215700	21	PF3D7_0215700_21	S	1								PF3D7_0909700_914	NGS_SNP.Pf3D7_09_v3.443654	Pf3D7_09_v3: 443,654	914	0.9	98.3	non-syn	G	G (1)	1	A	A (0)	0	S	N	G	N/A
PF3D7_0215800	13	PF3D7_0215800_13	S	1								PF3D7_0910200_1892	NGS_SNP.Pf3D7_09_v3.470233	Pf3D7_09_v3: 470,233	1892	0.9	98.3	non-syn	G	G (1)	1	A	A (0)	0	S	N	G	N/A
PF3D7_0215800	37	PF3D7_0215800_37	S	1								PF3D7_0910200_2289	NGS_SNP.Pf3D7_09_v3.471424	Pf3D7_09_v3: 471,424	2289	0.9	96.5	non-syn	G	G (1)	1	A	A (0)	0	S	N	G	N/A
PF3D7_0215800	76	PF3D7_0215800_76	S	1								PF3D7_0910200_2289	NGS_SNP.Pf3D7_09_v3.471425	Pf3D7_09_v3: 471,425	2289	0.9	96.5	non-syn	C	C (1)	1	T	T (0)	0	S	N	C	N/A
PF3D7_0215800	79	PF3D7_0215800_79	S	1								PF3D7_0910200_2345	NGS_SNP.Pf3D7_09_v3.471592	Pf3D7_09_v3: 471,592	2345	0.9	96.5	non-syn	C	C (1)	1	T	T (0)	0	S	L	C	N/A
PF3D7_0215800	417	PF3D7_0215800_417	S	1								PF3D7_0910200_412	NGS_SNP.Pf3D7_09_v3.465793	Pf3D7_09_v3: 465,793	412	0.9	98.3	non-syn	C	C (1)	1	A	A (0)	0	S	Y	C	N/A
PF3D7_0215800	419	PF3D7_0215800_419	S	1								PF3D7_0910400_633	NGS_SNP.Pf3D7_09_v3.479462	Pf3D7_09_v3: 479,462	633	0.9	97.4	non-syn	A	A (1)	1	C	C (0)	0	S	A	A	T
PF3D7_0215800	463	PF3D7_0215800_463	S	1								PF3D7_0910500_195	NGS_SNP.Pf3D7_09_v3.486971	Pf3D7_09_v3: 486,971	195	0.9	96.5	non-syn	C	C (1)	1	T	T (0)	0	S	N	C	G
PF3D7_0216000	1816	PF3D7_0216000_1816	S	1								PF3D7_0910500_203	NGS_SNP.Pf3D7_09_v3.486947	Pf3D7_09_v3: 486,947	203	0.9	98.3	non-syn	C	C (1)	1	T	T (0)	0	S	N	C	G
PF3D7_0216000	1906	PF3D7_0216000_1906	S	1								PF3D7_0910500_617	NGS_SNP.Pf3D7_09_v3.485705	Pf3D7_09_v3: 485,705	617	0.9	96.5	non-syn	C	C (1)	1	A	A (0)	0	S	I	C	G
PF3D7_0216400	207	PF3D7_0216400_207	S	1								PF3D7_0910500_818	NGS_SNP.Pf3D7_09_v3.485103	Pf3D7_09_v3: 485,103	818	0.9	97.4	non-syn	T	T (1)	1	A	A (0)	0	S	C	T	A
PF3D7_0216400	474	PF3D7_0216400_474	S	1								PF3D7_0910800_21	NGS_SNP.Pf3D7_09_v3.494224	Pf3D7_09_v3: 494,224	21	0.9	93.9	non-syn	G	G (1)	1	T	T (0)	0	S	I	G	N/A
PF3D7_0216400	506	PF3D7_0216400_506	S	1								PF3D7_0910900_220	NGS_SNP.Pf3D7_09_v3.497069	Pf3D7_09_v3: 497,069	220	0.9	97.4	non-syn	G	G (1)	1	A	A (0)	0	S	F	G	C
PF3D7_0216600	675	PF3D7_0216600_675	S	1								PF3D7_0912000_128	NGS_SNP.Pf3D7_09_v3.545357	Pf3D7_09_v3: 545,357	128	0.9	95.7	non-syn	C	C (1)	1	T	T (0)	0	S	N	C	G
PF3D7_0216600	677	PF3D7_0216600_677	S	1								PF3D7_0912000_271	NGS_SNP.Pf3D7_09_v3.544929	Pf3D7_09_v3: 544,929	271	0.9	96.5	non-syn	A	A (1)	1	T	T (0)	0	S	T	A	T
PF3D7_0216700	34	PF3D7_0216700_34	S	1								PF3D7_0912000_913	NGS_SNP.Pf3D7_09_v3.543002	Pf3D7_09_v3: 543,002	913	0.9	93.9	non-syn	G	G (1)	1	C	C (0)	0	S	C	G	C
PF3D7_0216700	54	PF3D7_0216700_54	S	1								PF3D7_0912500_166	NGS_SNP.Pf3D7_09_v3.557027	Pf3D7_09_v3: 557,027	166	0.9	94.8	non-syn	A	A (1)	1	G	G (0)	0	S	G	A	N/A
PF3D7_0216700	77	PF3D7_0216700_77	S	1								PF3D7_0912800_183	NGS_SNP.Pf3D7_09_v3.564632	Pf3D7_09_v3: 564,632	183	0.9	95.7	non-syn	G	G (1)	1	T	T (0)	0	S	Y	G	C
PF3D7_0216700	169	PF3D7_0216700_169	S	1								PF3D7_0912800_248	NGS_SNP.Pf3D7_09_v3.564437	Pf3D7_09_v3: 564,437	248	0.9	96.5	non-syn	C	C (1)	1	T	T (0)	0	S	N	C	G
PF3D7_0216700	249	PF3D7_0216700_249	S	1								PF3D7_0912800_430	NGS_SNP.Pf3D7_09_v3.563891	Pf3D7_09_v3: 563,891	430	0.9	98.3	non-syn	G	G (1)	1	T	T (0)	0	S	Y	G	C
PF3D7_0216700	471	PF3D7_0216700_471	S	1								PF3D7_0913300_323	NGS_SNP.Pf3D7_09_v3.577933	Pf3D7_09_v3: 577,933	323	0.9	97.4	non-syn	C	C (1)	1	A	A (0)	0	S	I	C	G
PF3D7_0216700	682	PF3D7_0216700_682	S	1								PF3D7_0913600_1025	NGS_SNP.Pf3D7_09_v3.587798	Pf3D7_09_v3: 587,798	1025	0.9	96.5	non-syn	T	T (1)	1	C	C (0)	0	S	P	T	N/A
PF3D7_0216700	700	PF3D7_0216700_700	S	1								PF3D7_0913600_503	NGS_SNP.Pf3D7_09_v3.586234	Pf3D7_09_v3: 586,234	503	0.9	96.5	non-syn	T	T (1)	1	G	G (0)	0	S	R	T	N/A
PF3D7_0216700	955	PF3D7_0216700_955	S	1								PF3D7_0913600_780	NGS_SNP.Pf3D7_09_v3.587063	Pf3D7_09_v3: 587,063	780	1	88.7	non-syn	A	A (1)	1	T	T (0)	0	S	C	A	N/A
PF3D7_0216700	1235	PF3D7_0216700_1235	S	1								PF3D7_0913900_221	NGS_SNP.Pf3D7_09_v3.596573	Pf3D7_09_v3: 596,573	221	0.9	95.7	non-syn	G	G (1)	1	A	A (0)	0	S	F	G	C
PF3D7_0216800	287	PF3D7_0216800_287	S	1								PF3D7_0913900_848	NGS_SNP.Pf3D7_09_v3.594562	Pf3D7_09_v3: 594,562	848	0.9	97.4	non-syn	A	A (1)	1	G	G (0)	0	S	P	A	T
PF3D7_0216800	344	PF3D7_0216800_344	S	1								PF3D7_0914000_360	NGS_SNP.Pf3D7_09_v3.598772	Pf3D7_09_v3: 598,772	360	0.9	96.5	non-syn	C	C (1)	1	T	T (0)	0	S	L	C	N/A
PF3D7_0216800	612	PF3D7_0216800_612	S	1								PF3D7_0914100_195	NGS_SNP.Pf3D7_09_v3.603993	Pf3D7_09_v3: 603,993	195	0.9	97.4	non-syn	G	G (1)	1	A	A (0)	0	S	L	G	C
PF3D7_0216900	309	PF3D7_0216900_309	S	1								PF3D7_0914500_1600	NGS_SNP.Pf3D7_09_v3.621177	Pf3D7_09_v3: 621,177	1600	0.9	98.3	non-syn	A	A (1)	1	C	C (0)	0	S	A	A	T
PF3D7_0217500	17	PF3D7_0217500_17	S	1								PF3D7_0914500_1623	NGS_SNP.Pf3D7_09_v3.621107	Pf3D7_09_v3: 621,107	1623	0.9	98.3	non-syn	C	C (1)	1	T	T (0)	0	S	R	C	G
PF3D7_0217500	34	PF3D7_0217500_34	S	1								PF3D7_0914500_200	NGS_SNP.Pf3D7_09_v3.625552	Pf3D7_09_v3: 625,552	200	0.9	96.5	non-syn	T	T (1)	1	G	G (0)	0	S	T	T	A
PF3D7_0217500	55	PF3D7_0217500_55	S	1								PF3D7_0914500_975	NGS_SNP.Pf3D7_09_v3.623051	Pf3D7_09_v3: 623,051	975	0.9	97.4	non-syn	G	G (1)	1	A	A (0)	0	S	F	G	C
PF3D7_0217500	64	PF3D7_0217500_64	S	1								PF3D7_0916000_629	NGS_SNP.Pf3D7_09_v3.669839	Pf3D7_09_v3: 669,839	629	0.9	96.5	non-syn	G	G (1)	1	T	T (0)	0	S	R	G	C
PF3D7_0217500	98	PF3D7_0217500_98	S	1								PF3D7_0916200_800	NGS_SNP.Pf3D7_09_v3.678596	Pf3D7_09_v3: 678,596	800	1	84.3	non-syn	C	C (1)	1	G	G (0)	0	S	C	C	N/A
PF3D7_0217500	122	PF3D7_0217500_122	S	1								PF3D7_0916200_916	NGS_SNP.Pf3D7_09_v3.678945	Pf3D7_09_v3: 678,945	916	1	87	non-syn	T	T (1)	1	G	G (0)	0	S	R	T	N/A
PF3D7_0217500	177	PF3D7_0217500_177	S	1								PF3D7_0916400_1294	NGS_SNP.Pf3D7_09_v3.687442	Pf3D7_09_v3: 687,442	1294	0.9	95.7	non-syn	C	C (1)	1	T	T (0)	0	S	F	C	N/A
PF3D7_0217500	204	PF3D7_0217500_204	S	1								PF3D7_0916400_133	NGS_SNP.Pf3D7_09_v3.683959	Pf3D7_09_v3: 683,959	133	0.9	93.9	non-syn	C	C (1)	1	T	T (0)	0	S	F	C	N/A
PF3D7_0217500	216	PF3D7_0217500_216	S	1								PF3D7_0917000_1721	NGS_SNP.Pf3D7_09_v3.706912	Pf3D7_09_v3: 706,912	1721	0.9	97.4	non-syn	A	A (1)	1	G	G (0)	0	S	P	A	T
PF3D7_0217500	217	PF3D7_0217500_217	S	1								PF3D7_0917000_743	NGS_SNP.Pf3D7_09_v3.709845	Pf3D7_09_v3: 709,845	743	0.9	100	non-syn	G	G (1)	1	C	C (0)	0	S	C	G	C
PF3D7_0217500	220	PF3D7_0217500_220	S	1								PF3D7_0917100_110	NGS_SNP.Pf3D7_09_v3.715161	Pf3D7_09_v3: 715,161	110	0.9	92.2	non-syn	G	G (1)	1	A	A (0)	0	S	F	G	C
PF3D7_0217500	345	PF3D7_0217500_345	S	1								PF3D7_0917100_490	NGS_SNP.Pf3D7_09_v3.714021	Pf3D7_09_v3: 714,021	490	0.9	98.3	non-syn	G	G (1)	1	T	T (0)	0	S	Y	G	C
PF3D7_0217500	406	PF3D7_0217500_406	S	1								PF3D7_0917100_708	NGS_SNP.Pf3D7_09_v3.713366	Pf3D7_09_v3: 713,366	708	1	84.3	non-syn	A	A (1)	1	C	C (0)	0	S	N	A	T
PF3D7_0217600	25	PF3D7_0217600_25	S	1								PF3D7_0918400_1296	NGS_SNP.Pf3D7_09_v3.758685	Pf3D7_09_v3: 758,685	1296	0.9	97.4	non-syn	C	C (1)	1	A	A (0)	0	S	Y	C	N/A
PF3D7_0217600	36	PF3D7_0217600_36	S	1								PF3D7_0918600_24	NGS_SNP.Pf3D7_09_v3.764917	Pf3D7_09_v3: 764,917	24	0.9	94.8	non-syn	T	T (1)	1	A	A (0)	0	S	T	T	N/A
PF3D7_0217600	346	PF3D7_0217600_346	S	1								PF3D7_0918600_603	NGS_SNP.Pf3D7_09_v3.766654	Pf3D7_09_v3: 766,654	603	0.9	99.1	non-syn	A	A (1)	1	C	C (0)	0	S	R	A	N/A
PF3D7_0217600	351	PF3D7_0217600_351	S	1								PF3D7_0918800_537	NGS_SNP.Pf3D7_09_v3.772770	Pf3D7_09_v3: 772,770	537	0.9	98.3	non-syn	G	G (1)	1	T	T (0)	0	S	Y	G	C
PF3D7_0217600	352	PF3D7_0217600_352	S	1								PF3D7_0918900_157	NGS_SNP.Pf3D7_09_v3.778027	Pf3D7_09_v3: 778,027	157	0.9	98.3	non-syn	G	G (1)	1	C	C (0)	0	S	T	G	N/A
PF3D7_0217600	449	PF3D7_0217600_449	S	1								PF3D7_0918900_66	NGS_SNP.Pf3D7_09_v3.777754	Pf3D7_09_v3: 777,754	66	0.9	97.4	non-syn	C	C (1)	1	G	G (0)	0	S	C	C	N/A
PF3D7_0217600	713	PF3D7_0217600_713	S	1								PF3D7_0919700_57	NGS_SNP.Pf3D7_09_v3.803197	Pf3D7_09_v3: 803,197	57	0.9	96.5	non-syn	T	T (1)	1	A	A (0)	0	S	T	T	N/A
PF3D7_0217600	736	PF3D7_0217600_736	S	1								PF3D7_0919800_338	NGS_SNP.Pf3D7_09_v3.806641	Pf3D7_09_v3: 806,641	338	0.9	98.3	non-syn	G	G (1)	1	A	A (0)	0	S	F	G	C
PF3D7_0217600	1020	PF3D7_0217600_1020	S	1								PF3D7_0919800_457	NGS_SNP.Pf3D7_09_v3.806284	Pf3D7_09_v3: 806,284	457	0.9	98.3	non-syn	G	G (1)	1	A	A (0)	0	S	L	G	C
PF3D7_0217600	1022	PF3D7_0217600_1022	S	1								PF3D7_0919800_470	NGS_SNP.Pf3D7_09_v3.806244	Pf3D7_09_v3: 806,244	470	0.9	98.3	non-syn	G	G (1)	1	C	C (0)	0	S	R	G	C
PF3D7_0217600	1532	PF3D7_0217600_1532	S	1								PF3D7_0919800_489	NGS_SNP.Pf3D7_09_v3.806188	Pf3D7_09_v3: 806,188	489	0.9	96.5	non-syn	G	G (1)	1	C	C (0)	0	S	C	G	C
PF3D7_0217600	1538	PF3D7_0217600_1538	S	1								PF3D7_0919800_885	NGS_SNP.Pf3D7_09_v3.805000	Pf3D7_09_v3: 805,000	885	0.9	96.5	non-syn	G	G (1)	1	A	A (0)	0	S	F	G	C
PF3D7_0217700	31	PF3D7_0217700_31	S	1								PF3D7_0919800_927	NGS_SNP.Pf3D7_09_v3.804874	Pf3D7_09_v3: 804,874	927	0.9	98.3	non-syn	C	C (1)	1	T	T (0)	0	S	C	C	G
PF3D7_0217800	57	PF3D7_0217800_57	S	1								PF3D7_0919800_927	NGS_SNP.Pf3D7_09_v3.804875	Pf3D7_09_v3: 804,875	927	0.9	98.3	non-syn	T	T (1)	1	A	A (0)	0	S	C	T	A
PF3D7_0217800	60	PF3D7_0217800_60	S	1								PF3D7_0919900_1591	NGS_SNP.Pf3D7_09_v3.815034	Pf3D7_09_v3: 815,034	1591	1	91.3	non-syn	A	A (1)	1	G	G (0)	0	S	C	A	T
PF3D7_0217800	88	PF3D7_0217800_88	S	1								PF3D7_0919900_2119	NGS_SNP.Pf3D7_09_v3.813449	Pf3D7_09_v3: 813,449	2119	0.9	96.5	non-syn	C	C (1)	1	T	T (0)	0	S	N	C	G
PF3D7_0217800	105	PF3D7_0217800_105	S	1								PF3D7_0919900_486	NGS_SNP.Pf3D7_09_v3.818348	Pf3D7_09_v3: 818,348	486	0.9	97.4	non-syn	C	C (1)	1	A	A (0)	0	S	I	C	G
PF3D7_0217900	112	PF3D7_0217900_112	S	1								PF3D7_0919900_510	NGS_SNP.Pf3D7_09_v3.818276	Pf3D7_09_v3: 818,276	510	0.9	98.3	non-syn	G	G (1)	1	C	C (0)	0	S	C	G	C
PF3D7_0218100	51	PF3D7_0218100_51	S	1								PF3D7_0919900_640	NGS_SNP.Pf3D7_09_v3.817886	Pf3D7_09_v3: 817,886	640	0.9	97.4	non-syn	G	G (1)	1	A	A (0)	0	S	L	G	C
PF3D7_0218200	47	PF3D7_0218200_47	S	1								PF3D7_0919900_641	NGS_SNP.Pf3D7_09_v3.817883	Pf3D7_09_v3: 817,883	641	0.9	97.4	non-syn	G	G (1)	1	A	A (0)	0	S	L	G	C
PF3D7_0218200	51	PF3D7_0218200_51	S	1								PF3D7_0920000_244	NGS_SNP.Pf3D7_09_v3.823395	Pf3D7_09_v3: 823,395	244	0.9	95.7	non-syn	G	G (1)	1	T	T (0)	0	S	I	G	N/A
PF3D7_0218200	241	PF3D7_0218200_241	S	1								PF3D7_0920000_543	NGS_SNP.Pf3D7_09_v3.824292	Pf3D7_09_v3: 824,292	543	0.9	96.5	non-syn	G	G (1)	1	T	T (0)	0	S	I	G	N/A
PF3D7_0218200	491	PF3D7_0218200_491	S	1								PF3D7_0920200_272	NGS_SNP.Pf3D7_09_v3.829868	Pf3D7_09_v3: 829,868	272	0.9	97.4	non-syn	T	T (1)	1	C	C (0)	0	S	G	T	A
PF3D7_0218200	638	PF3D7_0218200_638	S	1								PF3D7_0920400_430	NGS_SNP.Pf3D7_09_v3.835042	Pf3D7_09_v3: 835,042	430	0.9	95.7	non-syn	G	G (1)	1	T	T (0)	0	S	I	G	N/A
PF3D7_0218200	806	PF3D7_0218200_806	S	1								PF3D7_0920400_737	NGS_SNP.Pf3D7_09_v3.835963	Pf3D7_09_v3: 835,963	737	0.9	98.3	non-syn	G	G (1)	1	A	A (0)	0	S	N	G	N/A
PF3D7_0218400	130	PF3D7_0218400_130	S	1								PF3D7_0920700_379	NGS_SNP.Pf3D7_09_v3.850650	Pf3D7_09_v3: 850,650	379	0.9	98.3	non-syn	C	C (1)	1	G	G (0)	0	S	W	C	N/A
PF3D7_0218500	3	PF3D7_0218500_3	S	1								PF3D7_0920700_423	NGS_SNP.Pf3D7_09_v3.850782	Pf3D7_09_v3: 850,782	423	0.9	100	non-syn	G	G (1)	1	A	A (0)	0	S	N	G	N/A
PF3D7_0218600	23	PF3D7_0218600_23	S	1								PF3D7_0920900_53	NGS_SNP.Pf3D7_09_v3.855673	Pf3D7_09_v3: 855,673	53	0.9	92.2	non-syn	C	C (1)	1	A	A (0)	0	S	Y	C	N/A
PF3D7_0218600	393	PF3D7_0218600_393	S	1								PF3D7_0921200_1804	NGS_SNP.Pf3D7_09_v3.864800	Pf3D7_09_v3: 864,800	1804	0.9	97.4	non-syn	T	T (1)	1	A	A (0)	0	S	C	T	A
PF3D7_0218600	395	PF3D7_0218600_395	S	1								PF3D7_0921200_2175	NGS_SNP.Pf3D7_09_v3.863278	Pf3D7_09_v3: 863,278	2175	1	89.6	non-syn	G	G (1)	1	C	C (0)	0	S	W	G	C
PF3D7_0218600	591	PF3D7_0218600_591	S	1								PF3D7_0921600_191	NGS_SNP.Pf3D7_09_v3.878575	Pf3D7_09_v3: 878,575	191	1.4	61.7	non-syn	C	C (1)	1	T	T (0)	0	S	L	C	N/A
PF3D7_0218600	842	PF3D7_0218600_842	S	1								PF3D7_0922000_251	NGS_SNP.Pf3D7_09_v3.891453	Pf3D7_09_v3: 891,453	251	0.9	97.4	non-syn	G	G (1)	1	A	A (0)	0	S	N	G	N/A
PF3D7_0218600	1346	PF3D7_0218600_1346	S	1								PF3D7_0922100_1039	NGS_SNP.Pf3D7_09_v3.898530	Pf3D7_09_v3: 898,530	1039	0.9	95.7	non-syn	G	G (1)	1	T	T (0)	0	S	I	G	N/A
PF3D7_0218600	1445	PF3D7_0218600_1445	S	1								PF3D7_0922800_2172	NGS_SNP.Pf3D7_09_v3.928546	Pf3D7_09_v3: 928,546	2172	0.9	97.4	non-syn	A	A (1)	1	T	T (0)	0	S	T	A	T
PF3D7_0218600	1538	PF3D7_0218600_1538	S	1								PF3D7_0922800_2210	NGS_SNP.Pf3D7_09_v3.928432	Pf3D7_09_v3: 928,432	2210	0.9	95.7	non-syn	T	T (1)	1	C	C (0)	0	S	G	T	A
PF3D7_0218600	1558	PF3D7_0218600_1558	S	1								PF3D7_0922800_226	NGS_SNP.Pf3D7_09_v3.934383	Pf3D7_09_v3: 934,383	226	0.9	95.7	non-syn	G	G (1)	1	C	C (0)	0	S	C	G	C
PF3D7_0218600	1594	PF3D7_0218600_1594	S	1								PF3D7_0922800_2607	NGS_SNP.Pf3D7_09_v3.927241	Pf3D7_09_v3: 927,241	2607	1.1	80.9	non-syn	A	A (1)	1	C	C (0)	0	S	A	A	T
PF3D7_0218600	1964	PF3D7_0218600_1964	S	1								PF3D7_0922800_994	NGS_SNP.Pf3D7_09_v3.932079	Pf3D7_09_v3: 932,079	994	0.9	96.5	non-syn	C	C (1)	1	T	T (0)	0	S	N	C	G
PF3D7_0218600	1971	PF3D7_0218600_1971	S	1								PF3D7_0924000_940	NGS_SNP.Pf3D7_09_v3.975365	Pf3D7_09_v3: 975,365	940	0.9	98.3	non-syn	A	A (1)	1	T	T (0)	0	S	C	A	N/A
PF3D7_0218600	1993	PF3D7_0218600_1993	S	1								PF3D7_0924100_425	NGS_SNP.Pf3D7_09_v3.978692	Pf3D7_09_v3: 978,692	425	0.9	93	non-syn	C	C (1)	1	T	T (0)	0	S	N	C	G
PF3D7_0218600	2235	PF3D7_0218600_2235	S	1								PF3D7_0924100_476	NGS_SNP.Pf3D7_09_v3.978540	Pf3D7_09_v3: 978,540	476	0.9	95.7	non-syn	A	A (1)	1	T	T (0)	0	S	T	A	T
PF3D7_0218600	2263	PF3D7_0218600_2263	S	1								PF3D7_0924200_560	NGS_SNP.Pf3D7_09_v3.982830	Pf3D7_09_v3: 982,830	560	0.9	93.9	non-syn	G	G (1)	1	C	C (0)	0	S	T	G	N/A
PF3D7_0218600	2349	PF3D7_0218600_2349	S	1								PF3D7_0924400_304	NGS_SNP.Pf3D7_09_v3.990089	Pf3D7_09_v3: 990,089	304	0.9	97.4	non-syn	C	C (1)	1	A	A (0)	0	S	R	C	N/A
PF3D7_0218700	31	PF3D7_0218700_31	S	1								PF3D7_0924400_968	NGS_SNP.Pf3D7_09_v3.992080	Pf3D7_09_v3: 992,080	968	0.9	96.5	non-syn	G	G (1)	1	A	A (0)	0	S	N	G	N/A
PF3D7_0218700	233	PF3D7_0218700_233	S	1								PF3D7_0924500_1142	NGS_SNP.Pf3D7_09_v3.993826	Pf3D7_09_v3: 993,826	1142	1	87.8	non-syn	T	T (1)	1	G	G (0)	0	S	R	T	A
PF3D7_0218700	241	PF3D7_0218700_241	S	1								PF3D7_0924500_431	NGS_SNP.Pf3D7_09_v3.996384	Pf3D7_09_v3: 996,384	431	0.9	97.4	non-syn	G	G (1)	1	A	A (0)	0	S	F	G	C
PF3D7_0218700	440	PF3D7_0218700_440	S	1								PF3D7_0924500_432	NGS_SNP.Pf3D7_09_v3.996381	Pf3D7_09_v3: 996,381	432	0.9	97.4	non-syn	G	G (1)	1	A	A (0)	0	S	F	G	C
PF3D7_0218700	474	PF3D7_0218700_474	S	1								PF3D7_0924500_707	NGS_SNP.Pf3D7_09_v3.995386	Pf3D7_09_v3: 995,386	707	0.9	96.5	non-syn	A	A (1)	1	T	T (0)	0	S	T	A	T
PF3D7_0219200	45	PF3D7_0219200_45	S	1								PF3D7_0925800_234	NGS_SNP.Pf3D7_09_v3.1034014	Pf3D7_09_v3: 1,034,014	234	0.9	94.8	non-syn	T	T (1)	1	C	C (0)	0	S	P	T	N/A
PF3D7_0219400	29	PF3D7_0219400_29	S	1								PF3D7_0926000_485	NGS_SNP.Pf3D7_09_v3.1045414	Pf3D7_09_v3: 1,045,414	485	0.9	96.5	non-syn	C	C (1)	1	T	T (0)	0	S	F	C	N/A
PF3D7_0219400	37	PF3D7_0219400_37	S	1								PF3D7_0926100_1331	NGS_SNP.Pf3D7_09_v3.1053825	Pf3D7_09_v3: 1,053,825	1331	0.9	98.3	non-syn	C	C (1)	1	A	A (0)	0	S	I	C	G
PF3D7_0219400	50	PF3D7_0219400_50	S	1								PF3D7_0926100_371	NGS_SNP.Pf3D7_09_v3.1056705	Pf3D7_09_v3: 1,056,705	371	1.3	68.7	non-syn	C	C (1)	1	T	T (0)	0	S	N	C	G
PF3D7_0219600	10	PF3D7_0219600_10	S	1								PF3D7_0926500_1736	NGS_SNP.Pf3D7_09_v3.1076478	Pf3D7_09_v3: 1,076,478	1736	0.9	97.4	non-syn	T	T (1)	1	C	C (0)	0	S	G	T	A
PF3D7_0219600	14	PF3D7_0219600_14	S	1								PF3D7_0926500_488	NGS_SNP.Pf3D7_09_v3.1080221	Pf3D7_09_v3: 1,080,221	488	0.9	97.4	non-syn	G	G (1)	1	C	C (0)	0	S	C	G	C
PF3D7_0219600	27	PF3D7_0219600_27	S	1								PF3D7_0926500_750	NGS_SNP.Pf3D7_09_v3.1079436	Pf3D7_09_v3: 1,079,436	750	0.9	96.5	non-syn	A	A (1)	1	T	T (0)	0	S	T	A	T
PF3D7_0219600	28	PF3D7_0219600_28	S	1								PF3D7_0926700_140	NGS_SNP.Pf3D7_09_v3.1090328	Pf3D7_09_v3: 1,090,328	140	0.9	97.4	non-syn	A	A (1)	1	T	T (0)	0	S	C	A	N/A
PF3D7_0219600	41	PF3D7_0219600_41	S	1								PF3D7_0926800_1214	NGS_SNP.Pf3D7_09_v3.1092882	Pf3D7_09_v3: 1,092,882	1214	0.9	92.2	non-syn	T	T (1)	1	A	A (0)	0	S	C	T	A
PF3D7_0219600	54	PF3D7_0219600_54	S	1								PF3D7_0927200_1179	NGS_SNP.Pf3D7_09_v3.1111308	Pf3D7_09_v3: 1,111,308	1179	0.9	98.3	non-syn	G	G (1)	1	A	A (0)	0	S	N	G	N/A
PF3D7_0219600	64	PF3D7_0219600_64	S	1								PF3D7_0927200_784	NGS_SNP.Pf3D7_09_v3.1110122	Pf3D7_09_v3: 1,110,122	784	0.9	95.7	non-syn	A	A (1)	1	T	T (0)	0	S	C	A	N/A
PF3D7_0219600	81	PF3D7_0219600_81	S	1								PF3D7_0929400_1377	NGS_SNP.Pf3D7_09_v3.1180755	Pf3D7_09_v3: 1,180,755	1377	1	83.5	non-syn	G	G (1)	1	A	A (0)	0	S	N	G	N/A
PF3D7_0219600	103	PF3D7_0219600_103	S	1								PF3D7_0930500_975	NGS_SNP.Pf3D7_09_v3.1213577	Pf3D7_09_v3: 1,213,577	975	0.9	95.7	non-syn	C	C (1)	1	T	T (0)	0	S	N	C	G
PF3D7_0219600	104	PF3D7_0219600_104	S	1								PF3D7_0930600_479	NGS_SNP.Pf3D7_09_v3.1219288	Pf3D7_09_v3: 1,219,288	479	1	87.8	non-syn	T	T (1)	1	A	A (0)	0	S	C	T	A
PF3D7_0219600	118	PF3D7_0219600_118	S	1								PF3D7_0930600_607	NGS_SNP.Pf3D7_09_v3.1218403	Pf3D7_09_v3: 1,218,403	607	1.3	67.8	non-syn	G	G (1)	1	A	A (0)	0	S	L	G	C
PF3D7_0219600	149	PF3D7_0219600_149	S	1								PF3D7_0930800_3507	NGS_SNP.Pf3D7_09_v3.1236203	Pf3D7_09_v3: 1,236,203	3507	0.9	98.3	non-syn	T	T (1)	1	C	C (0)	0	S	P	T	N/A
PF3D7_0219600	153	PF3D7_0219600_153	S	1								PF3D7_0930800_398	NGS_SNP.Pf3D7_09_v3.1226877	Pf3D7_09_v3: 1,226,877	398	1	89.6	non-syn	C	C (1)	1	T	T (0)	0	S	L	C	N/A
PF3D7_0219600	161	PF3D7_0219600_161	S	1								PF3D7_0931100_632	NGS_SNP.Pf3D7_09_v3.1256709	Pf3D7_09_v3: 1,256,709	632	1	90.4	non-syn	C	C (1)	1	T	T (0)	0	S	F	C	N/A
PF3D7_0219600	169	PF3D7_0219600_169	S	1								PF3D7_0932100_1040	NGS_SNP.Pf3D7_09_v3.1280199	Pf3D7_09_v3: 1,280,199	1040	0.9	98.3	non-syn	A	A (1)	1	G	G (0)	0	S	P	A	T
PF3D7_0219600	175	PF3D7_0219600_175	S	1								PF3D7_0932100_499	NGS_SNP.Pf3D7_09_v3.1281822	Pf3D7_09_v3: 1,281,822	499	0.9	98.3	non-syn	A	A (1)	1	T	T (0)	0	S	T	A	T
PF3D7_0219600	176	PF3D7_0219600_176	S	1								PF3D7_0933200_116	NGS_SNP.Pf3D7_09_v3.1318585	Pf3D7_09_v3: 1,318,585	116	1.7	51.3	non-syn	C	C (1)	1	T	T (0)	0	S	N	C	G
PF3D7_0219600	190	PF3D7_0219600_190	S	1								PF3D7_0933500_627	NGS_SNP.Pf3D7_09_v3.1327907	Pf3D7_09_v3: 1,327,907	627	0.9	99.1	non-syn	G	G (1)	1	T	T (0)	0	S	Y	G	C
PF3D7_0219600	313	PF3D7_0219600_313	S	1								PF3D7_0933500_7	NGS_SNP.Pf3D7_09_v3.1329767	Pf3D7_09_v3: 1,329,767	7	1.1	78.3	non-syn	C	C (1)	1	T	T (0)	0	S	N	C	G
PF3D7_0219600	859	PF3D7_0219600_859	S	1								PF3D7_0934900_416	NGS_SNP.Pf3D7_09_v3.1364629	Pf3D7_09_v3: 1,364,629	416	0.9	98.3	non-syn	G	G (1)	1	T	T (0)	0	S	Y	G	C
PF3D7_0219600	867	PF3D7_0219600_867	S	1								PF3D7_0935200_591	NGS_SNP.Pf3D7_09_v3.1370266	Pf3D7_09_v3: 1,370,266	591	0.9	97.4	non-syn	C	C (1)	1	A	A (0)	0	S	I	C	G
PF3D7_0219600	869	PF3D7_0219600_869	S	1								PF3D7_0935400_160	NGS_SNP.Pf3D7_09_v3.1378431	Pf3D7_09_v3: 1,378,431	160	0.9	92.2	non-syn	C	C (1)	1	G	G (0)	0	S	C	C	N/A
PF3D7_0219700	161	PF3D7_0219700_161	S	1								PF3D7_0935400_344	NGS_SNP.Pf3D7_09_v3.1378982	Pf3D7_09_v3: 1,378,982	344	0.9	95.7	non-syn	T	T (1)	1	A	A (0)	0	S	T	T	N/A
PF3D7_0220000	951	PF3D7_0220000_951	S	1								PF3D7_0935900_67	NGS_SNP.Pf3D7_09_v3.1422425	Pf3D7_09_v3: 1,422,425	67	1	83.5	non-syn	G	G (1)	1	A	A (0)	0	S	F	G	C
PF3D7_0220000	960	PF3D7_0220000_960	S	1								PF3D7_1001400_291	NGS_SNP.Pf3D7_10_v3.76555	Pf3D7_10_v3: 76,555	291	0.9	95.7	non-syn	C	C (1)	1	T	T (0)	0	S	N	C	G
PF3D7_0220000	969	PF3D7_0220000_969	S	1								PF3D7_1002200_271	NGS_SNP.Pf3D7_10_v3.113887	Pf3D7_10_v3: 113,887	271	0.9	96.5	non-syn	G	G (1)	1	C	C (0)	0	S	T	G	N/A
PF3D7_0220000	1040	PF3D7_0220000_1040	S	1								PF3D7_1002700_426	NGS_SNP.Pf3D7_10_v3.130551	Pf3D7_10_v3: 130,551	426	0.9	97.4	non-syn	T	T (1)	1	A	A (0)	0	S	T	T	N/A
PF3D7_0220000	1107	PF3D7_0220000_1107	S	1								PF3D7_1003400_1492	NGS_SNP.Pf3D7_10_v3.154042	Pf3D7_10_v3: 154,042	1492	0.9	95.7	non-syn	G	G (1)	1	A	A (0)	0	S	F	G	C
PF3D7_0220000	1157	PF3D7_0220000_1157	S	1								PF3D7_1003700_1289	NGS_SNP.Pf3D7_10_v3.166804	Pf3D7_10_v3: 166,804	1289	0.9	95.7	non-syn	C	C (1)	1	A	A (0)	0	S	I	C	G
PF3D7_0220000	1158	PF3D7_0220000_1158	S	1								PF3D7_1003700_360	NGS_SNP.Pf3D7_10_v3.169591	Pf3D7_10_v3: 169,591	360	0.9	97.4	non-syn	C	C (1)	1	T	T (0)	0	S	N	C	G
PF3D7_0220000	1204	PF3D7_0220000_1204	S	1								PF3D7_1003700_556	NGS_SNP.Pf3D7_10_v3.169003	Pf3D7_10_v3: 169,003	556	0.9	98.3	non-syn	C	C (1)	1	G	G (0)	0	S	T	C	G
PF3D7_0220000	1222	PF3D7_0220000_1222	S	1								PF3D7_1003800_228	NGS_SNP.Pf3D7_10_v3.175748	Pf3D7_10_v3: 175,748	228	1	91.3	non-syn	G	G (1)	1	A	A (0)	0	S	F	G	C
PF3D7_0220000	1236	PF3D7_0220000_1236	S	1								PF3D7_1003800_741	NGS_SNP.Pf3D7_10_v3.174209	Pf3D7_10_v3: 174,209	741	0.9	98.3	non-syn	G	G (1)	1	A	A (0)	0	S	L	G	C
PF3D7_0220100	567	PF3D7_0220100_567	S	1								PF3D7_1004200_1447	NGS_SNP.Pf3D7_10_v3.192372	Pf3D7_10_v3: 192,372	1447	0.9	96.5	non-syn	T	T (1)	1	A	A (0)	0	S	C	T	A
PF3D7_0220200	68	PF3D7_0220200_68	S	1								PF3D7_1004200_1500	NGS_SNP.Pf3D7_10_v3.192212	Pf3D7_10_v3: 192,212	1500	0.9	92.2	non-syn	G	G (1)	1	A	A (0)	0	S	L	G	C
PF3D7_0220600	99	PF3D7_0220600_99	S	1								PF3D7_1004200_1700	NGS_SNP.Pf3D7_10_v3.191613	Pf3D7_10_v3: 191,613	1700	0.9	95.7	non-syn	A	A (1)	1	T	T (0)	0	S	-	A	T
PF3D7_0220600	130	PF3D7_0220600_130	S	1								PF3D7_1004200_438	NGS_SNP.Pf3D7_10_v3.195642	Pf3D7_10_v3: 195,642	438	0.9	95.7	non-syn	C	C (1)	1	T	T (0)	0	S	N	C	G
PF3D7_0220600	154	PF3D7_0220600_154	S	1								PF3D7_1004300_918	NGS_SNP.Pf3D7_10_v3.200092	Pf3D7_10_v3: 200,092	918	0.9	97.4	non-syn	G	G (1)	1	A	A (0)	0	S	F	G	C
PF3D7_0220800	82	PF3D7_0220800_82	S	1								PF3D7_1004400_439	NGS_SNP.Pf3D7_10_v3.208327	Pf3D7_10_v3: 208,327	439	0.9	98.3	non-syn	G	G (1)	1	A	A (0)	0	S	L	G	C
PF3D7_0221200	128	PF3D7_0221200_128	S	1								PF3D7_1005100_222	NGS_SNP.Pf3D7_10_v3.229462	Pf3D7_10_v3: 229,462	222	0.9	96.5	non-syn	C	C (1)	1	T	T (0)	0	S	L	C	N/A
PF3D7_0222100	77	PF3D7_0222100_77	S	1								PF3D7_1005600_173	NGS_SNP.Pf3D7_10_v3.246018	Pf3D7_10_v3: 246,018	173	0.9	97.4	non-syn	G	G (1)	1	C	C (0)	0	S	C	G	C
PF3D7_0223500	187	PF3D7_0223500_187	S	1								PF3D7_1007000_224	NGS_SNP.Pf3D7_10_v3.286190	Pf3D7_10_v3: 286,190	224	1.6	53	non-syn	G	G (1)	1	T	T (0)	0	S	I	G	N/A
PF3D7_0300100	1186	PF3D7_0300100_1186	S	1								PF3D7_1007200_539	NGS_SNP.Pf3D7_10_v3.288550	Pf3D7_10_v3: 288,550	539	0.9	97.4	non-syn	A	A (1)	1	C	C (0)	0	S	A	A	T
PF3D7_0301200	151	PF3D7_0301200_151	S	1								PF3D7_1007200_543	NGS_SNP.Pf3D7_10_v3.288537	Pf3D7_10_v3: 288,537	543	0.9	97.4	non-syn	G	G (1)	1	A	A (0)	0	S	L	G	C
PF3D7_0301300	67	PF3D7_0301300_67	S	1								PF3D7_1007400_51	NGS_SNP.Pf3D7_10_v3.297057	Pf3D7_10_v3: 297,057	51	0.9	95.7	non-syn	G	G (1)	1	T	T (0)	0	S	I	G	N/A
PF3D7_0301300	97	PF3D7_0301300_97	S	1								PF3D7_1007700_475	NGS_SNP.Pf3D7_10_v3.304496	Pf3D7_10_v3: 304,496	475	0.9	98.3	non-syn	G	G (1)	1	C	C (0)	0	S	C	G	C
PF3D7_0301600	108	PF3D7_0301600_108	S	1								PF3D7_1008000_1436	NGS_SNP.Pf3D7_10_v3.325317	Pf3D7_10_v3: 325,317	1436	0.9	98.3	non-syn	G	G (1)	1	A	A (0)	0	S	N	G	N/A
PF3D7_0301600	620	PF3D7_0301600_620	S	1								PF3D7_1008000_1982	NGS_SNP.Pf3D7_10_v3.326955	Pf3D7_10_v3: 326,955	1982	0.9	95.7	non-syn	G	G (1)	1	A	A (0)	0	S	N	G	N/A
PF3D7_0301600	726	PF3D7_0301600_726	S	1								PF3D7_1008000_2047	NGS_SNP.Pf3D7_10_v3.327150	Pf3D7_10_v3: 327,150	2047	0.9	96.5	non-syn	C	C (1)	1	T	T (0)	0	S	L	C	N/A
PF3D7_0301700	152	PF3D7_0301700_152	S	1								PF3D7_1008000_791	NGS_SNP.Pf3D7_10_v3.323382	Pf3D7_10_v3: 323,382	791	1	91.3	non-syn	C	C (1)	1	T	T (0)	0	S	L	C	N/A
PF3D7_0301800	135	PF3D7_0301800_135	S	1								PF3D7_1008000_849	NGS_SNP.Pf3D7_10_v3.323556	Pf3D7_10_v3: 323,556	849	0.9	97.4	non-syn	G	G (1)	1	T	T (0)	0	S	I	G	N/A
PF3D7_0302000	86	PF3D7_0302000_86	S	1								PF3D7_1008000_849	NGS_SNP.Pf3D7_10_v3.323557	Pf3D7_10_v3: 323,557	849	0.9	97.4	non-syn	C	C (1)	1	T	T (0)	0	S	I	C	N/A
PF3D7_0302000	245	PF3D7_0302000_245	S	1								PF3D7_1008100_1345	NGS_SNP.Pf3D7_10_v3.335279	Pf3D7_10_v3: 335,279	1345	0.9	96.5	non-syn	G	G (1)	1	T	T (0)	0	S	I	G	N/A
PF3D7_0302100	32	PF3D7_0302100_32	S	1								PF3D7_1008100_1705	NGS_SNP.Pf3D7_10_v3.336358	Pf3D7_10_v3: 336,358	1705	0.9	97.4	non-syn	T	T (1)	1	A	A (0)	0	S	T	T	N/A
PF3D7_0302100	115	PF3D7_0302100_115	S	1								PF3D7_1008100_2717	NGS_SNP.Pf3D7_10_v3.339394	Pf3D7_10_v3: 339,394	2717	0.9	99.1	non-syn	A	A (1)	1	T	T (0)	0	S	C	A	N/A
PF3D7_0302100	236	PF3D7_0302100_236	S	1								PF3D7_1008100_3722	NGS_SNP.Pf3D7_10_v3.342409	Pf3D7_10_v3: 342,409	3722	0.9	97.4	non-syn	T	T (1)	1	A	A (0)	0	S	T	T	N/A
PF3D7_0302100	239	PF3D7_0302100_239	S	1								PF3D7_1008100_498	NGS_SNP.Pf3D7_10_v3.332738	Pf3D7_10_v3: 332,738	498	0.9	96.5	non-syn	C	C (1)	1	T	T (0)	0	S	F	C	N/A
PF3D7_0302100	302	PF3D7_0302100_302	S	1								PF3D7_1008100_51	NGS_SNP.Pf3D7_10_v3.331396	Pf3D7_10_v3: 331,396	51	0.9	93.9	non-syn	T	T (1)	1	A	A (0)	0	S	T	T	N/A
PF3D7_0302100	355	PF3D7_0302100_355	S	1								PF3D7_1011800_1030	NGS_SNP.Pf3D7_10_v3.458485	Pf3D7_10_v3: 458,485	1030	0.9	98.3	non-syn	T	T (1)	1	C	C (0)	0	S	P	T	N/A
PF3D7_0302100	390	PF3D7_0302100_390	S	1								PF3D7_1012000_38	NGS_SNP.Pf3D7_10_v3.463605	Pf3D7_10_v3: 463,605	38	0.9	98.3	non-syn	G	G (1)	1	A	A (0)	0	S	N	G	N/A
PF3D7_0302100	400	PF3D7_0302100_400	S	1								PF3D7_1012000_769	NGS_SNP.Pf3D7_10_v3.466966	Pf3D7_10_v3: 466,966	769	0.9	99.1	non-syn	C	C (1)	1	A	A (0)	0	S	Y	C	N/A
PF3D7_0302100	417	PF3D7_0302100_417	S	1								PF3D7_1012700_165	NGS_SNP.Pf3D7_10_v3.487746	Pf3D7_10_v3: 487,746	165	0.9	96.5	non-syn	C	C (1)	1	G	G (0)	0	S	N	C	N/A
PF3D7_0302100	460	PF3D7_0302100_460	S	1								PF3D7_1012700_191	NGS_SNP.Pf3D7_10_v3.487823	Pf3D7_10_v3: 487,823	191	0.9	97.4	non-syn	G	G (1)	1	A	A (0)	0	S	N	G	N/A
PF3D7_0302100	505	PF3D7_0302100_505	S	1								PF3D7_1012700_588	NGS_SNP.Pf3D7_10_v3.489014	Pf3D7_10_v3: 489,014	588	0.9	96.5	non-syn	G	G (1)	1	A	A (0)	0	S	N	G	N/A
PF3D7_0302100	508	PF3D7_0302100_508	S	1								PF3D7_1012700_774	NGS_SNP.Pf3D7_10_v3.489572	Pf3D7_10_v3: 489,572	774	0.9	97.4	non-syn	G	G (1)	1	A	A (0)	0	S	N	G	N/A
PF3D7_0302100	566	PF3D7_0302100_566	S	1								PF3D7_1013100_316	NGS_SNP.Pf3D7_10_v3.505447	Pf3D7_10_v3: 505,447	316	1	87.8	non-syn	T	T (1)	1	A	A (0)	0	S	C	T	A
PF3D7_0302100	576	PF3D7_0302100_576	S	1								PF3D7_1013200_649	NGS_SNP.Pf3D7_10_v3.513028	Pf3D7_10_v3: 513,028	649	0.9	95.7	non-syn	A	A (1)	1	G	G (0)	0	S	G	A	N/A
PF3D7_0302100	601	PF3D7_0302100_601	S	1								PF3D7_1013500_30	NGS_SNP.Pf3D7_10_v3.526929	Pf3D7_10_v3: 526,929	30	0.9	93.9	non-syn	C	C (1)	1	A	A (0)	0	S	R	C	N/A
PF3D7_0302100	646	PF3D7_0302100_646	S	1								PF3D7_1013500_67	NGS_SNP.Pf3D7_10_v3.527039	Pf3D7_10_v3: 527,039	67	0.9	93.9	non-syn	G	G (1)	1	A	A (0)	0	S	N	G	N/A
PF3D7_0302100	659	PF3D7_0302100_659	S	1								PF3D7_1013600_420	NGS_SNP.Pf3D7_10_v3.534366	Pf3D7_10_v3: 534,366	420	0.9	93.9	non-syn	T	T (1)	1	C	C (0)	0	S	P	T	N/A
PF3D7_0302100	880	PF3D7_0302100_880	S	1								PF3D7_1013600_860	NGS_SNP.Pf3D7_10_v3.535686	Pf3D7_10_v3: 535,686	860	0.9	97.4	non-syn	A	A (1)	1	T	T (0)	0	S	F	A	N/A
PF3D7_0302100	893	PF3D7_0302100_893	S	1								PF3D7_1013600_860	NGS_SNP.Pf3D7_10_v3.535687	Pf3D7_10_v3: 535,687	860	0.9	97.4	non-syn	G	G (1)	1	T	T (0)	0	S	F	G	N/A
PF3D7_0302100	1040	PF3D7_0302100_1040	S	1								PF3D7_1013600_915	NGS_SNP.Pf3D7_10_v3.535851	Pf3D7_10_v3: 535,851	915	0.9	96.5	non-syn	A	A (1)	1	T	T (0)	0	S	C	A	N/A
PF3D7_0302100	1248	PF3D7_0302100_1248	S	1								PF3D7_1013800_411	NGS_SNP.Pf3D7_10_v3.544246	Pf3D7_10_v3: 544,246	411	0.9	97.4	non-syn	G	G (1)	1	A	A (0)	0	S	N	G	N/A
PF3D7_0302100	1279	PF3D7_0302100_1279	S	1								PF3D7_1013900_47	NGS_SNP.Pf3D7_10_v3.548764	Pf3D7_10_v3: 548,764	47	0.9	93.9	non-syn	C	C (1)	1	A	A (0)	0	S	I	C	G
PF3D7_0302200	63	PF3D7_0302200_63	S	1								PF3D7_1014100_1137	NGS_SNP.Pf3D7_10_v3.558569	Pf3D7_10_v3: 558,569	1137	0.9	95.7	non-syn	G	G (1)	1	C	C (0)	0	S	T	G	N/A
PF3D7_0302200	144	PF3D7_0302200_144	S	1								PF3D7_1014100_55	NGS_SNP.Pf3D7_10_v3.555323	Pf3D7_10_v3: 555,323	55	0.9	93.9	non-syn	G	G (1)	1	A	A (0)	0	S	N	G	N/A
PF3D7_0302200	532	PF3D7_0302200_532	S	1								PF3D7_1014100_812	NGS_SNP.Pf3D7_10_v3.557593	Pf3D7_10_v3: 557,593	812	0.9	94.8	non-syn	T	T (1)	1	G	G (0)	0	S	A	T	N/A
PF3D7_0302200	615	PF3D7_0302200_615	S	1								PF3D7_1014300_1735	NGS_SNP.Pf3D7_10_v3.571009	Pf3D7_10_v3: 571,009	1735	0.9	99.1	non-syn	T	T (1)	1	A	A (0)	0	S	R	T	N/A
PF3D7_0302200	855	PF3D7_0302200_855	S	1								PF3D7_1014300_1905	NGS_SNP.Pf3D7_10_v3.571517	Pf3D7_10_v3: 571,517	1905	0.9	94.8	non-syn	T	T (1)	1	A	A (0)	0	S	T	T	N/A
PF3D7_0302200	1191	PF3D7_0302200_1191	S	1								PF3D7_1014300_481	NGS_SNP.Pf3D7_10_v3.567246	Pf3D7_10_v3: 567,246	481	0.9	96.5	non-syn	C	C (1)	1	T	T (0)	0	S	L	C	N/A
PF3D7_0302200	1308	PF3D7_0302200_1308	S	1								PF3D7_1014300_712	NGS_SNP.Pf3D7_10_v3.567939	Pf3D7_10_v3: 567,939	712	0.9	95.7	non-syn	G	G (1)	1	A	A (0)	0	S	N	G	N/A
PF3D7_0302200	1381	PF3D7_0302200_1381	S	1								PF3D7_1014600_2220	NGS_SNP.Pf3D7_10_v3.582432	Pf3D7_10_v3: 582,432	2220	0.9	96.5	non-syn	C	C (1)	1	T	T (0)	0	S	N	C	G
PF3D7_0302200	1397	PF3D7_0302200_1397	S	1								PF3D7_1014600_2286	NGS_SNP.Pf3D7_10_v3.582234	Pf3D7_10_v3: 582,234	2286	0.9	97.4	non-syn	C	C (1)	1	G	G (0)	0	S	T	C	G
PF3D7_0302500	61	PF3D7_0302500_61	S	1								PF3D7_1014600_2506	NGS_SNP.Pf3D7_10_v3.581573	Pf3D7_10_v3: 581,573	2506	0.9	98.3	non-syn	C	C (1)	1	A	A (0)	0	S	W	C	G
PF3D7_0302500	142	PF3D7_0302500_142	S	1								PF3D7_1014600_894	NGS_SNP.Pf3D7_10_v3.586410	Pf3D7_10_v3: 586,410	894	0.9	99.1	non-syn	C	C (1)	1	T	T (0)	0	S	N	C	G
PF3D7_0302500	530	PF3D7_0302500_530	S	1								PF3D7_1014900_1193	NGS_SNP.Pf3D7_10_v3.604232	Pf3D7_10_v3: 604,232	1193	0.9	93.9	non-syn	G	G (1)	1	A	A (0)	0	S	L	G	C
PF3D7_0302500	853	PF3D7_0302500_853	S	1								PF3D7_1014900_491	NGS_SNP.Pf3D7_10_v3.606339	Pf3D7_10_v3: 606,339	491	0.9	98.3	non-syn	T	T (1)	1	G	G (0)	0	S	-	T	A
PF3D7_0302500	1192	PF3D7_0302500_1192	S	1								PF3D7_1014900_98	NGS_SNP.Pf3D7_10_v3.607518	Pf3D7_10_v3: 607,518	98	0.9	96.5	non-syn	A	A (1)	1	G	G (0)	0	S	P	A	T
PF3D7_0302500	1309	PF3D7_0302500_1309	S	1								PF3D7_1015100_295	NGS_SNP.Pf3D7_10_v3.612993	Pf3D7_10_v3: 612,993	295	0.9	95.7	non-syn	A	A (1)	1	T	T (0)	0	S	T	A	T
PF3D7_0302500	1382	PF3D7_0302500_1382	S	1								PF3D7_1015400_312	NGS_SNP.Pf3D7_10_v3.622238	Pf3D7_10_v3: 622,238	312	0.9	96.5	non-syn	A	A (1)	1	T	T (0)	0	S	C	A	N/A
PF3D7_0302500	1395	PF3D7_0302500_1395	S	1								PF3D7_1016300_221	NGS_SNP.Pf3D7_10_v3.652711	Pf3D7_10_v3: 652,711	221	0.9	99.1	non-syn	G	G (1)	1	T	T (0)	0	S	D	G	C
PF3D7_0302500	1398	PF3D7_0302500_1398	S	1								PF3D7_1016500_762	NGS_SNP.Pf3D7_10_v3.661761	Pf3D7_10_v3: 661,761	762	1	90.4	non-syn	G	G (1)	1	C	C (0)	0	S	C	G	C
PF3D7_0302600	508	PF3D7_0302600_508	S	1								PF3D7_1016700_510	NGS_SNP.Pf3D7_10_v3.670166	Pf3D7_10_v3: 670,166	510	0.9	96.5	non-syn	C	C (1)	1	G	G (0)	0	S	T	C	G
PF3D7_0302800	386	PF3D7_0302800_386	S	1								PF3D7_1017300_N/A	NGS_SNP.Pf3D7_10_v3.695760	Pf3D7_10_v3: 695,760	N/A	0.9	97.4	non-syn	T	T (1)	1	A	A (0)	0	S	C	T	A
PF3D7_0302900	174	PF3D7_0302900_174	S	1								PF3D7_1017600_624	NGS_SNP.Pf3D7_10_v3.707408	Pf3D7_10_v3: 707,408	624	0.9	99.1	non-syn	T	T (1)	1	A	A (0)	0	S	R	T	N/A
PF3D7_0302900	419	PF3D7_0302900_419	S	1								PF3D7_1017600_802	NGS_SNP.Pf3D7_10_v3.707942	Pf3D7_10_v3: 707,942	802	0.9	98.3	non-syn	C	C (1)	1	G	G (0)	0	S	R	C	N/A
PF3D7_0302900	421	PF3D7_0302900_421	S	1								PF3D7_1018600_890	NGS_SNP.Pf3D7_10_v3.740738	Pf3D7_10_v3: 740,738	890	0.9	96.5	non-syn	C	C (1)	1	T	T (0)	0	S	N	C	G
PF3D7_0302900	436	PF3D7_0302900_436	S	1								PF3D7_1019000_1012	NGS_SNP.Pf3D7_10_v3.760829	Pf3D7_10_v3: 760,829	1012	0.9	99.1	non-syn	G	G (1)	1	A	A (0)	0	S	N	G	N/A
PF3D7_0302900	438	PF3D7_0302900_438	S	1								PF3D7_1019000_1350	NGS_SNP.Pf3D7_10_v3.761842	Pf3D7_10_v3: 761,842	1350	0.9	99.1	non-syn	A	A (1)	1	G	G (0)	0	S	G	A	N/A
PF3D7_0302900	931	PF3D7_0302900_931	S	1								PF3D7_1019000_1409	NGS_SNP.Pf3D7_10_v3.762020	Pf3D7_10_v3: 762,020	1409	0.9	99.1	non-syn	C	C (1)	1	T	T (0)	0	S	L	C	N/A
PF3D7_0302900	1159	PF3D7_0302900_1159	S	1								PF3D7_1019000_1706	NGS_SNP.Pf3D7_10_v3.762911	Pf3D7_10_v3: 762,911	1706	0.9	95.7	non-syn	G	G (1)	1	A	A (0)	0	S	N	G	N/A
PF3D7_0302900	1240	PF3D7_0302900_1240	S	1								PF3D7_1019000_1725	NGS_SNP.Pf3D7_10_v3.762968	Pf3D7_10_v3: 762,968	1725	0.9	95.7	non-syn	G	G (1)	1	A	A (0)	0	S	N	G	N/A
PF3D7_0303000	172	PF3D7_0303000_172	S	1								PF3D7_1019000_208	NGS_SNP.Pf3D7_10_v3.758417	Pf3D7_10_v3: 758,417	208	0.9	97.4	non-syn	C	C (1)	1	G	G (0)	0	S	C	C	N/A
PF3D7_0303000	182	PF3D7_0303000_182	S	1								PF3D7_1019100_1097	NGS_SNP.Pf3D7_10_v3.768665	Pf3D7_10_v3: 768,665	1097	0.9	98.3	non-syn	C	C (1)	1	T	T (0)	0	S	N	C	G
PF3D7_0303000	185	PF3D7_0303000_185	S	1								PF3D7_1019100_1132	NGS_SNP.Pf3D7_10_v3.768559	Pf3D7_10_v3: 768,559	1132	0.9	98.3	non-syn	G	G (1)	1	T	T (0)	0	S	R	G	C
PF3D7_0303000	332	PF3D7_0303000_332	S	1								PF3D7_1019100_1253	NGS_SNP.Pf3D7_10_v3.768197	Pf3D7_10_v3: 768,197	1253	0.9	97.4	non-syn	G	G (1)	1	A	A (0)	0	S	F	G	C
PF3D7_0303000	457	PF3D7_0303000_457	S	1								PF3D7_1019100_1831	NGS_SNP.Pf3D7_10_v3.766463	Pf3D7_10_v3: 766,463	1831	0.9	98.3	non-syn	G	G (1)	1	C	C (0)	0	S	C	G	C
PF3D7_0303000	472	PF3D7_0303000_472	S	1								PF3D7_1019100_601	NGS_SNP.Pf3D7_10_v3.770152	Pf3D7_10_v3: 770,152	601	0.9	95.7	non-syn	A	A (1)	1	T	T (0)	0	S	R	A	T
PF3D7_0303000	653	PF3D7_0303000_653	S	1								PF3D7_1019100_868	NGS_SNP.Pf3D7_10_v3.769352	Pf3D7_10_v3: 769,352	868	0.9	98.3	non-syn	G	G (1)	1	A	A (0)	0	S	L	G	C
PF3D7_0303100	153	PF3D7_0303100_153	S	1								PF3D7_1019700_75	NGS_SNP.Pf3D7_10_v3.803279	Pf3D7_10_v3: 803,279	75	0.9	99.1	non-syn	C	C (1)	1	T	T (0)	0	S	D	C	G
PF3D7_0303100	154	PF3D7_0303100_154	S	1								PF3D7_1019700_75	NGS_SNP.Pf3D7_10_v3.803280	Pf3D7_10_v3: 803,280	75	0.9	99.1	non-syn	T	T (1)	1	C	C (0)	0	S	D	T	A
PF3D7_0303100	166	PF3D7_0303100_166	S	1								PF3D7_1020600_1406	NGS_SNP.Pf3D7_10_v3.832043	Pf3D7_10_v3: 832,043	1406	0.9	96.5	non-syn	G	G (1)	1	A	A (0)	0	S	N	G	N/A
PF3D7_0303100	167	PF3D7_0303100_167	S	1								PF3D7_1021100_270	NGS_SNP.Pf3D7_10_v3.855477	Pf3D7_10_v3: 855,477	270	0.9	96.5	non-syn	C	C (1)	1	T	T (0)	0	S	N	C	G
PF3D7_0303100	400	PF3D7_0303100_400	S	1								PF3D7_1021800_1237	NGS_SNP.Pf3D7_10_v3.899899	Pf3D7_10_v3: 899,899	1237	0.9	99.1	non-syn	C	C (1)	1	T	T (0)	0	S	N	C	G
PF3D7_0303100	783	PF3D7_0303100_783	S	1								PF3D7_1021800_1980	NGS_SNP.Pf3D7_10_v3.897670	Pf3D7_10_v3: 897,670	1980	1	83.5	non-syn	G	G (1)	1	T	T (0)	0	S	Y	G	C
PF3D7_0303100	890	PF3D7_0303100_890	S	1								PF3D7_1021900_1299	NGS_SNP.Pf3D7_10_v3.908450	Pf3D7_10_v3: 908,450	1299	0.9	95.7	non-syn	C	C (1)	1	T	T (0)	0	S	N	C	G
PF3D7_0303100	892	PF3D7_0303100_892	S	1								PF3D7_1021900_597	NGS_SNP.Pf3D7_10_v3.910556	Pf3D7_10_v3: 910,556	597	0.9	92.2	non-syn	C	C (1)	1	T	T (0)	0	S	N	C	G
PF3D7_0303100	1098	PF3D7_0303100_1098	S	1								PF3D7_1022400_392	NGS_SNP.Pf3D7_10_v3.940380	Pf3D7_10_v3: 940,380	392	0.9	99.1	non-syn	G	G (1)	1	A	A (0)	0	S	L	G	C
PF3D7_0303100	1119	PF3D7_0303100_1119	S	1								PF3D7_1022400_395	NGS_SNP.Pf3D7_10_v3.940371	Pf3D7_10_v3: 940,371	395	0.9	99.1	non-syn	G	G (1)	1	A	A (0)	0	S	L	G	C
PF3D7_0303100	1128	PF3D7_0303100_1128	S	1								PF3D7_1022600_498	NGS_SNP.Pf3D7_10_v3.949969	Pf3D7_10_v3: 949,969	498	0.9	92.2	non-syn	C	C (1)	1	A	A (0)	0	S	Y	C	N/A
PF3D7_0303100	1131	PF3D7_0303100_1131	S	1								PF3D7_1022600_675	NGS_SNP.Pf3D7_10_v3.950500	Pf3D7_10_v3: 950,500	675	0.9	97.4	non-syn	C	C (1)	1	T	T (0)	0	S	L	C	N/A
PF3D7_0303100	1147	PF3D7_0303100_1147	S	1								PF3D7_1022700_50	NGS_SNP.Pf3D7_10_v3.952431	Pf3D7_10_v3: 952,431	50	0.9	97.4	non-syn	C	C (1)	1	T	T (0)	0	S	N	C	G
PF3D7_0303100	1176	PF3D7_0303100_1176	S	1								PF3D7_1023100_1311	NGS_SNP.Pf3D7_10_v3.976629	Pf3D7_10_v3: 976,629	1311	0.9	97.4	non-syn	G	G (1)	1	A	A (0)	0	S	F	G	C
PF3D7_0303100	1183	PF3D7_0303100_1183	S	1								PF3D7_1023100_5469	NGS_SNP.Pf3D7_10_v3.964155	Pf3D7_10_v3: 964,155	5469	0.9	98.3	non-syn	G	G (1)	1	A	A (0)	0	S	F	G	C
PF3D7_0303100	1188	PF3D7_0303100_1188	S	1								PF3D7_1023700_523	NGS_SNP.Pf3D7_10_v3.992713	Pf3D7_10_v3: 992,713	523	0.9	98.3	non-syn	A	A (1)	1	G	G (0)	0	S	G	A	N/A
PF3D7_0303100	1192	PF3D7_0303100_1192	S	1								PF3D7_1023700_750	NGS_SNP.Pf3D7_10_v3.993395	Pf3D7_10_v3: 993,395	750	0.9	96.5	non-syn	C	C (1)	1	T	T (0)	0	S	F	C	N/A
PF3D7_0303200	106	PF3D7_0303200_106	S	1								PF3D7_1025500_4603	NGS_SNP.Pf3D7_10_v3.1071822	Pf3D7_10_v3: 1,071,822	4603	0.9	99.1	non-syn	G	G (1)	1	C	C (0)	0	S	R	G	C
PF3D7_0303200	109	PF3D7_0303200_109	S	1								PF3D7_1025900_567	NGS_SNP.Pf3D7_10_v3.1095578	Pf3D7_10_v3: 1,095,578	567	0.9	96.5	non-syn	C	C (1)	1	G	G (0)	0	S	T	C	G
PF3D7_0303200	110	PF3D7_0303200_110	S	1								PF3D7_1026000_180	NGS_SNP.Pf3D7_10_v3.1099173	Pf3D7_10_v3: 1,099,173	180	0.9	95.7	non-syn	C	C (1)	1	T	T (0)	0	S	N	C	G
PF3D7_0303200	143	PF3D7_0303200_143	S	1								PF3D7_1026600_174	NGS_SNP.Pf3D7_10_v3.1118054	Pf3D7_10_v3: 1,118,054	174	0.9	97.4	non-syn	T	T (1)	1	G	G (0)	0	S	R	T	A
PF3D7_0303200	163	PF3D7_0303200_163	S	1								PF3D7_1026600_895	NGS_SNP.Pf3D7_10_v3.1115890	Pf3D7_10_v3: 1,115,890	895	0.9	98.3	non-syn	G	G (1)	1	C	C (0)	0	S	C	G	C
PF3D7_0303200	185	PF3D7_0303200_185	S	1								PF3D7_1026600_952	NGS_SNP.Pf3D7_10_v3.1115719	Pf3D7_10_v3: 1,115,719	952	0.9	98.3	non-syn	G	G (1)	1	A	A (0)	0	S	F	G	C
PF3D7_0303200	209	PF3D7_0303200_209	S	1								PF3D7_1027100_160	NGS_SNP.Pf3D7_10_v3.1135678	Pf3D7_10_v3: 1,135,678	160	0.9	99.1	non-syn	C	C (1)	1	T	T (0)	0	S	N	C	G
PF3D7_0303200	231	PF3D7_0303200_231	S	1								PF3D7_1027300_239	NGS_SNP.Pf3D7_10_v3.1141055	Pf3D7_10_v3: 1,141,055	239	0.9	99.1	non-syn	C	C (1)	1	T	T (0)	0	S	N	C	G
PF3D7_0303200	264	PF3D7_0303200_264	S	1								PF3D7_1028000_538	NGS_SNP.Pf3D7_10_v3.1163087	Pf3D7_10_v3: 1,163,087	538	0.9	97.4	non-syn	G	G (1)	1	A	A (0)	0	S	N	G	N/A
PF3D7_0303200	269	PF3D7_0303200_269	S	1								PF3D7_1028000_538	NGS_SNP.Pf3D7_10_v3.1163088	Pf3D7_10_v3: 1,163,088	538	0.9	97.4	non-syn	T	T (1)	1	C	C (0)	0	S	N	T	N/A
PF3D7_0303200	272	PF3D7_0303200_272	S	1								PF3D7_1028400_133	NGS_SNP.Pf3D7_10_v3.1170337	Pf3D7_10_v3: 1,170,337	133	0.9	98.3	non-syn	C	C (1)	1	A	A (0)	0	S	Y	C	N/A
PF3D7_0303200	292	PF3D7_0303200_292	S	1								PF3D7_1029900_887	NGS_SNP.Pf3D7_10_v3.1220007	Pf3D7_10_v3: 1,220,007	887	0.9	99.1	non-syn	G	G (1)	1	T	T (0)	0	S	I	G	N/A
PF3D7_0303200	294	PF3D7_0303200_294	S	1								PF3D7_1030100_269	NGS_SNP.Pf3D7_10_v3.1228287	Pf3D7_10_v3: 1,228,287	269	0.9	100	non-syn	C	C (1)	1	A	A (0)	0	S	R	C	G
PF3D7_0303200	314	PF3D7_0303200_314	S	1								PF3D7_1030600_464	NGS_SNP.Pf3D7_10_v3.1246286	Pf3D7_10_v3: 1,246,286	464	0.9	98.3	non-syn	C	C (1)	1	T	T (0)	0	S	N	C	G
PF3D7_0303200	332	PF3D7_0303200_332	S	1								PF3D7_1031300_750	NGS_SNP.Pf3D7_10_v3.1262558	Pf3D7_10_v3: 1,262,558	750	0.9	97.4	non-syn	G	G (1)	1	A	A (0)	0	S	N	G	N/A
PF3D7_0303200	391	PF3D7_0303200_391	S	1								PF3D7_1031400_N/A	NGS_SNP.Pf3D7_10_v3.1267771	Pf3D7_10_v3: 1,267,771	N/A	0.9	97.4	non-syn	T	T (1)	1	A	A (0)	0	S	R	T	N/A
PF3D7_0303200	414	PF3D7_0303200_414	S	1								PF3D7_1032100_10	NGS_SNP.Pf3D7_10_v3.1293527	Pf3D7_10_v3: 1,293,527	10	0.9	93.9	non-syn	G	G (1)	1	A	A (0)	0	S	G	G	N/A
PF3D7_0303200	469	PF3D7_0303200_469	S	1								PF3D7_1032100_1065	NGS_SNP.Pf3D7_10_v3.1296691	Pf3D7_10_v3: 1,296,691	1065	0.9	95.7	non-syn	T	T (1)	1	A	A (0)	0	S	T	T	N/A
PF3D7_0303200	478	PF3D7_0303200_478	S	1								PF3D7_1032100_584	NGS_SNP.Pf3D7_10_v3.1295249	Pf3D7_10_v3: 1,295,249	584	0.9	99.1	non-syn	G	G (1)	1	A	A (0)	0	S	N	G	N/A
PF3D7_0303200	485	PF3D7_0303200_485	S	1								PF3D7_1032900_65	NGS_SNP.Pf3D7_10_v3.1320756	Pf3D7_10_v3: 1,320,756	65	0.9	96.5	non-syn	C	C (1)	1	T	T (0)	0	S	N	C	G
PF3D7_0303200	507	PF3D7_0303200_507	S	1								PF3D7_1032900_872	NGS_SNP.Pf3D7_10_v3.1318335	Pf3D7_10_v3: 1,318,335	872	0.9	98.3	non-syn	G	G (1)	1	T	T (0)	0	S	Y	G	C
PF3D7_0303200	548	PF3D7_0303200_548	S	1								PF3D7_1032900_90	NGS_SNP.Pf3D7_10_v3.1320681	Pf3D7_10_v3: 1,320,681	90	0.9	96.5	non-syn	C	C (1)	1	T	T (0)	0	S	N	C	G
PF3D7_0303200	574	PF3D7_0303200_574	S	1								PF3D7_1033100_361	NGS_SNP.Pf3D7_10_v3.1327354	Pf3D7_10_v3: 1,327,354	361	0.9	99.1	non-syn	A	A (1)	1	C	C (0)	0	S	C	A	T
PF3D7_0303200	658	PF3D7_0303200_658	S	1								PF3D7_1033100_440	NGS_SNP.Pf3D7_10_v3.1327119	Pf3D7_10_v3: 1,327,119	440	0.9	99.1	non-syn	A	A (1)	1	C	C (0)	0	S	A	A	T
PF3D7_0303200	659	PF3D7_0303200_659	S	1								PF3D7_1033500_232	NGS_SNP.Pf3D7_10_v3.1342340	Pf3D7_10_v3: 1,342,340	232	0.9	99.1	non-syn	C	C (1)	1	T	T (0)	0	S	F	C	N/A
PF3D7_0303200	660	PF3D7_0303200_660	S	1								PF3D7_1033600_752	NGS_SNP.Pf3D7_10_v3.1344643	Pf3D7_10_v3: 1,344,643	752	0.9	97.4	non-syn	G	G (1)	1	A	A (0)	0	S	F	G	C
PF3D7_0303200	671	PF3D7_0303200_671	S	1								PF3D7_1034500_641	NGS_SNP.Pf3D7_10_v3.1372780	Pf3D7_10_v3: 1,372,780	641	0.9	97.4	non-syn	C	C (1)	1	T	T (0)	0	S	L	C	N/A
PF3D7_0303200	688	PF3D7_0303200_688	S	1								PF3D7_1034500_777	NGS_SNP.Pf3D7_10_v3.1373188	Pf3D7_10_v3: 1,373,188	777	0.9	97.4	non-syn	G	G (1)	1	T	T (0)	0	S	I	G	N/A
PF3D7_0303200	817	PF3D7_0303200_817	S	1								PF3D7_1035000_783	NGS_SNP.Pf3D7_10_v3.1387283	Pf3D7_10_v3: 1,387,283	783	0.9	98.3	non-syn	G	G (1)	1	A	A (0)	0	S	L	G	C
PF3D7_0303200	861	PF3D7_0303200_861	S	1								PF3D7_1035300_765	NGS_SNP.Pf3D7_10_v3.1401488	Pf3D7_10_v3: 1,401,488	765	0.9	97.4	non-syn	G	G (1)	1	T	T (0)	0	S	I	G	N/A
PF3D7_0303200	878	PF3D7_0303200_878	S	1								PF3D7_1035800_289	NGS_SNP.Pf3D7_10_v3.1421397	Pf3D7_10_v3: 1,421,397	289	0.9	99.1	non-syn	A	A (1)	1	G	G (0)	0	S	G	A	N/A
PF3D7_0303200	881	PF3D7_0303200_881	S	1								PF3D7_1035800_291	NGS_SNP.Pf3D7_10_v3.1421403	Pf3D7_10_v3: 1,421,403	291	0.9	99.1	non-syn	A	A (1)	1	T	T (0)	0	S	C	A	N/A
PF3D7_0303200	889	PF3D7_0303200_889	S	1								PF3D7_1036900_1192	NGS_SNP.Pf3D7_10_v3.1454432	Pf3D7_10_v3: 1,454,432	1192	0.9	96.5	non-syn	C	C (1)	1	T	T (0)	0	S	N	C	G
PF3D7_0303200	900	PF3D7_0303200_900	S	1								PF3D7_1038800_430	NGS_SNP.Pf3D7_10_v3.1559249	Pf3D7_10_v3: 1,559,249	430	0.9	96.5	non-syn	G	G (1)	1	T	T (0)	0	S	I	G	N/A
PF3D7_0303200	1036	PF3D7_0303200_1036	S	1								PF3D7_1103400_1121	NGS_SNP.Pf3D7_11_v3.149787	Pf3D7_11_v3: 149,787	1121	0.9	94.8	non-syn	T	T (1)	1	A	A (0)	0	S	T	T	N/A
PF3D7_0303200	1116	PF3D7_0303200_1116	S	1								PF3D7_1103600_483	NGS_SNP.Pf3D7_11_v3.158061	Pf3D7_11_v3: 158,061	483	0.9	99.1	non-syn	G	G (1)	1	C	C (0)	0	S	T	G	N/A
PF3D7_0303200	1140	PF3D7_0303200_1140	S	1								PF3D7_1103800_1910	NGS_SNP.Pf3D7_11_v3.169713	Pf3D7_11_v3: 169,713	1910	0.9	94.8	non-syn	G	G (1)	1	A	A (0)	0	S	N	G	N/A
PF3D7_0303200	1148	PF3D7_0303200_1148	S	1								PF3D7_1103800_2147	NGS_SNP.Pf3D7_11_v3.170424	Pf3D7_11_v3: 170,424	2147	0.9	98.3	non-syn	G	G (1)	1	C	C (0)	0	S	T	G	N/A
PF3D7_0303200	1150	PF3D7_0303200_1150	S	1								PF3D7_1103800_3246	NGS_SNP.Pf3D7_11_v3.173720	Pf3D7_11_v3: 173,720	3246	0.9	93	non-syn	T	T (1)	1	C	C (0)	0	S	P	T	N/A
PF3D7_0303200	1159	PF3D7_0303200_1159	S	1								PF3D7_1104100_42	NGS_SNP.Pf3D7_11_v3.181005	Pf3D7_11_v3: 181,005	42	1.3	65.2	non-syn	A	A (1)	1	C	C (0)	0	S	A	A	T
PF3D7_0303200	1161	PF3D7_0303200_1161	S	1								PF3D7_1104300_1055	NGS_SNP.Pf3D7_11_v3.191062	Pf3D7_11_v3: 191,062	1055	0.9	94.8	non-syn	C	C (1)	1	G	G (0)	0	S	T	C	G
PF3D7_0303200	1162	PF3D7_0303200_1162	S	1								PF3D7_1104900_1344	NGS_SNP.Pf3D7_11_v3.218855	Pf3D7_11_v3: 218,855	1344	0.9	98.3	non-syn	C	C (1)	1	T	T (0)	0	S	L	C	N/A
PF3D7_0303300	50	PF3D7_0303300_50	S	1								PF3D7_1105300_10	NGS_SNP.Pf3D7_11_v3.234210	Pf3D7_11_v3: 234,210	10	0.9	93	non-syn	G	G (1)	1	A	A (0)	0	S	L	G	C
PF3D7_0303300	55	PF3D7_0303300_55	S	1								PF3D7_1106500_1679	NGS_SNP.Pf3D7_11_v3.269387	Pf3D7_11_v3: 269,387	1679	0.9	96.5	non-syn	G	G (1)	1	A	A (0)	0	S	L	G	C
PF3D7_0303400	376	PF3D7_0303400_376	S	1								PF3D7_1106500_1818	NGS_SNP.Pf3D7_11_v3.268971	Pf3D7_11_v3: 268,971	1818	0.9	98.3	non-syn	T	T (1)	1	C	C (0)	0	S	G	T	A
PF3D7_0303400	420	PF3D7_0303400_420	S	1								PF3D7_1106500_603	NGS_SNP.Pf3D7_11_v3.272616	Pf3D7_11_v3: 272,616	603	1	83.5	non-syn	A	A (1)	1	C	C (0)	0	S	A	A	T
PF3D7_0303500	68	PF3D7_0303500_68	S	1								PF3D7_1106700_702	NGS_SNP.Pf3D7_11_v3.280889	Pf3D7_11_v3: 280,889	702	0.9	97.4	non-syn	G	G (1)	1	C	C (0)	0	S	R	G	C
PF3D7_0303500	177	PF3D7_0303500_177	S	1								PF3D7_1106700_832	NGS_SNP.Pf3D7_11_v3.280500	Pf3D7_11_v3: 280,500	832	0.9	99.1	non-syn	G	G (1)	1	A	A (0)	0	S	F	G	C
PF3D7_0303500	261	PF3D7_0303500_261	S	1								PF3D7_1106800_598	NGS_SNP.Pf3D7_11_v3.285661	Pf3D7_11_v3: 285,661	598	0.9	98.3	non-syn	C	C (1)	1	T	T (0)	0	S	L	C	N/A
PF3D7_0303500	287	PF3D7_0303500_287	S	1								PF3D7_1107300_1049	NGS_SNP.Pf3D7_11_v3.308142	Pf3D7_11_v3: 308,142	1049	0.9	95.7	non-syn	G	G (1)	1	A	A (0)	0	S	L	G	C
PF3D7_0303500	574	PF3D7_0303500_574	S	1								PF3D7_1107300_107	NGS_SNP.Pf3D7_11_v3.310968	Pf3D7_11_v3: 310,968	107	0.9	94.8	non-syn	C	C (1)	1	A	A (0)	0	S	I	C	G
PF3D7_0303500	591	PF3D7_0303500_591	S	1								PF3D7_1107300_115	NGS_SNP.Pf3D7_11_v3.310944	Pf3D7_11_v3: 310,944	115	0.9	95.7	non-syn	G	G (1)	1	A	A (0)	0	S	L	G	C
PF3D7_0303500	704	PF3D7_0303500_704	S	1								PF3D7_1107300_1353	NGS_SNP.Pf3D7_11_v3.307230	Pf3D7_11_v3: 307,230	1353	0.9	97.4	non-syn	C	C (1)	1	A	A (0)	0	S	I	C	G
PF3D7_0303500	712	PF3D7_0303500_712	S	1								PF3D7_1107300_1528	NGS_SNP.Pf3D7_11_v3.306705	Pf3D7_11_v3: 306,705	1528	0.9	96.5	non-syn	C	C (1)	1	T	T (0)	0	S	N	C	G
PF3D7_0303500	943	PF3D7_0303500_943	S	1								PF3D7_1107300_175	NGS_SNP.Pf3D7_11_v3.310764	Pf3D7_11_v3: 310,764	175	0.9	92.2	non-syn	G	G (1)	1	A	A (0)	0	S	L	G	C
PF3D7_0303500	1965	PF3D7_0303500_1965	S	1								PF3D7_1107300_1770	NGS_SNP.Pf3D7_11_v3.305979	Pf3D7_11_v3: 305,979	1770	0.9	95.7	non-syn	C	C (1)	1	A	A (0)	0	S	I	C	G
PF3D7_0303500	1967	PF3D7_0303500_1967	S	1								PF3D7_1107300_2063	NGS_SNP.Pf3D7_11_v3.305100	Pf3D7_11_v3: 305,100	2063	0.9	98.3	non-syn	G	G (1)	1	A	A (0)	0	S	L	G	C
PF3D7_0303500	2025	PF3D7_0303500_2025	S	1								PF3D7_1107300_385	NGS_SNP.Pf3D7_11_v3.310135	Pf3D7_11_v3: 310,135	385	0.9	97.4	non-syn	T	T (1)	1	C	C (0)	0	S	G	T	A
PF3D7_0303500	2058	PF3D7_0303500_2058	S	1								PF3D7_1107700_642	NGS_SNP.Pf3D7_11_v3.328806	Pf3D7_11_v3: 328,806	642	1	84.3	non-syn	T	T (1)	1	A	A (0)	0	S	R	T	N/A
PF3D7_0303500	2072	PF3D7_0303500_2072	S	1								PF3D7_1107800_147	NGS_SNP.Pf3D7_11_v3.335162	Pf3D7_11_v3: 335,162	147	0.9	96.5	non-syn	C	C (1)	1	A	A (0)	0	S	I	C	G
PF3D7_0303500	2144	PF3D7_0303500_2144	S	1								PF3D7_1107800_192	NGS_SNP.Pf3D7_11_v3.335027	Pf3D7_11_v3: 335,027	192	0.9	100	non-syn	C	C (1)	1	T	T (0)	0	S	N	C	G
PF3D7_0303500	2166	PF3D7_0303500_2166	S	1								PF3D7_1107800_42	NGS_SNP.Pf3D7_11_v3.335477	Pf3D7_11_v3: 335,477	42	0.9	99.1	non-syn	C	C (1)	1	T	T (0)	0	S	N	C	G
PF3D7_0303500	2182	PF3D7_0303500_2182	S	1								PF3D7_1107800_999	NGS_SNP.Pf3D7_11_v3.332607	Pf3D7_11_v3: 332,607	999	0.9	95.7	non-syn	A	A (1)	1	T	T (0)	0	S	T	A	T
PF3D7_0303500	2208	PF3D7_0303500_2208	S	1								PF3D7_1107900_675	NGS_SNP.Pf3D7_11_v3.347329	Pf3D7_11_v3: 347,329	675	0.9	99.1	non-syn	T	T (1)	1	C	C (0)	0	S	G	T	A
PF3D7_0303500	2214	PF3D7_0303500_2214	S	1								PF3D7_1108000_3	NGS_SNP.Pf3D7_11_v3.352562	Pf3D7_11_v3: 352,562	3	1	83.5	non-syn	A	A (1)	1	G	G (0)	0	S	G	A	N/A
PF3D7_0303800	360	PF3D7_0303800_360	S	1								PF3D7_1108100_1148	NGS_SNP.Pf3D7_11_v3.359524	Pf3D7_11_v3: 359,524	1148	0.9	99.1	non-syn	T	T (1)	1	A	A (0)	0	S	T	T	N/A
PF3D7_0303800	448	PF3D7_0303800_448	S	1								PF3D7_1108100_336	NGS_SNP.Pf3D7_11_v3.357089	Pf3D7_11_v3: 357,089	336	0.9	97.4	non-syn	G	G (1)	1	A	A (0)	0	S	N	G	N/A
PF3D7_0304100	32	PF3D7_0304100_32	S	1								PF3D7_1108100_978	NGS_SNP.Pf3D7_11_v3.359015	Pf3D7_11_v3: 359,015	978	0.9	99.1	non-syn	G	G (1)	1	A	A (0)	0	S	N	G	N/A
PF3D7_0304100	59	PF3D7_0304100_59	S	1								PF3D7_1109400_148	NGS_SNP.Pf3D7_11_v3.392889	Pf3D7_11_v3: 392,889	148	1	85.2	non-syn	G	G (1)	1	A	A (0)	0	S	L	G	C
PF3D7_0304100	69	PF3D7_0304100_69	S	1								PF3D7_1110200_395	NGS_SNP.Pf3D7_11_v3.406677	Pf3D7_11_v3: 406,677	395	0.9	98.3	non-syn	A	A (1)	1	C	C (0)	0	S	R	A	N/A
PF3D7_0304100	383	PF3D7_0304100_383	S	1								PF3D7_1110200_901	NGS_SNP.Pf3D7_11_v3.408196	Pf3D7_11_v3: 408,196	901	0.9	98.3	non-syn	G	G (1)	1	T	T (0)	0	S	I	G	N/A
PF3D7_0304100	386	PF3D7_0304100_386	S	1								PF3D7_1110900_216	NGS_SNP.Pf3D7_11_v3.432999	Pf3D7_11_v3: 432,999	216	0.9	96.5	non-syn	C	C (1)	1	T	T (0)	0	S	N	C	G
PF3D7_0304100	387	PF3D7_0304100_387	S	1								PF3D7_1111200_466	NGS_SNP.Pf3D7_11_v3.440283	Pf3D7_11_v3: 440,283	466	0.9	93.9	non-syn	G	G (1)	1	T	T (0)	0	S	R	G	C
PF3D7_0304100	392	PF3D7_0304100_392	S	1								PF3D7_1111600_380	NGS_SNP.Pf3D7_11_v3.450050	Pf3D7_11_v3: 450,050	380	0.9	97.4	non-syn	C	C (1)	1	A	A (0)	0	S	Y	C	N/A
PF3D7_0304100	465	PF3D7_0304100_465	S	1								PF3D7_1111800_176	NGS_SNP.Pf3D7_11_v3.456195	Pf3D7_11_v3: 456,195	176	0.9	96.5	non-syn	G	G (1)	1	A	A (0)	0	S	N	G	N/A
PF3D7_0304100	493	PF3D7_0304100_493	S	1								PF3D7_1112100_1679	NGS_SNP.Pf3D7_11_v3.467324	Pf3D7_11_v3: 467,324	1679	0.9	97.4	non-syn	A	A (1)	1	G	G (0)	0	S	G	A	N/A
PF3D7_0304100	514	PF3D7_0304100_514	S	1								PF3D7_1112100_197	NGS_SNP.Pf3D7_11_v3.462880	Pf3D7_11_v3: 462,880	197	0.9	95.7	non-syn	C	C (1)	1	A	A (0)	0	S	R	C	N/A
PF3D7_0304100	518	PF3D7_0304100_518	S	1								PF3D7_1112100_2412	NGS_SNP.Pf3D7_11_v3.469523	Pf3D7_11_v3: 469,523	2412	0.9	97.4	non-syn	T	T (1)	1	C	C (0)	0	S	P	T	N/A
PF3D7_0304200	132	PF3D7_0304200_132	S	1								PF3D7_1112600_463	NGS_SNP.Pf3D7_11_v3.479559	Pf3D7_11_v3: 479,559	463	1	85.2	non-syn	C	C (1)	1	T	T (0)	0	S	N	C	G
PF3D7_0304200	432	PF3D7_0304200_432	S	1								PF3D7_1113000_2175	NGS_SNP.Pf3D7_11_v3.499405	Pf3D7_11_v3: 499,405	2175	0.9	94.8	non-syn	T	T (1)	1	C	C (0)	0	S	P	T	N/A
PF3D7_0304200	446	PF3D7_0304200_446	S	1								PF3D7_1113000_3285	NGS_SNP.Pf3D7_11_v3.502736	Pf3D7_11_v3: 502,736	3285	0.9	93.9	non-syn	G	G (1)	1	A	A (0)	0	S	N	G	N/A
PF3D7_0304200	484	PF3D7_0304200_484	S	1								PF3D7_1113000_3716	NGS_SNP.Pf3D7_11_v3.504029	Pf3D7_11_v3: 504,029	3716	1	90.4	non-syn	G	G (1)	1	A	A (0)	0	S	N	G	N/A
PF3D7_0304800	677	PF3D7_0304800_677	S	1								PF3D7_1113000_438	NGS_SNP.Pf3D7_11_v3.493472	Pf3D7_11_v3: 493,472	438	0.9	98.3	non-syn	C	C (1)	1	A	A (0)	0	S	N	C	N/A
PF3D7_0305100	676	PF3D7_0305100_676	S	1								PF3D7_1113000_4788	NGS_SNP.Pf3D7_11_v3.507246	Pf3D7_11_v3: 507,246	4788	0.9	98.3	non-syn	C	C (1)	1	A	A (0)	0	S	R	C	N/A
PF3D7_0305100	923	PF3D7_0305100_923	S	1								PF3D7_1113400_163	NGS_SNP.Pf3D7_11_v3.521801	Pf3D7_11_v3: 521,801	163	0.9	98.3	non-syn	C	C (1)	1	T	T (0)	0	S	N	C	G
PF3D7_0305100	1123	PF3D7_0305100_1123	S	1								PF3D7_1114500_164	NGS_SNP.Pf3D7_11_v3.550356	Pf3D7_11_v3: 550,356	164	0.9	99.1	non-syn	G	G (1)	1	A	A (0)	0	S	N	G	N/A
PF3D7_0305100	1240	PF3D7_0305100_1240	S	1								PF3D7_1115200_465	NGS_SNP.Pf3D7_11_v3.578456	Pf3D7_11_v3: 578,456	465	0.9	98.3	non-syn	G	G (1)	1	A	A (0)	0	S	N	G	N/A
PF3D7_0305100	1249	PF3D7_0305100_1249	S	1								PF3D7_1115400_43	NGS_SNP.Pf3D7_11_v3.585679	Pf3D7_11_v3: 585,679	43	0.9	96.5	non-syn	G	G (1)	1	A	A (0)	0	S	L	G	C
PF3D7_0305100	1987	PF3D7_0305100_1987	S	1								PF3D7_1115800_168	NGS_SNP.Pf3D7_11_v3.596702	Pf3D7_11_v3: 596,702	168	0.9	99.1	non-syn	A	A (1)	1	G	G (0)	0	S	P	A	T
PF3D7_0305100	2057	PF3D7_0305100_2057	S	1								PF3D7_1116700_292	NGS_SNP.Pf3D7_11_v3.632006	Pf3D7_11_v3: 632,006	292	0.9	99.1	non-syn	G	G (1)	1	A	A (0)	0	S	Y	G	C
PF3D7_0305100	2482	PF3D7_0305100_2482	S	1								PF3D7_1117400_103	NGS_SNP.Pf3D7_11_v3.664470	Pf3D7_11_v3: 664,470	103	1.2	71.3	non-syn	G	G (1)	1	A	A (0)	0	S	N	G	N/A
PF3D7_0305100	2688	PF3D7_0305100_2688	S	1								PF3D7_1117900_488	NGS_SNP.Pf3D7_11_v3.680214	Pf3D7_11_v3: 680,214	488	0.9	97.4	non-syn	C	C (1)	1	T	T (0)	0	S	L	C	N/A
PF3D7_0305100	2876	PF3D7_0305100_2876	S	1								PF3D7_1118500_436	NGS_SNP.Pf3D7_11_v3.704481	Pf3D7_11_v3: 704,481	436	0.9	98.3	non-syn	C	C (1)	1	T	T (0)	0	S	F	C	N/A
PF3D7_0305200	111	PF3D7_0305200_111	S	1								PF3D7_1118600_103	NGS_SNP.Pf3D7_11_v3.707074	Pf3D7_11_v3: 707,074	103	0.9	97.4	non-syn	A	A (1)	1	T	T (0)	0	S	N	A	T
PF3D7_0305200	124	PF3D7_0305200_124	S	1								PF3D7_1118600_136	NGS_SNP.Pf3D7_11_v3.706976	Pf3D7_11_v3: 706,976	136	0.9	99.1	non-syn	C	C (1)	1	A	A (0)	0	S	I	C	G
PF3D7_0305200	145	PF3D7_0305200_145	S	1								PF3D7_1119900_1367	NGS_SNP.Pf3D7_11_v3.753251	Pf3D7_11_v3: 753,251	1367	0.9	98.3	non-syn	C	C (1)	1	T	T (0)	0	S	L	C	N/A
PF3D7_0305200	188	PF3D7_0305200_188	S	1								PF3D7_1119900_1368	NGS_SNP.Pf3D7_11_v3.753253	Pf3D7_11_v3: 753,253	1368	0.9	98.3	non-syn	T	T (1)	1	A	A (0)	0	S	T	T	N/A
PF3D7_0305200	381	PF3D7_0305200_381	S	1								PF3D7_1119900_1742	NGS_SNP.Pf3D7_11_v3.754377	Pf3D7_11_v3: 754,377	1742	0.9	99.1	non-syn	T	T (1)	1	A	A (0)	0	S	R	T	N/A
PF3D7_0305200	975	PF3D7_0305200_975	S	1								PF3D7_1119900_752	NGS_SNP.Pf3D7_11_v3.751406	Pf3D7_11_v3: 751,406	752	0.9	94.8	non-syn	C	C (1)	1	T	T (0)	0	S	F	C	N/A
PF3D7_0305200	1028	PF3D7_0305200_1028	S	1								PF3D7_1120000_918	NGS_SNP.Pf3D7_11_v3.759084	Pf3D7_11_v3: 759,084	918	1.1	82.6	non-syn	A	A (1)	1	T	T (0)	0	S	C	A	N/A
PF3D7_0305300	10	PF3D7_0305300_10	S	1								PF3D7_1120500_404	NGS_SNP.Pf3D7_11_v3.773749	Pf3D7_11_v3: 773,749	404	0.9	98.3	non-syn	C	C (1)	1	T	T (0)	0	S	L	C	N/A
PF3D7_0305300	31	PF3D7_0305300_31	S	1								PF3D7_1121100_256	NGS_SNP.Pf3D7_11_v3.798293	Pf3D7_11_v3: 798,293	256	0.9	97.4	non-syn	G	G (1)	1	T	T (0)	0	S	Y	G	C
PF3D7_0305300	151	PF3D7_0305300_151	S	1								PF3D7_1121100_478	NGS_SNP.Pf3D7_11_v3.797627	Pf3D7_11_v3: 797,627	478	0.9	98.3	non-syn	C	C (1)	1	T	T (0)	0	S	N	C	G
PF3D7_0305300	170	PF3D7_0305300_170	S	1								PF3D7_1121100_597	NGS_SNP.Pf3D7_11_v3.797271	Pf3D7_11_v3: 797,271	597	0.9	96.5	non-syn	T	T (1)	1	G	G (0)	0	S	R	T	A
PF3D7_0305300	179	PF3D7_0305300_179	S	1								PF3D7_1121300_1278	NGS_SNP.Pf3D7_11_v3.803140	Pf3D7_11_v3: 803,140	1278	0.9	96.5	non-syn	G	G (1)	1	T	T (0)	0	S	Y	G	C
PF3D7_0305300	245	PF3D7_0305300_245	S	1								PF3D7_1121300_955	NGS_SNP.Pf3D7_11_v3.804109	Pf3D7_11_v3: 804,109	955	0.9	96.5	non-syn	G	G (1)	1	T	T (0)	0	S	Y	G	C
PF3D7_0305300	265	PF3D7_0305300_265	S	1								PF3D7_1121600_35	NGS_SNP.Pf3D7_11_v3.816219	Pf3D7_11_v3: 816,219	35	1	87.8	non-syn	C	C (1)	1	G	G (0)	0	S	T	C	G
PF3D7_0305300	275	PF3D7_0305300_275	S	1								PF3D7_1122200_125	NGS_SNP.Pf3D7_11_v3.844783	Pf3D7_11_v3: 844,783	125	1.4	61.7	non-syn	G	G (1)	1	A	A (0)	0	S	F	G	C
PF3D7_0305300	318	PF3D7_0305300_318	S	1								PF3D7_1122200_125	NGS_SNP.Pf3D7_11_v3.844784	Pf3D7_11_v3: 844,784	125	1.4	61.7	non-syn	G	G (1)	1	A	A (0)	0	S	F	G	C
PF3D7_0305300	323	PF3D7_0305300_323	S	1								PF3D7_1122500_201	NGS_SNP.Pf3D7_11_v3.853955	Pf3D7_11_v3: 853,955	201	1	90.4	non-syn	A	A (1)	1	T	T (0)	0	S	C	A	N/A
PF3D7_0305300	688	PF3D7_0305300_688	S	1								PF3D7_1122900_3413	NGS_SNP.Pf3D7_11_v3.889501	Pf3D7_11_v3: 889,501	3413	0.9	98.3	non-syn	C	C (1)	1	T	T (0)	0	S	F	C	N/A
PF3D7_0305300	740	PF3D7_0305300_740	S	1								PF3D7_1123500_336	NGS_SNP.Pf3D7_11_v3.932358	Pf3D7_11_v3: 932,358	336	0.9	100	non-syn	C	C (1)	1	T	T (0)	0	S	N	C	G
PF3D7_0305500	344	PF3D7_0305500_344	S	1								PF3D7_1123800_1072	NGS_SNP.Pf3D7_11_v3.943741	Pf3D7_11_v3: 943,741	1072	0.9	95.7	non-syn	C	C (1)	1	T	T (0)	0	S	L	C	N/A
PF3D7_0305500	365	PF3D7_0305500_365	S	1								PF3D7_1123800_798	NGS_SNP.Pf3D7_11_v3.942919	Pf3D7_11_v3: 942,919	798	0.9	95.7	non-syn	C	C (1)	1	T	T (0)	0	S	F	C	N/A
PF3D7_0305500	366	PF3D7_0305500_366	S	1								PF3D7_1124100_359	NGS_SNP.Pf3D7_11_v3.955267	Pf3D7_11_v3: 955,267	359	0.9	96.5	non-syn	A	A (1)	1	T	T (0)	0	S	R	A	T
PF3D7_0305500	372	PF3D7_0305500_372	S	1								PF3D7_1124100_626	NGS_SNP.Pf3D7_11_v3.954468	Pf3D7_11_v3: 954,468	626	0.9	97.4	non-syn	T	T (1)	1	A	A (0)	0	S	C	T	A
PF3D7_0305500	390	PF3D7_0305500_390	S	1								PF3D7_1126500_45	NGS_SNP.Pf3D7_11_v3.1033194	Pf3D7_11_v3: 1,033,194	45	0.9	93	non-syn	T	T (1)	1	C	C (0)	0	S	P	T	N/A
PF3D7_0305500	392	PF3D7_0305500_392	S	1								PF3D7_1126500_513	NGS_SNP.Pf3D7_11_v3.1034599	Pf3D7_11_v3: 1,034,599	513	0.9	94.8	non-syn	G	G (1)	1	A	A (0)	0	S	N	G	N/A
PF3D7_0305500	406	PF3D7_0305500_406	S	1								PF3D7_1126800_856	NGS_SNP.Pf3D7_11_v3.1052487	Pf3D7_11_v3: 1,052,487	856	0.9	96.5	non-syn	G	G (1)	1	A	A (0)	0	S	N	G	N/A
PF3D7_0305500	413	PF3D7_0305500_413	S	1								PF3D7_1127700_177	NGS_SNP.Pf3D7_11_v3.1075877	Pf3D7_11_v3: 1,075,877	177	0.9	95.7	non-syn	T	T (1)	1	A	A (0)	0	S	C	T	A
PF3D7_0305500	421	PF3D7_0305500_421	S	1								PF3D7_1127800_1344	NGS_SNP.Pf3D7_11_v3.1077519	Pf3D7_11_v3: 1,077,519	1344	0.9	96.5	non-syn	A	A (1)	1	C	C (0)	0	S	R	A	T
PF3D7_0305500	460	PF3D7_0305500_460	S	1								PF3D7_1127800_189	NGS_SNP.Pf3D7_11_v3.1080985	Pf3D7_11_v3: 1,080,985	189	1	89.6	non-syn	C	C (1)	1	A	A (0)	0	S	I	C	G
PF3D7_0305500	464	PF3D7_0305500_464	S	1								PF3D7_1127800_802	NGS_SNP.Pf3D7_11_v3.1079146	Pf3D7_11_v3: 1,079,146	802	0.9	98.3	non-syn	G	G (1)	1	A	A (0)	0	S	F	G	C
PF3D7_0305500	495	PF3D7_0305500_495	S	1								PF3D7_1127800_908	NGS_SNP.Pf3D7_11_v3.1078828	Pf3D7_11_v3: 1,078,828	908	0.9	97.4	non-syn	C	C (1)	1	A	A (0)	0	S	I	C	G
PF3D7_0305500	506	PF3D7_0305500_506	S	1								PF3D7_1128100_248	NGS_SNP.Pf3D7_11_v3.1094913	Pf3D7_11_v3: 1,094,913	248	1.1	76.5	non-syn	G	G (1)	1	A	A (0)	0	S	L	G	C
PF3D7_0305500	593	PF3D7_0305500_593	S	1								PF3D7_1128500_337	NGS_SNP.Pf3D7_11_v3.1108794	Pf3D7_11_v3: 1,108,794	337	0.9	96.5	non-syn	T	T (1)	1	A	A (0)	0	S	T	T	N/A
PF3D7_0305500	603	PF3D7_0305500_603	S	1								PF3D7_1128500_608	NGS_SNP.Pf3D7_11_v3.1109608	Pf3D7_11_v3: 1,109,608	608	0.9	96.5	non-syn	C	C (1)	1	T	T (0)	0	S	L	C	N/A
PF3D7_0305500	887	PF3D7_0305500_887	S	1								PF3D7_1129000_22	NGS_SNP.Pf3D7_11_v3.1121993	Pf3D7_11_v3: 1,121,993	22	1.4	60	non-syn	T	T (1)	1	A	A (0)	0	S	T	T	N/A
PF3D7_0305500	930	PF3D7_0305500_930	S	1								PF3D7_1129300_73	NGS_SNP.Pf3D7_11_v3.1136618	Pf3D7_11_v3: 1,136,618	73	0.9	95.7	non-syn	A	A (1)	1	G	G (0)	0	S	P	A	T
PF3D7_0305500	965	PF3D7_0305500_965	S	1								PF3D7_1129500_33	NGS_SNP.Pf3D7_11_v3.1141584	Pf3D7_11_v3: 1,141,584	33	0.9	97.4	non-syn	C	C (1)	1	A	A (0)	0	S	R	C	N/A
PF3D7_0305500	990	PF3D7_0305500_990	S	1								PF3D7_1129500_523	NGS_SNP.Pf3D7_11_v3.1143237	Pf3D7_11_v3: 1,143,237	523	1.8	47.8	non-syn	G	G (1)	1	T	T (0)	0	S	I	G	N/A
PF3D7_0305500	992	PF3D7_0305500_992	S	1								PF3D7_1129900_35	NGS_SNP.Pf3D7_11_v3.1156540	Pf3D7_11_v3: 1,156,540	35	0.9	97.4	non-syn	C	C (1)	1	T	T (0)	0	S	L	C	N/A
PF3D7_0305500	1020	PF3D7_0305500_1020	S	1								PF3D7_1130600_1649	NGS_SNP.Pf3D7_11_v3.1180672	Pf3D7_11_v3: 1,180,672	1649	0.9	96.5	non-syn	A	A (1)	1	T	T (0)	0	S	N/A	A	N/A
PF3D7_0305500	1051	PF3D7_0305500_1051	S	1								PF3D7_1130700_266	NGS_SNP.Pf3D7_11_v3.1184819	Pf3D7_11_v3: 1,184,819	266	0.9	97.4	non-syn	G	G (1)	1	A	A (0)	0	S	T	G	C
PF3D7_0305500	1052	PF3D7_0305500_1052	S	1								PF3D7_1130700_266	NGS_SNP.Pf3D7_11_v3.1184821	Pf3D7_11_v3: 1,184,821	266	0.9	97.4	non-syn	A	A (1)	1	T	T (0)	0	S	T	A	T
PF3D7_0305500	1078	PF3D7_0305500_1078	S	1								PF3D7_1132400_444	NGS_SNP.Pf3D7_11_v3.1258340	Pf3D7_11_v3: 1,258,340	444	0.9	99.1	non-syn	A	A (1)	1	C	C (0)	0	S	R	A	T
PF3D7_0305500	1290	PF3D7_0305500_1290	S	1								PF3D7_1132400_484	NGS_SNP.Pf3D7_11_v3.1258221	Pf3D7_11_v3: 1,258,221	484	0.9	99.1	non-syn	C	C (1)	1	G	G (0)	0	S	A	C	G
PF3D7_0305500	1299	PF3D7_0305500_1299	S	1								PF3D7_1132400_484	NGS_SNP.Pf3D7_11_v3.1258222	Pf3D7_11_v3: 1,258,222	484	0.9	99.1	non-syn	T	T (1)	1	C	C (0)	0	S	A	T	A
PF3D7_0305500	1618	PF3D7_0305500_1618	S	1								PF3D7_1133200_1493	NGS_SNP.Pf3D7_11_v3.1283156	Pf3D7_11_v3: 1,283,156	1493	0.9	97.4	non-syn	C	C (1)	1	G	G (0)	0	S	T	C	G
PF3D7_0305500	1890	PF3D7_0305500_1890	S	1								PF3D7_1133700_965	NGS_SNP.Pf3D7_11_v3.1305887	Pf3D7_11_v3: 1,305,887	965	0.9	95.7	non-syn	C	C (1)	1	T	T (0)	0	S	F	C	N/A
PF3D7_0305500	2185	PF3D7_0305500_2185	S	1								PF3D7_1133800_362	NGS_SNP.Pf3D7_11_v3.1310107	Pf3D7_11_v3: 1,310,107	362	1	89.6	non-syn	A	A (1)	1	T	T (0)	0	S	C	A	N/A
PF3D7_0305500	2195	PF3D7_0305500_2195	S	1								PF3D7_1133800_362	NGS_SNP.Pf3D7_11_v3.1310108	Pf3D7_11_v3: 1,310,108	362	1	89.6	non-syn	G	G (1)	1	A	A (0)	0	S	C	G	N/A
PF3D7_0305500	2208	PF3D7_0305500_2208	S	1								PF3D7_1134200_1291	NGS_SNP.Pf3D7_11_v3.1330617	Pf3D7_11_v3: 1,330,617	1291	0.9	98.3	non-syn	A	A (1)	1	G	G (0)	0	S	G	A	N/A
PF3D7_0305500	2283	PF3D7_0305500_2283	S	1								PF3D7_1134200_1473	NGS_SNP.Pf3D7_11_v3.1331164	Pf3D7_11_v3: 1,331,164	1473	0.9	96.5	non-syn	G	G (1)	1	T	T (0)	0	S	I	G	N/A
PF3D7_0305500	2286	PF3D7_0305500_2286	S	1								PF3D7_1134200_1506	NGS_SNP.Pf3D7_11_v3.1331263	Pf3D7_11_v3: 1,331,263	1506	0.9	96.5	non-syn	C	C (1)	1	G	G (0)	0	S	C	C	N/A
PF3D7_0305500	2305	PF3D7_0305500_2305	S	1								PF3D7_1134200_1589	NGS_SNP.Pf3D7_11_v3.1331512	Pf3D7_11_v3: 1,331,512	1589	0.9	97.4	non-syn	G	G (1)	1	A	A (0)	0	S	K	G	N/A
PF3D7_0305500	2323	PF3D7_0305500_2323	S	1								PF3D7_1134200_1589	NGS_SNP.Pf3D7_11_v3.1331513	Pf3D7_11_v3: 1,331,513	1589	0.9	97.4	non-syn	T	T (1)	1	A	A (0)	0	S	K	T	N/A
PF3D7_0305500	2543	PF3D7_0305500_2543	S	1								PF3D7_1134200_169	NGS_SNP.Pf3D7_11_v3.1327252	Pf3D7_11_v3: 1,327,252	169	0.9	96.5	non-syn	G	G (1)	1	A	A (0)	0	S	N	G	N/A
PF3D7_0305500	2550	PF3D7_0305500_2550	S	1								PF3D7_1134300_1228	NGS_SNP.Pf3D7_11_v3.1337218	Pf3D7_11_v3: 1,337,218	1228	0.9	98.3	non-syn	C	C (1)	1	A	A (0)	0	S	Y	C	N/A
PF3D7_0305500	2564	PF3D7_0305500_2564	S	1								PF3D7_1134300_1317	NGS_SNP.Pf3D7_11_v3.1337485	Pf3D7_11_v3: 1,337,485	1317	0.9	97.4	non-syn	G	G (1)	1	A	A (0)	0	S	N	G	N/A
PF3D7_0305500	2764	PF3D7_0305500_2764	S	1								PF3D7_1134300_1650	NGS_SNP.Pf3D7_11_v3.1338484	Pf3D7_11_v3: 1,338,484	1650	0.9	98.3	non-syn	C	C (1)	1	T	T (0)	0	S	F	C	N/A
PF3D7_0305500	2774	PF3D7_0305500_2774	S	1								PF3D7_1134300_279	NGS_SNP.Pf3D7_11_v3.1334370	Pf3D7_11_v3: 1,334,370	279	0.9	96.5	non-syn	A	A (1)	1	G	G (0)	0	S	G	A	N/A
PF3D7_0305500	2804	PF3D7_0305500_2804	S	1								PF3D7_1134300_373	NGS_SNP.Pf3D7_11_v3.1334652	Pf3D7_11_v3: 1,334,652	373	0.9	96.5	non-syn	A	A (1)	1	G	G (0)	0	S	G	A	N/A
PF3D7_0305500	2818	PF3D7_0305500_2818	S	1								PF3D7_1134300_702	NGS_SNP.Pf3D7_11_v3.1335641	Pf3D7_11_v3: 1,335,641	702	0.9	97.4	non-syn	C	C (1)	1	A	A (0)	0	S	R	C	N/A
PF3D7_0305500	3382	PF3D7_0305500_3382	S	1								PF3D7_1134300_904	NGS_SNP.Pf3D7_11_v3.1336246	Pf3D7_11_v3: 1,336,246	904	0.9	97.4	non-syn	G	G (1)	1	T	T (0)	0	S	I	G	N/A
PF3D7_0305500	3393	PF3D7_0305500_3393	S	1								PF3D7_1134500_1214	NGS_SNP.Pf3D7_11_v3.1347943	Pf3D7_11_v3: 1,347,943	1214	0.9	96.5	non-syn	C	C (1)	1	T	T (0)	0	S	F	C	N/A
PF3D7_0305500	3529	PF3D7_0305500_3529	S	1								PF3D7_1134500_1214	NGS_SNP.Pf3D7_11_v3.1347944	Pf3D7_11_v3: 1,347,944	1214	0.9	96.5	non-syn	T	T (1)	1	G	G (0)	0	S	F	T	N/A
PF3D7_0305500	3537	PF3D7_0305500_3537	S	1								PF3D7_1134500_25	NGS_SNP.Pf3D7_11_v3.1344376	Pf3D7_11_v3: 1,344,376	25	0.9	95.7	non-syn	C	C (1)	1	T	T (0)	0	S	L	C	N/A
PF3D7_0305500	3616	PF3D7_0305500_3616	S	1								PF3D7_1134500_526	NGS_SNP.Pf3D7_11_v3.1345878	Pf3D7_11_v3: 1,345,878	526	0.9	97.4	non-syn	A	A (1)	1	G	G (0)	0	S	V	A	N/A
PF3D7_0305500	3617	PF3D7_0305500_3617	S	1								PF3D7_1134500_526	NGS_SNP.Pf3D7_11_v3.1345879	Pf3D7_11_v3: 1,345,879	526	0.9	97.4	non-syn	G	G (1)	1	T	T (0)	0	S	V	G	N/A
PF3D7_0305500	3702	PF3D7_0305500_3702	S	1								PF3D7_1134600_875	NGS_SNP.Pf3D7_11_v3.1353166	Pf3D7_11_v3: 1,353,166	875	0.9	99.1	non-syn	G	G (1)	1	A	A (0)	0	S	F	G	C
PF3D7_0305500	3760	PF3D7_0305500_3760	S	1								PF3D7_1134700_523	NGS_SNP.Pf3D7_11_v3.1362351	Pf3D7_11_v3: 1,362,351	523	0.9	96.5	non-syn	T	T (1)	1	C	C (0)	0	S	G	T	A
PF3D7_0305500	3845	PF3D7_0305500_3845	S	1								PF3D7_1134700_544	NGS_SNP.Pf3D7_11_v3.1362288	Pf3D7_11_v3: 1,362,288	544	0.9	98.3	non-syn	T	T (1)	1	A	A (0)	0	S	C	T	A
PF3D7_0305600	64	PF3D7_0305600_64	S	1								PF3D7_1135100_325	NGS_SNP.Pf3D7_11_v3.1375689	Pf3D7_11_v3: 1,375,689	325	0.9	97.4	non-syn	A	A (1)	1	C	C (0)	0	S	A	A	T
PF3D7_0305600	101	PF3D7_0305600_101	S	1								PF3D7_1135600_1321	NGS_SNP.Pf3D7_11_v3.1394677	Pf3D7_11_v3: 1,394,677	1321	1	84.3	non-syn	A	A (1)	1	T	T (0)	0	S	C	A	N/A
PF3D7_0305600	119	PF3D7_0305600_119	S	1								PF3D7_1136000_1044	NGS_SNP.Pf3D7_11_v3.1407235	Pf3D7_11_v3: 1,407,235	1044	0.9	93.9	non-syn	A	A (1)	1	C	C (0)	0	S	R	A	N/A
PF3D7_0305600	171	PF3D7_0305600_171	S	1								PF3D7_1136000_1053	NGS_SNP.Pf3D7_11_v3.1407262	Pf3D7_11_v3: 1,407,262	1053	0.9	97.4	non-syn	T	T (1)	1	C	C (0)	0	S	P	T	N/A
PF3D7_0305600	193	PF3D7_0305600_193	S	1								PF3D7_1136000_1832	NGS_SNP.Pf3D7_11_v3.1409599	Pf3D7_11_v3: 1,409,599	1832	0.9	98.3	non-syn	T	T (1)	1	A	A (0)	0	S	L	T	N/A
PF3D7_0305600	222	PF3D7_0305600_222	S	1								PF3D7_1136000_233	NGS_SNP.Pf3D7_11_v3.1404803	Pf3D7_11_v3: 1,404,803	233	0.9	93.9	non-syn	G	G (1)	1	A	A (0)	0	S	N	G	N/A
PF3D7_0305600	240	PF3D7_0305600_240	S	1								PF3D7_1136000_2952	NGS_SNP.Pf3D7_11_v3.1412959	Pf3D7_11_v3: 1,412,959	2952	0.9	95.7	non-syn	A	A (1)	1	T	T (0)	0	S	C	A	N/A
PF3D7_0305600	250	PF3D7_0305600_250	S	1								PF3D7_1136000_394	NGS_SNP.Pf3D7_11_v3.1405285	Pf3D7_11_v3: 1,405,285	394	0.9	96.5	non-syn	T	T (1)	1	A	A (0)	0	S	T	T	N/A
PF3D7_0305600	355	PF3D7_0305600_355	S	1								PF3D7_1136000_513	NGS_SNP.Pf3D7_11_v3.1405643	Pf3D7_11_v3: 1,405,643	513	0.9	96.5	non-syn	G	G (1)	1	A	A (0)	0	S	N	G	N/A
PF3D7_0305600	399	PF3D7_0305600_399	S	1								PF3D7_1136000_945	NGS_SNP.Pf3D7_11_v3.1406939	Pf3D7_11_v3: 1,406,939	945	0.9	92.2	non-syn	C	C (1)	1	T	T (0)	0	S	F	C	N/A
PF3D7_0305700	2	PF3D7_0305700_2	S	1								PF3D7_1136400_304	NGS_SNP.Pf3D7_11_v3.1428762	Pf3D7_11_v3: 1,428,762	304	1	84.3	non-syn	T	T (1)	1	A	A (0)	0	S	C	T	A
PF3D7_0305700	140	PF3D7_0305700_140	S	1								PF3D7_1136600_861	NGS_SNP.Pf3D7_11_v3.1444085	Pf3D7_11_v3: 1,444,085	861	0.9	98.3	non-syn	C	C (1)	1	A	A (0)	0	S	R	C	N/A
PF3D7_0306100	17	PF3D7_0306100_17	S	1								PF3D7_1136900_1170	NGS_SNP.Pf3D7_11_v3.1459801	Pf3D7_11_v3: 1,459,801	1170	0.9	98.3	non-syn	T	T (1)	1	A	A (0)	0	S	T	T	N/A
PF3D7_0306100	96	PF3D7_0306100_96	S	1								PF3D7_1137200_205	NGS_SNP.Pf3D7_11_v3.1464444	Pf3D7_11_v3: 1,464,444	205	0.9	96.5	non-syn	G	G (1)	1	C	C (0)	0	S	F	G	C
PF3D7_0306100	377	PF3D7_0306100_377	S	1								PF3D7_1137900_423	NGS_SNP.Pf3D7_11_v3.1484642	Pf3D7_11_v3: 1,484,642	423	0.9	92.2	non-syn	G	G (1)	1	C	C (0)	0	S	T	G	N/A
PF3D7_0306100	381	PF3D7_0306100_381	S	1								PF3D7_1138000_2464	NGS_SNP.Pf3D7_11_v3.1494984	Pf3D7_11_v3: 1,494,984	2464	1	89.6	non-syn	G	G (1)	1	A	A (0)	0	S	N	G	N/A
PF3D7_0306100	472	PF3D7_0306100_472	S	1								PF3D7_1138400_1442	NGS_SNP.Pf3D7_11_v3.1509367	Pf3D7_11_v3: 1,509,367	1442	0.9	96.5	non-syn	C	C (1)	1	A	A (0)	0	S	I	C	G
PF3D7_0306100	529	PF3D7_0306100_529	S	1								PF3D7_1138400_2433	NGS_SNP.Pf3D7_11_v3.1506395	Pf3D7_11_v3: 1,506,395	2433	0.9	96.5	non-syn	A	A (1)	1	T	T (0)	0	S	T	A	T
PF3D7_0306100	563	PF3D7_0306100_563	S	1								PF3D7_1138500_399	NGS_SNP.Pf3D7_11_v3.1519658	Pf3D7_11_v3: 1,519,658	399	0.9	96.5	non-syn	A	A (1)	1	G	G (0)	0	S	G	A	N/A
PF3D7_0306100	620	PF3D7_0306100_620	S	1								PF3D7_1138600_169	NGS_SNP.Pf3D7_11_v3.1523596	Pf3D7_11_v3: 1,523,596	169	0.9	94.8	non-syn	G	G (1)	1	A	A (0)	0	S	F	G	C
PF3D7_0306200	184	PF3D7_0306200_184	S	1								PF3D7_1138700_1279	NGS_SNP.Pf3D7_11_v3.1527431	Pf3D7_11_v3: 1,527,431	1279	0.9	98.3	non-syn	C	C (1)	1	T	T (0)	0	S	N	C	G
PF3D7_0306200	297	PF3D7_0306200_297	S	1								PF3D7_1138700_1631	NGS_SNP.Pf3D7_11_v3.1526375	Pf3D7_11_v3: 1,526,375	1631	1.2	73	non-syn	C	C (1)	1	T	T (0)	0	S	N	C	G
PF3D7_0306700	114	PF3D7_0306700_114	S	1								PF3D7_1138800_1589	NGS_SNP.Pf3D7_11_v3.1534749	Pf3D7_11_v3: 1,534,749	1589	0.9	98.3	non-syn	C	C (1)	1	T	T (0)	0	S	N	C	G
PF3D7_0306800	262	PF3D7_0306800_262	S	1								PF3D7_1138800_343	NGS_SNP.Pf3D7_11_v3.1538829	Pf3D7_11_v3: 1,538,829	343	1.2	69.6	non-syn	C	C (1)	1	T	T (0)	0	S	N	C	G
PF3D7_0306800	317	PF3D7_0306800_317	S	1								PF3D7_1138800_732	NGS_SNP.Pf3D7_11_v3.1537663	Pf3D7_11_v3: 1,537,663	732	0.9	95.7	non-syn	A	A (1)	1	G	G (0)	0	S	P	A	T
PF3D7_0306800	335	PF3D7_0306800_335	S	1								PF3D7_1139100_1264	NGS_SNP.Pf3D7_11_v3.1551976	Pf3D7_11_v3: 1,551,976	1264	0.9	99.1	non-syn	G	G (1)	1	C	C (0)	0	S	G	G	N/A
PF3D7_0306800	381	PF3D7_0306800_381	S	1								PF3D7_1139300_1117	NGS_SNP.Pf3D7_11_v3.1561548	Pf3D7_11_v3: 1,561,548	1117	0.9	95.7	non-syn	G	G (1)	1	A	A (0)	0	S	L	G	C
PF3D7_0306800	435	PF3D7_0306800_435	S	1								PF3D7_1139300_1576	NGS_SNP.Pf3D7_11_v3.1560171	Pf3D7_11_v3: 1,560,171	1576	0.9	93.9	non-syn	G	G (1)	1	A	A (0)	0	S	L	G	C
PF3D7_0306900	3	PF3D7_0306900_3	S	1								PF3D7_1139800_769	NGS_SNP.Pf3D7_11_v3.1589729	Pf3D7_11_v3: 1,589,729	769	0.9	97.4	non-syn	G	G (1)	1	A	A (0)	0	S	L	G	C
PF3D7_0306900	40	PF3D7_0306900_40	S	1								PF3D7_1139800_941	NGS_SNP.Pf3D7_11_v3.1589214	Pf3D7_11_v3: 1,589,214	941	0.9	95.7	non-syn	T	T (1)	1	A	A (0)	0	S	C	T	A
PF3D7_0306900	105	PF3D7_0306900_105	S	1								PF3D7_1140500_1066	NGS_SNP.Pf3D7_11_v3.1613296	Pf3D7_11_v3: 1,613,296	1066	0.9	98.3	non-syn	G	G (1)	1	A	A (0)	0	S	N	G	N/A
PF3D7_0306900	113	PF3D7_0306900_113	S	1								PF3D7_1140600_1139	NGS_SNP.Pf3D7_11_v3.1618475	Pf3D7_11_v3: 1,618,475	1139	0.9	94.8	non-syn	G	G (1)	1	A	A (0)	0	S	F	G	C
PF3D7_0306900	131	PF3D7_0306900_131	S	1								PF3D7_1140600_668	NGS_SNP.Pf3D7_11_v3.1619888	Pf3D7_11_v3: 1,619,888	668	0.9	92.2	non-syn	C	C (1)	1	T	T (0)	0	S	N	C	G
PF3D7_0307100	2	PF3D7_0307100_2	S	1								PF3D7_1140700_1256	NGS_SNP.Pf3D7_11_v3.1626508	Pf3D7_11_v3: 1,626,508	1256	0.9	96.5	non-syn	G	G (1)	1	A	A (0)	0	S	L	G	C
PF3D7_0307100	6	PF3D7_0307100_6	S	1								PF3D7_1140800_200	NGS_SNP.Pf3D7_11_v3.1634518	Pf3D7_11_v3: 1,634,518	200	1.2	74.8	non-syn	G	G (1)	1	A	A (0)	0	S	N	G	N/A
PF3D7_0307100	64	PF3D7_0307100_64	S	1								PF3D7_1140900_983	NGS_SNP.Pf3D7_11_v3.1639990	Pf3D7_11_v3: 1,639,990	983	1	87.8	non-syn	T	T (1)	1	C	C (0)	0	S	G	T	A
PF3D7_0307100	90	PF3D7_0307100_90	S	1								PF3D7_1141000_385	NGS_SNP.Pf3D7_11_v3.1646064	Pf3D7_11_v3: 1,646,064	385	0.9	95.7	non-syn	C	C (1)	1	T	T (0)	0	S	L	C	N/A
PF3D7_0307200	66	PF3D7_0307200_66	S	1								PF3D7_1141000_527	NGS_SNP.Pf3D7_11_v3.1646490	Pf3D7_11_v3: 1,646,490	527	0.9	95.7	non-syn	G	G (1)	1	A	A (0)	0	S	N	G	N/A
PF3D7_0307300	15	PF3D7_0307300_15	S	1								PF3D7_1142100_1364	NGS_SNP.Pf3D7_11_v3.1685994	Pf3D7_11_v3: 1,685,994	1364	0.9	97.4	non-syn	G	G (1)	1	A	A (0)	0	S	F	G	C
PF3D7_0307300	356	PF3D7_0307300_356	S	1								PF3D7_1142100_2715	NGS_SNP.Pf3D7_11_v3.1681942	Pf3D7_11_v3: 1,681,942	2715	0.9	96.5	non-syn	T	T (1)	1	C	C (0)	0	S	G	T	A
PF3D7_0307300	359	PF3D7_0307300_359	S	1								PF3D7_1142100_572	NGS_SNP.Pf3D7_11_v3.1688370	Pf3D7_11_v3: 1,688,370	572	0.9	98.3	non-syn	C	C (1)	1	T	T (0)	0	S	N	C	G
PF3D7_0307300	462	PF3D7_0307300_462	S	1								PF3D7_1142100_604	NGS_SNP.Pf3D7_11_v3.1688273	Pf3D7_11_v3: 1,688,273	604	0.9	98.3	non-syn	G	G (1)	1	T	T (0)	0	S	R	G	C
PF3D7_0307500	4	PF3D7_0307500_4	S	1								PF3D7_1142300_81	NGS_SNP.Pf3D7_11_v3.1695890	Pf3D7_11_v3: 1,695,890	81	0.9	94.8	non-syn	G	G (1)	1	A	A (0)	0	S	N	G	N/A
PF3D7_0307500	162	PF3D7_0307500_162	S	1								PF3D7_1142400_115	NGS_SNP.Pf3D7_11_v3.1703159	Pf3D7_11_v3: 1,703,159	115	0.9	96.5	non-syn	A	A (1)	1	T	T (0)	0	S	T	A	T
PF3D7_0307500	170	PF3D7_0307500_170	S	1								PF3D7_1142900_488	NGS_SNP.Pf3D7_11_v3.1716745	Pf3D7_11_v3: 1,716,745	488	0.9	98.3	non-syn	G	G (1)	1	A	A (0)	0	S	N	G	N/A
PF3D7_0307600	31	PF3D7_0307600_31	S	1								PF3D7_1143100_1260	NGS_SNP.Pf3D7_11_v3.1721083	Pf3D7_11_v3: 1,721,083	1260	0.9	96.5	non-syn	G	G (1)	1	A	A (0)	0	S	L	G	C
PF3D7_0307600	97	PF3D7_0307600_97	S	1								PF3D7_1143100_198	NGS_SNP.Pf3D7_11_v3.1724270	Pf3D7_11_v3: 1,724,270	198	0.9	95.7	non-syn	A	A (1)	1	T	T (0)	0	S	T	A	T
PF3D7_0307700	14	PF3D7_0307700_14	S	1								PF3D7_1143100_279	NGS_SNP.Pf3D7_11_v3.1724027	Pf3D7_11_v3: 1,724,027	279	0.9	94.8	non-syn	T	T (1)	1	A	A (0)	0	S	C	T	A
PF3D7_0307700	17	PF3D7_0307700_17	S	1								PF3D7_1143100_579	NGS_SNP.Pf3D7_11_v3.1723126	Pf3D7_11_v3: 1,723,126	579	0.9	98.3	has stop codon	G	G (1)	1	T	T (0)	0	S	*	G	C
PF3D7_0307700	30	PF3D7_0307700_30	S	1								PF3D7_1143800_90	NGS_SNP.Pf3D7_11_v3.1748707	Pf3D7_11_v3: 1,748,707	90	0.9	97.4	non-syn	C	C (1)	1	T	T (0)	0	S	L	C	N/A
PF3D7_0307700	41	PF3D7_0307700_41	S	1								PF3D7_1145200_1108	NGS_SNP.Pf3D7_11_v3.1792048	Pf3D7_11_v3: 1,792,048	1108	0.9	100	non-syn	C	C (1)	1	T	T (0)	0	S	N	C	G
PF3D7_0307700	50	PF3D7_0307700_50	S	1								PF3D7_1145200_1108	NGS_SNP.Pf3D7_11_v3.1792049	Pf3D7_11_v3: 1,792,049	1108	0.9	100	non-syn	T	T (1)	1	G	G (0)	0	S	N	T	A
PF3D7_0307700	74	PF3D7_0307700_74	S	1								PF3D7_1145200_1267	NGS_SNP.Pf3D7_11_v3.1791572	Pf3D7_11_v3: 1,791,572	1267	0.9	99.1	non-syn	A	A (1)	1	G	G (0)	0	S	P	A	T
PF3D7_0307700	78	PF3D7_0307700_78	S	1								PF3D7_1146200_2	NGS_SNP.Pf3D7_11_v3.1826789	Pf3D7_11_v3: 1,826,789	2	1	88.7	non-syn	T	T (1)	1	C	C (0)	0	S	G	T	A
PF3D7_0307700	80	PF3D7_0307700_80	S	1								PF3D7_1146700_636	NGS_SNP.Pf3D7_11_v3.1839925	Pf3D7_11_v3: 1,839,925	636	1	87.8	non-syn	G	G (1)	1	A	A (0)	0	S	L	G	C
PF3D7_0307700	89	PF3D7_0307700_89	S	1								PF3D7_1146800_1388	NGS_SNP.Pf3D7_11_v3.1849050	Pf3D7_11_v3: 1,849,050	1388	0.9	96.5	non-syn	A	A (1)	1	T	T (0)	0	S	T	A	T
PF3D7_0307700	90	PF3D7_0307700_90	S	1								PF3D7_1146800_2015	NGS_SNP.Pf3D7_11_v3.1847169	Pf3D7_11_v3: 1,847,169	2015	0.9	96.5	non-syn	A	A (1)	1	G	G (0)	0	S	P	A	T
PF3D7_0307700	153	PF3D7_0307700_153	S	1								PF3D7_1146800_2422	NGS_SNP.Pf3D7_11_v3.1845947	Pf3D7_11_v3: 1,845,947	2422	0.9	99.1	non-syn	G	G (1)	1	T	T (0)	0	S	Y	G	C
PF3D7_0307700	178	PF3D7_0307700_178	S	1								PF3D7_1146800_2456	NGS_SNP.Pf3D7_11_v3.1845846	Pf3D7_11_v3: 1,845,846	2456	0.9	100	non-syn	A	A (1)	1	T	T (0)	0	S	T	A	T
PF3D7_0307700	504	PF3D7_0307700_504	S	1								PF3D7_1146800_3066	NGS_SNP.Pf3D7_11_v3.1844015	Pf3D7_11_v3: 1,844,015	3066	0.9	95.7	non-syn	C	C (1)	1	G	G (0)	0	S	T	C	G
PF3D7_0307700	508	PF3D7_0307700_508	S	1								PF3D7_1146800_575	NGS_SNP.Pf3D7_11_v3.1851488	Pf3D7_11_v3: 1,851,488	575	1.1	81.7	non-syn	C	C (1)	1	T	T (0)	0	S	N	C	G
PF3D7_0307700	548	PF3D7_0307700_548	S	1								PF3D7_1146800_676	NGS_SNP.Pf3D7_11_v3.1851186	Pf3D7_11_v3: 1,851,186	676	0.9	96.5	non-syn	A	A (1)	1	T	T (0)	0	S	T	A	T
PF3D7_0307700	569	PF3D7_0307700_569	S	1								PF3D7_1147300_466	NGS_SNP.Pf3D7_11_v3.1885171	Pf3D7_11_v3: 1,885,171	466	0.9	97.4	non-syn	C	C (1)	1	T	T (0)	0	S	L	C	N/A
PF3D7_0307700	710	PF3D7_0307700_710	S	1								PF3D7_1147500_330	NGS_SNP.Pf3D7_11_v3.1891609	Pf3D7_11_v3: 1,891,609	330	0.9	97.4	non-syn	G	G (1)	1	C	C (0)	0	S	C	G	C
PF3D7_0307700	825	PF3D7_0307700_825	S	1								PF3D7_1147800_1934	NGS_SNP.Pf3D7_11_v3.1905204	Pf3D7_11_v3: 1,905,204	1934	0.9	97.4	non-syn	C	C (1)	1	T	T (0)	0	S	L	C	N/A
PF3D7_0307700	832	PF3D7_0307700_832	S	1								PF3D7_1149000_10	NGS_SNP.Pf3D7_11_v3.1950237	Pf3D7_11_v3: 1,950,237	10	0.9	97.4	non-syn	A	A (1)	1	T	T (0)	0	S	C	A	N/A
PF3D7_0307700	837	PF3D7_0307700_837	S	1								PF3D7_1149000_1151	NGS_SNP.Pf3D7_11_v3.1953896	Pf3D7_11_v3: 1,953,896	1151	0.9	94.8	non-syn	C	C (1)	1	A	A (0)	0	S	Y	C	N/A
PF3D7_0307700	899	PF3D7_0307700_899	S	1								PF3D7_1149000_1199	NGS_SNP.Pf3D7_11_v3.1954040	Pf3D7_11_v3: 1,954,040	1199	0.9	94.8	non-syn	C	C (1)	1	A	A (0)	0	S	Y	C	N/A
PF3D7_0307700	994	PF3D7_0307700_994	S	1								PF3D7_1149000_1706	NGS_SNP.Pf3D7_11_v3.1955561	Pf3D7_11_v3: 1,955,561	1706	1.1	75.7	non-syn	C	C (1)	1	T	T (0)	0	S	L	C	N/A
PF3D7_0307700	996	PF3D7_0307700_996	S	1								PF3D7_1149000_2497	NGS_SNP.Pf3D7_11_v3.1957934	Pf3D7_11_v3: 1,957,934	2497	0.9	98.3	non-syn	C	C (1)	1	T	T (0)	0	S	L	C	N/A
PF3D7_0307700	1152	PF3D7_0307700_1152	S	1								PF3D7_1149000_2649	NGS_SNP.Pf3D7_11_v3.1958390	Pf3D7_11_v3: 1,958,390	2649	0.9	99.1	non-syn	C	C (1)	1	T	T (0)	0	S	F	C	N/A
PF3D7_0307700	1159	PF3D7_0307700_1159	S	1								PF3D7_1149000_3035	NGS_SNP.Pf3D7_11_v3.1959547	Pf3D7_11_v3: 1,959,547	3035	0.9	96.5	non-syn	T	T (1)	1	G	G (0)	0	S	V	T	N/A
PF3D7_0307700	1624	PF3D7_0307700_1624	S	1								PF3D7_1149000_3035	NGS_SNP.Pf3D7_11_v3.1959548	Pf3D7_11_v3: 1,959,548	3035	0.9	96.5	non-syn	C	C (1)	1	T	T (0)	0	S	V	C	N/A
PF3D7_0307700	1630	PF3D7_0307700_1630	S	1								PF3D7_1149000_3162	NGS_SNP.Pf3D7_11_v3.1959928	Pf3D7_11_v3: 1,959,928	3162	0.9	96.5	non-syn	T	T (1)	1	G	G (0)	0	S	A	T	N/A
PF3D7_0307700	1650	PF3D7_0307700_1650	S	1								PF3D7_1149000_3282	NGS_SNP.Pf3D7_11_v3.1960289	Pf3D7_11_v3: 1,960,289	3282	0.9	95.7	non-syn	C	C (1)	1	T	T (0)	0	S	L	C	N/A
PF3D7_0307700	1652	PF3D7_0307700_1652	S	1								PF3D7_1149000_3687	NGS_SNP.Pf3D7_11_v3.1961503	Pf3D7_11_v3: 1,961,503	3687	0.9	96.5	non-syn	T	T (1)	1	A	A (0)	0	S	T	T	N/A
PF3D7_0307700	1657	PF3D7_0307700_1657	S	1								PF3D7_1149000_3738	NGS_SNP.Pf3D7_11_v3.1961657	Pf3D7_11_v3: 1,961,657	3738	0.9	98.3	non-syn	G	G (1)	1	C	C (0)	0	S	T	G	N/A
PF3D7_0307700	1680	PF3D7_0307700_1680	S	1								PF3D7_1149000_3747	NGS_SNP.Pf3D7_11_v3.1961684	Pf3D7_11_v3: 1,961,684	3747	0.9	98.3	non-syn	C	C (1)	1	A	A (0)	0	S	Y	C	N/A
PF3D7_0307700	1702	PF3D7_0307700_1702	S	1								PF3D7_1149000_3768	NGS_SNP.Pf3D7_11_v3.1961747	Pf3D7_11_v3: 1,961,747	3768	0.9	96.5	non-syn	C	C (1)	1	A	A (0)	0	S	Y	C	N/A
PF3D7_0307900	466	PF3D7_0307900_466	S	1								PF3D7_1149000_3768	NGS_SNP.Pf3D7_11_v3.1961748	Pf3D7_11_v3: 1,961,748	3768	0.9	96.5	non-syn	A	A (1)	1	T	T (0)	0	S	Y	A	N/A
PF3D7_0307900	616	PF3D7_0307900_616	S	1								PF3D7_1149000_4066	NGS_SNP.Pf3D7_11_v3.1962640	Pf3D7_11_v3: 1,962,640	4066	0.9	98.3	non-syn	T	T (1)	1	C	C (0)	0	S	P	T	N/A
PF3D7_0307900	1083	PF3D7_0307900_1083	S	1								PF3D7_1149000_4702	NGS_SNP.Pf3D7_11_v3.1964549	Pf3D7_11_v3: 1,964,549	4702	0.9	96.5	non-syn	C	C (1)	1	T	T (0)	0	S	L	C	N/A
PF3D7_0307900	1287	PF3D7_0307900_1287	S	1								PF3D7_1149000_5775	NGS_SNP.Pf3D7_11_v3.1967768	Pf3D7_11_v3: 1,967,768	5775	0.9	97.4	non-syn	G	G (1)	1	A	A (0)	0	S	N	G	N/A
PF3D7_0307900	3209	PF3D7_0307900_3209	S	1								PF3D7_1149200_233	NGS_SNP.Pf3D7_11_v3.1977228	Pf3D7_11_v3: 1,977,228	233	0.9	97.4	non-syn	A	A (1)	1	T	T (0)	0	S	C	A	N/A
PF3D7_0308000	270	PF3D7_0308000_270	S	1								PF3D7_1149600_322	NGS_SNP.Pf3D7_11_v3.2002132	Pf3D7_11_v3: 2,002,132	322	0.9	96.5	non-syn	A	A (1)	1	T	T (0)	0	S	C	A	N/A
PF3D7_0308100	19	PF3D7_0308100_19	S	1								PF3D7_1149600_77	NGS_SNP.Pf3D7_11_v3.2001397	Pf3D7_11_v3: 2,001,397	77	1	90.4	non-syn	A	A (1)	1	T	T (0)	0	S	C	A	N/A
PF3D7_0308100	46	PF3D7_0308100_46	S	1								PF3D7_1200700_757	NGS_SNP.Pf3D7_12_v3.62067	Pf3D7_12_v3: 62,067	757	0.9	98.3	non-syn	G	G (1)	1	T	T (0)	0	S	D	G	C
PF3D7_0308100	98	PF3D7_0308100_98	S	1								PF3D7_1200700_757	NGS_SNP.Pf3D7_12_v3.62068	Pf3D7_12_v3: 62,068	757	0.9	98.3	non-syn	A	A (1)	1	C	C (0)	0	S	D	A	T
PF3D7_0308100	201	PF3D7_0308100_201	S	1								PF3D7_1200700_849	NGS_SNP.Pf3D7_12_v3.61792	Pf3D7_12_v3: 61,792	849	0.9	99.1	non-syn	A	A (1)	1	G	G (0)	0	S	P	A	T
PF3D7_0308100	394	PF3D7_0308100_394	S	1								PF3D7_1201000_390	NGS_SNP.Pf3D7_12_v3.77638	Pf3D7_12_v3: 77,638	390	0.9	97.4	non-syn	G	G (1)	1	T	T (0)	0	S	R	G	C
PF3D7_0308100	730	PF3D7_0308100_730	S	1								PF3D7_1201100_482	NGS_SNP.Pf3D7_12_v3.82707	Pf3D7_12_v3: 82,707	482	0.9	96.5	non-syn	G	G (1)	1	A	A (0)	0	S	F	G	C
PF3D7_0308100	738	PF3D7_0308100_738	S	1								PF3D7_1201900_43	NGS_SNP.Pf3D7_12_v3.107835	Pf3D7_12_v3: 107,835	43	0.9	99.1	non-syn	T	T (1)	1	C	C (0)	0	S	G	T	A
PF3D7_0308100	780	PF3D7_0308100_780	S	1								PF3D7_1202300_1407	NGS_SNP.Pf3D7_12_v3.123849	Pf3D7_12_v3: 123,849	1407	1	84.3	non-syn	A	A (1)	1	G	G (0)	0	S	A	A	N/A
PF3D7_0308100	781	PF3D7_0308100_781	S	1								PF3D7_1202300_1407	NGS_SNP.Pf3D7_12_v3.123850	Pf3D7_12_v3: 123,850	1407	1	86.1	non-syn	G	G (1)	1	C	C (0)	0	S	A	G	N/A
PF3D7_0308100	784	PF3D7_0308100_784	S	1								PF3D7_1202300_1407	NGS_SNP.Pf3D7_12_v3.123851	Pf3D7_12_v3: 123,851	1407	1	86.1	non-syn	C	C (1)	1	T	T (0)	0	S	A	C	N/A
PF3D7_0308100	894	PF3D7_0308100_894	S	1								PF3D7_1202300_1813	NGS_SNP.Pf3D7_12_v3.125789	Pf3D7_12_v3: 125,789	1813	1.5	56.5	non-syn	C	C (1)	1	T	T (0)	0	S	F	C	N/A
PF3D7_0308100	924	PF3D7_0308100_924	S	1								PF3D7_1202300_3571	NGS_SNP.Pf3D7_12_v3.134009	Pf3D7_12_v3: 134,009	3571	0.9	96.5	non-syn	C	C (1)	1	A	A (0)	0	S	Y	C	N/A
PF3D7_0308100	939	PF3D7_0308100_939	S	1								PF3D7_1202300_4302	NGS_SNP.Pf3D7_12_v3.136201	Pf3D7_12_v3: 136,201	4302	1.1	80.9	non-syn	T	T (1)	1	G	G (0)	0	S	A	T	N/A
PF3D7_0308100	945	PF3D7_0308100_945	S	1								PF3D7_1202300_764	NGS_SNP.Pf3D7_12_v3.121921	Pf3D7_12_v3: 121,921	764	0.9	94.8	non-syn	C	C (1)	1	A	A (0)	0	S	Y	C	N/A
PF3D7_0308100	955	PF3D7_0308100_955	S	1								PF3D7_1202600_1599	NGS_SNP.Pf3D7_12_v3.150682	Pf3D7_12_v3: 150,682	1599	0.9	99.1	non-syn	A	A (1)	1	T	T (0)	0	S	C	A	T
PF3D7_0308100	958	PF3D7_0308100_958	S	1								PF3D7_1204100_506	NGS_SNP.Pf3D7_12_v3.200724	Pf3D7_12_v3: 200,724	506	0.9	98.3	non-syn	T	T (1)	1	A	A (0)	0	S	C	T	A
PF3D7_0308100	962	PF3D7_0308100_962	S	1								PF3D7_1205100_483	NGS_SNP.Pf3D7_12_v3.222984	Pf3D7_12_v3: 222,984	483	0.9	96.5	non-syn	C	C (1)	1	G	G (0)	0	S	T	C	G
PF3D7_0308100	1029	PF3D7_0308100_1029	S	1								PF3D7_1205400_429	NGS_SNP.Pf3D7_12_v3.234361	Pf3D7_12_v3: 234,361	429	0.9	98.3	non-syn	C	C (1)	1	T	T (0)	0	S	C	C	G
PF3D7_0308100	1055	PF3D7_0308100_1055	S	1								PF3D7_1205400_450	NGS_SNP.Pf3D7_12_v3.234299	Pf3D7_12_v3: 234,299	450	0.9	97.4	non-syn	T	T (1)	1	A	A (0)	0	S	C	T	A
PF3D7_0308100	1060	PF3D7_0308100_1060	S	1								PF3D7_1205400_658	NGS_SNP.Pf3D7_12_v3.233674	Pf3D7_12_v3: 233,674	658	0.9	96.5	non-syn	G	G (1)	1	A	A (0)	0	S	L	G	C
PF3D7_0308100	1068	PF3D7_0308100_1068	S	1								PF3D7_1205400_752	NGS_SNP.Pf3D7_12_v3.233392	Pf3D7_12_v3: 233,392	752	0.9	96.5	non-syn	G	G (1)	1	A	A (0)	0	S	F	G	C
PF3D7_0308100	1080	PF3D7_0308100_1080	S	1								PF3D7_1205500_1345	NGS_SNP.Pf3D7_12_v3.246844	Pf3D7_12_v3: 246,844	1345	0.9	98.3	non-syn	G	G (1)	1	C	C (0)	0	S	T	G	N/A
PF3D7_0308100	1084	PF3D7_0308100_1084	S	1								PF3D7_1205800_1001	NGS_SNP.Pf3D7_12_v3.259368	Pf3D7_12_v3: 259,368	1001	0.9	98.3	non-syn	G	G (1)	1	A	A (0)	0	S	N	G	N/A
PF3D7_0308100	1096	PF3D7_0308100_1096	S	1								PF3D7_1206200_225	NGS_SNP.Pf3D7_12_v3.278302	Pf3D7_12_v3: 278,302	225	0.9	98.3	non-syn	T	T (1)	1	A	A (0)	0	S	C	T	A
PF3D7_0308100	1099	PF3D7_0308100_1099	S	1								PF3D7_1206300_1065	NGS_SNP.Pf3D7_12_v3.286108	Pf3D7_12_v3: 286,108	1065	0.9	97.4	non-syn	A	A (1)	1	T	T (0)	0	S	R	A	T
PF3D7_0308100	1166	PF3D7_0308100_1166	S	1								PF3D7_1206300_1794	NGS_SNP.Pf3D7_12_v3.283921	Pf3D7_12_v3: 283,921	1794	0.9	94.8	non-syn	A	A (1)	1	T	T (0)	0	S	K	A	T
PF3D7_0308100	1459	PF3D7_0308100_1459	S	1								PF3D7_1206300_1794	NGS_SNP.Pf3D7_12_v3.283922	Pf3D7_12_v3: 283,922	1794	0.9	94.8	non-syn	G	G (1)	1	T	T (0)	0	S	K	G	C
PF3D7_0308100	1486	PF3D7_0308100_1486	S	1								PF3D7_1206300_1794	NGS_SNP.Pf3D7_12_v3.283923	Pf3D7_12_v3: 283,923	1794	0.9	94.8	non-syn	A	A (1)	1	T	T (0)	0	S	K	A	T
PF3D7_0308200	2	PF3D7_0308200_2	S	1								PF3D7_1206300_2513	NGS_SNP.Pf3D7_12_v3.281766	Pf3D7_12_v3: 281,766	2513	0.9	95.7	non-syn	A	A (1)	1	T	T (0)	0	S	T	A	T
PF3D7_0308200	6	PF3D7_0308200_6	S	1								PF3D7_1206300_346	NGS_SNP.Pf3D7_12_v3.288265	Pf3D7_12_v3: 288,265	346	0.9	98.3	non-syn	G	G (1)	1	T	T (0)	0	S	R	G	C
PF3D7_0308200	452	PF3D7_0308200_452	S	1								PF3D7_1206700_422	NGS_SNP.Pf3D7_12_v3.301562	Pf3D7_12_v3: 301,562	422	0.9	98.3	non-syn	C	C (1)	1	A	A (0)	0	S	I	C	G
PF3D7_0308300	33	PF3D7_0308300_33	S	1								PF3D7_1206900_259	NGS_SNP.Pf3D7_12_v3.312041	Pf3D7_12_v3: 312,041	259	0.9	95.7	non-syn	G	G (1)	1	A	A (0)	0	S	N	G	N/A
PF3D7_0308300	47	PF3D7_0308300_47	S	1								PF3D7_1206900_423	NGS_SNP.Pf3D7_12_v3.312533	Pf3D7_12_v3: 312,533	423	0.9	96.5	non-syn	C	C (1)	1	T	T (0)	0	S	L	C	N/A
PF3D7_0308300	48	PF3D7_0308300_48	S	1								PF3D7_1207000_680	NGS_SNP.Pf3D7_12_v3.319669	Pf3D7_12_v3: 319,669	680	1	88.7	non-syn	C	C (1)	1	T	T (0)	0	S	N	C	G
PF3D7_0308300	70	PF3D7_0308300_70	S	1								PF3D7_1207100_37	NGS_SNP.Pf3D7_12_v3.326749	Pf3D7_12_v3: 326,749	37	1	91.3	non-syn	C	C (1)	1	T	T (0)	0	S	N	C	G
PF3D7_0308300	121	PF3D7_0308300_121	S	1								PF3D7_1207100_803	NGS_SNP.Pf3D7_12_v3.324452	Pf3D7_12_v3: 324,452	803	0.9	93	non-syn	A	A (1)	1	C	C (0)	0	S	A	A	T
PF3D7_0308300	143	PF3D7_0308300_143	S	1								PF3D7_1207200_1275	NGS_SNP.Pf3D7_12_v3.333984	Pf3D7_12_v3: 333,984	1275	1	91.3	non-syn	T	T (1)	1	C	C (0)	0	S	D	T	A
PF3D7_0308300	155	PF3D7_0308300_155	S	1								PF3D7_1207200_2339	NGS_SNP.Pf3D7_12_v3.330791	Pf3D7_12_v3: 330,791	2339	0.9	96.5	non-syn	C	C (1)	1	T	T (0)	0	S	N	C	G
PF3D7_0308300	170	PF3D7_0308300_170	S	1								PF3D7_1207200_2539	NGS_SNP.Pf3D7_12_v3.330190	Pf3D7_12_v3: 330,190	2539	0.9	96.5	non-syn	A	A (1)	1	T	T (0)	0	S	R	A	T
PF3D7_0308300	188	PF3D7_0308300_188	S	1								PF3D7_1207200_264	NGS_SNP.Pf3D7_12_v3.337016	Pf3D7_12_v3: 337,016	264	0.9	95.7	non-syn	G	G (1)	1	A	A (0)	0	S	L	G	C
PF3D7_0308300	191	PF3D7_0308300_191	S	1								PF3D7_1207200_264	NGS_SNP.Pf3D7_12_v3.337017	Pf3D7_12_v3: 337,017	264	0.9	95.7	non-syn	A	A (1)	1	G	G (0)	0	S	L	A	T
PF3D7_0308300	192	PF3D7_0308300_192	S	1								PF3D7_1207800_629	NGS_SNP.Pf3D7_12_v3.355560	Pf3D7_12_v3: 355,560	629	0.9	97.4	non-syn	A	A (1)	1	T	T (0)	0	S	R	A	T
PF3D7_0308300	209	PF3D7_0308300_209	S	1								PF3D7_1207800_676	NGS_SNP.Pf3D7_12_v3.355420	Pf3D7_12_v3: 355,420	676	0.9	97.4	non-syn	C	C (1)	1	T	T (0)	0	S	N	C	G
PF3D7_0308300	216	PF3D7_0308300_216	S	1								PF3D7_1207800_680	NGS_SNP.Pf3D7_12_v3.355408	Pf3D7_12_v3: 355,408	680	0.9	97.4	non-syn	C	C (1)	1	T	T (0)	0	S	N	C	G
PF3D7_0308300	217	PF3D7_0308300_217	S	1								PF3D7_1207800_740	NGS_SNP.Pf3D7_12_v3.355229	Pf3D7_12_v3: 355,229	740	0.9	98.3	non-syn	T	T (1)	1	A	A (0)	0	S	C	T	A
PF3D7_0308300	222	PF3D7_0308300_222	S	1								PF3D7_1208100_114	NGS_SNP.Pf3D7_12_v3.362375	Pf3D7_12_v3: 362,375	114	1.2	70.4	non-syn	G	G (1)	1	A	A (0)	0	S	N	G	N/A
PF3D7_0308300	273	PF3D7_0308300_273	S	1								PF3D7_1208100_1439	NGS_SNP.Pf3D7_12_v3.366350	Pf3D7_12_v3: 366,350	1439	0.9	95.7	non-syn	G	G (1)	1	A	A (0)	0	S	N	G	N/A
PF3D7_0308300	306	PF3D7_0308300_306	S	1								PF3D7_1208100_2612	NGS_SNP.Pf3D7_12_v3.369868	Pf3D7_12_v3: 369,868	2612	0.9	94.8	non-syn	A	A (1)	1	T	T (0)	0	S	C	A	N/A
PF3D7_0308300	307	PF3D7_0308300_307	S	1								PF3D7_1208200_2007	NGS_SNP.Pf3D7_12_v3.382698	Pf3D7_12_v3: 382,698	2007	0.9	99.1	non-syn	C	C (1)	1	A	A (0)	0	S	C	C	N/A
PF3D7_0308300	313	PF3D7_0308300_313	S	1								PF3D7_1208200_2311	NGS_SNP.Pf3D7_12_v3.383610	Pf3D7_12_v3: 383,610	2311	0.9	94.8	non-syn	T	T (1)	1	A	A (0)	0	S	R	T	N/A
PF3D7_0308300	331	PF3D7_0308300_331	S	1								PF3D7_1208500_1508	NGS_SNP.Pf3D7_12_v3.396726	Pf3D7_12_v3: 396,726	1508	1	84.3	non-syn	T	T (1)	1	A	A (0)	0	S	C	T	A
PF3D7_0308500	33	PF3D7_0308500_33	S	1								PF3D7_1208500_847	NGS_SNP.Pf3D7_12_v3.398709	Pf3D7_12_v3: 398,709	847	1	90.4	non-syn	T	T (1)	1	C	C (0)	0	S	G	T	A
PF3D7_0308500	51	PF3D7_0308500_51	S	1								PF3D7_1208500_857	NGS_SNP.Pf3D7_12_v3.398678	Pf3D7_12_v3: 398,678	857	0.9	92.2	non-syn	G	G (1)	1	A	A (0)	0	S	L	G	C
PF3D7_0308600	2	PF3D7_0308600_2	S	1								PF3D7_1208900_1146	NGS_SNP.Pf3D7_12_v3.418839	Pf3D7_12_v3: 418,839	1146	0.9	99.1	non-syn	T	T (1)	1	A	A (0)	0	S	T	T	N/A
PF3D7_0308600	182	PF3D7_0308600_182	S	1								PF3D7_1208900_1439	NGS_SNP.Pf3D7_12_v3.419720	Pf3D7_12_v3: 419,720	1439	1.1	76.5	non-syn	T	T (1)	1	A	A (0)	0	S	R	T	N/A
PF3D7_0308600	260	PF3D7_0308600_260	S	1								PF3D7_1208900_355	NGS_SNP.Pf3D7_12_v3.416467	Pf3D7_12_v3: 416,467	355	0.9	97.4	non-syn	C	C (1)	1	T	T (0)	0	S	F	C	N/A
PF3D7_0308700	106	PF3D7_0308700_106	S	1								PF3D7_1208900_514	NGS_SNP.Pf3D7_12_v3.416944	Pf3D7_12_v3: 416,944	514	0.9	97.4	non-syn	C	C (1)	1	G	G (0)	0	S	C	C	N/A
PF3D7_0308700	234	PF3D7_0308700_234	S	1								PF3D7_1209300_1304	NGS_SNP.Pf3D7_12_v3.428970	Pf3D7_12_v3: 428,970	1304	0.9	97.4	non-syn	C	C (1)	1	A	A (0)	0	S	I	C	G
PF3D7_0308700	242	PF3D7_0308700_242	S	1								PF3D7_1209300_207	NGS_SNP.Pf3D7_12_v3.432261	Pf3D7_12_v3: 432,261	207	1.4	60.9	non-syn	C	C (1)	1	A	A (0)	0	S	I	C	G
PF3D7_0308700	353	PF3D7_0308700_353	S	1								PF3D7_1209300_458	NGS_SNP.Pf3D7_12_v3.431507	Pf3D7_12_v3: 431,507	458	0.9	97.4	non-syn	T	T (1)	1	A	A (0)	0	S	C	T	A
PF3D7_0308700	355	PF3D7_0308700_355	S	1								PF3D7_1209300_458	NGS_SNP.Pf3D7_12_v3.431508	Pf3D7_12_v3: 431,508	458	0.9	97.4	non-syn	G	G (1)	1	C	C (0)	0	S	C	G	C
PF3D7_0308900	15	PF3D7_0308900_15	S	1								PF3D7_1209300_727	NGS_SNP.Pf3D7_12_v3.430701	Pf3D7_12_v3: 430,701	727	0.9	100	non-syn	G	G (1)	1	C	C (0)	0	S	C	G	C
PF3D7_0308900	23	PF3D7_0308900_23	S	1								PF3D7_1209300_728	NGS_SNP.Pf3D7_12_v3.430697	Pf3D7_12_v3: 430,697	728	0.9	100	non-syn	T	T (1)	1	A	A (0)	0	S	D	T	A
PF3D7_0308900	36	PF3D7_0308900_36	S	1								PF3D7_1209300_728	NGS_SNP.Pf3D7_12_v3.430698	Pf3D7_12_v3: 430,698	728	0.9	100	non-syn	G	G (1)	1	T	T (0)	0	S	D	G	C
PF3D7_0308900	49	PF3D7_0308900_49	S	1								PF3D7_1209300_728	NGS_SNP.Pf3D7_12_v3.430699	Pf3D7_12_v3: 430,699	728	0.9	100	non-syn	A	A (1)	1	C	C (0)	0	S	D	A	T
PF3D7_0308900	70	PF3D7_0308900_70	S	1								PF3D7_1209300_799	NGS_SNP.Pf3D7_12_v3.430486	Pf3D7_12_v3: 430,486	799	0.9	99.1	non-syn	T	T (1)	1	G	G (0)	0	S	R	T	A
PF3D7_0308900	135	PF3D7_0308900_135	S	1								PF3D7_1209400_144	NGS_SNP.Pf3D7_12_v3.436522	Pf3D7_12_v3: 436,522	144	0.9	98.3	non-syn	C	C (1)	1	T	T (0)	0	S	L	C	N/A
PF3D7_0308900	146	PF3D7_0308900_146	S	1								PF3D7_1209400_213	NGS_SNP.Pf3D7_12_v3.436729	Pf3D7_12_v3: 436,729	213	0.9	98.3	non-syn	G	G (1)	1	A	A (0)	0	S	N	G	N/A
PF3D7_0308900	148	PF3D7_0308900_148	S	1								PF3D7_1209500_296	NGS_SNP.Pf3D7_12_v3.440710	Pf3D7_12_v3: 440,710	296	0.9	92.2	non-syn	G	G (1)	1	A	A (0)	0	S	N	G	N/A
PF3D7_0308900	183	PF3D7_0308900_183	S	1								PF3D7_1210600_17	NGS_SNP.Pf3D7_12_v3.475408	Pf3D7_12_v3: 475,408	17	0.9	98.3	non-syn	C	C (1)	1	G	G (0)	0	S	T	C	G
PF3D7_0308900	262	PF3D7_0308900_262	S	1								PF3D7_1210600_331	NGS_SNP.Pf3D7_12_v3.474466	Pf3D7_12_v3: 474,466	331	0.9	98.3	non-syn	G	G (1)	1	A	A (0)	0	S	L	G	C
PF3D7_0308900	277	PF3D7_0308900_277	S	1								PF3D7_1210600_782	NGS_SNP.Pf3D7_12_v3.473114	Pf3D7_12_v3: 473,114	782	0.9	97.4	non-syn	A	A (1)	1	G	G (0)	0	S	P	A	T
PF3D7_0308900	421	PF3D7_0308900_421	S	1								PF3D7_1211600_1360	NGS_SNP.Pf3D7_12_v3.514400	Pf3D7_12_v3: 514,400	1360	0.9	95.7	non-syn	A	A (1)	1	T	T (0)	0	S	C	A	N/A
PF3D7_0309000	218	PF3D7_0309000_218	S	1								PF3D7_1211600_2310	NGS_SNP.Pf3D7_12_v3.517250	Pf3D7_12_v3: 517,250	2310	0.9	92.2	non-syn	A	A (1)	1	G	G (0)	0	S	G	A	N/A
PF3D7_0309000	258	PF3D7_0309000_258	S	1								PF3D7_1211600_2384	NGS_SNP.Pf3D7_12_v3.517474	Pf3D7_12_v3: 517,474	2384	0.9	95.7	non-syn	T	T (1)	1	A	A (0)	0	S	R	T	N/A
PF3D7_0309000	294	PF3D7_0309000_294	S	1								PF3D7_1211600_2391	NGS_SNP.Pf3D7_12_v3.517493	Pf3D7_12_v3: 517,493	2391	0.9	96.5	non-syn	T	T (1)	1	C	C (0)	0	S	F	T	N/A
PF3D7_0309200	270	PF3D7_0309200_270	S	1								PF3D7_1211600_2391	NGS_SNP.Pf3D7_12_v3.517494	Pf3D7_12_v3: 517,494	2391	0.9	96.5	non-syn	C	C (1)	1	T	T (0)	0	S	F	C	N/A
PF3D7_0309200	380	PF3D7_0309200_380	S	1								PF3D7_1211600_2431	NGS_SNP.Pf3D7_12_v3.517613	Pf3D7_12_v3: 517,613	2431	0.9	95.7	non-syn	A	A (1)	1	T	T (0)	0	S	C	A	N/A
PF3D7_0309200	394	PF3D7_0309200_394	S	1								PF3D7_1211600_743	NGS_SNP.Pf3D7_12_v3.512550	Pf3D7_12_v3: 512,550	743	0.9	93	non-syn	C	C (1)	1	T	T (0)	0	S	L	C	N/A
PF3D7_0309200	429	PF3D7_0309200_429	S	1								PF3D7_1211600_76	NGS_SNP.Pf3D7_12_v3.510549	Pf3D7_12_v3: 510,549	76	0.9	93.9	non-syn	C	C (1)	1	G	G (0)	0	S	C	C	N/A
PF3D7_0309200	436	PF3D7_0309200_436	S	1								PF3D7_1211600_822	NGS_SNP.Pf3D7_12_v3.512787	Pf3D7_12_v3: 512,787	822	0.9	95.7	non-syn	C	C (1)	1	T	T (0)	0	S	L	C	N/A
PF3D7_0309200	1046	PF3D7_0309200_1046	S	1								PF3D7_1213900_941	NGS_SNP.Pf3D7_12_v3.595956	Pf3D7_12_v3: 595,956	941	0.9	97.4	non-syn	T	T (1)	1	A	A (0)	0	S	C	T	A
PF3D7_0309200	1061	PF3D7_0309200_1061	S	1								PF3D7_1214500_35	NGS_SNP.Pf3D7_12_v3.611995	Pf3D7_12_v3: 611,995	35	0.9	95.7	non-syn	C	C (1)	1	A	A (0)	0	S	Y	C	N/A
PF3D7_0309200	1078	PF3D7_0309200_1078	S	1								PF3D7_1215400_128	NGS_SNP.Pf3D7_12_v3.632628	Pf3D7_12_v3: 632,628	128	0.9	92.2	non-syn	A	A (1)	1	T	T (0)	0	S	R	A	T
PF3D7_0309200	1167	PF3D7_0309200_1167	S	1								PF3D7_1215400_471	NGS_SNP.Pf3D7_12_v3.631599	Pf3D7_12_v3: 631,599	471	0.9	98.3	non-syn	A	A (1)	1	G	G (0)	0	S	C	A	T
PF3D7_0309200	1204	PF3D7_0309200_1204	S	1								PF3D7_1215900_156	NGS_SNP.Pf3D7_12_v3.642017	Pf3D7_12_v3: 642,017	156	0.9	98.3	non-syn	A	A (1)	1	G	G (0)	0	S	G	A	N/A
PF3D7_0309200	1216	PF3D7_0309200_1216	S	1								PF3D7_1216000_20	NGS_SNP.Pf3D7_12_v3.644597	Pf3D7_12_v3: 644,597	20	0.9	96.5	non-syn	C	C (1)	1	T	T (0)	0	S	L	C	N/A
PF3D7_0309200	1272	PF3D7_0309200_1272	S	1								PF3D7_1216400_368	NGS_SNP.Pf3D7_12_v3.654772	Pf3D7_12_v3: 654,772	368	0.9	99.1	non-syn	C	C (1)	1	A	A (0)	0	S	Y	C	N/A
PF3D7_0309200	1274	PF3D7_0309200_1274	S	1								PF3D7_1218200_1207	NGS_SNP.Pf3D7_12_v3.712045	Pf3D7_12_v3: 712,045	1207	0.9	97.4	non-syn	A	A (1)	1	C	C (0)	0	S	R	A	T
PF3D7_0309200	1292	PF3D7_0309200_1292	S	1								PF3D7_1218200_1250	NGS_SNP.Pf3D7_12_v3.711917	Pf3D7_12_v3: 711,917	1250	0.9	95.7	non-syn	C	C (1)	1	G	G (0)	0	S	T	C	G
PF3D7_0309300	22	PF3D7_0309300_22	S	1								PF3D7_1218200_1299	NGS_SNP.Pf3D7_12_v3.711771	Pf3D7_12_v3: 711,771	1299	0.9	93.9	non-syn	T	T (1)	1	A	A (0)	0	S	C	T	A
PF3D7_0309300	132	PF3D7_0309300_132	S	1								PF3D7_1218500_502	NGS_SNP.Pf3D7_12_v3.727957	Pf3D7_12_v3: 727,957	502	0.9	97.4	non-syn	G	G (1)	1	T	T (0)	0	S	Y	G	C
PF3D7_0309300	323	PF3D7_0309300_323	S	1								PF3D7_1218900_203	NGS_SNP.Pf3D7_12_v3.742540	Pf3D7_12_v3: 742,540	203	0.9	98.3	non-syn	C	C (1)	1	T	T (0)	0	S	N	C	G
PF3D7_0309300	327	PF3D7_0309300_327	S	1								PF3D7_1219000_1016	NGS_SNP.Pf3D7_12_v3.749047	Pf3D7_12_v3: 749,047	1016	0.9	97.4	non-syn	A	A (1)	1	C	C (0)	0	S	R	A	N/A
PF3D7_0309300	583	PF3D7_0309300_583	S	1								PF3D7_1219000_1110	NGS_SNP.Pf3D7_12_v3.749329	Pf3D7_12_v3: 749,329	1110	0.9	97.4	non-syn	T	T (1)	1	C	C (0)	0	S	P	T	N/A
PF3D7_0309500	271	PF3D7_0309500_271	S	1								PF3D7_1219000_1362	NGS_SNP.Pf3D7_12_v3.750085	Pf3D7_12_v3: 750,085	1362	0.9	99.1	non-syn	A	A (1)	1	T	T (0)	0	S	C	A	N/A
PF3D7_0309500	308	PF3D7_0309500_308	S	1								PF3D7_1219100_1357	NGS_SNP.Pf3D7_12_v3.761718	Pf3D7_12_v3: 761,718	1357	0.9	96.5	non-syn	G	G (1)	1	A	A (0)	0	S	N	G	N/A
PF3D7_0309500	310	PF3D7_0309500_310	S	1								PF3D7_1219100_1365	NGS_SNP.Pf3D7_12_v3.761743	Pf3D7_12_v3: 761,743	1365	0.9	96.5	non-syn	T	T (1)	1	A	A (0)	0	S	R	T	N/A
PF3D7_0309500	512	PF3D7_0309500_512	S	1								PF3D7_1219100_337	NGS_SNP.Pf3D7_12_v3.758658	Pf3D7_12_v3: 758,658	337	0.9	96.5	non-syn	G	G (1)	1	A	A (0)	0	S	N	G	N/A
PF3D7_0309500	517	PF3D7_0309500_517	S	1								PF3D7_1219300_2126	NGS_SNP.Pf3D7_12_v3.767047	Pf3D7_12_v3: 767,047	2126	1	87	non-syn	G	G (1)	1	A	A (0)	0	S	N	G	C
PF3D7_0309500	583	PF3D7_0309500_583	S	1								PF3D7_1220100_387	NGS_SNP.Pf3D7_12_v3.803703	Pf3D7_12_v3: 803,703	387	0.9	99.1	non-syn	G	G (1)	1	A	A (0)	0	S	N	G	N/A
PF3D7_0309500	591	PF3D7_0309500_591	S	1								PF3D7_1220300_127	NGS_SNP.Pf3D7_12_v3.808074	Pf3D7_12_v3: 808,074	127	1	91.3	non-syn	C	C (1)	1	T	T (0)	0	S	L	C	N/A
PF3D7_0309500	607	PF3D7_0309500_607	S	1								PF3D7_1220300_2107	NGS_SNP.Pf3D7_12_v3.814014	Pf3D7_12_v3: 814,014	2107	0.9	96.5	non-syn	G	G (1)	1	T	T (0)	0	S	I	G	N/A
PF3D7_0309600	109	PF3D7_0309600_109	S	1								PF3D7_1220300_2122	NGS_SNP.Pf3D7_12_v3.814058	Pf3D7_12_v3: 814,058	2122	0.9	96.5	non-syn	A	A (1)	1	G	G (0)	0	S	G	A	N/A
PF3D7_0310100	25	PF3D7_0310100_25	S	1								PF3D7_1220300_213	NGS_SNP.Pf3D7_12_v3.808332	Pf3D7_12_v3: 808,332	213	0.9	97.4	non-syn	C	C (1)	1	T	T (0)	0	S	L	C	N/A
PF3D7_0310300	45	PF3D7_0310300_45	S	1								PF3D7_1220300_527	NGS_SNP.Pf3D7_12_v3.809273	Pf3D7_12_v3: 809,273	527	0.9	96.5	non-syn	T	T (1)	1	A	A (0)	0	S	T	T	N/A
PF3D7_0310300	70	PF3D7_0310300_70	S	1								PF3D7_1220700_273	NGS_SNP.Pf3D7_12_v3.826896	Pf3D7_12_v3: 826,896	273	0.9	93.9	non-syn	T	T (1)	1	C	C (0)	0	S	G	T	A
PF3D7_0310300	92	PF3D7_0310300_92	S	1								PF3D7_1220900_205	NGS_SNP.Pf3D7_12_v3.831439	Pf3D7_12_v3: 831,439	205	0.9	97.4	non-syn	C	C (1)	1	T	T (0)	0	S	N	C	G
PF3D7_0310300	449	PF3D7_0310300_449	S	1								PF3D7_1221700_160	NGS_SNP.Pf3D7_12_v3.866203	Pf3D7_12_v3: 866,203	160	0.9	99.1	non-syn	T	T (1)	1	A	A (0)	0	S	T	T	N/A
PF3D7_0310300	469	PF3D7_0310300_469	S	1								PF3D7_1221900_814	NGS_SNP.Pf3D7_12_v3.872500	Pf3D7_12_v3: 872,500	814	0.9	97.4	non-syn	G	G (1)	1	A	A (0)	0	S	L	G	C
PF3D7_0310300	474	PF3D7_0310300_474	S	1								PF3D7_1222400_1166	NGS_SNP.Pf3D7_12_v3.894077	Pf3D7_12_v3: 894,077	1166	0.9	97.4	non-syn	C	C (1)	1	T	T (0)	0	S	L	C	N/A
PF3D7_0310300	489	PF3D7_0310300_489	S	1								PF3D7_1222400_1483	NGS_SNP.Pf3D7_12_v3.895028	Pf3D7_12_v3: 895,028	1483	0.9	93	non-syn	C	C (1)	1	T	T (0)	0	S	L	C	N/A
PF3D7_0310300	914	PF3D7_0310300_914	S	1								PF3D7_1222400_2194	NGS_SNP.Pf3D7_12_v3.897160	Pf3D7_12_v3: 897,160	2194	0.9	98.3	non-syn	A	A (1)	1	T	T (0)	0	S	C	A	N/A
PF3D7_0310300	931	PF3D7_0310300_931	S	1								PF3D7_1222600_1766	NGS_SNP.Pf3D7_12_v3.912498	Pf3D7_12_v3: 912,498	1766	0.9	97.4	non-syn	A	A (1)	1	G	G (0)	0	S	G	A	N/A
PF3D7_0310300	985	PF3D7_0310300_985	S	1								PF3D7_1223200_113	NGS_SNP.Pf3D7_12_v3.933254	Pf3D7_12_v3: 933,254	113	0.9	97.4	non-syn	G	G (1)	1	A	A (0)	0	S	N	G	N/A
PF3D7_0310300	1136	PF3D7_0310300_1136	S	1								PF3D7_1223500_2227	NGS_SNP.Pf3D7_12_v3.954290	Pf3D7_12_v3: 954,290	2227	0.9	96.5	non-syn	G	G (1)	1	T	T (0)	0	S	Y	G	C
PF3D7_0310400	183	PF3D7_0310400_183	S	1								PF3D7_1223500_4066	NGS_SNP.Pf3D7_12_v3.948774	Pf3D7_12_v3: 948,774	4066	0.9	97.4	non-syn	T	T (1)	1	A	A (0)	0	S	C	T	A
PF3D7_0310400	737	PF3D7_0310400_737	S	1								PF3D7_1223600_1350	NGS_SNP.Pf3D7_12_v3.963265	Pf3D7_12_v3: 963,265	1350	0.9	92.2	non-syn	C	C (1)	1	T	T (0)	0	S	N	C	G
PF3D7_0310500	54	PF3D7_0310500_54	S	1								PF3D7_1223600_567	NGS_SNP.Pf3D7_12_v3.965615	Pf3D7_12_v3: 965,615	567	1.2	72.2	non-syn	T	T (1)	1	G	G (0)	0	S	R	T	A
PF3D7_0310500	78	PF3D7_0310500_78	S	1								PF3D7_1224200_671	NGS_SNP.Pf3D7_12_v3.983312	Pf3D7_12_v3: 983,312	671	0.9	97.4	non-syn	C	C (1)	1	A	A (0)	0	S	Y	C	N/A
PF3D7_0310500	372	PF3D7_0310500_372	S	1								PF3D7_1224700_204	NGS_SNP.Pf3D7_12_v3.1006976	Pf3D7_12_v3: 1,006,976	204	0.9	97.4	non-syn	G	G (1)	1	C	C (0)	0	S	C	G	C
PF3D7_0310500	441	PF3D7_0310500_441	S	1								PF3D7_1224700_607	NGS_SNP.Pf3D7_12_v3.1005767	Pf3D7_12_v3: 1,005,767	607	0.9	96.5	non-syn	G	G (1)	1	A	A (0)	0	S	L	G	C
PF3D7_0310500	750	PF3D7_0310500_750	S	1								PF3D7_1225000_531	NGS_SNP.Pf3D7_12_v3.1016258	Pf3D7_12_v3: 1,016,258	531	0.9	100	non-syn	A	A (1)	1	G	G (0)	0	S	P	A	T
PF3D7_0310500	994	PF3D7_0310500_994	S	1								PF3D7_1225200_329	NGS_SNP.Pf3D7_12_v3.1027033	Pf3D7_12_v3: 1,027,033	329	0.9	95.7	non-syn	G	G (1)	1	A	A (0)	0	S	L	G	C
PF3D7_0310500	995	PF3D7_0310500_995	S	1								PF3D7_1225700_968	NGS_SNP.Pf3D7_12_v3.1041013	Pf3D7_12_v3: 1,041,013	968	0.9	97.4	non-syn	C	C (1)	1	A	A (0)	0	S	I	C	G
PF3D7_0310500	1089	PF3D7_0310500_1089	S	1								PF3D7_1226400_751	NGS_SNP.Pf3D7_12_v3.1068085	Pf3D7_12_v3: 1,068,085	751	0.9	96.5	non-syn	A	A (1)	1	G	G (0)	0	S	P	A	T
PF3D7_0310500	1720	PF3D7_0310500_1720	S	1								PF3D7_1227200_1753	NGS_SNP.Pf3D7_12_v3.1103386	Pf3D7_12_v3: 1,103,386	1753	0.9	98.3	non-syn	G	G (1)	1	A	A (0)	0	S	N	G	N/A
PF3D7_0310500	1726	PF3D7_0310500_1726	S	1								PF3D7_1227200_929	NGS_SNP.Pf3D7_12_v3.1100914	Pf3D7_12_v3: 1,100,914	929	0.9	96.5	non-syn	G	G (1)	1	C	C (0)	0	S	T	G	N/A
PF3D7_0310500	1739	PF3D7_0310500_1739	S	1								PF3D7_1227500_1524	NGS_SNP.Pf3D7_12_v3.1116523	Pf3D7_12_v3: 1,116,523	1524	0.9	93.9	non-syn	C	C (1)	1	G	G (0)	0	S	T	C	G
PF3D7_0310500	2014	PF3D7_0310500_2014	S	1								PF3D7_1227700_744	NGS_SNP.Pf3D7_12_v3.1129024	Pf3D7_12_v3: 1,129,024	744	0.9	96.5	non-syn	C	C (1)	1	G	G (0)	0	S	T	C	G
PF3D7_0310500	2077	PF3D7_0310500_2077	S	1								PF3D7_1228300_254	NGS_SNP.Pf3D7_12_v3.1148870	Pf3D7_12_v3: 1,148,870	254	0.9	100	non-syn	T	T (1)	1	G	G (0)	0	S	V	T	N/A
PF3D7_0310500	2238	PF3D7_0310500_2238	S	1								PF3D7_1228300_254	NGS_SNP.Pf3D7_12_v3.1148871	Pf3D7_12_v3: 1,148,871	254	0.9	100	non-syn	C	C (1)	1	T	T (0)	0	S	V	C	N/A
PF3D7_0310700	130	PF3D7_0310700_130	S	1								PF3D7_1228800_1523	NGS_SNP.Pf3D7_12_v3.1174619	Pf3D7_12_v3: 1,174,619	1523	0.9	96.5	non-syn	G	G (1)	1	A	A (0)	0	S	F	G	C
PF3D7_0310800	98	PF3D7_0310800_98	S	1								PF3D7_1228800_2357	NGS_SNP.Pf3D7_12_v3.1172117	Pf3D7_12_v3: 1,172,117	2357	0.9	94.8	non-syn	C	C (1)	1	A	A (0)	0	S	F	C	G
PF3D7_0310900	36	PF3D7_0310900_36	S	1								PF3D7_1228800_2357	NGS_SNP.Pf3D7_12_v3.1172118	Pf3D7_12_v3: 1,172,118	2357	0.9	95.7	non-syn	T	T (1)	1	A	A (0)	0	S	F	T	A
PF3D7_0310900	43	PF3D7_0310900_43	S	1								PF3D7_1229000_386	NGS_SNP.Pf3D7_12_v3.1187571	Pf3D7_12_v3: 1,187,571	386	0.9	96.5	non-syn	C	C (1)	1	G	G (0)	0	S	C	C	N/A
PF3D7_0310900	57	PF3D7_0310900_57	S	1								PF3D7_1229100_957	NGS_SNP.Pf3D7_12_v3.1196346	Pf3D7_12_v3: 1,196,346	957	0.9	96.5	non-syn	A	A (1)	1	G	G (0)	0	S	P	A	T
PF3D7_0310900	94	PF3D7_0310900_94	S	1								PF3D7_1229100_981	NGS_SNP.Pf3D7_12_v3.1196272	Pf3D7_12_v3: 1,196,272	981	0.9	95.7	non-syn	T	T (1)	1	A	A (0)	0	S	-	T	A
PF3D7_0310900	128	PF3D7_0310900_128	S	1								PF3D7_1229100_981	NGS_SNP.Pf3D7_12_v3.1196273	Pf3D7_12_v3: 1,196,273	981	0.9	95.7	non-syn	G	G (1)	1	T	T (0)	0	S	-	G	C
PF3D7_0310900	269	PF3D7_0310900_269	S	1								PF3D7_1229100_981	NGS_SNP.Pf3D7_12_v3.1196274	Pf3D7_12_v3: 1,196,274	981	0.9	95.7	non-syn	A	A (1)	1	T	T (0)	0	S	-	A	T
PF3D7_0310900	296	PF3D7_0310900_296	S	1								PF3D7_1229300_956	NGS_SNP.Pf3D7_12_v3.1207857	Pf3D7_12_v3: 1,207,857	956	1	85.2	non-syn	G	G (1)	1	C	C (0)	0	S	T	G	N/A
PF3D7_0310900	343	PF3D7_0310900_343	S	1								PF3D7_1229800_1961	NGS_SNP.Pf3D7_12_v3.1220420	Pf3D7_12_v3: 1,220,420	1961	0.9	97.4	non-syn	G	G (1)	1	T	T (0)	0	S	Y	G	C
PF3D7_0310900	351	PF3D7_0310900_351	S	1								PF3D7_1230000_1118	NGS_SNP.Pf3D7_12_v3.1238417	Pf3D7_12_v3: 1,238,417	1118	0.9	99.1	non-syn	T	T (1)	1	G	G (0)	0	S	R	T	N/A
PF3D7_0310900	364	PF3D7_0310900_364	S	1								PF3D7_1230800_341	NGS_SNP.Pf3D7_12_v3.1264860	Pf3D7_12_v3: 1,264,860	341	0.9	96.5	non-syn	G	G (1)	1	C	C (0)	0	S	T	G	N/A
PF3D7_0310900	369	PF3D7_0310900_369	S	1								PF3D7_1230900_867	NGS_SNP.Pf3D7_12_v3.1269967	Pf3D7_12_v3: 1,269,967	867	0.9	97.4	non-syn	C	C (1)	1	T	T (0)	0	S	F	C	N/A
PF3D7_0310900	404	PF3D7_0310900_404	S	1								PF3D7_1231000_260	NGS_SNP.Pf3D7_12_v3.1272703	Pf3D7_12_v3: 1,272,703	260	0.9	93.9	non-syn	G	G (1)	1	A	A (0)	0	S	N	G	N/A
PF3D7_0310900	406	PF3D7_0310900_406	S	1								PF3D7_1231000_285	NGS_SNP.Pf3D7_12_v3.1272778	Pf3D7_12_v3: 1,272,778	285	0.9	97.4	non-syn	G	G (1)	1	A	A (0)	0	S	N	G	N/A
PF3D7_0310900	410	PF3D7_0310900_410	S	1								PF3D7_1231000_806	NGS_SNP.Pf3D7_12_v3.1274342	Pf3D7_12_v3: 1,274,342	806	0.9	96.5	non-syn	C	C (1)	1	G	G (0)	0	S	R	C	N/A
PF3D7_0310900	431	PF3D7_0310900_431	S	1								PF3D7_1231300_814	NGS_SNP.Pf3D7_12_v3.1286917	Pf3D7_12_v3: 1,286,917	814	0.9	97.4	non-syn	A	A (1)	1	G	G (0)	0	S	P	A	T
PF3D7_0310900	463	PF3D7_0310900_463	S	1								PF3D7_1231400_1057	NGS_SNP.Pf3D7_12_v3.1293574	Pf3D7_12_v3: 1,293,574	1057	0.9	97.4	non-syn	G	G (1)	1	T	T (0)	0	S	Y	G	C
PF3D7_0310900	503	PF3D7_0310900_503	S	1								PF3D7_1231400_1670	NGS_SNP.Pf3D7_12_v3.1291735	Pf3D7_12_v3: 1,291,735	1670	0.9	97.4	non-syn	G	G (1)	1	T	T (0)	0	S	Y	G	C
PF3D7_0310900	522	PF3D7_0310900_522	S	1								PF3D7_1231400_1865	NGS_SNP.Pf3D7_12_v3.1291150	Pf3D7_12_v3: 1,291,150	1865	1	91.3	non-syn	G	G (1)	1	A	A (0)	0	S	L	G	C
PF3D7_0310900	542	PF3D7_0310900_542	S	1								PF3D7_1231800_139	NGS_SNP.Pf3D7_12_v3.1315111	Pf3D7_12_v3: 1,315,111	139	0.9	99.1	non-syn	C	C (1)	1	T	T (0)	0	S	T	C	N/A
PF3D7_0310900	555	PF3D7_0310900_555	S	1								PF3D7_1231800_1463	NGS_SNP.Pf3D7_12_v3.1319082	Pf3D7_12_v3: 1,319,082	1463	0.9	94.8	non-syn	A	A (1)	1	G	G (0)	0	S	G	A	N/A
PF3D7_0310900	596	PF3D7_0310900_596	S	1								PF3D7_1231800_181	NGS_SNP.Pf3D7_12_v3.1315237	Pf3D7_12_v3: 1,315,237	181	0.9	97.4	non-syn	C	C (1)	1	T	T (0)	0	S	T	C	N/A
PF3D7_0310900	670	PF3D7_0310900_670	S	1								PF3D7_1231800_597	NGS_SNP.Pf3D7_12_v3.1316485	Pf3D7_12_v3: 1,316,485	597	0.9	96.5	non-syn	C	C (1)	1	T	T (0)	0	S	L	C	N/A
PF3D7_0310900	709	PF3D7_0310900_709	S	1								PF3D7_1231800_615	NGS_SNP.Pf3D7_12_v3.1316539	Pf3D7_12_v3: 1,316,539	615	0.9	95.7	non-syn	G	G (1)	1	A	A (0)	0	S	N	G	N/A
PF3D7_0310900	712	PF3D7_0310900_712	S	1								PF3D7_1231900_195	NGS_SNP.Pf3D7_12_v3.1322562	Pf3D7_12_v3: 1,322,562	195	1	90.4	non-syn	A	A (1)	1	T	T (0)	0	S	C	A	N/A
PF3D7_0310900	732	PF3D7_0310900_732	S	1								PF3D7_1232500_356	NGS_SNP.Pf3D7_12_v3.1341993	Pf3D7_12_v3: 1,341,993	356	0.9	94.8	non-syn	G	G (1)	1	T	T (0)	0	S	N	G	C
PF3D7_0310900	766	PF3D7_0310900_766	S	1								PF3D7_1232500_356	NGS_SNP.Pf3D7_12_v3.1341994	Pf3D7_12_v3: 1,341,994	356	0.9	93.9	non-syn	C	C (1)	1	T	T (0)	0	S	N	C	G
PF3D7_0311100	11	PF3D7_0311100_11	S	1								PF3D7_1233200_914	NGS_SNP.Pf3D7_12_v3.1367897	Pf3D7_12_v3: 1,367,897	914	1	90.4	non-syn	G	G (1)	1	T	T (0)	0	S	Y	G	C
PF3D7_0311100	172	PF3D7_0311100_172	S	1								PF3D7_1233200_N/A	NGS_SNP.Pf3D7_12_v3.1362908	Pf3D7_12_v3: 1,362,908	N/A	1.1	82.6	non-syn	A	A (1)	1	C	C (0)	0	S	R	A	T
PF3D7_0311100	203	PF3D7_0311100_203	S	1								PF3D7_1233300_105	NGS_SNP.Pf3D7_12_v3.1375659	Pf3D7_12_v3: 1,375,659	105	0.9	96.5	non-syn	G	G (1)	1	A	A (0)	0	S	N	G	N/A
PF3D7_0311100	205	PF3D7_0311100_205	S	1								PF3D7_1233300_378	NGS_SNP.Pf3D7_12_v3.1376478	Pf3D7_12_v3: 1,376,478	378	0.9	98.3	non-syn	G	G (1)	1	A	A (0)	0	S	N	G	N/A
PF3D7_0311100	222	PF3D7_0311100_222	S	1								PF3D7_1233600_1271	NGS_SNP.Pf3D7_12_v3.1389519	Pf3D7_12_v3: 1,389,519	1271	0.9	97.4	non-syn	C	C (1)	1	A	A (0)	0	S	R	C	N/A
PF3D7_0311100	226	PF3D7_0311100_226	S	1								PF3D7_1233600_1710	NGS_SNP.Pf3D7_12_v3.1390835	Pf3D7_12_v3: 1,390,835	1710	0.9	98.3	non-syn	C	C (1)	1	T	T (0)	0	S	F	C	N/A
PF3D7_0311100	228	PF3D7_0311100_228	S	1								PF3D7_1233600_2297	NGS_SNP.Pf3D7_12_v3.1392596	Pf3D7_12_v3: 1,392,596	2297	0.9	97.4	non-syn	C	C (1)	1	A	A (0)	0	S	Y	C	N/A
PF3D7_0311100	254	PF3D7_0311100_254	S	1								PF3D7_1233600_2550	NGS_SNP.Pf3D7_12_v3.1393356	Pf3D7_12_v3: 1,393,356	2550	0.9	100	non-syn	C	C (1)	1	T	T (0)	0	S	I	C	N/A
PF3D7_0311100	279	PF3D7_0311100_279	S	1								PF3D7_1233600_2897	NGS_SNP.Pf3D7_12_v3.1394396	Pf3D7_12_v3: 1,394,396	2897	0.9	97.4	non-syn	G	G (1)	1	A	A (0)	0	S	N	G	N/A
PF3D7_0311100	410	PF3D7_0311100_410	S	1								PF3D7_1233600_4023	NGS_SNP.Pf3D7_12_v3.1397774	Pf3D7_12_v3: 1,397,774	4023	0.9	93.9	non-syn	C	C (1)	1	T	T (0)	0	S	F	C	N/A
PF3D7_0311100	413	PF3D7_0311100_413	S	1								PF3D7_1233900_713	NGS_SNP.Pf3D7_12_v3.1409811	Pf3D7_12_v3: 1,409,811	713	0.9	95.7	non-syn	G	G (1)	1	A	A (0)	0	S	N	G	N/A
PF3D7_0311100	414	PF3D7_0311100_414	S	1								PF3D7_1234100_1197	NGS_SNP.Pf3D7_12_v3.1418003	Pf3D7_12_v3: 1,418,003	1197	0.9	92.2	non-syn	C	C (1)	1	T	T (0)	0	S	L	C	N/A
PF3D7_0311100	550	PF3D7_0311100_550	S	1								PF3D7_1234100_2228	NGS_SNP.Pf3D7_12_v3.1421095	Pf3D7_12_v3: 1,421,095	2228	0.9	98.3	non-syn	A	A (1)	1	G	G (0)	0	S	G	A	N/A
PF3D7_0311100	557	PF3D7_0311100_557	S	1								PF3D7_1234100_2255	NGS_SNP.Pf3D7_12_v3.1421177	Pf3D7_12_v3: 1,421,177	2255	0.9	99.1	non-syn	C	C (1)	1	T	T (0)	0	S	F	C	N/A
PF3D7_0311100	558	PF3D7_0311100_558	S	1								PF3D7_1234800_870	NGS_SNP.Pf3D7_12_v3.1455214	Pf3D7_12_v3: 1,455,214	870	0.9	99.1	non-syn	G	G (1)	1	A	A (0)	0	S	N	G	N/A
PF3D7_0311300	267	PF3D7_0311300_267	S	1								PF3D7_1235200_747	NGS_SNP.Pf3D7_12_v3.1465334	Pf3D7_12_v3: 1,465,334	747	0.9	100	non-syn	T	T (1)	1	A	A (0)	0	S	C	T	A
PF3D7_0311300	335	PF3D7_0311300_335	S	1								PF3D7_1235900_216	NGS_SNP.Pf3D7_12_v3.1500766	Pf3D7_12_v3: 1,500,766	216	1.1	78.3	non-syn	T	T (1)	1	A	A (0)	0	S	C	T	A
PF3D7_0311300	480	PF3D7_0311300_480	S	1								PF3D7_1236900_249	NGS_SNP.Pf3D7_12_v3.1535135	Pf3D7_12_v3: 1,535,135	249	0.9	96.5	non-syn	A	A (1)	1	T	T (0)	0	S	T	A	T
PF3D7_0311300	540	PF3D7_0311300_540	S	1								PF3D7_1237100_1259	NGS_SNP.Pf3D7_12_v3.1545370	Pf3D7_12_v3: 1,545,370	1259	0.9	92.2	non-syn	A	A (1)	1	G	G (0)	0	S	P	A	T
PF3D7_0311300	543	PF3D7_0311300_543	S	1								PF3D7_1237100_243	NGS_SNP.Pf3D7_12_v3.1548417	Pf3D7_12_v3: 1,548,417	243	0.9	100	non-syn	G	G (1)	1	A	A (0)	0	S	F	G	C
PF3D7_0311300	546	PF3D7_0311300_546	S	1								PF3D7_1237100_456	NGS_SNP.Pf3D7_12_v3.1547777	Pf3D7_12_v3: 1,547,777	456	0.9	97.4	non-syn	G	G (1)	1	T	T (0)	0	S	R	G	C
PF3D7_0311300	564	PF3D7_0311300_564	S	1								PF3D7_1237100_517	NGS_SNP.Pf3D7_12_v3.1547594	Pf3D7_12_v3: 1,547,594	517	0.9	96.5	non-syn	G	G (1)	1	A	A (0)	0	S	N	G	C
PF3D7_0311300	580	PF3D7_0311300_580	S	1								PF3D7_1237100_517	NGS_SNP.Pf3D7_12_v3.1547595	Pf3D7_12_v3: 1,547,595	517	0.9	96.5	non-syn	C	C (1)	1	T	T (0)	0	S	N	C	G
PF3D7_0311300	592	PF3D7_0311300_592	S	1								PF3D7_1237200_1448	NGS_SNP.Pf3D7_12_v3.1554667	Pf3D7_12_v3: 1,554,667	1448	0.9	98.3	non-syn	T	T (1)	1	A	A (0)	0	S	R	T	N/A
PF3D7_0311300	603	PF3D7_0311300_603	S	1								PF3D7_1237200_1680	NGS_SNP.Pf3D7_12_v3.1555362	Pf3D7_12_v3: 1,555,362	1680	1.1	78.3	non-syn	C	C (1)	1	T	T (0)	0	S	L	C	N/A
PF3D7_0311300	612	PF3D7_0311300_612	S	1								PF3D7_1237500_1265	NGS_SNP.Pf3D7_12_v3.1562786	Pf3D7_12_v3: 1,562,786	1265	0.9	96.5	non-syn	G	G (1)	1	T	T (0)	0	S	Y	G	C
PF3D7_0311300	669	PF3D7_0311300_669	S	1								PF3D7_1237500_425	NGS_SNP.Pf3D7_12_v3.1565306	Pf3D7_12_v3: 1,565,306	425	0.9	97.4	non-syn	G	G (1)	1	T	T (0)	0	S	Y	G	C
PF3D7_0311300	671	PF3D7_0311300_671	S	1								PF3D7_1237900_267	NGS_SNP.Pf3D7_12_v3.1577981	Pf3D7_12_v3: 1,577,981	267	0.9	98.3	non-syn	C	C (1)	1	A	A (0)	0	S	R	C	N/A
PF3D7_0311300	699	PF3D7_0311300_699	S	1								PF3D7_1238300_347	NGS_SNP.Pf3D7_12_v3.1590209	Pf3D7_12_v3: 1,590,209	347	0.9	100	non-syn	C	C (1)	1	T	T (0)	0	S	N	C	N/A
PF3D7_0311300	757	PF3D7_0311300_757	S	1								PF3D7_1238500_24	NGS_SNP.Pf3D7_12_v3.1594897	Pf3D7_12_v3: 1,594,897	24	0.9	94.8	non-syn	C	C (1)	1	G	G (0)	0	S	R	C	N/A
PF3D7_0311300	776	PF3D7_0311300_776	S	1								PF3D7_1238500_575	NGS_SNP.Pf3D7_12_v3.1596548	Pf3D7_12_v3: 1,596,548	575	0.9	97.4	non-syn	A	A (1)	1	T	T (0)	0	S	C	A	N/A
PF3D7_0311300	792	PF3D7_0311300_792	S	1								PF3D7_1239000_813	NGS_SNP.Pf3D7_12_v3.1621269	Pf3D7_12_v3: 1,621,269	813	0.9	96.5	non-syn	A	A (1)	1	G	G (0)	0	S	P	A	T
PF3D7_0311300	815	PF3D7_0311300_815	S	1								PF3D7_1239200_1015	NGS_SNP.Pf3D7_12_v3.1637738	Pf3D7_12_v3: 1,637,738	1015	0.9	97.4	non-syn	G	G (1)	1	T	T (0)	0	S	I	G	N/A
PF3D7_0311300	863	PF3D7_0311300_863	S	1								PF3D7_1239200_1472	NGS_SNP.Pf3D7_12_v3.1639108	Pf3D7_12_v3: 1,639,108	1472	1	88.7	non-syn	A	A (1)	1	T	T (0)	0	S	C	A	N/A
PF3D7_0311400	1125	PF3D7_0311400_1125	S	1								PF3D7_1239700_614	NGS_SNP.Pf3D7_12_v3.1657327	Pf3D7_12_v3: 1,657,327	614	0.9	98.3	non-syn	G	G (1)	1	A	A (0)	0	S	N	G	N/A
PF3D7_0311400	1160	PF3D7_0311400_1160	S	1								PF3D7_1239800_3349	NGS_SNP.Pf3D7_12_v3.1670495	Pf3D7_12_v3: 1,670,495	3349	0.9	93.9	non-syn	T	T (1)	1	C	C (0)	0	S	P	T	N/A
PF3D7_0311400	1569	PF3D7_0311400_1569	S	1								PF3D7_1239800_4688	NGS_SNP.Pf3D7_12_v3.1674513	Pf3D7_12_v3: 1,674,513	4688	0.9	97.4	non-syn	C	C (1)	1	T	T (0)	0	S	L	C	N/A
PF3D7_0311400	1670	PF3D7_0311400_1670	S	1								PF3D7_1239800_4973	NGS_SNP.Pf3D7_12_v3.1675367	Pf3D7_12_v3: 1,675,367	4973	0.9	93.9	non-syn	A	A (1)	1	G	G (0)	0	S	G	A	N/A
PF3D7_0312300	286	PF3D7_0312300_286	S	1								PF3D7_1239800_880	NGS_SNP.Pf3D7_12_v3.1663089	Pf3D7_12_v3: 1,663,089	880	0.9	98.3	non-syn	C	C (1)	1	A	A (0)	0	S	Y	C	N/A
PF3D7_0312400	31	PF3D7_0312400_31	S	1								PF3D7_1240900_1960	NGS_SNP.Pf3D7_12_v3.1742422	Pf3D7_12_v3: 1,742,422	1960	0.9	98.3	non-syn	T	T (1)	1	A	A (0)	0	S	T	T	N/A
PF3D7_0312400	46	PF3D7_0312400_46	S	1								PF3D7_1240900_2034	NGS_SNP.Pf3D7_12_v3.1742645	Pf3D7_12_v3: 1,742,645	2034	1.1	82.6	non-syn	G	G (1)	1	C	C (0)	0	S	T	G	N/A
PF3D7_0312400	62	PF3D7_0312400_62	S	1								PF3D7_1241200_1365	NGS_SNP.Pf3D7_12_v3.1751709	Pf3D7_12_v3: 1,751,709	1365	0.9	95.7	non-syn	C	C (1)	1	T	T (0)	0	S	N	C	G
PF3D7_0312400	440	PF3D7_0312400_440	S	1								PF3D7_1241400_1013	NGS_SNP.Pf3D7_12_v3.1763354	Pf3D7_12_v3: 1,763,354	1013	0.9	97.4	non-syn	C	C (1)	1	G	G (0)	0	S	T	C	G
PF3D7_0312500	268	PF3D7_0312500_268	S	1								PF3D7_1241500_248	NGS_SNP.Pf3D7_12_v3.1772517	Pf3D7_12_v3: 1,772,517	248	0.9	95.7	non-syn	A	A (1)	1	C	C (0)	0	S	A	A	T
PF3D7_0312500	286	PF3D7_0312500_286	S	1								PF3D7_1241500_348	NGS_SNP.Pf3D7_12_v3.1772217	Pf3D7_12_v3: 1,772,217	348	0.9	96.5	non-syn	A	A (1)	1	T	T (0)	0	S	T	A	T
PF3D7_0312500	293	PF3D7_0312500_293	S	1								PF3D7_1241800_287	NGS_SNP.Pf3D7_12_v3.1781790	Pf3D7_12_v3: 1,781,790	287	0.9	97.4	non-syn	T	T (1)	1	A	A (0)	0	S	C	T	A
PF3D7_0312500	297	PF3D7_0312500_297	S	1								PF3D7_1241900_11	NGS_SNP.Pf3D7_12_v3.1784411	Pf3D7_12_v3: 1,784,411	11	1.4	64.3	non-syn	C	C (1)	1	T	T (0)	0	S	F	C	N/A
PF3D7_0312500	329	PF3D7_0312500_329	S	1								PF3D7_1241900_168	NGS_SNP.Pf3D7_12_v3.1784882	Pf3D7_12_v3: 1,784,882	168	0.9	97.4	non-syn	C	C (1)	1	T	T (0)	0	S	L	C	N/A
PF3D7_0312500	343	PF3D7_0312500_343	S	1								PF3D7_1243100_159	NGS_SNP.Pf3D7_12_v3.1813760	Pf3D7_12_v3: 1,813,760	159	0.9	99.1	non-syn	C	C (1)	1	T	T (0)	0	S	N	C	G
PF3D7_0312500	577	PF3D7_0312500_577	S	1								PF3D7_1243400_143	NGS_SNP.Pf3D7_12_v3.1819165	Pf3D7_12_v3: 1,819,165	143	0.9	96.5	non-syn	C	C (1)	1	G	G (0)	0	S	C	C	N/A
PF3D7_0312500	578	PF3D7_0312500_578	S	1								PF3D7_1243400_143	NGS_SNP.Pf3D7_12_v3.1819166	Pf3D7_12_v3: 1,819,166	143	0.9	96.5	non-syn	T	T (1)	1	G	G (0)	0	S	C	T	N/A
PF3D7_0312800	35	PF3D7_0312800_35	S	1								PF3D7_1245800_274	NGS_SNP.Pf3D7_12_v3.1909289	Pf3D7_12_v3: 1,909,289	274	0.9	95.7	has stop codon	C	C (1)	1	G	G (0)	0	S	*	C	N/A
PF3D7_0313000	26	PF3D7_0313000_26	S	1								PF3D7_1245800_277	NGS_SNP.Pf3D7_12_v3.1909297	Pf3D7_12_v3: 1,909,297	277	0.9	97.4	non-syn	T	T (1)	1	C	C (0)	0	S	P	T	N/A
PF3D7_0313000	153	PF3D7_0313000_153	S	1								PF3D7_1245800_295	NGS_SNP.Pf3D7_12_v3.1909351	Pf3D7_12_v3: 1,909,351	295	0.9	96.5	non-syn	T	T (1)	1	A	A (0)	0	S	T	T	N/A
PF3D7_0313000	197	PF3D7_0313000_197	S	1								PF3D7_1246300_15	NGS_SNP.Pf3D7_12_v3.1925684	Pf3D7_12_v3: 1,925,684	15	1.8	47.8	non-syn	A	A (1)	1	G	G (0)	0	S	G	A	N/A
PF3D7_0313000	291	PF3D7_0313000_291	S	1								PF3D7_1246600_163	NGS_SNP.Pf3D7_12_v3.1937008	Pf3D7_12_v3: 1,937,008	163	0.9	97.4	non-syn	T	T (1)	1	A	A (0)	0	S	T	T	N/A
PF3D7_0313000	340	PF3D7_0313000_340	S	1								PF3D7_1246600_173	NGS_SNP.Pf3D7_12_v3.1937038	Pf3D7_12_v3: 1,937,038	173	0.9	98.3	non-syn	T	T (1)	1	G	G (0)	0	S	A	T	N/A
PF3D7_0313400	428	PF3D7_0313400_428	S	1								PF3D7_1247500_357	NGS_SNP.Pf3D7_12_v3.1960681	Pf3D7_12_v3: 1,960,681	357	0.9	98.3	non-syn	G	G (1)	1	C	C (0)	0	S	T	G	N/A
PF3D7_0313400	699	PF3D7_0313400_699	S	1								PF3D7_1247500_554	NGS_SNP.Pf3D7_12_v3.1961271	Pf3D7_12_v3: 1,961,271	554	0.9	96.5	non-syn	A	A (1)	1	G	G (0)	0	S	G	A	N/A
PF3D7_0313600	194	PF3D7_0313600_194	S	1								PF3D7_1248400_164	NGS_SNP.Pf3D7_12_v3.1982396	Pf3D7_12_v3: 1,982,396	164	0.9	97.4	non-syn	G	G (1)	1	C	C (0)	0	S	T	G	N/A
PF3D7_0313600	291	PF3D7_0313600_291	S	1								PF3D7_1248700_1054	NGS_SNP.Pf3D7_12_v3.1997934	Pf3D7_12_v3: 1,997,934	1054	0.9	99.1	non-syn	A	A (1)	1	C	C (0)	0	S	R	A	N/A
PF3D7_0313600	336	PF3D7_0313600_336	S	1								PF3D7_1249800_1379	NGS_SNP.Pf3D7_12_v3.2035718	Pf3D7_12_v3: 2,035,718	1379	1	90.4	non-syn	A	A (1)	1	G	G (0)	0	S	P	A	T
PF3D7_0314100	93	PF3D7_0314100_93	S	1								PF3D7_1249800_2904	NGS_SNP.Pf3D7_12_v3.2030093	Pf3D7_12_v3: 2,030,093	2904	1	83.5	non-syn	A	A (1)	1	T	T (0)	0	S	T	A	T
PF3D7_0314100	118	PF3D7_0314100_118	S	1								PF3D7_1250200_396	NGS_SNP.Pf3D7_12_v3.2060295	Pf3D7_12_v3: 2,060,295	396	0.9	99.1	non-syn	T	T (1)	1	A	A (0)	0	S	R	T	N/A
PF3D7_0314100	134	PF3D7_0314100_134	S	1								PF3D7_1250800_1348	NGS_SNP.Pf3D7_12_v3.2081986	Pf3D7_12_v3: 2,081,986	1348	0.9	97.4	non-syn	C	C (1)	1	T	T (0)	0	S	F	C	N/A
PF3D7_0314100	138	PF3D7_0314100_138	S	1								PF3D7_1250800_598	NGS_SNP.Pf3D7_12_v3.2079736	Pf3D7_12_v3: 2,079,736	598	0.9	97.4	non-syn	G	G (1)	1	T	T (0)	0	S	I	G	N/A
PF3D7_0314100	141	PF3D7_0314100_141	S	1								PF3D7_1250800_643	NGS_SNP.Pf3D7_12_v3.2079870	Pf3D7_12_v3: 2,079,870	643	0.9	97.4	non-syn	T	T (1)	1	A	A (0)	0	S	T	T	N/A
PF3D7_0314300	32	PF3D7_0314300_32	S	1								PF3D7_1250800_996	NGS_SNP.Pf3D7_12_v3.2080930	Pf3D7_12_v3: 2,080,930	996	0.9	100	non-syn	C	C (1)	1	T	T (0)	0	S	L	C	N/A
PF3D7_0314400	199	PF3D7_0314400_199	S	1								PF3D7_1251200_351	NGS_SNP.Pf3D7_12_v3.2093474	Pf3D7_12_v3: 2,093,474	351	0.9	100	has stop codon	C	C (1)	1	A	A (0)	0	S	*	C	N/A
PF3D7_0314600	66	PF3D7_0314600_66	S	1								PF3D7_1251500_17	NGS_SNP.Pf3D7_12_v3.2099900	Pf3D7_12_v3: 2,099,900	17	0.9	97.4	non-syn	A	A (1)	1	G	G (0)	0	S	G	A	N/A
PF3D7_0314600	182	PF3D7_0314600_182	S	1								PF3D7_1251500_64	NGS_SNP.Pf3D7_12_v3.2100041	Pf3D7_12_v3: 2,100,041	64	0.9	98.3	non-syn	A	A (1)	1	T	T (0)	0	S	C	A	N/A
PF3D7_0314700	91	PF3D7_0314700_91	S	1								PF3D7_1251600_486	NGS_SNP.Pf3D7_12_v3.2104573	Pf3D7_12_v3: 2,104,573	486	0.9	94.8	non-syn	C	C (1)	1	T	T (0)	0	S	L	C	N/A
PF3D7_0314700	128	PF3D7_0314700_128	S	1								PF3D7_1252700_181	NGS_SNP.Pf3D7_12_v3.2155313	Pf3D7_12_v3: 2,155,313	181	0.9	95.7	non-syn	C	C (1)	1	T	T (0)	0	S	L	C	N/A
PF3D7_0314700	130	PF3D7_0314700_130	S	1								PF3D7_1252700_29	NGS_SNP.Pf3D7_12_v3.2154702	Pf3D7_12_v3: 2,154,702	29	0.9	95.7	non-syn	T	T (1)	1	G	G (0)	0	S	L	T	N/A
PF3D7_0314700	134	PF3D7_0314700_134	S	1								PF3D7_1252800_100	NGS_SNP.Pf3D7_12_v3.2160032	Pf3D7_12_v3: 2,160,032	100	0.9	93	non-syn	A	A (1)	1	G	G (0)	0	S	G	A	N/A
PF3D7_0314700	182	PF3D7_0314700_182	S	1								PF3D7_1252800_241	NGS_SNP.Pf3D7_12_v3.2160456	Pf3D7_12_v3: 2,160,456	241	0.9	96.5	non-syn	G	G (1)	1	C	C (0)	0	S	T	G	N/A
PF3D7_0314700	360	PF3D7_0314700_360	S	1								PF3D7_1253400_235	NGS_SNP.Pf3D7_12_v3.2181123	Pf3D7_12_v3: 2,181,123	235	0.9	95.7	non-syn	C	C (1)	1	A	A (0)	0	S	R	C	N/A
PF3D7_0314700	380	PF3D7_0314700_380	S	1								PF3D7_1302500_1434	NGS_SNP.Pf3D7_13_v3.135891	Pf3D7_13_v3: 135,891	1434	0.9	97.4	non-syn	G	G (1)	1	A	A (0)	0	S	L	G	C
PF3D7_0314700	1038	PF3D7_0314700_1038	S	1								PF3D7_1302500_426	NGS_SNP.Pf3D7_13_v3.139319	Pf3D7_13_v3: 139,319	426	0.9	95.7	non-syn	T	T (1)	1	A	A (0)	0	S	C	T	A
PF3D7_0314800	139	PF3D7_0314800_139	S	1								PF3D7_1302500_884	NGS_SNP.Pf3D7_13_v3.137655	Pf3D7_13_v3: 137,655	884	0.9	94.8	non-syn	G	G (1)	1	T	T (0)	0	S	Y	G	C
PF3D7_0314800	303	PF3D7_0314800_303	S	1								PF3D7_1302600_22	NGS_SNP.Pf3D7_13_v3.144032	Pf3D7_13_v3: 144,032	22	0.9	93.9	non-syn	T	T (1)	1	C	C (0)	0	S	G	T	A
PF3D7_0314800	449	PF3D7_0314800_449	S	1								PF3D7_1302600_226	NGS_SNP.Pf3D7_13_v3.143419	Pf3D7_13_v3: 143,419	226	0.9	95.7	non-syn	C	C (1)	1	T	T (0)	0	S	N	C	G
PF3D7_0314800	472	PF3D7_0314800_472	S	1								PF3D7_1302700_1228	NGS_SNP.Pf3D7_13_v3.148856	Pf3D7_13_v3: 148,856	1228	0.9	95.7	non-syn	C	C (1)	1	A	A (0)	0	S	Y	C	N/A
PF3D7_0314800	742	PF3D7_0314800_742	S	1								PF3D7_1302700_148	NGS_SNP.Pf3D7_13_v3.145617	Pf3D7_13_v3: 145,617	148	0.9	94.8	non-syn	T	T (1)	1	G	G (0)	0	S	R	T	N/A
PF3D7_0314800	787	PF3D7_0314800_787	S	1								PF3D7_1302700_728	NGS_SNP.Pf3D7_13_v3.147356	Pf3D7_13_v3: 147,356	728	0.9	98.3	non-syn	G	G (1)	1	A	A (0)	0	S	N	G	N/A
PF3D7_0314800	822	PF3D7_0314800_822	S	1								PF3D7_1303400_842	NGS_SNP.Pf3D7_13_v3.165557	Pf3D7_13_v3: 165,557	842	0.9	98.3	non-syn	C	C (1)	1	T	T (0)	0	S	N	C	G
PF3D7_0314800	932	PF3D7_0314800_932	S	1								PF3D7_1303500_1555	NGS_SNP.Pf3D7_13_v3.171126	Pf3D7_13_v3: 171,126	1555	0.9	98.3	non-syn	G	G (1)	1	A	A (0)	0	S	A	G	C
PF3D7_0314800	994	PF3D7_0314800_994	S	1								PF3D7_1303500_1555	NGS_SNP.Pf3D7_13_v3.171127	Pf3D7_13_v3: 171,127	1555	0.9	98.3	non-syn	A	A (1)	1	C	C (0)	0	S	A	A	T
PF3D7_0314900	328	PF3D7_0314900_328	S	1								PF3D7_1303700_210	NGS_SNP.Pf3D7_13_v3.182008	Pf3D7_13_v3: 182,008	210	0.9	95.7	non-syn	G	G (1)	1	A	A (0)	0	S	N	G	N/A
PF3D7_0314900	380	PF3D7_0314900_380	S	1								PF3D7_1303800_1035	NGS_SNP.Pf3D7_13_v3.209557	Pf3D7_13_v3: 209,557	1035	0.9	95.7	non-syn	G	G (1)	1	A	A (0)	0	S	L	G	C
PF3D7_0315000	84	PF3D7_0315000_84	S	1								PF3D7_1303800_1476	NGS_SNP.Pf3D7_13_v3.208233	Pf3D7_13_v3: 208,233	1476	0.9	97.4	non-syn	A	A (1)	1	C	C (0)	0	S	N	A	T
PF3D7_0315100	51	PF3D7_0315100_51	S	1								PF3D7_1303800_2099	NGS_SNP.Pf3D7_13_v3.206364	Pf3D7_13_v3: 206,364	2099	0.9	96.5	non-syn	G	G (1)	1	T	T (0)	0	S	R	G	C
PF3D7_0315100	93	PF3D7_0315100_93	S	1								PF3D7_1303800_3914	NGS_SNP.Pf3D7_13_v3.200920	Pf3D7_13_v3: 200,920	3914	0.9	97.4	non-syn	G	G (1)	1	C	C (0)	0	S	C	G	C
PF3D7_0315100	221	PF3D7_0315100_221	S	1								PF3D7_1303800_4950	NGS_SNP.Pf3D7_13_v3.197812	Pf3D7_13_v3: 197,812	4950	0.9	99.1	non-syn	C	C (1)	1	T	T (0)	0	S	N	C	G
PF3D7_0315600	116	PF3D7_0315600_116	S	1								PF3D7_1303800_5133	NGS_SNP.Pf3D7_13_v3.197263	Pf3D7_13_v3: 197,263	5133	0.9	93.9	non-syn	G	G (1)	1	A	A (0)	0	S	F	G	C
PF3D7_0315600	162	PF3D7_0315600_162	S	1								PF3D7_1303800_6341	NGS_SNP.Pf3D7_13_v3.193640	Pf3D7_13_v3: 193,640	6341	0.9	99.1	non-syn	A	A (1)	1	T	T (0)	0	S	T	A	T
PF3D7_0315600	176	PF3D7_0315600_176	S	1								PF3D7_1303800_6395	NGS_SNP.Pf3D7_13_v3.193478	Pf3D7_13_v3: 193,478	6395	0.9	98.3	non-syn	T	T (1)	1	C	C (0)	0	S	G	T	A
PF3D7_0315700	494	PF3D7_0315700_494	S	1								PF3D7_1303800_6647	NGS_SNP.Pf3D7_13_v3.192721	Pf3D7_13_v3: 192,721	6647	0.9	92.2	non-syn	G	G (1)	1	A	A (0)	0	S	F	G	C
PF3D7_0315800	133	PF3D7_0315800_133	S	1								PF3D7_1303800_7083	NGS_SNP.Pf3D7_13_v3.191414	Pf3D7_13_v3: 191,414	7083	0.9	93	non-syn	T	T (1)	1	A	A (0)	0	S	C	T	A
PF3D7_0315800	136	PF3D7_0315800_136	S	1								PF3D7_1303800_7336	NGS_SNP.Pf3D7_13_v3.190654	Pf3D7_13_v3: 190,654	7336	0.9	97.4	non-syn	C	C (1)	1	T	T (0)	0	S	N	C	G
PF3D7_0316200	760	PF3D7_0316200_760	S	1								PF3D7_1303800_814	NGS_SNP.Pf3D7_13_v3.210220	Pf3D7_13_v3: 210,220	814	0.9	93.9	non-syn	C	C (1)	1	T	T (0)	0	S	N	C	G
PF3D7_0316200	910	PF3D7_0316200_910	S	1								PF3D7_1303800_8213	NGS_SNP.Pf3D7_13_v3.188023	Pf3D7_13_v3: 188,023	8213	0.9	98.3	non-syn	C	C (1)	1	T	T (0)	0	S	N	C	G
PF3D7_0316200	1057	PF3D7_0316200_1057	S	1								PF3D7_1303800_8504	NGS_SNP.Pf3D7_13_v3.187151	Pf3D7_13_v3: 187,151	8504	0.9	99.1	non-syn	A	A (1)	1	T	T (0)	0	S	T	A	T
PF3D7_0316300	21	PF3D7_0316300_21	S	1								PF3D7_1304400_183	NGS_SNP.Pf3D7_13_v3.233900	Pf3D7_13_v3: 233,900	183	0.9	94.8	non-syn	G	G (1)	1	T	T (0)	0	S	Y	G	C
PF3D7_0316500	218	PF3D7_0316500_218	S	1								PF3D7_1304400_512	NGS_SNP.Pf3D7_13_v3.232914	Pf3D7_13_v3: 232,914	512	0.9	99.1	non-syn	A	A (1)	1	T	T (0)	0	S	T	A	T
PF3D7_0316500	258	PF3D7_0316500_258	S	1								PF3D7_1305300_1332	NGS_SNP.Pf3D7_13_v3.263188	Pf3D7_13_v3: 263,188	1332	0.9	97.4	non-syn	C	C (1)	1	T	T (0)	0	S	N	C	G
PF3D7_0316600	17	PF3D7_0316600_17	S	1								PF3D7_1305300_225	NGS_SNP.Pf3D7_13_v3.266509	Pf3D7_13_v3: 266,509	225	1	83.5	non-syn	G	G (1)	1	T	T (0)	0	S	Y	G	C
PF3D7_0316600	302	PF3D7_0316600_302	S	1								PF3D7_1305400_56	NGS_SNP.Pf3D7_13_v3.270571	Pf3D7_13_v3: 270,571	56	0.9	97.4	non-syn	G	G (1)	1	A	A (0)	0	S	F	G	C
PF3D7_0316600	304	PF3D7_0316600_304	S	1								PF3D7_1306000_1072	NGS_SNP.Pf3D7_13_v3.286689	Pf3D7_13_v3: 286,689	1072	0.9	94.8	non-syn	C	C (1)	1	T	T (0)	0	S	L	C	N/A
PF3D7_0316700	19	PF3D7_0316700_19	S	1								PF3D7_1306000_63	NGS_SNP.Pf3D7_13_v3.283662	Pf3D7_13_v3: 283,662	63	0.9	95.7	non-syn	C	C (1)	1	T	T (0)	0	S	L	C	N/A
PF3D7_0316700	22	PF3D7_0316700_22	S	1								PF3D7_1306000_671	NGS_SNP.Pf3D7_13_v3.285486	Pf3D7_13_v3: 285,486	671	0.9	98.3	non-syn	C	C (1)	1	T	T (0)	0	S	L	C	N/A
PF3D7_0316700	27	PF3D7_0316700_27	S	1								PF3D7_1306000_89	NGS_SNP.Pf3D7_13_v3.283740	Pf3D7_13_v3: 283,740	89	0.9	95.7	non-syn	G	G (1)	1	A	A (0)	0	S	N	G	N/A
PF3D7_0316700	28	PF3D7_0316700_28	S	1								PF3D7_1306500_2114	NGS_SNP.Pf3D7_13_v3.307328	Pf3D7_13_v3: 307,328	2114	0.9	93.9	non-syn	G	G (1)	1	A	A (0)	0	S	N	G	N/A
PF3D7_0316700	41	PF3D7_0316700_41	S	1								PF3D7_1306500_4084	NGS_SNP.Pf3D7_13_v3.313238	Pf3D7_13_v3: 313,238	4084	0.9	93	non-syn	G	G (1)	1	A	A (0)	0	S	N	G	N/A
PF3D7_0316800	5	PF3D7_0316800_5	S	1								PF3D7_1306500_684	NGS_SNP.Pf3D7_13_v3.303038	Pf3D7_13_v3: 303,038	684	0.9	96.5	non-syn	G	G (1)	1	T	T (0)	0	S	I	G	N/A
PF3D7_0316800	49	PF3D7_0316800_49	S	1								PF3D7_1307200_101	NGS_SNP.Pf3D7_13_v3.332225	Pf3D7_13_v3: 332,225	101	0.9	98.3	non-syn	G	G (1)	1	A	A (0)	0	S	F	G	C
PF3D7_0316800	76	PF3D7_0316800_76	S	1								PF3D7_1307700_972	NGS_SNP.Pf3D7_13_v3.347438	Pf3D7_13_v3: 347,438	972	0.9	97.4	non-syn	A	A (1)	1	C	C (0)	0	S	R	A	N/A
PF3D7_0316900	133	PF3D7_0316900_133	S	1								PF3D7_1307900_610	NGS_SNP.Pf3D7_13_v3.352672	Pf3D7_13_v3: 352,672	610	0.9	93.9	non-syn	G	G (1)	1	T	T (0)	0	S	Y	G	C
PF3D7_0316900	225	PF3D7_0316900_225	S	1								PF3D7_1308000_391	NGS_SNP.Pf3D7_13_v3.357880	Pf3D7_13_v3: 357,880	391	0.9	96.5	non-syn	G	G (1)	1	A	A (0)	0	S	N	G	N/A
PF3D7_0316900	230	PF3D7_0316900_230	S	1								PF3D7_1308000_414	NGS_SNP.Pf3D7_13_v3.357949	Pf3D7_13_v3: 357,949	414	0.9	93	non-syn	C	C (1)	1	T	T (0)	0	S	F	C	N/A
PF3D7_0316900	371	PF3D7_0316900_371	S	1								PF3D7_1308200_1308	NGS_SNP.Pf3D7_13_v3.364371	Pf3D7_13_v3: 364,371	1308	0.9	98.3	non-syn	G	G (1)	1	A	A (0)	0	S	F	G	C
PF3D7_0316900	397	PF3D7_0316900_397	S	1								PF3D7_1308200_281	NGS_SNP.Pf3D7_13_v3.367453	Pf3D7_13_v3: 367,453	281	0.9	95.7	non-syn	T	T (1)	1	C	C (0)	0	S	G	T	A
PF3D7_0316900	404	PF3D7_0316900_404	S	1								PF3D7_1308200_539	NGS_SNP.Pf3D7_13_v3.366678	Pf3D7_13_v3: 366,678	539	0.9	98.3	non-syn	C	C (1)	1	G	G (0)	0	S	T	C	G
PF3D7_0317200	101	PF3D7_0317200_101	S	1								PF3D7_1308400_1757	NGS_SNP.Pf3D7_13_v3.386803	Pf3D7_13_v3: 386,803	1757	1	90.4	non-syn	C	C (1)	1	A	A (0)	0	S	I	C	G
PF3D7_0317200	122	PF3D7_0317200_122	S	1								PF3D7_1308400_3768	NGS_SNP.Pf3D7_13_v3.380627	Pf3D7_13_v3: 380,627	3768	0.9	97.4	non-syn	G	G (1)	1	A	A (0)	0	S	N	G	C
PF3D7_0317200	129	PF3D7_0317200_129	S	1								PF3D7_1308400_3768	NGS_SNP.Pf3D7_13_v3.380628	Pf3D7_13_v3: 380,628	3768	0.9	97.4	non-syn	C	C (1)	1	T	T (0)	0	S	N	C	G
PF3D7_0317200	132	PF3D7_0317200_132	S	1								PF3D7_1308400_4410	NGS_SNP.Pf3D7_13_v3.378701	Pf3D7_13_v3: 378,701	4410	0.9	100	non-syn	T	T (1)	1	A	A (0)	0	S	C	T	A
PF3D7_0317200	172	PF3D7_0317200_172	S	1								PF3D7_1308400_4410	NGS_SNP.Pf3D7_13_v3.378702	Pf3D7_13_v3: 378,702	4410	0.9	100	non-syn	G	G (1)	1	C	C (0)	0	S	C	G	C
PF3D7_0317200	181	PF3D7_0317200_181	S	1								PF3D7_1308400_4491	NGS_SNP.Pf3D7_13_v3.378459	Pf3D7_13_v3: 378,459	4491	0.9	100	non-syn	C	C (1)	1	T	T (0)	0	S	N	C	G
PF3D7_0317200	330	PF3D7_0317200_330	S	1								PF3D7_1308400_4504	NGS_SNP.Pf3D7_13_v3.378419	Pf3D7_13_v3: 378,419	4504	0.9	98.3	non-syn	A	A (1)	1	T	T (0)	0	S	R	A	T
PF3D7_0317200	367	PF3D7_0317200_367	S	1								PF3D7_1308400_470	NGS_SNP.Pf3D7_13_v3.390664	Pf3D7_13_v3: 390,664	470	0.9	96.5	non-syn	C	C (1)	1	A	A (0)	0	S	I	C	G
PF3D7_0317200	441	PF3D7_0317200_441	S	1								PF3D7_1308400_4725	NGS_SNP.Pf3D7_13_v3.377758	Pf3D7_13_v3: 377,758	4725	0.9	97.4	non-syn	T	T (1)	1	C	C (0)	0	S	G	T	A
PF3D7_0317200	482	PF3D7_0317200_482	S	1								PF3D7_1308400_4739	NGS_SNP.Pf3D7_13_v3.377716	Pf3D7_13_v3: 377,716	4739	0.9	99.1	non-syn	T	T (1)	1	G	G (0)	0	S	R	T	A
PF3D7_0317200	496	PF3D7_0317200_496	S	1								PF3D7_1308400_560	NGS_SNP.Pf3D7_13_v3.390395	Pf3D7_13_v3: 390,395	560	0.9	94.8	non-syn	A	A (1)	1	G	G (0)	0	S	P	A	T
PF3D7_0317200	508	PF3D7_0317200_508	S	1								PF3D7_1308400_5853	NGS_SNP.Pf3D7_13_v3.374373	Pf3D7_13_v3: 374,373	5853	0.9	94.8	non-syn	G	G (1)	1	C	C (0)	0	S	C	G	C
PF3D7_0317200	563	PF3D7_0317200_563	S	1								PF3D7_1308400_5878	NGS_SNP.Pf3D7_13_v3.374298	Pf3D7_13_v3: 374,298	5878	0.9	95.7	non-syn	G	G (1)	1	C	C (0)	0	S	C	G	C
PF3D7_0317200	590	PF3D7_0317200_590	S	1								PF3D7_1308400_994	NGS_SNP.Pf3D7_13_v3.389092	Pf3D7_13_v3: 389,092	994	0.9	97.4	non-syn	G	G (1)	1	A	A (0)	0	S	F	G	C
PF3D7_0317200	630	PF3D7_0317200_630	S	1								PF3D7_1308500_120	NGS_SNP.Pf3D7_13_v3.394579	Pf3D7_13_v3: 394,579	120	0.9	97.4	non-syn	T	T (1)	1	A	A (0)	0	S	C	T	A
PF3D7_0317200	812	PF3D7_0317200_812	S	1								PF3D7_1308500_171	NGS_SNP.Pf3D7_13_v3.394425	Pf3D7_13_v3: 394,425	171	0.9	96.5	non-syn	G	G (1)	1	A	A (0)	0	S	L	G	C
PF3D7_0317200	977	PF3D7_0317200_977	S	1								PF3D7_1308600_344	NGS_SNP.Pf3D7_13_v3.399921	Pf3D7_13_v3: 399,921	344	1	87	non-syn	C	C (1)	1	T	T (0)	0	S	N	C	G
PF3D7_0317200	984	PF3D7_0317200_984	S	1								PF3D7_1309400_930	NGS_SNP.Pf3D7_13_v3.434680	Pf3D7_13_v3: 434,680	930	0.9	96.5	non-syn	G	G (1)	1	A	A (0)	0	S	N	G	N/A
PF3D7_0317200	997	PF3D7_0317200_997	S	1								PF3D7_1309500_120	NGS_SNP.Pf3D7_13_v3.436947	Pf3D7_13_v3: 436,947	120	0.9	95.7	non-syn	C	C (1)	1	G	G (0)	0	S	T	C	G
PF3D7_0317200	1031	PF3D7_0317200_1031	S	1								PF3D7_1309500_94	NGS_SNP.Pf3D7_13_v3.437025	Pf3D7_13_v3: 437,025	94	0.9	99.1	non-syn	C	C (1)	1	T	T (0)	0	S	N	C	G
PF3D7_0317200	1095	PF3D7_0317200_1095	S	1								PF3D7_1310400_148	NGS_SNP.Pf3D7_13_v3.459403	Pf3D7_13_v3: 459,403	148	0.9	98.3	non-syn	C	C (1)	1	T	T (0)	0	S	L	C	N/A
PF3D7_0317300	22	PF3D7_0317300_22	S	1								PF3D7_1310400_833	NGS_SNP.Pf3D7_13_v3.461458	Pf3D7_13_v3: 461,458	833	0.9	96.5	non-syn	G	G (1)	1	A	A (0)	0	S	N	G	N/A
PF3D7_0317300	79	PF3D7_0317300_79	S	1								PF3D7_1311800_822	NGS_SNP.Pf3D7_13_v3.504254	Pf3D7_13_v3: 504,254	822	0.9	98.3	has stop codon	C	C (1)	1	A	A (0)	0	S	*	C	N/A
PF3D7_0317300	121	PF3D7_0317300_121	S	1								PF3D7_1312800_438	NGS_SNP.Pf3D7_13_v3.542476	Pf3D7_13_v3: 542,476	438	0.9	99.1	non-syn	T	T (1)	1	C	C (0)	0	S	G	T	A
PF3D7_0317300	129	PF3D7_0317300_129	S	1								PF3D7_1312800_724	NGS_SNP.Pf3D7_13_v3.541618	Pf3D7_13_v3: 541,618	724	0.9	99.1	non-syn	A	A (1)	1	C	C (0)	0	S	A	A	T
PF3D7_0317300	217	PF3D7_0317300_217	S	1								PF3D7_1312900_298	NGS_SNP.Pf3D7_13_v3.549966	Pf3D7_13_v3: 549,966	298	1	89.6	non-syn	C	C (1)	1	A	A (0)	0	S	Y	C	N/A
PF3D7_0317300	424	PF3D7_0317300_424	S	1								PF3D7_1312900_316	NGS_SNP.Pf3D7_13_v3.550019	Pf3D7_13_v3: 550,019	316	0.9	93	non-syn	T	T (1)	1	G	G (0)	0	S	A	T	N/A
PF3D7_0317300	563	PF3D7_0317300_563	S	1								PF3D7_1313500_1364	NGS_SNP.Pf3D7_13_v3.574293	Pf3D7_13_v3: 574,293	1364	0.9	94.8	non-syn	T	T (1)	1	C	C (0)	0	S	G	T	A
PF3D7_0317300	565	PF3D7_0317300_565	S	1								PF3D7_1313500_623	NGS_SNP.Pf3D7_13_v3.576515	Pf3D7_13_v3: 576,515	623	0.9	96.5	non-syn	C	C (1)	1	A	A (0)	0	S	I	C	G
PF3D7_0317300	568	PF3D7_0317300_568	S	1								PF3D7_1313600_1902	NGS_SNP.Pf3D7_13_v3.579911	Pf3D7_13_v3: 579,911	1902	0.9	93	non-syn	G	G (1)	1	T	T (0)	0	S	Y	G	C
PF3D7_0317300	579	PF3D7_0317300_579	S	1								PF3D7_1313600_192	NGS_SNP.Pf3D7_13_v3.585040	Pf3D7_13_v3: 585,040	192	0.9	96.5	non-syn	A	A (1)	1	T	T (0)	0	S	R	A	T
PF3D7_0317300	882	PF3D7_0317300_882	S	1								PF3D7_1313600_310	NGS_SNP.Pf3D7_13_v3.584688	Pf3D7_13_v3: 584,688	310	0.9	97.4	non-syn	T	T (1)	1	G	G (0)	0	S	R	T	A
PF3D7_0317300	1049	PF3D7_0317300_1049	S	1								PF3D7_1313800_1805	NGS_SNP.Pf3D7_13_v3.593622	Pf3D7_13_v3: 593,622	1805	0.9	95.7	non-syn	G	G (1)	1	T	T (0)	0	S	Y	G	C
PF3D7_0317300	1085	PF3D7_0317300_1085	S	1								PF3D7_1313800_1889	NGS_SNP.Pf3D7_13_v3.593370	Pf3D7_13_v3: 593,370	1889	0.9	97.4	non-syn	G	G (1)	1	A	A (0)	0	S	L	G	C
PF3D7_0317300	1436	PF3D7_0317300_1436	S	1								PF3D7_1313800_2433	NGS_SNP.Pf3D7_13_v3.591738	Pf3D7_13_v3: 591,738	2433	0.9	95.7	non-syn	C	C (1)	1	T	T (0)	0	S	N	C	G
PF3D7_0317300	1500	PF3D7_0317300_1500	S	1								PF3D7_1313800_2939	NGS_SNP.Pf3D7_13_v3.590220	Pf3D7_13_v3: 590,220	2939	0.9	96.5	non-syn	G	G (1)	1	A	A (0)	0	S	L	G	C
PF3D7_0317300	2092	PF3D7_0317300_2092	S	1								PF3D7_1314200_635	NGS_SNP.Pf3D7_13_v3.613234	Pf3D7_13_v3: 613,234	635	0.9	97.4	non-syn	T	T (1)	1	G	G (0)	0	S	A	T	N/A
PF3D7_0317300	2172	PF3D7_0317300_2172	S	1								PF3D7_1315900_739	NGS_SNP.Pf3D7_13_v3.665955	Pf3D7_13_v3: 665,955	739	1.3	65.2	non-syn	T	T (1)	1	A	A (0)	0	S	K	T	N/A
PF3D7_0317300	2187	PF3D7_0317300_2187	S	1								PF3D7_1315900_739	NGS_SNP.Pf3D7_13_v3.665956	Pf3D7_13_v3: 665,956	739	1.3	65.2	non-syn	C	C (1)	1	A	A (0)	0	S	K	C	N/A
PF3D7_0317300	2290	PF3D7_0317300_2290	S	1								PF3D7_1316100_722	NGS_SNP.Pf3D7_13_v3.675881	Pf3D7_13_v3: 675,881	722	0.9	98.3	non-syn	C	C (1)	1	A	A (0)	0	S	Y	C	N/A
PF3D7_0317300	2775	PF3D7_0317300_2775	S	1								PF3D7_1317000_50	NGS_SNP.Pf3D7_13_v3.708494	Pf3D7_13_v3: 708,494	50	1	88.7	non-syn	G	G (1)	1	T	T (0)	0	S	I	G	N/A
PF3D7_0317300	2815	PF3D7_0317300_2815	S	1								PF3D7_1317200_1264	NGS_SNP.Pf3D7_13_v3.725750	Pf3D7_13_v3: 725,750	1264	1	86.1	non-syn	A	A (1)	1	G	G (0)	0	S	G	A	N/A
PF3D7_0317300	2818	PF3D7_0317300_2818	S	1								PF3D7_1317200_1831	NGS_SNP.Pf3D7_13_v3.727452	Pf3D7_13_v3: 727,452	1831	0.9	95.7	non-syn	G	G (1)	1	A	A (0)	0	S	N	G	N/A
PF3D7_0317300	2820	PF3D7_0317300_2820	S	1								PF3D7_1317200_2581	NGS_SNP.Pf3D7_13_v3.729702	Pf3D7_13_v3: 729,702	2581	0.9	96.5	non-syn	C	C (1)	1	A	A (0)	0	S	Y	C	N/A
PF3D7_0317300	2843	PF3D7_0317300_2843	S	1								PF3D7_1317600_405	NGS_SNP.Pf3D7_13_v3.736751	Pf3D7_13_v3: 736,751	405	0.9	97.4	non-syn	G	G (1)	1	A	A (0)	0	S	K	G	N/A
PF3D7_0317300	2939	PF3D7_0317300_2939	S	1								PF3D7_1317600_405	NGS_SNP.Pf3D7_13_v3.736752	Pf3D7_13_v3: 736,752	405	0.9	97.4	non-syn	T	T (1)	1	A	A (0)	0	S	K	T	N/A
PF3D7_0317300	2947	PF3D7_0317300_2947	S	1								PF3D7_1317600_414	NGS_SNP.Pf3D7_13_v3.736777	Pf3D7_13_v3: 736,777	414	0.9	95.7	non-syn	T	T (1)	1	G	G (0)	0	S	A	T	N/A
PF3D7_0317300	2978	PF3D7_0317300_2978	S	1								PF3D7_1318300_622	NGS_SNP.Pf3D7_13_v3.755774	Pf3D7_13_v3: 755,774	622	0.9	98.3	non-syn	G	G (1)	1	A	A (0)	0	S	N	G	N/A
PF3D7_0317300	2980	PF3D7_0317300_2980	S	1								PF3D7_1318700_24	NGS_SNP.Pf3D7_13_v3.772825	Pf3D7_13_v3: 772,825	24	0.9	97.4	non-syn	C	C (1)	1	A	A (0)	0	S	I	C	G
PF3D7_0317300	2992	PF3D7_0317300_2992	S	1								PF3D7_1318800_19	NGS_SNP.Pf3D7_13_v3.776691	Pf3D7_13_v3: 776,691	19	0.9	98.3	non-syn	T	T (1)	1	G	G (0)	0	S	R	T	A
PF3D7_0317300	2994	PF3D7_0317300_2994	S	1								PF3D7_1319000_654	NGS_SNP.Pf3D7_13_v3.786070	Pf3D7_13_v3: 786,070	654	0.9	96.5	non-syn	C	C (1)	1	A	A (0)	0	S	Y	C	N/A
PF3D7_0317300	3052	PF3D7_0317300_3052	S	1								PF3D7_1319600_130	NGS_SNP.Pf3D7_13_v3.810575	Pf3D7_13_v3: 810,575	130	0.9	95.7	non-syn	C	C (1)	1	T	T (0)	0	S	L	C	N/A
PF3D7_0317300	3307	PF3D7_0317300_3307	S	1								PF3D7_1319600_620	NGS_SNP.Pf3D7_13_v3.812045	Pf3D7_13_v3: 812,045	620	0.9	96.5	non-syn	G	G (1)	1	A	A (0)	0	S	N	G	N/A
PF3D7_0317300	3309	PF3D7_0317300_3309	S	1								PF3D7_1320700_938	NGS_SNP.Pf3D7_13_v3.852474	Pf3D7_13_v3: 852,474	938	0.9	97.4	non-syn	C	C (1)	1	T	T (0)	0	S	F	C	N/A
PF3D7_0317400	2	PF3D7_0317400_2	S	1								PF3D7_1321100_1119	NGS_SNP.Pf3D7_13_v3.868700	Pf3D7_13_v3: 868,700	1119	0.9	96.5	non-syn	C	C (1)	1	T	T (0)	0	S	N	C	G
PF3D7_0317400	51	PF3D7_0317400_51	S	1								PF3D7_1321100_1279	NGS_SNP.Pf3D7_13_v3.868220	Pf3D7_13_v3: 868,220	1279	0.9	96.5	non-syn	G	G (1)	1	A	A (0)	0	S	F	G	C
PF3D7_0317500	254	PF3D7_0317500_254	S	1								PF3D7_1321100_1309	NGS_SNP.Pf3D7_13_v3.868130	Pf3D7_13_v3: 868,130	1309	0.9	95.7	non-syn	C	C (1)	1	T	T (0)	0	S	N	C	G
PF3D7_0317500	515	PF3D7_0317500_515	S	1								PF3D7_1321100_1414	NGS_SNP.Pf3D7_13_v3.867815	Pf3D7_13_v3: 867,815	1414	0.9	98.3	non-syn	G	G (1)	1	T	T (0)	0	S	Y	G	C
PF3D7_0317500	1452	PF3D7_0317500_1452	S	1								PF3D7_1321100_2376	NGS_SNP.Pf3D7_13_v3.864930	Pf3D7_13_v3: 864,930	2376	0.9	95.7	non-syn	T	T (1)	1	C	C (0)	0	S	G	T	A
PF3D7_0317500	1531	PF3D7_0317500_1531	S	1								PF3D7_1321100_611	NGS_SNP.Pf3D7_13_v3.870224	Pf3D7_13_v3: 870,224	611	0.9	93.9	non-syn	C	C (1)	1	A	A (0)	0	S	I	C	G
PF3D7_0317500	1534	PF3D7_0317500_1534	S	1								PF3D7_1321100_695	NGS_SNP.Pf3D7_13_v3.869972	Pf3D7_13_v3: 869,972	695	0.9	95.7	non-syn	G	G (1)	1	T	T (0)	0	S	Y	G	C
PF3D7_0317500	1595	PF3D7_0317500_1595	S	1								PF3D7_1321100_974	NGS_SNP.Pf3D7_13_v3.869135	Pf3D7_13_v3: 869,135	974	1	84.3	non-syn	C	C (1)	1	T	T (0)	0	S	N	C	G
PF3D7_0317600	20	PF3D7_0317600_20	S	1								PF3D7_1321300_1225	NGS_SNP.Pf3D7_13_v3.882591	Pf3D7_13_v3: 882,591	1225	0.9	97.4	non-syn	G	G (1)	1	A	A (0)	0	S	L	G	C
PF3D7_0317600	68	PF3D7_0317600_68	S	1								PF3D7_1321300_1877	NGS_SNP.Pf3D7_13_v3.880635	Pf3D7_13_v3: 880,635	1877	0.9	98.3	non-syn	C	C (1)	1	A	A (0)	0	S	I	C	G
PF3D7_0317700	244	PF3D7_0317700_244	S	1								PF3D7_1321700_252	NGS_SNP.Pf3D7_13_v3.903138	Pf3D7_13_v3: 903,138	252	0.9	98.3	non-syn	T	T (1)	1	G	G (0)	0	S	R	T	N/A
PF3D7_0317700	272	PF3D7_0317700_272	S	1								PF3D7_1321700_296	NGS_SNP.Pf3D7_13_v3.903269	Pf3D7_13_v3: 903,269	296	0.9	98.3	non-syn	C	C (1)	1	A	A (0)	0	S	Y	C	N/A
PF3D7_0317700	287	PF3D7_0317700_287	S	1								PF3D7_1322100_1143	NGS_SNP.Pf3D7_13_v3.924398	Pf3D7_13_v3: 924,398	1143	0.9	97.4	non-syn	G	G (1)	1	C	C (0)	0	S	T	G	N/A
PF3D7_0317700	323	PF3D7_0317700_323	S	1								PF3D7_1322100_2005	NGS_SNP.Pf3D7_13_v3.926984	Pf3D7_13_v3: 926,984	2005	0.9	97.4	non-syn	C	C (1)	1	A	A (0)	0	S	Y	C	N/A
PF3D7_0317700	339	PF3D7_0317700_339	S	1								PF3D7_1322100_2268	NGS_SNP.Pf3D7_13_v3.928174	Pf3D7_13_v3: 928,174	2268	0.9	94.8	non-syn	A	A (1)	1	G	G (0)	0	S	G	A	N/A
PF3D7_0317700	356	PF3D7_0317700_356	S	1								PF3D7_1322100_2272	NGS_SNP.Pf3D7_13_v3.928188	Pf3D7_13_v3: 928,188	2272	0.9	95.7	non-syn	C	C (1)	1	A	A (0)	0	S	R	C	N/A
PF3D7_0317700	374	PF3D7_0317700_374	S	1								PF3D7_1322200_2396	NGS_SNP.Pf3D7_13_v3.940448	Pf3D7_13_v3: 940,448	2396	0.9	92.2	non-syn	T	T (1)	1	G	G (0)	0	S	A	T	N/A
PF3D7_0317700	453	PF3D7_0317700_453	S	1								PF3D7_1322200_3055	NGS_SNP.Pf3D7_13_v3.942425	Pf3D7_13_v3: 942,425	3055	0.9	97.4	non-syn	A	A (1)	1	C	C (0)	0	S	R	A	N/A
PF3D7_0317700	506	PF3D7_0317700_506	S	1								PF3D7_1322300_1043	NGS_SNP.Pf3D7_13_v3.945854	Pf3D7_13_v3: 945,854	1043	0.9	96.5	non-syn	C	C (1)	1	G	G (0)	0	S	T	C	G
PF3D7_0317700	514	PF3D7_0317700_514	S	1								PF3D7_1322300_823	NGS_SNP.Pf3D7_13_v3.946514	Pf3D7_13_v3: 946,514	823	0.9	96.5	non-syn	G	G (1)	1	T	T (0)	0	S	Y	G	C
PF3D7_0317700	579	PF3D7_0317700_579	S	1								PF3D7_1323300_29	NGS_SNP.Pf3D7_13_v3.970363	Pf3D7_13_v3: 970,363	29	1	87.8	non-syn	G	G (1)	1	A	A (0)	0	S	N	G	N/A
PF3D7_0317700	589	PF3D7_0317700_589	S	1								PF3D7_1323900_105	NGS_SNP.Pf3D7_13_v3.989781	Pf3D7_13_v3: 989,781	105	0.9	100	non-syn	G	G (1)	1	T	T (0)	0	S	I	G	N/A
PF3D7_0317700	1214	PF3D7_0317700_1214	S	1								PF3D7_1324000_1149	NGS_SNP.Pf3D7_13_v3.991833	Pf3D7_13_v3: 991,833	1149	0.9	99.1	non-syn	G	G (1)	1	C	C (0)	0	S	W	G	C
PF3D7_0317700	1294	PF3D7_0317700_1294	S	1								PF3D7_1324300_4054	NGS_SNP.Pf3D7_13_v3.1007143	Pf3D7_13_v3: 1,007,143	4054	0.9	99.1	non-syn	G	G (1)	1	A	A (0)	0	S	F	G	C
[truncated: 20,087 more rows]

## Sheet: thr_phospho_sites
Protein	Position	Prot_pos	Residue	Conservation			Total T in proteome	167086				Gene_prot_pos	SNP Id	Location	Position in protein	% Minor Alleles	% Calls	Phenotype	Major Allele	Major Allele	Major Allele Frequency	Minor Allele	Minor Allele	Minor Allele Frequency	Major Product	Minor Product	Reference Allele	Reference Allele (gene strand)
[truncated: 4,956 more rows]

[truncated: 2 more sheets: tyr_phospho_sites, non_syn SNPS]
