# Supplementary material for: Phosphorylation in the Plasmodium falciparum Proteome: A Meta-Analysis of Publicly Available Data Sets
Source: J Proteome Res. 2024 Oct 30;23(12):5326–41. doi: 10.1021/acs.jproteome.4c00418 (PMC11629380; doi:10.1021/acs.jproteome.4c00418)
Supplement: Supplementary file 9 — pr4c00418_si_009.txt [file pr4c00418_si_009.txt]

Prot_pos	Protein	Position	Residue	Conservation.out.of.aligned	ConservationSNPs	cat	disorder_score	disordered
PF3D7_1366900_33	PF3D7_1366900	33	S	0.181818182	0.4	Silver	0.95	TRUE
PF3D7_0914000_207	PF3D7_0914000	207	S	0.045454545	0.52	Silver	1.0	TRUE
PF3D7_1221000_1438	PF3D7_1221000	1438	S	0.047619048	0.52	Bronze	1.0	TRUE
PF3D7_0929400_936	PF3D7_0929400	936	S	0.115384615	0.53	Silver	0.03	FALSE
PF3D7_1033100_796	PF3D7_1033100	796	S	0.130434783	0.54	Gold	1.0	TRUE
PF3D7_1216400_443	PF3D7_1216400	443	S	0.043478261	0.56	Gold	1.0	TRUE
PF3D7_1004200_914	PF3D7_1004200	914	S	0.227272727	0.57	Silver	1.0	TRUE
PF3D7_0507800_1052	PF3D7_0507800	1052	S	0.227272727	0.58	Gold	1.0	TRUE
PF3D7_1119900_1093	PF3D7_1119900	1093	S	0.307692308	0.58	Bronze	1.0	TRUE
PF3D7_0930300_127	PF3D7_0930300	127	S	0.217391304	0.6	Bronze	1.0	TRUE
PF3D7_0519600_504	PF3D7_0519600	504	S	0.136363636	0.65	Bronze	1.0	TRUE
PF3D7_0709700_238	PF3D7_0709700	238	S	0.217391304	0.65	Silver	0.025	FALSE
PF3D7_0311300_870	PF3D7_0311300	870	S	0.75	0.66	Silver	0.616	FALSE
PF3D7_0905400_804	PF3D7_0905400	804	S	0.391304348	0.67	Gold	1.0	TRUE
PF3D7_0912800_203	PF3D7_0912800	203	S	0.090909091	0.67	Gold	0.687	FALSE
PF3D7_1107300_2657	PF3D7_1107300	2657	S	0.2	0.67	Bronze	1.0	TRUE
PF3D7_1411200_381	PF3D7_1411200	381	T	0.391304348	0.67	Bronze	0.857	TRUE
PF3D7_1431500_710	PF3D7_1431500	710	S	0.260869565	0.67	Silver	0.927	TRUE
PF3D7_0308300_110	PF3D7_0308300	110	S	0.333333333	0.68	Gold	0.917	TRUE
PF3D7_0501800_183	PF3D7_0501800	183	S	0.173913043	0.68	Bronze	0.926	TRUE
PF3D7_0103100_885	PF3D7_0103100	885	S	0.090909091	0.69	Gold	1.0	TRUE
PF3D7_0215600_75	PF3D7_0215600	75	S	0.071428571	0.69	Gold	0.978	TRUE
PF3D7_0704600_2139	PF3D7_0704600	2139	S	0.217391304	0.69	Silver	1.0	TRUE
PF3D7_0710200_1007	PF3D7_0710200	1007	S	0.142857143	0.69	Gold	1.0	TRUE
PF3D7_0721000_2257	PF3D7_0721000	2257	T	0.052631579	0.69	Bronze	1.0	TRUE
PF3D7_0615900_655	PF3D7_0615900	655	S	0.055555556	0.7	Silver	1.0	TRUE
PF3D7_1300600_64	PF3D7_1300600	64	S	1	0.7	Bronze	0.292	FALSE
PF3D7_1035200_44	PF3D7_1035200	44	S	0.5	0.72	Silver	0.529	FALSE
PF3D7_1036900_487	PF3D7_1036900	487	S	0.5	0.72	Bronze	0.982	TRUE
PF3D7_1468900_17	PF3D7_1468900	17	T	0.347826087	0.72	Gold	0.959	TRUE
PF3D7_0603800_1262	PF3D7_0603800	1262	S	0.75	0.73	Bronze	1.0	TRUE
PF3D7_0615600_2054	PF3D7_0615600	2054	S	0.086956522	0.73	Gold	1.0	TRUE
PF3D7_1138500_839	PF3D7_1138500	839	S	0.304347826	0.73	Gold	0.974	TRUE
PF3D7_0202000_544	PF3D7_0202000	544	T	1	0.74	Bronze	0.945	TRUE
PF3D7_0711500_78	PF3D7_0711500	78	S	0.565217391	0.74	Bronze	0.117	FALSE
PF3D7_1016300_628	PF3D7_1016300	628	S	0.333333333	0.74	Silver	0.683	FALSE
PF3D7_1031300_537	PF3D7_1031300	537	S	0.285714286	0.75	Gold	0.961	TRUE
PF3D7_1215400_348	PF3D7_1215400	348	S	1	0.75	Silver	0.945	TRUE
PF3D7_1440800_219	PF3D7_1440800	219	S	0.043478261	0.75	Gold	1.0	TRUE
PF3D7_0214100_1235	PF3D7_0214100	1235	S	0.041666667	0.77	Gold	0.972	TRUE
PF3D7_1203300_370	PF3D7_1203300	370	S	0.095238095	0.77	Gold	0.917	TRUE
PF3D7_1203300_376	PF3D7_1203300	376	S	0.095238095	0.78	Silver	0.908	TRUE
PF3D7_0936000_77	PF3D7_0936000	77	S	0.5	0.8	Gold	0.627	FALSE
PF3D7_1353400_587	PF3D7_1353400	587	S	0.111111111	0.8	NA	0.981	TRUE
PF3D7_0415200_934	PF3D7_0415200	934	T	0.066666667	0.81	Gold	1.0	TRUE
PF3D7_0802300_287	PF3D7_0802300	287	S	0.260869565	0.81	Bronze	1.0	TRUE
PF3D7_0913600_921	PF3D7_0913600	921	S	0.130434783	0.81	Gold	0.882	TRUE
PF3D7_1209400_225	PF3D7_1209400	225	S	0.130434783	0.81	Gold	0.99	TRUE
PF3D7_1429400_2440	PF3D7_1429400	2440	S	0.047619048	0.81	Bronze	1.0	TRUE
PF3D7_0106000_360	PF3D7_0106000	360	S	0.086956522	0.82	Silver	0.991	TRUE
PF3D7_0308100_653	PF3D7_0308100	653	S	0.368421053	0.82	Silver	0.872	TRUE
PF3D7_0323700_137	PF3D7_0323700	137	S	0.333333333	0.82	Gold	0.971	TRUE
PF3D7_0501400_686	PF3D7_0501400	686	S	0.2	0.82	Bronze	0.949	TRUE
PF3D7_0704300_623	PF3D7_0704300	623	S	0.333333333	0.82	Silver	1.0	TRUE
PF3D7_0720900_145	PF3D7_0720900	145	S	0.105263158	0.82	Silver	0.996	TRUE
PF3D7_1209500_137	PF3D7_1209500	137	S	0.56	0.82	Silver	0.954	TRUE
PF3D7_1209500_137	PF3D7_1209500	137	S	0.56	0.82	Silver	0.954	TRUE
PF3D7_1211900_86	PF3D7_1211900	86	S	0.086956522	0.82	Gold	1.0	TRUE
PF3D7_1308400_1236	PF3D7_1308400	1236	S	0.333333333	0.82	Bronze	1.0	TRUE
PF3D7_0914000_203	PF3D7_0914000	203	S	0.090909091	0.83	Silver	1.0	TRUE
PF3D7_1207200_896	PF3D7_1207200	896	S	0.6	0.83	Bronze	1.0	TRUE
PF3D7_0317400_64	PF3D7_0317400	64	S	0.130434783	0.84	Bronze	0.957	TRUE
PF3D7_0407800_1680	PF3D7_0407800	1680	S	0.076923077	0.84	Gold	1.0	TRUE
PF3D7_0615900_551	PF3D7_0615900	551	S	0.055555556	0.84	Gold	1.0	TRUE
PF3D7_0401800_93	PF3D7_0401800	93	S	0.666666667	0.85	Bronze	0.959	TRUE
PF3D7_0401800_94	PF3D7_0401800	94	T	0.666666667	0.85	Silver	0.95	TRUE
PF3D7_0613900_1157	PF3D7_0613900	1157	S	0.142857143	0.85	Gold	1.0	TRUE
PF3D7_1343800_1745	PF3D7_1343800	1745	S	0.642857143	0.85	Bronze	1.0	TRUE
PF3D7_0507800_1076	PF3D7_0507800	1076	S	0.130434783	0.86	Gold	0.994	TRUE
PF3D7_0715800_148	PF3D7_0715800	148	S	0.347826087	0.86	Silver	0.975	TRUE
PF3D7_0716100_468	PF3D7_0716100	468	S	0.5	0.86	Silver	1.0	TRUE
PF3D7_0730500_582	PF3D7_0730500	582	S	0.833333333	0.86	Bronze	1.0	TRUE
PF3D7_1323800_862	PF3D7_1323800	862	S	0.086956522	0.86	Silver	1.0	TRUE
PF3D7_1415600_491	PF3D7_1415600	491	S	0.428571429	0.86	Bronze	1.0	TRUE
PF3D7_1419400_975	PF3D7_1419400	975	S	0.315789474	0.86	Silver	0.999	TRUE
PF3D7_1429400_2508	PF3D7_1429400	2508	S	0.095238095	0.86	Gold	1.0	TRUE
PF3D7_0110100_653	PF3D7_0110100	653	S	0.090909091	0.87	Gold	0.988	TRUE
PF3D7_0413100_124	PF3D7_0413100	124	S	0.4	0.87	NA	0.348	FALSE
PF3D7_0704200_335	PF3D7_0704200	335	S	1	0.87	Bronze	0.675	FALSE
PF3D7_0305600_83	PF3D7_0305600	83	S	0.090909091	0.88	Bronze	0.973	TRUE
PF3D7_0412400_129	PF3D7_0412400	129	S	0.25	0.88	Gold	0.067	FALSE
PF3D7_0412400_129	PF3D7_0412400	129	S	0.25	0.88	Gold	0.067	FALSE
PF3D7_0412400_129	PF3D7_0412400	129	S	0.25	0.88	Gold	0.067	FALSE
PF3D7_0412400_129	PF3D7_0412400	129	S	0.25	0.88	Gold	0.067	FALSE
PF3D7_0412400_129	PF3D7_0412400	129	S	0.25	0.88	Gold	0.067	FALSE
PF3D7_0412400_129	PF3D7_0412400	129	S	0.25	0.88	Gold	0.067	FALSE
PF3D7_0412400_129	PF3D7_0412400	129	S	0.25	0.88	Gold	0.067	FALSE
PF3D7_0412400_129	PF3D7_0412400	129	S	0.25	0.88	Gold	0.067	FALSE
PF3D7_0412400_129	PF3D7_0412400	129	S	0.25	0.88	Gold	0.067	FALSE
PF3D7_0803600_982	PF3D7_0803600	982	S	0.133333333	0.88	Bronze	1.0	TRUE
PF3D7_1014900_487	PF3D7_1014900	487	S	0.222222222	0.88	Gold	1.0	TRUE
PF3D7_1032900_646	PF3D7_1032900	646	S	0.086956522	0.88	Gold	1.0	TRUE
PF3D7_1108000_508	PF3D7_1108000	508	S	0.217391304	0.88	NA	0.736	FALSE
PF3D7_0113000_193	PF3D7_0113000	193	Y	1	0.89	Bronze	0.546	FALSE
PF3D7_1033100_683	PF3D7_1033100	683	S	0.217391304	0.89	Silver	1.0	TRUE
PF3D7_1237200_1394	PF3D7_1237200	1394	S	0.045454545	0.89	Silver	1.0	TRUE
PF3D7_0104300_225	PF3D7_0104300	225	S	0.375	0.9	Gold	1.0	TRUE
PF3D7_0505700_879	PF3D7_0505700	879	S	0.136363636	0.9	Gold	0.975	TRUE
PF3D7_0706500_1481	PF3D7_0706500	1481	S	1	0.9	Bronze	0.987	TRUE
PF3D7_0725000_1041	PF3D7_0725000	1041	S	0.47826087	0.9	Silver	0.986	TRUE
PF3D7_0801000_393	PF3D7_0801000	393	S	0.142857143	0.9	Bronze	0.984	TRUE
PF3D7_0804500_5225	PF3D7_0804500	5225	S	0.388888889	0.9	NA	0.983	TRUE
PF3D7_0819700_445	PF3D7_0819700	445	S	0.045454545	0.9	Bronze	0.994	TRUE
PF3D7_1104900_603	PF3D7_1104900	603	T	0.086956522	0.9	Silver	1.0	TRUE
PF3D7_1237900_576	PF3D7_1237900	576	S	0.357142857	0.9	Gold	0.932	TRUE
PF3D7_1319400_105	PF3D7_1319400	105	S	0.333333333	0.9	Gold	0.998	TRUE
PF3D7_1400200_67	PF3D7_1400200	67	S	0.333333333	0.9	NA	0.203	FALSE
PF3D7_0110100_280	PF3D7_0110100	280	S	0.045454545	0.91	Silver	0.848	TRUE
PF3D7_0403200_501	PF3D7_0403200	501	S	1	0.91	Silver	0.947	TRUE
PF3D7_0515300_1818	PF3D7_0515300	1818	S	0.173913043	0.91	Gold	1.0	TRUE
PF3D7_0531100_631	PF3D7_0531100	631	S	0.6	0.91	Bronze	1.0	TRUE
PF3D7_0726300_720	PF3D7_0726300	720	T	0.045454545	0.91	Bronze	0.984	TRUE
PF3D7_1035000_651	PF3D7_1035000	651	S	0.318181818	0.91	Gold	1.0	TRUE
PF3D7_1237200_1396	PF3D7_1237200	1396	S	0.136363636	0.91	Silver	1.0	TRUE
PF3D7_1401200_128	PF3D7_1401200	128	T	0.833333333	0.91	Gold	0.753	FALSE
PF3D7_0104300_3103	PF3D7_0104300	3103	S	0.0625	0.92	Silver	1.0	TRUE
PF3D7_0302500_1404	PF3D7_0302500	1404	S	0.222222222	0.92	Bronze	1.0	TRUE
PF3D7_0420000_2743	PF3D7_0420000	2743	S	1	0.92	Bronze	0.998	TRUE
PF3D7_0610200_160	PF3D7_0610200	160	S	0.142857143	0.92	Gold	0.886	TRUE
PF3D7_0707300_377	PF3D7_0707300	377	S	0.777777778	0.92	Bronze	0.888	TRUE
PF3D7_0714600_3	PF3D7_0714600	3	S	0.608695652	0.92	Silver	0.963	TRUE
PF3D7_0725000_922	PF3D7_0725000	922	S	0.086956522	0.92	Gold	1.0	TRUE
PF3D7_0725100_257	PF3D7_0725100	257	S	0.0625	0.92	Silver	1.0	TRUE
PF3D7_0822900_1017	PF3D7_0822900	1017	S	0.304347826	0.92	Silver	0.993	TRUE
PF3D7_1114900_1278	PF3D7_1114900	1278	S	0.086956522	0.92	Gold	0.988	TRUE
PF3D7_1122900_4105	PF3D7_1122900	4105	T	0.090909091	0.92	Silver	0.98	TRUE
PF3D7_1218300_160	PF3D7_1218300	160	S	0.590909091	0.92	Gold	0.504	FALSE
PF3D7_1240600_129	PF3D7_1240600	129	S	0.666666667	0.92	NA	0.284	FALSE
PF3D7_1306800_151	PF3D7_1306800	151	S	0.304347826	0.92	Bronze	0.785	FALSE
PF3D7_0217600_1169	PF3D7_0217600	1169	S	0.142857143	0.93	Bronze	1.0	TRUE
PF3D7_0307700_461	PF3D7_0307700	461	S	0.157894737	0.93	Silver	0.972	TRUE
PF3D7_0610200_172	PF3D7_0610200	172	S	0.142857143	0.93	Gold	0.814	TRUE
PF3D7_0812100_1318	PF3D7_0812100	1318	S	0.260869565	0.93	Bronze	1.0	TRUE
PF3D7_0903300_1734	PF3D7_0903300	1734	T	1	0.93	Bronze	1.0	TRUE
PF3D7_1036900_151	PF3D7_1036900	151	S	0.857142857	0.93	Gold	0.984	TRUE
PF3D7_1201500_497	PF3D7_1201500	497	S	0.130434783	0.93	Bronze	0.772	FALSE
PF3D7_1203300_359	PF3D7_1203300	359	S	0.095238095	0.93	Silver	1.0	TRUE
PF3D7_1310400_242	PF3D7_1310400	242	S	0.75	0.93	Bronze	0.909	TRUE
PF3D7_1316100_1387	PF3D7_1316100	1387	S	0.318181818	0.93	Gold	0.982	TRUE
PF3D7_1335300_333	PF3D7_1335300	333	S	0.285714286	0.93	Bronze	0.61	FALSE
PF3D7_1335300_333	PF3D7_1335300	333	S	0.285714286	0.93	Bronze	0.61	FALSE
PF3D7_1335400_333	PF3D7_1335400	333	S	0.333333333	0.93	NA	0.613	FALSE
PF3D7_1403100_1278	PF3D7_1403100	1278	S	0.045454545	0.93	Bronze	1.0	TRUE
PF3D7_0407800_1669	PF3D7_0407800	1669	T	0.076923077	0.94	Gold	1.0	TRUE
PF3D7_0503300_157	PF3D7_0503300	157	S	0.181818182	0.94	Bronze	0.639	FALSE
PF3D7_0532300_349	PF3D7_0532300	349	T	1	0.94	Bronze	0.177	FALSE
PF3D7_0606600_1420	PF3D7_0606600	1420	S	0.666666667	0.94	Gold	1.0	TRUE
PF3D7_0830500_449	PF3D7_0830500	449	S	0.235294118	0.94	Gold	0.892	TRUE
PF3D7_0919800_908	PF3D7_0919800	908	T	0.782608696	0.94	Silver	0.974	TRUE
PF3D7_1209400_231	PF3D7_1209400	231	S	0.043478261	0.94	Gold	0.988	TRUE
PF3D7_1228400_210	PF3D7_1228400	210	S	0.045454545	0.94	Gold	0.975	TRUE
PF3D7_1417200_3646	PF3D7_1417200	3646	S	0.428571429	0.94	Silver	1.0	TRUE
PF3D7_1443100_397	PF3D7_1443100	397	S	1	0.94	Gold	0.917	TRUE
PF3D7_0113200_367	PF3D7_0113200	367	Y	0.285714286	0.95	Gold	0.937	TRUE
PF3D7_0304100_14	PF3D7_0304100	14	T	0.043478261	0.95	Silver	0.926	TRUE
PF3D7_0621100_154	PF3D7_0621100	154	S	0.826086957	0.95	Bronze	0.92	TRUE
PF3D7_0730900_1894	PF3D7_0730900	1894	Y	0.166666667	0.95	Silver	0.971	TRUE
PF3D7_0812100_1298	PF3D7_0812100	1298	S	0.173913043	0.95	Bronze	1.0	TRUE
PF3D7_0910200_824	PF3D7_0910200	824	S	1	0.95	Silver	1.0	TRUE
PF3D7_1002100_552	PF3D7_1002100	552	S	0.5	0.95	Bronze	0.886	TRUE
PF3D7_1021800_1311	PF3D7_1021800	1311	S	0.25	0.95	Gold	1.0	TRUE
PF3D7_1026600_1686	PF3D7_1026600	1686	S	1	0.95	Gold	0.541	FALSE
PF3D7_1307900_477	PF3D7_1307900	477	T	0.260869565	0.95	Silver	0.9	TRUE
PF3D7_1359600_1805	PF3D7_1359600	1805	S	1	0.95	Gold	1.0	TRUE
PF3D7_1405100_747	PF3D7_1405100	747	S	0.142857143	0.95	Gold	1.0	TRUE
PF3D7_1433400_4706	PF3D7_1433400	4706	S	0.875	0.95	Gold	1.0	TRUE
PF3D7_1446500_1377	PF3D7_1446500	1377	S	0.461538462	0.95	Silver	1.0	TRUE
PF3D7_1448500_1756	PF3D7_1448500	1756	S	0.166666667	0.95	Bronze	1.0	TRUE
PF3D7_1458500_666	PF3D7_1458500	666	T	0.368421053	0.95	Silver	1.0	TRUE
PF3D7_1474200_480	PF3D7_1474200	480	S	0.076923077	0.95	Silver	1.0	TRUE
PF3D7_0309000_295	PF3D7_0309000	295	S	0.130434783	0.96	Bronze	0.976	TRUE
PF3D7_0515300_1452	PF3D7_0515300	1452	S	0.130434783	0.96	Gold	1.0	TRUE
PF3D7_0522400_2502	PF3D7_0522400	2502	S	0.733333333	0.96	Bronze	1.0	TRUE
PF3D7_0522400_7079	PF3D7_0522400	7079	S	0.8	0.96	Gold	1.0	TRUE
PF3D7_0717200_156	PF3D7_0717200	156	S	0.130434783	0.96	Bronze	0.953	TRUE
PF3D7_0820000_1451	PF3D7_0820000	1451	S	0.782608696	0.96	Bronze	1.0	TRUE
PF3D7_1209300_1169	PF3D7_1209300	1169	S	0.5	0.96	Silver	0.993	TRUE
PF3D7_1317800_29	PF3D7_1317800	29	S	0.739130435	0.96	Gold	0.021	FALSE
PF3D7_1318300_611	PF3D7_1318300	611	S	0.7	0.96	Bronze	1.0	TRUE
PF3D7_1368200_591	PF3D7_1368200	591	S	0.045454545	0.96	Bronze	0.26	FALSE
PF3D7_0201500_167	PF3D7_0201500	167	T	0.166666667	0.97	Bronze	0.92	TRUE
PF3D7_0212500_286	PF3D7_0212500	286	S	0.272727273	0.97	Gold	1.0	TRUE
PF3D7_0313000_129	PF3D7_0313000	129	T	0.272727273	0.97	Bronze	0.918	TRUE
PF3D7_0500800_680	PF3D7_0500800	680	S	0.333333333	0.97	Gold	0.963	TRUE
PF3D7_0510100_1177	PF3D7_0510100	1177	T	0.173913043	0.97	Bronze	1.0	TRUE
PF3D7_0610200_645	PF3D7_0610200	645	S	0.285714286	0.97	Silver	0.985	TRUE
PF3D7_0616900_265	PF3D7_0616900	265	T	0.6	0.97	Silver	0.976	TRUE
PF3D7_0703200_1207	PF3D7_0703200	1207	S	0.304347826	0.97	Silver	1.0	TRUE
PF3D7_0704800_910	PF3D7_0704800	910	S	0.333333333	0.97	Gold	1.0	TRUE
PF3D7_0819700_285	PF3D7_0819700	285	S	0.090909091	0.97	Silver	0.98	TRUE
PF3D7_0831300_437	PF3D7_0831300	437	S	0.857142857	0.97	Gold	0.916	TRUE
PF3D7_0904900_296	PF3D7_0904900	296	S	0.5	0.97	Silver	0.997	TRUE
PF3D7_0907700_93	PF3D7_0907700	93	S	0.304347826	0.97	Gold	0.891	TRUE
PF3D7_1008000_655	PF3D7_1008000	655	S	0.333333333	0.97	Bronze	1.0	TRUE
PF3D7_1126700_770	PF3D7_1126700	770	S	0.565217391	0.97	Gold	0.917	TRUE
PF3D7_1209300_1121	PF3D7_1209300	1121	S	1	0.97	Bronze	0.52	FALSE
PF3D7_1232400_16	PF3D7_1232400	16	S	0.913043478	0.97	Bronze	0.853	TRUE
PF3D7_1318300_213	PF3D7_1318300	213	S	0.8	0.97	Gold	1.0	TRUE
PF3D7_1337900_45	PF3D7_1337900	45	S	0.5	0.97	Gold	0.759	FALSE
PF3D7_1419400_841	PF3D7_1419400	841	S	0.157894737	0.97	Gold	1.0	TRUE
PF3D7_1449100_236	PF3D7_1449100	236	S	0.05	0.97	Silver	0.991	TRUE
PF3D7_1467600_1877	PF3D7_1467600	1877	S	0.5	0.97	Bronze	0.978	TRUE
PF3D7_1468100_2123	PF3D7_1468100	2123	S	0.181818182	0.97	Bronze	1.0	TRUE
PF3D7_0103100_897	PF3D7_0103100	897	S	0.136363636	0.98	Gold	1.0	TRUE
PF3D7_0110800_28	PF3D7_0110800	28	S	0.272727273	0.98	Gold	0.731	FALSE
PF3D7_0201900_1984	PF3D7_0201900	1984	S	0.2	0.98	Bronze	0.969	TRUE
PF3D7_0202000_411	PF3D7_0202000	411	S	0.333333333	0.98	Gold	0.948	TRUE
PF3D7_0212500_295	PF3D7_0212500	295	T	0.227272727	0.98	Bronze	1.0	TRUE
PF3D7_0303100_1230	PF3D7_0303100	1230	S	0.347826087	0.98	Silver	0.979	TRUE
PF3D7_0305100_1410	PF3D7_0305100	1410	S	0.428571429	0.98	Bronze	0.991	TRUE
PF3D7_0307700_377	PF3D7_0307700	377	S	0.052631579	0.98	Gold	0.986	TRUE
PF3D7_0401800_177	PF3D7_0401800	177	S	0.5	0.98	Bronze	0.962	TRUE
PF3D7_0401800_82	PF3D7_0401800	82	S	1	0.98	Silver	0.955	TRUE
PF3D7_0411300_510	PF3D7_0411300	510	S	0.055555556	0.98	NA	1.0	TRUE
PF3D7_0424700_670	PF3D7_0424700	670	S	0.2	0.98	Silver	0.977	TRUE
PF3D7_0513600_498	PF3D7_0513600	498	T	0.652173913	0.98	Bronze	0.997	TRUE
PF3D7_0530300_700	PF3D7_0530300	700	S	0.090909091	0.98	Gold	1.0	TRUE
PF3D7_0606000_394	PF3D7_0606000	394	S	0.5	0.98	Bronze	0.637	FALSE
PF3D7_0613300_409	PF3D7_0613300	409	T	0.043478261	0.98	Silver	1.0	TRUE
PF3D7_0703900_848	PF3D7_0703900	848	T	0.157894737	0.98	Bronze	1.0	TRUE
PF3D7_0705100_533	PF3D7_0705100	533	S	0.421052632	0.98	Gold	0.997	TRUE
PF3D7_0705500_458	PF3D7_0705500	458	S	0.454545455	0.98	Silver	0.99	TRUE
PF3D7_0707200_1656	PF3D7_0707200	1656	T	0.15	0.98	Gold	1.0	TRUE
PF3D7_0723800_781	PF3D7_0723800	781	S	0.266666667	0.98	Bronze	1.0	TRUE
PF3D7_0730500_223	PF3D7_0730500	223	S	1	0.98	Gold	1.0	TRUE
PF3D7_0730900_1884	PF3D7_0730900	1884	T	0.5	0.98	Gold	0.987	TRUE
PF3D7_0815800_948	PF3D7_0815800	948	S	0.318181818	0.98	Gold	1.0	TRUE
PF3D7_0827300_798	PF3D7_0827300	798	S	0.833333333	0.98	Gold	0.972	TRUE
PF3D7_0929400_142	PF3D7_0929400	142	S	0.769230769	0.98	Gold	0.586	FALSE
PF3D7_1013900_757	PF3D7_1013900	757	S	0.347826087	0.98	Gold	0.946	TRUE
PF3D7_1021500_139	PF3D7_1021500	139	S	0.217391304	0.98	Bronze	0.956	TRUE
PF3D7_1026600_1363	PF3D7_1026600	1363	T	0.666666667	0.98	Silver	0.821	TRUE
PF3D7_1107300_1737	PF3D7_1107300	1737	S	0.666666667	0.98	Gold	0.992	TRUE
PF3D7_1122500_214	PF3D7_1122500	214	S	0.714285714	0.98	Silver	1.0	TRUE
PF3D7_1135300_3	PF3D7_1135300	3	S	0.210526316	0.98	Gold	0.779	FALSE
PF3D7_1209400_195	PF3D7_1209400	195	S	0.173913043	0.98	Gold	0.989	TRUE
PF3D7_1214100_803	PF3D7_1214100	803	S	0.304347826	0.98	Bronze	0.983	TRUE
PF3D7_1230000_832	PF3D7_1230000	832	S	0.294117647	0.98	Gold	1.0	TRUE
PF3D7_1235300_885	PF3D7_1235300	885	S	0.304347826	0.98	Gold	0.991	TRUE
PF3D7_1237200_1383	PF3D7_1237200	1383	S	0.181818182	0.98	Bronze	1.0	TRUE
PF3D7_1241900_207	PF3D7_1241900	207	T	0.952380952	0.98	Silver	0.967	TRUE
PF3D7_1248700_1798	PF3D7_1248700	1798	S	0.444444444	0.98	Bronze	0.979	TRUE
PF3D7_1320900_125	PF3D7_1320900	125	S	0.217391304	0.98	Gold	0.732	FALSE
PF3D7_1325900_1093	PF3D7_1325900	1093	S	0.2	0.98	Bronze	1.0	TRUE
PF3D7_1334500_49	PF3D7_1334500	49	S	0.857142857	0.98	Gold	0.042	FALSE
PF3D7_1335700_62	PF3D7_1335700	62	S	0.357142857	0.98	Gold	1.0	TRUE
PF3D7_1343800_6410	PF3D7_1343800	6410	S	0.357142857	0.98	Silver	1.0	TRUE
PF3D7_1346400_2459	PF3D7_1346400	2459	S	0.304347826	0.98	Silver	1.0	TRUE
PF3D7_1348800_570	PF3D7_1348800	570	S	0.739130435	0.98	Silver	0.481	FALSE
PF3D7_1358200_1269	PF3D7_1358200	1269	S	0.333333333	0.98	Silver	0.998	TRUE
PF3D7_1364400_621	PF3D7_1364400	621	S	0.6	0.98	Gold	1.0	TRUE
PF3D7_1428200_339	PF3D7_1428200	339	S	0.80952381	0.98	Gold	0.825	TRUE
PF3D7_1441300_1131	PF3D7_1441300	1131	S	0.304347826	0.98	Silver	1.0	TRUE
PF3D7_1446500_1392	PF3D7_1446500	1392	S	0.076923077	0.98	Gold	1.0	TRUE
PF3D7_1446500_1409	PF3D7_1446500	1409	S	0.846153846	0.98	Bronze	1.0	TRUE
PF3D7_1447800_1726	PF3D7_1447800	1726	S	0.117647059	0.98	Gold	0.993	TRUE
PF3D7_1452400_218	PF3D7_1452400	218	S	0.166666667	0.98	Gold	0.959	TRUE
PF3D7_1468100_1725	PF3D7_1468100	1725	S	0.181818182	0.98	Bronze	0.999	TRUE
PF3D7_0103100_873	PF3D7_0103100	873	S	0.045454545	0.99	Gold	1.0	TRUE
PF3D7_0103100_933	PF3D7_0103100	933	S	0.318181818	0.99	Gold	1.0	TRUE
PF3D7_0103300_95	PF3D7_0103300	95	S	0.3	0.99	Silver	0.99	TRUE
PF3D7_0104300_171	PF3D7_0104300	171	S	0.4375	0.99	Silver	1.0	TRUE
PF3D7_0113200_339	PF3D7_0113200	339	S	0.857142857	0.99	Silver	0.955	TRUE
PF3D7_0113200_342	PF3D7_0113200	342	S	0.857142857	0.99	Bronze	0.953	TRUE
PF3D7_0206000_1104	PF3D7_0206000	1104	S	0.25	0.99	Silver	0.961	TRUE
PF3D7_0214300_1141	PF3D7_0214300	1141	S	0.6	0.99	Silver	1.0	TRUE
PF3D7_0214400_591	PF3D7_0214400	591	S	0.681818182	0.99	Bronze	0.15	FALSE
PF3D7_0214800_1098	PF3D7_0214800	1098	S	0.941176471	0.99	Gold	0.37	FALSE
PF3D7_0216800_427	PF3D7_0216800	427	S	0.173913043	0.99	Silver	1.0	TRUE
PF3D7_0306100_72	PF3D7_0306100	72	S	0.545454545	0.99	Gold	0.972	TRUE
PF3D7_0307700_37	PF3D7_0307700	37	S	0.842105263	0.99	Bronze	1.0	TRUE
PF3D7_0310500_2051	PF3D7_0310500	2051	S	0.4375	0.99	Gold	0.989	TRUE
PF3D7_0312500_294	PF3D7_0312500	294	S	0.304347826	0.99	Gold	1.0	TRUE
PF3D7_0317200_1002	PF3D7_0317200	1002	T	0.954545455	0.99	Silver	1.0	TRUE
PF3D7_0317700_1933	PF3D7_0317700	1933	S	0.285714286	0.99	Gold	1.0	TRUE
PF3D7_0321800_2211	PF3D7_0321800	2211	S	0.714285714	0.99	Bronze	0.972	TRUE
PF3D7_0403600_32	PF3D7_0403600	32	S	0.461538462	0.99	Silver	0.972	TRUE
PF3D7_0416300_318	PF3D7_0416300	318	S	0.416666667	0.99	Gold	1.0	TRUE
PF3D7_0418300_140	PF3D7_0418300	140	T	1	0.99	Gold	0.851	TRUE
PF3D7_0504000_1168	PF3D7_0504000	1168	S	0.782608696	0.99	Gold	1.0	TRUE
PF3D7_0504700_515	PF3D7_0504700	515	S	0.6	0.99	Silver	1.0	TRUE
PF3D7_0508500_199	PF3D7_0508500	199	S	0.086956522	0.99	Bronze	1.0	TRUE
PF3D7_0508700_574	PF3D7_0508700	574	S	0.347826087	0.99	Gold	1.0	TRUE
PF3D7_0510500_598	PF3D7_0510500	598	S	0.590909091	0.99	Bronze	0.655	FALSE
PF3D7_0515300_1460	PF3D7_0515300	1460	S	0.304347826	0.99	Gold	1.0	TRUE
PF3D7_0516700_912	PF3D7_0516700	912	S	0.318181818	0.99	Gold	0.986	TRUE
PF3D7_0522400_8234	PF3D7_0522400	8234	S	0.333333333	0.99	Silver	1.0	TRUE
PF3D7_0524100_593	PF3D7_0524100	593	S	0.157894737	0.99	Bronze	1.0	TRUE
PF3D7_0527200_77	PF3D7_0527200	77	S	0.409090909	0.99	Bronze	0.154	FALSE
PF3D7_0527600_180	PF3D7_0527600	180	S	0.210526316	0.99	Bronze	0.922	TRUE
PF3D7_0529800_629	PF3D7_0529800	629	T	0.428571429	0.99	Gold	0.607	FALSE
PF3D7_0605800_1440	PF3D7_0605800	1440	T	0.173913043	0.99	Gold	1.0	TRUE
PF3D7_0613800_542	PF3D7_0613800	542	S	1	0.99	Gold	1.0	TRUE
PF3D7_0615400_1809	PF3D7_0615400	1809	S	0.375	0.99	Gold	0.978	TRUE
PF3D7_0615400_2144	PF3D7_0615400	2144	S	0.25	0.99	Bronze	1.0	TRUE
PF3D7_0616900_15	PF3D7_0616900	15	S	0.333333333	0.99	Gold	0.981	TRUE
PF3D7_0616900_580	PF3D7_0616900	580	S	0.333333333	0.99	Gold	1.0	TRUE
PF3D7_0616900_859	PF3D7_0616900	859	S	0.133333333	0.99	Silver	1.0	TRUE
PF3D7_0619300_2278	PF3D7_0619300	2278	S	0.6	0.99	Silver	1.0	TRUE
PF3D7_0624600_2099	PF3D7_0624600	2099	T	0.545454545	0.99	Bronze	0.841	TRUE
PF3D7_0629700_2689	PF3D7_0629700	2689	S	0.214285714	0.99	Silver	1.0	TRUE
PF3D7_0704100_2495	PF3D7_0704100	2495	S	0.75	0.99	Silver	1.0	TRUE
PF3D7_0704100_623	PF3D7_0704100	623	S	0.5	0.99	Gold	1.0	TRUE
PF3D7_0704300_545	PF3D7_0704300	545	S	0.333333333	0.99	Bronze	0.976	TRUE
PF3D7_0704400_825	PF3D7_0704400	825	S	0.181818182	0.99	Gold	0.999	TRUE
PF3D7_0707200_1902	PF3D7_0707200	1902	S	0.2	0.99	Gold	1.0	TRUE
PF3D7_0707200_1969	PF3D7_0707200	1969	S	0.35	0.99	Gold	1.0	TRUE
PF3D7_0710200_1732	PF3D7_0710200	1732	T	0.071428571	0.99	Bronze	0.286	FALSE
PF3D7_0719900_817	PF3D7_0719900	817	S	0.0625	0.99	Gold	1.0	TRUE
PF3D7_0723400_761	PF3D7_0723400	761	S	0.428571429	0.99	Bronze	0.977	TRUE
PF3D7_0723800_315	PF3D7_0723800	315	S	0.466666667	0.99	Silver	1.0	TRUE
PF3D7_0725000_890	PF3D7_0725000	890	S	0.173913043	0.99	Gold	1.0	TRUE
PF3D7_0728600_1183	PF3D7_0728600	1183	T	0.25	0.99	Gold	1.0	TRUE
PF3D7_0729100_1902	PF3D7_0729100	1902	S	0.086956522	0.99	Silver	0.994	TRUE
PF3D7_0801700_936	PF3D7_0801700	936	S	0.3125	0.99	Bronze	1.0	TRUE
PF3D7_0810600_75	PF3D7_0810600	75	S	0.173913043	0.99	Bronze	0.989	TRUE
PF3D7_0813000_576	PF3D7_0813000	576	S	0.777777778	0.99	Bronze	0.956	TRUE
PF3D7_0813500_488	PF3D7_0813500	488	S	0.304347826	0.99	Gold	0.964	TRUE
PF3D7_0818000_154	PF3D7_0818000	154	S	0.227272727	0.99	Silver	0.978	TRUE
PF3D7_0826100_5584	PF3D7_0826100	5584	S	0.136363636	0.99	Gold	1.0	TRUE
PF3D7_0827300_833	PF3D7_0827300	833	S	0.5	0.99	Silver	0.884	TRUE
PF3D7_0832200_143	PF3D7_0832200	143	S	0.666666667	0.99	Silver	0.094	FALSE
PF3D7_0832200_143	PF3D7_0832200	143	S	0.666666667	0.99	Silver	0.094	FALSE
PF3D7_0904900_230	PF3D7_0904900	230	S	0.090909091	0.99	Gold	0.996	TRUE
PF3D7_0904900_252	PF3D7_0904900	252	S	0.318181818	0.99	Gold	1.0	TRUE
PF3D7_0906600_711	PF3D7_0906600	711	S	0.125	0.99	Bronze	0.976	TRUE
PF3D7_0914500_297	PF3D7_0914500	297	S	0.2	0.99	Gold	1.0	TRUE
PF3D7_0916700_24	PF3D7_0916700	24	S	0.8	0.99	Gold	0.957	TRUE
PF3D7_0924500_225	PF3D7_0924500	225	S	0.181818182	0.99	Gold	1.0	TRUE
PF3D7_0925400_128	PF3D7_0925400	128	S	0.47826087	0.99	Bronze	0.956	TRUE
PF3D7_0926100_977	PF3D7_0926100	977	S	0.217391304	0.99	Bronze	1.0	TRUE
PF3D7_0927600_444	PF3D7_0927600	444	S	0.2	0.99	Gold	0.853	TRUE
PF3D7_1001400_888	PF3D7_1001400	888	S	1	0.99	Bronze	0.157	FALSE
PF3D7_1004200_2753	PF3D7_1004200	2753	S	0.318181818	0.99	Silver	1.0	TRUE
PF3D7_1004300_270	PF3D7_1004300	270	S	0.391304348	0.99	Bronze	0.792	FALSE
PF3D7_1004300_594	PF3D7_1004300	594	S	0.695652174	0.99	Bronze	0.98	TRUE
PF3D7_1010200_1622	PF3D7_1010200	1622	S	0.347826087	0.99	Gold	1.0	TRUE
PF3D7_1011700_104	PF3D7_1011700	104	S	0.217391304	0.99	Gold	0.945	TRUE
PF3D7_1014600_2479	PF3D7_1014600	2479	S	0.304347826	0.99	Gold	1.0	TRUE
PF3D7_1014900_291	PF3D7_1014900	291	S	0.222222222	0.99	Bronze	1.0	TRUE
PF3D7_1019000_874	PF3D7_1019000	874	S	0.277777778	0.99	Silver	1.0	TRUE
PF3D7_1025900_317	PF3D7_1025900	317	S	0.736842105	0.99	Gold	1.0	TRUE
PF3D7_1033600_366	PF3D7_1033600	366	T	1	0.99	Silver	0.998	TRUE
PF3D7_1103800_2350	PF3D7_1103800	2350	T	0.208333333	0.99	Silver	1.0	TRUE
PF3D7_1107300_1902	PF3D7_1107300	1902	S	0.466666667	0.99	Silver	0.989	TRUE
PF3D7_1107300_1944	PF3D7_1107300	1944	S	0.466666667	0.99	Bronze	0.996	TRUE
PF3D7_1107300_378	PF3D7_1107300	378	S	0.6	0.99	Silver	1.0	TRUE
PF3D7_1107800_868	PF3D7_1107800	868	S	0.375	0.99	Bronze	0.978	TRUE
PF3D7_1112100_1274	PF3D7_1112100	1274	S	0.4	0.99	Gold	0.947	TRUE
PF3D7_1116100_351	PF3D7_1116100	351	S	0.130434783	0.99	Silver	1.0	TRUE
PF3D7_1126800_425	PF3D7_1126800	425	T	0.833333333	0.99	Silver	0.981	TRUE
PF3D7_1130600_235	PF3D7_1130600	235	S	0.260869565	0.99	Bronze	1.0	TRUE
PF3D7_1133200_1764	PF3D7_1133200	1764	S	0.304347826	0.99	Gold	0.897	TRUE
PF3D7_1136600_1066	PF3D7_1136600	1066	S	0.25	0.99	Silver	1.0	TRUE
PF3D7_1138000_1713	PF3D7_1138000	1713	S	0.636363636	0.99	Bronze	0.966	TRUE
PF3D7_1141300_236	PF3D7_1141300	236	S	0.19047619	0.99	Gold	0.989	TRUE
PF3D7_1142100_2461	PF3D7_1142100	2461	S	1	0.99	Silver	0.992	TRUE
PF3D7_1149000_971	PF3D7_1149000	971	T	0.666666667	0.99	Gold	0.964	TRUE
PF3D7_1200700_747	PF3D7_1200700	747	S	1	0.99	Silver	0.985	TRUE
PF3D7_1203400_763	PF3D7_1203400	763	S	0.333333333	0.99	Silver	1.0	TRUE
PF3D7_1203400_973	PF3D7_1203400	973	S	0.333333333	0.99	Silver	0.915	TRUE
PF3D7_1206300_2163	PF3D7_1206300	2163	Y	1	0.99	Bronze	0.995	TRUE
PF3D7_1206300_2433	PF3D7_1206300	2433	S	0.2	0.99	Silver	1.0	TRUE
PF3D7_1207000_2315	PF3D7_1207000	2315	S	1	0.99	Silver	1.0	TRUE
PF3D7_1207000_67	PF3D7_1207000	67	S	0.333333333	0.99	Gold	1.0	TRUE
PF3D7_1210600_1056	PF3D7_1210600	1056	S	0.631578947	0.99	Gold	0.715	FALSE
PF3D7_1210600_297	PF3D7_1210600	297	S	0.210526316	0.99	Gold	1.0	TRUE
PF3D7_1211900_69	PF3D7_1211900	69	S	0.347826087	0.99	Gold	1.0	TRUE
PF3D7_1212700_285	PF3D7_1212700	285	S	0.304347826	0.99	Gold	0.848	TRUE
PF3D7_1212700_362	PF3D7_1212700	362	T	0.695652174	0.99	Silver	0.999	TRUE
PF3D7_1219000_62	PF3D7_1219000	62	S	0.333333333	0.99	Silver	1.0	TRUE
PF3D7_1219600_574	PF3D7_1219600	574	T	0.565217391	0.99	Gold	1.0	TRUE
PF3D7_1220300_734	PF3D7_1220300	734	S	0.25	0.99	Bronze	1.0	TRUE
PF3D7_1224000_109	PF3D7_1224000	109	S	0.363636364	0.99	Gold	0.936	TRUE
PF3D7_1224700_579	PF3D7_1224700	579	S	0.090909091	0.99	Silver	1.0	TRUE
PF3D7_1225400_81	PF3D7_1225400	81	S	0.15	0.99	Bronze	0.752	FALSE
PF3D7_1229100_796	PF3D7_1229100	796	S	0.913043478	0.99	Bronze	0.174	FALSE
PF3D7_1237900_316	PF3D7_1237900	316	S	0.428571429	0.99	Gold	0.972	TRUE
PF3D7_1237900_550	PF3D7_1237900	550	S	0.428571429	0.99	Bronze	0.878	TRUE
PF3D7_1241800_839	PF3D7_1241800	839	S	0.227272727	0.99	NA	1.0	TRUE
PF3D7_1248700_1159	PF3D7_1248700	1159	S	0.333333333	0.99	Gold	0.986	TRUE
PF3D7_1249300_265	PF3D7_1249300	265	S	0.695652174	0.99	Gold	0.987	TRUE
PF3D7_1249800_1607	PF3D7_1249800	1607	Y	0.058823529	0.99	Bronze	1.0	TRUE
PF3D7_1252100_1538	PF3D7_1252100	1538	S	0.52173913	0.99	Bronze	0.753	FALSE
PF3D7_1303500_878	PF3D7_1303500	878	T	0.304347826	0.99	Silver	1.0	TRUE
PF3D7_1304400_143	PF3D7_1304400	143	T	0.130434783	0.99	Bronze	0.939	TRUE
PF3D7_1306500_2562	PF3D7_1306500	2562	S	0.25	0.99	Silver	1.0	TRUE
PF3D7_1306800_315	PF3D7_1306800	315	S	0.347826087	0.99	Bronze	0.965	TRUE
PF3D7_1312900_49	PF3D7_1312900	49	S	0.318181818	0.99	Gold	0.968	TRUE
PF3D7_1327300_1543	PF3D7_1327300	1543	S	0.5	0.99	Gold	0.717	FALSE
PF3D7_1327300_1622	PF3D7_1327300	1622	S	0.35	0.99	Bronze	0.978	TRUE
PF3D7_1328000_803	PF3D7_1328000	803	S	0.5	0.99	Silver	1.0	TRUE
PF3D7_1333600_1105	PF3D7_1333600	1105	S	0.222222222	0.99	Bronze	1.0	TRUE
PF3D7_1337900_90	PF3D7_1337900	90	S	0.666666667	0.99	Bronze	0.909	TRUE
PF3D7_1338700_136	PF3D7_1338700	136	S	0.304347826	0.99	Silver	0.965	TRUE
PF3D7_1345400_1099	PF3D7_1345400	1099	S	0.363636364	0.99	Bronze	0.984	TRUE
PF3D7_1348800_1204	PF3D7_1348800	1204	S	0.347826087	0.99	Bronze	1.0	TRUE
PF3D7_1356800_2664	PF3D7_1356800	2664	Y	0.857142857	0.99	Silver	1.0	TRUE
PF3D7_1364400_2032	PF3D7_1364400	2032	S	0.8	0.99	Silver	1.0	TRUE
PF3D7_1365800_303	PF3D7_1365800	303	S	0.681818182	0.99	Gold	0.868	TRUE
PF3D7_1366300_470	PF3D7_1366300	470	S	0.222222222	0.99	Gold	1.0	TRUE
PF3D7_1369400_1077	PF3D7_1369400	1077	S	0.619047619	0.99	Bronze	0.547	FALSE
PF3D7_1408200_33	PF3D7_1408200	33	S	0.333333333	0.99	Gold	1.0	TRUE
PF3D7_1414500_1112	PF3D7_1414500	1112	S	0.304347826	0.99	Gold	1.0	TRUE
PF3D7_1414500_1969	PF3D7_1414500	1969	Y	0.391304348	0.99	Bronze	1.0	TRUE
PF3D7_1416200_777	PF3D7_1416200	777	S	0.304347826	0.99	Bronze	1.0	TRUE
PF3D7_1417200_2803	PF3D7_1417200	2803	S	0.571428571	0.99	Silver	1.0	TRUE
PF3D7_1420600_11	PF3D7_1420600	11	S	0.434782609	0.99	Silver	0.482	FALSE
PF3D7_1430300_2338	PF3D7_1430300	2338	S	0.652173913	0.99	Gold	0.97	TRUE
PF3D7_1433400_5735	PF3D7_1433400	5735	S	0.875	0.99	Silver	1.0	TRUE
PF3D7_1436200_1285	PF3D7_1436200	1285	S	0.75	0.99	Gold	1.0	TRUE
PF3D7_1439100_2079	PF3D7_1439100	2079	S	0.347826087	0.99	Gold	1.0	TRUE
PF3D7_1451200_62	PF3D7_1451200	62	S	1	0.99	Silver	1.0	TRUE
PF3D7_1453800_315	PF3D7_1453800	315	S	0.217391304	0.99	Gold	0.133	FALSE
PF3D7_1455300_177	PF3D7_1455300	177	S	0.434782609	0.99	Bronze	0.944	TRUE
PF3D7_1456000_1152	PF3D7_1456000	1152	S	0.333333333	0.99	Bronze	0.991	TRUE
PF3D7_1457700_778	PF3D7_1457700	778	S	0.611111111	0.99	Silver	1.0	TRUE
PF3D7_1464500_1195	PF3D7_1464500	1195	S	0.461538462	0.99	Gold	1.0	TRUE
PF3D7_1466200_44	PF3D7_1466200	44	T	0.5	0.99	Gold	1.0	TRUE
PF3D7_1468800_198	PF3D7_1468800	198	S	0.304347826	0.99	Gold	0.832	TRUE
PF3D7_1476300_415	PF3D7_1476300	415	T	0.714285714	0.99	Gold	0.959	TRUE
PF3D7_0102200_150	PF3D7_0102200	150	S	0.333333333	1	Bronze	0.123	FALSE
PF3D7_0102200_184	PF3D7_0102200	184	S	0.333333333	1	Silver	0.161	FALSE
PF3D7_0102200_184	PF3D7_0102200	184	S	0.333333333	1	Silver	0.161	FALSE
PF3D7_0102200_194	PF3D7_0102200	194	T	0.666666667	1	Gold	0.006	FALSE
PF3D7_0102200_194	PF3D7_0102200	194	T	0.666666667	1	Gold	0.006	FALSE
PF3D7_0102200_256	PF3D7_0102200	256	S	0.666666667	1	Bronze	0.023	FALSE
PF3D7_0102200_276	PF3D7_0102200	276	T	0.833333333	1	Bronze	0.0	FALSE
PF3D7_0102200_276	PF3D7_0102200	276	T	0.833333333	1	Bronze	0.0	FALSE
PF3D7_0102200_313	PF3D7_0102200	313	S	0.666666667	1	Gold	0.183	FALSE
PF3D7_0102200_384	PF3D7_0102200	384	T	0.333333333	1	Gold	0.875	TRUE
PF3D7_0102200_386	PF3D7_0102200	386	S	1	1	Silver	0.882	TRUE
PF3D7_0102200_556	PF3D7_0102200	556	S	0.666666667	1	Gold	0.116	FALSE
PF3D7_0102200_558	PF3D7_0102200	558	S	0.333333333	1	Gold	0.099	FALSE
PF3D7_0102200_559	PF3D7_0102200	559	T	0.333333333	1	Bronze	0.069	FALSE
PF3D7_0102200_633	PF3D7_0102200	633	S	1	1	Silver	0.045	FALSE
PF3D7_0102200_691	PF3D7_0102200	691	S	1	1	Silver	0.079	FALSE
PF3D7_0102200_779	PF3D7_0102200	779	S	0.5	1	Bronze	0.789	FALSE
PF3D7_0102200_839	PF3D7_0102200	839	S	0.666666667	1	Gold	0.233	FALSE
PF3D7_0102500_1138	PF3D7_0102500	1138	S	0.571428571	1	Gold	1.0	TRUE
PF3D7_0102500_1317	PF3D7_0102500	1317	S	0.857142857	1	Bronze	0.996	TRUE
PF3D7_0102500_1523	PF3D7_0102500	1523	S	0.857142857	1	Bronze	0.978	TRUE
PF3D7_0102500_1528	PF3D7_0102500	1528	S	0.857142857	1	Bronze	0.987	TRUE
PF3D7_0102500_781	PF3D7_0102500	781	S	0.285714286	1	NA	1.0	TRUE
PF3D7_0102600_104	PF3D7_0102600	104	S	0.833333333	1	Silver	0.386	FALSE
PF3D7_0102600_177	PF3D7_0102600	177	S	0.833333333	1	Gold	0.879	TRUE
PF3D7_0102800_101	PF3D7_0102800	101	S	1	1	Bronze	0.913	TRUE
PF3D7_0102800_58	PF3D7_0102800	58	S	0.411764706	1	Gold	0.938	TRUE
PF3D7_0102900_615	PF3D7_0102900	615	S	1	1	Bronze	0.292	FALSE
PF3D7_0103000_165	PF3D7_0103000	165	S	0.772727273	1	Bronze	0.897	TRUE
PF3D7_0103000_173	PF3D7_0103000	173	S	0.409090909	1	Silver	0.96	TRUE
PF3D7_0103100_1180	PF3D7_0103100	1180	S	0.136363636	1	Bronze	1.0	TRUE
PF3D7_0103100_1369	PF3D7_0103100	1369	S	0.272727273	1	Bronze	0.75	FALSE
PF3D7_0103100_1445	PF3D7_0103100	1445	S	0.090909091	1	Silver	1.0	TRUE
PF3D7_0103100_338	PF3D7_0103100	338	S	0.136363636	1	Gold	1.0	TRUE
PF3D7_0103100_53	PF3D7_0103100	53	S	0.227272727	1	Silver	0.987	TRUE
PF3D7_0103100_549	PF3D7_0103100	549	S	0.363636364	1	Bronze	0.731	FALSE
PF3D7_0103100_80	PF3D7_0103100	80	S	0.136363636	1	Silver	1.0	TRUE
PF3D7_0103100_861	PF3D7_0103100	861	S	0.045454545	1	Gold	1.0	TRUE
PF3D7_0103100_927	PF3D7_0103100	927	S	0.227272727	1	Gold	1.0	TRUE
PF3D7_0103200_215	PF3D7_0103200	215	Y	0.318181818	1	Bronze	0.889	TRUE
PF3D7_0103200_218	PF3D7_0103200	218	S	0.454545455	1	Gold	0.994	TRUE
PF3D7_0103200_231	PF3D7_0103200	231	S	0.272727273	1	Gold	1.0	TRUE
PF3D7_0103200_232	PF3D7_0103200	232	S	0.272727273	1	Silver	1.0	TRUE
PF3D7_0103200_237	PF3D7_0103200	237	S	0.090909091	1	Gold	0.985	TRUE
PF3D7_0103200_241	PF3D7_0103200	241	S	0.727272727	1	Silver	0.986	TRUE
PF3D7_0103300_420	PF3D7_0103300	420	S	0.25	1	Bronze	1.0	TRUE
PF3D7_0103300_465	PF3D7_0103300	465	S	0.2	1	Gold	1.0	TRUE
PF3D7_0103300_472	PF3D7_0103300	472	S	0.15	1	Bronze	1.0	TRUE
PF3D7_0103400_1143	PF3D7_0103400	1143	S	0.5	1	Gold	0.163	FALSE
PF3D7_0103400_1443	PF3D7_0103400	1443	S	0.181818182	1	Silver	0.992	TRUE
PF3D7_0103400_1455	PF3D7_0103400	1455	S	0.454545455	1	Bronze	0.903	TRUE
PF3D7_0103500_1226	PF3D7_0103500	1226	S	1	1	Gold	0.546	FALSE
PF3D7_0103900_485	PF3D7_0103900	485	S	0.454545455	1	Silver	0.113	FALSE
PF3D7_0104100_139	PF3D7_0104100	139	S	0.454545455	1	Gold	0.63	FALSE
PF3D7_0104300_1017	PF3D7_0104300	1017	S	0.875	1	Silver	1.0	TRUE
PF3D7_0104300_1037	PF3D7_0104300	1037	S	0.5	1	Silver	0.961	TRUE
PF3D7_0104300_1103	PF3D7_0104300	1103	S	0.9375	1	Bronze	1.0	TRUE
PF3D7_0104300_1105	PF3D7_0104300	1105	S	0.4375	1	Gold	1.0	TRUE
PF3D7_0104300_1112	PF3D7_0104300	1112	S	0.1875	1	Bronze	1.0	TRUE
PF3D7_0104300_1197	PF3D7_0104300	1197	S	0.4375	1	Gold	1.0	TRUE
PF3D7_0104300_1212	PF3D7_0104300	1212	S	0.4375	1	Silver	1.0	TRUE
PF3D7_0104300_1216	PF3D7_0104300	1216	Y	0.4375	1	Silver	1.0	TRUE
PF3D7_0104300_1222	PF3D7_0104300	1222	S	0.5	1	Silver	1.0	TRUE
PF3D7_0104300_1225	PF3D7_0104300	1225	S	0.5625	1	Bronze	1.0	TRUE
PF3D7_0104300_1235	PF3D7_0104300	1235	S	0.375	1	Bronze	1.0	TRUE
PF3D7_0104300_1238	PF3D7_0104300	1238	S	0.5625	1	Gold	1.0	TRUE
PF3D7_0104300_1280	PF3D7_0104300	1280	S	0.4375	1	Bronze	1.0	TRUE
PF3D7_0104300_1328	PF3D7_0104300	1328	S	0.125	1	Gold	1.0	TRUE
PF3D7_0104300_137	PF3D7_0104300	137	Y	0.375	1	Bronze	1.0	TRUE
PF3D7_0104300_1381	PF3D7_0104300	1381	S	0.4375	1	Bronze	1.0	TRUE
PF3D7_0104300_1386	PF3D7_0104300	1386	S	0.5625	1	Bronze	1.0	TRUE
PF3D7_0104300_1410	PF3D7_0104300	1410	T	0.3125	1	Gold	1.0	TRUE
PF3D7_0104300_1412	PF3D7_0104300	1412	S	0.6875	1	Gold	1.0	TRUE
PF3D7_0104300_149	PF3D7_0104300	149	S	0.25	1	Bronze	1.0	TRUE
PF3D7_0104300_1567	PF3D7_0104300	1567	S	1	1	Gold	1.0	TRUE
PF3D7_0104300_1588	PF3D7_0104300	1588	S	0.4375	1	Bronze	1.0	TRUE
PF3D7_0104300_159	PF3D7_0104300	159	S	0.3125	1	Bronze	1.0	TRUE
PF3D7_0104300_1593	PF3D7_0104300	1593	S	0.5	1	Gold	1.0	TRUE
PF3D7_0104300_1609	PF3D7_0104300	1609	S	0.4375	1	Bronze	1.0	TRUE
PF3D7_0104300_1672	PF3D7_0104300	1672	S	0.4375	1	Gold	1.0	TRUE
PF3D7_0104300_1692	PF3D7_0104300	1692	S	0.4375	1	Gold	1.0	TRUE
PF3D7_0104300_181	PF3D7_0104300	181	S	0.1875	1	Gold	1.0	TRUE
PF3D7_0104300_1869	PF3D7_0104300	1869	S	0.4375	1	Silver	1.0	TRUE
PF3D7_0104300_1873	PF3D7_0104300	1873	S	0.5625	1	Silver	1.0	TRUE
PF3D7_0104300_1879	PF3D7_0104300	1879	S	0.375	1	Gold	1.0	TRUE
PF3D7_0104300_1979	PF3D7_0104300	1979	S	0.1875	1	Gold	1.0	TRUE
PF3D7_0104300_1983	PF3D7_0104300	1983	S	0.5	1	Bronze	1.0	TRUE
PF3D7_0104300_2009	PF3D7_0104300	2009	S	0.8125	1	Silver	1.0	TRUE
PF3D7_0104300_227	PF3D7_0104300	227	S	0.3125	1	Gold	1.0	TRUE
PF3D7_0104300_2273	PF3D7_0104300	2273	S	0.375	1	Gold	1.0	TRUE
PF3D7_0104300_2281	PF3D7_0104300	2281	S	0.875	1	Silver	1.0	TRUE
PF3D7_0104300_231	PF3D7_0104300	231	S	0.25	1	Gold	1.0	TRUE
PF3D7_0104300_2578	PF3D7_0104300	2578	S	0.3125	1	Gold	1.0	TRUE
PF3D7_0104300_2603	PF3D7_0104300	2603	S	0.5	1	Gold	1.0	TRUE
PF3D7_0104300_2638	PF3D7_0104300	2638	S	0.3125	1	Silver	1.0	TRUE
PF3D7_0104300_2648	PF3D7_0104300	2648	S	0.125	1	Bronze	1.0	TRUE
PF3D7_0104300_2724	PF3D7_0104300	2724	S	0.3125	1	Gold	1.0	TRUE
PF3D7_0104300_2743	PF3D7_0104300	2743	S	0.4375	1	Silver	1.0	TRUE
PF3D7_0104300_2753	PF3D7_0104300	2753	S	0.75	1	Gold	1.0	TRUE
PF3D7_0104300_2791	PF3D7_0104300	2791	S	0.75	1	Bronze	1.0	TRUE
PF3D7_0104300_281	PF3D7_0104300	281	S	0.6875	1	Gold	1.0	TRUE
PF3D7_0104300_2831	PF3D7_0104300	2831	S	0.375	1	Bronze	1.0	TRUE
PF3D7_0104300_2832	PF3D7_0104300	2832	S	0.375	1	Silver	1.0	TRUE
PF3D7_0104300_286	PF3D7_0104300	286	S	0.375	1	Bronze	1.0	TRUE
PF3D7_0104300_2890	PF3D7_0104300	2890	S	0.25	1	Bronze	1.0	TRUE
PF3D7_0104300_2900	PF3D7_0104300	2900	S	0.4375	1	Gold	1.0	TRUE
PF3D7_0104300_2905	PF3D7_0104300	2905	T	0.5	1	Gold	1.0	TRUE
PF3D7_0104300_2932	PF3D7_0104300	2932	S	0.5	1	Silver	1.0	TRUE
PF3D7_0104300_2968	PF3D7_0104300	2968	S	0.4375	1	Gold	1.0	TRUE
PF3D7_0104300_2995	PF3D7_0104300	2995	S	0.4375	1	Bronze	1.0	TRUE
PF3D7_0104300_3045	PF3D7_0104300	3045	Y	0.375	1	Silver	1.0	TRUE
PF3D7_0104300_3047	PF3D7_0104300	3047	S	0.6875	1	Gold	1.0	TRUE
PF3D7_0104300_3130	PF3D7_0104300	3130	S	0.1875	1	Gold	1.0	TRUE
PF3D7_0104300_419	PF3D7_0104300	419	S	0.3125	1	Gold	1.0	TRUE
PF3D7_0104300_438	PF3D7_0104300	438	S	0.3125	1	Gold	1.0	TRUE
PF3D7_0104300_454	PF3D7_0104300	454	T	0.1875	1	Silver	1.0	TRUE
PF3D7_0104300_494	PF3D7_0104300	494	S	0.375	1	Silver	1.0	TRUE
PF3D7_0104300_503	PF3D7_0104300	503	S	0.125	1	Silver	1.0	TRUE
PF3D7_0104300_506	PF3D7_0104300	506	S	0.375	1	Gold	1.0	TRUE
PF3D7_0104300_533	PF3D7_0104300	533	S	0.375	1	Silver	1.0	TRUE
PF3D7_0104300_546	PF3D7_0104300	546	S	0.4375	1	Silver	1.0	TRUE
PF3D7_0104300_580	PF3D7_0104300	580	S	0.3125	1	Bronze	1.0	TRUE
PF3D7_0104300_609	PF3D7_0104300	609	S	0.5	1	Bronze	1.0	TRUE
PF3D7_0104300_661	PF3D7_0104300	661	S	0.875	1	Gold	1.0	TRUE
PF3D7_0104300_679	PF3D7_0104300	679	S	0.9375	1	Silver	1.0	TRUE
PF3D7_0104300_682	PF3D7_0104300	682	S	0.8125	1	Bronze	1.0	TRUE
PF3D7_0104300_725	PF3D7_0104300	725	S	0.75	1	Silver	0.997	TRUE
PF3D7_0104300_730	PF3D7_0104300	730	S	0.25	1	Bronze	1.0	TRUE
PF3D7_0104300_744	PF3D7_0104300	744	S	0.375	1	Gold	1.0	TRUE
PF3D7_0104300_838	PF3D7_0104300	838	S	0.25	1	Bronze	1.0	TRUE
PF3D7_0104300_904	PF3D7_0104300	904	S	0.1875	1	Gold	0.99	TRUE
PF3D7_0104300_92	PF3D7_0104300	92	S	0.25	1	Bronze	1.0	TRUE
PF3D7_0104500_252	PF3D7_0104500	252	S	1	1	Bronze	0.485	FALSE
PF3D7_0104800_253	PF3D7_0104800	253	T	0.434782609	1	Bronze	0.962	TRUE
PF3D7_0104800_259	PF3D7_0104800	259	S	0.304347826	1	Silver	1.0	TRUE
PF3D7_0104800_261	PF3D7_0104800	261	S	0.260869565	1	Gold	1.0	TRUE
PF3D7_0104800_262	PF3D7_0104800	262	S	0.304347826	1	Bronze	1.0	TRUE
PF3D7_0104800_267	PF3D7_0104800	267	T	0.565217391	1	Silver	1.0	TRUE
PF3D7_0104800_280	PF3D7_0104800	280	S	0.347826087	1	Gold	1.0	TRUE
PF3D7_0104800_294	PF3D7_0104800	294	T	0.52173913	1	Bronze	1.0	TRUE
PF3D7_0104800_306	PF3D7_0104800	306	S	0.608695652	1	Gold	1.0	TRUE
PF3D7_0104800_341	PF3D7_0104800	341	T	0.347826087	1	Bronze	1.0	TRUE
PF3D7_0104800_344	PF3D7_0104800	344	S	0.347826087	1	Silver	1.0	TRUE
PF3D7_0104800_347	PF3D7_0104800	347	S	0.304347826	1	Bronze	0.998	TRUE
PF3D7_0104800_348	PF3D7_0104800	348	T	0.391304348	1	Bronze	0.989	TRUE
PF3D7_0104800_354	PF3D7_0104800	354	S	0.217391304	1	Gold	0.957	TRUE
PF3D7_0104800_357	PF3D7_0104800	357	S	0.695652174	1	Gold	0.894	TRUE
PF3D7_0105200_567	PF3D7_0105200	567	S	0.304347826	1	Gold	0.909	TRUE
PF3D7_0105600_1122	PF3D7_0105600	1122	S	0.291666667	1	Bronze	0.655	FALSE
PF3D7_0105600_1133	PF3D7_0105600	1133	S	0.791666667	1	Gold	0.977	TRUE
PF3D7_0105600_1186	PF3D7_0105600	1186	S	0.25	1	Bronze	0.879	TRUE
PF3D7_0105600_575	PF3D7_0105600	575	S	0.416666667	1	Bronze	1.0	TRUE
PF3D7_0105600_578	PF3D7_0105600	578	S	0.375	1	Bronze	1.0	TRUE
PF3D7_0105700_1380	PF3D7_0105700	1380	S	1	1	Bronze	1.0	TRUE
PF3D7_0105700_1572	PF3D7_0105700	1572	S	1	1	Gold	1.0	TRUE
PF3D7_0105700_162	PF3D7_0105700	162	S	1	1	Bronze	1.0	TRUE
PF3D7_0105700_1687	PF3D7_0105700	1687	T	0.8	1	Gold	0.998	TRUE
PF3D7_0105700_1724	PF3D7_0105700	1724	S	0.6	1	Bronze	1.0	TRUE
PF3D7_0105700_1853	PF3D7_0105700	1853	S	1	1	Bronze	1.0	TRUE
PF3D7_0105700_1912	PF3D7_0105700	1912	S	1	1	Gold	1.0	TRUE
PF3D7_0105700_2322	PF3D7_0105700	2322	S	0.6	1	Silver	1.0	TRUE
PF3D7_0105700_2411	PF3D7_0105700	2411	S	1	1	Silver	0.984	TRUE
PF3D7_0105700_242	PF3D7_0105700	242	S	1	1	Silver	1.0	TRUE
PF3D7_0105700_2450	PF3D7_0105700	2450	Y	0.8	1	Bronze	0.973	TRUE
PF3D7_0105700_2451	PF3D7_0105700	2451	S	1	1	Bronze	0.97	TRUE
PF3D7_0105700_2483	PF3D7_0105700	2483	S	1	1	Bronze	0.989	TRUE
PF3D7_0105700_2679	PF3D7_0105700	2679	S	0.6	1	Gold	1.0	TRUE
PF3D7_0105700_2782	PF3D7_0105700	2782	S	1	1	Silver	0.993	TRUE
PF3D7_0105700_2792	PF3D7_0105700	2792	S	1	1	Bronze	0.993	TRUE
PF3D7_0105700_2810	PF3D7_0105700	2810	S	1	1	Gold	0.987	TRUE
PF3D7_0105700_2946	PF3D7_0105700	2946	S	1	1	Bronze	1.0	TRUE
PF3D7_0105700_2955	PF3D7_0105700	2955	S	0.6	1	Bronze	1.0	TRUE
PF3D7_0105700_2964	PF3D7_0105700	2964	S	0.8	1	NA	1.0	TRUE
PF3D7_0105700_2965	PF3D7_0105700	2965	S	1	1	NA	0.994	TRUE
PF3D7_0105700_583	PF3D7_0105700	583	S	1	1	Gold	1.0	TRUE
PF3D7_0105700_647	PF3D7_0105700	647	S	0.8	1	Gold	1.0	TRUE
PF3D7_0105700_656	PF3D7_0105700	656	S	1	1	Silver	1.0	TRUE
PF3D7_0105700_689	PF3D7_0105700	689	S	0.6	1	Bronze	1.0	TRUE
PF3D7_0105700_77	PF3D7_0105700	77	S	0.2	1	Bronze	1.0	TRUE
PF3D7_0105700_873	PF3D7_0105700	873	S	1	1	Bronze	1.0	TRUE
PF3D7_0105800_109	PF3D7_0105800	109	S	1	1	Gold	1.0	TRUE
PF3D7_0105800_113	PF3D7_0105800	113	S	1	1	Gold	0.981	TRUE
PF3D7_0105800_122	PF3D7_0105800	122	S	0.913043478	1	Bronze	0.976	TRUE
PF3D7_0105800_136	PF3D7_0105800	136	S	0.304347826	1	Bronze	1.0	TRUE
PF3D7_0105800_190	PF3D7_0105800	190	S	1	1	Silver	1.0	TRUE
PF3D7_0105800_195	PF3D7_0105800	195	S	1	1	Bronze	0.97	TRUE
PF3D7_0105800_209	PF3D7_0105800	209	S	1	1	Gold	1.0	TRUE
PF3D7_0105800_255	PF3D7_0105800	255	S	0.391304348	1	Silver	1.0	TRUE
PF3D7_0105800_258	PF3D7_0105800	258	S	0.391304348	1	Bronze	1.0	TRUE
PF3D7_0105800_272	PF3D7_0105800	272	S	0.304347826	1	Gold	0.897	TRUE
PF3D7_0105800_284	PF3D7_0105800	284	T	0.260869565	1	Bronze	0.967	TRUE
PF3D7_0105800_285	PF3D7_0105800	285	S	0.52173913	1	Bronze	0.993	TRUE
PF3D7_0105800_308	PF3D7_0105800	308	S	0.695652174	1	Bronze	1.0	TRUE
PF3D7_0105800_33	PF3D7_0105800	33	S	1	1	Gold	0.942	TRUE
PF3D7_0105800_337	PF3D7_0105800	337	S	0.260869565	1	Silver	0.984	TRUE
PF3D7_0105800_344	PF3D7_0105800	344	Y	0.391304348	1	Bronze	1.0	TRUE
PF3D7_0105800_347	PF3D7_0105800	347	T	0.47826087	1	Silver	0.995	TRUE
PF3D7_0105800_410	PF3D7_0105800	410	S	0.391304348	1	Silver	0.999	TRUE
PF3D7_0105800_459	PF3D7_0105800	459	S	0.695652174	1	Gold	0.963	TRUE
PF3D7_0105800_485	PF3D7_0105800	485	S	0.956521739	1	Bronze	0.562	FALSE
PF3D7_0105800_489	PF3D7_0105800	489	S	0.304347826	1	Silver	0.656	FALSE
PF3D7_0105800_52	PF3D7_0105800	52	T	1	1	Silver	0.902	TRUE
PF3D7_0105800_73	PF3D7_0105800	73	Y	1	1	Bronze	0.949	TRUE
PF3D7_0105800_765	PF3D7_0105800	765	S	1	1	Gold	0.26	FALSE
PF3D7_0105800_78	PF3D7_0105800	78	S	0.695652174	1	Gold	0.972	TRUE
PF3D7_0105800_782	PF3D7_0105800	782	S	0.347826087	1	Bronze	0.811	TRUE
PF3D7_0105800_787	PF3D7_0105800	787	T	0.304347826	1	Silver	0.68	FALSE
PF3D7_0105800_86	PF3D7_0105800	86	S	0.913043478	1	Silver	0.973	TRUE
PF3D7_0105800_98	PF3D7_0105800	98	S	0.695652174	1	Bronze	0.958	TRUE
PF3D7_0106000_353	PF3D7_0106000	353	S	0.130434783	1	Gold	1.0	TRUE
PF3D7_0106000_356	PF3D7_0106000	356	S	0.086956522	1	Gold	0.997	TRUE
PF3D7_0106000_922	PF3D7_0106000	922	S	0.217391304	1	Bronze	0.776	FALSE
PF3D7_0106100_110	PF3D7_0106100	110	T	0.347826087	1	Silver	0.068	FALSE
PF3D7_0106100_121	PF3D7_0106100	121	S	1	1	Bronze	0.217	FALSE
PF3D7_0106100_163	PF3D7_0106100	163	S	0.608695652	1	Silver	0.594	FALSE
PF3D7_0106100_215	PF3D7_0106100	215	S	0.304347826	1	Silver	0.058	FALSE
PF3D7_0106100_354	PF3D7_0106100	354	S	0.52173913	1	Bronze	0.555	FALSE
PF3D7_0106100_355	PF3D7_0106100	355	S	0.173913043	1	Silver	0.61	FALSE
PF3D7_0106100_357	PF3D7_0106100	357	S	1	1	Silver	0.65	FALSE
PF3D7_0106300_345	PF3D7_0106300	345	S	1	1	Silver	0.119	FALSE
PF3D7_0106300_381	PF3D7_0106300	381	S	0.347826087	1	Silver	0.179	FALSE
PF3D7_0106300_427	PF3D7_0106300	427	T	0.434782609	1	Gold	0.969	TRUE
PF3D7_0106300_434	PF3D7_0106300	434	S	0.086956522	1	Gold	1.0	TRUE
PF3D7_0106300_449	PF3D7_0106300	449	S	0.695652174	1	Silver	1.0	TRUE
PF3D7_0106300_482	PF3D7_0106300	482	S	0.391304348	1	Gold	0.969	TRUE
PF3D7_0106300_489	PF3D7_0106300	489	S	1	1	Gold	0.779	FALSE
PF3D7_0106300_492	PF3D7_0106300	492	S	1	1	Gold	0.702	FALSE
PF3D7_0106300_571	PF3D7_0106300	571	T	0.347826087	1	Bronze	0.991	TRUE
PF3D7_0106300_582	PF3D7_0106300	582	S	0.260869565	1	Gold	0.986	TRUE
PF3D7_0106300_591	PF3D7_0106300	591	S	0.391304348	1	Silver	1.0	TRUE
PF3D7_0106300_592	PF3D7_0106300	592	S	0.347826087	1	Silver	1.0	TRUE
PF3D7_0106300_597	PF3D7_0106300	597	S	0.347826087	1	Gold	1.0	TRUE
PF3D7_0106300_601	PF3D7_0106300	601	S	0.565217391	1	Bronze	1.0	TRUE
PF3D7_0106300_602	PF3D7_0106300	602	T	0.304347826	1	Silver	1.0	TRUE
PF3D7_0106300_635	PF3D7_0106300	635	T	0.391304348	1	Bronze	1.0	TRUE
PF3D7_0106300_648	PF3D7_0106300	648	S	0.304347826	1	Bronze	1.0	TRUE
PF3D7_0106300_701	PF3D7_0106300	701	S	1	1	Bronze	0.067	FALSE
PF3D7_0106300_762	PF3D7_0106300	762	S	0.956521739	1	Silver	0.019	FALSE
PF3D7_0106300_770	PF3D7_0106300	770	S	0.347826087	1	Silver	0.11	FALSE
PF3D7_0106300_790	PF3D7_0106300	790	Y	1	1	Bronze	0.001	FALSE
PF3D7_0106300_852	PF3D7_0106300	852	T	0.304347826	1	Bronze	0.716	FALSE
PF3D7_0106400_118	PF3D7_0106400	118	S	0.434782609	1	Gold	0.274	FALSE
PF3D7_0106500_1159	PF3D7_0106500	1159	S	1	1	Bronze	1.0	TRUE
PF3D7_0106500_1208	PF3D7_0106500	1208	S	0.4	1	Bronze	0.997	TRUE
PF3D7_0106500_133	PF3D7_0106500	133	S	1	1	Silver	1.0	TRUE
PF3D7_0106500_488	PF3D7_0106500	488	S	1	1	Bronze	0.997	TRUE
PF3D7_0106500_548	PF3D7_0106500	548	S	1	1	Silver	1.0	TRUE
PF3D7_0106500_57	PF3D7_0106500	57	S	0.6	1	Silver	1.0	TRUE
PF3D7_0106700_198	PF3D7_0106700	198	S	0.727272727	1	Bronze	0.256	FALSE
PF3D7_0106700_38	PF3D7_0106700	38	S	1	1	Silver	0.726	FALSE
PF3D7_0106700_409	PF3D7_0106700	409	S	0.227272727	1	Gold	0.999	TRUE
PF3D7_0106700_502	PF3D7_0106700	502	S	0.318181818	1	Bronze	0.981	TRUE
PF3D7_0106700_555	PF3D7_0106700	555	S	0.954545455	1	Gold	0.99	TRUE
PF3D7_0106700_585	PF3D7_0106700	585	S	0.545454545	1	Gold	0.948	TRUE
PF3D7_0106700_632	PF3D7_0106700	632	S	0.318181818	1	Bronze	1.0	TRUE
PF3D7_0106700_772	PF3D7_0106700	772	T	0.363636364	1	Gold	0.987	TRUE
PF3D7_0106800_19	PF3D7_0106800	19	S	0.217391304	1	Silver	0.536	FALSE
PF3D7_0106800_22	PF3D7_0106800	22	S	0.608695652	1	Bronze	0.445	FALSE
PF3D7_0107000_134	PF3D7_0107000	134	T	1	1	Bronze	0.117	FALSE
PF3D7_0107000_70	PF3D7_0107000	70	S	0.954545455	1	Gold	0.059	FALSE
PF3D7_0107500_1004	PF3D7_0107500	1004	S	0.333333333	1	Silver	1.0	TRUE
PF3D7_0107500_1014	PF3D7_0107500	1014	S	0.857142857	1	Silver	1.0	TRUE
PF3D7_0107500_1015	PF3D7_0107500	1015	T	0.714285714	1	Silver	1.0	TRUE
PF3D7_0107500_1022	PF3D7_0107500	1022	T	0.857142857	1	Gold	0.926	TRUE
PF3D7_0107500_1037	PF3D7_0107500	1037	S	0.904761905	1	Gold	0.414	FALSE
PF3D7_0107500_1038	PF3D7_0107500	1038	S	0.904761905	1	Gold	0.432	FALSE
PF3D7_0107500_708	PF3D7_0107500	708	S	0.80952381	1	Gold	1.0	TRUE
PF3D7_0107500_750	PF3D7_0107500	750	S	0.857142857	1	Silver	0.97	TRUE
PF3D7_0107500_755	PF3D7_0107500	755	S	0.761904762	1	Bronze	1.0	TRUE
PF3D7_0107500_756	PF3D7_0107500	756	S	0.142857143	1	Silver	1.0	TRUE
PF3D7_0107500_774	PF3D7_0107500	774	S	0.380952381	1	Gold	1.0	TRUE
PF3D7_0107500_827	PF3D7_0107500	827	S	0.523809524	1	Bronze	1.0	TRUE
PF3D7_0107500_877	PF3D7_0107500	877	S	0.380952381	1	Bronze	0.986	TRUE
PF3D7_0107500_878	PF3D7_0107500	878	S	0.285714286	1	Bronze	0.982	TRUE
PF3D7_0107500_953	PF3D7_0107500	953	T	0.19047619	1	Bronze	1.0	TRUE
PF3D7_0107500_982	PF3D7_0107500	982	T	0.095238095	1	Bronze	1.0	TRUE
PF3D7_0107500_988	PF3D7_0107500	988	S	0.19047619	1	Silver	1.0	TRUE
PF3D7_0107500_996	PF3D7_0107500	996	S	0.238095238	1	Gold	1.0	TRUE
PF3D7_0107500_997	PF3D7_0107500	997	S	0.285714286	1	Gold	1.0	TRUE
PF3D7_0107800_313	PF3D7_0107800	313	T	0.130434783	1	Silver	0.973	TRUE
PF3D7_0107800_457	PF3D7_0107800	457	S	0.304347826	1	Gold	0.986	TRUE
PF3D7_0107800_465	PF3D7_0107800	465	Y	0.565217391	1	Silver	0.976	TRUE
PF3D7_0107800_501	PF3D7_0107800	501	S	0.304347826	1	Bronze	1.0	TRUE
PF3D7_0107800_536	PF3D7_0107800	536	S	0.304347826	1	Gold	0.976	TRUE
PF3D7_0107800_630	PF3D7_0107800	630	S	0.434782609	1	Gold	0.998	TRUE
PF3D7_0107800_72	PF3D7_0107800	72	S	0.304347826	1	Bronze	1.0	TRUE
PF3D7_0108300_1006	PF3D7_0108300	1006	S	1	1	Gold	1.0	TRUE
PF3D7_0108300_1008	PF3D7_0108300	1008	S	1	1	Silver	1.0	TRUE
PF3D7_0108300_1030	PF3D7_0108300	1030	S	1	1	Bronze	1.0	TRUE
PF3D7_0108300_1051	PF3D7_0108300	1051	S	1	1	Gold	1.0	TRUE
PF3D7_0108300_1076	PF3D7_0108300	1076	T	0.5	1	Silver	0.963	TRUE
PF3D7_0108300_1085	PF3D7_0108300	1085	T	1	1	Gold	0.949	TRUE
PF3D7_0108300_1094	PF3D7_0108300	1094	S	1	1	Silver	0.969	TRUE
PF3D7_0108300_1096	PF3D7_0108300	1096	S	1	1	Silver	0.985	TRUE
PF3D7_0108300_1141	PF3D7_0108300	1141	S	0.5	1	Bronze	1.0	TRUE
PF3D7_0108300_1156	PF3D7_0108300	1156	T	1	1	Bronze	1.0	TRUE
PF3D7_0108300_1214	PF3D7_0108300	1214	T	0.5	1	Gold	1.0	TRUE
PF3D7_0108300_1217	PF3D7_0108300	1217	S	0.5	1	Gold	1.0	TRUE
PF3D7_0108300_1221	PF3D7_0108300	1221	T	1	1	Bronze	1.0	TRUE
PF3D7_0108300_1238	PF3D7_0108300	1238	T	1	1	Bronze	0.995	TRUE
PF3D7_0108300_1262	PF3D7_0108300	1262	T	1	1	Silver	1.0	TRUE
PF3D7_0108300_1394	PF3D7_0108300	1394	S	1	1	Gold	1.0	TRUE
PF3D7_0108300_1396	PF3D7_0108300	1396	S	1	1	Gold	1.0	TRUE
PF3D7_0108300_1419	PF3D7_0108300	1419	S	1	1	Silver	1.0	TRUE
PF3D7_0108300_1470	PF3D7_0108300	1470	S	1	1	Gold	1.0	TRUE
PF3D7_0108300_1493	PF3D7_0108300	1493	T	1	1	Gold	1.0	TRUE
PF3D7_0108300_1498	PF3D7_0108300	1498	S	0.5	1	Silver	1.0	TRUE
PF3D7_0108300_1531	PF3D7_0108300	1531	S	1	1	Gold	0.497	FALSE
PF3D7_0108300_1644	PF3D7_0108300	1644	S	1	1	Silver	1.0	TRUE
PF3D7_0108300_1661	PF3D7_0108300	1661	S	1	1	Gold	1.0	TRUE
PF3D7_0108300_1665	PF3D7_0108300	1665	S	0.5	1	Silver	1.0	TRUE
PF3D7_0108300_1684	PF3D7_0108300	1684	S	1	1	Silver	0.991	TRUE
PF3D7_0108300_1691	PF3D7_0108300	1691	S	0.5	1	Silver	0.992	TRUE
PF3D7_0108300_1722	PF3D7_0108300	1722	S	1	1	Gold	0.848	TRUE
PF3D7_0108300_1724	PF3D7_0108300	1724	S	1	1	Gold	0.932	TRUE
PF3D7_0108300_1819	PF3D7_0108300	1819	S	1	1	Bronze	0.992	TRUE
PF3D7_0108300_1951	PF3D7_0108300	1951	S	1	1	Bronze	0.993	TRUE
PF3D7_0108300_1958	PF3D7_0108300	1958	S	1	1	Bronze	0.995	TRUE
PF3D7_0108300_2010	PF3D7_0108300	2010	S	0.5	1	Bronze	0.936	TRUE
PF3D7_0108300_2019	PF3D7_0108300	2019	S	0.5	1	Gold	0.926	TRUE
PF3D7_0108300_2179	PF3D7_0108300	2179	S	1	1	Silver	0.842	TRUE
PF3D7_0108300_2182	PF3D7_0108300	2182	S	1	1	Gold	0.928	TRUE
PF3D7_0108300_2198	PF3D7_0108300	2198	S	1	1	Gold	0.972	TRUE
PF3D7_0108300_2205	PF3D7_0108300	2205	S	1	1	Bronze	0.995	TRUE
PF3D7_0108300_256	PF3D7_0108300	256	S	0.5	1	Gold	0.962	TRUE
PF3D7_0108300_284	PF3D7_0108300	284	S	0.5	1	Gold	1.0	TRUE
PF3D7_0108300_422	PF3D7_0108300	422	S	0.5	1	Gold	1.0	TRUE
PF3D7_0108300_512	PF3D7_0108300	512	T	1	1	Bronze	1.0	TRUE
PF3D7_0108300_518	PF3D7_0108300	518	S	1	1	Gold	1.0	TRUE
PF3D7_0108300_520	PF3D7_0108300	520	S	1	1	Gold	1.0	TRUE
PF3D7_0108300_524	PF3D7_0108300	524	S	1	1	Bronze	1.0	TRUE
PF3D7_0108300_847	PF3D7_0108300	847	S	1	1	Silver	0.442	FALSE
PF3D7_0108300_888	PF3D7_0108300	888	S	1	1	Bronze	1.0	TRUE
PF3D7_0108300_904	PF3D7_0108300	904	S	0.5	1	Silver	0.951	TRUE
PF3D7_0108300_924	PF3D7_0108300	924	S	0.5	1	Bronze	1.0	TRUE
PF3D7_0108300_945	PF3D7_0108300	945	S	1	1	Gold	1.0	TRUE
PF3D7_0108500_29	PF3D7_0108500	29	T	0.666666667	1	Gold	0.798	FALSE
PF3D7_0108500_35	PF3D7_0108500	35	T	0.333333333	1	Gold	0.847	TRUE
PF3D7_0108500_40	PF3D7_0108500	40	T	0.777777778	1	Gold	0.867	TRUE
PF3D7_0108700_1007	PF3D7_0108700	1007	T	0.285714286	1	Bronze	1.0	TRUE
PF3D7_0108700_1008	PF3D7_0108700	1008	S	1	1	Bronze	0.994	TRUE
PF3D7_0108700_1017	PF3D7_0108700	1017	T	0.857142857	1	Silver	1.0	TRUE
PF3D7_0108700_1037	PF3D7_0108700	1037	T	1	1	Gold	0.998	TRUE
PF3D7_0108700_1040	PF3D7_0108700	1040	S	0.714285714	1	Gold	1.0	TRUE
PF3D7_0108700_1062	PF3D7_0108700	1062	S	0.428571429	1	Gold	0.992	TRUE
PF3D7_0108700_1086	PF3D7_0108700	1086	T	0.428571429	1	Bronze	0.965	TRUE
PF3D7_0108700_1092	PF3D7_0108700	1092	T	0.857142857	1	Silver	0.982	TRUE
PF3D7_0108700_1100	PF3D7_0108700	1100	S	0.714285714	1	Gold	1.0	TRUE
PF3D7_0108700_1113	PF3D7_0108700	1113	S	1	1	Silver	0.991	TRUE
PF3D7_0108700_1127	PF3D7_0108700	1127	S	0.571428571	1	Bronze	0.976	TRUE
PF3D7_0108700_563	PF3D7_0108700	563	S	1	1	Bronze	0.56	FALSE
PF3D7_0108700_663	PF3D7_0108700	663	S	1	1	Silver	0.888	TRUE
PF3D7_0108700_674	PF3D7_0108700	674	S	1	1	Gold	0.848	TRUE
PF3D7_0108700_678	PF3D7_0108700	678	Y	1	1	Bronze	0.787	FALSE
PF3D7_0108700_711	PF3D7_0108700	711	S	1	1	Gold	1.0	TRUE
PF3D7_0108700_717	PF3D7_0108700	717	S	1	1	Silver	0.981	TRUE
PF3D7_0108700_837	PF3D7_0108700	837	T	0.285714286	1	Silver	1.0	TRUE
PF3D7_0108700_885	PF3D7_0108700	885	S	1	1	Gold	0.962	TRUE
PF3D7_0108700_928	PF3D7_0108700	928	T	1	1	Gold	0.983	TRUE
PF3D7_0108700_939	PF3D7_0108700	939	S	0.714285714	1	Silver	0.989	TRUE
PF3D7_0108700_965	PF3D7_0108700	965	S	0.571428571	1	NA	0.986	TRUE
PF3D7_0108700_971	PF3D7_0108700	971	T	0.571428571	1	Bronze	0.989	TRUE
PF3D7_0108700_999	PF3D7_0108700	999	S	0.714285714	1	Silver	0.988	TRUE
PF3D7_0108800_135	PF3D7_0108800	135	S	0.238095238	1	Gold	0.889	TRUE
PF3D7_0108800_297	PF3D7_0108800	297	S	1	1	Bronze	0.261	FALSE
PF3D7_0109000_158	PF3D7_0109000	158	S	0.428571429	1	Bronze	0.793	FALSE
PF3D7_0109000_159	PF3D7_0109000	159	S	1	1	Bronze	0.796	FALSE
PF3D7_0109000_167	PF3D7_0109000	167	S	0.428571429	1	Gold	0.831	TRUE
PF3D7_0109000_173	PF3D7_0109000	173	S	1	1	Silver	0.818	TRUE
PF3D7_0109000_176	PF3D7_0109000	176	S	0.761904762	1	Gold	0.781	FALSE
PF3D7_0109000_181	PF3D7_0109000	181	T	1	1	Bronze	0.684	FALSE
PF3D7_0109000_189	PF3D7_0109000	189	T	0.619047619	1	Gold	0.68	FALSE
PF3D7_0109000_211	PF3D7_0109000	211	T	1	1	Gold	0.556	FALSE
PF3D7_0109000_220	PF3D7_0109000	220	Y	0.333333333	1	Silver	0.746	FALSE
PF3D7_0109000_25	PF3D7_0109000	25	S	0.714285714	1	Gold	0.622	FALSE
PF3D7_0109000_28	PF3D7_0109000	28	S	0.904761905	1	Gold	0.596	FALSE
PF3D7_0109000_4	PF3D7_0109000	4	S	1	1	Bronze	0.925	TRUE
PF3D7_0109000_47	PF3D7_0109000	47	S	0.428571429	1	Bronze	0.612	FALSE
PF3D7_0109000_6	PF3D7_0109000	6	S	0.571428571	1	Silver	0.866	TRUE
PF3D7_0109000_66	PF3D7_0109000	66	T	0.428571429	1	Gold	0.765	FALSE
PF3D7_0109000_78	PF3D7_0109000	78	T	0.761904762	1	Gold	0.793	FALSE
PF3D7_0109400_150	PF3D7_0109400	150	S	0.260869565	1	Silver	0.64	FALSE
PF3D7_0109400_153	PF3D7_0109400	153	S	0.173913043	1	Bronze	0.547	FALSE
PF3D7_0109500_155	PF3D7_0109500	155	S	0.304347826	1	Gold	0.461	FALSE
PF3D7_0109600_93	PF3D7_0109600	93	Y	0.565217391	1	Silver	0.517	FALSE
PF3D7_0109600_97	PF3D7_0109600	97	Y	0.217391304	1	Silver	0.632	FALSE
PF3D7_0109800_275	PF3D7_0109800	275	T	1	1	Silver	0.054	FALSE
PF3D7_0110100_400	PF3D7_0110100	400	T	0.318181818	1	Silver	0.134	FALSE
PF3D7_0110100_635	PF3D7_0110100	635	S	0.090909091	1	Gold	0.988	TRUE
PF3D7_0110100_801	PF3D7_0110100	801	S	0.409090909	1	Bronze	0.349	FALSE
PF3D7_0110400_130	PF3D7_0110400	130	S	0.818181818	1	Bronze	0.786	FALSE
PF3D7_0110400_134	PF3D7_0110400	134	S	0.681818182	1	Bronze	0.835	TRUE
PF3D7_0110400_137	PF3D7_0110400	137	S	0.5	1	Bronze	0.812	TRUE
PF3D7_0110400_159	PF3D7_0110400	159	S	0.227272727	1	Gold	0.818	TRUE
PF3D7_0110400_222	PF3D7_0110400	222	S	0.318181818	1	Silver	0.729	FALSE
PF3D7_0110400_232	PF3D7_0110400	232	S	0.318181818	1	Silver	0.906	TRUE
PF3D7_0110500_1490	PF3D7_0110500	1490	S	0.285714286	1	Gold	1.0	TRUE
PF3D7_0110500_1503	PF3D7_0110500	1503	S	0.285714286	1	Gold	0.983	TRUE
PF3D7_0110500_1509	PF3D7_0110500	1509	S	0.285714286	1	Silver	0.977	TRUE
PF3D7_0110500_1510	PF3D7_0110500	1510	T	0.285714286	1	Silver	0.976	TRUE
PF3D7_0110500_1526	PF3D7_0110500	1526	S	0.285714286	1	Gold	0.982	TRUE
PF3D7_0110500_1543	PF3D7_0110500	1543	S	0.285714286	1	Gold	1.0	TRUE
PF3D7_0110500_1559	PF3D7_0110500	1559	S	0.285714286	1	Silver	0.982	TRUE
PF3D7_0110500_1626	PF3D7_0110500	1626	S	0.285714286	1	Gold	0.989	TRUE
PF3D7_0110500_1627	PF3D7_0110500	1627	T	0.285714286	1	Gold	1.0	TRUE
PF3D7_0110500_1752	PF3D7_0110500	1752	S	0.285714286	1	Silver	0.987	TRUE
PF3D7_0110500_1809	PF3D7_0110500	1809	S	0.285714286	1	Silver	1.0	TRUE
PF3D7_0110500_1827	PF3D7_0110500	1827	S	0.285714286	1	Bronze	1.0	TRUE
PF3D7_0110500_1892	PF3D7_0110500	1892	S	0.285714286	1	Bronze	1.0	TRUE
PF3D7_0110500_204	PF3D7_0110500	204	S	0.285714286	1	Bronze	1.0	TRUE
PF3D7_0110500_375	PF3D7_0110500	375	S	0.285714286	1	Gold	1.0	TRUE
PF3D7_0110500_501	PF3D7_0110500	501	S	0.285714286	1	Gold	0.947	TRUE
PF3D7_0110500_535	PF3D7_0110500	535	S	0.285714286	1	Silver	1.0	TRUE
PF3D7_0110500_572	PF3D7_0110500	572	S	0.285714286	1	Silver	1.0	TRUE
PF3D7_0110500_588	PF3D7_0110500	588	S	0.285714286	1	NA	0.998	TRUE
PF3D7_0110500_672	PF3D7_0110500	672	S	0.285714286	1	Gold	1.0	TRUE
PF3D7_0110500_680	PF3D7_0110500	680	S	0.285714286	1	Bronze	1.0	TRUE
PF3D7_0110500_698	PF3D7_0110500	698	S	0.285714286	1	Gold	0.942	TRUE
PF3D7_0110500_716	PF3D7_0110500	716	S	0.714285714	1	Bronze	0.551	FALSE
PF3D7_0110500_890	PF3D7_0110500	890	S	0.285714286	1	Gold	0.949	TRUE
PF3D7_0110500_979	PF3D7_0110500	979	S	0.285714286	1	Bronze	1.0	TRUE
PF3D7_0110500_986	PF3D7_0110500	986	S	0.285714286	1	Gold	1.0	TRUE
PF3D7_0110600_1002	PF3D7_0110600	1002	T	0.130434783	1	Silver	1.0	TRUE
PF3D7_0110600_1010	PF3D7_0110600	1010	T	0.304347826	1	Bronze	1.0	TRUE
PF3D7_0110600_1012	PF3D7_0110600	1012	S	0.47826087	1	Bronze	1.0	TRUE
PF3D7_0110600_1095	PF3D7_0110600	1095	S	0.086956522	1	Gold	0.986	TRUE
PF3D7_0110600_1100	PF3D7_0110600	1100	S	0.391304348	1	Silver	0.91	TRUE
PF3D7_0110600_1264	PF3D7_0110600	1264	S	1	1	Bronze	0.838	TRUE
PF3D7_0110600_127	PF3D7_0110600	127	S	0.391304348	1	Bronze	0.978	TRUE
PF3D7_0110600_1279	PF3D7_0110600	1279	S	0.695652174	1	Gold	0.547	FALSE
PF3D7_0110600_1303	PF3D7_0110600	1303	S	0.260869565	1	Silver	0.829	TRUE
PF3D7_0110600_1326	PF3D7_0110600	1326	S	1	1	Bronze	0.924	TRUE
PF3D7_0110600_260	PF3D7_0110600	260	S	0.347826087	1	Gold	1.0	TRUE
PF3D7_0110600_262	PF3D7_0110600	262	S	0.130434783	1	Gold	1.0	TRUE
PF3D7_0110600_393	PF3D7_0110600	393	S	0.52173913	1	Gold	1.0	TRUE
PF3D7_0110600_404	PF3D7_0110600	404	S	0.913043478	1	Gold	1.0	TRUE
PF3D7_0110600_406	PF3D7_0110600	406	S	0.913043478	1	Gold	1.0	TRUE
PF3D7_0110600_419	PF3D7_0110600	419	S	0.826086957	1	Silver	1.0	TRUE
PF3D7_0110600_421	PF3D7_0110600	421	S	0.695652174	1	Bronze	0.979	TRUE
PF3D7_0110600_454	PF3D7_0110600	454	T	0.391304348	1	Bronze	1.0	TRUE
PF3D7_0110600_480	PF3D7_0110600	480	S	0.304347826	1	Bronze	1.0	TRUE
PF3D7_0110600_484	PF3D7_0110600	484	S	0.391304348	1	Gold	1.0	TRUE
PF3D7_0110600_491	PF3D7_0110600	491	S	0.130434783	1	Silver	1.0	TRUE
PF3D7_0110600_492	PF3D7_0110600	492	T	0.304347826	1	Bronze	1.0	TRUE
PF3D7_0110600_530	PF3D7_0110600	530	T	0.173913043	1	Gold	1.0	TRUE
PF3D7_0110600_552	PF3D7_0110600	552	S	0.260869565	1	Gold	1.0	TRUE
PF3D7_0110600_656	PF3D7_0110600	656	S	0.130434783	1	Gold	1.0	TRUE
PF3D7_0110600_684	PF3D7_0110600	684	S	0.304347826	1	Silver	1.0	TRUE
PF3D7_0110600_688	PF3D7_0110600	688	T	0.173913043	1	Gold	1.0	TRUE
PF3D7_0110600_698	PF3D7_0110600	698	T	0.391304348	1	Bronze	0.98	TRUE
PF3D7_0110600_700	PF3D7_0110600	700	S	0.391304348	1	Bronze	1.0	TRUE
PF3D7_0110600_703	PF3D7_0110600	703	S	0.695652174	1	Bronze	0.986	TRUE
PF3D7_0110600_773	PF3D7_0110600	773	S	0.826086957	1	Bronze	1.0	TRUE
PF3D7_0110600_794	PF3D7_0110600	794	S	0.347826087	1	Bronze	1.0	TRUE
PF3D7_0110600_798	PF3D7_0110600	798	S	0.260869565	1	Bronze	1.0	TRUE
PF3D7_0110600_799	PF3D7_0110600	799	S	0.347826087	1	Silver	1.0	TRUE
PF3D7_0110600_814	PF3D7_0110600	814	S	0.260869565	1	Gold	1.0	TRUE
PF3D7_0110600_826	PF3D7_0110600	826	S	0.130434783	1	Gold	1.0	TRUE
PF3D7_0110600_866	PF3D7_0110600	866	S	0.130434783	1	Silver	0.86	TRUE
PF3D7_0110700_12	PF3D7_0110700	12	S	1	1	Silver	0.92	TRUE
PF3D7_0110700_127	PF3D7_0110700	127	S	0.304347826	1	Bronze	0.104	FALSE
PF3D7_0110700_206	PF3D7_0110700	206	S	0.956521739	1	Silver	0.168	FALSE
PF3D7_0110700_23	PF3D7_0110700	23	S	1	1	Gold	0.762	FALSE
PF3D7_0110700_31	PF3D7_0110700	31	S	0.304347826	1	Silver	0.955	TRUE
PF3D7_0110700_314	PF3D7_0110700	314	S	1	1	Bronze	0.139	FALSE
PF3D7_0110700_358	PF3D7_0110700	358	S	1	1	Bronze	0.081	FALSE
PF3D7_0110700_381	PF3D7_0110700	381	S	1	1	Gold	0.09	FALSE
PF3D7_0110700_415	PF3D7_0110700	415	S	1	1	Bronze	0.139	FALSE
PF3D7_0110700_417	PF3D7_0110700	417	S	0.391304348	1	Bronze	0.162	FALSE
PF3D7_0110700_437	PF3D7_0110700	437	T	1	1	Gold	0.617	FALSE
PF3D7_0110700_440	PF3D7_0110700	440	T	1	1	Bronze	0.793	FALSE
PF3D7_0110700_443	PF3D7_0110700	443	T	1	1	Silver	0.892	TRUE
PF3D7_0110700_54	PF3D7_0110700	54	S	1	1	Silver	0.294	FALSE
PF3D7_0110800_83	PF3D7_0110800	83	S	1	1	Bronze	0.356	FALSE
PF3D7_0111000_454	PF3D7_0111000	454	S	1	1	Silver	1.0	TRUE
PF3D7_0111000_455	PF3D7_0111000	455	S	0.956521739	1	Gold	1.0	TRUE
PF3D7_0111000_512	PF3D7_0111000	512	S	0.304347826	1	Bronze	1.0	TRUE
PF3D7_0111000_540	PF3D7_0111000	540	S	0.304347826	1	Silver	1.0	TRUE
PF3D7_0111000_733	PF3D7_0111000	733	S	0.304347826	1	Silver	1.0	TRUE
PF3D7_0111000_745	PF3D7_0111000	745	S	0.347826087	1	Silver	0.99	TRUE
PF3D7_0111000_966	PF3D7_0111000	966	S	0.739130435	1	Bronze	0.721	FALSE
PF3D7_0111400_121	PF3D7_0111400	121	T	0.466666667	1	Silver	0.957	TRUE
PF3D7_0111400_199	PF3D7_0111400	199	T	0.866666667	1	Gold	0.975	TRUE
PF3D7_0111400_207	PF3D7_0111400	207	S	0.466666667	1	Bronze	0.977	TRUE
PF3D7_0111400_208	PF3D7_0111400	208	S	0.866666667	1	Silver	0.971	TRUE
PF3D7_0111400_228	PF3D7_0111400	228	S	0.666666667	1	Bronze	0.972	TRUE
PF3D7_0111400_345	PF3D7_0111400	345	S	0.666666667	1	Gold	0.978	TRUE
PF3D7_0111400_389	PF3D7_0111400	389	S	0.533333333	1	Bronze	0.959	TRUE
PF3D7_0111400_414	PF3D7_0111400	414	S	0.533333333	1	Gold	0.975	TRUE
PF3D7_0111400_443	PF3D7_0111400	443	T	0.2	1	Silver	0.961	TRUE
PF3D7_0111400_461	PF3D7_0111400	461	S	0.533333333	1	Bronze	0.624	FALSE
PF3D7_0111400_490	PF3D7_0111400	490	S	0.466666667	1	Bronze	0.192	FALSE
PF3D7_0111400_68	PF3D7_0111400	68	T	0.333333333	1	Silver	0.939	TRUE
PF3D7_0111500_204	PF3D7_0111500	204	S	0.173913043	1	Gold	0.963	TRUE
PF3D7_0111500_212	PF3D7_0111500	212	S	1	1	Gold	0.841	TRUE
PF3D7_0111500_330	PF3D7_0111500	330	T	0.956521739	1	Silver	0.337	FALSE
PF3D7_0111600_83	PF3D7_0111600	83	S	0.545454545	1	Gold	0.565	FALSE
PF3D7_0111800_123	PF3D7_0111800	123	S	0.166666667	1	Gold	0.956	TRUE
PF3D7_0111800_550	PF3D7_0111800	550	S	0.291666667	1	Silver	0.994	TRUE
PF3D7_0111800_578	PF3D7_0111800	578	S	0.458333333	1	Gold	0.97	TRUE
PF3D7_0111800_587	PF3D7_0111800	587	S	0.625	1	Bronze	0.979	TRUE
PF3D7_0111800_77	PF3D7_0111800	77	S	0.458333333	1	Silver	0.957	TRUE
PF3D7_0111900_75	PF3D7_0111900	75	S	0.318181818	1	Bronze	0.569	FALSE
PF3D7_0112200_1007	PF3D7_0112200	1007	T	0.461538462	1	Bronze	0.939	TRUE
PF3D7_0112200_1009	PF3D7_0112200	1009	S	0.384615385	1	Bronze	0.937	TRUE
PF3D7_0112200_1011	PF3D7_0112200	1011	S	0.769230769	1	Gold	0.895	TRUE
PF3D7_0112200_1016	PF3D7_0112200	1016	S	0.384615385	1	Silver	0.727	FALSE
PF3D7_0112200_1049	PF3D7_0112200	1049	S	0.307692308	1	Gold	1.0	TRUE
PF3D7_0112200_11	PF3D7_0112200	11	S	0.384615385	1	Gold	0.985	TRUE
PF3D7_0112200_1119	PF3D7_0112200	1119	S	0.846153846	1	Silver	1.0	TRUE
PF3D7_0112200_1120	PF3D7_0112200	1120	S	0.384615385	1	Bronze	1.0	TRUE
PF3D7_0112200_1121	PF3D7_0112200	1121	S	0.615384615	1	Gold	1.0	TRUE
PF3D7_0112200_1129	PF3D7_0112200	1129	S	0.461538462	1	Bronze	1.0	TRUE
PF3D7_0112200_1136	PF3D7_0112200	1136	S	0.615384615	1	Bronze	1.0	TRUE
PF3D7_0112200_1499	PF3D7_0112200	1499	T	0.461538462	1	Bronze	0.785	FALSE
PF3D7_0112200_1510	PF3D7_0112200	1510	S	0.461538462	1	Silver	0.641	FALSE
PF3D7_0112200_1514	PF3D7_0112200	1514	S	0.461538462	1	Silver	0.462	FALSE
PF3D7_0112200_1523	PF3D7_0112200	1523	S	0.615384615	1	Gold	0.6	FALSE
PF3D7_0112200_1525	PF3D7_0112200	1525	S	0.461538462	1	Silver	0.692	FALSE
PF3D7_0112200_163	PF3D7_0112200	163	S	0.538461538	1	Bronze	0.456	FALSE
PF3D7_0112200_2	PF3D7_0112200	2	T	0.769230769	1	Bronze	1.0	TRUE
PF3D7_0112200_235	PF3D7_0112200	235	S	0.692307692	1	Silver	0.992	TRUE
PF3D7_0112200_236	PF3D7_0112200	236	S	0.461538462	1	Gold	1.0	TRUE
PF3D7_0112200_238	PF3D7_0112200	238	T	0.692307692	1	Bronze	0.998	TRUE
PF3D7_0112200_244	PF3D7_0112200	244	S	0.384615385	1	Silver	0.914	TRUE
PF3D7_0112200_249	PF3D7_0112200	249	S	0.692307692	1	Gold	0.939	TRUE
PF3D7_0112200_257	PF3D7_0112200	257	S	0.307692308	1	Bronze	1.0	TRUE
PF3D7_0112200_258	PF3D7_0112200	258	S	0.461538462	1	Bronze	1.0	TRUE
PF3D7_0112200_259	PF3D7_0112200	259	S	0.384615385	1	Bronze	1.0	TRUE
PF3D7_0112200_543	PF3D7_0112200	543	T	0.461538462	1	Silver	1.0	TRUE
PF3D7_0112200_544	PF3D7_0112200	544	S	0.461538462	1	Silver	1.0	TRUE
PF3D7_0112200_590	PF3D7_0112200	590	S	0.923076923	1	Bronze	1.0	TRUE
PF3D7_0112200_611	PF3D7_0112200	611	S	0.461538462	1	Bronze	1.0	TRUE
PF3D7_0112200_613	PF3D7_0112200	613	S	0.538461538	1	Bronze	1.0	TRUE
PF3D7_0112200_614	PF3D7_0112200	614	T	0.461538462	1	Bronze	1.0	TRUE
PF3D7_0112200_619	PF3D7_0112200	619	S	0.538461538	1	Bronze	1.0	TRUE
PF3D7_0112200_641	PF3D7_0112200	641	S	0.461538462	1	Silver	1.0	TRUE
PF3D7_0112200_78	PF3D7_0112200	78	S	0.153846154	1	Bronze	1.0	TRUE
PF3D7_0112200_86	PF3D7_0112200	86	S	0.384615385	1	Bronze	1.0	TRUE
PF3D7_0112200_97	PF3D7_0112200	97	S	0.846153846	1	Gold	0.989	TRUE
PF3D7_0112200_972	PF3D7_0112200	972	T	0.461538462	1	Gold	0.851	TRUE
PF3D7_0113000_116	PF3D7_0113000	116	S	1	1	Gold	0.9	TRUE
PF3D7_0113000_168	PF3D7_0113000	168	S	0.666666667	1	Gold	0.834	TRUE
PF3D7_0113000_172	PF3D7_0113000	172	S	1	1	Gold	0.813	TRUE
PF3D7_0113000_244	PF3D7_0113000	244	S	0.666666667	1	Bronze	0.872	TRUE
PF3D7_0113000_259	PF3D7_0113000	259	T	1	1	Silver	0.755	FALSE
PF3D7_0113000_479	PF3D7_0113000	479	S	0.666666667	1	Silver	0.861	TRUE
PF3D7_0113000_514	PF3D7_0113000	514	T	0.666666667	1	Silver	0.514	FALSE
PF3D7_0113000_83	PF3D7_0113000	83	S	1	1	Silver	0.906	TRUE
PF3D7_0113000_98	PF3D7_0113000	98	S	0.666666667	1	Bronze	0.928	TRUE
PF3D7_0113200_131	PF3D7_0113200	131	S	1	1	Bronze	0.964	TRUE
PF3D7_0113200_138	PF3D7_0113200	138	S	0.285714286	1	Silver	0.953	TRUE
PF3D7_0113200_156	PF3D7_0113200	156	S	1	1	Silver	0.954	TRUE
PF3D7_0113200_180	PF3D7_0113200	180	S	0.857142857	1	Gold	0.96	TRUE
PF3D7_0113200_188	PF3D7_0113200	188	S	1	1	Silver	0.954	TRUE
PF3D7_0113200_190	PF3D7_0113200	190	S	0.714285714	1	Silver	0.95	TRUE
PF3D7_0113200_191	PF3D7_0113200	191	S	0.285714286	1	Silver	0.944	TRUE
PF3D7_0113200_283	PF3D7_0113200	283	T	1	1	Silver	0.95	TRUE
PF3D7_0113200_299	PF3D7_0113200	299	S	1	1	Gold	0.965	TRUE
PF3D7_0113200_309	PF3D7_0113200	309	S	0.714285714	1	Silver	0.965	TRUE
PF3D7_0113200_365	PF3D7_0113200	365	S	0.285714286	1	Gold	0.943	TRUE
PF3D7_0113200_393	PF3D7_0113200	393	S	1	1	Gold	0.95	TRUE
PF3D7_0113200_397	PF3D7_0113200	397	Y	1	1	Bronze	0.949	TRUE
PF3D7_0113200_415	PF3D7_0113200	415	T	0.714285714	1	Bronze	0.963	TRUE
PF3D7_0113900_92	PF3D7_0113900	92	S	0.5	1	Silver	0.129	FALSE
PF3D7_0114000_135	PF3D7_0114000	135	S	0.833333333	1	Silver	0.215	FALSE
PF3D7_0114000_410	PF3D7_0114000	410	S	0.833333333	1	Bronze	0.964	TRUE
PF3D7_0114000_530	PF3D7_0114000	530	S	0.666666667	1	Silver	1.0	TRUE
PF3D7_0114000_545	PF3D7_0114000	545	S	0.833333333	1	Silver	0.982	TRUE
PF3D7_0114000_635	PF3D7_0114000	635	S	0.166666667	1	Silver	0.997	TRUE
PF3D7_0114000_695	PF3D7_0114000	695	S	0.666666667	1	Silver	0.993	TRUE
PF3D7_0114000_885	PF3D7_0114000	885	S	0.166666667	1	Bronze	0.984	TRUE
PF3D7_0114000_990	PF3D7_0114000	990	T	0.333333333	1	Silver	0.958	TRUE
PF3D7_0114100_219	PF3D7_0114100	219	T	0.75	1	NA	0.228	FALSE
PF3D7_0114100_58	PF3D7_0114100	58	T	0.75	1	Silver	0.495	FALSE
PF3D7_0114100_58	PF3D7_0114100	58	T	0.75	1	Silver	0.495	FALSE
PF3D7_0114100_78	PF3D7_0114100	78	S	0.75	1	Bronze	0.277	FALSE
PF3D7_0114100_81	PF3D7_0114100	81	S	0.75	1	Bronze	0.272	FALSE
PF3D7_0114500_65	PF3D7_0114500	65	S	1	1	Bronze	0.912	TRUE
PF3D7_0115000_987	PF3D7_0115000	987	S	0.25	1	NA	0.053	FALSE
PF3D7_0201500_171	PF3D7_0201500	171	T	0.833333333	1	Bronze	0.968	TRUE
PF3D7_0201500_175	PF3D7_0201500	175	T	0.833333333	1	Bronze	0.966	TRUE
PF3D7_0201500_184	PF3D7_0201500	184	S	0.666666667	1	Silver	0.846	TRUE
PF3D7_0201800_144	PF3D7_0201800	144	S	1	1	Silver	0.352	FALSE
PF3D7_0201800_165	PF3D7_0201800	165	S	0.428571429	1	Bronze	0.906	TRUE
PF3D7_0201800_209	PF3D7_0201800	209	S	0.714285714	1	Silver	0.875	TRUE
PF3D7_0201900_1327	PF3D7_0201900	1327	T	0.2	1	Gold	0.954	TRUE
PF3D7_0201900_1340	PF3D7_0201900	1340	T	0.2	1	Gold	0.947	TRUE
PF3D7_0201900_1353	PF3D7_0201900	1353	T	0.2	1	Silver	0.951	TRUE
PF3D7_0201900_1360	PF3D7_0201900	1360	S	0.2	1	Silver	0.957	TRUE
PF3D7_0201900_1366	PF3D7_0201900	1366	T	0.2	1	Gold	0.949	TRUE
PF3D7_0201900_145	PF3D7_0201900	145	S	0.4	1	Bronze	0.889	TRUE
PF3D7_0201900_1457	PF3D7_0201900	1457	T	0.2	1	Silver	0.959	TRUE
PF3D7_0201900_1503	PF3D7_0201900	1503	S	0.2	1	Bronze	0.967	TRUE
PF3D7_0201900_1548	PF3D7_0201900	1548	T	0.2	1	Silver	0.96	TRUE
PF3D7_0201900_1704	PF3D7_0201900	1704	T	0.2	1	Gold	0.954	TRUE
PF3D7_0201900_1769	PF3D7_0201900	1769	T	0.2	1	Silver	0.957	TRUE
PF3D7_0201900_208	PF3D7_0201900	208	S	0.6	1	Bronze	0.606	FALSE
PF3D7_0201900_2422	PF3D7_0201900	2422	S	0.6	1	Gold	0.973	TRUE
PF3D7_0201900_2426	PF3D7_0201900	2426	S	0.6	1	Silver	0.978	TRUE
PF3D7_0201900_2427	PF3D7_0201900	2427	S	0.6	1	Silver	0.974	TRUE
PF3D7_0201900_73	PF3D7_0201900	73	S	1	1	Bronze	0.869	TRUE
PF3D7_0202000_188	PF3D7_0202000	188	S	0.166666667	1	Bronze	0.658	FALSE
PF3D7_0202000_193	PF3D7_0202000	193	Y	1	1	Silver	0.676	FALSE
PF3D7_0202000_199	PF3D7_0202000	199	S	1	1	Silver	0.737	FALSE
PF3D7_0202000_344	PF3D7_0202000	344	S	0.833333333	1	Bronze	0.932	TRUE
PF3D7_0202000_345	PF3D7_0202000	345	S	1	1	Gold	0.923	TRUE
PF3D7_0202000_347	PF3D7_0202000	347	S	0.666666667	1	Silver	0.935	TRUE
PF3D7_0202000_348	PF3D7_0202000	348	S	1	1	Gold	0.922	TRUE
PF3D7_0202000_403	PF3D7_0202000	403	S	0.666666667	1	Gold	0.95	TRUE
PF3D7_0202000_406	PF3D7_0202000	406	S	0.833333333	1	Gold	0.948	TRUE
PF3D7_0202000_430	PF3D7_0202000	430	S	1	1	Gold	0.948	TRUE
PF3D7_0202000_433	PF3D7_0202000	433	S	1	1	Gold	0.949	TRUE
PF3D7_0202000_436	PF3D7_0202000	436	S	1	1	Gold	0.954	TRUE
PF3D7_0202000_451	PF3D7_0202000	451	S	0.666666667	1	Gold	0.958	TRUE
PF3D7_0202000_454	PF3D7_0202000	454	T	0.666666667	1	Gold	0.944	TRUE
PF3D7_0202000_472	PF3D7_0202000	472	S	0.833333333	1	Bronze	0.985	TRUE
PF3D7_0202000_494	PF3D7_0202000	494	S	0.666666667	1	Bronze	0.962	TRUE
PF3D7_0202000_496	PF3D7_0202000	496	S	1	1	Bronze	0.953	TRUE
PF3D7_0202000_501	PF3D7_0202000	501	S	0.833333333	1	Gold	0.953	TRUE
PF3D7_0202000_502	PF3D7_0202000	502	T	1	1	Bronze	0.944	TRUE
PF3D7_0202000_506	PF3D7_0202000	506	T	1	1	Silver	0.964	TRUE
PF3D7_0202000_513	PF3D7_0202000	513	T	0.666666667	1	Bronze	0.95	TRUE
PF3D7_0202000_524	PF3D7_0202000	524	S	0.833333333	1	Gold	0.947	TRUE
PF3D7_0202000_525	PF3D7_0202000	525	T	0.833333333	1	Silver	0.936	TRUE
PF3D7_0202000_529	PF3D7_0202000	529	T	0.5	1	Gold	0.944	TRUE
PF3D7_0202000_540	PF3D7_0202000	540	T	0.833333333	1	Silver	0.949	TRUE
PF3D7_0202000_548	PF3D7_0202000	548	S	0.833333333	1	Bronze	0.951	TRUE
PF3D7_0202000_550	PF3D7_0202000	550	S	0.5	1	Bronze	0.94	TRUE
PF3D7_0202000_558	PF3D7_0202000	558	S	1	1	Silver	0.954	TRUE
PF3D7_0202000_559	PF3D7_0202000	559	T	1	1	Bronze	0.941	TRUE
PF3D7_0202000_578	PF3D7_0202000	578	S	0.5	1	Bronze	0.969	TRUE
PF3D7_0202000_579	PF3D7_0202000	579	T	0.333333333	1	Bronze	0.957	TRUE
PF3D7_0202000_584	PF3D7_0202000	584	T	0.666666667	1	Bronze	0.961	TRUE
PF3D7_0202000_588	PF3D7_0202000	588	S	0.833333333	1	Gold	0.965	TRUE
PF3D7_0202000_589	PF3D7_0202000	589	T	0.666666667	1	Bronze	0.948	TRUE
PF3D7_0202000_594	PF3D7_0202000	594	T	1	1	Bronze	0.964	TRUE
PF3D7_0202000_598	PF3D7_0202000	598	S	0.833333333	1	Gold	0.961	TRUE
PF3D7_0202000_599	PF3D7_0202000	599	T	0.833333333	1	Bronze	0.947	TRUE
PF3D7_0202000_603	PF3D7_0202000	603	S	0.333333333	1	Gold	0.953	TRUE
PF3D7_0202000_604	PF3D7_0202000	604	T	1	1	Bronze	0.947	TRUE
PF3D7_0202000_605	PF3D7_0202000	605	T	0.5	1	Bronze	0.952	TRUE
PF3D7_0202000_608	PF3D7_0202000	608	T	0.5	1	Bronze	0.96	TRUE
PF3D7_0202000_609	PF3D7_0202000	609	T	0.166666667	1	Silver	0.95	TRUE
PF3D7_0202000_634	PF3D7_0202000	634	S	1	1	Gold	0.905	TRUE
PF3D7_0202100_145	PF3D7_0202100	145	S	1	1	Bronze	0.952	TRUE
PF3D7_0202200_142	PF3D7_0202200	142	S	0.833333333	1	Gold	0.929	TRUE
PF3D7_0202200_151	PF3D7_0202200	151	S	0.666666667	1	Bronze	0.957	TRUE
PF3D7_0202200_160	PF3D7_0202200	160	S	0.5	1	Bronze	0.977	TRUE
PF3D7_0202200_168	PF3D7_0202200	168	T	0.666666667	1	Bronze	0.956	TRUE
PF3D7_0202400_158	PF3D7_0202400	158	S	0.5	1	Gold	0.994	TRUE
PF3D7_0202400_174	PF3D7_0202400	174	S	0.75	1	Silver	0.989	TRUE
PF3D7_0202400_259	PF3D7_0202400	259	T	1	1	Gold	0.978	TRUE
PF3D7_0202400_297	PF3D7_0202400	297	S	0.75	1	Silver	0.94	TRUE
PF3D7_0202400_332	PF3D7_0202400	332	T	0.75	1	Bronze	0.944	TRUE
PF3D7_0202400_442	PF3D7_0202400	442	S	0.5	1	Gold	0.947	TRUE
PF3D7_0202400_45	PF3D7_0202400	45	T	0.75	1	Bronze	1.0	TRUE
PF3D7_0202400_470	PF3D7_0202400	470	T	1	1	Gold	1.0	TRUE
PF3D7_0202400_477	PF3D7_0202400	477	T	0.75	1	Gold	0.982	TRUE
PF3D7_0202400_490	PF3D7_0202400	490	T	0.5	1	Gold	0.986	TRUE
PF3D7_0202400_505	PF3D7_0202400	505	T	0.5	1	Gold	0.978	TRUE
PF3D7_0202400_534	PF3D7_0202400	534	T	0.5	1	Gold	0.982	TRUE
PF3D7_0202400_536	PF3D7_0202400	536	Y	0.5	1	Bronze	0.971	TRUE
PF3D7_0202400_540	PF3D7_0202400	540	T	0.5	1	Silver	0.949	TRUE
PF3D7_0202400_543	PF3D7_0202400	543	S	0.5	1	Gold	0.949	TRUE
PF3D7_0202400_563	PF3D7_0202400	563	T	0.5	1	Gold	0.976	TRUE
PF3D7_0202400_59	PF3D7_0202400	59	T	0.75	1	Bronze	0.98	TRUE
PF3D7_0202400_616	PF3D7_0202400	616	T	0.5	1	Silver	0.972	TRUE
PF3D7_0202400_626	PF3D7_0202400	626	T	0.5	1	Gold	0.965	TRUE
PF3D7_0202400_64	PF3D7_0202400	64	S	0.75	1	Bronze	0.975	TRUE
PF3D7_0202400_911	PF3D7_0202400	911	Y	0.5	1	Bronze	0.955	TRUE
PF3D7_0202400_914	PF3D7_0202400	914	S	0.5	1	Silver	0.967	TRUE
PF3D7_0202400_935	PF3D7_0202400	935	Y	0.5	1	Silver	0.952	TRUE
PF3D7_0202400_938	PF3D7_0202400	938	S	0.5	1	Bronze	0.947	TRUE
PF3D7_0202400_986	PF3D7_0202400	986	S	1	1	Silver	0.934	TRUE
PF3D7_0202500_100	PF3D7_0202500	100	S	0.461538462	1	Bronze	0.794	FALSE
PF3D7_0202500_101	PF3D7_0202500	101	S	0.461538462	1	Silver	0.781	FALSE
PF3D7_0202500_102	PF3D7_0202500	102	T	0.538461538	1	Bronze	0.774	FALSE
PF3D7_0202500_104	PF3D7_0202500	104	Y	0.461538462	1	Bronze	0.732	FALSE
PF3D7_0202500_98	PF3D7_0202500	98	S	0.461538462	1	Gold	0.814	TRUE
PF3D7_0202600_1058	PF3D7_0202600	1058	S	1	1	Gold	1.0	TRUE
PF3D7_0202600_1058	PF3D7_0202600	1058	S	1	1	Gold	1.0	TRUE
PF3D7_0202600_1077	PF3D7_0202600	1077	S	1	1	Silver	0.997	TRUE
PF3D7_0202600_1077	PF3D7_0202600	1077	S	1	1	Silver	0.997	TRUE
PF3D7_0202600_1079	PF3D7_0202600	1079	S	1	1	Silver	1.0	TRUE
PF3D7_0202600_1079	PF3D7_0202600	1079	S	1	1	Silver	1.0	TRUE
PF3D7_0202600_1080	PF3D7_0202600	1080	S	1	1	Silver	1.0	TRUE
PF3D7_0202600_1080	PF3D7_0202600	1080	S	1	1	Silver	1.0	TRUE
PF3D7_0202600_1085	PF3D7_0202600	1085	S	0.777777778	1	Silver	1.0	TRUE
PF3D7_0202600_1085	PF3D7_0202600	1085	S	0.777777778	1	Silver	1.0	TRUE
PF3D7_0202600_1178	PF3D7_0202600	1178	S	1	1	Bronze	1.0	TRUE
PF3D7_0202600_1178	PF3D7_0202600	1178	S	1	1	Bronze	1.0	TRUE
PF3D7_0202600_294	PF3D7_0202600	294	S	1	1	Gold	1.0	TRUE
PF3D7_0202600_294	PF3D7_0202600	294	S	1	1	Gold	1.0	TRUE
PF3D7_0202600_336	PF3D7_0202600	336	S	1	1	Silver	0.996	TRUE
PF3D7_0202600_336	PF3D7_0202600	336	S	1	1	Silver	0.996	TRUE
PF3D7_0202600_357	PF3D7_0202600	357	S	1	1	Silver	0.978	TRUE
PF3D7_0202600_357	PF3D7_0202600	357	S	1	1	Silver	0.978	TRUE
PF3D7_0202600_379	PF3D7_0202600	379	Y	1	1	NA	0.99	TRUE
PF3D7_0202600_418	PF3D7_0202600	418	S	1	1	Silver	0.994	TRUE
PF3D7_0202600_418	PF3D7_0202600	418	S	1	1	Silver	0.994	TRUE
PF3D7_0202600_434	PF3D7_0202600	434	S	1	1	Silver	1.0	TRUE
PF3D7_0202600_434	PF3D7_0202600	434	S	1	1	Silver	1.0	TRUE
PF3D7_0202600_437	PF3D7_0202600	437	S	1	1	Silver	1.0	TRUE
PF3D7_0202600_437	PF3D7_0202600	437	S	1	1	Silver	1.0	TRUE
PF3D7_0202600_514	PF3D7_0202600	514	S	0.333333333	1	Gold	0.993	TRUE
PF3D7_0202600_514	PF3D7_0202600	514	S	0.333333333	1	Gold	0.993	TRUE
PF3D7_0202600_704	PF3D7_0202600	704	S	0.555555556	1	Silver	1.0	TRUE
PF3D7_0202600_704	PF3D7_0202600	704	S	0.555555556	1	Silver	1.0	TRUE
PF3D7_0202600_750	PF3D7_0202600	750	S	0.888888889	1	Bronze	1.0	TRUE
PF3D7_0202600_750	PF3D7_0202600	750	S	0.888888889	1	Bronze	1.0	TRUE
PF3D7_0202600_777	PF3D7_0202600	777	S	0.666666667	1	Silver	1.0	TRUE
PF3D7_0202600_777	PF3D7_0202600	777	S	0.666666667	1	Silver	1.0	TRUE
PF3D7_0202600_807	PF3D7_0202600	807	S	0.888888889	1	Gold	1.0	TRUE
PF3D7_0202600_807	PF3D7_0202600	807	S	0.888888889	1	Gold	1.0	TRUE
PF3D7_0202600_833	PF3D7_0202600	833	S	0.777777778	1	Silver	1.0	TRUE
PF3D7_0202600_833	PF3D7_0202600	833	S	0.777777778	1	Silver	1.0	TRUE
PF3D7_0203000_1143	PF3D7_0203000	1143	S	0.583333333	1	Bronze	0.252	FALSE
PF3D7_0203000_1156	PF3D7_0203000	1156	S	0.5	1	Bronze	0.154	FALSE
PF3D7_0203000_1234	PF3D7_0203000	1234	S	0.5	1	Bronze	0.377	FALSE
PF3D7_0203000_1427	PF3D7_0203000	1427	S	0.75	1	Silver	0.163	FALSE
PF3D7_0203000_143	PF3D7_0203000	143	S	0.75	1	Silver	0.376	FALSE
PF3D7_0203000_1469	PF3D7_0203000	1469	S	0.25	1	Bronze	0.592	FALSE
PF3D7_0203000_153	PF3D7_0203000	153	S	0.583333333	1	Bronze	0.278	FALSE
PF3D7_0203000_1706	PF3D7_0203000	1706	S	0.5	1	Gold	0.163	FALSE
PF3D7_0203000_1807	PF3D7_0203000	1807	S	0.916666667	1	Gold	0.885	TRUE
PF3D7_0203000_1810	PF3D7_0203000	1810	Y	0.5	1	Bronze	0.957	TRUE
PF3D7_0203000_1906	PF3D7_0203000	1906	S	0.416666667	1	Bronze	0.988	TRUE
PF3D7_0203000_23	PF3D7_0203000	23	S	0.666666667	1	Gold	1.0	TRUE
PF3D7_0203000_279	PF3D7_0203000	279	S	0.666666667	1	Silver	0.105	FALSE
PF3D7_0203000_487	PF3D7_0203000	487	T	0.5	1	Gold	0.221	FALSE
PF3D7_0203000_969	PF3D7_0203000	969	S	0.5	1	Silver	0.657	FALSE
PF3D7_0203000_983	PF3D7_0203000	983	S	0.333333333	1	Gold	0.698	FALSE
PF3D7_0203100_1765	PF3D7_0203100	1765	S	0.5	1	Silver	1.0	TRUE
PF3D7_0203100_1846	PF3D7_0203100	1846	T	0.25	1	Silver	0.551	FALSE
PF3D7_0203100_2411	PF3D7_0203100	2411	S	1	1	Bronze	0.914	TRUE
PF3D7_0203100_2460	PF3D7_0203100	2460	S	0.625	1	Bronze	0.893	TRUE
PF3D7_0203100_3	PF3D7_0203100	3	S	0.75	1	Bronze	1.0	TRUE
PF3D7_0203100_432	PF3D7_0203100	432	S	0.25	1	Bronze	1.0	TRUE
PF3D7_0203100_547	PF3D7_0203100	547	S	0.25	1	Silver	1.0	TRUE
PF3D7_0203100_555	PF3D7_0203100	555	S	0.25	1	Bronze	1.0	TRUE
PF3D7_0203100_612	PF3D7_0203100	612	S	0.625	1	Silver	1.0	TRUE
PF3D7_0203100_808	PF3D7_0203100	808	S	0.25	1	Gold	1.0	TRUE
PF3D7_0203100_846	PF3D7_0203100	846	S	0.25	1	Silver	1.0	TRUE
PF3D7_0203100_873	PF3D7_0203100	873	S	0.5	1	Bronze	1.0	TRUE
PF3D7_0203100_928	PF3D7_0203100	928	S	0.375	1	Bronze	1.0	TRUE
PF3D7_0203200_213	PF3D7_0203200	213	S	1	1	Bronze	0.963	TRUE
PF3D7_0203200_27	PF3D7_0203200	27	S	0.4375	1	Bronze	0.535	FALSE
PF3D7_0203200_61	PF3D7_0203200	61	S	0.125	1	Silver	0.821	TRUE
PF3D7_0203200_76	PF3D7_0203200	76	S	0.25	1	Bronze	0.911	TRUE
PF3D7_0203300_3	PF3D7_0203300	3	S	0.304347826	1	Gold	0.953	TRUE
PF3D7_0203400_25	PF3D7_0203400	25	S	1	1	Silver	0.882	TRUE
PF3D7_0203400_26	PF3D7_0203400	26	S	0.565217391	1	Bronze	0.884	TRUE
PF3D7_0203400_28	PF3D7_0203400	28	S	1	1	Silver	0.863	TRUE
PF3D7_0203400_41	PF3D7_0203400	41	S	0.608695652	1	Silver	0.871	TRUE
PF3D7_0203400_86	PF3D7_0203400	86	S	1	1	Bronze	0.81	TRUE
PF3D7_0203400_87	PF3D7_0203400	87	S	1	1	Bronze	0.771	FALSE
PF3D7_0203600_172	PF3D7_0203600	172	S	0.318181818	1	Silver	0.973	TRUE
PF3D7_0203600_180	PF3D7_0203600	180	S	0.318181818	1	Gold	0.962	TRUE
PF3D7_0203600_218	PF3D7_0203600	218	T	0.318181818	1	Silver	0.958	TRUE
PF3D7_0203600_230	PF3D7_0203600	230	S	0.318181818	1	Bronze	1.0	TRUE
PF3D7_0203600_232	PF3D7_0203600	232	S	0.272727273	1	Bronze	0.98	TRUE
PF3D7_0203600_261	PF3D7_0203600	261	S	0.090909091	1	Silver	0.966	TRUE
PF3D7_0203600_262	PF3D7_0203600	262	S	0.090909091	1	Silver	0.972	TRUE
PF3D7_0203700_172	PF3D7_0203700	172	T	0.458333333	1	Bronze	0.1	FALSE
PF3D7_0203700_360	PF3D7_0203700	360	S	0.291666667	1	Silver	0.916	TRUE
PF3D7_0204200_117	PF3D7_0204200	117	S	0.695652174	1	NA	0.523	FALSE
PF3D7_0204200_125	PF3D7_0204200	125	S	0.608695652	1	Silver	0.334	FALSE
PF3D7_0204200_131	PF3D7_0204200	131	S	0.608695652	1	Gold	0.221	FALSE
PF3D7_0204200_177	PF3D7_0204200	177	S	1	1	Bronze	0.312	FALSE
PF3D7_0204200_268	PF3D7_0204200	268	S	0.608695652	1	Silver	0.691	FALSE
PF3D7_0204500_7	PF3D7_0204500	7	S	0.260869565	1	Bronze	0.428	FALSE
PF3D7_0204700_10	PF3D7_0204700	10	S	0.913043478	1	Gold	0.907	TRUE
PF3D7_0204700_4	PF3D7_0204700	4	S	0.652173913	1	Silver	0.985	TRUE
PF3D7_0204700_5	PF3D7_0204700	5	S	0.652173913	1	Bronze	0.971	TRUE
PF3D7_0204700_502	PF3D7_0204700	502	S	0.913043478	1	Silver	0.724	FALSE
PF3D7_0205100_57	PF3D7_0205100	57	T	0.75	1	Bronze	0.922	TRUE
PF3D7_0205100_58	PF3D7_0205100	58	S	1	1	Bronze	0.905	TRUE
PF3D7_0205100_585	PF3D7_0205100	585	S	0.75	1	Silver	0.996	TRUE
PF3D7_0205100_607	PF3D7_0205100	607	S	0.75	1	Bronze	0.988	TRUE
PF3D7_0205800_118	PF3D7_0205800	118	S	0.782608696	1	Gold	0.453	FALSE
PF3D7_0205900_10	PF3D7_0205900	10	S	0.913043478	1	Gold	0.862	TRUE
PF3D7_0205900_28	PF3D7_0205900	28	S	0.304347826	1	Bronze	0.604	FALSE
PF3D7_0205900_648	PF3D7_0205900	648	T	0.217391304	1	Bronze	1.0	TRUE
PF3D7_0205900_654	PF3D7_0205900	654	S	0.52173913	1	Bronze	1.0	TRUE
PF3D7_0205900_964	PF3D7_0205900	964	S	0.217391304	1	Silver	0.588	FALSE
PF3D7_0206000_1057	PF3D7_0206000	1057	S	0.208333333	1	Gold	1.0	TRUE
PF3D7_0206000_1094	PF3D7_0206000	1094	S	0.291666667	1	Silver	0.996	TRUE
PF3D7_0206000_1111	PF3D7_0206000	1111	S	0.625	1	Silver	0.925	TRUE
PF3D7_0206000_1415	PF3D7_0206000	1415	S	0.458333333	1	NA	0.154	FALSE
PF3D7_0206000_1483	PF3D7_0206000	1483	S	0.458333333	1	Silver	0.837	TRUE
PF3D7_0206000_879	PF3D7_0206000	879	S	0.291666667	1	Silver	1.0	TRUE
PF3D7_0206000_991	PF3D7_0206000	991	S	0.333333333	1	Bronze	1.0	TRUE
PF3D7_0206200_29	PF3D7_0206200	29	S	0.5	1	Silver	0.745	FALSE
PF3D7_0206200_301	PF3D7_0206200	301	T	0.272727273	1	Bronze	0.37	FALSE
PF3D7_0206200_36	PF3D7_0206200	36	S	0.318181818	1	Bronze	0.782	FALSE
PF3D7_0206200_45	PF3D7_0206200	45	S	1	1	Gold	0.79	FALSE
PF3D7_0206200_48	PF3D7_0206200	48	S	0.318181818	1	Gold	0.761	FALSE
PF3D7_0206200_548	PF3D7_0206200	548	Y	1	1	Bronze	0.387	FALSE
PF3D7_0206200_557	PF3D7_0206200	557	T	1	1	Gold	0.847	TRUE
PF3D7_0206700_178	PF3D7_0206700	178	S	1	1	Bronze	0.492	FALSE
PF3D7_0206700_464	PF3D7_0206700	464	S	0.52173913	1	Bronze	0.269	FALSE
PF3D7_0206800_114	PF3D7_0206800	114	S	0.571428571	1	Bronze	0.976	TRUE
PF3D7_0206800_119	PF3D7_0206800	119	S	0.571428571	1	Bronze	0.975	TRUE
PF3D7_0206800_151	PF3D7_0206800	151	S	0.142857143	1	Silver	0.933	TRUE
PF3D7_0206800_157	PF3D7_0206800	157	S	0.285714286	1	Bronze	0.95	TRUE
PF3D7_0206800_222	PF3D7_0206800	222	T	0.285714286	1	Silver	0.915	TRUE
PF3D7_0206800_223	PF3D7_0206800	223	S	0.857142857	1	Bronze	0.912	TRUE
PF3D7_0207000_85	PF3D7_0207000	85	S	0.555555556	1	Silver	0.969	TRUE
PF3D7_0207100_1679	PF3D7_0207100	1679	S	0.409090909	1	Bronze	0.992	TRUE
PF3D7_0207100_211	PF3D7_0207100	211	S	0.590909091	1	Bronze	1.0	TRUE
PF3D7_0207100_851	PF3D7_0207100	851	S	0.727272727	1	Gold	1.0	TRUE
PF3D7_0207100_904	PF3D7_0207100	904	S	0.227272727	1	Bronze	1.0	TRUE
PF3D7_0207100_916	PF3D7_0207100	916	T	0.318181818	1	Bronze	1.0	TRUE
PF3D7_0207400_687	PF3D7_0207400	687	S	0.875	1	Bronze	0.065	FALSE
PF3D7_0207400_687	PF3D7_0207400	687	S	0.875	1	Bronze	0.065	FALSE
PF3D7_0207400_84	PF3D7_0207400	84	S	0.208333333	1	Silver	1.0	TRUE
PF3D7_0207500_103	PF3D7_0207500	103	T	0.266666667	1	Bronze	1.0	TRUE
PF3D7_0207500_458	PF3D7_0207500	458	S	0.4	1	Silver	0.134	FALSE
PF3D7_0207600_168	PF3D7_0207600	168	S	0.266666667	1	Bronze	0.949	TRUE
PF3D7_0207600_183	PF3D7_0207600	183	S	0.166666667	1	Gold	0.971	TRUE
PF3D7_0207600_258	PF3D7_0207600	258	T	0.133333333	1	Silver	0.245	FALSE
PF3D7_0207600_332	PF3D7_0207600	332	S	0.3	1	Silver	0.244	FALSE
PF3D7_0207600_391	PF3D7_0207600	391	T	0.2	1	Bronze	0.657	FALSE
PF3D7_0207600_407	PF3D7_0207600	407	S	0.733333333	1	Silver	0.128	FALSE
PF3D7_0207600_460	PF3D7_0207600	460	Y	0.466666667	1	Bronze	0.243	FALSE
PF3D7_0207600_731	PF3D7_0207600	731	S	0.9	1	NA	0.025	FALSE
PF3D7_0207600_788	PF3D7_0207600	788	S	0.866666667	1	Bronze	0.074	FALSE
PF3D7_0207600_866	PF3D7_0207600	866	S	0.266666667	1	Bronze	0.657	FALSE
PF3D7_0208100_1042	PF3D7_0208100	1042	S	0.88	1	Gold	0.899	TRUE
PF3D7_0208100_1163	PF3D7_0208100	1163	Y	0.12	1	Bronze	0.976	TRUE
PF3D7_0208100_1165	PF3D7_0208100	1165	T	0.28	1	Gold	1.0	TRUE
PF3D7_0208100_1169	PF3D7_0208100	1169	T	0.44	1	Bronze	0.982	TRUE
PF3D7_0208100_1201	PF3D7_0208100	1201	S	0.2	1	Bronze	1.0	TRUE
PF3D7_0208100_1240	PF3D7_0208100	1240	S	0.4	1	Gold	1.0	TRUE
PF3D7_0208100_1252	PF3D7_0208100	1252	S	0.24	1	Bronze	1.0	TRUE
PF3D7_0208100_1255	PF3D7_0208100	1255	Y	0.2	1	Silver	1.0	TRUE
PF3D7_0208100_1298	PF3D7_0208100	1298	S	0.44	1	Silver	1.0	TRUE
PF3D7_0208100_1319	PF3D7_0208100	1319	S	0.28	1	Gold	1.0	TRUE
PF3D7_0208100_1502	PF3D7_0208100	1502	S	0.48	1	Gold	0.79	FALSE
PF3D7_0208100_1514	PF3D7_0208100	1514	T	0.44	1	Bronze	0.975	TRUE
PF3D7_0208100_1516	PF3D7_0208100	1516	S	0.28	1	Bronze	0.995	TRUE
PF3D7_0208100_1519	PF3D7_0208100	1519	S	0.44	1	Bronze	0.986	TRUE
PF3D7_0208100_1529	PF3D7_0208100	1529	T	0.28	1	Bronze	0.993	TRUE
PF3D7_0208100_1530	PF3D7_0208100	1530	S	0.4	1	Bronze	0.977	TRUE
PF3D7_0208100_1622	PF3D7_0208100	1622	S	0.12	1	Gold	0.956	TRUE
PF3D7_0208100_1630	PF3D7_0208100	1630	S	0.28	1	Gold	0.78	FALSE
PF3D7_0208100_277	PF3D7_0208100	277	S	0.6	1	Gold	0.539	FALSE
PF3D7_0208100_291	PF3D7_0208100	291	S	0.48	1	Bronze	0.668	FALSE
PF3D7_0208100_400	PF3D7_0208100	400	S	0.72	1	Gold	0.131	FALSE
PF3D7_0208100_432	PF3D7_0208100	432	S	0.92	1	Bronze	0.657	FALSE
PF3D7_0208100_594	PF3D7_0208100	594	S	0.84	1	Bronze	0.524	FALSE
PF3D7_0208100_629	PF3D7_0208100	629	S	0.32	1	Bronze	1.0	TRUE
PF3D7_0208100_739	PF3D7_0208100	739	S	0.12	1	Gold	1.0	TRUE
PF3D7_0208100_748	PF3D7_0208100	748	S	0.2	1	Bronze	0.973	TRUE
PF3D7_0208100_772	PF3D7_0208100	772	S	0.28	1	Gold	1.0	TRUE
PF3D7_0208100_792	PF3D7_0208100	792	S	0.28	1	Gold	1.0	TRUE
PF3D7_0208100_798	PF3D7_0208100	798	S	0.36	1	Gold	0.986	TRUE
PF3D7_0208100_950	PF3D7_0208100	950	S	0.2	1	Silver	1.0	TRUE
PF3D7_0208100_974	PF3D7_0208100	974	S	0.52	1	Gold	0.995	TRUE
PF3D7_0208100_982	PF3D7_0208100	982	S	0.12	1	Gold	0.994	TRUE
PF3D7_0208100_991	PF3D7_0208100	991	S	0.36	1	Silver	1.0	TRUE
PF3D7_0208200_2	PF3D7_0208200	2	S	0.391304348	1	Bronze	0.961	TRUE
PF3D7_0208400_1437	PF3D7_0208400	1437	S	0.375	1	Silver	1.0	TRUE
PF3D7_0208400_1758	PF3D7_0208400	1758	S	0.5625	1	Gold	1.0	TRUE
PF3D7_0208400_1954	PF3D7_0208400	1954	S	0.625	1	Bronze	0.973	TRUE
PF3D7_0208400_1957	PF3D7_0208400	1957	S	0.3125	1	Bronze	0.887	TRUE
PF3D7_0208400_1959	PF3D7_0208400	1959	S	0.1875	1	Bronze	0.858	TRUE
PF3D7_0208400_557	PF3D7_0208400	557	S	0.75	1	Bronze	1.0	TRUE
PF3D7_0208400_684	PF3D7_0208400	684	S	0.4375	1	Bronze	1.0	TRUE
PF3D7_0208400_706	PF3D7_0208400	706	S	0.625	1	Gold	1.0	TRUE
PF3D7_0208400_710	PF3D7_0208400	710	S	0.625	1	Gold	1.0	TRUE
PF3D7_0208400_713	PF3D7_0208400	713	S	0.625	1	Gold	1.0	TRUE
PF3D7_0208700_61	PF3D7_0208700	61	T	0.88	1	Bronze	0.062	FALSE
PF3D7_0208700_63	PF3D7_0208700	63	S	0.44	1	Bronze	0.039	FALSE
PF3D7_0208900_988	PF3D7_0208900	988	S	0.304347826	1	Bronze	0.998	TRUE
PF3D7_0209000_1832	PF3D7_0209000	1832	T	0.227272727	1	Bronze	0.748	FALSE
PF3D7_0209000_475	PF3D7_0209000	475	S	0.318181818	1	Bronze	1.0	TRUE
PF3D7_0209000_508	PF3D7_0209000	508	T	0.318181818	1	Bronze	1.0	TRUE
PF3D7_0209000_513	PF3D7_0209000	513	S	0.272727273	1	Silver	1.0	TRUE
PF3D7_0209000_787	PF3D7_0209000	787	S	0.5	1	Bronze	0.49	FALSE
PF3D7_0209100_12	PF3D7_0209100	12	S	0.913043478	1	Bronze	0.761	FALSE
PF3D7_0209100_16	PF3D7_0209100	16	S	0.695652174	1	Silver	0.843	TRUE
PF3D7_0209100_177	PF3D7_0209100	177	S	0.608695652	1	Gold	0.991	TRUE
PF3D7_0209100_2	PF3D7_0209100	2	S	0.52173913	1	Silver	0.974	TRUE
PF3D7_0209100_20	PF3D7_0209100	20	S	0.956521739	1	Gold	0.975	TRUE
PF3D7_0209100_218	PF3D7_0209100	218	S	0.52173913	1	Bronze	0.989	TRUE
PF3D7_0209100_220	PF3D7_0209100	220	S	0.52173913	1	Bronze	0.988	TRUE
PF3D7_0209100_27	PF3D7_0209100	27	S	0.260869565	1	Bronze	0.979	TRUE
PF3D7_0209100_36	PF3D7_0209100	36	S	0.652173913	1	Gold	0.985	TRUE
PF3D7_0209100_38	PF3D7_0209100	38	S	0.47826087	1	Bronze	0.98	TRUE
PF3D7_0209100_40	PF3D7_0209100	40	T	0.304347826	1	Bronze	0.974	TRUE
PF3D7_0209100_61	PF3D7_0209100	61	Y	1	1	Bronze	0.782	FALSE
PF3D7_0209100_637	PF3D7_0209100	637	S	1	1	Silver	0.173	FALSE
PF3D7_0209100_75	PF3D7_0209100	75	S	0.304347826	1	Gold	0.719	FALSE
PF3D7_0209200_266	PF3D7_0209200	266	S	0.333333333	1	Bronze	0.085	FALSE
PF3D7_0209600_110	PF3D7_0209600	110	S	0.086956522	1	Bronze	1.0	TRUE
PF3D7_0209600_17	PF3D7_0209600	17	S	0.913043478	1	Gold	0.966	TRUE
PF3D7_0209600_191	PF3D7_0209600	191	S	0.304347826	1	Bronze	1.0	TRUE
PF3D7_0209600_240	PF3D7_0209600	240	S	0.217391304	1	Gold	1.0	TRUE
PF3D7_0209600_246	PF3D7_0209600	246	S	0.086956522	1	Gold	1.0	TRUE
PF3D7_0209600_250	PF3D7_0209600	250	S	0.304347826	1	Gold	1.0	TRUE
PF3D7_0209600_269	PF3D7_0209600	269	T	0.130434783	1	Silver	0.98	TRUE
PF3D7_0209600_29	PF3D7_0209600	29	S	0.608695652	1	Silver	0.981	TRUE
PF3D7_0209600_39	PF3D7_0209600	39	S	0.47826087	1	Silver	0.952	TRUE
PF3D7_0209600_403	PF3D7_0209600	403	S	1	1	Silver	0.218	FALSE
PF3D7_0209800_119	PF3D7_0209800	119	T	1	1	Silver	0.458	FALSE
PF3D7_0209800_152	PF3D7_0209800	152	T	1	1	Silver	0.012	FALSE
PF3D7_0209800_167	PF3D7_0209800	167	S	1	1	Bronze	0.0	FALSE
PF3D7_0209800_240	PF3D7_0209800	240	S	0.826086957	1	Gold	0.035	FALSE
PF3D7_0209800_3	PF3D7_0209800	3	S	0.391304348	1	Silver	0.962	TRUE
PF3D7_0209800_339	PF3D7_0209800	339	T	1	1	Silver	0.009	FALSE
PF3D7_0209800_374	PF3D7_0209800	374	S	1	1	Bronze	0.015	FALSE
PF3D7_0209800_399	PF3D7_0209800	399	S	1	1	Bronze	0.17	FALSE
PF3D7_0209800_401	PF3D7_0209800	401	S	1	1	Bronze	0.125	FALSE
PF3D7_0209800_443	PF3D7_0209800	443	S	1	1	Silver	0.129	FALSE
PF3D7_0209800_48	PF3D7_0209800	48	S	1	1	Silver	0.612	FALSE
PF3D7_0209800_54	PF3D7_0209800	54	T	1	1	Gold	0.413	FALSE
PF3D7_0209800_71	PF3D7_0209800	71	S	1	1	Bronze	0.26	FALSE
PF3D7_0209800_73	PF3D7_0209800	73	S	1	1	Bronze	0.373	FALSE
PF3D7_0209800_79	PF3D7_0209800	79	S	1	1	Silver	0.521	FALSE
PF3D7_0209800_93	PF3D7_0209800	93	T	1	1	Bronze	0.188	FALSE
PF3D7_0210100_96	PF3D7_0210100	96	S	0.84	1	Bronze	0.64	FALSE
PF3D7_0210200_18	PF3D7_0210200	18	S	0.611111111	1	Gold	1.0	TRUE
PF3D7_0210200_1845	PF3D7_0210200	1845	S	0.166666667	1	Bronze	1.0	TRUE
PF3D7_0210200_1846	PF3D7_0210200	1846	S	0.166666667	1	Bronze	1.0	TRUE
PF3D7_0210200_1848	PF3D7_0210200	1848	T	0.444444444	1	Bronze	1.0	TRUE
PF3D7_0210200_1893	PF3D7_0210200	1893	T	0.055555556	1	Bronze	1.0	TRUE
PF3D7_0210200_1896	PF3D7_0210200	1896	T	0.166666667	1	Bronze	1.0	TRUE
PF3D7_0210200_2186	PF3D7_0210200	2186	S	0.222222222	1	Bronze	0.926	TRUE
PF3D7_0210200_2394	PF3D7_0210200	2394	S	0.166666667	1	Bronze	1.0	TRUE
PF3D7_0210200_597	PF3D7_0210200	597	S	0.111111111	1	Gold	1.0	TRUE
PF3D7_0210300_258	PF3D7_0210300	258	S	1	1	Bronze	0.584	FALSE
PF3D7_0210300_263	PF3D7_0210300	263	S	1	1	Gold	0.433	FALSE
PF3D7_0210300_269	PF3D7_0210300	269	S	1	1	Bronze	0.202	FALSE
PF3D7_0210600_235	PF3D7_0210600	235	S	0.826086957	1	Silver	0.049	FALSE
PF3D7_0210600_381	PF3D7_0210600	381	T	0.347826087	1	Silver	0.499	FALSE
PF3D7_0210600_393	PF3D7_0210600	393	S	0.956521739	1	Bronze	0.553	FALSE
PF3D7_0210600_397	PF3D7_0210600	397	S	1	1	Silver	0.73	FALSE
PF3D7_0210600_400	PF3D7_0210600	400	S	1	1	Gold	0.83	TRUE
PF3D7_0210600_416	PF3D7_0210600	416	S	1	1	Gold	0.968	TRUE
PF3D7_0210600_424	PF3D7_0210600	424	Y	0.391304348	1	Silver	1.0	TRUE
PF3D7_0210600_427	PF3D7_0210600	427	S	0.391304348	1	Gold	0.984	TRUE
PF3D7_0210600_445	PF3D7_0210600	445	S	0.956521739	1	Gold	0.925	TRUE
PF3D7_0210700_136	PF3D7_0210700	136	S	0.181818182	1	Bronze	0.064	FALSE
PF3D7_0210700_219	PF3D7_0210700	219	T	0.681818182	1	Bronze	0.045	FALSE
PF3D7_0210900_109	PF3D7_0210900	109	T	0.260869565	1	Silver	0.905	TRUE
PF3D7_0210900_111	PF3D7_0210900	111	S	0.565217391	1	Gold	0.912	TRUE
PF3D7_0210900_114	PF3D7_0210900	114	S	1	1	Gold	0.908	TRUE
PF3D7_0210900_123	PF3D7_0210900	123	S	0.347826087	1	Silver	0.892	TRUE
PF3D7_0210900_13	PF3D7_0210900	13	S	1	1	Gold	0.728	FALSE
PF3D7_0210900_139	PF3D7_0210900	139	S	0.304347826	1	Gold	0.928	TRUE
PF3D7_0210900_145	PF3D7_0210900	145	S	0.304347826	1	Gold	0.912	TRUE
PF3D7_0210900_152	PF3D7_0210900	152	S	0.304347826	1	Gold	0.907	TRUE
PF3D7_0210900_158	PF3D7_0210900	158	T	0.434782609	1	Bronze	0.874	TRUE
PF3D7_0210900_174	PF3D7_0210900	174	S	0.130434783	1	Bronze	0.84	TRUE
PF3D7_0210900_186	PF3D7_0210900	186	S	1	1	Bronze	0.752	FALSE
PF3D7_0210900_193	PF3D7_0210900	193	T	0.695652174	1	Bronze	0.821	TRUE
PF3D7_0210900_198	PF3D7_0210900	198	T	0.347826087	1	Bronze	0.874	TRUE
PF3D7_0210900_201	PF3D7_0210900	201	S	0.391304348	1	Gold	0.893	TRUE
PF3D7_0210900_247	PF3D7_0210900	247	S	1	1	NA	0.449	FALSE
PF3D7_0210900_254	PF3D7_0210900	254	S	1	1	Gold	0.566	FALSE
PF3D7_0210900_260	PF3D7_0210900	260	S	1	1	Gold	0.782	FALSE
PF3D7_0210900_268	PF3D7_0210900	268	T	1	1	Bronze	0.891	TRUE
PF3D7_0210900_275	PF3D7_0210900	275	S	1	1	Gold	0.853	TRUE
PF3D7_0210900_30	PF3D7_0210900	30	S	0.782608696	1	Gold	0.877	TRUE
PF3D7_0210900_46	PF3D7_0210900	46	S	0.304347826	1	Bronze	0.866	TRUE
PF3D7_0210900_54	PF3D7_0210900	54	S	0.391304348	1	Gold	0.897	TRUE
PF3D7_0210900_66	PF3D7_0210900	66	S	0.739130435	1	Gold	0.86	TRUE
PF3D7_0210900_73	PF3D7_0210900	73	S	0.739130435	1	Bronze	0.886	TRUE
PF3D7_0210900_75	PF3D7_0210900	75	S	0.913043478	1	Bronze	0.895	TRUE
PF3D7_0211200_228	PF3D7_0211200	228	T	0.304347826	1	Silver	0.753	FALSE
PF3D7_0211700_385	PF3D7_0211700	385	S	0.315789474	1	Bronze	1.0	TRUE
PF3D7_0211700_435	PF3D7_0211700	435	S	0.263157895	1	Silver	1.0	TRUE
PF3D7_0211700_447	PF3D7_0211700	447	S	0.789473684	1	Bronze	1.0	TRUE
PF3D7_0211700_459	PF3D7_0211700	459	S	0.421052632	1	Gold	1.0	TRUE
PF3D7_0211800_483	PF3D7_0211800	483	S	1	1	Gold	0.028	FALSE
PF3D7_0211800_51	PF3D7_0211800	51	S	0.47826087	1	Silver	0.227	FALSE
PF3D7_0211800_8	PF3D7_0211800	8	T	0.086956522	1	Gold	0.412	FALSE
PF3D7_0212100_1002	PF3D7_0212100	1002	T	1	1	Bronze	1.0	TRUE
PF3D7_0212100_1007	PF3D7_0212100	1007	S	1	1	Bronze	1.0	TRUE
PF3D7_0212100_1013	PF3D7_0212100	1013	T	1	1	Bronze	1.0	TRUE
PF3D7_0212100_1158	PF3D7_0212100	1158	S	1	1	Bronze	1.0	TRUE
PF3D7_0212100_1160	PF3D7_0212100	1160	S	1	1	Bronze	1.0	TRUE
PF3D7_0212100_1452	PF3D7_0212100	1452	S	1	1	Gold	1.0	TRUE
PF3D7_0212100_1473	PF3D7_0212100	1473	S	1	1	Bronze	1.0	TRUE
PF3D7_0212100_1745	PF3D7_0212100	1745	S	1	1	Bronze	1.0	TRUE
PF3D7_0212100_1752	PF3D7_0212100	1752	S	1	1	Gold	0.991	TRUE
PF3D7_0212100_1785	PF3D7_0212100	1785	S	1	1	Silver	1.0	TRUE
PF3D7_0212100_1801	PF3D7_0212100	1801	S	1	1	Bronze	0.925	TRUE
PF3D7_0212100_1817	PF3D7_0212100	1817	S	0.5	1	Gold	0.714	FALSE
PF3D7_0212100_1835	PF3D7_0212100	1835	S	1	1	Silver	0.822	TRUE
PF3D7_0212100_467	PF3D7_0212100	467	S	1	1	Silver	1.0	TRUE
PF3D7_0212100_469	PF3D7_0212100	469	S	1	1	Bronze	1.0	TRUE
PF3D7_0212100_531	PF3D7_0212100	531	S	1	1	Gold	1.0	TRUE
PF3D7_0212100_623	PF3D7_0212100	623	T	1	1	Silver	0.991	TRUE
PF3D7_0212100_634	PF3D7_0212100	634	S	1	1	Bronze	0.98	TRUE
PF3D7_0212100_781	PF3D7_0212100	781	S	1	1	Gold	1.0	TRUE
PF3D7_0212100_80	PF3D7_0212100	80	S	1	1	Silver	1.0	TRUE
PF3D7_0212100_813	PF3D7_0212100	813	T	1	1	Silver	1.0	TRUE
PF3D7_0212300_107	PF3D7_0212300	107	S	1	1	Silver	0.07	FALSE
PF3D7_0212300_118	PF3D7_0212300	118	T	1	1	Bronze	0.018	FALSE
PF3D7_0212300_169	PF3D7_0212300	169	T	1	1	Bronze	0.045	FALSE
PF3D7_0212300_353	PF3D7_0212300	353	Y	1	1	Silver	0.125	FALSE
PF3D7_0212300_367	PF3D7_0212300	367	S	0.826086957	1	Silver	0.02	FALSE
PF3D7_0212300_382	PF3D7_0212300	382	S	1	1	Bronze	0.046	FALSE
PF3D7_0212300_390	PF3D7_0212300	390	S	1	1	Silver	0.16	FALSE
PF3D7_0212300_422	PF3D7_0212300	422	S	1	1	Gold	0.384	FALSE
PF3D7_0212300_66	PF3D7_0212300	66	S	1	1	Gold	0.019	FALSE
PF3D7_0212400_1053	PF3D7_0212400	1053	S	0.272727273	1	Gold	1.0	TRUE
PF3D7_0212400_1093	PF3D7_0212400	1093	S	0.318181818	1	Silver	1.0	TRUE
PF3D7_0212400_1173	PF3D7_0212400	1173	S	0.272727273	1	Bronze	1.0	TRUE
PF3D7_0212400_136	PF3D7_0212400	136	S	0.136363636	1	Silver	0.68	FALSE
PF3D7_0212400_2619	PF3D7_0212400	2619	S	0.590909091	1	Silver	1.0	TRUE
PF3D7_0212400_2646	PF3D7_0212400	2646	S	0.5	1	Silver	1.0	TRUE
PF3D7_0212400_2659	PF3D7_0212400	2659	S	0.272727273	1	Silver	1.0	TRUE
PF3D7_0212400_2698	PF3D7_0212400	2698	S	0.090909091	1	Gold	1.0	TRUE
PF3D7_0212400_3181	PF3D7_0212400	3181	S	0.409090909	1	Gold	1.0	TRUE
PF3D7_0212400_3458	PF3D7_0212400	3458	S	0.363636364	1	Silver	1.0	TRUE
PF3D7_0212400_3507	PF3D7_0212400	3507	S	0.545454545	1	Silver	1.0	TRUE
PF3D7_0212400_3515	PF3D7_0212400	3515	S	0.136363636	1	Gold	1.0	TRUE
PF3D7_0212400_3522	PF3D7_0212400	3522	S	0.272727273	1	Gold	1.0	TRUE
PF3D7_0212400_3528	PF3D7_0212400	3528	S	0.272727273	1	Silver	1.0	TRUE
PF3D7_0212400_3964	PF3D7_0212400	3964	S	0.954545455	1	Silver	0.736	FALSE
PF3D7_0212500_113	PF3D7_0212500	113	S	0.409090909	1	Silver	1.0	TRUE
PF3D7_0212500_1299	PF3D7_0212500	1299	S	0.272727273	1	Bronze	1.0	TRUE
PF3D7_0212500_1320	PF3D7_0212500	1320	S	0.181818182	1	Bronze	1.0	TRUE
PF3D7_0212500_1586	PF3D7_0212500	1586	S	0.272727273	1	Silver	1.0	TRUE
PF3D7_0212500_172	PF3D7_0212500	172	S	0.909090909	1	Bronze	1.0	TRUE
PF3D7_0212500_1815	PF3D7_0212500	1815	S	0.5	1	Bronze	1.0	TRUE
PF3D7_0212500_1818	PF3D7_0212500	1818	S	0.318181818	1	Bronze	1.0	TRUE
PF3D7_0212500_1952	PF3D7_0212500	1952	S	0.545454545	1	Silver	1.0	TRUE
PF3D7_0212500_2047	PF3D7_0212500	2047	S	0.136363636	1	Bronze	1.0	TRUE
PF3D7_0212500_218	PF3D7_0212500	218	S	0.363636364	1	Bronze	1.0	TRUE
PF3D7_0212500_2189	PF3D7_0212500	2189	S	0.909090909	1	Silver	1.0	TRUE
PF3D7_0212500_2192	PF3D7_0212500	2192	S	0.727272727	1	Gold	1.0	TRUE
PF3D7_0212500_254	PF3D7_0212500	254	S	0.454545455	1	Bronze	1.0	TRUE
PF3D7_0212500_2790	PF3D7_0212500	2790	Y	0.272727273	1	Bronze	1.0	TRUE
PF3D7_0212500_2791	PF3D7_0212500	2791	T	0.272727273	1	Bronze	1.0	TRUE
PF3D7_0212500_2811	PF3D7_0212500	2811	T	0.227272727	1	Bronze	1.0	TRUE
PF3D7_0212500_2813	PF3D7_0212500	2813	T	0.181818182	1	Bronze	1.0	TRUE
PF3D7_0212500_2820	PF3D7_0212500	2820	S	0.272727273	1	Gold	1.0	TRUE
PF3D7_0212500_2950	PF3D7_0212500	2950	S	0.545454545	1	Gold	1.0	TRUE
PF3D7_0212500_3052	PF3D7_0212500	3052	S	0.272727273	1	Bronze	1.0	TRUE
PF3D7_0212500_3098	PF3D7_0212500	3098	T	0.136363636	1	Bronze	1.0	TRUE
PF3D7_0212500_3130	PF3D7_0212500	3130	S	0.136363636	1	Gold	1.0	TRUE
PF3D7_0212500_3152	PF3D7_0212500	3152	S	0.272727273	1	Bronze	1.0	TRUE
PF3D7_0212500_3155	PF3D7_0212500	3155	S	0.272727273	1	Bronze	1.0	TRUE
PF3D7_0212500_3172	PF3D7_0212500	3172	S	0.272727273	1	Gold	1.0	TRUE
PF3D7_0212500_3626	PF3D7_0212500	3626	T	0.318181818	1	Bronze	1.0	TRUE
PF3D7_0212500_3628	PF3D7_0212500	3628	S	0.227272727	1	Gold	1.0	TRUE
PF3D7_0212500_3630	PF3D7_0212500	3630	S	0.227272727	1	Silver	1.0	TRUE
PF3D7_0212500_45	PF3D7_0212500	45	S	0.5	1	Gold	1.0	TRUE
PF3D7_0212500_481	PF3D7_0212500	481	S	0.818181818	1	Gold	1.0	TRUE
PF3D7_0212500_49	PF3D7_0212500	49	Y	0.318181818	1	Bronze	1.0	TRUE
PF3D7_0212500_52	PF3D7_0212500	52	S	0.727272727	1	Gold	1.0	TRUE
PF3D7_0212500_550	PF3D7_0212500	550	S	0.363636364	1	Silver	0.766	FALSE
PF3D7_0212500_6	PF3D7_0212500	6	S	0.318181818	1	Bronze	1.0	TRUE
PF3D7_0212500_76	PF3D7_0212500	76	S	0.272727273	1	Gold	1.0	TRUE
PF3D7_0212500_96	PF3D7_0212500	96	T	0.409090909	1	Gold	1.0	TRUE
PF3D7_0212500_984	PF3D7_0212500	984	S	0.136363636	1	Gold	1.0	TRUE
PF3D7_0212700_12	PF3D7_0212700	12	S	0.304347826	1	Silver	0.892	TRUE
PF3D7_0212800_174	PF3D7_0212800	174	S	0.368421053	1	Bronze	1.0	TRUE
PF3D7_0212800_711	PF3D7_0212800	711	S	0.368421053	1	Silver	1.0	TRUE
PF3D7_0212800_714	PF3D7_0212800	714	S	0.105263158	1	Silver	1.0	TRUE
PF3D7_0212800_788	PF3D7_0212800	788	S	0.052631579	1	Bronze	0.999	TRUE
PF3D7_0212900_151	PF3D7_0212900	151	S	0.863636364	1	Silver	0.051	FALSE
PF3D7_0212900_2	PF3D7_0212900	2	S	0.681818182	1	Silver	0.969	TRUE
PF3D7_0212900_21	PF3D7_0212900	21	S	0.409090909	1	Gold	0.961	TRUE
PF3D7_0212900_41	PF3D7_0212900	41	T	0.272727273	1	Gold	0.969	TRUE
PF3D7_0212900_79	PF3D7_0212900	79	S	0.863636364	1	Silver	0.339	FALSE
PF3D7_0213100_213	PF3D7_0213100	213	S	1	1	Silver	0.092	FALSE
PF3D7_0213100_229	PF3D7_0213100	229	T	0.739130435	1	Gold	0.054	FALSE
PF3D7_0213100_253	PF3D7_0213100	253	T	1	1	Silver	0.004	FALSE
PF3D7_0213500_11	PF3D7_0213500	11	S	0.565217391	1	Silver	0.726	FALSE
PF3D7_0213500_189	PF3D7_0213500	189	S	0.304347826	1	Bronze	0.992	TRUE
PF3D7_0213500_225	PF3D7_0213500	225	S	0.347826087	1	Gold	0.995	TRUE
PF3D7_0213500_428	PF3D7_0213500	428	S	0.956521739	1	Silver	0.032	FALSE
PF3D7_0213700_104	PF3D7_0213700	104	S	1	1	Bronze	0.411	FALSE
PF3D7_0213700_112	PF3D7_0213700	112	S	0.304347826	1	Bronze	0.709	FALSE
PF3D7_0214100_1029	PF3D7_0214100	1029	T	0.375	1	Bronze	1.0	TRUE
PF3D7_0214100_1030	PF3D7_0214100	1030	S	0.208333333	1	Bronze	1.0	TRUE
PF3D7_0214100_1054	PF3D7_0214100	1054	T	0.25	1	Bronze	0.98	TRUE
PF3D7_0214100_1076	PF3D7_0214100	1076	T	0.75	1	Gold	0.992	TRUE
PF3D7_0214100_1088	PF3D7_0214100	1088	S	0.916666667	1	Bronze	0.987	TRUE
PF3D7_0214100_1178	PF3D7_0214100	1178	T	0.291666667	1	Bronze	0.996	TRUE
PF3D7_0214100_1186	PF3D7_0214100	1186	S	0.916666667	1	Bronze	0.989	TRUE
PF3D7_0214100_1217	PF3D7_0214100	1217	S	0.458333333	1	Silver	0.952	TRUE
PF3D7_0214100_1225	PF3D7_0214100	1225	S	0.541666667	1	Silver	0.985	TRUE
PF3D7_0214100_1226	PF3D7_0214100	1226	S	0.75	1	Silver	0.983	TRUE
PF3D7_0214100_1243	PF3D7_0214100	1243	S	0.666666667	1	Silver	0.994	TRUE
PF3D7_0214100_1247	PF3D7_0214100	1247	T	0.333333333	1	Bronze	0.999	TRUE
PF3D7_0214100_1252	PF3D7_0214100	1252	Y	0.291666667	1	Silver	1.0	TRUE
PF3D7_0214100_156	PF3D7_0214100	156	S	0.875	1	Bronze	0.091	FALSE
PF3D7_0214100_223	PF3D7_0214100	223	S	0.958333333	1	Silver	0.081	FALSE
PF3D7_0214100_471	PF3D7_0214100	471	S	0.666666667	1	Gold	0.159	FALSE
PF3D7_0214100_482	PF3D7_0214100	482	S	0.625	1	Bronze	0.191	FALSE
PF3D7_0214100_615	PF3D7_0214100	615	S	0.208333333	1	Bronze	1.0	TRUE
PF3D7_0214100_624	PF3D7_0214100	624	T	0.291666667	1	Silver	0.999	TRUE
PF3D7_0214100_663	PF3D7_0214100	663	S	0.25	1	Gold	1.0	TRUE
PF3D7_0214100_672	PF3D7_0214100	672	S	0.333333333	1	Silver	1.0	TRUE
PF3D7_0214100_673	PF3D7_0214100	673	S	0.458333333	1	Bronze	1.0	TRUE
PF3D7_0214100_686	PF3D7_0214100	686	S	0.125	1	Bronze	1.0	TRUE
PF3D7_0214100_690	PF3D7_0214100	690	T	0.5	1	Gold	0.995	TRUE
PF3D7_0214100_705	PF3D7_0214100	705	S	0.166666667	1	Silver	1.0	TRUE
PF3D7_0214100_713	PF3D7_0214100	713	S	0.25	1	Gold	0.915	TRUE
PF3D7_0214100_764	PF3D7_0214100	764	S	0.958333333	1	Bronze	0.075	FALSE
PF3D7_0214100_874	PF3D7_0214100	874	S	0.708333333	1	Bronze	0.071	FALSE
PF3D7_0214300_1144	PF3D7_0214300	1144	T	0.6	1	Bronze	1.0	TRUE
PF3D7_0214300_1153	PF3D7_0214300	1153	S	0.8	1	Silver	1.0	TRUE
PF3D7_0214300_1252	PF3D7_0214300	1252	S	0.8	1	Bronze	1.0	TRUE
PF3D7_0214300_1274	PF3D7_0214300	1274	S	0.6	1	Silver	0.942	TRUE
PF3D7_0214300_2020	PF3D7_0214300	2020	S	0.6	1	Bronze	1.0	TRUE
PF3D7_0214300_2194	PF3D7_0214300	2194	S	0.8	1	Silver	1.0	TRUE
PF3D7_0214300_2249	PF3D7_0214300	2249	S	0.4	1	Silver	1.0	TRUE
PF3D7_0214300_2363	PF3D7_0214300	2363	S	0.4	1	Silver	1.0	TRUE
PF3D7_0214300_330	PF3D7_0214300	330	S	0.6	1	Silver	1.0	TRUE
PF3D7_0214400_194	PF3D7_0214400	194	S	0.272727273	1	Silver	0.956	TRUE
PF3D7_0214400_313	PF3D7_0214400	313	S	0.272727273	1	Bronze	0.948	TRUE
PF3D7_0214600_1445	PF3D7_0214600	1445	S	1	1	Silver	1.0	TRUE
PF3D7_0214600_576	PF3D7_0214600	576	S	0.5	1	Silver	1.0	TRUE
PF3D7_0214700_147	PF3D7_0214700	147	S	0.956521739	1	Silver	0.012	FALSE
PF3D7_0214700_16	PF3D7_0214700	16	S	1	1	Silver	0.793	FALSE
PF3D7_0214700_163	PF3D7_0214700	163	S	0.304347826	1	Bronze	0.067	FALSE
PF3D7_0214700_17	PF3D7_0214700	17	S	0.304347826	1	Silver	0.787	FALSE
PF3D7_0214700_24	PF3D7_0214700	24	S	0.130434783	1	Silver	0.667	FALSE
PF3D7_0214700_27	PF3D7_0214700	27	T	1	1	Silver	0.666	FALSE
PF3D7_0214700_39	PF3D7_0214700	39	S	0.391304348	1	Gold	0.522	FALSE
PF3D7_0214800_1054	PF3D7_0214800	1054	S	0.235294118	1	Bronze	0.81	TRUE
PF3D7_0214800_1102	PF3D7_0214800	1102	S	0.294117647	1	Gold	0.357	FALSE
PF3D7_0214800_656	PF3D7_0214800	656	S	0.235294118	1	Silver	0.391	FALSE
PF3D7_0214800_665	PF3D7_0214800	665	S	0.588235294	1	Gold	0.832	TRUE
PF3D7_0214800_666	PF3D7_0214800	666	S	0.235294118	1	Gold	0.925	TRUE
PF3D7_0214800_697	PF3D7_0214800	697	S	1	1	Silver	1.0	TRUE
PF3D7_0214800_702	PF3D7_0214800	702	S	1	1	Silver	0.999	TRUE
PF3D7_0214800_706	PF3D7_0214800	706	S	1	1	Silver	0.981	TRUE
PF3D7_0214800_835	PF3D7_0214800	835	T	0.176470588	1	Silver	0.803	TRUE
PF3D7_0214800_863	PF3D7_0214800	863	S	0.411764706	1	Silver	0.977	TRUE
PF3D7_0214800_905	PF3D7_0214800	905	S	0.647058824	1	Gold	0.961	TRUE
PF3D7_0214900_272	PF3D7_0214900	272	S	0.411764706	1	Silver	0.986	TRUE
PF3D7_0214900_864	PF3D7_0214900	864	S	0.941176471	1	Bronze	0.092	FALSE
PF3D7_0215000_38	PF3D7_0215000	38	S	0.318181818	1	Silver	0.902	TRUE
PF3D7_0215100_210	PF3D7_0215100	210	S	0.409090909	1	Silver	0.078	FALSE
PF3D7_0215100_222	PF3D7_0215100	222	S	1	1	Silver	0.409	FALSE
PF3D7_0215100_235	PF3D7_0215100	235	S	1	1	Silver	0.123	FALSE
PF3D7_0215100_288	PF3D7_0215100	288	S	0.545454545	1	Silver	0.29	FALSE
PF3D7_0215300_784	PF3D7_0215300	784	S	1	1	Silver	0.891	TRUE
PF3D7_0215300_829	PF3D7_0215300	829	S	0.714285714	1	Silver	1.0	TRUE
PF3D7_0215300_855	PF3D7_0215300	855	S	0.857142857	1	Silver	1.0	TRUE
PF3D7_0215400_283	PF3D7_0215400	283	S	0.473684211	1	Silver	0.93	TRUE
PF3D7_0215400_286	PF3D7_0215400	286	S	0.684210526	1	Bronze	0.887	TRUE
PF3D7_0215400_294	PF3D7_0215400	294	S	0.736842105	1	Gold	0.788	FALSE
PF3D7_0215400_297	PF3D7_0215400	297	S	0.842105263	1	Gold	0.729	FALSE
PF3D7_0215400_305	PF3D7_0215400	305	S	0.368421053	1	Silver	0.765	FALSE
PF3D7_0215400_306	PF3D7_0215400	306	S	0.684210526	1	Silver	0.736	FALSE
PF3D7_0215400_472	PF3D7_0215400	472	S	0.368421053	1	Gold	0.83	TRUE
PF3D7_0215400_678	PF3D7_0215400	678	S	0.421052632	1	Bronze	0.995	TRUE
PF3D7_0215500_439	PF3D7_0215500	439	Y	0.6	1	Bronze	0.95	TRUE
PF3D7_0215500_463	PF3D7_0215500	463	S	0.8	1	Silver	0.829	TRUE
PF3D7_0215600_164	PF3D7_0215600	164	S	0.428571429	1	Silver	0.933	TRUE
PF3D7_0215700_21	PF3D7_0215700	21	S	0.304347826	1	Gold	0.881	TRUE
PF3D7_0215800_13	PF3D7_0215800	13	S	1	1	Bronze	0.94	TRUE
PF3D7_0215800_37	PF3D7_0215800	37	S	0.347826087	1	Bronze	0.972	TRUE
PF3D7_0215800_417	PF3D7_0215800	417	S	0.260869565	1	Bronze	0.979	TRUE
PF3D7_0215800_419	PF3D7_0215800	419	S	0.304347826	1	Bronze	0.961	TRUE
PF3D7_0215800_463	PF3D7_0215800	463	S	0.304347826	1	Silver	0.993	TRUE
PF3D7_0215800_76	PF3D7_0215800	76	S	0.347826087	1	Gold	0.975	TRUE
PF3D7_0215800_79	PF3D7_0215800	79	S	0.391304348	1	Gold	0.973	TRUE
PF3D7_0216000_1813	PF3D7_0216000	1813	T	0.565217391	1	Bronze	0.965	TRUE
PF3D7_0216000_1816	PF3D7_0216000	1816	S	0.260869565	1	Silver	0.9	TRUE
PF3D7_0216000_1906	PF3D7_0216000	1906	S	0.217391304	1	Bronze	0.992	TRUE
PF3D7_0216400_207	PF3D7_0216400	207	S	0.434782609	1	Silver	1.0	TRUE
PF3D7_0216400_221	PF3D7_0216400	221	T	1	1	Silver	0.979	TRUE
PF3D7_0216400_474	PF3D7_0216400	474	S	1	1	Gold	0.347	FALSE
PF3D7_0216400_506	PF3D7_0216400	506	S	0.869565217	1	Silver	0.025	FALSE
PF3D7_0216600_675	PF3D7_0216600	675	S	1	1	Bronze	0.923	TRUE
PF3D7_0216600_677	PF3D7_0216600	677	S	0.652173913	1	Gold	0.9	TRUE
PF3D7_0216700_1235	PF3D7_0216700	1235	S	0.391304348	1	Gold	0.987	TRUE
PF3D7_0216700_1235	PF3D7_0216700	1235	S	0.391304348	1	Gold	0.987	TRUE
PF3D7_0216700_169	PF3D7_0216700	169	S	0.391304348	1	Gold	0.709	FALSE
PF3D7_0216700_169	PF3D7_0216700	169	S	0.391304348	1	Gold	0.709	FALSE
PF3D7_0216700_249	PF3D7_0216700	249	S	0.565217391	1	Gold	0.335	FALSE
PF3D7_0216700_249	PF3D7_0216700	249	S	0.565217391	1	Gold	0.335	FALSE
PF3D7_0216700_34	PF3D7_0216700	34	S	1	1	Gold	0.332	FALSE
PF3D7_0216700_34	PF3D7_0216700	34	S	1	1	Gold	0.332	FALSE
PF3D7_0216700_471	PF3D7_0216700	471	S	0.391304348	1	Silver	0.238	FALSE
PF3D7_0216700_471	PF3D7_0216700	471	S	0.391304348	1	Silver	0.238	FALSE
PF3D7_0216700_54	PF3D7_0216700	54	S	1	1	Gold	0.614	FALSE
PF3D7_0216700_54	PF3D7_0216700	54	S	1	1	Gold	0.614	FALSE
PF3D7_0216700_682	PF3D7_0216700	682	S	0.304347826	1	Bronze	0.115	FALSE
PF3D7_0216700_682	PF3D7_0216700	682	S	0.304347826	1	Bronze	0.115	FALSE
PF3D7_0216700_700	PF3D7_0216700	700	S	0.608695652	1	Gold	0.155	FALSE
PF3D7_0216700_700	PF3D7_0216700	700	S	0.608695652	1	Gold	0.155	FALSE
PF3D7_0216700_77	PF3D7_0216700	77	S	0.47826087	1	Bronze	0.808	TRUE
PF3D7_0216700_77	PF3D7_0216700	77	S	0.47826087	1	Bronze	0.808	TRUE
PF3D7_0216700_955	PF3D7_0216700	955	S	0.434782609	1	Gold	0.316	FALSE
PF3D7_0216700_955	PF3D7_0216700	955	S	0.434782609	1	Gold	0.316	FALSE
PF3D7_0216800_287	PF3D7_0216800	287	S	0.608695652	1	Bronze	0.906	TRUE
PF3D7_0216800_344	PF3D7_0216800	344	S	0.826086957	1	Silver	0.794	FALSE
PF3D7_0216800_594	PF3D7_0216800	594	T	0.217391304	1	Gold	1.0	TRUE
PF3D7_0216800_612	PF3D7_0216800	612	S	0.217391304	1	Gold	1.0	TRUE
PF3D7_0216900_309	PF3D7_0216900	309	S	0.826086957	1	Silver	0.606	FALSE
PF3D7_0217500_100	PF3D7_0217500	100	T	0.086956522	1	Gold	0.066	FALSE
PF3D7_0217500_122	PF3D7_0217500	122	S	0.956521739	1	Gold	0.019	FALSE
PF3D7_0217500_17	PF3D7_0217500	17	S	0.391304348	1	Gold	0.941	TRUE
PF3D7_0217500_177	PF3D7_0217500	177	S	0.956521739	1	Silver	0.0	FALSE
PF3D7_0217500_204	PF3D7_0217500	204	S	0.956521739	1	Gold	0.03	FALSE
PF3D7_0217500_216	PF3D7_0217500	216	S	0.956521739	1	Bronze	0.015	FALSE
PF3D7_0217500_217	PF3D7_0217500	217	S	0.956521739	1	Gold	0.019	FALSE
PF3D7_0217500_220	PF3D7_0217500	220	S	0.956521739	1	Silver	0.06	FALSE
PF3D7_0217500_231	PF3D7_0217500	231	T	0.956521739	1	Gold	0.023	FALSE
PF3D7_0217500_34	PF3D7_0217500	34	S	0.52173913	1	Gold	0.851	TRUE
PF3D7_0217500_345	PF3D7_0217500	345	S	0.869565217	1	Gold	0.052	FALSE
PF3D7_0217500_406	PF3D7_0217500	406	S	0.608695652	1	Gold	0.028	FALSE
PF3D7_0217500_44	PF3D7_0217500	44	Y	0.956521739	1	Bronze	0.295	FALSE
PF3D7_0217500_55	PF3D7_0217500	55	S	0.869565217	1	Bronze	0.111	FALSE
PF3D7_0217500_64	PF3D7_0217500	64	S	0.956521739	1	Gold	0.088	FALSE
PF3D7_0217500_98	PF3D7_0217500	98	S	0.782608696	1	Bronze	0.06	FALSE
PF3D7_0217600_1020	PF3D7_0217600	1020	S	0.142857143	1	Silver	1.0	TRUE
PF3D7_0217600_1022	PF3D7_0217600	1022	S	0.142857143	1	Gold	1.0	TRUE
PF3D7_0217600_1532	PF3D7_0217600	1532	S	0.142857143	1	Gold	1.0	TRUE
PF3D7_0217600_1538	PF3D7_0217600	1538	S	0.142857143	1	Gold	0.978	TRUE
PF3D7_0217600_25	PF3D7_0217600	25	S	0.857142857	1	Bronze	0.859	TRUE
PF3D7_0217600_344	PF3D7_0217600	344	Y	0.214285714	1	Bronze	1.0	TRUE
PF3D7_0217600_346	PF3D7_0217600	346	S	0.642857143	1	Silver	1.0	TRUE
PF3D7_0217600_351	PF3D7_0217600	351	S	0.928571429	1	Bronze	1.0	TRUE
PF3D7_0217600_352	PF3D7_0217600	352	S	0.714285714	1	Bronze	1.0	TRUE
PF3D7_0217600_36	PF3D7_0217600	36	S	0.214285714	1	Bronze	0.981	TRUE
PF3D7_0217600_449	PF3D7_0217600	449	S	0.142857143	1	Gold	1.0	TRUE
PF3D7_0217600_710	PF3D7_0217600	710	Y	0.142857143	1	Bronze	1.0	TRUE
PF3D7_0217600_713	PF3D7_0217600	713	S	0.142857143	1	Silver	1.0	TRUE
PF3D7_0217600_736	PF3D7_0217600	736	S	0.142857143	1	Silver	1.0	TRUE
PF3D7_0217700_31	PF3D7_0217700	31	S	0.318181818	1	Silver	0.865	TRUE
PF3D7_0217800_105	PF3D7_0217800	105	S	1	1	Gold	0.739	FALSE
PF3D7_0217800_57	PF3D7_0217800	57	S	1	1	Silver	0.337	FALSE
PF3D7_0217800_60	PF3D7_0217800	60	S	1	1	Bronze	0.315	FALSE
PF3D7_0217800_88	PF3D7_0217800	88	S	1	1	Gold	0.47	FALSE
PF3D7_0217900_112	PF3D7_0217900	112	S	0.260869565	1	Bronze	0.986	TRUE
PF3D7_0217900_310	PF3D7_0217900	310	T	0.304347826	1	Bronze	0.249	FALSE
PF3D7_0218100_51	PF3D7_0218100	51	S	0.318181818	1	Bronze	0.913	TRUE
PF3D7_0218200_241	PF3D7_0218200	241	S	1	1	Gold	0.6	FALSE
PF3D7_0218200_47	PF3D7_0218200	47	S	0.833333333	1	Silver	0.952	TRUE
PF3D7_0218200_491	PF3D7_0218200	491	S	1	1	Gold	0.944	TRUE
PF3D7_0218200_51	PF3D7_0218200	51	S	1	1	Gold	0.949	TRUE
PF3D7_0218200_638	PF3D7_0218200	638	S	1	1	Gold	0.963	TRUE
PF3D7_0218200_806	PF3D7_0218200	806	S	1	1	Gold	0.874	TRUE
PF3D7_0218400_130	PF3D7_0218400	130	S	0.173913043	1	Silver	0.986	TRUE
PF3D7_0218500_3	PF3D7_0218500	3	S	0.636363636	1	Gold	0.874	TRUE
PF3D7_0218500_6	PF3D7_0218500	6	T	0.681818182	1	Gold	0.813	TRUE
PF3D7_0218600_1346	PF3D7_0218600	1346	S	0.294117647	1	Silver	1.0	TRUE
PF3D7_0218600_1445	PF3D7_0218600	1445	S	0.705882353	1	Gold	0.805	TRUE
PF3D7_0218600_1538	PF3D7_0218600	1538	S	0.764705882	1	Bronze	1.0	TRUE
PF3D7_0218600_1558	PF3D7_0218600	1558	S	0.058823529	1	Silver	1.0	TRUE
PF3D7_0218600_1594	PF3D7_0218600	1594	S	0.117647059	1	Silver	1.0	TRUE
PF3D7_0218600_1964	PF3D7_0218600	1964	S	0.235294118	1	Bronze	1.0	TRUE
PF3D7_0218600_1971	PF3D7_0218600	1971	S	0.882352941	1	Silver	1.0	TRUE
PF3D7_0218600_1993	PF3D7_0218600	1993	S	0.294117647	1	Gold	0.773	FALSE
PF3D7_0218600_2235	PF3D7_0218600	2235	S	0.294117647	1	Gold	0.985	TRUE
PF3D7_0218600_2263	PF3D7_0218600	2263	S	1	1	Gold	0.894	TRUE
PF3D7_0218600_23	PF3D7_0218600	23	S	0.235294118	1	Silver	1.0	TRUE
PF3D7_0218600_2349	PF3D7_0218600	2349	S	0.823529412	1	Silver	0.508	FALSE
PF3D7_0218600_393	PF3D7_0218600	393	S	0.235294118	1	Bronze	1.0	TRUE
PF3D7_0218600_395	PF3D7_0218600	395	S	0.294117647	1	Bronze	1.0	TRUE
PF3D7_0218600_591	PF3D7_0218600	591	S	0.470588235	1	Silver	1.0	TRUE
PF3D7_0218600_842	PF3D7_0218600	842	S	0.823529412	1	Bronze	0.58	FALSE
PF3D7_0218700_214	PF3D7_0218700	214	T	0.545454545	1	Bronze	0.629	FALSE
PF3D7_0218700_233	PF3D7_0218700	233	S	1	1	Gold	0.842	TRUE
PF3D7_0218700_241	PF3D7_0218700	241	S	1	1	Silver	0.836	TRUE
PF3D7_0218700_243	PF3D7_0218700	243	T	0.954545455	1	Bronze	0.849	TRUE
PF3D7_0218700_31	PF3D7_0218700	31	S	0.409090909	1	Silver	0.842	TRUE
PF3D7_0218700_440	PF3D7_0218700	440	S	1	1	Bronze	0.537	FALSE
PF3D7_0218700_474	PF3D7_0218700	474	S	1	1	Bronze	0.539	FALSE
PF3D7_0219200_45	PF3D7_0219200	45	S	1	1	Gold	0.804	TRUE
PF3D7_0219400_29	PF3D7_0219400	29	S	0.5	1	Bronze	0.354	FALSE
PF3D7_0219400_37	PF3D7_0219400	37	S	0.875	1	Silver	0.64	FALSE
PF3D7_0219400_50	PF3D7_0219400	50	S	0.416666667	1	Gold	0.712	FALSE
PF3D7_0219600_10	PF3D7_0219600	10	S	0.5	1	Gold	1.0	TRUE
PF3D7_0219600_103	PF3D7_0219600	103	S	0.681818182	1	Bronze	1.0	TRUE
PF3D7_0219600_104	PF3D7_0219600	104	S	0.909090909	1	Bronze	0.99	TRUE
PF3D7_0219600_118	PF3D7_0219600	118	S	0.409090909	1	Gold	0.997	TRUE
PF3D7_0219600_14	PF3D7_0219600	14	S	0.818181818	1	Gold	1.0	TRUE
PF3D7_0219600_147	PF3D7_0219600	147	T	0.090909091	1	Bronze	0.992	TRUE
PF3D7_0219600_149	PF3D7_0219600	149	S	0.318181818	1	Gold	0.992	TRUE
PF3D7_0219600_153	PF3D7_0219600	153	S	0.363636364	1	Gold	0.992	TRUE
PF3D7_0219600_161	PF3D7_0219600	161	S	0.545454545	1	Silver	0.992	TRUE
PF3D7_0219600_169	PF3D7_0219600	169	S	0.136363636	1	Bronze	1.0	TRUE
PF3D7_0219600_172	PF3D7_0219600	172	Y	0.318181818	1	Bronze	1.0	TRUE
PF3D7_0219600_175	PF3D7_0219600	175	S	0.318181818	1	Bronze	1.0	TRUE
PF3D7_0219600_176	PF3D7_0219600	176	S	0.318181818	1	Gold	1.0	TRUE
PF3D7_0219600_190	PF3D7_0219600	190	S	0.954545455	1	Gold	1.0	TRUE
PF3D7_0219600_221	PF3D7_0219600	221	T	1	1	Gold	0.065	FALSE
PF3D7_0219600_27	PF3D7_0219600	27	S	0.909090909	1	Bronze	1.0	TRUE
PF3D7_0219600_28	PF3D7_0219600	28	S	0.818181818	1	Silver	0.998	TRUE
PF3D7_0219600_304	PF3D7_0219600	304	T	0.272727273	1	Bronze	0.981	TRUE
PF3D7_0219600_313	PF3D7_0219600	313	S	0.772727273	1	Gold	1.0	TRUE
PF3D7_0219600_341	PF3D7_0219600	341	T	0.363636364	1	Gold	0.837	TRUE
PF3D7_0219600_344	PF3D7_0219600	344	T	0.136363636	1	Silver	0.682	FALSE
PF3D7_0219600_41	PF3D7_0219600	41	S	0.363636364	1	Silver	0.99	TRUE
PF3D7_0219600_54	PF3D7_0219600	54	S	0.318181818	1	Bronze	0.986	TRUE
PF3D7_0219600_64	PF3D7_0219600	64	S	0.136363636	1	Gold	0.966	TRUE
PF3D7_0219600_81	PF3D7_0219600	81	S	0.772727273	1	Bronze	0.977	TRUE
PF3D7_0219600_859	PF3D7_0219600	859	S	0.818181818	1	Gold	0.932	TRUE
PF3D7_0219600_867	PF3D7_0219600	867	S	1	1	Gold	0.909	TRUE
PF3D7_0219600_869	PF3D7_0219600	869	S	0.909090909	1	Gold	0.951	TRUE
PF3D7_0219700_161	PF3D7_0219700	161	S	0.8	1	Gold	0.526	FALSE
PF3D7_0220000_1040	PF3D7_0220000	1040	S	1	1	Silver	0.289	FALSE
PF3D7_0220000_1107	PF3D7_0220000	1107	S	1	1	Bronze	0.102	FALSE
PF3D7_0220000_1157	PF3D7_0220000	1157	S	1	1	Gold	0.213	FALSE
PF3D7_0220000_1158	PF3D7_0220000	1158	S	1	1	Gold	0.207	FALSE
PF3D7_0220000_1204	PF3D7_0220000	1204	S	1	1	Bronze	0.374	FALSE
PF3D7_0220000_1222	PF3D7_0220000	1222	S	1	1	Gold	0.514	FALSE
PF3D7_0220000_1236	PF3D7_0220000	1236	S	1	1	Gold	0.251	FALSE
PF3D7_0220000_951	PF3D7_0220000	951	S	1	1	Silver	0.799	FALSE
PF3D7_0220000_958	PF3D7_0220000	958	T	0.5	1	Bronze	0.855	TRUE
PF3D7_0220000_960	PF3D7_0220000	960	S	1	1	Bronze	0.81	TRUE
PF3D7_0220000_969	PF3D7_0220000	969	S	0.5	1	Bronze	0.723	FALSE
PF3D7_0220100_567	PF3D7_0220100	567	S	1	1	Bronze	0.998	TRUE
PF3D7_0220200_68	PF3D7_0220200	68	S	1	1	Gold	0.738	FALSE
PF3D7_0220600_130	PF3D7_0220600	130	S	1	1	Bronze	0.192	FALSE
PF3D7_0220600_136	PF3D7_0220600	136	Y	0.6	1	Bronze	0.071	FALSE
PF3D7_0220600_154	PF3D7_0220600	154	S	0.8	1	Gold	0.174	FALSE
PF3D7_0220600_99	PF3D7_0220600	99	S	0.8	1	Gold	0.325	FALSE
PF3D7_0220800_1421	PF3D7_0220800	1421	T	0.25	1	Silver	1.0	TRUE
PF3D7_0220800_682	PF3D7_0220800	682	T	0.875	1	Bronze	0.053	FALSE
PF3D7_0220800_682	PF3D7_0220800	682	T	0.875	1	Bronze	0.053	FALSE
PF3D7_0220800_682	PF3D7_0220800	682	T	0.875	1	Bronze	0.053	FALSE
PF3D7_0220800_682	PF3D7_0220800	682	T	0.875	1	Bronze	0.053	FALSE
PF3D7_0220800_82	PF3D7_0220800	82	S	0.75	1	Gold	0.497	FALSE
PF3D7_0220800_82	PF3D7_0220800	82	S	0.75	1	Gold	0.497	FALSE
PF3D7_0220800_82	PF3D7_0220800	82	S	0.75	1	Gold	0.497	FALSE
PF3D7_0220800_82	PF3D7_0220800	82	S	0.75	1	Gold	0.497	FALSE
PF3D7_0221200_128	PF3D7_0221200	128	S	0.75	1	Bronze	0.52	FALSE
PF3D7_0221200_60	PF3D7_0221200	60	T	0.75	1	Silver	0.717	FALSE
PF3D7_0221200_70	PF3D7_0221200	70	T	1	1	Gold	0.811	TRUE
PF3D7_0301200_151	PF3D7_0301200	151	S	1	1	Silver	0.62	FALSE
PF3D7_0301300_67	PF3D7_0301300	67	S	1	1	Bronze	0.637	FALSE
PF3D7_0301300_97	PF3D7_0301300	97	S	0.714285714	1	Gold	0.708	FALSE
PF3D7_0301600_108	PF3D7_0301600	108	S	0.8	1	Silver	0.955	TRUE
PF3D7_0301600_404	PF3D7_0301600	404	T	0.2	1	Silver	0.983	TRUE
PF3D7_0301600_620	PF3D7_0301600	620	S	0.6	1	Bronze	0.962	TRUE
PF3D7_0301600_726	PF3D7_0301600	726	S	0.6	1	Bronze	0.791	FALSE
PF3D7_0301700_149	PF3D7_0301700	149	T	1	1	Gold	0.911	TRUE
PF3D7_0301700_152	PF3D7_0301700	152	S	1	1	Gold	0.905	TRUE
PF3D7_0301700_161	PF3D7_0301700	161	T	1	1	Bronze	0.716	FALSE
PF3D7_0301800_135	PF3D7_0301800	135	S	0.5	1	Silver	0.061	FALSE
PF3D7_0302000_245	PF3D7_0302000	245	S	0.909090909	1	Gold	0.783	FALSE
PF3D7_0302000_86	PF3D7_0302000	86	S	0.5	1	Silver	0.747	FALSE
PF3D7_0302100_1040	PF3D7_0302100	1040	S	0.260869565	1	Gold	0.881	TRUE
PF3D7_0302100_115	PF3D7_0302100	115	S	1	1	Bronze	0.095	FALSE
PF3D7_0302100_1201	PF3D7_0302100	1201	T	0.304347826	1	Gold	0.984	TRUE
PF3D7_0302100_1248	PF3D7_0302100	1248	S	0.304347826	1	Silver	0.995	TRUE
PF3D7_0302100_1279	PF3D7_0302100	1279	S	0.47826087	1	Bronze	1.0	TRUE
PF3D7_0302100_1280	PF3D7_0302100	1280	T	0.391304348	1	Bronze	1.0	TRUE
PF3D7_0302100_236	PF3D7_0302100	236	S	0.173913043	1	Gold	1.0	TRUE
PF3D7_0302100_239	PF3D7_0302100	239	S	0.217391304	1	Gold	1.0	TRUE
PF3D7_0302100_302	PF3D7_0302100	302	S	0.913043478	1	Silver	1.0	TRUE
PF3D7_0302100_32	PF3D7_0302100	32	S	1	1	Silver	1.0	TRUE
PF3D7_0302100_355	PF3D7_0302100	355	S	0.52173913	1	Gold	1.0	TRUE
PF3D7_0302100_390	PF3D7_0302100	390	S	0.739130435	1	Silver	1.0	TRUE
PF3D7_0302100_400	PF3D7_0302100	400	S	0.565217391	1	Gold	0.998	TRUE
PF3D7_0302100_417	PF3D7_0302100	417	S	0.434782609	1	Bronze	0.99	TRUE
PF3D7_0302100_460	PF3D7_0302100	460	S	0.391304348	1	Silver	0.995	TRUE
PF3D7_0302100_505	PF3D7_0302100	505	S	1	1	Silver	0.972	TRUE
PF3D7_0302100_508	PF3D7_0302100	508	S	1	1	Bronze	0.967	TRUE
PF3D7_0302100_566	PF3D7_0302100	566	S	0.608695652	1	Gold	0.989	TRUE
PF3D7_0302100_569	PF3D7_0302100	569	T	0.217391304	1	Gold	0.986	TRUE
PF3D7_0302100_576	PF3D7_0302100	576	S	0.304347826	1	Gold	0.998	TRUE
PF3D7_0302100_601	PF3D7_0302100	601	S	0.47826087	1	Gold	0.918	TRUE
PF3D7_0302100_646	PF3D7_0302100	646	S	0.608695652	1	Gold	0.949	TRUE
PF3D7_0302100_649	PF3D7_0302100	649	T	0.304347826	1	Gold	0.984	TRUE
PF3D7_0302100_659	PF3D7_0302100	659	S	0.304347826	1	Silver	0.872	TRUE
PF3D7_0302100_880	PF3D7_0302100	880	S	0.347826087	1	Silver	0.988	TRUE
PF3D7_0302100_887	PF3D7_0302100	887	Y	0.608695652	1	Bronze	1.0	TRUE
PF3D7_0302100_893	PF3D7_0302100	893	S	0.434782609	1	Bronze	0.972	TRUE
PF3D7_0302200_1191	PF3D7_0302200	1191	S	0.857142857	1	Gold	0.451	FALSE
PF3D7_0302200_1191	PF3D7_0302200	1191	S	0.857142857	1	Gold	0.451	FALSE
PF3D7_0302200_1302	PF3D7_0302200	1302	T	0.857142857	1	Bronze	0.245	FALSE
PF3D7_0302200_1302	PF3D7_0302200	1302	T	0.857142857	1	Bronze	0.245	FALSE
PF3D7_0302200_1308	PF3D7_0302200	1308	S	1	1	Gold	0.188	FALSE
PF3D7_0302200_1308	PF3D7_0302200	1308	S	1	1	Gold	0.188	FALSE
PF3D7_0302200_1381	PF3D7_0302200	1381	S	0.857142857	1	Gold	1.0	TRUE
PF3D7_0302200_1381	PF3D7_0302200	1381	S	0.857142857	1	Gold	1.0	TRUE
PF3D7_0302200_1382	PF3D7_0302200	1382	T	0.857142857	1	Bronze	1.0	TRUE
PF3D7_0302200_1382	PF3D7_0302200	1382	T	0.857142857	1	Bronze	1.0	TRUE
PF3D7_0302200_1397	PF3D7_0302200	1397	S	0.857142857	1	Gold	0.996	TRUE
PF3D7_0302200_1397	PF3D7_0302200	1397	S	0.857142857	1	Gold	0.996	TRUE
PF3D7_0302200_144	PF3D7_0302200	144	S	0.571428571	1	Silver	0.078	FALSE
PF3D7_0302200_144	PF3D7_0302200	144	S	0.571428571	1	Silver	0.078	FALSE
PF3D7_0302200_532	PF3D7_0302200	532	S	0.714285714	1	Silver	0.162	FALSE
PF3D7_0302200_532	PF3D7_0302200	532	S	0.714285714	1	Silver	0.162	FALSE
PF3D7_0302200_615	PF3D7_0302200	615	S	0.857142857	1	Bronze	0.014	FALSE
PF3D7_0302200_63	PF3D7_0302200	63	S	0.857142857	1	NA	0.148	FALSE
PF3D7_0302200_657	PF3D7_0302200	657	T	1	1	NA	0.018	FALSE
PF3D7_0302200_855	PF3D7_0302200	855	S	1	1	Bronze	0.082	FALSE
PF3D7_0302200_855	PF3D7_0302200	855	S	1	1	Bronze	0.082	FALSE
PF3D7_0302200_99	PF3D7_0302200	99	T	0.571428571	1	Gold	0.207	FALSE
PF3D7_0302200_99	PF3D7_0302200	99	T	0.571428571	1	Gold	0.207	FALSE
PF3D7_0302500_1192	PF3D7_0302500	1192	S	0.888888889	1	NA	0.466	FALSE
PF3D7_0302500_1303	PF3D7_0302500	1303	T	0.666666667	1	NA	0.318	FALSE
PF3D7_0302500_1309	PF3D7_0302500	1309	S	0.666666667	1	NA	0.273	FALSE
PF3D7_0302500_1382	PF3D7_0302500	1382	S	0.777777778	1	NA	1.0	TRUE
PF3D7_0302500_1383	PF3D7_0302500	1383	T	0.777777778	1	NA	1.0	TRUE
PF3D7_0302500_1395	PF3D7_0302500	1395	S	0.555555556	1	Bronze	1.0	TRUE
PF3D7_0302500_1398	PF3D7_0302500	1398	S	0.777777778	1	Gold	1.0	TRUE
PF3D7_0302500_1406	PF3D7_0302500	1406	T	0.333333333	1	Bronze	0.985	TRUE
PF3D7_0302500_142	PF3D7_0302500	142	S	0.222222222	1	NA	0.092	FALSE
PF3D7_0302500_530	PF3D7_0302500	530	S	0.666666667	1	NA	0.181	FALSE
PF3D7_0302500_61	PF3D7_0302500	61	S	0.666666667	1	NA	0.461	FALSE
PF3D7_0302500_655	PF3D7_0302500	655	T	0.666666667	1	NA	0.022	FALSE
PF3D7_0302500_853	PF3D7_0302500	853	S	0.666666667	1	NA	0.084	FALSE
PF3D7_0302500_97	PF3D7_0302500	97	T	0.777777778	1	NA	0.233	FALSE
PF3D7_0302600_508	PF3D7_0302600	508	S	0.833333333	1	Bronze	0.934	TRUE
PF3D7_0302800_386	PF3D7_0302800	386	S	0.130434783	1	Silver	0.967	TRUE
PF3D7_0302900_1159	PF3D7_0302900	1159	S	1	1	Silver	0.044	FALSE
PF3D7_0302900_1240	PF3D7_0302900	1240	S	0.913043478	1	Bronze	0.784	FALSE
PF3D7_0302900_174	PF3D7_0302900	174	S	1	1	Silver	0.003	FALSE
PF3D7_0302900_419	PF3D7_0302900	419	S	0.565217391	1	Bronze	1.0	TRUE
PF3D7_0302900_421	PF3D7_0302900	421	S	0.826086957	1	Silver	1.0	TRUE
PF3D7_0302900_436	PF3D7_0302900	436	S	0.47826087	1	Bronze	1.0	TRUE
PF3D7_0302900_438	PF3D7_0302900	438	S	0.782608696	1	Bronze	1.0	TRUE
PF3D7_0302900_931	PF3D7_0302900	931	S	0.913043478	1	Silver	0.147	FALSE
PF3D7_0303000_172	PF3D7_0303000	172	S	0.217391304	1	Gold	0.697	FALSE
PF3D7_0303000_182	PF3D7_0303000	182	S	0.913043478	1	Bronze	0.841	TRUE
PF3D7_0303000_185	PF3D7_0303000	185	S	0.695652174	1	Bronze	0.704	FALSE
PF3D7_0303000_332	PF3D7_0303000	332	S	1	1	Gold	0.088	FALSE
PF3D7_0303000_457	PF3D7_0303000	457	S	0.347826087	1	Silver	0.113	FALSE
PF3D7_0303000_472	PF3D7_0303000	472	S	1	1	Bronze	0.121	FALSE
PF3D7_0303000_653	PF3D7_0303000	653	S	0.608695652	1	NA	0.034	FALSE
PF3D7_0303000_781	PF3D7_0303000	781	T	0.260869565	1	Silver	0.565	FALSE
PF3D7_0303100_1098	PF3D7_0303100	1098	S	0.565217391	1	Bronze	0.661	FALSE
PF3D7_0303100_1119	PF3D7_0303100	1119	S	0.130434783	1	Gold	1.0	TRUE
PF3D7_0303100_1128	PF3D7_0303100	1128	S	0.173913043	1	Silver	1.0	TRUE
PF3D7_0303100_1131	PF3D7_0303100	1131	S	0.217391304	1	Silver	1.0	TRUE
PF3D7_0303100_1147	PF3D7_0303100	1147	S	0.304347826	1	Silver	1.0	TRUE
PF3D7_0303100_1170	PF3D7_0303100	1170	T	0.260869565	1	Bronze	1.0	TRUE
PF3D7_0303100_1176	PF3D7_0303100	1176	S	0.130434783	1	Bronze	0.996	TRUE
PF3D7_0303100_1183	PF3D7_0303100	1183	S	0.304347826	1	Bronze	1.0	TRUE
PF3D7_0303100_1188	PF3D7_0303100	1188	S	0.130434783	1	Gold	0.992	TRUE
PF3D7_0303100_1192	PF3D7_0303100	1192	S	0.217391304	1	Bronze	1.0	TRUE
PF3D7_0303100_153	PF3D7_0303100	153	S	0.304347826	1	Silver	0.863	TRUE
PF3D7_0303100_154	PF3D7_0303100	154	S	0.391304348	1	Silver	0.863	TRUE
PF3D7_0303100_166	PF3D7_0303100	166	S	0.217391304	1	Bronze	0.957	TRUE
PF3D7_0303100_167	PF3D7_0303100	167	S	0.304347826	1	Bronze	0.976	TRUE
PF3D7_0303100_400	PF3D7_0303100	400	S	0.217391304	1	Silver	0.996	TRUE
PF3D7_0303100_783	PF3D7_0303100	783	S	0.260869565	1	Silver	0.992	TRUE
PF3D7_0303100_890	PF3D7_0303100	890	S	0.130434783	1	Gold	1.0	TRUE
PF3D7_0303100_892	PF3D7_0303100	892	S	0.304347826	1	Silver	1.0	TRUE
PF3D7_0303200_1036	PF3D7_0303200	1036	S	1	1	Silver	0.059	FALSE
PF3D7_0303200_105	PF3D7_0303200	105	T	1	1	Silver	0.904	TRUE
PF3D7_0303200_106	PF3D7_0303200	106	S	1	1	Gold	0.893	TRUE
PF3D7_0303200_109	PF3D7_0303200	109	S	1	1	Silver	0.933	TRUE
PF3D7_0303200_110	PF3D7_0303200	110	S	1	1	Bronze	0.907	TRUE
PF3D7_0303200_1116	PF3D7_0303200	1116	S	1	1	Silver	0.053	FALSE
PF3D7_0303200_1140	PF3D7_0303200	1140	S	1	1	Bronze	0.242	FALSE
PF3D7_0303200_1148	PF3D7_0303200	1148	S	1	1	Gold	0.075	FALSE
PF3D7_0303200_1150	PF3D7_0303200	1150	S	0.318181818	1	Gold	0.097	FALSE
PF3D7_0303200_1159	PF3D7_0303200	1159	S	1	1	Bronze	0.639	FALSE
PF3D7_0303200_1161	PF3D7_0303200	1161	S	1	1	Bronze	0.711	FALSE
PF3D7_0303200_1162	PF3D7_0303200	1162	S	0.909090909	1	Bronze	0.665	FALSE
PF3D7_0303200_143	PF3D7_0303200	143	S	0.681818182	1	Silver	0.96	TRUE
PF3D7_0303200_163	PF3D7_0303200	163	S	0.227272727	1	Silver	0.974	TRUE
PF3D7_0303200_185	PF3D7_0303200	185	S	0.363636364	1	Gold	0.97	TRUE
PF3D7_0303200_209	PF3D7_0303200	209	S	0.318181818	1	Gold	0.984	TRUE
PF3D7_0303200_231	PF3D7_0303200	231	S	0.363636364	1	Gold	0.983	TRUE
PF3D7_0303200_264	PF3D7_0303200	264	S	1	1	Gold	0.998	TRUE
PF3D7_0303200_269	PF3D7_0303200	269	S	0.318181818	1	Gold	0.974	TRUE
PF3D7_0303200_272	PF3D7_0303200	272	S	1	1	Silver	0.976	TRUE
PF3D7_0303200_292	PF3D7_0303200	292	S	0.818181818	1	Bronze	1.0	TRUE
PF3D7_0303200_294	PF3D7_0303200	294	S	0.818181818	1	Gold	0.989	TRUE
PF3D7_0303200_314	PF3D7_0303200	314	S	0.954545455	1	Gold	0.984	TRUE
PF3D7_0303200_332	PF3D7_0303200	332	S	0.5	1	Gold	0.987	TRUE
PF3D7_0303200_391	PF3D7_0303200	391	S	0.590909091	1	Gold	0.986	TRUE
PF3D7_0303200_409	PF3D7_0303200	409	T	0.318181818	1	Silver	0.978	TRUE
PF3D7_0303200_414	PF3D7_0303200	414	S	0.272727273	1	Silver	0.967	TRUE
PF3D7_0303200_469	PF3D7_0303200	469	S	0.363636364	1	Gold	0.878	TRUE
PF3D7_0303200_478	PF3D7_0303200	478	S	0.318181818	1	Gold	0.851	TRUE
PF3D7_0303200_485	PF3D7_0303200	485	S	0.863636364	1	Silver	0.865	TRUE
PF3D7_0303200_507	PF3D7_0303200	507	S	0.545454545	1	Bronze	0.85	TRUE
PF3D7_0303200_548	PF3D7_0303200	548	S	0.272727273	1	Silver	0.903	TRUE
PF3D7_0303200_574	PF3D7_0303200	574	S	0.090909091	1	Silver	0.994	TRUE
PF3D7_0303200_658	PF3D7_0303200	658	S	0.318181818	1	Gold	0.973	TRUE
PF3D7_0303200_659	PF3D7_0303200	659	S	0.318181818	1	Gold	0.976	TRUE
PF3D7_0303200_660	PF3D7_0303200	660	S	0.727272727	1	Silver	0.977	TRUE
PF3D7_0303200_671	PF3D7_0303200	671	S	0.909090909	1	Gold	0.994	TRUE
PF3D7_0303200_688	PF3D7_0303200	688	S	0.954545455	1	Gold	0.963	TRUE
PF3D7_0303200_817	PF3D7_0303200	817	S	1	1	Bronze	0.779	FALSE
PF3D7_0303200_861	PF3D7_0303200	861	S	0.318181818	1	Silver	0.998	TRUE
PF3D7_0303200_878	PF3D7_0303200	878	S	0.727272727	1	Gold	0.978	TRUE
PF3D7_0303200_881	PF3D7_0303200	881	S	0.909090909	1	Silver	0.967	TRUE
PF3D7_0303200_889	PF3D7_0303200	889	S	0.363636364	1	Gold	0.733	FALSE
PF3D7_0303200_900	PF3D7_0303200	900	S	1	1	Silver	0.386	FALSE
PF3D7_0303300_50	PF3D7_0303300	50	S	0.782608696	1	Gold	0.904	TRUE
PF3D7_0303300_52	PF3D7_0303300	52	Y	1	1	Bronze	0.9	TRUE
PF3D7_0303300_55	PF3D7_0303300	55	S	0.826086957	1	Gold	0.887	TRUE
PF3D7_0303400_376	PF3D7_0303400	376	S	0.727272727	1	Silver	0.317	FALSE
PF3D7_0303400_420	PF3D7_0303400	420	S	1	1	Bronze	0.28	FALSE
PF3D7_0303400_602	PF3D7_0303400	602	T	0.181818182	1	Bronze	0.34	FALSE
PF3D7_0303400_616	PF3D7_0303400	616	T	0.318181818	1	Bronze	0.611	FALSE
PF3D7_0303500_176	PF3D7_0303500	176	T	0.476190476	1	Bronze	1.0	TRUE
PF3D7_0303500_177	PF3D7_0303500	177	S	0.380952381	1	NA	1.0	TRUE
PF3D7_0303500_1965	PF3D7_0303500	1965	S	0.380952381	1	Gold	1.0	TRUE
PF3D7_0303500_1967	PF3D7_0303500	1967	S	0.19047619	1	Bronze	1.0	TRUE
PF3D7_0303500_2025	PF3D7_0303500	2025	S	0.380952381	1	Gold	1.0	TRUE
PF3D7_0303500_2058	PF3D7_0303500	2058	S	0.142857143	1	Silver	1.0	TRUE
PF3D7_0303500_2072	PF3D7_0303500	2072	S	0.333333333	1	Silver	0.998	TRUE
PF3D7_0303500_2106	PF3D7_0303500	2106	T	0.380952381	1	Bronze	1.0	TRUE
PF3D7_0303500_2144	PF3D7_0303500	2144	S	0.285714286	1	Bronze	1.0	TRUE
PF3D7_0303500_2164	PF3D7_0303500	2164	T	0.333333333	1	Bronze	0.989	TRUE
PF3D7_0303500_2166	PF3D7_0303500	2166	S	0.333333333	1	Bronze	0.989	TRUE
PF3D7_0303500_2182	PF3D7_0303500	2182	S	0.571428571	1	Bronze	1.0	TRUE
PF3D7_0303500_2196	PF3D7_0303500	2196	Y	0.333333333	1	Bronze	1.0	TRUE
PF3D7_0303500_2208	PF3D7_0303500	2208	S	0.904761905	1	Gold	1.0	TRUE
PF3D7_0303500_2214	PF3D7_0303500	2214	S	0.80952381	1	Gold	1.0	TRUE
PF3D7_0303500_261	PF3D7_0303500	261	S	0.952380952	1	Bronze	1.0	TRUE
PF3D7_0303500_287	PF3D7_0303500	287	S	0.380952381	1	Gold	1.0	TRUE
PF3D7_0303500_574	PF3D7_0303500	574	S	0.619047619	1	Gold	1.0	TRUE
PF3D7_0303500_591	PF3D7_0303500	591	S	0.142857143	1	Silver	1.0	TRUE
PF3D7_0303500_68	PF3D7_0303500	68	S	0.333333333	1	Gold	1.0	TRUE
PF3D7_0303500_704	PF3D7_0303500	704	S	0.19047619	1	Gold	1.0	TRUE
PF3D7_0303500_712	PF3D7_0303500	712	S	0.666666667	1	Silver	1.0	TRUE
PF3D7_0303500_943	PF3D7_0303500	943	S	0.80952381	1	Silver	0.539	FALSE
PF3D7_0303700_109	PF3D7_0303700	109	T	1	1	Gold	0.634	FALSE
PF3D7_0303800_360	PF3D7_0303800	360	S	1	1	Silver	0.259	FALSE
PF3D7_0303800_448	PF3D7_0303800	448	S	0.565217391	1	Silver	0.72	FALSE
PF3D7_0304100_32	PF3D7_0304100	32	S	0.304347826	1	Gold	0.891	TRUE
PF3D7_0304100_364	PF3D7_0304100	364	T	0.173913043	1	Gold	0.991	TRUE
PF3D7_0304100_383	PF3D7_0304100	383	S	0.304347826	1	Silver	0.973	TRUE
PF3D7_0304100_386	PF3D7_0304100	386	S	0.434782609	1	Bronze	0.977	TRUE
PF3D7_0304100_387	PF3D7_0304100	387	S	0.304347826	1	Bronze	0.976	TRUE
PF3D7_0304100_392	PF3D7_0304100	392	S	1	1	Gold	0.935	TRUE
PF3D7_0304100_465	PF3D7_0304100	465	S	0.086956522	1	Gold	0.976	TRUE
PF3D7_0304100_493	PF3D7_0304100	493	S	0.913043478	1	Gold	0.991	TRUE
PF3D7_0304100_514	PF3D7_0304100	514	S	1	1	Bronze	0.952	TRUE
PF3D7_0304100_518	PF3D7_0304100	518	S	0.304347826	1	Bronze	0.98	TRUE
PF3D7_0304100_59	PF3D7_0304100	59	S	0.52173913	1	Bronze	0.904	TRUE
PF3D7_0304100_69	PF3D7_0304100	69	S	0.391304348	1	Silver	0.883	TRUE
PF3D7_0304200_132	PF3D7_0304200	132	S	1	1	Bronze	0.068	FALSE
PF3D7_0304200_432	PF3D7_0304200	432	S	1	1	Silver	0.054	FALSE
PF3D7_0304200_446	PF3D7_0304200	446	S	0.913043478	1	Bronze	0.046	FALSE
PF3D7_0304200_484	PF3D7_0304200	484	S	1	1	Bronze	0.031	FALSE
PF3D7_0304300_246	PF3D7_0304300	246	Y	0.304347826	1	Bronze	0.259	FALSE
PF3D7_0304400_89	PF3D7_0304400	89	T	1	1	Silver	0.242	FALSE
PF3D7_0304800_1027	PF3D7_0304800	1027	T	0.285714286	1	Silver	1.0	TRUE
PF3D7_0304800_1028	PF3D7_0304800	1028	Y	0.285714286	1	Silver	1.0	TRUE
PF3D7_0304800_677	PF3D7_0304800	677	S	0.523809524	1	Silver	0.998	TRUE
PF3D7_0305100_1123	PF3D7_0305100	1123	S	0.285714286	1	Gold	1.0	TRUE
PF3D7_0305100_1240	PF3D7_0305100	1240	S	0.714285714	1	Gold	1.0	TRUE
PF3D7_0305100_1249	PF3D7_0305100	1249	S	0.714285714	1	Gold	1.0	TRUE
PF3D7_0305100_1987	PF3D7_0305100	1987	S	0.428571429	1	Gold	1.0	TRUE
PF3D7_0305100_2057	PF3D7_0305100	2057	S	0.285714286	1	Gold	1.0	TRUE
PF3D7_0305100_2482	PF3D7_0305100	2482	S	0.285714286	1	Silver	1.0	TRUE
PF3D7_0305100_2688	PF3D7_0305100	2688	S	0.571428571	1	Bronze	1.0	TRUE
PF3D7_0305100_2876	PF3D7_0305100	2876	S	0.285714286	1	Silver	1.0	TRUE
PF3D7_0305100_676	PF3D7_0305100	676	S	0.857142857	1	Silver	1.0	TRUE
PF3D7_0305100_923	PF3D7_0305100	923	S	0.571428571	1	Silver	1.0	TRUE
PF3D7_0305200_1028	PF3D7_0305200	1028	S	0.315789474	1	Silver	0.998	TRUE
PF3D7_0305200_111	PF3D7_0305200	111	S	0.105263158	1	Gold	0.999	TRUE
PF3D7_0305200_124	PF3D7_0305200	124	S	0.263157895	1	Gold	0.971	TRUE
PF3D7_0305200_145	PF3D7_0305200	145	S	0.315789474	1	Silver	1.0	TRUE
PF3D7_0305200_188	PF3D7_0305200	188	S	0.789473684	1	Silver	1.0	TRUE
PF3D7_0305200_381	PF3D7_0305200	381	S	0.263157895	1	Bronze	1.0	TRUE
PF3D7_0305200_453	PF3D7_0305200	453	T	0.263157895	1	Silver	1.0	TRUE
PF3D7_0305200_456	PF3D7_0305200	456	Y	0.263157895	1	Bronze	1.0	TRUE
PF3D7_0305200_975	PF3D7_0305200	975	S	0.263157895	1	Bronze	1.0	TRUE
PF3D7_0305300_10	PF3D7_0305300	10	S	0.173913043	1	Gold	0.944	TRUE
PF3D7_0305300_151	PF3D7_0305300	151	S	0.260869565	1	Silver	0.967	TRUE
PF3D7_0305300_170	PF3D7_0305300	170	S	0.304347826	1	Gold	0.977	TRUE
PF3D7_0305300_179	PF3D7_0305300	179	S	0.304347826	1	Silver	0.984	TRUE
PF3D7_0305300_245	PF3D7_0305300	245	S	0.956521739	1	Gold	1.0	TRUE
PF3D7_0305300_265	PF3D7_0305300	265	S	0.304347826	1	Gold	0.941	TRUE
PF3D7_0305300_275	PF3D7_0305300	275	S	0.260869565	1	Gold	0.821	TRUE
PF3D7_0305300_31	PF3D7_0305300	31	S	0.47826087	1	Gold	0.95	TRUE
PF3D7_0305300_311	PF3D7_0305300	311	T	0.391304348	1	Gold	0.829	TRUE
PF3D7_0305300_318	PF3D7_0305300	318	S	1	1	Silver	0.827	TRUE
PF3D7_0305300_323	PF3D7_0305300	323	S	1	1	Gold	0.796	FALSE
PF3D7_0305300_33	PF3D7_0305300	33	T	0.217391304	1	Bronze	0.946	TRUE
PF3D7_0305300_5	PF3D7_0305300	5	Y	0.782608696	1	Bronze	0.934	TRUE
PF3D7_0305300_688	PF3D7_0305300	688	S	0.304347826	1	Bronze	1.0	TRUE
[truncated: 24,316 more rows]
